# Supplementary material for: Regulatory Modules of Metabolites and Protein Phosphorylation in Arabidopsis Genotypes With Altered Sucrose Allocation
Source: Front Plant Sci. 2022 May 19;13:891405. doi: 10.3389/fpls.2022.891405 (PMC9161306; doi:10.3389/fpls.2022.891405)
Supplement: Supplementary file 1 [file Table_1.XLSX]

## Sheet: WT
Metabolite name	type	subtype	mean conc. overall	mean conc. DR	mean conc. DS	mean conc. NR	mean conc. NS	DR_WT_1	DR_WT_2	DR_WT_3	DR_WT_4	DR_WT_5	DR_WT_6	DS_WT_1	DS_WT_2	DS_WT_3	DS_WT_4	DS_WT_5	DS_WT_6	NR_WT_1	NR_WT_2	NR_WT_3	NR_WT_4	NR_WT_5	NR_WT_6	NS_WT_1	NS_WT_2	NS_WT_3	NS_WT_4	NS_WT_5	NS_WT_6	num. obs. total	num. obs. DR	num. obs. DS	num. obs. NR	num. obs. NS	MAD	SD overall	SD DR	SD DS	SD NR	SD NS	SD means	SD ratio	Vbtw	Vwithin	Vbtw/Vwithin	Kruskal-W.
Alanine	Amino acid	Proteinogenic	2.85598	3.92301	2.67027	3.62931	1.37917		4.27898	4.19021	3.80643	3.49976	3.83967	3.03223	2.90693	2.48928	2.25625	2.81981	2.5171	3.06875	3.98194	3.24835	4.17439	3.32156	3.98086	1.13704	1.56897	1.21317	1.41789	1.42472	1.51325	23	5	6	6	6	0.807431	1.05854	0.31535	0.29564	0.468855	0.169564	1.14661	3.67088	7.52454	0.109352	68.8104	0.000256403
Arginine	Amino acid	Proteinogenic	0.334355	-0.809298	1.59415	-0.806424	1.56896	-0.333874	-1.79018	-0.997468	-0.178258	-1.01459	-0.541423		1.66075	1.44509	1.66415	1.51487	1.68589	-0.387267	-0.331447	-0.725493	-0.262881	-1.1257	-2.00575	1.63364	1.63288	1.80867	1.50612	1.48457	1.34785	23	6	5	6	6	1.61192	1.29489	0.589182	0.107538	0.669868	0.158549	1.37957	3.61822	10.9123	0.218486	49.9449	0.000842985
Asparagine	Amino acid	Proteinogenic	5.06473	5.38981	5.79397	4.44908	4.62605	5.45509	5.32061	5.31043	5.67533	5.36344	5.21395	5.80148	5.73564	5.70723	5.60114	5.86635	6.05198	4.70535	4.5797	4.20994	5.00788	5.01888	3.1727	4.35055	4.88571	4.7091	4.72915	4.89906	4.18272	24	6	6	6	6	0.447895	0.670497	0.160311	0.154903	0.693684	0.293915	0.634807	1.94903	2.41788	0.15432	15.668	0.000246988
Aspartic_acid	Amino acid	Proteinogenic	1.87317	3.41813	0.797101	2.69468	0.58278	3.16362	3.66091	3.03724	3.71784	3.61274	3.31642	1.05537	1.09953	0.497302	0.799634	0.723784	0.606986	3.32621	2.93399	2.91379	3.20538	3.00534	0.783346	0.402114	0.661164	0.636708	0.743046	0.999369	0.0542807	24	6	6	6	6	0.849252	1.3358	0.28525	0.240654	0.950224	0.322563	1.40057	3.11464	11.7696	0.286563	41.0715	0.000601591
Glutamic_acid	Amino acid	Proteinogenic	2.68522	3.25711	2.31768	3.13009	2.036	3.7001	3.18522	3.13424	3.17313	3.51018	2.8398	2.75127	2.44354	2.02356	2.17785	2.33726	2.17261	3.20292	3.19021	2.86634	2.88392	2.78935	3.84779	1.94528	2.23303	2.3731	2.01124	2.12946	1.52388	24	6	6	6	6	0.432832	0.607379	0.303891	0.257422	0.392499	0.294042	0.600428	1.92467	2.16308	0.0997831	21.6779	0.000445455
Glycine	Amino acid	Proteinogenic	2.09272	2.16153	3.59725	1.53664	0.982768	2.72034	2.01761	1.8514	2.20655	1.79261	2.38067	4.07729	3.32895	3.84372	2.99101	4.14287	3.19967	1.72851		1.37411	1.80445	1.56197	1.21414	1.14285	0.528425	1.16498	1.3798	0.998009	0.682548	23	6	6	5	6	0.639477	1.06819	0.350804	0.487127	0.244747	0.320391	1.12656	3.21171	7.51607	0.134455	55.9005	0.000174142
Histidine	Amino acid	Proteinogenic	-1.59749	-0.803433	-1.68789	-1.38587	-2.38043	-0.828236	-0.912783	-0.731776		-0.823562	-0.720809	-1.56282	-1.3575	-2.11578	-1.05067	-2.32481	-1.71578	-1.4366	-1.34564	-1.50303	-0.536735	-0.850508	-2.64273	-2.68855	-2.39184	-2.51879	-2.13922	-1.84684	-2.69733	23	5	6	6	6	0.652519	0.721628	0.0789608	0.473368	0.721837	0.333928	0.656276	1.63243	2.38277	0.226743	10.5087	0.00249243
Isoleucine	Amino acid	Proteinogenic	0.726003	2.47425	-0.808476	1.94998	-0.711749	3.09283	1.83922	2.39149	2.77057	2.5403	2.2111	-0.329298	-1.22461	-0.801094	-0.881175	-0.658072	-0.956608	1.88153	2.61822	1.56696	1.74716	1.62395	2.26207	-0.883031	-0.841071	-0.958386	-0.675873	-0.339027	-0.573105	24	6	6	6	6	1.47996	1.56557	0.436847	0.300892	0.410552	0.230791	1.72976	5.01715	17.9525	0.125797	142.71	0.000416799
Leucine	Amino acid	Proteinogenic	-0.524612	0.884734	-1.56016	0.336256	-1.6158	1.9209	0.219399	0.619602	1.13467	0.817778	0.596049	-0.99212	-1.52657	-1.51549	-1.80964	-1.53885	-1.97831	0.430284		0.328952	0.143443	-0.0100905	0.78869	-1.97711	-1.73031	-1.9856	-1.55942	-0.943826	-1.49851	23	6	6	5	6	1.03448	1.21769	0.58939	0.33566	0.304436	0.387013	1.28909	3.18983	9.73376	0.179993	54.0786	0.000605571
Lysine	Amino acid	Proteinogenic	-0.155207	-0.352406	0.238146	-0.512215	0.00564662	0.0697874	-0.706234	-0.820698	0.0316542	-0.461591	-0.227356	0.585458	0.156442	-0.0541398	0.417673	0.110663	0.212779	-0.654331	0.516235	-0.571793	-0.286648	-1.06254	-1.01421	-0.137322	0.202664	-0.0591455	0.103113	0.256302	-0.331732	24	6	6	6	6	0.272255	0.465231	0.373577	0.228848	0.580896	0.22343	0.34007	0.966965	0.693885	0.144823	4.79126	0.0188516
Methionine	Amino acid	Proteinogenic	-0.677136	-0.197739	-1.45081	-0.326087	-0.733905	-0.143511	-0.420645	-0.588823	0.242027	-0.213864	-0.061621	-1.48677	-1.28542	-1.88512	-1.5661	-1.51839	-0.96306	-0.326379	-0.305256	-0.563246	0.0960536	-0.115025	-0.742671	-0.899692	-0.863782	-0.890445	-0.659838	-0.349071	-0.740601	24	6	6	6	6	0.328902	0.563196	0.289052	0.307581	0.300989	0.210943	0.564167	2.03567	1.90971	0.0783121	24.3858	0.000525124
Phenylalanine	Amino acid	Proteinogenic	1.58506	2.29976	1.09978	1.98133	0.959365	2.13122	1.96595	2.2311	2.68363	2.38572	2.40094	0.863046	1.10043	0.626987	1.43755	1.55301	1.01764	1.97522	1.69021	1.80937	2.59242	2.24445	1.57631	0.640354	0.492374	1.0721	1.24681	1.37614	0.928411	24	6	6	6	6	0.556792	0.659222	0.248808	0.348088	0.379753	0.343465	0.656968	1.99064	2.58964	0.111313	23.2645	0.000455436
Proline	Amino acid	Proteinogenic	0.136962	0.533087	-0.106912	0.584571	-0.437524		0.494548	0.426044	0.636059	0.394512	0.714274		0.0133548	-0.0668304	-0.32226	0.0110945	-0.169919	0.697895	1.11378	0.442609	0.687133	0.251188	0.31482	-0.82393	-0.0413932	-0.371591	-0.246421	-0.304982	-0.836828	22	5	5	6	6	0.370485	0.509519	0.137458	0.141722	0.318586	0.323762	0.498871	2.16541	1.42143	0.065973	21.5456	0.000833218
Serine	Amino acid	Proteinogenic	2.97616	3.5296	2.6867	3.15229	2.53606	4.01394	3.23365	3.47033	3.78746	3.14278	3.52947	3.03604	2.74651	2.51788	2.55703	2.76702	2.49576	3.18366	3.53628	2.92269	3.66046	3.19395	2.41668	2.41198	2.34219	2.56095	2.76502	2.7432	2.39301	24	6	6	6	6	0.349095	0.494141	0.329183	0.206804	0.447715	0.184061	0.452693	1.55063	1.22959	0.0963641	12.7598	0.00218558
Tryptophan	Amino acid	Proteinogenic	0.890057	1.90829	-0.0243211	1.61538	0.0608793	1.07515	2.17806	2.04039	2.37006	2.07284	1.71322	-0.171731	0.0459658	-0.766815	0.685899	0.287584	-0.22683	1.52808	0.768994	1.71823	2.34559	2.68483	0.646571	-0.336807	-0.530892	0.253389	0.400566	0.730575	-0.151555	24	6	6	6	6	0.907518	1.04895	0.461023	0.4941	0.818548	0.480503	1.01432	1.79989	6.17302	0.339395	18.1883	0.000884175
Tyrosine	Amino acid	Proteinogenic	-0.446591	0.706668	-1.47385	0.568942	-1.58812	1.40241	0.53677	0.554765	0.657296	0.845572	0.243196	-0.956264	-1.2699	-1.93546	-1.39985	-1.54475	-1.73689	-0.123007	1.38182	0.37259	0.409569	0.682568	0.690117	-2.004	-1.86987	-1.65679	-1.30022	-1.07235	-1.62548	24	6	6	6	6	1.09012	1.17087	0.393073	0.347064	0.496208	0.348528	1.25428	3.16564	9.43934	0.160663	58.7523	0.000571925
Valine	Amino acid	Proteinogenic	2.35731	3.96536	1.0457	3.429	0.989171	4.69813	3.30348	4.00469	4.12303	3.87296	3.78989	1.37342	0.787275	0.971188	0.896994	1.22745	1.01787	3.23102	4.05209	2.89739	3.31973	3.14707	3.92668	0.802803	0.862404	0.965902	0.96684	1.15936	1.17772	24	6	6	6	6	1.17691	1.42036	0.45624	0.217097	0.458073	0.15255	1.56274	4.8685	14.6529	0.122097	120.011	0.000428849
Beta-alanine	Amino acid	Non-proteinogenic	-4.27592	-3.14881	-4.57219	-3.84787	-5.39633		-3.28163	-3.25469	-2.85125	-3.20112	-3.15533		-4.40589	-4.41391	-4.8189	-4.37042	-4.85183	-3.78484	-3.62406	-4.32062	-3.6071	-4.17864	-3.57198	-5.47542	-5.2331	-5.93784	-5.2892	-5.17302	-5.26938	22	5	5	6	6	0.800519	0.891743	0.173333	0.241083	0.322815	0.284109	0.964694	3.77815	5.14068	0.070961	72.4437	0.000196265
Ornithine	Amino acid	Non-proteinogenic	1.88573	0.690765	2.65694	1.02299	3.17221	0.89671	0.537719	0.514854	1.00964	0.463108	0.722558	2.76531	2.81595	2.44402	2.74392	2.46179	2.71066	1.27331	2.00336	1.03766	1.21459	0.588958	0.0200448	3.19954	3.17941	3.36287	3.03294	3.22981	3.02867	24	6	6	6	6	0.990986	1.12772	0.224189	0.1618	0.671563	0.126859	1.21409	4.10024	8.84413	0.135882	65.0867	0.00017137
Glycerol-3-phosphate	Ester	Phosphoric ester	-6.27578	-5.86129	-6.42749	-5.69625	-7.1181	-5.73512	-6.22544	-5.90228	-5.50063	-5.99942	-5.80486	-6.32018	-6.61693	-6.03274	-6.58	-6.81021	-6.20487	-5.41554	-5.77907	-6.02851	-5.47301	-5.72263	-5.75871	-7.42184	-7.0621	-7.60353	-7.19585	-6.81925	-6.60601	24	6	6	6	6	0.428684	0.629188	0.245986	0.290696	0.223825	0.371111	0.642954	2.27269	2.48034	0.0832087	29.8086	0.000300704
Docosanoic_acid	Fatty acid	Saturated fatty acid	-5.90407	-4.30697	-6.96032	-4.17873	-8.17024	-3.90909	-4.32302	-4.25794	-4.41761	-4.34747	-4.58669	-6.86963	-6.89004	-6.77565	-7.24674	-6.97965	-7.00018	-4.05385	-4.39541	-4.17778	-4.19513	-4.28123	-3.96899	-8.20639	-8.17067	-8.03284	-8.20608	-8.27342	-8.13204	24	6	6	6	6	1.45464	1.75954	0.224987	0.162027	0.153176	0.0819452	1.98147	12.7398	23.5574	0.0267624	880.244	0.000180892
Hexadecanoic_acid	Fatty acid	Saturated fatty acid	-0.168644	-0.901652	2.41194	-1.11134	-1.07353	-0.62571	-0.962987	-1.02427	-1.0945	-0.899925	-0.802518	2.9655	2.73574	2.67774	1.81387	2.11936	2.15943	-0.713351	-1.21568	-1.32691	-1.29911	-1.047	-1.06596	-0.969078	-1.13266	-1.02967	-1.05931	-1.11066	-1.1398	24	6	6	6	6	0.168641	1.54407	0.1685	0.44474	0.226808	0.0667861	1.72281	7.59922	17.8084	0.0705219	252.523	0.00104816
Nonanoic_acid	Fatty acid	Saturated fatty acid	-5.76839	-5.85775	-5.12232	-6.11626	-5.97723	-5.60544	-5.88656	-5.99226	-5.87623	-5.67376	-6.11223	-5.27712	-5.12305	-4.93468	-5.80126	-4.74887	-4.84897	-6.2215	-6.50822	-6.30362	-5.86791	-5.92594	-5.87036	-5.81334	-6.18628	-5.58616	-5.53411	-6.14748	-6.59599	24	6	6	6	6	0.280662	0.495449	0.190546	0.383226	0.267649	0.407849	0.443476	1.41995	1.18003	0.105287	11.2077	0.00628524
Octadecanoic_acid	Fatty acid	Saturated fatty acid	-0.456031	-1.52358	3.30839	-1.91624	-1.94004	-1.22428	-1.62011	-1.70604	-1.69079	-1.39279	-1.50747	3.30214	3.23644	3.73635	2.70025	3.31208	3.56312	-1.50877	-2.01577	-2.14448	-2.11374	-1.8674	-1.84725	-1.84216	-1.94855		-1.93574	-1.9775	-1.99624	23	6	6	6	5	0.297997	2.30372	0.188419	0.353015	0.234174	0.0596513	2.55798	12.25	38.556	0.0573172	672.677	0.000485328
Octanoic_acid	Fatty acid	Saturated fatty acid	-6.56682	-6.41296	-6.0964	-6.92184	-6.83608	-5.88765	-6.31541	-6.50225	-6.53369	-6.49115	-6.74764	-5.87721	-6.39223	-5.83645	-6.17667	-5.68214	-6.61369	-6.85564	-7.20323	-7.23051	-6.71037	-6.58565	-6.94562	-6.88139	-6.55732	-6.42966	-7.22241	-6.67713	-7.24856	24	6	6	6	6	0.270118	0.45025	0.291936	0.360217	0.259672	0.343391	0.384493	1.22526	0.88701	0.100083	8.86278	0.00342777
Tetradecanoic_acid	Fatty acid	Saturated fatty acid	-4.74905	-5.33985	-2.53529	-5.67864	-5.44242	-5.18304	-5.29377	-5.4675	-5.48764	-5.25713	-5.35001	-1.89403	-2.21996	-2.22794	-3.23115	-2.73017	-2.90847	-5.37375	-5.45	-5.91121	-5.72373	-5.82309	-5.79005	-5.50714	-5.47612	-5.27968	-5.32132	-5.48711	-5.58318	24	6	6	6	6	0.16205	1.33855	0.11983	0.503305	0.216626	0.116864	1.48264	6.19948	13.1894	0.0820647	160.719	0.000835391
Phosphoric_acid	Inorganic acid	Weak inorganic acid	4.30121	4.61101	3.95058	4.39889	4.18592	4.58278	4.64059	4.55076	4.82126	4.71722	4.35344	3.88863	3.6909		3.89206	4.34061	3.94071	4.63341	4.13672	4.4231	4.37796	4.70488	4.11726	4.39521	4.14606	4.31523	4.06529	4.10481	4.08893	23	6	5	6	6	0.242172	0.306886	0.159456	0.238178	0.244009	0.136125	0.283369	1.45734	0.442514	0.0391788	11.2947	0.00245625
Nicotinic_acid	Organic acid	Pyridinecarboxylic acid	-4.50968	-3.40487	-5.51145	-3.40056	-5.72183	-3.86073	-2.97614	-3.3211	-3.36238	-3.35821	-3.55065	-5.33688	-5.68301	-5.63243	-5.48134	-5.37735	-5.5577	-3.0356	-3.4986	-3.23721	-3.45521	-3.43282	-3.74388	-5.70058	-5.8073	-5.54334	-5.73113	-5.81222	-5.73641	24	6	6	6	6	1.11704	1.14968	0.29116	0.138256	0.241407	0.0980655	1.2811	6.66466	9.84724	0.0429458	229.294	0.000302618
Citric_acids	Organic acid	Other organic acid	-1.55912	-1.06428	-1.86113	-1.42025	-1.89082	-0.977366	-1.16263	-1.44055	-0.825819	-0.920303	-1.05901	-1.53893	-1.40629	-1.83329	-2.02159	-2.51353	-1.85314	-1.35509	-1.75661	-1.51472	-1.12092	-1.43529	-1.33886	-2.09219	-2.17644	-1.63568	-1.89727	-1.39831	-2.14506	24	6	6	6	6	0.356183	0.442762	0.217451	0.390617	0.211072	0.314474	0.393865	1.38977	0.930777	0.0858278	10.8447	0.00221313
Fumaric_acid	Organic acid	Dicarboxylic acid	-1.98524	-2.69551	-0.0723676	-3.60695	-1.56612	-3.0246	-2.81436	-2.78066	-2.70902	-2.62252	-2.22188	-0.256673	0.238239	-0.0738761	-0.313961	-0.223827	0.195892	-3.31308	-3.46899	-3.63625	-4.36893	-3.69118	-3.16324	-1.77913	-1.84885	-1.58497	-1.34821	-1.13596	-1.69962	24	6	6	6	6	1.05855	1.3788	0.268145	0.238209	0.422101	0.27423	1.52416	5.06918	13.9383	0.0955041	145.945	7.90046e-05
Malic_acid	Organic acid	Dicarboxylic acid	0.373832	1.91553	-0.816411	1.23763	-0.841414	1.40712	2.10947	1.5536	2.13879	2.22293	2.06125	-0.485901	-0.0736807	-1.28351	-1.0298	-0.574266	-1.45131	1.17175	0.957365	1.67884	1.65015	1.72186	0.2458	-1.10551	-1.32614	-0.735808	-0.689736	0.0197638	-1.21106	24	6	6	6	6	1.30909	1.33451	0.344286	0.526561	0.577222	0.493382	1.41615	2.91772	12.0329	0.243103	49.4974	0.000391214
Succinic_acid	Organic acid	Dicarboxylic acid	-3.79299	-3.54526	-4.16445	-3.71384	-3.73523	-3.97438	-3.27633	-3.55137	-3.65332	-3.06037	-3.75579	-3.80141	-3.91593	-4.33165	-4.44155	-3.96534	-4.53083	-3.71065		-3.704	-3.62758	-3.68542	-3.84158	-4.1321	-3.96516	-3.3932	-3.64347	-3.13259	-4.14485	23	6	6	5	6	0.209364	0.378915	0.330946	0.307304	0.0785382	0.416353	0.263887	0.931525	0.415818	0.100591	4.13375	0.0407837
Pyruvic_acid	Organic acid	Alpha-keto acid	-4.4953	-3.75208	-3.7236	-4.54705	-5.82983	-3.86376	-3.92046	-3.39657	-3.83614	-3.4611	-4.03447	-3.75142	-3.48455	-3.73909	-3.76537		-3.87758	-4.54888	-4.66843	-4.29733	-4.55092	-4.47446	-4.74227	-6.10314	-5.88201	-5.27392	-5.53727	-5.88819	-6.29447	23	6	5	6	6	0.531961	0.910242	0.260264	0.144582	0.155236	0.371845	0.987827	4.23993	5.66458	0.0649546	87.2084	0.000284071
Putrescine	Polyamine	Diamine	-1.33002	-4.13419	1.27297	-4.47986	1.50041	-3.17299	-4.69416	-4.87691	-3.60795	-4.31894		0.738799	1.68945	1.27329	1.45009	1.30686	1.1793	-4.73416	-3.07332	-4.99307	-4.09109	-5.50764		1.52869	1.16901	1.65074	1.51782		1.63581	21	5	6	5	5	0.950648	2.96564	0.724599	0.316255	0.937268	0.194847	3.2916	6.05918	56.5447	0.368589	153.409	0.00145594
Fructose	Sugar	Monosaccharide	-3.55713	-4.48852	-2.39288	-3.73172	-3.77062		-4.1019	-4.50894	-4.62401	-4.50569	-4.70207	-1.80892	-1.41306	-2.78382	-2.75996	-2.34261	-3.24889	-2.98584	-3.69144	-5.37282	-3.69425	-3.7778	-2.8682	-4.56304	-4.16177	-2.9268	-3.14216	-3.7941	-4.03587	23	5	6	6	6	0.811444	0.986822	0.231379	0.681751	0.894467	0.625913	0.874264	1.43704	4.30891	0.447224	9.63477	0.00289924
Glucose	Sugar	Monosaccharide	-0.979675	-0.366384	-1.56645	0.408435	-2.39431	0.39316	-1.00933	0.160861	-0.71342	0.143088	-1.17267	-1.64465	-1.27109	-1.87229	-1.71697	-1.55292	-1.34076	0.457637	0.959126	0.0712962	-0.0838368	0.338835	0.707555	-3.19107	-2.74537	-1.69074	-1.75548	-2.37891	-2.60427	24	6	6	6	6	1.14754	1.19621	0.677991	0.228329	0.388842	0.584037	1.24478	2.6496	9.29691	0.251026	37.0356	0.000206733
Maltose	Sugar	Disaccharide	-4.7718	-4.60632	-4.58013	-4.67943	-5.19373		-4.62239	-4.73489	-4.31574	-4.83235	-4.52623	-4.33513	-4.30169	-4.71298	-4.43334	-4.67449	-5.02317	-4.93324	-4.51688	-5.84705	-4.289	-4.52838	-3.96201	-5.24656	-5.05232	-5.40517	-4.8335	-5.04276	-5.58211	23	5	6	6	6	0.310193	0.453892	0.199208	0.276386	0.654845	0.272356	0.288959	0.823952	0.492236	0.160825	3.06069	0.0278709
Sucrose	Sugar	Disaccharide	-1.43608	-1.19537	-1.31424	-1.12253	-2.07205		-0.619827	-1.43902	-0.977373	-1.69738	-1.24322	-1.19375	-0.788089	-1.40589	-1.20442	-1.27775	-2.01554	-1.56015	-1.05413	-2.45023	-0.428492	-0.377	-0.865202	-2.572	-1.64949	-2.53365	-1.41086	-1.57483	-2.69148	23	5	6	6	6	0.351764	0.662818	0.416067	0.401241	0.78265	0.584754	0.437857	0.801674	1.1318	0.32999	3.42981	0.0421228
Trehalose	Sugar	Disaccharide	-10.0285	-10.0099	-10.7329	-9.2044	-10.1669	-7.7546	-10.8469	-11.4719	-8.8306	-13.4418	-7.71381	-9.63302	-10.7416	-9.12225	-13.3018	-12.9246	-8.67384	-9.00339	-8.59647	-9.40902	-8.65133	-10.9705	-8.59567	-8.87825	-11.5767	-9.37819	-11.919	-9.86346	-9.38605	24	6	6	6	6	0.801465	1.68458	2.2963	1.97214	0.921686	1.26822	0.631075	0.390859	2.38954	2.90505	0.822547	0.364697
Erythritol	Sugar alcohol	Polyol	-6.47651	-6.70425	-5.60922	-7.04011	-6.55247	-8.12862	-6.80551	-6.66302	-6.39429	-6.37769	-5.85639	-5.81659	-5.5322	-5.44028	-5.63672	-5.62868	-5.60082	-5.45744	-9.47642	-6.04403	-6.18541	-6.49872	-8.57863	-6.49457	-7.14733	-6.31025	-6.37694	-5.654	-7.33174	24	6	6	6	6	0.608298	1.03189	0.769721	0.125446	1.60146	0.610114	0.613048	0.789314	2.25496	0.886276	2.54431	0.0152667
Glycerol	Sugar alcohol	Polyol	-0.905048	-0.594326	0.0819804	-1.83305	-1.34874	-0.655693	-0.509242	-0.313401	-0.654598	-0.424894	-1.00813	0.217729	-0.19873	0.147164	-0.244078	1.08535	-0.51555	-1.64792	-2.11718	-1.48027	-2.08258	-1.73711	-1.93327	-1.36246	-1.30393		-1.45903	-1.31474	-1.30354	23	6	6	6	5	0.583235	0.819638	0.24228	0.560638	0.253367	0.0662544	0.842113	3.00074	4.19204	0.115979	36.1447	0.000176018
myo-Inositol	Sugar alcohol	Cyclic polyol	-0.831046	-0.202561	-1.78382	0.319351	-1.55241		-0.365831	0.0472344	-0.424074	0.277491	-0.547624	-1.10725	-1.74534	-1.81569	-1.85505	-2.02878	-2.1508	0.0927622	1.27249	0.147064	-0.425089	0.0228124	0.806062	-1.88138	-1.07344	-1.89395	-1.51696	-1.68258	-1.26613	23	5	6	6	6	0.781613	1.00125	0.349156	0.363315	0.611313	0.332998	1.02369	2.4715	6.16143	0.187926	32.7865	0.000629103

## Sheet: PGM
Metabolite name	type	subtype	mean conc. overall	mean conc. DR	mean conc. DS	mean conc. NR	mean conc. NS	DR_PGM_1	DR_PGM_2	DR_PGM_3	DR_PGM_4	DR_PGM_5	DR_PGM_6	DS_PGM_1	DS_PGM_2	DS_PGM_3	DS_PGM_4	DS_PGM_5	DS_PGM_6	NR_PGM_1	NR_PGM_2	NR_PGM_3	NR_PGM_4	NR_PGM_5	NS_PGM_1	NS_PGM_2	NS_PGM_3	NS_PGM_4	NS_PGM_5	num. obs. total	num. obs. DR	num. obs. DS	num. obs. NR	num. obs. NS	MAD	SD overall	SD DR	SD DS	SD NR	SD NS	SD means	SD ratio	Vbtw	Vwithin	Vbtw/Vwithin	Kruskal-W.
Alanine	Amino acid	Proteinogenic	2.61114	3.40307	2.73453	3.0157	1.34751		3.53161	3.1967	3.19456	3.34599	3.74651	2.81466	2.50725	2.74155	2.90568	2.51409	2.92393	2.6428	2.90169		3.90756	2.61076	0.763598	1.15114	1.81534	1.66037	1.3471	20	5	6	4	5	0.41753	0.860509	0.236535	0.185412	0.608674	0.417211	0.894805	2.47212	3.95522	0.137712	28.7209	0.00236296
Arginine	Amino acid	Proteinogenic	-0.149769	-1.93799	1.5522	-1.51269	1.31666	-7.21078	-0.430846	-0.954178	-0.520501	-1.02988	-1.48177	1.82211	1.4243	1.70941	1.66543	1.75857	0.9334	-0.558951	-1.71085	-2.11245	-2.32824	-0.852956	1.40972	1.39583	0.784242	1.50428	1.48921	22	6	6	5	5	1.28006	2.11587	2.61089	0.332339	0.776043	0.301402	1.83506	1.82562	18.8688	2.07824	9.07924	0.000843563
Asparagine	Amino acid	Proteinogenic	4.99811	5.35845	5.73791	4.00537	4.67889		5.27542	5.19332	5.42302	5.47747	5.42303	5.6951	5.6013	5.95027	5.86667	5.87463	5.43948	4.43355	3.49674	4.15406	3.71173	4.23075	4.72205	4.67485	4.57315		4.74552	20	5	6	5	4	0.535926	0.730307	0.119024	0.194897	0.387675	0.076374	0.764499	3.93074	3.08946	0.0540786	57.129	0.000562447
Aspartic_acid	Amino acid	Proteinogenic	1.54524	2.4739	0.894184	2.85072	0.428821	-1.00813	2.81937	3.02605	3.21104	3.40117	3.39387	0.608271	0.700485	1.07178	0.921007	1.05958	1.00397	2.90169	2.83115			2.81932	0.452193	0.349301	-0.122831	0.967805	0.497636	20	6	6	3	5	0.918544	1.35067	1.72037	0.195416	0.0445352	0.389368	1.18075	2.01006	6.35415	0.974977	6.51724	0.0180157
Glutamic_acid	Amino acid	Proteinogenic	2.28854	2.18989	2.43335	2.51413	2.00755	-1.52851	3.74308	2.39142	2.66768	2.57803	3.28767	2.33684	2.1832	2.55464	2.6977	2.61796	2.20978	2.0947	2.89342	3.84145	1.27593	2.46518	2.08096	1.95854	1.51691	2.45107	2.03026	22	6	6	5	5	0.301501	1.04654	1.89016	0.219337	0.950934	0.333819	0.231322	0.272604	0.277819	1.2315	0.225594	0.180446
Glycine	Amino acid	Proteinogenic	1.94432	1.56004	3.48415	1.48834	0.922466	-0.981122	1.85926	1.73553	2.2148	2.13137	2.40038	3.20073	3.25016	3.44167	3.64848	3.69496	3.66891	1.63096	1.37827		1.47757	1.46657	0.526094	0.775415	1.22952	1.20876	0.872543	21	6	6	4	5	0.66485	1.22142	1.268	0.220211	0.104953	0.298945	1.11727	2.36196	7.05504	0.510124	13.83	0.0012585
Histidine	Amino acid	Proteinogenic	-1.22833	-0.595374	-0.511643	-2.03227	-2.08961		-0.592853	-1.06459	-0.362964	-0.510646	-0.445823	-0.898734	-0.710065	-0.0273571	-0.159762	-0.404391	-0.869549	-1.09035	-2.26291	-1.20644	-3.59368	-2.00797	-2.10709	-2.03938	-2.30073		-1.91125	20	5	6	5	4	0.597983	0.929485	0.275556	0.370719	1.0076	0.162492	0.871301	1.91878	3.76127	0.320693	11.7286	0.00260066
Isoleucine	Amino acid	Proteinogenic	0.00976292	1.1623	-1.23454	1.11693	-0.987282	-3.11132	2.60894	1.88884	1.53391	1.60035	2.45307	-0.961342	-1.80224	-1.10711	-1.55121	-1.52248	-0.462859	1.02654	0.716881	1.02548	1.16106	1.6547	-1.07161	-1.218	-0.800128	-0.85375	-0.992927	22	6	6	5	5	1.25956	1.58884	2.13918	0.488231	0.341948	0.168248	1.30339	1.66163	9.45312	1.36963	6.90196	0.0119633
Leucine	Amino acid	Proteinogenic	-1.2943	-1.13915	-2.04569	-0.172463	-1.99008	-8.53001	1.04802	0.219986	-0.18199	-0.134007	0.743085	-1.8792	-1.94426	-1.90227	-2.23371	-2.26901		-0.48132	-0.967743	-0.185854	0.672922	0.0996776	-1.99561	-2.19488		-1.92656	-1.84326	20	6	5	5	4	0.893844	2.04746	3.65308	0.189604	0.615788	0.150068	0.880159	0.763938	3.73213	4.27832	0.872334	0.0230393
Lysine	Amino acid	Proteinogenic	-0.111915	-0.218324	0.693002	-0.87332	-0.210003		-0.169045	-0.304452	-0.0573507	-0.147249	-0.41352	0.590362	0.452496	0.923483	0.643108	0.872435	0.676125	-0.285335	-1.07699	-0.712255	-1.84703	-0.444984	0.0148942	-0.314593	-0.763069	0.128949	-0.116194	21	5	6	5	5	0.297735	0.676829	0.140457	0.176901	0.621437	0.350388	0.643452	1.99646	2.29692	0.1336	17.1924	0.00172576
Methionine	Amino acid	Proteinogenic	-0.497269	-0.0869562	-0.752015	-0.469663	-0.62949		-0.500925	-0.108685	0.0602035	0.0794603	0.0351649	-1.08678	-0.879827	-0.213158	-0.723611	-0.57517	-1.03354	-0.0177543	-0.589181	-0.333434	-1.19026	-0.217692	-0.548961	-0.566821	-0.996394	-0.255421	-0.779854	21	5	6	5	5	0.331269	0.400997	0.242954	0.325611	0.452716	0.277294	0.289164	0.890713	0.440793	0.111388	3.95728	0.0290501
Phenylalanine	Amino acid	Proteinogenic	1.69908	2.39187	1.40878	1.83498	1.09869		2.29759	2.33167	2.38177	2.44699	2.50131	1.19879	1.11093	1.65677	1.7499	1.55766	1.17863	2.28441	1.68681	2.13872	1.02461	2.04036	1.05472	1.06796	1.00628		1.26578	20	5	6	5	4	0.582342	0.557602	0.0831131	0.277778	0.503755	0.114509	0.560418	2.28939	1.47988	0.0917405	16.1311	0.00314102
Proline	Amino acid	Proteinogenic	-0.0693175	0.648711	-0.303626	0.565877	-1.18823		0.615037	0.32128	0.637923	0.660226	1.00909	-0.443032	-0.41833	-0.122326	-0.19015	-0.344294		0.593407	0.221226	1.04505	0.689973	0.279735	-1.26851	-1.41954	-1.03734	-0.987716	-1.22806	20	5	5	5	5	0.57703	0.795346	0.244165	0.141414	0.334074	0.17643	0.861377	3.84508	3.70985	0.0555869	66.7396	0.00106001
Serine	Amino acid	Proteinogenic	2.89843	3.21681	3.04599	2.74678	2.61832		3.18198	3.24169	3.18441	3.25919		3.1517	2.89965	3.02229	2.9741	3.06811	3.16009	3.11012	2.73471	2.83537	2.30517	2.74854	2.39031	2.49122	2.57097	3.01643	2.62264	20	4	6	5	5	0.187926	0.295926	0.0394883	0.10181	0.289412	0.239215	0.273443	1.63268	0.34781	0.0387773	8.96942	0.00307724
Tryptophan	Amino acid	Proteinogenic	0.621266	0.415564	0.588189	1.2502	0.193268	-6.2818	1.24327	1.45435	2.16299	2.31685	1.59772	0.19498	0.378014	1.10126	0.964965	0.652012	0.237902	1.84615	0.607928	1.31752	0.666975	1.81242	0.0866072	0.134703	0.0222562		0.529505	21	6	6	5	4	0.576296	1.73165	3.3071	0.3823	0.597587	0.228843	0.45526	0.403257	0.990315	3.353	0.295352	0.0260655
Tyrosine	Amino acid	Proteinogenic	-0.658885	-0.131219	-1.27578	0.155231	-1.4893	-3.47552	1.5127	-0.200166	0.250078	0.585366	0.540227	-1.42471	-1.29588	-1.21133	-1.14208	-1.30491		0.0818979	-0.608243	0.477845	0.647485	0.177168	-1.67839	-1.79171	-1.24875	-1.10225	-1.62541	21	6	5	5	5	0.689463	1.15479	1.73213	0.106606	0.483515	0.297241	0.818247	1.24948	3.44509	0.960901	3.58527	0.0160815
Valine	Amino acid	Proteinogenic	1.86137	2.97398	0.798324	2.86414	0.799133	-0.132773	4.23225	3.48461	3.01981	3.1805	4.05951	1.14526	0.258044	0.921262	0.706198	0.61646	1.14272	2.71047	2.63608	3.08194	2.76667	3.12555	0.526946	0.701024	1.04527	1.00406	0.718371	22	6	6	5	5	1.08135	1.35537	1.59493	0.342798	0.224107	0.219551	1.225	2.05762	8.29244	0.761126	10.895	0.0137634
Beta-alanine	Amino acid	Non-proteinogenic	-4.429	-3.56362	-5.04578	-3.76479	-5.39151	-6.97621	-2.33741	-3.54878	-3.04008	-2.84835	-2.63092	-4.48377	-5.55563	-4.93005	-5.05057	-5.09095	-5.16373	-3.81158	-4.01597	-3.31595	-3.77928	-3.90114	-5.61859	-5.51552	-4.94931	-5.1946	-5.67955	22	6	6	5	5	0.872024	1.18912	1.72077	0.3479	0.267178	0.30993	0.912194	1.3791	4.53795	0.893341	5.07976	0.00970925
Ornithine	Amino acid	Non-proteinogenic	1.27785	-1.02637	3.12554	0.396366	3.0767	-9.2237	0.858615	0.677444	1.11385	0.506067	-0.0904755	2.86521	3.1747	3.28539	3.03008	3.27232		1.1185	0.358483	0.497077	-0.710404	0.71818	3.08704	3.20893	2.83563	3.10125	3.15065	21	6	5	5	5	1.74672	2.7615	4.03626	0.177761	0.682194	0.142985	2.05614	1.63212	22.9969	4.91335	4.6805	0.00171105
Glycerol-3-phosphate	Ester	Phosphoric ester	-6.29647	-5.95922	-7.02311	-5.43324	-6.62499		-5.55424	-6.18869	-5.96427	-6.15718	-5.9317	-7.14535	-7.38314	-6.67305	-6.63574	-6.66968	-7.63171	-5.64377	-6.01215	-4.95143	-4.66647	-5.89238	-7.00712	-6.63824	-6.72895	-6.27401	-6.47662	21	5	6	5	5	0.395676	0.737694	0.253296	0.42719	0.59379	0.27487	0.704641	1.81943	2.6674	0.169509	15.736	0.00103474
Docosanoic_acid	Fatty acid	Saturated fatty acid	-5.86273	-4.04209	-7.2098	-4.20509	-8.18997		-3.95035	-3.88798	-4.11453	-4.26035	-3.99725	-7.01076	-7.64024	-6.89156	-7.24318	-7.04956	-7.42352	-3.84611	-4.03742	-3.52368	-5.35663	-4.26161	-8.42954	-8.38739		-7.69594	-8.24703	20	5	6	5	4	1.93666	1.85875	0.14753	0.28236	0.698308	0.338471	2.10425	5.73884	20.9548	0.173745	120.607	0.00113246
Hexadecanoic_acid	Fatty acid	Saturated fatty acid	-0.460642	-1.2806	0.765936	-0.720276	-0.951023		-1.12522	-1.44834	-1.37096	-1.16833	-1.29014	1.23814	0.896019	1.1043	0.828582	0.627422	-0.0988489	-1.25666	-1.0635	-0.870219	0.152681	-0.563678	-1.08135	-1.04537		-0.907896	-0.769482	20	5	6	5	4	0.384338	0.922277	0.135221	0.474416	0.551037	0.142247	0.904659	2.77732	4.56251	0.15461	29.5098	0.00155285
Nonanoic_acid	Fatty acid	Saturated fatty acid	-5.93648	-6.05591	-5.95593	-5.9664	-5.76766		-5.96985	-6.45091	-6.17347	-5.94184	-5.74349	-5.89727	-6.10108		-5.95051	-5.9872	-5.8436	-6.69826	-5.53235	-6.20866	-5.42505	-5.96768	-6.06801	-5.49986	-5.78851	-5.67107	-5.81083	20	5	5	5	5	0.156285	0.307411	0.268268	0.0976391	0.518597	0.208299	0.121161	0.443485	0.0733995	0.0984582	0.745489	0.407757
Octadecanoic_acid	Fatty acid	Saturated fatty acid	-0.549096	-1.9877	2.17218	-1.69286	-1.68899		-1.86854	-2.10299	-2.06027	-1.86896	-2.03776	2.60619	2.34908	2.62425	2.38627	1.93319	1.13408	-2.08326	-1.73677	-1.62292		-1.32848	-1.92921	-1.83213		-1.63487	-1.35974	19	5	6	4	4	0.402893	1.93428	0.111089	0.566502	0.311986	0.251346	1.98595	6.40152	21.7367	0.142368	152.68	0.00332523
Octanoic_acid	Fatty acid	Saturated fatty acid	-6.79431	-6.50459	-6.62816	-7.05443	-7.02332		-6.53105	-6.75704	-6.92447	-6.28621	-6.02418	-6.47382	-7.23879	-6.06374	-6.55091	-6.58504	-6.85665	-7.30719	-7.21496	-6.94968	-6.81313	-6.98718	-6.87842	-7.34475	-6.99401	-6.71329	-7.18611	21	5	6	5	5	0.30574	0.380232	0.360284	0.393773	0.202098	0.248889	0.277714	0.921838	0.395288	0.100333	3.93976	0.0345916
Tetradecanoic_acid	Fatty acid	Saturated fatty acid	-5.03053	-5.80937	-4.07159	-5.19472	-5.29016		-5.49686	-6.00942	-5.87035	-5.72842	-5.94177	-3.68605	-4.01015	-3.90714	-3.95878	-4.18019	-4.68721	-5.96868	-5.75222	-5.22588	-4.16076	-4.86607	-5.33839	-5.57592		-5.22007	-5.02628	20	5	6	5	4	0.591575	0.793051	0.2034	0.341457	0.722477	0.229876	0.731591	1.95454	2.98493	0.187179	15.9469	0.0041444
Phosphoric_acid	Inorganic acid	Weak inorganic acid	4.29027	4.68722	4.03573	4.35752	4.19105			4.72315	4.68747	4.65503	4.68324	3.52171	4.3164	4.24229	3.63733	4.5108	3.98584	4.28964	4.45783	4.53125	3.84446	4.66441	4.09009	4.25006		4.20937	4.21468	19	4	6	5	4	0.241609	0.355338	0.0279434	0.393082	0.31712	0.0696906	0.279094	1.38194	0.360342	0.0794493	4.53549	0.0150857
Nicotinic_acid	Organic acid	Pyridinecarboxylic acid	-4.46345	-3.24638	-5.40049	-3.36458	-5.65496		-3.14052	-3.00693	-3.26264	-3.3347	-3.48711	-5.23817	-5.743	-5.14002	-5.45747	-5.14029	-5.68397	-2.99837	-3.21622	-3.46005	-4.10761	-3.04066	-5.77219	-5.64065	-5.67514	-5.47871	-5.70812	21	5	6	5	5	0.632177	1.16573	0.183411	0.269376	0.453391	0.109824	1.28812	5.07131	8.60351	0.0804633	106.925	0.00136169
Citric_acids	Organic acid	Other organic acid	-1.44451	-0.923569	-1.94778	-1.39927	-1.50191	-0.984638	-1.022	-0.878085	-1.10515	-0.642818	-0.908728	-2.18422	-2.19857	-1.82426	-1.42901	-1.56662	-2.484	-1.73609	-1.70321	-0.935962		-1.22184	-1.74014	-1.43483	-2.13028	-0.912889	-1.29142	21	6	6	4	5	0.407018	0.521318	0.159686	0.4089	0.388142	0.46026	0.420316	1.1865	1.05754	0.133107	7.94508	0.00730204
Fumaric_acid	Organic acid	Dicarboxylic acid	-1.58251	-2.43727	-0.0583025	-3.04142	-0.926957	-1.6399	-3.25539	-2.16633	-1.97601	-2.77855	-2.80743	-0.79267	-0.111952	-0.0565042	0.429935	0.338881	-0.157505	-3.33037	-3.11233	-2.9112	-3.08243	-2.77076	-1.13045	-0.924766	-1.07033	-0.715489	-0.793758	22	6	6	5	5	1.30095	1.27637	0.607416	0.435465	0.212375	0.176373	1.36717	3.81991	10.3712	0.172098	60.2635	0.000401642
Malic_acid	Organic acid	Dicarboxylic acid	0.342958	1.78756	-0.972851	1.17863	-0.647263	0.710751	1.57446	1.97529	1.91943	2.18828	2.35714	-1.37325	-1.55132	-0.914725	-0.00803304	-0.674731	-1.31505	1.2064	1.33117	1.82767	-0.336091	1.86399	-0.815707	-0.922786	-1.76682	0.387666	-0.118667	22	6	6	5	5	1.26299	1.39043	0.59035	0.571869	0.895738	0.822829	1.35363	1.87953	10.4346	0.516406	20.2061	0.00153713
Succinic_acid	Organic acid	Dicarboxylic acid	-3.83219	-3.77005	-4.32918	-3.73418	-3.37636		-4.04062	-3.81581	-3.5446	-3.74341	-3.70578	-4.28217	-4.95961	-4.37456	-3.60331	-3.98657	-4.76885	-3.82955	-3.68969		-3.78748	-3.63001	-3.82338	-3.46508	-4.09266	-2.40827	-3.09239	20	5	6	4	5	0.218659	0.548312	0.18095	0.497853	0.0908599	0.659283	0.393577	1.10173	0.859545	0.195853	4.38873	0.0831415
Pyruvic_acid	Organic acid	Alpha-keto acid	-4.7252	-4.09662	-4.44413	-4.82391	-5.59236		-3.43627	-4.5821	-4.32139	-4.16334	-3.98003	-4.72354	-5.00399	-4.58606	-3.94536	-4.08692	-4.31892	-4.86801	-4.98691	-4.19475	-5.59869	-4.4712	-5.63063	-6.29332	-4.70488	-5.85608	-5.47689	21	5	6	5	5	0.41793	0.718139	0.430211	0.400926	0.535967	0.583804	0.64162	1.31553	2.08603	0.238611	8.7424	0.0113844
Putrescine	Polyamine	Diamine	-1.61881	-5.04667	1.66531	-4.21236	1.83876	-10.4871	-2.5358	-3.78978	-3.01589	-5.06773	-5.38374	1.5938	1.40332	2.08178	1.97176	1.83961	1.10159	-4.1093	-4.25862	-2.64928	-5.14149	-4.90311	1.74275	1.83375		1.94375	1.8348	21	6	6	5	4	3.6374	3.62555	2.88861	0.371286	0.974218	0.0822235	3.70078	3.42955	72.2219	2.71919	26.56	0.00179934
Fructose	Sugar	Monosaccharide	-3.02603	-3.85142	0.0598188	-4.91623	-4.01346		-3.59518	-3.83071	-3.66645	-3.77874	-4.38604	0.2962	-0.514757	0.682813	0.724116	-0.826208	-0.00325087	-4.92996	-3.99342	-5.31341	-4.83161	-5.51273	-3.63341	-4.5273	-2.83974	-4.76895	-4.29792	21	5	6	5	5	0.99021	2.11526	0.312809	0.633158	0.585767	0.780666	2.21031	3.8234	27.7602	0.365064	76.0419	0.00122503
Glucose	Sugar	Monosaccharide	-0.763837	-0.0662469	-0.793311	-0.0285694	-2.68509	0.815001	-0.237786	-0.0312536	0.136702	-0.633668	-0.446476	-1.13016	-1.57291	-0.599598	-0.591407	-1.2301	0.364311	-0.377851	-0.795562	0.598975	0.869479	-0.437889	-2.76354	-2.80762		-2.71364	-2.45557	21	6	6	5	4	0.638698	1.14436	0.512831	0.682702	0.720784	0.157758	1.2453	2.40164	6.79766	0.341069	19.9305	0.0066505
Maltose	Sugar	Disaccharide	-4.51087	-3.42609	-3.75349	-5.75868	-5.72321	-3.38623	-4.20604	-2.84906	-3.07511	-2.80022	-4.23988	-3.92376	-4.1803	-3.46928	-3.43871	-3.83667	-3.67219	-5.59775		-3.8838	-7.04162	-6.51156	-5.77355	-5.80881	-5.40928	-5.5481	-6.0763	21	6	6	4	5	1.1052	1.27713	0.651156	0.284447	1.3849	0.256784	1.24923	1.93882	8.02641	0.502481	15.9736	0.00477145
Sucrose	Sugar	Disaccharide	-1.34303	0.197239	-0.0246527	-3.51881	-3.45523	-0.273794	-0.41463	0.803933	0.708187	0.943649	-0.583912	-0.320837	-0.398123	0.324285	0.290211	-0.140223	0.0967698	-2.75261		-3.7105	-4.69838	-2.91373	-3.29342	-3.59934		-3.49946	-3.4287	20	6	6	4	4	1.16244	1.87427	0.69177	0.30861	0.89094	0.128596	2.0652	4.08968	20.4816	0.331241	61.8329	0.00326233
Trehalose	Sugar	Disaccharide	-10.2771	-10.5118	-9.42324	-9.97461	-11.6427	-10.3991	-10.3245		-8.70598	-10.7966	-12.3329	-9.55452	-9.81152	-8.31831	-9.32604	-11.6867	-7.84234	-8.36671	-9.44916	-6.88632	-11.938	-13.2329	-10.9723	-12.1543		-11.7525	-11.6915	20	5	6	5	4	1.36024	1.71509	1.29481	1.34319	2.59182	0.491789	0.94713	0.662142	4.18882	2.70766	1.54702	0.16163
Erythritol	Sugar alcohol	Polyol	-6.49359	-6.84328	-5.32825	-8.16188	-6.13775	-7.28005	-8.60863	-6.10961	-5.70436	-6.62723	-6.72979	-5.96842	-5.51025	-4.85894	-4.69484	-5.37201	-5.56502		-7.80779	-9.18957	-8.38035	-7.26981	-6.63074	-5.98321	-6.65861	-5.54625	-5.86993	21	6	6	4	5	0.599357	1.22387	1.02002	0.473789	0.821591	0.489854	1.20117	1.71274	6.88257	0.547615	12.5683	0.00245471
Glycerol	Sugar alcohol	Polyol	-0.957109	-0.550846	-0.450557	-1.71792	-1.37531	0.208355	-0.393381	-0.865375	-0.898318	-0.810959	-0.545396	-0.510347	-0.725138	-0.293577	-0.2499	-0.372216	-0.552164	-2.25906	-2.07759	-1.29808	-1.0651	-1.88979	-1.14788	-1.70692		-1.36501	-1.28144	21	6	6	5	4	0.432702	0.647969	0.421553	0.179074	0.513365	0.238473	0.621198	1.83723	2.04121	0.133744	15.262	0.00154906
myo-Inositol	Sugar alcohol	Cyclic polyol	-0.894726	-0.325836	-1.60277	0.0985232	-1.49344			-0.423563	-0.259843	-0.209724	-0.410215	-0.930296	-2.04973	-1.39444	-1.99705	-2.0346	-1.21047	-0.370223	-0.348152	0.659741	0.591644	-0.0403947	-1.24632	-1.59378	-1.08061	-1.79902	-1.74745	20	4	6	5	5	0.69965	0.847577	0.10725	0.488107	0.499168	0.316015	0.84728	2.40271	3.67582	0.163868	22.4317	0.00209182

## Sheet: SWEET
Metabolite name	type	subtype	mean conc. overall	mean conc. DR	mean conc. DS	mean conc. NR	mean conc. NS	DR_SWEET_1	DR_SWEET_2	DR_SWEET_3	DR_SWEET_4	DR_SWEET_5	DR_SWEET_6	DS_SWEET_1	DS_SWEET_2	DS_SWEET_3	DS_SWEET_4	DS_SWEET_5	DS_SWEET_6	NR_SWEET_1	NR_SWEET_2	NR_SWEET_3	NR_SWEET_4	NR_SWEET_5	NR_SWEET_6	NS_SWEET_1	NS_SWEET_2	NS_SWEET_3	NS_SWEET_4	NS_SWEET_5	NS_SWEET_6	num. obs. total	num. obs. DR	num. obs. DS	num. obs. NR	num. obs. NS	MAD	SD overall	SD DR	SD DS	SD NR	SD NS	SD means	SD ratio	Vbtw	Vwithin	Vbtw/Vwithin	Kruskal-W.
Alanine	Amino acid	Proteinogenic	2.64329	3.62516	3.2036	2.5802	1.16419	2.78978	3.3354	4.15934	3.68485	3.99104	3.79055	2.5795	3.39829	3.2228	3.38957	3.53432	3.09712	3.94087	2.18218	1.97759	1.44167	2.63322	3.30568	1.85336	0.809339	0.756432	1.34576	0.864516	1.35572	24	6	6	6	6	0.804187	1.09858	0.496377	0.341489	0.916336	0.430488	1.07544	1.96906	6.93948	0.346999	19.9986	0.00120384
Arginine	Amino acid	Proteinogenic	0.726073	-0.76334	1.88507	-0.394111	1.98997	-0.41614	-0.0214504	-1.96061	0.0801719	-0.314846	-1.94717	1.5848	2.0625	1.77947	1.93954	1.86411	2.08002	-0.238718	-0.302105	-0.557212		-0.279964	-0.592558	1.89804	-0.394924	3.09264	2.34173	2.39502	2.60733	23	6	6	5	6	1.6993	1.50021	0.940053	0.186658	0.167052	1.23134	1.46118	2.31465	12.4095	0.646596	19.1921	0.00303005
Asparagine	Amino acid	Proteinogenic	5.12354	5.76612	6.08128	4.48482	4.16194	5.61837	6.10745	5.69989	5.80515	5.95957	5.40631	5.78358	6.05317	6.08855	6.07103	6.28625	6.20508	5.16688	4.77715	4.95734	1.67541	5.0064	5.32571	5.42732	-0.141563	4.73536	4.56855	5.0634	5.31856	24	6	6	6	6	0.501116	1.45732	0.249455	0.171416	1.38895	2.13382	0.942128	0.955594	5.32564	1.64349	3.24045	0.000473066
Aspartic_acid	Amino acid	Proteinogenic	1.85401	3.29008	1.38715	3.01717	0.15486	3.14987	3.327	3.26374	3.39214	3.31765		0.733669	1.17951	1.3115	1.78231	1.6736	1.6423	3.02707	3.12847	3.04339		2.86137	3.02555	0.868538	-2.87471	0.819467	0.278521	0.536114	1.30123	22	5	6	5	6	1.24472	1.51438	0.0906812	0.394762	0.0968485	1.52343	1.46894	2.79039	11.9022	0.691875	17.2028	0.000317798
Glutamic_acid	Amino acid	Proteinogenic	2.41093	3.028	2.77181	2.23565	1.60827	2.70567	3.10572	3.5921	2.4857	2.7689	3.50992	2.25113	2.64332	2.70989	3.04063	3.19283	2.79306	2.71136	2.63134	3.12672	0.870442	2.3389	1.73513	2.42374	-0.413424	1.76166	1.78317	1.87264	2.22182	24	6	6	6	6	0.409402	0.865613	0.45202	0.329067	0.812631	1.02496	0.628756	0.960418	2.372	0.505879	4.68887	0.00910898
Glycine	Amino acid	Proteinogenic	1.43349	1.88929	2.39314	1.25126	0.276216	1.89286	1.97293		1.85877	1.95768	1.76422	1.27797	2.62782	2.20574	2.56276	2.96791	2.71663	1.77987	1.36542	1.56758	-0.508869	1.55336	1.75022	-0.262849	0.785503	0.73666	0.900984	-0.395848	-0.107155	23	5	6	6	6	0.472253	1.00469	0.0840525	0.599595	0.875306	0.591769	0.912821	1.6977	4.93309	0.389873	12.6531	0.001239
Histidine	Amino acid	Proteinogenic	-1.46165	-0.44791	-0.353405	-1.77447	-3.2708	0.0154297	0.0163783	-1.06726	-0.369847	0.112797	-1.39496	-0.511244	-0.292595	-0.391703	-0.283402	-0.522636	-0.118849	-0.838155	-0.871689	-1.02214	-5.89316	-1.40247	-0.619179	-1.75352	-1.66127	-5.28483	-4.28908	-4.21513	-2.42099	24	6	6	6	6	0.566923	1.72204	0.637374	0.154035	2.03442	1.52315	1.36952	1.25963	11.2535	1.72221	6.53437	0.00152866
Isoleucine	Amino acid	Proteinogenic	0.766565	2.39462	-0.323479	1.24294	-0.450702	2.96768	2.58226	2.7105	2.48909	0.807276	2.81093	-0.560833	-0.909384	-0.0297783	-0.558541	-0.239724	0.357389	2.24854	1.05185	1.07483	-0.515669	1.91974	1.67835	-0.000465663		-0.222978	-0.568497	-0.759552	-0.702017	23	6	6	6	5	0.925886	1.36886	0.795649	0.449829	0.981464	0.326724	1.35857	2.12803	10.601	0.495809	21.3812	0.00117706
Leucine	Amino acid	Proteinogenic	-0.755926	0.448478	-1.34898	-0.467863	-1.65534	0.976653	0.367126	1.04143	0.420893	-1.03466	0.919423	-1.69131	-1.61261	-1.15719	-1.42891	-1.34763	-0.856215	0.530202	-0.540827	-0.612457	-1.64027	-0.155826	-0.388006	-0.750463	-3.35548	-1.06215	-1.45061	-1.70799	-1.60534	24	6	6	6	6	0.663539	1.06947	0.782231	0.307469	0.707197	0.906461	0.947668	1.40221	5.38845	0.507055	10.6269	0.00306355
Lysine	Amino acid	Proteinogenic	-0.285825	-0.477575	0.624066	-1.38161	0.0918179	-0.408593	-0.216339	-0.311539	0.0311883	-0.744555	-1.21561	0.44545	0.361094	0.847445	0.62142	0.405578	1.06341	0.225117	-0.779022	-1.26447	-6.03156	-0.277055	-0.162649	0.489483	1.14832	0.179737	-0.781634	-0.469888	-0.0151145	24	6	6	6	6	0.514395	1.38742	0.441676	0.279901	2.33608	0.688758	0.857909	0.915978	4.41605	1.55127	2.84673	0.00853734
Methionine	Amino acid	Proteinogenic	-0.485126	-0.361848	-0.0728968	-1.05303	-0.446253	-0.222664	0.0270766	-0.611047	-0.216348	-0.0823447	-1.06576	-0.250877	-0.322597	0.263774	0.324034	-0.110633	-0.341081	-0.681301	-0.193062	0.113038	-4.1482	-0.604648	-0.803982	-0.321641	-0.262563	-0.247895	-1.04023		-0.358939	23	6	6	6	5	0.180219	0.875133	0.406821	0.296066	1.55439	0.335054	0.411964	0.635666	1.0178	0.726076	1.40178	0.293295
Phenylalanine	Amino acid	Proteinogenic	1.3424	1.73279	1.77826	1.04153	0.817008	2.23236	2.6407	1.62602	1.09658	1.597	1.20409	1.67417	1.9367	1.83383	1.67602	1.65356	1.89527	0.91869	1.88979	2.51642	-1.58222	1.41324	1.09325	0.662226	0.392814	1.51635	0.0619995	0.940882	1.32778	24	6	6	6	6	0.366304	0.874628	0.597997	0.125476	1.4096	0.554841	0.486119	0.723416	1.41787	0.66704	2.12562	0.0261849
Proline	Amino acid	Proteinogenic	0.0858061	0.506289	0.253871	-0.166465	-0.317726	0.332185	0.392651	1.00126	0.261714	0.461064	0.588865	-0.763132	0.108877	0.332596	0.551308	0.793559	0.500017	0.558154	0.0958735	0.00408351	-1.39087	-0.256984	-0.00904651	0.0870423		-1.08184	-0.386847	-0.526197	0.319212	23	6	6	6	5	0.270761	0.589369	0.26717	0.548058	0.656524	0.548097	0.37877	0.750096	0.808782	0.2745	2.94639	0.0289175
Serine	Amino acid	Proteinogenic	2.88113	3.34142	2.90016	3.1013	2.21832	3.65493	3.48134	3.61069	3.20864	3.31471	2.77824	2.39649	2.70869	2.86532	3.06876	3.3398	3.02189	3.15854	3.09753	3.28003		2.89901	3.07137	2.51979	0.939411	2.67576	2.76144	2.11795	2.29558	23	6	6	5	6	0.292821	0.585019	0.32431	0.324986	0.138791	0.670336	0.482938	1.32455	1.38389	0.177777	7.78439	0.00230098
Tryptophan	Amino acid	Proteinogenic	0.892423	1.70571	1.2724	0.852066	-0.260486	2.05804	2.67066	1.12991	1.5706	2.67417	0.130851	1.18897	1.56325	1.17394	1.3085	1.07237	1.32738	0.820234	2.19565	2.50325	-3.30658	1.1593	1.74054	-0.186851	-1.56553	0.435635	-1.3615	0.384025	0.731304	24	6	6	6	6	0.652452	1.40347	0.982158	0.170639	2.13123	0.980247	0.843928	0.791626	4.27329	1.6242	2.63101	0.0222233
Tyrosine	Amino acid	Proteinogenic	-1.05825	-0.498081	-0.998013	-1.19897	-1.53792	-0.429971	-0.55935	0.59819	-0.98776	-1.06554	-0.54406	-1.22575	-1.09624	-0.885295	-0.994107	-1.18541	-0.601277	0.0625784	-0.742039	-1.29268	-3.06279	-1.25532	-0.903547	-0.955021	-0.799331	-1.63727	-2.31504	-1.87564	-1.64525	24	6	6	6	6	0.283069	0.735518	0.595669	0.230976	1.03666	0.570026	0.434859	0.714836	1.13461	0.451943	2.51052	0.0600057
Valine	Amino acid	Proteinogenic	2.27898	3.65019	1.4596	2.67945	1.32667	4.11906	3.7539	4.03559	3.64673	2.26273	4.08315	1.19751	1.03681	1.61358	1.34454	1.55844	2.0067	3.83723	2.4595	2.26304	1.13154	3.16096	3.22441	1.32992	1.63682	1.40204	1.50565	1.00885	1.07675	24	6	6	6	6	0.663982	1.13411	0.705921	0.344522	0.947321	0.243882	1.09831	1.95983	7.23775	0.393479	18.3942	0.00184536
Beta-alanine	Amino acid	Non-proteinogenic	-4.1092	-3.31517	-4.32297	-4.0773	-4.45668	-3.36122	-3.30248		-3.2777	-3.3193		-4.6806	-4.49919	-4.54281	-4.26494	-4.10411	-3.84616	-3.11713	-4.03088	-4.2782	-5.43424	-4.03043	-3.57292	-4.07661	-3.56023	-4.94496	-3.90376	-5.43476	-4.81977	22	4	6	6	6	0.491286	0.678208	0.0351329	0.311737	0.782602	0.718427	0.51004	1.10404	1.17555	0.340701	3.45039	0.0335033
Ornithine	Amino acid	Non-proteinogenic	1.4626	0.785795	2.92168	0.0745975	2.06834	0.373653	1.07431	2.1224	0.824273	0.696825	-0.376701	2.72577	2.8467	2.87462	2.76826	2.97546	3.33928	0.506585	0.897527	0.879511	-3.07193	0.939512	0.29638	3.25407	-1.78769	3.19889	2.63099	2.56309	2.55066	24	6	6	6	6	1.14866	1.66141	0.824673	0.222277	1.56266	1.91557	1.27547	1.12744	9.76092	1.7102	5.70746	0.00334329
Glycerol-3-phosphate	Ester	Phosphoric ester	-6.37595	-6.01476	-6.36847	-6.0265	-7.23768	-5.66172	-5.91769	-5.86032	-6.28061	-6.13855	-6.22968	-7.14304	-6.5704	-6.14206	-6.20966	-5.71471	-6.43099	-5.31852	-4.92156	-5.32838	-7.65584	-6.32803	-6.60667	-6.87194		-6.91017	-7.40995	-7.70806	-7.28828	23	6	6	6	5	0.565906	0.752377	0.240877	0.479276	1.02876	0.351613	0.57447	1.09395	1.74288	0.38026	4.5834	0.02317
Docosanoic_acid	Fatty acid	Saturated fatty acid	-5.94711	-4.44345	-6.93868	-4.86067	-7.86534	-3.87444	-4.27032	-5.16425	-4.4598	-4.31812	-4.57379	-7.02534	-7.25307	-6.79857	-6.94663	-6.91271	-6.69573	-4.3211	-3.95414	-4.62784	-6.91322	-4.99466	-4.35306	-7.81603		-7.82695	-7.37325	-8.2362	-8.07426	23	6	6	6	5	1.53149	1.53919	0.425737	0.19274	1.06355	0.32682	1.641	3.26753	14.9818	0.377631	39.673	0.000564389
Hexadecanoic_acid	Fatty acid	Saturated fatty acid	-0.757784	-1.29585	0.216098	-1.20796	-0.74056	-1.46848	-1.04975	-1.18792	-1.45735	-1.23637	-1.37521	0.100696	0.280685	0.363285	0.0867077	0.233045	0.232168	-1.18042	-1.35193	-1.0308	-1.06262	-1.35739	-1.26457	-0.720835		-0.714577	-0.82006	-0.657453	-0.789873	23	6	6	6	5	0.321136	0.638029	0.166092	0.106245	0.141088	0.0646585	0.693039	5.79847	2.88172	0.0163487	176.266	0.000323171
Nonanoic_acid	Fatty acid	Saturated fatty acid	-6.03636	-6.02927	-5.77694	-6.46806	-5.83815	-6.12533	-6.46097	-5.74403	-6.14604	-5.55055	-6.1487	-6.11554	-5.77001	-5.69325	-6.37271	-5.13637	-5.57374	-7.00428	-6.67274	-6.43534	-6.17502	-6.46736	-6.0536	-6.13191		-5.72643	-6.12182	-5.76375	-5.44684	23	6	6	6	5	0.345542	0.432069	0.32681	0.430874	0.342973	0.290646	0.312371	0.898066	0.572902	0.125702	4.55762	0.0254729
Octadecanoic_acid	Fatty acid	Saturated fatty acid	-1.10666	-2.0589	1.03195	-1.94163	-1.63376	-2.21665	-1.76223	-1.95526	-2.16991	-2.09988	-2.14945	1.20539	1.25086	1.15507	0.88318	1.00724	0.689953	-1.90287	-2.08517	-1.59712	-1.89879	-2.13976	-2.02609	-1.60089			-1.6278	-1.60909	-1.69726	22	6	6	6	4	0.362778	1.3584	0.170787	0.21581	0.194431	0.0438069	1.46603	9.38506	12.7256	0.0318602	399.42	0.000837905
Octanoic_acid	Fatty acid	Saturated fatty acid	-6.77403	-6.71378	-6.61937	-7.19622	-6.60971	-6.81747	-7.48569	-6.24621	-6.58036	-6.69007	-6.46289	-6.65631	-6.3954	-7.29248	-7.50011	-6.10839	-5.76354	-7.67929	-7.47369	-6.72676		-7.00164	-7.0997	-6.71228		-6.36107	-6.93676	-6.44843	-6.59002	22	6	6	5	5	0.30312	0.49548	0.425798	0.674369	0.380105	0.226772	0.278286	0.652088	0.397167	0.220223	1.80348	0.140662
Tetradecanoic_acid	Fatty acid	Saturated fatty acid	-5.16221	-5.70091	-4.3551	-5.56241	-5.00407	-5.85054	-5.4104	-5.72098	-5.78598	-5.51538	-5.92217	-4.64148	-4.37641	-3.9453	-4.41897	-4.44807	-4.30036	-5.19878	-5.46599	-5.46599	-5.99862	-5.58704	-5.65804	-5.15041		-4.76111	-4.81709	-5.08148	-5.21025	23	6	6	6	5	0.449137	0.592163	0.198898	0.230703	0.264894	0.202427	0.612814	2.73297	2.24526	0.0515091	43.5896	0.000391478
Phosphoric_acid	Inorganic acid	Weak inorganic acid	3.77685	4.29397	4.28534	4.10501	2.53246	4.43961	4.67725	4.18129	4.52755	4.46406	3.47403	3.9874	4.46561	4.52373	4.32886	3.76064	4.64581	4.0371	4.22229			4.10362	4.05704	3.60223	-3.24029	4.35665	3.1404	3.44952	3.88622	22	6	6	4	6	0.322383	1.62217	0.432807	0.34212	0.0830019	2.85797	0.852289	0.917451	4.29257	2.35458	1.82307	0.041467
Nicotinic_acid	Organic acid	Pyridinecarboxylic acid	-4.31879	-3.39264	-5.22159	-3.62887	-5.17471	-3.32438	-2.74292	-3.9714	-3.40015	-3.116	-3.80098	-5.15827	-5.34397	-5.16282	-5.32903	-5.63813	-4.69729	-3.49127	-3.03984	-3.17781	-5.07772	-3.66844	-3.31817	-5.33604		-4.55359	-4.94276	-5.55534	-5.48583	23	6	6	6	5	0.885155	0.988964	0.448349	0.310607	0.743856	0.420502	0.979167	2.03641	5.51858	0.261125	21.1339	0.0017474
Citric_acids	Organic acid	Other organic acid	-1.61471	-1.36992	-1.43831	-1.92403	-1.74896	-1.40983	-1.42098	-0.775283	-1.12471	-1.45909	-2.02959	-1.64994	-1.29565	-1.83395	-1.11807	-0.787223	-1.94506	-1.80771	-2.19975	-1.54667	-3.5198	-1.12204	-1.3482	-1.6161		-1.45882	-1.78841	-2.32801	-1.55344	23	6	6	6	5	0.261036	0.576294	0.41498	0.448315	0.866397	0.345297	0.26116	0.503444	0.403472	0.320848	1.25752	0.39668
Fumaric_acid	Organic acid	Dicarboxylic acid	-2.13421	-3.27938	0.0688212	-3.84588	-1.48042	-3.31159	-2.38128	-3.14528	-3.85103	-3.41002	-3.5771	-0.955562	-0.393954	0.225673	1.04266	0.84063	-0.346524	-3.44538	-4.34244	-4.0904	-4.00292	-3.63135	-3.56278	-1.66173	-0.591487	-1.35505	-0.588517	-3.16067	-1.52505	24	6	6	6	6	1.23893	1.70003	0.501617	0.775203	0.351451	0.944405	1.78157	2.76999	19.044	0.466994	40.78	0.000208714
Malic_acid	Organic acid	Dicarboxylic acid	0.24421	1.35432	-0.310227	1.28884	-1.18199	1.9949	1.36788	1.67794	1.50589	1.33416	0.245163	-1.16072	-0.445476	-0.716569	0.413964	0.600678	-0.553238	1.22374	1.15205	1.6356		1.09529	1.33752	-2.29764	-0.446007	-0.655352	-0.850307	-1.5495	-1.29315	23	6	6	5	6	0.967201	1.23384	0.594789	0.681176	0.213905	0.68134	1.24599	2.29548	8.96636	0.347	25.8396	0.000724917
Succinic_acid	Organic acid	Dicarboxylic acid	-4.26548	-4.19738	-4.1676	-4.55631	-4.11568	-3.8996	-4.00515	-3.87932	-4.31325	-4.02871	-5.05823	-4.79228	-4.3266	-4.39985	-3.85794	-3.39212	-4.23683	-4.58776	-4.00755	-3.83033	-5.65287	-4.6204	-4.63898	-4.47143		-3.71305	-3.34677	-4.38048	-4.66665	23	6	6	6	5	0.325725	0.530111	0.449384	0.484045	0.639151	0.559816	0.200905	0.376862	0.235007	0.288283	0.815196	0.659718
Pyruvic_acid	Organic acid	Alpha-keto acid	-4.8342	-4.77899	-4.17113	-4.95742	-5.52619	-4.78686			-4.9176	-4.68169	-4.72981	-4.90207	-4.161	-3.74425	-3.64764	-4.21317	-4.35866	-4.72645	-5.69667	-5.20518	-4.5905	-4.87339	-4.65231	-5.23504		-6.40245	-5.62326	-4.64892	-5.7213	21	4	6	6	5	0.371151	0.661815	0.101917	0.453337	0.423321	0.646084	0.558092	1.37405	1.71185	0.213202	8.02922	0.0168364
Putrescine	Polyamine	Diamine	-1.88198	-5.03042	0.979915	-4.54295	0.540781		-4.71868	-5.24931	-4.74165	-5.20114	-5.24131	0.987873	1.15119	0.834047	1.08398	0.959877	0.862524	-2.01312	-6.32991	-5.03113	-6.96117	-3.32105	-3.60133	1.15626	-2.38258	1.93419	0.435054	0.949871	1.15189	23	5	6	6	6	3.00099	3.06197	0.274821	0.123035	1.90048	1.51118	3.21376	3.37446	58.8031	1.57133	37.4225	0.00107394
Fructose	Sugar	Monosaccharide	-3.63101	-4.59654	-0.904967	-5.47282	-3.53347	-5.42055	-5.40377	-4.80041	-4.04735	-4.83083	-3.07633	-2.97328	-1.43557	-0.770984	0.70774	0.434498	-1.39221	-5.28187	-5.32926	-5.60006	-6.25394	-5.1973	-5.17448	-3.42595		-3.90193	-3.83382	-4.20242	-2.30326	23	6	6	6	5	1.23452	1.98722	0.898856	1.35719	0.411904	0.741358	1.98034	2.32346	23.5275	0.857698	27.431	0.000569063
Glucose	Sugar	Monosaccharide	-1.00166	-0.686732	-0.749741	-0.444743	-2.35019	-0.0503876	-0.283682	-0.907216	-0.747893	-1.14804	-0.98317	-1.99634	-1.07322	-0.505931	0.17917	0.0356019	-1.13773	-0.202827	0.619666	0.265959	-1.98876	-0.338606	-1.02389	-2.13539		-2.23936	-2.59283	-2.64314	-2.14022	23	6	6	6	5	0.932783	0.97404	0.42905	0.818323	0.940985	0.248598	0.87153	1.43052	3.97647	0.470692	8.44815	0.00809792
Maltose	Sugar	Disaccharide	-4.66746	-4.99552	-3.32545	-5.94934	-4.34594	-4.51474	-5.50823	-5.82148	-5.10808	-5.297	-3.72362	-3.84385	-3.61956	-3.53188	-2.72634	-2.98379	-3.24725	-4.07225	-7.61587	-7.09802	-6.4347	-5.41713	-5.05804	-3.64743		-5.66551	-4.44366	-4.59886	-3.37425	23	6	6	6	5	0.902397	1.31054	0.76125	0.419434	1.33667	0.900955	1.1037	1.29152	7.27596	0.839868	8.66322	0.00401444
Sucrose	Sugar	Disaccharide	-2.02409	-3.00619	0.193538	-4.29312	-1.15426	-4.21967	-2.88395	-3.45221	-2.16182	-2.31331		-1.10766	0.0391423	0.144298	1.09067	0.853636	0.141141	-3.14644	-4.79018	-4.92586	-5.831	-4.21456	-2.85064	-0.232241	-1.31603	-2.88878	-1.96925	-1.13632	0.617072	23	5	6	6	6	1.92958	2.01927	0.84845	0.769765	1.13263	1.23992	1.98165	1.98623	23.2535	1.04966	22.1534	0.000700946
Trehalose	Sugar	Disaccharide	-11.093	-12.9356	-9.84897	-10.9249	-10.6962	-12.6217	-12.9897	-13.404	-13.1723	-12.49		-10.5213	-7.35712	-10.7668		-8.83497	-11.7646	-9.86085	-10.4844	-8.85916	-12.2634	-12.1067	-11.9749	-11.1638		-12.5935	-9.56574	-12.2552	-7.90264	21	5	5	6	5	1.22511	1.78412	0.379285	1.74655	1.40599	1.95771	1.30742	0.952664	8.55667	2.23482	3.8288	0.0104262
Erythritol	Sugar alcohol	Polyol	-6.80185	-7.38395	-5.70257	-7.44891	-6.64597	-6.81183	-6.74077	-8.48674	-7.91655	-6.10508	-8.2427	-6.69922	-5.75769	-5.64005	-5.30684	-5.36303	-5.44861	-8.777	-6.4661	-5.72253	-9.25547	-7.08098	-7.3914	-6.56118		-6.44454	-7.05052	-6.87845	-6.29518	23	6	6	6	5	0.69218	1.11536	0.960601	0.517036	1.35	0.311659	0.814465	1.03777	3.97236	0.813231	4.88466	0.0135313
Glycerol	Sugar alcohol	Polyol	-1.03536	-0.776299	-0.388513	-2.24488	-1.15483	-1.07335	-0.556389	-0.396573	-0.885149	-0.830053	-0.916275	-0.839364	-0.295155	-0.489749	-0.695484	-0.238491	0.227164	-2.20294	-2.30579			-2.19486	-2.27593	-1.31717		-1.38298	-1.21655	-0.208574	-1.64886	21	6	6	4	5	0.488577	0.744985	0.251048	0.378953	0.0545756	0.552649	0.799581	2.58508	2.94542	0.133163	22.1189	0.00406433
myo-Inositol	Sugar alcohol	Cyclic polyol	-0.676508	-0.343745	-1.19237	-0.333708	-0.868145	-0.355988	-0.625822	0.0477541	-0.200946	-1.20901	0.281543	-1.03622	-1.31833	-1.48196	-1.19381	-1.44658	-0.67734	0.312367	-0.00196591	-0.0798783	-0.322695	-0.723572	-1.18651	-0.386408		-1.18921	-0.519527	-1.33276	-0.912827	23	6	6	6	5	0.511869	0.569794	0.527836	0.301327	0.542453	0.410654	0.420646	0.944068	1.04993	0.210151	4.99607	0.0175417
