# Supplementary material for: Regulatory Modules of Metabolites and Protein Phosphorylation in Arabidopsis Genotypes With Altered Sucrose Allocation
Source: Front Plant Sci. 2022 May 19;13:891405. doi: 10.3389/fpls.2022.891405 (PMC9161306; doi:10.3389/fpls.2022.891405)
Supplement: Supplementary file 2 [file Table_2.XLSX]

## Sheet: WT
Phosphopeptide name	type	subtype	Protein	Bin (full)	Bin (2 sub)	Bin	Bin (main)	bin selected?	mean conc. overall	mean conc. DR	mean conc. DS	mean conc. NR	mean conc. NS	DR_WT_1	DR_WT_2	DR_WT_3	DR_WT_4	DR_WT_5	DR_WT_6	DS_WT_1	DS_WT_2	DS_WT_3	DS_WT_4	DS_WT_5	DS_WT_6	NR_WT_1	NR_WT_2	NR_WT_3	NR_WT_4	NR_WT_5	NR_WT_6	NS_WT_1	NS_WT_2	NS_WT_3	NS_WT_4	NS_WT_5	NS_WT_6	num. obs. total	num. obs. DR	num. obs. DS	num. obs. NR	num. obs. NS	MAD	SD overall	SD DR	SD DS	SD NR	SD NS	SD means
AAAVAALSQVLVAENKKS(1)PDT(0.113)S(0.861)PT(0.026)R	Cell	cell.organisation	AT2G41740	31.1	31.1	31.1	31	Y	24.2851	24.5288	24.7495	21.9348	25.9271	24.231	24.6696	23.7001	24.9801	23.9222	25.67	25.4333	24.0993	24.2336	24.642	24.3539	25.7353	19.2316	18.8505	24.6438	25.6537	25.745	17.4842	25.6693	26.6364	24.1107	26.6092	27.0379	25.4989	24	6	6	6	6	0.8994	2.41375	0.730647	0.677695	3.80301	1.07251	1.68277
AAAVAALSQVLVAENKKS(1)PDT(0.117)S(0.853)PT(0.03)R	Cell	cell.organisation	AT2G41740	31.1	31.1	31.1	31	Y	24.9717	23.9533	25.0449	24.3003	26.5882	24.3913	19.0588	24.0281	25.617	24.6517	25.973	26.0416	24.2872	24.8117	24.9112	24.2518	25.966	22.5456	24.5346	25.7743	25.7802	25.8528	21.3144	26.0805	27.2275	25.2893	27.0319	28.0744	25.8255	24	6	6	6	6	0.72145	1.9043	2.50952	0.789584	1.94023	1.03354	1.16993
AEALAALT(0.001)S(0.002)AFNS(0.081)S(0.081)PS(0.725)S(0.081)KS(0.029)PPRR	Cell	cell.organisation	AT3G57410	31.1	31.1	31.1	31	Y	18.0306	18.3254	17.8989	18.0576	17.7499	17.4499	18.2834	19.2099	18.264	18.5981	18.147		17.7155	16.8632	18.0522	18.9646		18.7859	18.1141	16.8235	18.3271	18.5626	17.7327	17.9587		17.9709	17.2938	17.9872	17.539	21	6	4	6	5	0.3367	0.624751	0.576293	0.869009	0.705667	0.316724	0.24611
AEALAALTSAFNS(0.065)S(0.065)PS(0.672)S(0.672)KS(0.526)PPRR	Cell	cell.organisation	AT3G57410	31.1	31.1	31.1	31	Y	18.6186	17.7623	18.1073	18.002	20.3297	18.7938	17.3726	17.9652	17.0219	17.6338	17.7863		18.0574	18.7856	17.9906	17.5955		17.2767	19.2116	17.6885		17.9713	17.8621	18.0217	22.3535	21.0808	18.6203	22.2871	19.615	21	6	4	5	6	0.618	1.53026	0.603706	0.495996	0.725987	1.85747	1.19502
AEALAALTSAFNSSPSS(0.001)KS(0.999)PPR	Cell	cell.organisation	AT3G57410	31.1	31.1	31.1	31	Y	22.9698	22.2895	23.2402	21.3365	25.013	21.7806	23.7567	17.2928	23.7432	21.9896	25.1739	23.9735	23.6014	23.3288	22.5071	21.5661	24.4646	17.9932	22.4855	23.6403	22.7865	21.6222	19.4912	24.6496	25.6825	23.9626	25.6844	26.487	23.6121	24	6	6	6	6	1.11045	2.25882	2.75324	1.05026	2.16308	1.11979	1.56828
AETAETINTTIS(0.034)S(0.963)PPPES(0.003)ESSTTISAMTDPTSQEAASK	Cell	cell.organisation	AT1G47200	31.1	31.1	31.1	31	Y	18.4548	18.8387	18.2644	18.7928	17.7428	19.4713	18.1008	17.4916	18.3016	20.828		18.4462			17.8185	18.1857	18.6071	20.5184	17.9548		17.5726	20.5689	17.3495	18.0919		17.3883		17.9079	17.5832	18	5	4	5	4	0.51195	1.12585	1.32336	0.344246	1.61295	0.316388	0.515303
ALLNGPGNYS(1)FNK	Cell	cell.organisation	AT1G24764	31.1	31.1	31.1	31	Y	18.6808	18.3289	17.8462	17.9095	20.3605	18.2914	17.927	18.0689	17.2035	19.1254	19.3574			17.8596	17.7064	18.0575	17.7613	17.6793	16.7582	17.9501	18.4433	18.3285	18.2976	20.5949	22.0951	17.6542	21.4999	22.6645	17.6547	22	6	4	6	6	0.382	1.59756	0.798659	0.154466	0.631072	2.20526	1.18568
AS(0.026)S(0.974)GPDLSEIPNPADFPVIR	Cell	cell.organisation	AT5G59210	31.1	31.1	31.1	31	Y	19.6366	20.6541	17.5403	18.1825	21.4708	20.7236	22.0954	22.0277	21.2505	16.1854	21.6421			17.8602	17.9753	17.4147	16.9109	18.0732	18.5873	18.2078	16.9699	19.12	18.1367	20.6468	21.5851	20.8254	22.2905	22.8261	20.6511	22	6	4	6	6	1.78445	2.0639	2.24811	0.484202	0.711035	0.9262	1.89619
AS(0.959)NS(0.041)EKNPLLSDEKPK	Cell	cell.organisation	AT4G35450	31.1	31.1	31.1	31	Y	18.0492	18.1817	17.775	18.4296	17.6227	17.9464	18.595	18.5218	18.1138	17.7945	18.1189	17.4862	19.065		16.3512	18.2058	17.7669	18.5891	18.8082	19.047	17.6625	18.2713	18.1996			17.5468	17.7434	17.9933	17.2073	21	6	5	6	4	0.4079	0.635785	0.316313	0.995033	0.493227	0.331778	0.369937
AS(1)PNIQPANVNR	Cell	cell.organisation	AT5G10470	31.1	31.1	31.1	31	Y	18.0035	17.9406	18.2498	17.4014	18.6044	17.6386	18.1946	18.3697	17.6089	17.473	18.359	17.6964			18.9562	17.1689	19.1776	18.744	16.8173	17.8444	17.5333	17.0116	16.4576	17.6088	17.132	19.0845		19.3237	19.8729	21	6	4	6	5	0.6626	0.91765	0.410751	0.97201	0.824633	1.17435	0.509886
AT(1)DIDDEWGQDGVER	Cell	cell.organisation	AT4G04020	31.1	31.1	31.1	31	Y	18.667	17.9678	18.0902	18.1048	20.3888	18.0281		17.7112	18.1225	17.8459	18.1314	17.2075	17.7965	18.4002	19.0989	17.5986	18.4393	19.4141	18.0757	17.5845	18.4096	17.8036	17.341	20.9808	22.3907	21.3321	22.0861	18.0389	17.5039	23	5	6	6	6	0.3645	1.52745	0.183736	0.684476	0.742003	2.09636	1.16887
DES(1)DGGDGET(0.004)ES(0.995)QRLDEEEQT(0.001)VTK	Cell	cell.organisation	AT1G42550	31.1	31.1	31.1	31	Y	19.7582	17.7954	20.2853	17.891	23.0608	17.9402	18.3243	17.9981	17.5943	17.9226	16.9931	19.281	17.2947	22.4507	21.5377	17.9894	23.1586	18.3219	17.7437	16.6451	18.002	18.2516	18.3819	22.9398	23.4981	23.0073	23.8735	23.2977	21.7486	24	6	6	6	6	0.99315	2.52563	0.456538	2.43872	0.654672	0.727627	2.48489
DESDGGDGETES(1)QRLDEEEQTVTK	Cell	cell.organisation	AT1G42550	31.1	31.1	31.1	31	Y	19.6278	17.5121	21.4683	17.9283	21.6026	17.8591	17.8856	18.3601	17.0358	17.3198	16.6125	23.0717	18.0591	23.875	21.82	18.277	23.7069	17.432	18.1984	18.1746	17.5471	18.1897	18.0283	22.8894	25.2288	23.6071	18.1563	17.0756	22.6586	24	6	6	6	6	0.80625	2.78332	0.640657	2.65726	0.347441	3.23447	2.20993
EALEDS(0.5)S(0.5)HEMEIPETSNK	Cell	cell.organisation	AT3G12020	31.1	31.1	31.1	31	Y	18.502	18.1266	17.9394	17.8579	20.0843	18.7155	17.9562	17.6674	17.9841	18.2581	18.1783	18.2133	18.5743	17.0025	17.6392	18.7053	17.5015	18.8804	18.2871	17.207	18.1204	16.5766	18.0756	21.7688	17.3274	18.0556	22.5033	22.705	18.1459	24	6	6	6	6	0.4798	1.58183	0.354086	0.66699	0.826005	2.49121	1.06085
EALEDS(0.849)S(0.151)HEMEIPETSNK	Cell	cell.organisation	AT3G12020	31.1	31.1	31.1	31	Y	18.7665	17.589	17.9159	18.6491	20.7704	17.2873	17.9536	17.4596	17.5365	17.0674	18.2294		18.2079	17.9779	17.6843	18.0945	17.615	18.2905	19.6237	18.8131	18.4614	18.0294	18.6764	21.7688	22.4039	17.7199	22.5033	22.705	17.5218	23	6	5	6	6	0.558	1.77226	0.430281	0.257481	0.55233	2.46048	1.42999
EALT(1)T(1)DDDDNDDLGTHFNIEK	Cell	cell.organisation	AT1G24460	31.1	31.1	31.1	31	Y	19.8497	17.6613	20.2742	18.9386	21.6432	17.8833		16.6239	18.3525	17.7856		17.7524	22.3953	22.3242	21.6863	18.9319	18.5549	18.7784	21.2294		19.6399	17.3714	17.6739	21.2329	22.4996	21.0803	22.0066	22.4853	20.5548	21	4	6	5	6	1.8543	2.00231	0.73455	2.08868	1.56691	0.805535	1.71482
EEAAS(0.003)S(0.997)PVSGAADHQVPAS(1)P	Cell	cell.organisation	AT5G55230	31.1	31.1	31.1	31	Y	19.5572	17.3467	17.9337	18.5514	23.5205	16.652	17.5989	17.7283	16.905	17.5422	17.6536	18.6469		18.3641	17.106	17.6178			19.3276	18.3288	18.7604		17.7888	23.3913	24.1812	23.7477	23.239	24.0787	22.485	20	6	4	4	6	0.89265	2.752	0.451526	0.702087	0.652491	0.627364	2.83133
EEEEVS(1)PAAEASAEEAKPK	Cell	cell.organisation	AT3G57410	31.1	31.1	31.1	31	Y	20.3625	20.9983	21.9036	17.4803	21.0676	17.6253	24.5714	23.8733	22.7878	18.2453	18.8863	24.0599	22.5613	22.1147	21.3222	18.3329	23.0307	17.1463	18.004	16.9402	17.0753	17.8836	17.8327	18.6556	22.9304	18.351	24.3572	24.6607	17.4508	24	6	6	6	6	1.7632	2.88357	3.08712	1.97408	0.475055	3.2705	1.96496
ENS(1)GFGFLLTR	Cell	cell.organisation	AT5G20490	31.1	31.1	31.1	31	Y	21.4029	22.4579	17.6072	21.8434	22.4378	22.7316	23.9038	22.6861	22.147	20.2249	23.0541		17.7474	18.2145	17.85	16.6167		20.0059	23.5404	23.5292	21.8245	21.3052	20.8551	21.8243	23.4475	21.9731	23.4732	22.9196	20.9893	22	6	4	6	6	1.352	2.14213	1.23742	0.690063	1.43978	1.00141	2.33705
ETLNRPAAPTNYVAISKEEAASSPVSGAADHQVPAS(1)P	Cell	cell.organisation	AT5G55230	31.1	31.1	31.1	31	Y	24.8262	24.3183	25.5226	23.1223	26.3415	23.9524	24.6373	25.1121	24.3902	22.5402	25.2773	25.8879	26.291	26.0219	24.4781	23.8994	26.5575	21.947	23.9676	24.3586	23.294	22.5511	22.6153	26.2952	26.6495	26.1441	26.6071	27.1103	25.2426	24	6	6	6	6	1.2083	1.51254	0.995214	1.07425	0.920543	0.63327	1.40741
FDGEES(1)PPPDFDEDR	Cell	cell.organisation	AT5G53310	31.1	31.1	31.1	31	Y	18.2621	18.2645	18.1385	18.2119	18.4678	17.9535	18.7072	18.8907	17.5967	18.8718	17.5672	18.0646	17.6355	17.828	17.7529	18.7629	18.787	18.6998	18.7212	18.1179	18.26	17.2995	18.1729	18.8617	17.3294	18.9878		18.8796	18.2806	23	6	6	6	5	0.5071	0.559504	0.630211	0.512639	0.518185	0.693926	0.141227
FDGEESPPPDFDEDRS(0.405)VGEVDGGDHT(0.595)PFAGGK	Cell	cell.organisation	AT5G53310	31.1	31.1	31.1	31	Y	18.2481	19.7419	17.8917	17.3211	17.9958	18.7284	22.5231	21.7438	20.4128	18.3519	16.6911	17.6579	17.0442	18.2435	18.4314	18.4676	17.5055	17.5493	17.4031	16.5821	17.4414	18.4788	16.4718	17.5784		17.7028	17.9288	17.9966	18.7726	23	6	6	6	5	0.5257	1.49699	2.21174	0.577714	0.732253	0.465827	1.04578
GNDNWDAFQNLLLKDNDS(1)EPEELLR	Cell	cell.organisation	AT4G27430	31.1	31.1	31.1	31	Y	21.4356	19.827	22.599	19.6649	23.6515	21.8912	17.0141	16.6763	22.1264	18.059	23.1951	23.2804	22.8167	23.5881	22.1426	20.2434	23.5229	16.868	22.0856	21.8218	17.8285	19.1716	20.2138	23.3458	24.9877	23.5166	24.3998	23.8029	21.8563	24	6	6	6	6	1.4495	2.55235	2.89335	1.27285	2.10958	1.06796	1.99891
GPGNYS(1)FNK	Cell	cell.organisation	AT1G68060	31.1	31.1	31.1	31	Y	20.1822	19.8973	18.97	18.4668	22.9068	17.7193	21.869	18.7424	21.3953	17.3306	22.327		17.3868	17.2278	21.6148	20.5926	18.028	20.0006		17.8242	17.4038	18.3788	18.7268	23.3745	24.3211	23.5709	23.9299	24.4815	17.7625	22	6	5	5	6	2.00425	2.62283	2.22263	2.00356	0.996342	2.55541	1.98802
GPVSEGAGS(1)PK	Cell	cell.organisation	AT4G16340	31.1	31.1	31.1	31	Y	18.4975	20.2144	17.9724	17.3754	18.1896	18.8258	19.2103	17.2499	21.8634	22.8089	21.3278	19.162	17.5007	18.2224	17.5975	18.0226	17.3291	15.7805	18.3325		18.3353	17.5731	16.8556	18.0553	18.5356	17.5421	18.2413		18.5738	22	6	6	5	5	0.67425	1.6356	2.11728	0.671871	1.08287	0.420503	1.2333
GVEFDDDLET(1)EKS(1)DGT(1)IGER	Cell	cell.organisation	AT1G42550	31.1	31.1	31.1	31	Y	20.8755	18.4512	22.3529	18.1718	24.526	17.8881	18.5326	18.5963	18.8882	19.0658	17.7363	24.0616	23.0384	22.757	22.2235	18.083	23.9538	17.8548	18.8355	17.7072	18.9327	18.2653	17.4357	24.286	25.4325	23.6935	25.1189	25.3607	23.2644	24	6	6	6	6	1.4278	2.97863	0.533785	2.20747	0.61423	0.917855	3.09276
HYSEDVGEVQASQEKPVS(1)PKK	Cell	cell.organisation	AT4G27430	31.1	31.1	31.1	31	Y	23.4277	23.9662	24.6197	20.2348	24.8902	22.7937	25.5257	25.1957	23.9533	21.7691	24.5593	25.6352	26.2224	26.1154	24.1388	21.9935	23.613	17.1416	16.8521	23.5386	23.2657	22.8368	17.7737	24.4136	25.9089	21.3698	26.3343	27.4638	23.8504	24	6	6	6	6	1.6786	2.84475	1.44895	1.67204	3.28449	2.16555	2.16368
IIDHDNNGKIS(1)PR	Cell	cell.organisation	AT4G37010	31.1	31.1	31.1	31	Y	19.184	22.041	17.6017	18.5512	18.4365	17.4851	23.6213	24.4217	22.2907	21.2817	23.1456	16.9466	17.5748	17.1624	18.0681	17.3107	18.5479	18.3674		18.7295	18.5901	18.0141	19.0549	18.6414	18.6632	18.8878	18.2322	18.0714	18.1231	23	6	6	5	6	0.507	2.16514	2.48116	0.603385	0.390281	0.337729	1.96829
IPEPS(1)VHS(1)EEEVFEDGEEIDGGVR	Cell	cell.organisation	AT4G18950	31.1	31.1	31.1	31	Y	18.7818	17.3359	17.8904	18.1165	21.3218	17.0347	18.0164	16.5535	17.1678		17.9072	18.0103	16.6638	17.3779	17.6277	19.0014	18.6613	18.3574		17.4105		18.7757	17.9225	21.5881	23.6601	21.0989	22.632	21.2265	17.725	21	5	6	4	6	0.7654	2.02706	0.616562	0.857811	0.585562	2.01252	1.80053
IS(0.001)S(0.187)RKS(0.812)PDLGK	Cell	cell.organisation	AT3G27960	31.1	31.1	31.1	31	Y	18.4865	18.386	18.2514	19.2623	18.0462	19.6893	19.1206	17.5695	16.8155	19.6741	17.4471	18.5436	18.4122	18.8111	18.3774	17.6563	17.708	18.3231	18.2386	20.8362	20.7076	19.9186	17.5497	17.9477	17.9284	18.6021	17.1197	18.5962	18.0831	24	6	6	6	6	0.6681	1.05342	1.25793	0.466863	1.40427	0.546785	0.535749
KKS(1)PDT(0.673)S(0.326)PS(0.001)AEAK	Cell	cell.organisation	AT3G57410	31.1	31.1	31.1	31	Y	17.989	18.083	17.3851	18.0185	18.4448	19.1655	17.9315	17.3403	18.1758	18.967	16.9181		17.9687	17.3745	16.3486	16.57	18.6635	17.5327	18.1518	18.1417	17.3835	18.3163	18.5853	18.9361	17.9336		18.5286	18.3695	18.4562	22	6	5	6	5	0.47765	0.759874	0.882431	0.963552	0.465214	0.359	0.440478
KQS(0.214)KT(0.903)S(0.869)FS(0.033)VPS(0.981)PK	Cell	cell.organisation	AT1G42550	31.1	31.1	31.1	31	Y	17.7	17.7651	17.9765	17.7197	17.3772	17.608	16.8182	17.2992	18.1073	18.1543	18.6036	17.4852		17.7728	17.77		18.8782	18.0613	17.3797	18.5631	18.0447	16.7311	17.5382	17.2626	17.0398	17.731	17.2671		17.5854	21	6	4	6	5	0.3454	0.568791	0.649619	0.616056	0.641796	0.277347	0.248283
KQS(0.698)KT(0.291)S(0.011)FSVPS(1)PK	Cell	cell.organisation	AT1G42550	31.1	31.1	31.1	31	Y	21.4587	18.4992	24.01	17.923	25.4027	17.6951	19.5332	18.8321	18.5439	18.1281	18.2627	24.2215	24.5338	24.7175	23.024	22.9397	24.6238	17.6851	18.1544	16.9063	17.9981	18.2815	18.5129	25.2584	26.2114	25.2767	26.2383	25.3819	24.0493	24	6	6	6	6	3.17335	3.42704	0.635967	0.814143	0.570257	0.802623	3.80017
KQS(0.997)KT(0.005)S(0.999)FSVPS(1)PK	Cell	cell.organisation	AT1G42550	31.1	31.1	31.1	31	Y	17.7509	17.7119	17.7984	17.8124	17.6696	17.3025	18.1213	17.319	17.5954	18.278	17.6552	17.8554	18.7031	16.7231			17.9122	18.8128	18.1364	17.4679	18.1831	17.361	16.9132	18.6528	16.8089	17.4087	17.808			20	6	4	6	4	0.4087	0.609314	0.406656	0.814647	0.689086	0.773458	0.0686593
LAQLRPVILDKPGNFSDDSGAS(0.197)S(0.803)DGETAVSSPSER	Cell	cell.organisation	AT5G66055	31.1	31.1	31.1	31	Y	19.0386	17.5657	17.8246	18.143	22.3756	18.3208	17.4631	17.631	17.5867	16.8271		17.7235	17.8677	17.4194	18.5947	16.6778	18.6646	18.6018	18.1053	17.4101	17.8418	17.884	19.015	22.2789	23.7117	18.1695	23.7978	23.978	22.318	23	5	6	6	6	0.5593	2.34507	0.531728	0.747003	0.577451	2.19451	2.27787
LQEIWDEVGES(1)DDERDK	Cell	cell.organisation	AT5G55230	31.1	31.1	31.1	31	Y	20.9085	20.8426	21.0238	18.2809	23.0488	21.1278	22.5075	17.8805	22.4501	17.4001	23.6897	24.0253	23.0987	21.7717	18.0819	17.2086	21.9566	19.4461		17.6313	17.305	18.1837	18.8382	22.7444	24.1176	21.0265	24.3389	24.313	21.7524	23	6	6	5	6	2.3063	2.5898	2.61412	2.75513	0.873511	1.43303	1.95406
MDISELRS(1)GES(1)VDDESENYLSDLGK	Cell	cell.organisation	AT1G42550	31.1	31.1	31.1	31	Y	18.3032	17.9772	19.82	17.8424	17.2086	18.0944	17.7703	18.0462	17.696	17.5025	18.7537	18.4899	21.1314	21.349	19.4057	17.4498	21.094	17.8959	18.5271	18.2242	17.4923	17.2001	17.7146			16.9566	18.0062	16.4542	17.4173	22	6	6	6	4	0.5175	1.3309	0.440152	1.62723	0.483493	0.661399	1.12312
MYSGS(0.017)S(0.978)DGES(0.005)HDTSTQR	Cell	cell.organisation	AT5G18580	31.1	31.1	31.1	31	Y	17.7757	17.1356	18.4863	17.9971	17.4836	17.751	17.3765	16.9205	16.2909	17.0807	17.3944	17.866	18.6123	17.9813	20.2748	16.7549	19.4286	17.8683	18.4521	17.3388	17.8715	18.1306	18.3213	18.7559	18.1189	16.7771	17.1625	16.5943	17.4928	24	6	6	6	6	0.57825	0.921047	0.503295	1.24419	0.398927	0.826482	0.591319
NFANS(1)FGRK	Cell	cell.organisation	AT1G42550	31.1	31.1	31.1	31	Y	20.9338	17.9502	22.8145	17.7819	25.1885	18.1267	18.0101	17.696	17.5752	17.6888	18.6046	22.7824	24.1976	24.3923	21.3358	21.8505	22.3284	17.3626	17.9194	17.568	18.3344	17.5976	17.9097	24.5036	25.7924	24.9399	26.1995	25.3783	24.3172	24	6	6	6	6	2.3838	3.32742	0.383784	1.24544	0.345249	0.736599	3.6731
NGHGDFEDLS(1)ENGS(1)IINDSLDPTDR	Cell	cell.organisation	AT4G16340	31.1	31.1	31.1	31	Y	18.9029	18.1013	19.2482	20.1128	17.9986	18.414	18.038	18.2525	16.9456	19.2469	17.7109	17.9146	16.672	18.0381	20.3438	20.4766	22.0439	19.1522	18.301	22.2519	21.6207	21.9391	17.4122	18.2751		17.5514	17.9663	18.1021	18.0982	23	6	6	6	5	0.7011	1.68893	0.764866	2.02015	2.08247	0.272997	1.00627
NLS(1)TPPPVVR	Cell	cell.organisation	AT4G30160	31.1	31.1	31.1	31	Y	18.9557	19.3559	18.0386	19.9019	18.5203	16.8298		20.5044	21.2754	18.4243	19.7458	17.6605	18.1614	18.1391	17.9737	17.3439	18.9529	20.4248	22.2714	17.5369	18.4952	19.8518	20.8315		19.0479	17.018	18.4024	19.0426	19.0908	22	5	6	6	5	1.04265	1.43986	1.76101	0.546059	1.69273	0.887051	0.833903
PAMPGLVS(0.011)VKT(0.986)PS(0.675)DT(0.329)PPLR	Cell	cell.organisation	AT4G10840	31.1	31.1	31.1	31	Y	18.2099	18.1577	17.9484	18.6516	18.1342		18.226	18.2704	17.783	18.107	18.4021	18.487	17.2623	18.6907	17.3703	17.7702	18.1098	18.5525	17.4387		18.1729	19.8841	19.2099	18.2827		18.1661	18.589	18.4435	17.1895	21	5	6	5	5	0.3265	0.636829	0.234557	0.583753	0.940858	0.551824	0.300714
PAMPGLVSVKT(0.968)PS(0.062)DT(0.969)PPLR	Cell	cell.organisation	AT4G10840	31.1	31.1	31.1	31	Y	18.3905	17.802	17.6321	18.6445	19.4278		18.471	18.1877	18.0011	16.6595	17.6907	16.9424	18.7277	18.3156	16.2098	17.8211	17.776	18.0266	17.8863		18.2158	19.8841	19.2099	20.4462	22.1903	17.4766	21.2448	17.3334	17.8754	22	5	6	5	6	0.4972	1.44268	0.698867	0.918974	0.865554	2.12479	0.8289
QLELALKLDS(1)PEESSNGESSR	Cell	cell.organisation	AT1G04780	31.1	31.1	31.1	31	Y	18.4672	19.0754	18.2567	18.2617	18.2749	20.92	20.3953	17.5631	19.3048	17.9614	18.308	19.3922	18.7734	18.3617	18.1774	16.8849	17.9507	17.5344	16.7883	18.3401	18.5293	19.5197	18.8581	17.9232	18.3895	17.9696	18.5259	19.0527	17.7885	24	6	6	6	6	0.46745	0.970774	1.36489	0.842511	0.971173	0.47636	0.405587
QVDALPAVAS(1)VDDFKDIK	Cell	cell.organisation	AT4G27430	31.1	31.1	31.1	31	Y	19.0714	18.4896	18.1971	18.3991	20.9907	19.5758		18.569	18.3089	17.4773	18.5167	18.3786	19.5004	18.3385	17.9946	17.6121	17.3585	18.0597	18.7583		18.7581	17.9406	18.4788	20.6421	22.5781	19.1368	22.3758	23.1925	18.0189	22	5	6	5	6	0.5302	1.66175	0.749046	0.753393	0.383951	2.08211	1.32007
RLS(1)LS(1)PWR	Cell	cell.organisation	AT1G42550	31.1	31.1	31.1	31	Y	19.9514	18.0662	21.4915	17.6818	22.1877	18.3661	18.1579	18.2581	17.9266	18.4409	17.2476	22.1128	22.1563	21.8439	21.2352	19.6784	21.9223		17.6308	17.6336	17.9379	17.4979	17.7086	22.3446	23.2564	18.0546	22.9948	23.6322	22.8434	23	6	6	5	6	1.1933	2.31885	0.439356	0.947731	0.162056	2.06965	2.31245
RNS(0.993)IS(0.004)T(0.004)PSLPPK	Cell	cell.organisation	AT5G10470	31.1	31.1	31.1	31	Y	18.913	18.1152	18.0703	18.0775	21.2485	18.9836	18.1188	17.5003	18.6833	18.0377	17.3676	18.2205		17.8206	18.1098	17.9158	18.2846	18.3714	18.4025	18.8696	17.2501	17.5129	18.0585	21.0072	22.8993	21.2617	22.7782	22.2249	17.3196	23	6	5	6	6	0.6491	1.78119	0.635592	0.197652	0.603846	2.07429	1.58054
S(0.084)NS(0.916)MDGEMSSASFNIESILASVSGK	Cell	cell.organisation	AT1G43700	31.1	31.1	31.1	31	Y	19.6981	22.1475	20.2129	18.1617	17.9848	18.0003	24.3738	24.1737	22.9803	18.8108	24.5464	17.7172	23.1219	22.6933	21.0805	18.8762	17.7885	19.0784	18.2521	17.5114	17.7522	19.2688	17.1076	17.3695	17.7211	17.9806	18.426		18.4266	23	6	6	6	5	0.7095	2.55971	2.96118	2.41913	0.86901	0.457734	1.96132
S(0.12)NS(0.885)S(0.995)NLDLEVMPR	Cell	cell.organisation	AT1G27500	31.1	31.1	31.1	31	Y	21.2123	21.0032	23.2555	17.9439	21.5571	17.0131	24.698	23.8338	23.0673	18.7145	18.6925	23.381	23.2811	23.3569	22.3743	22.6472	24.4923	17.8131	17.8808			17.5911	18.4906	17.5886	22.8239	17.9619	23.7405	23.8998	23.3279	22	6	6	4	6	1.4605	2.82837	3.23797	0.735218	0.384898	2.95535	2.21532
S(0.126)T(0.861)S(0.022)S(0.99)NPADDIPLTEAK	Cell	cell.organisation	AT2G41740	31.1	31.1	31.1	31	Y	22.7166	22.3177	22.84	22.5856	23.1438	23.1454	17.6174	23.7328	23.5397	22.3674	23.5037	22.6473		22.8794	22.8013	22.8892	22.9828	21.9245	22.7252	24.5733	23.5256	23.5736	19.1914	22.8778	23.4789	23.6093	22.7127	23.3124	22.8715	23	6	5	6	6	0.5218	1.48401	2.35299	0.125495	1.88615	0.370973	0.353016
S(0.424)T(0.567)S(0.009)S(1)NPADDIPLTEAKDEEEASEVAGLEAK	Cell	cell.organisation	AT2G41740	31.1	31.1	31.1	31	Y	21.1264	23.3029	18.1247	18.1631	22.9265	23.1379	24.9993	24.1253	23.546	19.9405	24.0686	18.0636		17.4157		18.7218	18.2976	18.3959			19.25	16.6775	18.3291	22.8518	24.2737	18.5692	24.4112	24.9032	22.5497	20	6	4	4	6	2.8647	2.9557	1.76252	0.545539	1.0755	2.3264	2.87405
S(0.645)NS(0.355)MDGEMSSASFNIESILASVSGK	Cell	cell.organisation	AT1G43700	31.1	31.1	31.1	31	Y	18.5994	17.5551	20.8538	17.6416	17.7206	17.3369	17.7257	18.391	17.5549	16.7669		23.1339	17.6941	22.6933	18.1729	20.6336	22.7947	17.6879	16.6055		18.749	17.4707	17.695	16.9973	18.2104	17.3164		18.3582		20	5	6	5	4	0.57395	2.02945	0.590911	2.43184	0.763878	0.666578	1.60875
S(0.972)AT(0.028)IEEDVASISGRPFSDPGSSK	Cell	cell.organisation	AT4G16340	31.1	31.1	31.1	31	Y	20.2768	22.4348	17.9439	19.8705	20.4692	21.94	23.2733	23.5025	21.7797	21.0201	23.0932	17.805	17.8647	17.4045	17.3524	19.2931		16.7223	18.0177	23.0649	22.2935	21.4871	17.6374	20.5505	22.0198	17.9703	21.6933	22.5091	18.0725	23	6	5	6	6	2.0731	2.34407	0.99518	0.788469	2.721	2.00296	1.84964
S(0.997)MS(0.008)FS(0.995)PDRVR	Cell	cell.organisation	AT4G30160	31.1	31.1	31.1	31	Y	18.5454	20.2243	18.0988	17.7639	17.9644	18.2058	21.3547	17.6382	21.8904	20.0175	22.2393	19.0408	17.7766	17.2505	18.1244	18.1481	18.2521	18.3523	18.539	17.3444	17.1992		17.3845	18.2244	17.121	18.3791	18.8739	17.5709	17.6168	23	6	6	5	6	0.6349	1.46915	1.9452	0.58947	0.629644	0.640888	1.14926
S(1)FFVEDEER	Cell	cell.organisation	AT2G38750	31.1	31.1	31.1	31	Y	18.3446	19.4373	17.5099	18.3943	17.985	18.8442	17.7266	20.8088	20.8254	17.6023	20.8164	17.604	16.9203	17.7316	17.6446	17.2357	17.9232	18.5577		20.5503	18.4086	17.0367	17.4183		17.8053	18.6382	17.9824	17.9111	17.5882	22	6	6	5	5	0.49515	1.25585	1.57196	0.365997	1.36665	0.394297	0.820916
S(1)LQNLIDPNARPPKK	Cell	cell.organisation	AT4G10840	31.1	31.1	31.1	31	Y	19.1119	19.8509	17.7219	18.5662	20.4318	20.1248	18.431		20.1747	17.781	22.7427	17.6477	17.5991	17.4291	17.1643	18.3285	18.163	16.6343	19.4448	17.5002	20.9264	18.9243	17.9673	20.2707	22.277	17.5727	22.4239	18.4277	21.6188	23	5	6	6	6	0.9986	1.84738	1.92633	0.442666	1.52959	2.04935	1.22667
S(1)PAFNALAATFESQNAR	Cell	cell.organisation	AT4G30160	31.1	31.1	31.1	31	Y	23.0787	23.6909	22.1953	22.0677	24.3607	22.3604	25.4745	24.8071	24.4946	20.1467	24.8623	23.5943	23.0325	21.8825	20.9908	20.4775	23.1941	18.3474	23.8601	24.1744	23.5453	22.3464	20.1326	24.0853	25.2567	23.3504	25.017	25.8376	22.6172	24	6	6	6	6	1.23035	1.94383	2.03847	1.27712	2.34505	1.22891	1.12855
SDAALFTLEEGS(0.092)S(0.908)PVQNPSTAAEDSR	Cell	cell.organisation	AT5G65460	31.1	31.1	31.1	31	Y	20.6202	21.4359	18.7223	19.4786	22.3372	17.8944	23.4202	21.1901	22.0119	21.7303	22.3686	16.9909	19.9951	21.8545	17.0927	17.6784		19.5301	20.2329		17.8932	20.4561	19.2808	22.4274	24.0365	23.3574	23.6568	23.0549	17.4902	22	6	5	5	6	1.91805	2.35003	1.8883	2.13154	1.00992	2.43665	1.67873
SDAALFTLEEGS(0.68)S(0.32)PVQNPSTAAEDSR	Cell	cell.organisation	AT5G65460	31.1	31.1	31.1	31	Y	18.549	20.6323	17.3221	18.0029	17.7765	17.8795	21.6993	21.1901	21.7783	18.8782	22.3686	16.4866	18.3276	16.982	17.5778	17.2363		18.2614	17.3009	17.8472	16.451	18.8763	19.2808	17.5776	17.8009	18.2605			17.4671	21	6	5	6	4	0.6432	1.75831	1.81287	0.688749	1.03809	0.351255	1.493
SDAALLNLEEGS(0.002)S(0.998)PIPNPSTAAEDSR	Cell	cell.organisation	AT5G10470	31.1	31.1	31.1	31	Y	20.2408	17.5636	21.2608	18.2284	23.1288	17.0744		17.7916	17.5687	17.8458	17.5376	18.4721	23.2057	22.2026	22.0147	18.3858	23.2839	18.6663	18.0925		17.9725	18.7255	17.6852	24.3277	25.3206	24.7596	22.5408	18.0652	23.7587	22	5	6	5	6	1.01605	2.88029	0.304811	2.25271	0.452185	2.65644	2.61057
SDAALLNLEEGS(0.815)S(0.185)PIPNPSTAAEDSR	Cell	cell.organisation	AT5G10470	31.1	31.1	31.1	31	Y	20.4164	18.0614	21.3569	17.6767	23.6574	18.1513	17.7788	19.161	17.8267	18.4976	16.9529	23.7757	17.4383	23.9611	22.0147	17.8685	23.0831	17.8351		18.0354		17.6131	17.2229	23.1813	21.763	23.2195	25.3785	24.6432	23.7587	22	6	6	4	6	1.7414	2.9784	0.744464	2.95194	0.348203	1.26107	2.84209
SEAWT(1)PAS(0.997)GVES(0.758)VS(0.244)DFHGMEHLNLDEPEEKPEEKPVQK	Cell	cell.organisation	AT1G42550	31.1	31.1	31.1	31	Y	18.165	18.1996	18.2911	17.9382	18.3044	18.4173		18.1063	18.1977	18.1998	18.0769	18.8297	17.1742	17.7568		20.0235	17.6715	18.4074	17.6059	16.5718	18.8455	17.736	18.4627	18.7917	17.2032	18.0244	19.1981			20	5	5	6	4	0.44825	0.77511	0.133376	1.14107	0.816921	0.880758	0.169916
SEAWT(1)PAS(0.998)GVES(0.002)VSDFHGMEHLNLDEPEEKPEEKPVQK	Cell	cell.organisation	AT1G42550	31.1	31.1	31.1	31	Y	18.1261	17.7776	18.6633	17.6886	18.6336	18.6647	16.9166	17.8444	17.7874	18.6869	16.7654	18.9671	18.188	17.9777		20.0235	18.1603	17.2209	18.5142	17.2274	18.6175	16.9862	17.5652	18.0211	19.8916	18.9899	17.6318			21	6	5	6	4	0.6436	0.899966	0.822703	0.850207	0.70489	1.01461	0.529878
SES(1)GNRLSETDVGALYSQLK	Cell	cell.organisation	AT5G59210	31.1	31.1	31.1	31	Y	21.1369	23.0844	20.1348	19.9514	21.377	21.9716	23.7743	24.3787	23.5279	21.0234	23.8302	22.5218	20.9112	18.4666	18.0351	18.9167	21.9577	18.9446	16.5426	22.5212	22.1975	20.7215	18.781	21.6112	22.4277	20.7503	17.9441	23.0626	22.4659	24	6	6	6	6	1.17055	2.16551	1.2954	1.91306	2.2911	1.86353	1.4445
SFS(1)VDSDFFDDLGVTEEK	Cell	cell.organisation	AT1G43700	31.1	31.1	31.1	31	Y	18.2493	19.6589	17.7125	17.9678	17.611	17.7318	21.3697	20.7545	18.9645	17.865	21.2682	17.1231	18.0319	17.5931	17.5434	17.497	18.4867	17.0168	17.9208		18.5171	17.8979	18.4865	16.5701	17.9322	17.5027	17.5581	18.8723	17.2307	23	6	6	5	6	0.5886	1.28241	1.68115	0.477092	0.608744	0.766375	0.9594
SGES(1)VDDESENYLSDLGK	Cell	cell.organisation	AT1G42550	31.1	31.1	31.1	31	Y	18.7312	18.344	20.0737	18.3191	17.9165	18.2295	18.1817	18.6566	18.0086	18.9885	17.9989	18.1723	20.5822	21.1678	20.7115	18.1304	21.678	18.5533	17.2932	18.9737	18.3584	18.5392	18.1971	18.679		17.631	17.104	18.252		22	6	6	6	4	0.32885	1.21568	0.396009	1.53805	0.565808	0.691769	0.960441
SMAVSTQVLS(0.978)PS(0.022)LR	Cell	cell.organisation	AT5G10470	31.1	31.1	31.1	31	Y	18.098	18.155	18.5463	17.8347	17.856	17.8223	17.979	17.7428	18.6977	18.6111	18.0773	18.0772	18.3245	19.5729	18.7688	18.81	17.7241	18.2875	17.7289	17.3483	17.5153	18.2501	17.8783	17.6743	17.8939	17.552	18.0882	18.1512	17.7766	24	6	6	6	6	0.29085	0.507942	0.405009	0.650879	0.381911	0.234193	0.332685
SMAVSTQVLS(0.988)PS(0.017)LRAS(0.995)PNIQPANVNR	Cell	cell.organisation	AT5G10470	31.1	31.1	31.1	31	Y	18.2122	17.4012	17.8687	17.8681	19.5758	17.4227	18.1805	17.2741	17.7111		16.4175	17.7461	18.2234	18.1074	17.2554	18.4701	17.4096	18.0764	17.6772	18.133	17.5141	17.9338	17.874	20.5365	21.9243	17.7302	21.9698	17.6422	17.6517	23	5	6	6	6	0.3365	1.3816	0.649544	0.478849	0.236504	2.14555	0.957248
SMS(1)FS(1)PDRVR	Cell	cell.organisation	AT4G30160	31.1	31.1	31.1	31	Y	20.405	22.323	18.309	17.763	21.6459	21.4669	22.8661	23.3507	20.8777	22.3118	23.0648			18.6503	18.3375	18.1612	18.0868	17.244		17.42	18.7791	17.6088		21.8029	23.4809	17.7619	23.6498	22.6969	20.483	20	6	4	4	6	2.36365	2.38538	0.971938	0.250722	0.693601	2.23383	2.30714
SNS(1)DDNLNALLQEEEDLVNAHR	Cell	cell.organisation	AT3G16060	31.1	31.1	31.1	31	Y	19.8696	20.4438	20.5861	17.8921	20.5565	18.8852	22.0911	21.2855	20.5712	18.508	21.3218	22.0869	21.6233	21.9334	19.5828	17.1131	21.1769	17.5623	17.5741	17.7978	17.8699	18.0858	18.4629	17.5512	21.7013	17.7685	22.7408	22.705	20.872	24	6	6	6	6	1.9238	1.96139	1.44123	1.9267	0.341353	2.34956	1.31975
SPLEVS(0.003)S(0.012)EGLS(0.057)T(0.059)EPDNKDVES(0.599)IES(0.674)T(0.674)S(0.789)PKPS(0.133)LDQR	Cell	cell.organisation	AT2G38440	31.1	31.1	31.1	31	Y	17.8842	18.4632	17.6914	18.1522	17.3194	19.4735	18.3413	18.7453	17.457	18.3499	18.4122	17.1831	18.199	17.9861	16.7369	17.8609	18.1824	19.2887	18.1035	18.2795			16.9374	16.3352	18.4775	16.4788	16.7113	18.1567	17.7571	22	6	6	4	6	0.3602	0.857112	0.654675	0.597304	0.963665	0.925083	0.503735
SVASSTQVS(0.063)S(0.904)PS(0.026)S(0.007)K	Cell	cell.organisation	AT5G65460	31.1	31.1	31.1	31	Y	18.046	17.4822	18.2688	18.2745	18.1809	17.4126	16.8689	17.5567	17.6326	17.4887	17.9337	18.8972	17.8826	17.6299	18.8459	17.5392	18.8181	18.9439	18.5943	17.7326	18.0604	18.1019	18.214	17.6017	17.3175		18.1047	18.4664	19.4142	23	6	6	6	5	0.3944	0.637981	0.350156	0.651043	0.429724	0.819951	0.382023
T(0.001)GS(0.999)LES(1)PLR	Cell	cell.organisation	AT2G37080	31.1	31.1	31.1	31	Y	18.4796	18.6308	17.8735	17.8463	19.4919	19.989		18.2248	19.0662	17.6195	18.2543	17.8978	17.3529		18.0369	17.847	18.233	17.8926	17.6932	18.1878	18.0872	17.1492	18.0678	20.5693	21.6912	16.4627	18.0855	21.9403	18.2025	22	5	5	6	6	0.21655	1.3774	0.917005	0.327207	0.383471	2.22751	0.777731
T(0.001)PS(0.996)QRPS(0.003)TSSSSGGFNIGK	Cell	cell.organisation	AT1G04780	31.1	31.1	31.1	31	Y	18.6075	18.1139	20.3582	17.5693	18.2462	17.9421	17.9388		17.9845	18.4488	18.2553	17.1575	22.7627	21.6502	21.2964	17.7739	21.5083	17.9031	17.801	17.6571	17.2425	18.2923	16.5201	17.9947		17.6177	18.8126	18.545	18.2609	22	5	6	6	5	0.3522	1.63713	0.228622	2.30551	0.616954	0.465986	1.22634
TEEQDLIDQS(1)PPPSAPDPEPNSSTNPNSVIHPR	Cell	cell.organisation	AT3G57890	31.1	31.1	31.1	31	Y	23.5528	24.4747	22.012	23.1737	24.4875	24.2658	25.2433	25.2768	24.2815	22.7902	24.9907	23.5979	23.5348	18.4101	22.1901	20.5772	23.7616	22.3564	24.9374		23.9331	22.6172	22.0245	23.5829	25.1666	24.6337	25.016	25.4692	23.0568	23	6	6	5	6	1.1758	1.69572	0.940093	2.14286	1.22328	0.958207	1.18891
TGS(1)LES(1)PLR	Cell	cell.organisation	AT2G37080	31.1	31.1	31.1	31	Y	18.4061	17.873	18.1372	17.9814	19.455			17.9938	17.1153	18.2512	18.1318	17.8504	18.1893	19.6663	18.6951	17.6723	16.7499	18.4433	17.6945	18.0147	18.0875	17.1689	18.4794	20.5693	21.6912	17.3772	17.6623	21.9403	17.4899	22	4	6	6	6	0.41025	1.37937	0.515983	0.987431	0.493192	2.18227	0.736934
TNS(1)LALPR	Cell	cell.organisation	AT1G42550	31.1	31.1	31.1	31	Y	19.4455	18.3643	17.8784	17.8857	23.1313	19.0345	19.2904	18.1464	17.4579	18.7512	17.5052	17.3703			17.4128	17.5455	19.1849	18.1477	18.3173	17.8525	17.3724	17.9236	17.7009	23.3235	23.6113	22.3221	24.0013	23.152	22.3775	22	6	4	6	6	0.8109	2.40143	0.782783	0.874194	0.333193	0.670476	2.55438
TSVSTS(0.003)T(0.048)S(0.829)S(0.12)GGLDS(0.001)LPR	Cell	cell.organisation	AT2G35630	31.1	31.1	31.1	31	Y	18.7795	17.4524	17.5999	18.2052	21.5435	18.0171		17.664	17.5342	17.6039	16.4429	17.2735	16.5339	17.9633	18.1198	18.2145	17.4943	18.3269		18.7061	17.649	17.6711	18.6729	21.8611	22.7231	17.4316	22.7826	22.7709	21.6917	22	5	6	5	6	0.52725	2.07744	0.594221	0.63783	0.519366	2.0719	1.92328
VAVPDTQPLS(0.001)NPPRT(0.999)PMKK	Cell	cell.organisation	AT4G10840	31.1	31.1	31.1	31	Y	19.8217	20.0479	17.8247	18.9101	21.6866	18.3133	21.703	22.7218	20.8933	17.347	19.3092	17.848			17.7574	17.4105	18.283	18.9441	16.952		21.5625	17.8194	19.2723	21.8222	22.9664	18.6281	24.3028	23.747	18.6531	21	6	4	5	6	1.5336	2.30885	2.07138	0.359014	1.74581	2.50212	1.65136
VKDDSALQAS(1)PR	Cell	cell.organisation	AT3G27960	31.1	31.1	31.1	31	Y	17.8152	17.7216	17.5392	17.9246	18.0937	18.1852	17.0737	18.2292	17.3748	17.292	18.1747	17.4665	17.6596	18.6128	16.545	17.9245	17.0271	17.8718	17.2316	18.4539	17.3465	18.7192		18.4166	17.5225	17.677	18.774	18.0428	18.1291	23	6	6	5	6	0.497	0.59575	0.529619	0.717152	0.657416	0.46278	0.241065
VNS(1)QLAS(0.997)PS(0.003)QPYSLR	Cell	cell.organisation	AT4G16340	31.1	31.1	31.1	31	Y	18.9557	20.1735	17.8263	19.8081	18.015	22.0883	21.4852	21.0799	17.6496	17.4505	21.2876	18.453	17.1882	16.6684	19.269	18.217	17.162	20.1121	18.5023	16.8215	21.6857	21.7843	19.9431	17.5053	16.2983	18.9171	18.8883	18.3561	18.1247	24	6	6	6	6	1.30255	1.81001	2.06082	0.981426	1.90611	0.991128	1.20698
VNS(1)QLAS(1)PSQPYSLR	Cell	cell.organisation	AT4G16340	31.1	31.1	31.1	31	Y	19.659	20.66	18.4268	19.4583	19.852	20.9603	22.7117	22.2626	18.2722	17.8658	21.8873	19.0308		18.8262	18.6831	17.6244	17.9692	18.4071	21.7349		18.1636	18.5753	20.4107	20.7766	22.1323	17.8931	18.296	21.9002	18.1139	22	6	5	5	6	0.8752	1.77999	2.09203	0.600681	1.5533	1.97634	0.928032
VSDLLGDDDS(0.997)PS(0.003)RGGR	Cell	cell.organisation	AT1G04780	31.1	31.1	31.1	31	Y	22.715	21.8497	22.8036	22.1839	23.9342	22.0534	23.2747	23.0242	22.2656	17.4228	23.0578	24.0733	23.0915	22.9954	22.15	20.9472	23.5642	21.555	23.2738		22.3012	22.0304	21.7589	24.2231	24.4712	23.5652	24.4607	24.532	22.3529	23	6	6	5	6	0.8742	1.52521	2.22178	1.11209	0.671071	0.853589	0.917072
ES(0.002)S(0.073)S(0.812)S(0.504)S(0.4)HS(0.577)QHGEDRVAT(0.631)PVPEPK	Cell wall	cell wall.cell wall proteins	AT4G28300	10.5.4	10.5.4	10.5	10	Y	18.5585	18.012	18.0376	20.4471	17.87	17.8441	17.9472	18.0552			18.2015	17.8941	18.2307	18.0429	18.0401	18.0978	17.9203	18.5604	18.5272	23.9585	19.0371		22.1524	18.5288	17.1519	17.7122	18.7927	18.0347	16.9997	21	4	6	5	6	0.2111	1.59262	0.152933	0.122717	2.47345	0.722566	1.23915
ESS(0.011)S(0.029)S(0.055)S(0.082)HS(0.919)QHGEDRVAT(0.904)PVPEPK	Cell wall	cell wall.cell wall proteins	AT4G28300	10.5.4	10.5.4	10.5	10	Y	19.0649	18.1381	17.2866	22.6031	17.6943	18.0116	18.0743	18.0283			18.4383	18.4899	18.1044	16.7815	16.1945	17.7746	16.3748	22.9408	22.3333	24.0283	18.8837	24.4102	23.022	17.9184	17.3229		16.8283	17.7802	18.6218	21	4	6	6	5	0.7514	2.57845	0.201865	0.962711	1.97449	0.671891	2.47292
HMS(1)PPT(1)PPKAAT(1)PPPPPPR	Cell wall	cell wall.cell wall proteins	AT2G46630	10.5.3	10.5.3	10.5	10	Y	19.124	18.5423	18.2452	20.8789	18.7326		18.2006	17.8008	19.0805	18.6853	18.9442	18.7679	16.9258	20.1731	17.8228	17.2571	18.5243	17.3077	17.8501	22.9825	22.2995	22.6993	22.1342	18.991	19.005	19.2371	17.7637	18.4216	18.9775	23	5	6	6	6	0.9178	1.76552	0.533435	1.18012	2.57915	0.546069	1.20293
S(0.007)ES(0.993)LGHRS(1)DVS(1)S(1)PEAK	Cell wall	cell wall.cell wall proteins	AT3G48530	10.5	10.5	10.5	10	Y	23.7969	26.8167	18.9536	26.7142	21.0887	26.7079	24.7607	27.9794	26.6442	28.0104	26.7974			18.9824	18.1232	19.9951	18.7139	27.1832	19.9099	28.701	28.697	28.4481	27.3459	24.0475	24.373	17.3771	23.2591	20.773	16.7023	22	6	4	6	6	3.6187	4.18422	1.18709	0.781574	3.40004	3.38729	3.99039
S(1)PPRQQDPPS(1)PPRQQQQPLT(1)PPR	Cell wall	cell wall.cell wall proteins	AT2G46630	10.5.3	10.5.3	10.5	10	Y	19.1048	20.7917	17.3732	20.1095	18.1447	22.5381	22.0109	18.0909	22.9555	21.2504	17.9044	17.2865	17.5986	17.9598	17.1225	16.1794	18.0921	22.3745	16.8591	24.0377	17.5683	17.4366	22.3809	18.1491	18.0887	18.4946	17.732	17.7127	18.6913	24	6	6	6	6	0.62735	2.3293	2.23873	0.693866	3.15876	0.395298	1.60992
SES(1)LGHRS(1)DVS(1)S(1)PEAK	Cell wall	cell wall.cell wall proteins	AT3G48530	10.5	10.5	10.5	10	Y	23.4484	24.6619	21.855	24.3939	22.8827	24.4556	24.7169	25.2552	24.8861	23.7997	24.8582	22.6274	23.2136	23.0002	21.8217	21.4631	19.0036	22.874	23.68	24.2717	25.5855	25.5904	24.3619	24.0475	24.373	22.8946	23.1328	20.773	22.0754	24	6	6	6	6	0.92145	1.60236	0.495939	1.55172	1.06651	1.32237	1.31982
SES(1)LGHRSDVSSPEAK	Cell wall	cell wall.cell wall proteins	AT3G48530	10.5	10.5	10.5	10	Y	21.9791	25.8211	17.9978	24.2537	18.776	24.7416	26.2487	27.7759	24.8338	26.2128	25.1139	19.1048	17.2273	16.6655	18.1982	18.3466	18.4444	22.3761	22.0293	26.126	25.8636	25.1092	24.0178		18.8899		19.2183	18.431	18.5647	22	6	6	6	4	3.64945	3.66604	1.166	0.889429	1.75262	0.352267	3.90557
SSYT(0.001)S(0.999)PPS(1)PKEVQEALPPR	Cell wall	cell wall.cell wall proteins	AT2G46630	10.5.3	10.5.3	10.5	10	Y	18.0066	17.8788	18.0769	18.2185	17.8523	17.9081	17.9068	18.2326	17.8434	18.0306	17.3513	18.2118	18.6561	17.2627	18.5023	18.2184	17.6106	17.9044	18.3911	18.0925	19.2371	17.4552	18.231	17.9916	17.7377	18.2245	17.8448	17.8516	17.4635	24	6	6	6	6	0.2716	0.441905	0.293044	0.535727	0.59408	0.253887	0.173223
SSYTS(1)PPS(1)PKEVQEALPPR	Cell wall	cell wall.cell wall proteins	AT2G46630	10.5.3	10.5.3	10.5	10	Y	20.2068	22.724	17.6713	22.9412	17.9102	23.2159	21.0065		23.236	23.0476	23.1141	18.0828	18.1103	18.1957	16.3573	17.7604	17.5211	22.7279	21.5784	24.2119	23.9784	23.9033	21.2472	17.3834	18.8932	18.3104	17.1273	17.8426	17.9043	23	5	6	6	6	2.1133	2.72428	0.963173	0.691974	1.29526	0.635847	2.91391
VAT(1)PVPEPK	Cell wall	cell wall.cell wall proteins	AT4G28300	10.5.4	10.5.4	10.5	10	Y	19.7007	19.233	17.9981	23.5164	17.6326	16.8168	17.5075	17.7076	23.0723	21.0606		18.7443	18.5451	17.3342	17.6163	18.0547	17.6939	22.9408	22.3333	24.0283	24.3637	24.4102	23.022	17.5968	17.7829		17.9171	17.5886	17.2777	22	5	6	6	5	0.67995	2.77726	2.70291	0.554671	0.866523	0.241212	2.70243
VLS(0.999)PYS(0.001)LPASLLHSER	Cell wall	cell wall.cell wall proteins	AT2G46630	10.5.3	10.5.3	10.5	10	Y	18.4836	19.4903	17.8362	18.7517	17.7306	17.8605	20.8982	17.4441	20.2001	19.419	21.1197	17.5308	16.8006	17.2457	18.647	19.0655	17.7278	18.8762	18.1654	18.2643	18.6869	19.7477	18.7698	17.2437	17.3793	17.5654		18.0934	18.3711	23	6	6	6	5	0.7335	1.16908	1.5485	0.859622	0.564509	0.482089	0.830149
ENS(0.767)T(0.233)GS(1)LDDLVTDNNLHASSGR	Development	development.storage proteins	AT5G04040	33.1	33.1	33.1	33	Y	19.0231	17.7958	19.5419	19.6644	18.6129		17.5779		18.0854	17.337	18.1828	19.9744	19.771	18.3003	17.7072	19.8998	21.5985	17.2814	21.9575	22.407	16.9111	18.6092	20.8201	18.081	18.7123	19.5087		19.4627	17.2998	21	4	6	6	5	1.1618	1.6275	0.404811	1.37876	2.38695	0.940963	0.875216
IDDDTLEGDVS(0.928)T(0.072)MDLATK	Development	development.storage proteins	AT4G37070	33.1	33.1	33.1	33	Y	18.6666	18.664	18.0701	19.9553	17.9765	21.265	19.7038	17.637		17.961	16.7533	17.5924	18.1817	17.2425	18.6837	17.5068	19.2134	18.2192	20.6626	22.0348	18.1216	20.7438	19.9501	18.4308	18.1153	17.793	18.0656	17.3888	18.0653	23	5	6	6	6	0.5621	1.40411	1.80597	0.765039	1.53772	0.35229	0.911588
LRS(0.67)DT(0.33)MIK	Development	development.storage proteins	AT4G37070	33.1	33.1	33.1	33	Y	20.091	23.3889	17.958	21.1506	17.5111	22.1279	25.1275	24.8494	25.4895	17.391	25.3483	17.7225	18.0595	18.4122	17.7102	17.8858		21.0776	23.6656	24.0105	23.0261	18.2913	16.8325	17.5248	17.0841	17.683	18.8148	16.2971	17.6629	23	6	5	6	6	1.2072	3.26305	3.19284	0.29098	2.99495	0.825656	2.77927
SDT(1)MIKDSSNES(1)QEIK	Development	development.storage proteins	AT4G37070	33.1	33.1	33.1	33	Y	19.5816	20.6129	18.1815	21.3774	18.1545	18.5176	18.6653	18.127	22.9723	23.4934	21.902	17.6187	17.6697	17.9429	18.823	18.5399	18.4947	21.3011	18.8281	23.3325	22.6229	21.3777	20.802	18.297	18.4693	17.6645	18.0985	17.8632	18.5345	24	6	6	6	6	0.63415	2.01814	2.44496	0.504691	1.56266	0.344063	1.66187
SDT(1)MIKDSSNESQEIK	Development	development.storage proteins	AT4G37070	33.1	33.1	33.1	33	Y	20.5209	22.3188	18.0058	22.9907	18.4179	21.2719	23.8359	23.7298	20.9682	22.3188	21.788	17.7222	18.2055	17.3271	17.9183	18.8976	17.9643	22.4256	22.1593	24.6161	23.5899	23.1494	22.0042		20.0591	17.3383	17.9501	18.4932	18.2487	23	6	6	6	5	2.6217	2.46856	1.22429	0.526427	1.00099	1.01393	2.58522
SDTMIKDS(0.751)S(0.108)NES(0.141)QEIK	Development	development.storage proteins	AT4G37070	33.1	33.1	33.1	33	Y	17.9565	17.6438	17.9788	18.1327	18.0706	16.7466	17.5991	17.7918	17.4382	17.9985	18.2885	17.5443	17.4504	18.826	18.5107	17.2818	18.2593	17.953	17.5798	17.3311	18.4899	18.7593	18.6833	18.9887	17.6071	17.8429	18.1049	17.4444	18.4354	24	6	6	6	6	0.45055	0.580097	0.531524	0.637676	0.600655	0.572009	0.217835
AAS(1)FNIIPSSTGAAK	Glycolysis	glycolysis.cytosolic branch	AT1G13440	4.1.8	4.1.8	4.1	4	Y	18.6747	18.5262	18.5449	17.4017	19.9921	19.8391	18.6005	16.9442	17.9113	19.9813	17.8809	18.6697	18.4162	18.7072	18.1498	18.7815		17.0979		17.9585	17.2375	17.7699	16.9447	17.1439	22.4725	22.444	17.83	22.254	17.8081	22	6	5	5	6	0.6902	1.71489	1.19531	0.260079	0.439802	2.63961	1.06165
ATGAFILT(0.85)AS(0.15)HNPGGPTEDFGIK	Glycolysis	glycolysis.cytosolic branch	AT1G23190	4.1.2	4.1.2	4.1	4	Y	18.4919	17.745	20.2268	17.6304	18.3404	17.1744	18.6124	18.3749	18.0563	17.0118	17.2401	21.376	22.3222	21.5649	17.8393	20.428	17.8302	17.6104	17.8004	17.4728	17.4102	17.5083	17.9801	17.4183	17.6862	18.4427	18.896		19.2587	23	6	6	6	5	0.5356	1.50764	0.687636	1.94866	0.219009	0.781163	1.20176
ATGAFILTAS(1)HNPGGPTEDFGIK	Glycolysis	glycolysis.cytosolic branch	AT1G23190	4.1.2	4.1.2	4.1	4	Y	23.4256	23.4643	24.8329	20.6154	25.8336	23.2765		25.4397	22.5043	21.9014	24.1995		24.8021	25.9533	24.1518	23.4114	25.8456	18.198	21.1398	23.0225	23.087	18.0144	20.2308	25.3715	26.3558	25.5433			26.0637	20	5	5	6	4	1.70985	2.49897	1.40021	1.09157	2.23315	0.455869	2.26605
FGIVEGLMTTVHS(0.002)IT(0.015)AT(0.983)QK	Glycolysis	glycolysis.cytosolic branch	AT1G13440	4.1.8	4.1.8	4.1	4	Y	19.5871	21.5535	19.9099	18.5879	17.6522	17.938	23.2115	22.1667	22.2014	19.644	24.1594	21.9343	20.8221	20.4541	18.2857	16.9098	21.0534	17.5629	19.0962	18.5238	19.5415	18.9666	17.8367	18.237	17.677	17.7092			16.9855	22	6	6	6	4	1.38855	2.11275	2.32609	1.90645	0.765529	0.513272	1.69403
LGEGAAES(1)LHVK	Glycolysis	glycolysis.cytosolic branch	AT2G36460	4.1.10	4.1.10	4.1	4	Y	17.655	17.2998	17.6213	17.6094	18.1674	17.7724	16.6929	18.1749	17.7559	16.644	16.7584	17.7125	18.0868	17.6043	18.7321	16.1627	17.4295	18.1645		16.9908	17.4871	17.9009	17.5035	19.4092	17.5846	16.8695		19.1724	17.8012	22	6	6	5	5	0.46725	0.802129	0.676564	0.85129	0.447757	1.08517	0.360758
MAS(1)IDAQLR	Glycolysis	glycolysis.cytosolic branch	AT3G14940	4.1.15	4.1.15	4.1	4	Y	22.193	24.2553	20.0614	22.5954	21.9272	24.2458	25.2499	24.866	23.7026	23.2488	24.2185	21.1834	21.6959	21.3111	19.4081	18.1793	18.5904	21.9808	22.7439		23.0993	22.7039	22.449	22.306	24.0121	21.9172	24.6479	17.6527	21.0274	23	6	6	5	6	1.2656	2.13181	0.732413	1.5248	0.414399	2.48892	1.73476
MAS(1)IDVHLR	Glycolysis	glycolysis.cytosolic branch	AT1G53310	4.1.15	4.1.15	4.1	4	Y	19.8717	21.764	17.453	18.0416	21.52	22.4845	23.7514	16.9747	21.8482	21.7746	23.7506	17.0866	17.2773	17.1258		17.8065	17.9691	17.4055		18.2257	18.0711	17.8834	18.6224	21.2991	22.6908	17.876	24.1125	23.4041	19.7375	22	6	5	5	6	1.32545	2.62545	2.5044	0.407278	0.4477	2.37261	2.26358
NSEDSGVTVDGS(1)PSAK	Glycolysis	glycolysis.cytosolic branch	AT1G07110	4.1.6	4.1.6	4.1	4	Y	20.7494	19.9332	20.0405	19.6704	23.3535	21.7523	18.3952	17.745	21.8235	17.8661	22.0168	20.4269	17.4779	22.3615	21.348	20.9806	17.6479	18.6948	18.1095	22.0341	21.7784	17.1029	20.3025	23.1392	23.9661	24.7878	23.345	22.933	21.9501	24	6	6	6	6	1.48595	2.3106	2.12837	2.02095	2.02042	0.961753	1.74305
S(1)AQELVK	Glycolysis	glycolysis.cytosolic branch	AT3G14940	4.1.15	4.1.15	4.1	4	Y	21.5385	24.9836	17.8277	24.7606	18.5822	26.3148	25.9142	25.7389	24.2051	24.0785	23.6499	17.9774	19.005	18.0916	18.4595	17.2462	16.1864	22.7695	22.6418	25.7755	25.8579	26.7083	24.8106	17.9578	18.5161	18.6475	18.6701	19.3609	18.341	24	6	6	6	6	3.03375	3.58401	1.13247	0.990885	1.70199	0.462771	3.86265
S(1)IPSIVELDSLK	Glycolysis	glycolysis.cytosolic branch	AT3G03250	4.1.1	4.1.1	4.1	4	Y	19.8896	21.7973	17.7686	19.8596	19.7794	21.7301	22.5867	20.9999	22.6668	19.5068	23.2935	17.0875	17.2501		17.8506	18.2038	18.4511	18.5487	21.3376	21.9282	20.4196	18.9596	17.9637	20.7933	21.7149	17.8136	22.123	18.4157	17.8157	23	6	5	6	6	1.6911	2.0006	1.37873	0.59048	1.60623	1.99232	1.64516
S(1)NIDIEGILK	Glycolysis	glycolysis.cytosolic branch	AT5G63680	4.1.14	4.1.14	4.1	4	Y	20.0528	21.5304	18.09	20.5417	20.2956	21.7019	21.7128	21.1462	21.3903		21.7007	17.789	18.9432	17.4776	18.0001	17.906	18.4239	20.2802	21.8525	22.2253	20.7451	20.409	17.7378	20.9886	21.4593	21.9089	22.1661	17.9303	17.3207	23	5	6	6	6	1.1638	1.81345	0.254384	0.51904	1.58378	2.11569	1.4513
SDVAS(1)VASADEFEYKDPVDGSISK	Glycolysis	glycolysis.cytosolic branch	AT1G23190	4.1.2	4.1.2	4.1	4	Y	19.6043	18.4779	20.4047	17.791	20.9516		19.2479	18.4097	18.5525	18.494	17.6851	22.5647	21.3528	21.0379	18.0363	18.5299	20.9066	17.9947			17.6388	18.4106	17.1201	21.1168	22.7148	17.1377	22.8591	24.0517	17.8293	21	5	6	4	6	0.8911	2.14923	0.554957	1.75166	0.547318	2.85239	1.51171
SLS(1)ASGSFR	Glycolysis	glycolysis.cytosolic branch	AT1G07110	4.1.6	4.1.6	4.1	4	Y	19.3083	18.9404	17.8122	20.1386	20.0927	21.0681	16.8348	17.8313	19.0264	20.3484	18.5337	17.4692	18.6083	17.496	17.7963		17.6914	20.5319	18.9848	18.0329	21.4235	21.3819	20.4766	21.3606	22.4506	22.7996	17.95	18.3877	17.6076	23	6	5	6	6	1.1123	1.7894	1.5714	0.465363	1.35872	2.37354	1.10494
SLS(1)ASSFLIDTK	Glycolysis	glycolysis.cytosolic branch	AT1G07110	4.1.6	4.1.6	4.1	4	Y	24.5164	24.03	24.5232	23.3704	26.1421	24.4063	22.954	24.8368	23.8172	23.1103	25.0553	26.164	24.5858	24.6969	23.7618	23.0336	24.8969	21.9296	24.52	24.7375	23.4094	22.9591	22.6669	25.7283	26.7767	25.6602	26.9783	26.7873	24.9217	24	6	6	6	6	1.0529	1.38402	0.882346	1.06439	1.08922	0.825962	1.1822
SLSASGS(1)FRNDSTPK	Glycolysis	glycolysis.cytosolic branch	AT1G07110	4.1.6	4.1.6	4.1	4	Y	21.4795	20.9304	21.7603	17.9794	24.0814	17.7927	23.3677	19.9752	22.2369	19.0043	23.2053	22.9525	22.598	23.0338	20.8488	20.2053	20.9237	18.1872	18.4969	17.6123		17.6211		24.5472	25.4662	25.3082	25.8807	25.2534	18.0327	22	6	6	4	6	2.77145	2.8644	2.33624	1.24047	0.437466	2.99458	2.52065
SVETLS(1)PFQQK	Glycolysis	glycolysis.cytosolic branch	AT1G07110	4.1.6	4.1.6	4.1	4	Y	23.0069	23.1882	22.3195	22.3877	24.1324	22.8028	23.6649	24.0184	22.941	21.6206	24.0817	23.6008	22.7868	22.2025	21.5468	20.2563	23.5237	20.7989	23.0128	23.9663	22.5923	22.2614	21.6942	23.8341	24.9307	23.3215	25.3246	24.9424	22.4408	24	6	6	6	6	0.8158	1.28133	0.936144	1.27889	1.09048	1.12451	0.847657
TYDLNFKEENNNGS(1)QK	Glycolysis	glycolysis.cytosolic branch	AT2G36530	4.1.13	4.1.13	4.1	4	Y	19.0807	19.7475	18.4851	19.8431	17.8302	21.3055	17.7644	18.4048	21.5086	17.5978	21.9043	17.9498	18.8413	18.2588	19.2165	18.1034	18.5408	17.7245	22.3483	21.7583	20.9809	17.9802	18.2665			18.2747	17.526	18.1331	17.3871	22	6	6	6	4	0.5584	1.66885	2.02669	0.479245	2.08248	0.438982	0.983355
YAGEAFRS(1)P	Glycolysis	glycolysis.cytosolic branch	AT1G74030	4.1.13	4.1.13	4.1	4	Y	19.5013	21.1188	17.8699	20.6072	18.191	22.8849	22.4653	22.6421	17.6984	18.1778	22.8446	17.6627	17.1882	18.9883	17.4513	18.1825	17.7464	20.6902	23.1305	23.1007	17.6972	17.2519	21.7725	17.8938		20.0095	16.7569	17.3131	18.9814	23	6	6	6	5	0.9306	2.34269	2.47304	0.639791	2.59523	1.30837	1.65389
S(1)DLQTPLVRPK	Hormone metabolism	hormone metabolism.brassinosteroid	AT3G19820	17.3.1.2.8	17.3.1	17.3	17	Y	20.6819	21.7992	21.4895	18.032	21.0998	21.8303	21.7843	21.4689	21.9064	22.6852	21.1202	21.3095	21.7707		21.2574	21.5338	21.5763	16.9756	18.9312	18.062	17.9242		18.267	21.7178	21.6451	21.594	22.2296	17.0781	22.3344	22	6	5	5	6	0.3245	1.8302	0.523033	0.20907	0.705774	1.99491	1.73912
AAAAS(0.001)S(0.999)DVEEVKTEK	Major CHO metabolism	major CHO metabolism.degradation	AT1G69200	2.2.1.1	2.2.1	2.2	2	Y	20.1899	17.9482	20.5417	17.9186	24.3512	18.4476	17.0413	18.7451	18.4097	17.5736	17.4718	22.785	22.0184	22.6456	19.2243	17.8711	18.7059	18.4597	18.3791	17.771	18.098	17.9205	16.8836	24.3708	25.6718	23.8887	24.7781	24.8291	22.5685	24	6	6	6	6	1.0601	2.94208	0.676354	2.18528	0.570973	1.05328	3.03446
AHGTDPS(1)PPMS(1)PILGATR	Major CHO metabolism	major CHO metabolism.degradation	AT3G23920	2.2.2.1.2	2.2.2	2.2	2	Y	18.0654	18.1683	18.01	18.0947	17.9888	19.1172	18.3904	18.1429	17.2902	18.9348	17.134	18.4387	17.6428	17.9787	18.0429	17.6117	18.3452	19.3567	18.0861	17.7601	17.0763	17.8452	18.4436	16.1144	18.1369	17.015	18.4293	18.3573	19.8801	24	6	6	6	6	0.34175	0.818511	0.822062	0.344001	0.764957	1.29541	0.0824028
APDHADYVIS(0.999)PS(0.001)FGR	Major CHO metabolism	major CHO metabolism.degradation	AT4G34860	2.2.1.3.1	2.2.1	2.2	2	Y	20.8041	22.3412	18.7961	20.7887	21.2902	22.1393	23.7145	23.0796	23.0026	18.9819	23.1293	19.0883	19.4956	18.0067	18.3557	18.3316	19.4989	18.1234	23.2497	23.0305	21.9395	17.7794	20.6095	21.3779	22.788	18.5255	23.631	23.2943	18.1246	24	6	6	6	6	2.11075	2.23329	1.72137	0.648301	2.39158	2.42534	1.48674
APDHADYVISPS(1)FGR	Major CHO metabolism	major CHO metabolism.degradation	AT4G34860	2.2.1.3.1	2.2.1	2.2	2	Y	19.2894	21.9084	17.443	18.1852	18.5874	22.4775	22.6194	22.5574	21.7277	18.6714	23.3971	17.3405	17.3349	17.3738	17.7227			18.7489	17.904		18.1177	18.486	17.6692	18.4715		17.9121		18.4675	19.4984	19	6	4	5	4	0.8023	2.09518	1.672	0.187272	0.435352	0.661755	1.976
AQASS(1)DGDEEEAIPLRSEGK	Major CHO metabolism	major CHO metabolism.degradation	AT5G16150	2.2.2.6	2.2.2	2.2	2	Y	20.7589	23.3484	17.8862	20.4169	21.3369	22.526	23.3914	23.3906	23.7932		23.641	16.9633	17.3056	18.2155	19.3493	17.5971		21.4848	22.2366	17.7433	21.8756	20.9527	18.2087	23.044	22.3835	24.1925	18.2559	21.1696	18.9762	22	5	5	6	6	2.189	2.47011	0.490773	0.93827	1.94375	2.33484	2.26633
AVGS(0.995)HCS(0.996)LS(0.008)EMDDLDLTR	Major CHO metabolism	major CHO metabolism.degradation	AT1G35580	2.2.1.3.1	2.2.1	2.2	2	Y	18.1817	18.7669	17.4497	18.1275	18.2518	20.3021	18.3624	16.999	18.7213	20.6175	17.5993	17.8184	16.7587	17.4118		17.3376	17.9222	17.5693	19.699		18.5043	17.169	17.6959	17.1403	19.6514	18.6974	17.2262	18.7131	18.0823	22	6	5	5	6	0.6727	1.08626	1.44472	0.461162	1.00352	0.968117	0.542166
AVGS(0.996)HCS(0.996)LS(0.008)EMDDLDLTR	Major CHO metabolism	major CHO metabolism.degradation	AT1G35580	2.2.1.3.1	2.2.1	2.2	2	Y	17.966	18.3455	17.6314	17.7092	18.1984	20.3021	17.6475	17.758	18.7213		17.2983	19.1288	18.1105	16.8439	16.5311	17.9348	17.2391	18.0053	17.4559		16.8375	18.2209	18.0266	17.5526	17.733	18.4783	18.1566	18.7402	18.5295	22	5	6	5	6	0.5112	0.841867	1.21434	0.953783	0.564419	0.472635	0.353916
GAIPALPS(1)DAEVR	Major CHO metabolism	major CHO metabolism.degradation	AT2G31390	2.2.1.1	2.2.1	2.2	2	Y	19.2974	21.6795	17.4794	19.8133	17.9146	22.1092	22.4586	22.5671	22.2106	17.6771	23.0542	17.7555		17.5176	17.0326	17.4755	17.6156	18.5958	21.8266	21.8005	18.0115	18.1801	20.4654	18.3486	18.2818	18.9562	17.884	15.9714	18.0458	23	6	5	6	6	0.7642	2.18188	1.98849	0.271977	1.77897	1.02003	1.92655
HDGIHDS(1)PRGRS(1)VLDT(1)PLS(0.954)S(0.046)AR	Major CHO metabolism	major CHO metabolism.degradation	AT1G35580	2.2.1.3.1	2.2.1	2.2	2	Y	22.7396	21.556	25.0624	18.2593	25.1368	18.1398	19.3687	25.9884	26.3282		17.9548	26.7358	26.7729	26.1859	23.9583	23.5769	23.1448		19.061	17.7123	17.7446	19.2019	17.5767	22.9224	24.8027	26.7459	25.3592	24.2004	26.7901	22	5	6	5	6	2.97325	3.61203	4.23802	1.67877	0.800201	1.50094	3.286
LRS(1)LDER	Major CHO metabolism	major CHO metabolism.degradation	AT4G34860	2.2.1.3.1	2.2.1	2.2	2	Y	20.2065	22.7493	17.5313	19.2875	20.2129	23.3415	18.1222	24.3389	23.5411	22.9544	24.1979		17.0902		17.6165	18.1127	17.306	18.3762		18.7252	17.5428	20.8085	20.9847	21.9397	23.655	18.1502	21.7076	17.7208	18.104	21	6	4	5	6	1.635	2.6519	2.32616	0.443702	1.53171	2.52888	2.17517
QDS(1)ILEMAHS(0.812)PGS(0.188)R	Major CHO metabolism	major CHO metabolism.degradation	AT4G09510	2.2.1.3.1	2.2.1	2.2	2	Y	17.962	18.3833	17.7074	17.8289	17.9216	17.9577	18.5215	19.2882	18.9877	17.4891	18.0556	17.7199	17.6749	16.5302	18.5855	17.7532	17.9806	17.7251	18.5489	18.0423	17.7056	16.7542	18.1973	17.5817	17.6386	17.816	17.9462	18.6254		23	6	6	6	5	0.2713	0.628052	0.676958	0.668552	0.613289	0.41914	0.295331
QDSILEMAHS(0.986)PGS(0.014)R	Major CHO metabolism	major CHO metabolism.degradation	AT4G09510	2.2.1.3.1	2.2.1	2.2	2	Y	17.982	18.068	18.0942	18.1596	17.6064	17.391	18.5221	18.3626	17.6823	18.0265	18.4235	17.1311	18.626	18.282	17.8011	18.9084	17.8165	17.6419	18.4843	17.2649	18.017	18.6707	18.8786	17.3137	16.8947	17.0229	18.1357	18.3358	17.9355	24	6	6	6	6	0.43215	0.592745	0.453474	0.643675	0.628084	0.608794	0.253376
S(0.963)MS(0.037)ELS(0.817)T(0.301)GY(0.009)S(0.874)R	Major CHO metabolism	major CHO metabolism.degradation	AT1G35580	2.2.1.3.1	2.2.1	2.2	2	Y	17.9633	18.3691	17.2786	18.1207	17.997	18.0944	17.4374	19.0461	20.0489	17.3424	18.2454	17.1461	16.7156	17.8814		17.0906	17.5592	18.1677		18.3273	17.9257	18.58	17.6028	18.0387	18.6103	17.44	18.4304	17.9274	17.5355	22	6	5	5	6	0.44365	0.731065	1.02884	0.450548	0.374865	0.467715	0.468164
S(0.995)MS(0.005)ELS(0.998)T(0.002)GYSR	Major CHO metabolism	major CHO metabolism.degradation	AT1G35580	2.2.1.3.1	2.2.1	2.2	2	Y	22.5857	23.3397	20.7359	23.9712	22.296	22.6819	22.93	24.5477	23.3554	23.5596	22.9638	18.5573	21.8258	20.9822	21.1495	20.7727	21.1277	23.8765	23.2361	24.9456	24.0064	23.4105	24.3517	22.7571	22.7205	22.6958	21.4403	21.9778	22.1844	24	6	6	6	6	0.8669	1.44299	0.670779	1.12435	0.625971	0.52885	1.41348
S(1)MS(1)ELS(0.834)T(0.165)GYS(0.001)R	Major CHO metabolism	major CHO metabolism.degradation	AT1G35580	2.2.1.3.1	2.2.1	2.2	2	Y	18.4734	18.0548	17.8013	19.8021	18.0536		18.7284	17.8081	18.513	17.1682	18.0564	18.6883	17.8294		17.8992	17.1388	17.4508	17.2339	22.43	22.3059	21.2842	17.5983	17.9606	16.8853	18.4561	18.0957	18.3329	18.9301	17.6217	22	5	5	6	6	0.5311	1.54967	0.614534	0.582863	2.45825	0.715752	0.923838
S(1)MS(1)ELS(0.964)T(0.034)GYS(0.001)R	Major CHO metabolism	major CHO metabolism.degradation	AT1G35580	2.2.1.3.1	2.2.1	2.2	2	Y	24.3747	25.308	22.9611	25.2614	23.9684	24.805	25.7504	26.2827	25.7029	23.434	25.8731	22.9062	23.4241	23.8394	22.0478	22.0633	23.486	23.5369	25.9922	26.7347	25.6294	24.6518	25.0236	24.48	24.8732	23.4038	24.2706	24.0733	22.7093	24	6	6	6	6	0.96135	1.32769	1.03788	0.762165	1.11734	0.785727	1.12852
S(1)VLDT(1)PLS(0.853)S(0.147)AR	Major CHO metabolism	major CHO metabolism.degradation	AT1G35580	2.2.1.3.1	2.2.1	2.2	2	Y	18.4076	20.3055	17.6365	18.0288	17.356	17.9058	20.7397	21.0426	19.5088	20.306	22.33		17.6447	17.8794	17.4533	17.7391	17.4658	18.3207	18.364	17.9659	17.6493	17.8088	18.0641	17.4527	16.9397		17.4078	17.5928	17.387	22	6	5	6	5	0.3911	1.43043	1.49825	0.181862	0.281136	0.246158	1.34448
SAS(1)WPQL	Major CHO metabolism	major CHO metabolism.degradation	AT1G35580	2.2.1.3.1	2.2.1	2.2	2	Y	25.5986	26.8365	23.9414	26.85	24.7666	27.3063	27.0244	26.6999	26.3559	26.4407	27.1917	25.9607	22.9286	24.7404	23.2636	22.231	24.5243	26.4839	27.7057	27.9339	26.3166	25.742	26.9178	25.5674	27.4161	25.5229	18.709	26.8692	24.5148	24	6	6	6	6	0.8344	2.11049	0.397109	1.37596	0.843548	3.14363	1.47613
SGEMTDSSLLSIS(1)PPS(1)AR	Major CHO metabolism	major CHO metabolism.degradation	AT3G23920	2.2.2.1.2	2.2.2	2.2	2	Y	19.7037	18.353	20.8446	18.0419	21.5754	18.3259	18.6994	18.4234	18.9886	17.6571	18.0237	22.6123	21.2057	21.5282	19.889	19.0532	20.7794	18.2876	18.2218	17.6693	17.9701	18.7832	17.3191	21.62	23.1243	18.1304	22.8857	23.2278	20.4639	24	6	6	6	6	1.10985	1.94016	0.47379	1.25292	0.511609	1.99759	1.76926
SINSES(1)DS(0.939)DS(0.062)DFPHENQQGNPGLGK	Major CHO metabolism	major CHO metabolism.degradation	AT5G17523	2.2.2.6	2.2.2	2.2	2	Y	18.8436	20.6823	17.7904	18.8857	17.64	21.4388	17.3601	22.1914	20.0149	22.158	20.9306	17.9572	17.451	17.7613	17.4003	18.3822		18.5525	20.5699	16.7005	18.2209	18.6199	20.6506	16.8238	17.3169		17.9156	17.7484	18.3954	22	6	5	6	5	0.92135	1.73318	1.82053	0.401932	1.50666	0.597685	1.40299
SINSES(1)DS(0.984)DS(0.016)DFPHENQQGNPGLGK	Major CHO metabolism	major CHO metabolism.degradation	AT5G17523	2.2.2.6	2.2.2	2.2	2	Y	18.587	19.9056	17.9736	18.283	18.1352	21.5562	21.4622	17.6085	17.4947	22.9418	18.3699	17.8991	17.4221	17.2385	17.9548	18.891	18.4361	18.2195	18.1991	18.4592		18.5991	17.9379	18.4901	18.8636	18.4593	18.6586	16.7936	17.5461	23	6	6	5	6	0.4708	1.46998	2.35854	0.617407	0.255505	0.797768	0.896424
SVLDT(1)PLS(0.957)S(0.043)AR	Major CHO metabolism	major CHO metabolism.degradation	AT1G35580	2.2.1.3.1	2.2.1	2.2	2	Y	24.3664	24.9865	23.588	24.8041	24.0869	24.3378	25.8298	25.1183	25.2749	24.072	25.2862	24.9518	23.7372	23.6659	22.9259	21.4763	24.7707	24.8816	23.4147	26.3999	25.1807	25.566	23.3817	23.3299	24.6241	25.0814	24.0893	24.1859	23.2108	24	6	6	6	6	0.76885	1.09864	0.657065	1.27943	1.20238	0.724986	0.64813
SVLDTPLS(1)S(1)AR	Major CHO metabolism	major CHO metabolism.degradation	AT1G35580	2.2.1.3.1	2.2.1	2.2	2	Y	21.2733	22.8367	17.8885	21.9708	21.8329	22.9604	23.7067	17.6803	24.5692	23.5146	24.589	18.8109	17.3323		18.5208	17.0305	17.7483	15.9473	23.702	24.3641	22.8272	22.6468	22.3378	22.2702	23.4714	22.8965	23.5282	16.7779	22.0536	23	6	5	6	6	1.0599	2.95243	2.60355	0.760888	3.0441	2.54884	2.20763
TEQEEEKT(1)AGEEEEDEVIPEPTVEPPK	Major CHO metabolism	major CHO metabolism.degradation	AT3G29320	2.2.2.2	2.2.2	2.2	2	Y	17.9732	17.9015	17.8082	18.3241	17.9063	18.5377	18.8857	16.8095	16.8159	18.0671	18.2932	17.9875	15.5999	18.8502	18.7216	18.6988	16.9916	18.2915	18.6758	18.1351	18.2583	18.2598		18.2335	18.1053	17.5336	17.1882		18.4711	22	6	6	5	5	0.36085	0.826216	0.88603	1.28754	0.205512	0.529205	0.230492
IGELITTGYDS(1)S(1)PNVS(1)VHGASNFGPLLAPIK	N-metabolism	N-metabolism.nitrate metabolism	AT1G77760	12.1.1	12.1.1	12.1	12	Y	17.9323	17.9919	18.0875	17.6719	18.0182	17.9111	17.2194	17.8258	18.2054	18.7973	17.9924	17.5823	18.3587	17.2599		18.3739	18.8625	17.677	18.3036	17.3736	17.4976	17.8568	17.3225	17.6917	16.934	19.5756	17.6852		18.2046	22	6	5	6	5	0.4132	0.622397	0.514803	0.65122	0.367343	0.981473	0.184791
IGELITTGYSSDS(0.015)S(0.009)S(0.976)PNNS(1)VHGSSAVFSLLAPIGEATPVR	N-metabolism	N-metabolism.nitrate metabolism	AT1G37130	12.1.1	12.1.1	12.1	12	Y	18.5514	17.9634	20.3548	18.067	17.455	18.1626	17.424	18.509	17.7319	18.548	17.405	18.339	22.1552	18.722	17.7401	22.217	22.9552	16.7976	18.4493	18.3137	18.7669	18.2513	17.8229	17.6368	18.2624	16.3797	17.5409			22	6	6	6	4	0.5134	1.69633	0.516812	2.32542	0.693091	0.784983	1.29117
S(0.003)DS(0.997)PKAHQNQTTNQTVFLKPAK	N-metabolism	N-metabolism.nitrate metabolism	AT1G37130	12.1.1	12.1.1	12.1	12	Y	19.27	17.9116	22.9765	17.9511	17.7259	18.0968	18.2329	18.408	18.3764	16.551	17.8043	25.7112	25.1114	24.7538	18.0511	23.7767	20.455	17.9458	17.7147	17.7005	18.3043	18.1773	17.8642	17.5317		18.0331	18.4824	16.8566		22	6	6	6	4	0.33905	2.79585	0.701816	3.04805	0.245838	0.69762	2.5587
SVS(1)SPFMNTASK	N-metabolism	N-metabolism.nitrate metabolism	AT1G77760	12.1.1	12.1.1	12.1	12	Y	20.9754	18.2818	23.7168	17.8777	24.0255	18.8432	18.7989	17.3837	18.0266	18.227	18.4112	23.9235	24.5226	24.8115	22.7663	22.4946	23.7824	17.4586	18.6361	16.863	17.4973	18.468	18.3432	23.5979	24.6542	22.2547	24.9714	25.951	22.7237	24	6	6	6	6	2.78565	3.09478	0.542959	0.926492	0.705731	1.41498	3.35011
SVS(1)TPFMNTTAK	N-metabolism	N-metabolism.nitrate metabolism	AT1G37130	12.1.1	12.1.1	12.1	12	Y	22.5255	17.698	25.1912	18.5553	26.3867		17.3598	17.4843	17.3495	18.5985		25.2085	26.0087	26.1662	24.2756	24.2151	25.2731	17.2857		19.3299	17.291	17.9077	20.9621	26.3259	27.1347	24.5353	27.5538	27.4572	25.3135	21	4	6	5	6	3.1817	4.0392	0.603484	0.826684	1.58289	1.23701	4.46441
LNIDTDSS(0.013)S(0.987)PQNIIS(1)PK	N-metabolism	N-metabolism.ammonia metabolism	AT3G53180	12.2.2	12.2.2	12.2	12	Y	20.689	22.818	18.2547	21.8677	19.7648	22.8025	22.7524	22.8052	22.7323		22.9974	18.1751	18.148	17.2258	17.637	20.0875		21.3488	20.6359	22.3098	22.9237	23.1879	20.8003	20.6674	18.087	21.9052	21.8867	18.5442	17.4985	22	5	5	6	6	1.7293	2.13734	0.105162	1.09739	1.09357	1.9667	2.05761
LNIDTDSSS(1)PQNIIS(1)PK	N-metabolism	N-metabolism.ammonia metabolism	AT3G53180	12.2.2	12.2.2	12.2	12	Y	20.1972	21.6076	18.0276	22.1474	17.8686	22.7211	21.4614	21.917	22.5716	18.2019	22.7724	17.9086	19.0363		17.2932	17.9973	17.9025	22.4135	21.5234	22.9882	22.3225	22.3959	21.241			18.0732	17.4675	17.4662	18.4675	21	6	5	6	4	1.7472	2.23175	1.74596	0.62999	0.645152	0.491077	2.28024
TIEKPVEDPS(1)ELPK	N-metabolism	N-metabolism.ammonia metabolism	AT5G35630	12.2.2	12.2.2	12.2	12	Y	20.3165	18.3283	21.0471	18.4335	23.4573	17.8401	18.7511	17.5795	18.379	18.3588	19.061	23.6946	16.6643	22.9283	20.6392	19.7279	22.6285	18.1049	18.3758	19.6901	19.4749	17.7103	17.2452	23.5026	24.7082	21.5164	25.1181	23.9665	21.9318	24	6	6	6	6	1.903	2.62474	0.551026	2.61399	0.970546	1.46143	2.44247
AT(1)QT(1)VEDSSRSGPR	Photosynthesis	PS.lightreaction	ATCG00710	1.1.1.2	1.1.1	1.1	1	Y	19.4689	17.7833	21.6123	18.0356	20.4446	17.0795	18.083	16.6538	17.6366	19.3292	17.9178	23.048	21.9048	22.6783	20.1738	19.0191	22.8501	17.761	18.7751	17.1616	17.5146	19.0122	17.9889	23.5372	17.826	16.8665	18.3012	22.9754	23.1611	24	6	6	6	6	1.20005	2.38444	0.92632	1.64982	0.722981	3.08553	1.86566
AT(1)T(1)EVGEAPATTTEAETTELPEIVK	Photosynthesis	PS.lightreaction	AT2G46820	1.1.2.2	1.1.2	1.1	1	Y	19.1701	17.719	21.2131	18.2655	19.4826	17.8588	17.103	17.2426	17.2737	18.4154	18.4208	18.9208	23.3547	22.2559	21.7384	17.3378	23.6707	18.655	18.6944	18.4443	17.5539	17.7165	18.5288	19.7591	20.3594	21.0057	21.4151	16.9103	17.446	24	6	6	6	6	1.18075	2.04454	0.600276	2.54017	0.498946	1.87958	1.54867
LITLPEGS(1)QA	Photosynthesis	PS.lightreaction	AT4G22890	1.1.40	1.1.40	1.1	1	Y	17.9333	17.8115	17.9673	17.9284	18.0259	18.0009	17.7274	17.4061	17.1366	18.3767	18.2212	17.9575	17.0754	18.7241	17.99	18.2831	17.7734	18.5404	17.6941	16.9816	16.4473	19.2723	18.6349	17.8793	18.0389	17.8474	17.2374	18.577	18.5753	24	6	6	6	6	0.4848	0.656378	0.479602	0.548848	1.07931	0.506124	0.0905301
LVKT(1)VT(0.044)ET(0.956)IDEISDGRK	Photosynthesis	PS.lightreaction	AT1G68830	1.1.30	1.1.30	1.1	1	Y	18.2967	17.9901	19.4855	17.6628	17.9987	17.9887	15.9872	18.429	17.5952	18.6043	19.3361	18.587	20.6184	19.0813	20.4444	19.2557	18.926	17.388	17.5629	17.6873	17.7511	17.1997	18.3877		18.9965	17.6491	17.7222	17.3593	18.2662	23	6	6	6	5	0.671	1.0552	1.14448	0.841415	0.408375	0.64702	0.815942
NLAGDVIGT(1)RT(1)EAADAK	Photosynthesis	PS.lightreaction	AT5G01530	1.1.1.1	1.1.1	1.1	1	Y	19.5718	17.9979	21.9773	18.4867	19.8761	18.6945	17.2565	17.5995	17.4927	18.3681	18.5764	21.861	23.9431	18.9918	21.7831	21.9126	23.372	18.7006	18.5784	17.8768	18.8281	18.6298	18.3062	18.9409	21.3907		20.9318	18.6811	19.4361	23	6	6	6	5	0.7354	1.91059	0.619772	1.71922	0.345184	1.21498	1.78258
NLYGEVIGT(1)RT(1)EAVDPK	Photosynthesis	PS.lightreaction	AT3G08940	1.1.1.1	1.1.1	1.1	1	Y	17.7537	17.2871	17.6233	18.3712	17.6097		17.3915	16.5493	16.887	18.4518	17.1561	18.6067	16.9133	17.4453	17.7917		17.3596	19.3478	17.1631	18.1877	18.5131	18.4517	18.5634		18.0561	17.4442	17.035	17.0961	18.4172	21	5	5	6	5	0.5583	0.749583	0.722675	0.632605	0.708592	0.606792	0.459283
T(0.991)VT(0.009)ET(1)IDEISDGR	Photosynthesis	PS.lightreaction	AT1G68830	1.1.30	1.1.30	1.1	1	Y	18.3355	17.9411	19.1241	17.9297	18.3493	18.1522	17.9656	17.7796	18.615	17.7578	17.3763	17.0956	20.6184	18.201	20.4444	19.8184	18.5668	18.3737	17.3551	18.4721	18.9565	17.4209	17.0002		17.8111	19.298	17.7222	18.6489	18.2662	23	6	6	6	5	0.4479	0.975758	0.419053	1.39544	0.774438	0.647999	0.560447
T(1)AILERR	Photosynthesis	PS.lightreaction	ATCG00020	1.1.1.2	1.1.1	1.1	1	Y	23.0579	17.9864	27.3629	18.2171	27.82	16.8338	18.2775	18.874	17.4136		18.5334	27.1929	27.9286	26.7862	27.0746	26.8159	28.379	18.784	17.5147	19.181	18.1373	17.8547	17.8308	27.3665	27.1854	28.2825	28.1294	27.9871	27.9694	23	5	6	6	6	1.5928	4.88218	0.840888	0.6475	0.637281	0.440058	5.48286
T(1)IALGKFTK	Photosynthesis	PS.lightreaction	ATCG00270	1.1.1.2	1.1.1	1.1	1	Y	19.2043	17.9459	18.6185	18.2873	21.7702	17.5967	18.026	17.4926	18.1226	17.8068	18.631	20.6145		19.2944	16.8635	17.7018		18.8581	17.8028	18.0028	18.1471	17.877	19.0358	20.1392	17.9483	24.441	22.0381	22.9902	23.0642	22	6	4	6	6	0.5902	2.11188	0.413224	1.66945	0.527209	2.35095	1.76462
T(1)IDRTYPIFTVR	Photosynthesis	PS.lightreaction	ATCG00570	1.1.1.2	1.1.1	1.1	1	Y	18.7886	18.317	19.4593	18.2619	19.1819	17.6582	18.5614	17.7956	19.073	18.583	18.2308	20.6928	19.207	19.5312	18.8654	20.1265	18.3331	17.2194	18.0296	18.7584	18.8453	18.5611	18.1576	20.8328	18.4404		18.8089	19.6641	18.1631	23	6	6	6	5	0.4254	0.905932	0.53202	0.85514	0.60462	1.08223	0.606428
T(1)QSNPNEQSVELNR	Photosynthesis	PS.lightreaction	ATCG00560	1.1.1.2	1.1.1	1.1	1	Y	19.2223	17.858	20.6969	18.0018	20.3324	17.9233	18.0476	17.3765	18.2054	17.8772	17.7182	21.8646	21.935	18.5762	19.9887	20.0709	21.746	17.4412	18.2975	18.3146	18.0951	18.3047	17.5575	20.7661	17.99	22.7361	21.6439	19.7977	19.0606	24	6	6	6	6	0.75155	1.6968	0.287282	1.37024	0.399367	1.73644	1.50085
WADIIKPGS(0.998)VNT(0.002)DPVFPNNK	Photosynthesis	PS.lightreaction	AT3G61470	1.1.2.1	1.1.2	1.1	1	Y	18.4042	17.386	20.1286	18.2548	17.8475	17.6076	17.1484	17.2857	16.611	17.9927	17.6705	21.494	22.6636	18.4655	17.4671	17.7513	22.9303	18.7921	17.12	19.0551	18.5571	18.8814	17.1231	18.1932	18.7046	17.9713	17.3051	17.0717	17.839	24	6	6	6	6	0.70435	1.67604	0.482778	2.5156	0.892379	0.594237	1.20314
AAALNIVPT(0.719)S(0.228)T(0.053)GAAK	Photosynthesis	PS.calvin cycle	AT3G26650	1.3.4	1.3.4	1.3	1	Y	18.8947	18.1782	18.0902	18.1511	20.8911	18.3457	17.2795	18.5515	17.6725	17.9294	19.2905		18.1081	18.0655	17.8453	18.3418		19.3103	17.631	18.0853	18.5731	18.1799	17.1268	17.4358	22.2835	21.5847	22.8279	23.1308	18.084	22	6	4	6	6	0.4503	1.81801	0.711325	0.203477	0.754544	2.49023	1.37615
ALPTYTPES(1)PGDATR	Photosynthesis	PS.calvin cycle	AT3G60750	1.3.8	1.3.8	1.3	1	Y	19.7711	18.2258	20.6558	18.0443	22.1582	18.1303	18.7382	17.8982	18.9475	17.7118	17.929	22.177	21.919	21.5897	16.4754	19.8413	21.9326	18.0225	18.0883	18.8983	18.6303	17.7973	16.8294	22.3508	23.5123	18.6976	23.5948	23.5252	21.2688	24	6	6	6	6	1.06475	2.26591	0.500426	2.21591	0.722788	1.92717	1.98752
AT(0.926)S(0.074)EGEISEKVEK	Photosynthesis	PS.calvin cycle	AT2G47400	1.3	1.3	1.3	1	Y	18.0039	17.4143	17.7762	18.1832	18.5435	17.5898	16.9746	17.1775	17.6732		17.6565	18.3414	18.8177	17.2066	17.7058	17.4986	17.087	18.54	17.7428	17.3871	19.2214	18.0554	18.1525	17.5051	19.5953	19.6898	17.6201	18.3651	18.4858	23	5	6	6	6	0.4992	0.772166	0.318571	0.676111	0.640339	0.936631	0.490024
EHGNS(1)PGYYDGR	Photosynthesis	PS.calvin cycle	AT1G67090	1.3.2	1.3.2	1.3	1	Y	20.589	17.8502	22.4968	18.1501	23.8589	18.098	17.8552	17.699	17.115	18.1466	18.1877	24.1415	24.1758	23.7634	20.8361	20.1591	21.905	18.1403	18.6089	17.375	18.7513	18.0953	17.9299	23.4631	25.3964	22.9784	24.5123	24.3232	22.4803	24	6	6	6	6	1.9182	2.87628	0.406588	1.77206	0.494835	1.08064	3.0431
GGLDFTKDDENVNS(1)QPFMR	Photosynthesis	PS.calvin cycle	ATCG00490	1.3.1	1.3.1	1.3	1	Y	18.6211	17.9838	17.8922	17.8988	20.4667	17.3663	18.1366	17.8785	18.2906	17.9003	18.3307	18.2854		17.4871	17.4294	18.3667		17.3143	18.1138	18.2022	17.9683	18.3345	17.4595	20.3189	22.3391	17.5988	21.8415	23.2764	17.4256	22	6	4	6	6	0.38655	1.70683	0.357001	0.502675	0.416549	2.48134	1.27158
GLAYDT(0.007)S(0.993)DDQQDITR	Photosynthesis	PS.calvin cycle	AT2G39730	1.3.13	1.3.13	1.3	1	Y	18.0197	17.6335	17.7602	18.5246	18.1343		17.5585	17.5216	18.4427	17.5028	17.1419	16.9444	17.2554	18.1854	17.6034	17.8016	18.7711	18.6235	18.2952	18.7958	18.9472	18.7701	17.7156	18.2939		18.4359	17.6198	18.1878		21	5	6	6	4	0.582	0.601082	0.482624	0.655649	0.453717	0.357774	0.401803
GLAYDT(1)SDDQQDITR	Photosynthesis	PS.calvin cycle	AT2G39730	1.3.13	1.3.13	1.3	1	Y	20.5861	18.2786	20.2836	17.4771	25.7869	19.3847	18.4621	16.9606	18.8586	17.9539	18.052	20.8887	21.937	20.5954	17.249	19.0062	22.025	17.348		17.7521	17.0326	17.6323	17.6207	25.8632	26.7331	24.9923	26.545	26.0474	24.5406	23	6	6	5	6	1.7572	3.48853	0.835156	1.84771	0.289228	0.863503	3.74447
IIGFDNT(1)R	Photosynthesis	PS.calvin cycle	AT5G38420	1.3.2	1.3.2	1.3	1	Y	18.0862	17.947	17.6974	18.0029	18.8199	17.1252	18.4915	17.8845	18.0966	17.2266	18.8579	17.2564	17.7694	17.8671	18.6789	17.7811	16.8318	17.8205	18.4461	17.2076	18.1636	17.9755	18.4039	20.1513	17.6391	18.4684		18.4993	19.3413	23	6	6	6	5	0.4929	0.761751	0.685104	0.624194	0.458165	0.957237	0.487164
KFETLSYLPDLTDS(1)ELAK	Photosynthesis	PS.calvin cycle	AT1G67090	1.3.2	1.3.2	1.3	1	Y	19.6011	17.7505	21.2891	17.8783	21.8635	18.6308	17.7377	16.9118	18.0448	17.2817	17.896	22.9445	21.6327	21.5425	20.552	18.8015	22.2615	17.9263	17.1482	18.126	17.7119	18.3832	17.9742	21.8659	23.0425	18.8657	23.8261		21.7174	23	6	6	6	5	1.3491	2.2217	0.60101	1.456	0.421548	1.88746	2.1852
LAS(1)KVDAIK	Photosynthesis	PS.calvin cycle	AT1G55490	1.3.13	1.3.13	1.3	1	Y	19.4358	17.7957	20.7211	18.0052	21.2211	18.1824	17.7739	17.5104	18.2066	17.5269	17.574	17.7599	23.6755	22.4357	21.3345	18.137	20.9841	18.6629	17.3026	16.9629	17.3392	18.8273	18.9363	18.1701	24.1684	23.0262	18.1853	24.8445	18.9325	24	6	6	6	6	0.71105	2.4528	0.323002	2.34777	0.894311	3.12526	1.78663
LSGGDHIHAGT(1)VVGK	Photosynthesis	PS.calvin cycle	ATCG00490	1.3.1	1.3.1	1.3	1	Y	19.9269	17.7069	21.3492	18.2488	22.4026	17.6652	17.8425	17.4538	17.3186	18.2007	17.7605	23.4292	23.8382	23.0376	20.9747	18.4691	18.3462	18.849	18.7187	18.2717	18.1135	18.0056	17.5344	21.8817	24.2144	18.7825	25.1241	23.7039	20.7089	24	6	6	6	6	0.9941	2.60836	0.310387	2.48296	0.483609	2.39281	2.3019
NKAS(1)PETVADFTLTMLK	Photosynthesis	PS.calvin cycle	AT2G01140	1.3.6	1.3.6	1.3	1	Y	18.763	19.8758	18.0171	18.2682	18.8086	17.8189	20.9562	20.1667	20.9209	17.9912	21.4009	18.4031	18.0301	17.7698	17.3801	18.2868	18.2326	18.2548	18.2077	18.6106		17.8069	18.4611	18.7392	18.9294	19.1368	18.5334	19.6125	17.9003	23	6	6	5	6	0.5028	1.11269	1.57814	0.383476	0.304584	0.578645	0.824603
NVVLDEFGS(1)PK	Photosynthesis	PS.calvin cycle	AT2G28000	1.3.13	1.3.13	1.3	1	Y	21.4935	20.8373	22.2621	18.1058	24.2039	21.4919	21.9432	21.3007	20.5425	17.8525	21.8932	24.4111	22.7497	22.9237	22.0816	17.9533	23.4535	17.9122		18.9847	16.5168	18.97	18.1455	23.8055	24.9565	23.5967	24.5156	25.2274	23.1218	23	6	6	5	6	1.8623	2.6317	1.54772	2.24995	1.01036	0.825769	2.56673
SVGDLT(0.041)S(0.959)ADLK	Photosynthesis	PS.calvin cycle	AT3G12780	1.3.3	1.3.3	1.3	1	Y	19.4504	18.0325	19.3118	18.2201	22.0007	17.9589	17.8844		18.5605	17.9839	17.7751	18.7056	20.9174	19.9484	18.4443	17.3979	20.4573	18.0323	16.9918	18.1428	18.9798	18.4268	18.7473	21.9619	23.0889	21.8396	22.7339	22.4699	19.9101	23	5	6	6	6	0.9305	1.86491	0.306085	1.34747	0.699682	1.12605	1.82877
AEAPFSSNSS(0.003)EHS(0.996)PGR	Signalling	signalling.receptor kinases	AT1G10850	30.2.3	30.2.3	30.2	30	Y	18.2219	17.7737	17.8099	19.361	17.7006	18.7123	17.5408	17.7968	17.3805	18.5058	16.7059	17.0834	17.6217	18.1499		17.8233	18.3714	17.3108	17.4024	22.2057	17.3361	20.7381	21.1729			17.5415	18.2849	17.1761	17.7999	21	6	5	6	4	0.486	1.42741	0.743838	0.498569	2.25439	0.466076	0.801085
ALELLS(0.049)QDS(0.876)ES(0.072)QVS(0.002)T(0.001)YAR	Signalling	signalling.receptor kinases	AT1G53430	30.2.8.2	30.2.8	30.2	30	Y	17.7864	17.5907	18.0236	17.928	17.5274	16.9973	17.5178		17.7424	17.8177	17.8783	17.9052	17.7304	18.0532	17.9824	18.7185	17.7522	18.3653	17.7221	17.3063	18.6436	17.2306	18.3003	17.3067	17.4143	17.5909		18.3709	16.9543	22	5	6	6	5	0.31945	0.488993	0.358711	0.363071	0.592823	0.525706	0.24514
ANNNENDRS(0.783)FS(0.217)PVK	Signalling	signalling.receptor kinases	AT3G47110	30.2.12	30.2.12	30.2	30	Y	18.0088	17.65	18.7487	17.7213	17.8075	17.5412		17.2221	17.887	17.3026	18.2968	18.8661	18.5558	19.1586	18.1142	18.7416	19.0556	17.818		16.4311	18.5079	17.7909	18.0586	18.0238	16.7562	17.1692	18.0457	18.5083	18.3417	22	5	6	5	6	0.4799	0.720279	0.44445	0.378358	0.776422	0.691768	0.515261
AS(1)AEVLGK	Signalling	signalling.receptor kinases	AT2G26730	30.2.3	30.2.3	30.2	30	Y	18.3735	19.866	17.3002	17.8364	17.8796	18.0834	17.6658	21.1246	21.7369	18.549	22.0361		18.1552		17.1637	16.7895	17.0923	16.8914		18.2757	17.9345	17.8756	18.2049	18.104			17.6613	17.8756	17.8776	19	6	4	5	4	0.2732	1.53338	1.97722	0.592696	0.555194	0.180767	1.12817
ASLGS(1)GKVYAVK	Signalling	signalling.receptor kinases	AT1G73080	30.2.11	30.2.11	30.2	30	Y	17.9751	18.773	17.7985	17.77	17.559	17.6411	18.5103	18.9794	20.3547	19.04	18.1125	18.05	17.0169	17.3881	19.1462	18.8035	16.3861	17.8897	18.2028	17.9581	17.6934	17.3026	17.5735	18.0688	18.3953	16.595	16.9136	17.4833	17.898	24	6	6	6	6	0.5036	0.891748	0.938311	1.06431	0.316218	0.696532	0.542536
ASS(1)PEMIRSSDS(1)PV	Signalling	signalling.receptor kinases	AT3G08680	30.2.3	30.2.3	30.2	30	Y	19.932	19.3333	19.4891	20.2754	20.4307	20.3346			16.4326	20.4957	20.0701	20.401	17.4752	22.5196	19.1464	16.6006	20.7918	18.1193	18.3322	22.0415	23.8752	22.5443	16.7399	19.5938	18.7712	18.1694	21.3822	22.1482	22.5194	22	4	6	6	6	1.90795	2.17438	1.94171	2.20135	2.90344	1.83223	0.551166
DMVSRDDS(0.999)FVTK	Signalling	signalling.receptor kinases	AT4G35470	30.2	30.2	30.2	30	Y	19.2101	21.491	17.5615	20.0659	17.4245	17.4107	18.8998	22.3894	23.5686	23.5842	23.0932	17.3313	17.8476	17.8917	17.5305	17.2279	17.5399	20.7858	21.7916	23.7576	21.2001	16.8171	16.0434	17.6804	17.4131		17.4649	17.6743	16.8897	23	6	6	6	5	0.7907	2.6043	2.66215	0.267031	3.00488	0.322358	1.98487
DTSRNPTSTTISSSSNHSLLPS(0.009)IS(0.99)NLANR	Signalling	signalling.receptor kinases	AT1G66880	30.2.20	30.2.20	30.2	30	Y	18.2297	19.3921	18.1586	17.6479	17.6233	20.2833	20.7682	20.6685	18.5512	17.9653	18.1159	17.7342	18.7329	18.0687	18.8475	17.8667	17.7018	17.5357		17.2354	17.9613	17.5956	17.9117	17.7326	18.7989	16.952	17.3346	18.3374	16.5842	23	6	6	5	6	0.4256	1.08463	1.31823	0.507225	0.297191	0.838766	0.82865
EIENIMQLAGLNPNS(0.007)DS(0.977)AT(0.011)S(0.004)S(0.001)R	Signalling	signalling.receptor kinases	AT5G49760	30.2.8.1	30.2.8	30.2	30	Y	22.9332	23.3112	22.9711	21.3053	24.0621	23.7703	21.7719	24.2545	24.9228	21.241	23.9068	23.9315	24.0173	22.1183	22.4603	21.4765	23.8227	21.2855	21.6324		23.4882	22.1846	17.9357	23.7587	24.1654	24.0429	24.2503	24.0934		22	6	6	5	5	0.4879	1.60802	1.4634	1.09214	2.06154	0.186742	1.16437
EIENIMQLAGLNPNS(0.944)DS(0.051)AT(0.003)S(0.001)S(0.001)R	Signalling	signalling.receptor kinases	AT5G49760	30.2.8.1	30.2.8	30.2	30	Y	18.4723	17.9557	17.9688	19.4415	18.3293	18.4236		17.3904	18.4254	17.5661	17.9729		18.2373	17.4378	18.0048	17.9657	18.1985	21.1081	17.9535	20.999	19.1915	18.9936	18.403	18.6221	17.6409	18.3847	18.5747		18.4239	21	5	5	6	5	0.4118	0.975962	0.477283	0.319422	1.32356	0.39745	0.700165
ELESLLQAS(1)PDR	Signalling	signalling.receptor kinases	AT5G01950	30.2.8.1	30.2.8	30.2	30	Y	19.6524	20.3818	17.8308	21.0304	19.2205	17.3484	17.808	22.1727	22.7546	19.5539	22.6535	17.8895	18.9201	18.2033	16.8982	17.2431		19.3907	22.4146		21.2014	20.761	21.384	20.3068	18.8892	21.3149	18.3098		17.2816	21	6	5	5	5	1.8107	1.97938	2.4702	0.797516	1.09903	1.60192	1.40595
ES(0.959)VEFS(0.039)PS(0.001)S(0.001)AS(0.004)DFS(0.996)PLAR	Signalling	signalling.receptor kinases	AT1G51890	30.2.99	30.2.99	30.2	30	Y	18.1003	18.1195	18.5437	17.8768	17.8173	18.5631	18.0699		18.2026	17.0158	18.7462	18.0913	19.1621	18.0066	19.0941	18.7631	18.1452	18.2521	17.8287	16.7608	18.7346	17.9246	17.7597	17.6297		18.7943	17.3701	17.8666	17.4259	22	5	6	6	5	0.4667	0.638829	0.673991	0.526391	0.654284	0.579943	0.329936
ESVEFS(1)PSSASDFS(1)PLAR	Signalling	signalling.receptor kinases	AT1G51890	30.2.99	30.2.99	30.2	30	Y	18.6272	18.9918	17.8173	19.7564	17.943	21.4401	17.1411	20.6736	19.4947	17.2676	17.9338	17.9244	17.4521	18.3257	17.8207	18.538	16.8433	19.8115	17.5509	21.5605	20.4847	20.2999	18.831	17.7789	18.0238	17.5275	18.284	17.2137	18.8303	24	6	6	6	6	0.68945	1.40034	1.82168	0.611786	1.40031	0.572985	0.918704
ESVEFS(1)PSSASDFSPLAR	Signalling	signalling.receptor kinases	AT1G51890	30.2.99	30.2.99	30.2	30	Y	18.3564	17.4917	17.8159	19.8603	17.9694		17.4795	17.4261	17.634		17.4272	18.2465	16.9571	17.7183	17.367	18.0088	18.5979	19.8115	18.9443	21.5605	20.4847	20.2999	18.061	17.7239	18.47	17.5529	17.1903	18.5968	18.2828	22	4	6	6	6	0.56245	1.19841	0.0980846	0.5971	1.22905	0.562706	1.06936
FS(0.004)GS(0.996)ES(1)S(1)NAVVVHPR	Signalling	signalling.receptor kinases	AT1G66150	30.2.9	30.2.9	30.2	30	Y	17.9895	18.0366	17.9621	18.1228	17.8365	18.5567	16.6273	19.4748	17.9901	17.5734	17.997	18.188	17.6671	18.1016	18.6695	18.1977	16.9488	17.8289	18.4618	18.3986	17.9694	18.5969	17.481	17.3473	17.9524	17.6989	18.2502	18.0302	17.7403	24	6	6	6	6	0.31055	0.588867	0.95324	0.589956	0.433052	0.312923	0.121272
FSDQPVMLDVYS(1)PDR	Signalling	signalling.receptor kinases	AT5G10020	30.2.3	30.2.3	30.2	30	Y	18.1038	18.0957	17.9754	18.2229	18.1599	18.328	18.3153	18.6017	17.5047	18.0641	17.7601	17.956	18.6259	18.4908	17.5458	18.0453	17.1887	18.3119		17.8123	18.1985	18.1594	18.6323	19.976		17.5625		17.8634	17.2378	21	6	6	5	4	0.304	0.610064	0.405259	0.547288	0.295275	1.23737	0.105665
GGEVGWEDQGS(1)RPK	Signalling	signalling.receptor kinases	AT1G11050	30.2.23	30.2.23	30.2	30	Y	18.3895	19.2823	17.7451	18.1559	18.3717	18.7987	16.8597	16.9334	21.5973	21.0829	20.4217	18.5442	18.4859	17.6161	16.6585	17.1605	18.0055	18.6815	18.3971	17.3011	18.0691	18.276	18.2103	19.6616	18.4927		18.0954	17.6139	17.9948	23	6	6	6	5	0.5884	1.2699	2.0746	0.747563	0.466912	0.785993	0.649923
GGIS(1)DEFSR	Signalling	signalling.receptor kinases	AT2G37050	30.2.1	30.2.1	30.2	30	Y	19.4098	21.01	18.0599	19.1666	19.4027	20.243	20.7123	20.5256	21.6011	21.9303	21.0476	18.1064	17.474	17.3176	19.0243	17.6671	18.7699	17.6125	19.4722	21.4301	17.8403	20.0374	18.6072	18.3568	20.7525	17.4726	20.8392	21.0421	17.9532	24	6	6	6	6	1.48415	1.54922	0.649511	0.70496	1.44654	1.64276	1.21682
GINNMQVDPDEEGS(0.43)T(0.57)VLPEVIHGK	Signalling	signalling.receptor kinases	AT1G34420	30.2.10	30.2.10	30.2	30	Y	17.9594	17.8211	17.6456	18.1311	18.2446	17.3636	18.7597	17.6195	18.638	16.9423	17.6036	17.9286		17.8664	17.0654	18.0475	17.3201		18.0953	18.0974		18.1183	18.2132	17.9901	18.4798	18.9582	17.2301	18.8315	17.9782	21	6	5	4	6	0.3865	0.576509	0.72358	0.428062	0.0557913	0.644041	0.275939
GSEGQT(1)PPGES(0.5)RT(0.5)PPR	Signalling	signalling.receptor kinases	AT2G26730	30.2.3	30.2.3	30.2	30	Y	18.0763	18.0537	18.2802	17.8344	18.1673	18.7302	17.658	18.2669	17.0929	18.146	18.4281	18.2709	18.8304	18.0597	17.4787	18.964	18.0774	17.3161	17.5647	17.6874	17.2548	18.4247	18.7589			17.8797	18.1875	18.6778	17.9242	22	6	6	6	4	0.439	0.542291	0.588475	0.548186	0.616778	0.366484	0.190292
GSEGQTPPGES(0.395)RT(0.395)PPRS(0.663)VT(0.545)P	Signalling	signalling.receptor kinases	AT2G26730	30.2.3	30.2.3	30.2	30	Y	19.1132	18.9559	18.0696	20.9332	18.3073	18.4499	18.1974	18.7376		20.4387		17.953	17.948	18.1089	18.583	18.4443	17.3806	19.7595	19.1252	23.657	22.4566	18.9788	21.6221	18.4228		17.3855	17.8803	19.6216	18.2263	21	4	6	6	5	0.5289	1.66134	1.01287	0.426293	1.9329	0.833553	1.2996
GSGDPYGSES(1)FQYSGNFPASK	Signalling	signalling.receptor kinases	AT5G49760	30.2.8.1	30.2.8	30.2	30	Y	18.0714	18.2342	17.9673	17.8207	18.1797	19.172	17.9386	18.0462	19.0791	17.5539	17.6155	18.2169	18.2538	17.6649	17.5512	18.5404	17.5763	17.7467			18.3491	17.498	17.6889	17.792	17.6824	18.8845	17.6257	18.8218	18.272	22	6	6	4	6	0.31275	0.535694	0.715778	0.42197	0.367962	0.569577	0.191673
GT(0.001)LS(0.04)T(0.921)S(0.926)NMDIAVKKVS(0.808)HDS(0.304)R	Signalling	signalling.receptor kinases	AT4G29050	30.2.19	30.2.19	30.2	30	Y	19.7559	22.3349	18.0965	17.9182	20.3678	23.831	24.0451	24.0893	21.8358	17.3294	22.8788	17.6223	18.058	17.9297	17.8703	18.7376	18.361	17.4074	18.5066		17.5067	17.2178	18.9525	21.9069	22.7805	17.8288	23.3206	18.3934	17.9768	23	6	6	5	6	0.8867	2.57167	2.60158	0.396594	0.76433	2.5679	2.09229
GTLS(0.019)T(0.905)S(0.905)NMDIAVKKVS(0.899)HDS(0.273)R	Signalling	signalling.receptor kinases	AT4G29050	30.2.19	30.2.19	30.2	30	Y	19.3071	22.3732	18.4465	18.0324	18.1638	23.831	24.0451	24.0893	21.8358	17.559	22.8788	19.4737	17.863	17.8669	18.3732	18.2617	18.8403	17.808	16.5404		18.7089	18.3279	18.7769	18.3077	18.7445	18.1959	17.7212	18.0947	17.9188	23	6	6	5	6	0.4649	2.27959	2.51342	0.620669	0.91865	0.352035	2.08663
GTLS(0.026)T(0.726)S(0.726)NMDIAVKKVS(0.724)HDS(0.797)R	Signalling	signalling.receptor kinases	AT4G29050	30.2.19	30.2.19	30.2	30	Y	19.4493	21.0908	17.9273	17.7769	20.7234	23.831	24.0451	17.1359	21.8358	16.8185	22.8788	18.1082	17.1374	17.0699	19.3877	17.5988	18.2615	18.2984	17.9723		16.9809	17.8399	17.793	21.9069	22.7805	19.6292	23.3206	17.8732	18.8302	23	6	6	5	6	1.1262	2.50137	3.28275	0.865352	0.486823	2.24868	1.77127
HGVPPPLS(0.579)PET(0.091)DKT(0.138)T(0.159)AS(0.022)S(0.007)S(0.003)NT(0.001)TAS(0.107)S(0.892)F	Signalling	signalling.receptor kinases	AT5G38210	30.2.20	30.2.20	30.2	30	Y	17.8834	17.7324	18.0646	17.9291	17.8376	18.2133	17.5143	18.0857	16.4904	17.9817	18.1092		18.0938	18.2789	17.8089	17.8938	18.2476	17.6222	18.3387	18.1433	17.8742	17.3603	18.2355	17.3194	17.3313	18.4046	18.5698	17.807	17.5933	23	6	5	6	6	0.2659	0.468195	0.655797	0.209058	0.381646	0.537233	0.140928
HGVPPPLS(0.775)PET(0.146)DKT(0.033)T(0.035)AS(0.003)S(0.003)S(0.004)NT(0.001)T(0.002)AS(0.161)S(0.836)F	Signalling	signalling.receptor kinases	AT5G38210	30.2.20	30.2.20	30.2	30	Y	17.9017	17.906	17.8771	18.046	17.7779	18.0444	17.6977	18.4948	17.497	17.7618	17.9401	17.4403	18.6188	18.6202	17.7986	16.469	18.3154	17.8804	18.4681	18.204	17.5854	18.0501	18.0883	18.0522	17.0616	17.9167	17.5255	18.0854	18.0258	24	6	6	6	6	0.2532	0.4919	0.345967	0.833562	0.298166	0.40677	0.110751
HKS(1)FDDDDSTMR	Signalling	signalling.receptor kinases	AT3G14350	30.2.5	30.2.5	30.2	30	Y	22.433	23.5127	22.4263	21.683	22.1099	22.4439	24.5192	25.1819	24.0429	20.5977	24.2905	23.4939	24.5112	24.0306	21.8468	18.4809	22.1947	20.6709	23.2549	23.0402	22.6037	21.6209	18.9072	22.8811	24.2476	22.0431	22.7362	19.2812	21.47	24	6	6	6	6	1.2803	1.83212	1.69263	2.19162	1.66696	1.67166	0.781606
HLPVGS(0.837)T(0.17)DS(0.993)LEELALGFGSNPPPR	Signalling	signalling.receptor kinases	AT1G51790	30.2.99	30.2.99	30.2	30	Y	21.5846	23.1907	21.1352	21.261	20.7514	23.2079	24.8285	24.6034	22.8069	20.5848	23.1124	21.3288	21.8276	20.3297	20.1071	20.8127	22.4054	20.1005	22.6153	22.7281	22.7245	21.9382	17.4593	22.4765	21.0664	19.2355	22.3089	18.368	21.0528	24	6	6	6	6	0.9971	1.78157	1.52463	0.887709	2.11597	1.64745	1.09245
HLPVGS(0.988)T(0.989)DS(0.024)LEELALGFGSNPPPR	Signalling	signalling.receptor kinases	AT1G51790	30.2.99	30.2.99	30.2	30	Y	21.4171	21.9201	21.2508	21.7461	20.7514	23.2079	24.1736	24.6034	21.2968	20.5848	17.6541	21.3288	21.8276	20.3297	20.9003	20.7132	22.4054	20.1005	22.6153	24.5092	23.6848	21.9382	17.6287	22.4765	21.0664	19.2355	22.3089	18.368	21.0528	24	6	6	6	6	1.12815	1.95213	2.61943	0.76579	2.52375	1.64745	0.526658
IASDTNTHVS(0.961)T(0.039)R	Signalling	signalling.receptor kinases	AT3G24550	30.2.22	30.2.22	30.2	30	Y	17.9033	18.3295	17.6887	18.2354	17.3432	18.696	17.7278	17.9173	18.8716	18.4022	18.3621			17.8277	17.2424	17.9973	17.6875	18.7087		18.0153	18.8962	18.63	16.9268	17.6667	17.1556	17.2674	17.8504	16.3671	17.7522	21	6	4	5	6	0.5518	0.67409	0.439658	0.323388	0.802692	0.551887	0.466043
ILAATQNWEES(0.023)S(0.968)Y(0.01)	Signalling	signalling.receptor kinases	AT2G23770	30.2.21	30.2.21	30.2	30	Y	18.4627	21.1745	17.7899	17.4472	17.8912	21.391	21.1805	21.4024	20.5649	21.3338		17.1153	17.4603	18.5978	17.6669	18.1898	17.7096	18.3118	17.3816	18.1527	15.954	16.9841	17.8987	18.06	17.0667	18.9003	17.1801	18.0607	18.0789	23	5	6	6	6	0.6791	1.59147	0.352078	0.528757	0.882906	0.677684	1.74293
ISS(0.999)T(0.001)SLISGR	Signalling	signalling.receptor kinases	AT5G01560	30.2.99	30.2.99	30.2	30	Y	19.1637	20.5995	18.0835	19.7816	18.4294	21.1674	17.9393	21.0293	21.3506		21.5109	17.3776	17.7917	18.8498	17.2087	18.6294	18.6436	20.2209	20.3003	21.3228	20.7719	17.5091	18.5646	17.2882	17.5584	19.0899	18.3179	19.9964	18.3257	23	5	6	6	6	1.266	1.50454	1.49822	0.713811	1.44661	0.99762	1.17402
KLDT(0.011)S(0.049)LS(0.94)MNLRPPPSER	Signalling	signalling.receptor kinases	AT3G14350	30.2.5	30.2.5	30.2	30	Y	18.0886	17.9886	17.8383	18.386	18.1682	18.9324	18.0786	17.6759	17.191	18.3201	17.7333	18.668	17.9915	17.2527	18.4662	17.1163	17.5352	17.824	18.5855	18.2919	19.3318	18.5655	17.7173		18.461		17.8921	17.8	18.5198	22	6	6	6	4	0.42855	0.578239	0.601311	0.642217	0.589628	0.374681	0.236129
KPPMS(1)DQEFDPLDGLS(0.999)GMVVES(0.001)LK	Signalling	signalling.receptor kinases	AT2G23770	30.2.21	30.2.21	30.2	30	Y	17.7358	17.8446	17.7049	17.5597	17.8619	18.077			17.7914	16.9976	18.5126	17.6933	17.7031	18.6682	19.0839	16.6721	16.4086	18.0105	17.6365	17.4157	17.7109		17.025	17.6684		17.5911	18.0343	18.3039	17.7116	20	4	6	5	5	0.31545	0.648155	0.637828	1.05611	0.366954	0.299346	0.140849
KPVES(0.957)PS(0.043)ENQVLILR	Signalling	signalling.receptor kinases	AT1G12460	30.2.7	30.2.7	30.2	30	Y	17.9982	17.4073	18.1733	18.0191	18.3539	18.0106	17.5449		17.9991	16.5696	16.9123	16.9152	18.4803	18.2573	17.0594	18.7453	19.5821	16.9567	18.3948	18.1686	18.8012	18.6413	17.152	18.1859	18.9108		20.3172	17.5641	16.7914	22	5	6	6	5	0.68365	0.970584	0.648054	1.02341	0.780112	1.34705	0.410847
LAINNT(0.982)EPNS(0.881)PDQHDS(0.046)T(0.046)T(0.046)DIK	Signalling	signalling.receptor kinases	AT5G58150	30.2.7	30.2.7	30.2	30	Y	18.0005	18.2621	17.9742	17.9094	17.8562	18.1722	17.7661	18.3463	18.6835	18.6062	17.9985	17.5208	18.1041	17.9022	18.4418	18.7475	17.1289	18.3138	17.6973	18.3034	17.3936	17.1796	18.5686	17.7802	18.6314	17.7003	17.5342	18.1347	17.3564	24	6	6	6	6	0.37225	0.494935	0.354021	0.593094	0.565148	0.460882	0.180986
LAPVPDMEGIS(0.999)PQHVS(0.832)T(0.168)VVK	Signalling	signalling.receptor kinases	AT1G06840	30.2.8.1	30.2.8	30.2	30	Y	20.3763	22.22	17.7601	22.1725	18.6249	24.2466	21.352	23.7838	23.7593	22.4755	17.7029	18.0783	17.2429	17.9095	17.4872	18.0826		21.7398	21.6165	23.4664	22.9374	22.4733	20.8014	18.8151	19.6462		18.06	18.3897	18.2134	22	6	5	6	5	2.20665	2.45314	2.4554	0.377342	0.972215	0.637024	2.33845
LAPVPDMEGIS(1)PQHVS(0.793)T(0.207)VVK	Signalling	signalling.receptor kinases	AT1G06840	30.2.8.1	30.2.8	30.2	30	Y	20.4923	22.2297	17.9002	22.1725	18.606	24.2466	21.352	23.9916	23.7593	22.4755	17.5533	17.2824	17.8641	18.1321	17.7318	18.4907		21.7398	21.6165	23.4664	22.9374	22.4733	20.8014	18.1859	19.6462			18.1965	18.3954	21	6	5	6	4	2.6048	2.4708	2.53816	0.451056	0.972215	0.700159	2.29761
LDEEENT(0.005)HIS(0.845)T(0.15)R	Signalling	signalling.receptor kinases	AT3G14840	30.2.8.2	30.2.8	30.2	30	Y	18.5264	17.7384	18.0138	17.7645	20.589	17.3683	17.6694	17.345	18.5262	17.7093	17.8124	16.7502	18.4261	18.3845	18.1332	18.1532	18.2359	18.023	18.5978	17.7848	18.2366	17.5846	16.3605	22.3447	22.479	20.3511	22.2567	17.7698	18.3326	24	6	6	6	6	0.40845	1.65161	0.429739	0.630414	0.773056	2.12281	1.38061
LDS(1)MSESTTLVK	Signalling	signalling.receptor kinases	AT2G48010	30.2.23	30.2.23	30.2	30	Y	18.754	19.6101	18.0784	19.517	17.8107	20.9654	21.0701	17.5385	17.7306	21.4529	18.903	18.226	17.7593	18.4615	18.9742	16.9476	18.1017	20.8322	17.843	21.9955	17.8031	18.5866	20.0418	18.0778	17.17	17.4332	17.7249	17.8706	18.5875	24	6	6	6	6	0.53215	1.47444	1.77135	0.68587	1.71776	0.497737	0.941884
LGLNPNS(0.403)GT(0.577)GT(0.238)T(0.779)PLHS(0.003)R	Signalling	signalling.receptor kinases	AT1G51800	30.2.99	30.2.99	30.2	30	Y	18.3189	19.0872	18.0969	18.3521	17.7393	16.7206	18.5314	21.5293	21.1383	17.3642	19.2395	18.6017	18.2118	17.2841	18.9703	17.8613	17.6522	18.2212	18.9534	17.788	17.9109	18.6282	18.6111	17.1222	18.617	17.8183	18.3239	17.296	17.2583	24	6	6	6	6	0.4964	1.13901	1.95307	0.62366	0.454945	0.620813	0.570571
LGLNPNS(0.807)GT(0.194)GT(0.219)T(0.763)PLHS(0.017)R	Signalling	signalling.receptor kinases	AT1G51800	30.2.99	30.2.99	30.2	30	Y	18.5241	19.8791	18.3943	17.9349	17.8881	21.5735	19.6692	17.7605	21.2421	21.5588	17.4705	18.4661	17.7281	19.3437	17.4451	18.4587	18.9241	17.8664	17.7127	18.6098	17.6593	16.7551	19.006	18.065	18.0623	17.4627	17.3961	17.9067	18.4359	24	6	6	6	6	0.56965	1.31805	1.89124	0.712201	0.790531	0.396257	0.931759
LGLNPNSGTGT(0.001)T(0.999)PLHS(1)R	Signalling	signalling.receptor kinases	AT1G51800	30.2.99	30.2.99	30.2	30	Y	19.8896	22.3265	17.857	19.8705	19.4273	21.9646	22.2592	19.9718	23.0023	23.7831	22.9781	18.5703	18.0528	17.4399	18.2027	17.43	17.4464	17.3735	18.5308	22.9298	21.3088	17.0369	22.0431	21.6241	18.9312		17.3505	19.1025	20.1282	23	6	6	6	5	1.729	2.27191	1.31781	0.488151	2.53803	1.57971	1.85135
LGLNPNSGTGT(0.048)T(0.952)PLHS(1)R	Signalling	signalling.receptor kinases	AT1G51800	30.2.99	30.2.99	30.2	30	Y	17.5936	17.6003	17.7627	17.3846	17.667	16.3881	18.299	16.7885	18.1681	17.964	17.9941	17.7561	18.2237	16.992		17.8662	17.9757	17.8295	16.6485	17.5185	17.4589	17.8994	16.9526		17.8892	17.7734	18.089	17.8367	16.7468	22	6	5	6	5	0.28525	0.571163	0.803291	0.464413	0.492924	0.527812	0.160562
LIEEVSHSSGS(1)PNPVS(1)D	Signalling	signalling.receptor kinases	AT3G02880	30.2.3	30.2.3	30.2	30	Y	26.9242	28.8602	25.5107	27.93	25.3958	28.4574	28.8021	29.1944	28.9526	29.2468	28.5076	25.9503	26.3686	25.8646	23.8476	24.7645	26.2688	27.6919	28.193	29.2499	28.3154	27.2538	26.8761	27.6406	26.0892	17.6576	27.0866	27.0425	26.8582	24	6	6	6	6	1.18255	2.43851	0.334556	0.99518	0.846703	3.82384	1.74103
LIEEVSRSPAS(1)PGPLS(1)D	Signalling	signalling.receptor kinases	AT5G16590	30.2.3	30.2.3	30.2	30	Y	19.1481	20.2543	17.5323	19.6044	19.2013	20.6559	20.8008	18.0074	21.0175	22.3911	18.6534	17.2171	17.6755	16.8342	17.7066	18.2215	17.5386	16.9099	21.4093	17.4242	20.9616	20.634	20.2872	17.2586	17.4402	20.6782	17.6903	20.7709	21.3695	24	6	6	6	6	1.5654	1.81482	1.62602	0.471724	1.93081	1.92378	1.16129
LLEASVNNEKDEES(1)VR	Signalling	signalling.receptor kinases	AT3G14840	30.2.8.2	30.2.8	30.2	30	Y	19.6298	19.5211	18.6764	18.394	21.5158	21.8884	19.0291	17.4166	20.2218	18.3212	20.2498	18.4233	18.9477	19.4765	17.9497	17.888	19.3733	17.4558		18.2786	19.2722	18.5695		23.1319	23.0557	24.1367	22.2525	17.4877	19.0303	22	6	6	4	6	1.1108	2.00735	1.59605	0.694695	0.751792	2.63811	1.40978
LLT(0.004)S(0.996)NALHR	Signalling	signalling.receptor kinases	AT1G34420	30.2.10	30.2.10	30.2	30	Y	18.4022	19.4425	18.0692	18.2879	17.8092	18.3504	17.9949	18.2798	20.7913	20.9105	20.3281	17.6736	18.1945	18.9893	17.3461	17.9781	18.2336	17.8117	18.5807	17.5946	18.1219	18.9233	18.6951	17.9703	17.3982	17.4602	18.883	17.9194	17.2243	24	6	6	6	6	0.51075	1.0116	1.37103	0.561602	0.527318	0.603982	0.720599
LNDDENTHIS(0.991)T(0.009)R	Signalling	signalling.receptor kinases	AT1G53430	30.2.8.2	30.2.8	30.2	30	Y	22.2934	23.0516	19.5815	22.5626	23.5259	21.9589	22.138	23.0053	24.0567	23.1907	23.9599	21.6873		19.6288	20.3705	18.4219	17.7991	21.4307	23.4942	23.8957	23.2883	20.7377	22.5289	23.4857	24.1347	23.8587	23.1569	23.5344	22.985	23	6	5	6	6	0.8904	1.80821	0.88152	1.54764	1.24774	0.42704	1.77667
LNDDGNT(0.007)HIS(0.828)T(0.165)R	Signalling	signalling.receptor kinases	AT1G07650	30.2.8.2	30.2.8	30.2	30	Y	18.4306	17.9488	18.1035	17.9351	19.7349	18.4025	17.4365	18.1372	18.0392	18.4567	17.2204	18.2537	18.2638	17.9843	17.9532	18.4365	17.7297	17.757	17.4671	18.324	17.2468	18.8231	17.9927	17.9514	18.9087	20.901	17.5065	21.4804	21.6618	24	6	6	6	6	0.3534	1.21528	0.510018	0.259102	0.577513	1.84113	0.872928
LVGLNPNADS(0.967)AT(0.033)YEEASGDPY(0.004)GRDS(0.971)FEY(0.001)T(0.024)GVFPTPKP	Signalling	signalling.receptor kinases	AT5G49770	30.2.8.1	30.2.8	30.2	30	Y	18.555	19.6046	17.9387	18.4692	18.2074	20.9813	21.5176	21.7795	18.811	17.153	17.3855	19.1919	17.1357	17.4113	17.9743	17.5177	18.4014	17.7399	19.0589	17.6631	18.8793	18.6322	18.842	18.7308	18.7641	18.1724	18.4176	18.101	17.0583	24	6	6	6	6	0.6595	1.28906	2.09044	0.759732	0.610435	0.626269	0.732517
LVGLNPNADS(0.999)AT(0.001)YEEASGDPYGR	Signalling	signalling.receptor kinases	AT5G49770	30.2.8.1	30.2.8	30.2	30	Y	19	20.5155	17.9195	20.1316	17.4333	22.5231	22.2293	21.9921	19.0551	18.0166	19.277	17.9249	17.418	17.9588	18.6191	17.943	17.6531	21.53	22.1406	18.7882	19.4812	18.1536	20.6958	17.4666	18.1387	18.1763	17.0627	17.1678	16.5879	24	6	6	6	6	0.81855	1.83554	1.95239	0.403494	1.57798	0.628217	1.54911
MDGNGFTIS(0.966)PALS(0.038)GLQIHS(0.996)GDMLR	Signalling	signalling.receptor kinases	AT1G11050	30.2.23	30.2.23	30.2	30	Y	17.9512	18.0088	17.9774	17.8108	18.0268	19.1434			18.1166	17.5809	17.1942	18.6224	17.6156	18.2992	18.4991	17.4457	17.3827	17.9643	17.1449	16.9015	18.0972	18.5754	18.1816	17.5447	18.6322	18.0792	18.1297	17.6523	18.1225	22	4	6	6	6	0.4799	0.566284	0.845697	0.558395	0.647761	0.390312	0.0988792
MDGNGFTIS(0.996)PALS(0.03)GLQIHS(0.974)GDMLR	Signalling	signalling.receptor kinases	AT1G11050	30.2.23	30.2.23	30.2	30	Y	18.3782	18.8156	18.3909	18.5414	17.9108	17.9849			19.0241	18.9597	19.2937	18.5865	18.7554	18.6737	18.4319	18.5828	17.3152	18.7647	19.1621	18.2352	17.7538	18.1512	19.1817	19.0418	17.0413	17.0382	18.3003	18.2332	17.8101	22	4	6	6	6	0.48455	0.670476	0.572387	0.537909	0.585054	0.782613	0.379144
NLDAGS(1)FGGS(1)LPHPASTR	Signalling	signalling.receptor kinases	AT4G02010	30.2.18	30.2.18	30.2	30	Y	18.6979	20.1776	18.0609	18.4088	18.096	21.5146	21.6506	21.707	17.2838	20.9248	17.9847	17.7407	18.5038	18.4786	17.2658	18.2652	18.1114	18.8604		17.7408	17.7914	18.8796	18.7716	17.75	17.2538	18.1752	17.9368	19.0424	18.4176	23	6	6	5	6	0.5244	1.39146	2.00189	0.479507	0.588351	0.609874	1.00674
NLDFQIS(0.162)S(0.805)FS(0.033)LR	Signalling	signalling.receptor kinases	AT3G14840	30.2.8.2	30.2.8	30.2	30	Y	18.1137	18.2024	17.9191	18.2866	18.0132	18.1631	19.4891	17.9369	16.2929	18.6496	18.6825	18.9749	18.1858	17.6708	18.0668	17.0469	17.5694	17.6107	18.6999	18.363	18.2827	18.5354	18.2278		18.3268		18.2473	17.4537	18.0252	22	6	6	6	4	0.3857	0.676681	1.07746	0.656062	0.373863	0.394264	0.168737
NLYDLQELLDTTIIQNS(1)GNLK	Signalling	signalling.receptor kinases	AT5G49770	30.2.8.1	30.2.8	30.2	30	Y	19.0214	21.7229	18.1797	17.2373	18.0484	21.2281	23.7406	23.6396	21.9511	18.4795	21.2983	18.6097	18.1011		18.0008	18.0609	18.1262	16.9892	17.5745	17.3974			16.9883	18.4562	18.1767	18.0473		16.9567	18.6049	20	6	5	4	5	0.5176	2.12409	1.93606	0.244979	0.296024	0.648896	1.99455
NS(0.001)S(0.999)ALLPR	Signalling	signalling.receptor kinases	AT1G18390	30.2.20	30.2.20	30.2	30	Y	18.3096	19.0911	18.1508	17.7267	18.2698	19.8257	16.5316	16.9195	20.4104	20.8586	20.001	18.2544	17.971	18.0984	18.9028	18.5065	17.1717	18.3385	18.1387	16.9007	16.7204	18.2131	18.049	18.6159	18.4111	16.8626	17.7565	19.056	18.9169	24	6	6	6	6	0.67615	1.16206	1.87078	0.582489	0.718251	0.827059	0.570767
NTQASES(0.993)FT(0.007)SFVAPR	Signalling	signalling.receptor kinases	AT1G56140	30.2.8.2	30.2.8	30.2	30	Y	18.9933	20.3014	17.7836	19.1993	18.2345	16.2441	21.6346	21.3606	20.7907	21.1034	20.6748	17.3508	17.805	17.883		17.8588	18.0205	17.7371	21.5503	18.1858	18.0191	19.8449	19.8583	18.5794	18.1679		18.4674	17.7231		21	6	5	6	4	0.4627	1.61491	2.01906	0.254672	1.47894	0.382607	1.11669
QEFGS(1)GVQEPEKNK	Signalling	signalling.receptor kinases	AT5G58300	30.2.3	30.2.3	30.2	30	Y	18.6698	20.902	18.0258	18.0966	17.6548	18.2064	20.9666	17.8844	22.5765	22.9966	22.7815	18.0458	19.1614	16.8871	18.9407	17.4252	17.6946	17.2712	18.0816	18.1275	18.4956	19.1807	17.4229	18.2213	16.5581	18.7451	17.5844	17.4155	17.4046	24	6	6	6	6	0.68535	1.8278	2.3281	0.882506	0.702967	0.753321	1.50068
QGYS(0.999)FS(0.001)EQDDDFPLIFDTQENEKV	Signalling	signalling.receptor kinases	AT3G28450	30.2.10	30.2.10	30.2	30	Y	19.1273	21.5685	18.3257	17.3013	18.8758	22.6562	24.3915	24.5393	17.5958	18.5852	21.6431	17.6588	18.1694	18.6307	17.2848	19.8851		16.7686	17.1232		17.3285	18.0996	17.1866	18.1326	18.8776	18.3577	20.175	18.5183	19.1938	22	6	5	5	6	0.97585	2.25165	2.92117	1.00963	0.491587	0.73995	1.82132
QIEEHT(1)DS(1)ESGGETLSIFSFDGK	Signalling	signalling.receptor kinases	AT4G08850	30.2.12	30.2.12	30.2	30	Y	18.0845	18.1885	17.5387	18.579	18.1488	19.2435		17.683		17.1011	18.7266	18.0883	18.3439	17.0988	17.3235	17.7786	16.5992	18.5367	19.887	18.6788		17.744	18.0486	19.2535	17.5715	18.71	18.6346	17.7409	16.9821	21	4	6	5	6	0.6302	0.84801	0.973061	0.652755	0.821761	0.852309	0.429713
QSSDDPS(0.001)KGS(0.003)EGQT(0.026)PPGES(0.303)RT(0.667)PPR	Signalling	signalling.receptor kinases	AT2G26730	30.2.3	30.2.3	30.2	30	Y	18.1729	17.6338	18.053	18.5245	18.3963	17.9011	17.8291	17.1406			17.6643	19.18	17.6658	16.9216	17.9235	17.6802	18.9467	19.7595	18.4215	18.3638	18.0235	18.0544		18.2387		19.0642	18.539	18.1322	18.0073	20	4	6	5	5	0.3659	0.683297	0.343399	0.854926	0.713031	0.422016	0.398677
S(0.001)ET(0.4)RS(0.302)S(0.302)NPS(0.995)IIT(0.002)R	Signalling	signalling.receptor kinases	AT1G51860	30.2.99	30.2.99	30.2	30	Y	18.1706	17.9276	18.2115	17.617	18.8343	18.1653	16.6822	18.5759	17.9107	17.791	18.4405	18.8153	17.6042	18.7489	18.0294	18.1435	17.9278	18.5246		17.9329	17.1338	18.0261	16.4673	19.6515	19.0134	18.5383	17.2246	18.6713	19.9066	23	6	6	5	6	0.4324	0.830979	0.67968	0.477589	0.813355	0.954471	0.518216
S(0.014)LS(0.985)FS(0.83)T(0.137)S(0.034)GPR	Signalling	signalling.receptor kinases	AT1G07650	30.2.8.2	30.2.8	30.2	30	Y	17.9069	17.3907	18.1152	17.9234	18.2564	17.2878	17.2393	16.8008	17.1718	18.0189	17.8259	16.9474	18.1449	18.0572	19.4141	17.6251	18.5028	17.2776	17.6231	18.1481	19.1583	16.7873	18.5463	17.6308	18.6986	17.5596	19.7562	17.637		23	6	6	6	5	0.4653	0.808966	0.45021	0.83013	0.867345	0.962468	0.379226
S(0.117)HS(0.752)GS(0.117)DY(0.014)MYASSDSGMVSNQR	Signalling	signalling.receptor kinases	AT5G38560	30.2.22	30.2.22	30.2	30	Y	17.7635	17.795	17.816	17.7207	17.7181		17.8048	17.9488	17.7448	17.6818		18.0447	17.803	18.3337	17.9247	17.8546	16.9352	18.117		17.3801	17.9649	18.1586	16.9828	17.8489	17.2394		17.5822	19.2563	16.6637	20	4	6	5	5	0.23125	0.561963	0.114141	0.471084	0.516969	0.967284	0.0504598
S(0.818)S(0.182)IDAPQLMGAK	Signalling	signalling.receptor kinases	AT5G49760	30.2.8.1	30.2.8	30.2	30	Y	17.7371	17.6515	18.0766	17.4445	17.7665		17.0612	17.5701	17.7868	17.619	18.2203	17.4229	18.0889	18.688	18.1295	18.6377	17.4925	17.7967	17.3133	17.4329	17.6003	17.6405	16.8834	17.8666	17.4288	18.1309	17.7145	17.6916		22	5	6	6	5	0.2352	0.446587	0.417725	0.540387	0.322154	0.25747	0.263961
S(0.997)LAS(0.002)EDSDGLTPSAVFSQIMNPK	Signalling	signalling.receptor kinases	AT3G51550	30.2.16	30.2.16	30.2	30	Y	18.6179	19.811	18.0989	18.5791	17.9761	18.3441	22.0945	17.5467	20.9158	18.6975	21.2673	18.4432	17.9437	18.8718	16.9291	18.2982	18.1074	18.1264	18.1515		20.284	18.9027	17.431	18.794	17.4823	18.8969	17.2524	17.8276	17.6036	23	6	6	5	6	0.5987	1.33179	1.84794	0.655484	1.08597	0.699296	0.83788
S(1)GAVLSWNAR	Signalling	signalling.receptor kinases	AT5G01540	30.2.99	30.2.99	30.2	30	Y	18.2197	18.4864	18.2575	18.0623	18.0203	19.3908	20.4018	17.1325	17.3519	18.7899	17.8514	17.2487	18.753	19.2669	18.3858	17.8989	17.9919	18.0692	18.0153		18.0609		18.1036	18.0988	17.176	18.2315	17.9067	18.6022	18.1066	22	6	6	4	6	0.2672	0.771499	1.27296	0.706779	0.0363513	0.473829	0.213243
S(1)GIQFDWSSR	Signalling	signalling.receptor kinases	AT1G16670	30.2.8.2	30.2.8	30.2	30	Y	20.1652	21.2851	18.8495	19.9089	20.7078	22.2009	22.5933	22.6089	22.0837	17.8232	20.4005	17.6119	17.7082	20.5963	18.3066	18.8511	20.023	19.4163	21.3191	20.8066	19.6875	18.1771	20.0466	21.5961	18.8629		21.3697	20.7335	20.9767	23	6	6	6	5	1.1956	1.59332	1.8819	1.22942	1.10492	1.08443	1.05566
S(1)GLTEVGVSGLAQR	Signalling	signalling.receptor kinases	AT3G28450	30.2.10	30.2.10	30.2	30	Y	20.0686	20.9544	18.0684	19.7534	21.4982	21.5052	18.1829	22.0558	21.432	22.3085	20.2418	18.0719	17.8755	18.1288	18.5976	18.3105	17.4261	20.2462	19.679	19.5559	20.8042	18.0885	20.1464	21.5622	21.0492	22.3359	21.4897	21.0909	21.4613	24	6	6	6	6	1.2897	1.60871	1.53409	0.398016	0.929292	0.46363	1.51971
S(1)GPLVAQSPDSVIVK	Signalling	signalling.receptor kinases	AT1G18390	30.2.20	30.2.20	30.2	30	Y	18.2956	18.4696	17.9244	19.0197	17.9184	19.269	18.3083	19.2381		18.4089	17.1237	17.8474	17.4534	17.1767	18.8137	18.6735	17.5814	19.1441	18.848		18.989	17.9339	20.1835	17.6279	17.1588	18.7105	18.7132	17.6786	17.6214	22	5	6	5	6	0.70535	0.828837	0.876182	0.671786	0.803009	0.642841	0.525707
S(1)HHGFEPPVIAK	Signalling	signalling.receptor kinases	AT1G51800	30.2.99	30.2.99	30.2	30	Y	23.8789	25.6731	21.9622	24.834	23.0461	25.7249	25.3762	26.1574	25.7234	26.0037	25.0531	22.7612	22.3969	22.5191	21.4881	21.3643	21.2436	22.5333	25.6781	26.4988	26.2644	25.0156	23.014	24.3205	23.1605	24.552	23.1498	21.7369	21.3568	24	6	6	6	6	1.78665	1.82616	0.405365	0.668747	1.68337	1.30257	1.68312
SDS(1)QSSLNFSER	Signalling	signalling.receptor kinases	AT4G35470	30.2	30.2	30.2	30	Y	23.0569	24.605	21.0661	23.5287	23.1064	24.0457	24.894	24.8912	24.77	24.0729	24.9564	21.7766	21.97	22.523	21.246	17.7948	21.0861	23.9451	23.687		23.5296	23.2711	23.2108	21.3989	24.0505	23.5968	24.0178	23.7664	21.8079	23	6	6	5	6	1.0739	1.67528	0.427117	1.68396	0.302435	1.1832	1.48139
SFGEFDLDGLLKAS(1)AEVLGK	Signalling	signalling.receptor kinases	AT3G02880	30.2.3	30.2.3	30.2	30	Y	18.7171	19.8693	18.3116	18.0304	18.4266	17.8984	17.9549	21.1246	21.7369	18.4646	22.0361	20.9332	17.6285		19.0586	17.7287	16.2089	16.8914		18.9689	18.2905	17.453	18.548	18.5837	19.0885		18.3255	18.2389	17.8964	21	6	5	5	5	0.6433	1.53531	1.96375	1.77894	0.843669	0.444223	0.823531
SGEVDPEIEES(1)ES(1)MNRK	Signalling	signalling.receptor kinases	AT2G02220	30.2.10	30.2.10	30.2	30	Y	19.1726	19.0675	18.9035	18.1801	20.5393	19.2995	16.5705	21.425	20.7878	17.8843	18.4381	20.2595	19.3136	19.4246	18.84	17.743	17.8402	17.9027	17.374	17.1521	18.7692	19.875	18.0075	22.726	22.0055	22.1846	17.6918	19.7698	18.8578	24	6	6	6	6	1.0174	1.68341	1.82221	0.975699	1.0033	2.05749	0.989317
SGPLVAQS(0.991)PDS(0.009)VIVK	Signalling	signalling.receptor kinases	AT1G18390	30.2.20	30.2.20	30.2	30	Y	17.7796	18.2074	17.5095	17.8617	17.5082	17.0814	18.396	18.5934	17.6032	17.7034	19.8673	17.9696	17.0813	17.7135	17.6202	16.6251	18.0471	18.302	17.4548		17.3995	17.4788	18.6733	17.6116	17.0191		17.8394	17.3405	17.7305	22	6	6	5	5	0.31455	0.693522	0.982513	0.551379	0.587019	0.330584	0.334752
SLS(1)FSTSGPR	Signalling	signalling.receptor kinases	AT1G07650	30.2.8.2	30.2.8	30.2	30	Y	20.4495	18.1017	21.3711	17.6946	23.7122	18.4415	17.3805	17.8107	19.3439	18.3858	17.2479	21.8255	21.943	22.6779	20.2905	18.6619	22.828	17.6407	17.671		17.7591		17.7076	23.8898	24.0219	23.1839	24.3592	24.1577	22.6606	22	6	6	4	6	2.16135	2.67687	0.78396	1.60446	0.0509621	0.65261	2.85103
SPASPGPLS(1)D	Signalling	signalling.receptor kinases	AT5G16590	30.2.3	30.2.3	30.2	30	Y	20.0374	20.8277	18.6946	20.6561	19.8791	20.8618	21.8249	21.0358	22.3131		18.1027	17.3239	18.9047		18.8676	17.8755	20.5011	17.5088	17.304	23.2042	22.5843	21.5997	21.7359	17.6399	16.6154	21.1888	18.7485	22.1856	22.8966	22	5	5	6	6	1.85835	2.15626	1.63332	1.21318	2.58494	2.57234	0.971859
SPVQS(0.999)PS(0.001)RDDMVDLPR	Signalling	signalling.receptor kinases	AT5G58300	30.2.3	30.2.3	30.2	30	Y	20.8091	22.4382	17.7788	22.3673	20.1471	21.4478	23.5492	18.3592	24.4	23.4634	23.4094	18.4117	18.0745	17.2396	17.2551	17.9132		21.5146	22.4838	24.1498	23.0657	22.2696	20.7207	17.6957	22.4392	17.5385	22.5039	22.5254	18.18	23	6	5	6	6	2.0346	2.56796	2.22245	0.517461	1.19387	2.57483	2.20901
SSASEFS(1)PGAR	Signalling	signalling.receptor kinases	AT1G51880	30.2.99	30.2.99	30.2	30	Y	17.9479	18.042	18.1765	17.6311	17.8776	18.1982	18.9012	18.5844	17.3389	17.5484	17.6807	18.4801	18.3379	17.8923	17.7121	18.3908	18.2461	17.8349	18.5576	17.1533	17.3003		17.3094	17.7029	18.1034	17.6338		17.7899	18.1582	22	6	6	5	5	0.35855	0.480696	0.62054	0.3051	0.579026	0.238418	0.234791
SSKAS(1)LKIEGVK	Signalling	signalling.receptor kinases	AT1G06840	30.2.8.1	30.2.8	30.2	30	Y	18.5824	20.428	17.9666	17.682	18.1872	18.634	18.7166	18.2386	22.1282	23.002	21.8485	17.7793	17.382	18.2632	18.2249	18.6005	17.5495	17.0157	18.3286	17.0223	18.3158	17.0208	18.3886	17.4772	18.3584		18.2008	18.385	18.5148	23	6	6	6	5	0.3182	1.58481	2.12013	0.470614	0.726006	0.412323	1.25847
T(0.005)AS(0.995)ANS(1)LVDAEEKTGLLD	Signalling	signalling.receptor kinases	AT1G07650	30.2.8.2	30.2.8	30.2	30	Y	20.019	17.6385	20.8864	18.0577	22.4429	18.0423		18.3182	17.1724	17.7117	16.9481	21.4356	21.5513	21.0869	21.9098	21.8117	17.5231	17.6995	17.5606	18.186			18.7846	23.3537	23.574	23.5412	22.4621	22.6498	19.0766	21	5	6	4	6	2.0103	2.39186	0.575393	1.67327	0.553853	1.71408	2.29965
TAS(1)ANS(1)LVDAEEK	Signalling	signalling.receptor kinases	AT1G07650	30.2.8.2	30.2.8	30.2	30	Y	19.9112	17.6588	21.1373	17.4731	22.1875	17.6892		17.8143	17.2283	18.1362	17.426	21.4356	21.5513	21.0869	21.9098	21.8117	19.0285	17.132	16.9455	18.6098			17.205	23.3537	23.574	23.5412	22.4621	22.6498	17.5441	21	5	6	4	6	2.0584	2.4923	0.350906	1.07345	0.765653	2.32229	2.40483
TATEAYEAPLLVS(0.58)LS(0.42)GRR	Signalling	signalling.receptor kinases	AT5G25930	30.2.11	30.2.11	30.2	30	Y	17.8659	17.2478	17.8032	17.9825	18.4196	17.0588	17.8341	17.0918	16.8082	17.4365	17.2576	17.855	17.6658	17.5273	17.8017		18.1663	17.988	18.0316	17.338	18.5453	17.4325	18.5594	19.0686	17.8972	17.4731	18.568	18.9331	18.5776	23	6	5	6	6	0.4016	0.616647	0.355741	0.239516	0.523449	0.616544	0.485139
TGPT(0.002)LDHT(0.999)HVS(0.999)T(0.999)VVK	Signalling	signalling.receptor kinases	AT3G51550	30.2.16	30.2.16	30.2	30	Y	17.8665	17.6723	17.6584	18.1678	17.9673	17.1148	16.8613	16.8649	19.0452	18.056	18.0916	17.182	17.8609	19.0479	16.5421	17.3448	17.9726	19.0523	18.2302	17.6719	18.6149	17.0986	18.339	17.1621	18.4376	17.4234	18.9262	18.789	17.0655	24	6	6	6	6	0.74475	0.79509	0.875022	0.853453	0.693476	0.845373	0.246287
TGQGYS(1)GPSL	Signalling	signalling.receptor kinases	AT3G24550	30.2.22	30.2.22	30.2	30	Y	19.3232	21.8961	17.7684	19.9804	17.6478	20.2425	21.4591	21.8474	23.0145	22.7111	22.1022	17.5453	17.8665	17.7151	18.5545	17.184	17.7449	21.2976	21.0188	19.1942	17.9391	19.6673	20.7655	18.4462	17.3704	18.073	17.2263	17.7619	17.0092	24	6	6	6	6	1.22055	1.97122	0.988459	0.452165	1.28939	0.546567	2.02289
TQTQEETGNLDS(1)FMGK	Signalling	signalling.receptor kinases	AT2G23770	30.2.21	30.2.21	30.2	30	Y	19.415	21.0133	17.8195	19.6094	19.2177	21.3314	22.3892	22.4781	19.0609	20.338	20.4822	18.4573	16.9899	16.698	18.3385	17.9244	18.5087	18.1877	20.902	17.5102	21.3645	20.7647	18.9274	21.2091	18.1891	17.5653	20.3716	17.7764	20.195	24	6	6	6	6	1.40315	1.71891	1.31832	0.788453	1.61116	1.5568	1.31364
TVS(0.999)S(0.001)SGYHTLR	Signalling	signalling.receptor kinases	AT5G24010	30.2.16	30.2.16	30.2	30	Y	18.0932	18.8979	18.0703	18.0338	17.3874	18.4676	19.2742	17.8108	20.5222		18.4148	18.0126	17.4257	17.5217	18.6335	18.3786	18.4496	18.3143	18.0016	18.5302	17.5653	17.9212	17.8704	17.9678		17.2682	17.363	17.2535	17.0846	22	5	6	6	5	0.46395	0.770139	1.04647	0.505156	0.342025	0.33959	0.619061
VEGPPPSYMQAS(0.007)DGRS(0.993)PR	Signalling	signalling.receptor kinases	AT1G51850	30.2.99	30.2.99	30.2	30	Y	20.0445	22.2793	17.7535	21.265	18.8803	23.2852	20.2731	17.2972	24.8929	23.976	23.9516	17.9728	19.0271	18.021	17.5157	17.044	16.9403	22.1616	22.8707	24.0415	17.6736	19.226	21.6167	19.3686	20.3018	17.7313	19.8989	17.4894	18.4915	24	6	6	6	6	1.7948	2.62785	2.91082	0.769786	2.37783	1.1578	2.08871
VEGTLPSYMQAS(0.007)DGRS(0.993)PR	Signalling	signalling.receptor kinases	AT1G51805	30.2.99	30.2.99	30.2	30	Y	20.0182	18.4992	20.5639	17.8519	23.158	18.8335	19.6467	18.1146	17.708	18.3447	18.3475	18.5281	23.1457	21.2075	18.6125	19.5257	22.3641	18.573	18.4921	16.5502	18.4033	16.9475	18.145	22.2655	23.4103	24.8752	23.5785	23.6625	21.1562	24	6	6	6	6	0.96935	2.43722	0.670718	1.96728	0.87543	1.28433	2.39143
VEGTLPSYMQAS(0.957)DGRS(0.043)PR	Signalling	signalling.receptor kinases	AT1G51805	30.2.99	30.2.99	30.2	30	Y	17.9927	17.6101	18.1074	17.8377	18.5005	18.1088	18.5349	16.3369	17.5524	17.7048	17.4225	19.2	17.2858	17.4177	17.6656	18.2077	18.8673	16.1806	18.0519	18.7295	18.2475	18.048	17.7687		19.1625	16.8238	18.4435	17.8875	20.185	23	6	6	6	5	0.4957	0.91851	0.744646	0.790845	0.872254	1.27143	0.382801
VELASSSSVLST(0.001)S(0.025)S(0.735)S(0.224)NVT(0.014)R	Signalling	signalling.receptor kinases	AT5G01950	30.2.8.1	30.2.8	30.2	30	Y	17.8246	17.9644	17.8879	17.6801	17.7417	18.6489	17.5418	17.4506	18.888	18.6119	16.6454	17.8013	17.4222	18.2829	18.3861	16.9719	18.4632	16.7145		17.8999	17.7837	18.0552	17.947	17.5673	18.3027	17.705	18.5383	16.8218	17.5154	23	6	6	5	6	0.4815	0.642816	0.885796	0.599769	0.54849	0.612941	0.130609
VGPDVPSSADPTSQPS(1)PA	Signalling	signalling.receptor kinases	AT4G36180	30.2.7	30.2.7	30.2	30	Y	19.1505	21.7891	18.1499	18.4013	17.9339	21.5513	21.8764	21.7737	21.5794	22.2675	21.6863	17.9469	18.2998	18.4747	16.9377	17.2374	20.0029	19.0125	17.1225	20.4245		17.7464	17.7006	18.0517		18.8633	18.1133	17.3577	17.2834	22	6	6	5	5	1.12675	1.86352	0.263748	1.08671	1.32496	0.64515	1.82373
VGPTS(0.006)AS(0.989)QT(0.006)HVSTVVK	Signalling	signalling.receptor kinases	AT5G39000	30.2.16	30.2.16	30.2	30	Y	18.1641	17.7314	18.279	18.0807	18.6455	17.1609	18.3343	17.668	18.2218	17.4244	17.579	16.7299	18.9665	18.3744	18.2674	18.0357	19.3003	19.4894	17.7018	18.9632	18.1302	17.6273	16.5723	18.3267	19.3331		18.8732	18.741	17.9533	23	6	6	6	5	0.5945	0.796074	0.458439	0.89262	1.03828	0.527858	0.381872
VQS(1)PSSNMVIHPHHSGDNDDIK	Signalling	signalling.receptor kinases	AT2G01820	30.2.9	30.2.9	30.2	30	Y	17.8504	18.1363	17.6383	17.9061	17.8161	17.808	18.544	18.4359			17.7571	17.6696	17.2915	18.354	17.547	17.015	17.9525	17.5548	18.0309	18.2381	18.0181	16.9694	18.6255	18.1107	18.8094	17.3814	17.021	17.9276	17.6463	22	4	6	6	6	0.3455	0.52788	0.411345	0.475188	0.575621	0.622239	0.207153
WDT(0.596)S(0.676)KS(0.377)S(0.35)IDAPQLMGAK	Signalling	signalling.receptor kinases	AT5G49760	30.2.8.1	30.2.8	30.2	30	Y	18.1702	19.8106	17.9641	16.7172	17.7044	20.0238	22.2784	21.9921	19.2121	17.1547	18.2027	17.8831	17.2282	17.554	17.6143	18.4055	19.0997	16.4395		16.6916	16.8399		16.898	17.3173	18.5609	17.654	18.0448	16.7866	17.863	22	6	6	4	6	0.7247	1.56383	2.0441	0.681626	0.204545	0.611451	1.29136
WVSSITEQQS(1)PSDVFDPELTR	Signalling	signalling.receptor kinases	AT5G16590	30.2.3	30.2.3	30.2	30	Y	19.3606	22.2912	17.7481	19.5123	17.6272	22.7695	23.4832	22.0607	22.3464	21.3551	21.7325	17.2196	17.1506	19.2918	16.3015	17.7877	18.7375	17.673	21.347		21.3365	20.3148	16.89	16.9305		18.3033	17.6301	17.3309	17.9412	22	6	6	5	5	1.6102	2.28852	0.760809	1.10385	2.09746	0.53128	2.17555
DKPS(0.002)GS(0.998)DDEDNRMITYDAK	Signalling	signalling.misc	AT1G48050	30.8	30.8	30.8	30	Y	19.5691	20.5932	17.5981	22.1886	17.8967	17.2887	23.5271	17.7129	23.2825	17.7011	24.0471	17.5426	17.0473	17.9695	18.1811	17.1645	17.6833	18.2435	19.3185	24.7527	24.2802	23.3768	23.1598	18.5267	17.2994	17.984	16.9584	18.6072	18.0044	24	6	6	6	6	0.7987	2.82187	3.32715	0.442619	2.72418	0.656979	2.20549
AAIENGS(1)EEGLGDSAEVEEAPIEFPR	Signalling	signalling.light	AT4G08920	30.11	30.11	30.11	30	Y	19.7999	18.3543	20.6068	17.4565	21.7601	18.3958	18.1711	18.5055	18.5281	18.171		22.4771	21.604	21.8327	18.4919	17.157	22.0781	16.9207			17.9719	17.8296	17.1036	21.0045	23.4293	21.9325	22.8231	22.9537	18.4174	21	5	6	4	6	1.4019	2.25792	0.174608	2.21513	0.521683	1.85014	1.98442
AGS(1)FRDS(1)PEEEGPVELPEAAR	Signalling	signalling.light	AT3G22380	30.11	30.11	30.11	30	Y	18.4043	18.4604	17.5399	19.7822	17.5593		18.8315	18.2108	18.5594	17.9439	18.7565	17.442	17.5375	17.4096	17.2759		18.0343	20.1576	16.4872	21.6011	20.9908	20.9306	18.5257	17.3094	16.7944	17.7088	18.6578	17.3263		21	5	5	6	5	0.708	1.41797	0.375587	0.291826	1.93208	0.694778	1.05575
ALS(1)ESTNLHPFMTK	Signalling	signalling.light	AT3G45780	30.11	30.11	30.11	30	Y	19.2662	17.8732	20.6439	18.0728	20.4749	18.1339	18.4311	17.7484	16.9569	18.8774	17.0912	21.4718	22.4211	21.5659	18.0571	18.4586	21.8885	17.7598	18.9995	17.8714	17.3037	17.5435	18.9592	21.4797	22.3656	17.1224	22.181	22.0202	17.6805	24	6	6	6	6	1.02125	2.00534	0.755558	1.88204	0.728654	2.40545	1.49706
APS(0.996)PS(0.003)TTNFAGS(0.583)S(0.417)PR	Signalling	signalling.light	AT5G64330	30.11	30.11	30.11	30	Y	17.8286	18.1167	17.5919	17.8841	17.6685	18.9353	17.7294	17.2598	18.1983	18.5148	18.0626	17.7475	17.5952	17.864	16.6981	17.3884	18.2585	17.9617	17.4269	18.1423	17.5556	17.9652	18.2527	17.8711			17.4357	17.3473	18.02	22	6	6	6	4	0.32135	0.483754	0.586933	0.52591	0.326214	0.327599	0.235937
APSPSTTNFAGS(0.045)S(0.955)PR	Signalling	signalling.light	AT5G64330	30.11	30.11	30.11	30	Y	18.0598	18.3098	18.1311	17.8102	17.9737	18.599	17.9676	18.3248	18.0516	18.0423	18.8734	18.8487	18.441	18.0875	18.6208	17.312	17.4765	17.4611	18.0578	17.4966	18.1704	18.2576	17.4178	18.9361		16.6319	18.5936	18.2215	17.4852	23	6	6	6	5	0.5115	0.58781	0.36243	0.624813	0.391257	0.923438	0.213888
APSPSTTNFAGS(0.813)S(0.187)PR	Signalling	signalling.light	AT5G64330	30.11	30.11	30.11	30	Y	19.6411	18.1264	20.1306	17.8655	22.4419	17.6279	17.5833	18.1498	17.7443	18.6008	19.0521	23.2323	18.0171	21.4097	22.3558	18.155	17.6136	18.4225	18.5147	17.5753	16.9113	18.1284	17.6409	23.4516	22.5558	22.1639	22.7898	22.1713	21.5189	24	6	6	6	6	0.87015	2.26384	0.595312	2.4865	0.607616	0.65664	2.12377
EYEEYNS(1)PK	Signalling	signalling.light	AT3G26740	30.11	30.11	30.11	30	Y	18.3132	17.9909	17.6559	17.4702	20.1358	17.8046	17.6098	18.4906	18.4817	17.7414	17.8174	18.0446	17.0548	16.8394	18.7205	17.7955	17.4806	16.9582	17.5394	17.6862	17.7311	18.1168	16.7897	17.2948	22.1135	18.4808	23.0881	22.1703	17.6675	24	6	6	6	6	0.411	1.68715	0.39061	0.687416	0.502559	2.59497	1.23403
GTS(1)PQPRPQQEPAPSNPVR	Signalling	signalling.light	AT3G45780	30.11	30.11	30.11	30	Y	21.5399	17.5581	24.7173	17.6058	25.6148	17.8506	17.4881	17.3795	18.2635	16.8086		25.6249	25.8597	25.6886	24.2227	23.5686	23.3395	17.9102	17.9986	17.9782	17.3591	17.7691	16.6198	25.4263	26.4302	25.5829	25.6438	26.877	23.7286	23	5	6	6	6	3.5375	3.97353	0.54352	1.14322	0.537654	1.08196	4.39403
HFVSSLSS(0.001)S(0.002)S(0.003)S(0.003)QLPEFS(0.956)PPS(0.956)LDPVT(0.453)S(0.453)PS(0.173)PAPLKK	Signalling	signalling.light	AT3G44820	30.11	30.11	30.11	30	Y	18.4911	19.1147	17.7478	18.7518	18.3303	20.7056	21.0119		18.0388	17.4294	18.3877		18.7436	17.2651	17.6337	17.1052	17.9915	17.5895	19.9785	19.1683	18.4827	18.2488	19.0427	17.9033	17.9896	18.7084	19.3231	18.433	17.6247	22	5	5	6	6	0.68905	1.0468	1.63226	0.653865	0.829391	0.622163	0.58737
IDKEGS(1)S(0.999)PAT(0.001)TTDRPR	Signalling	signalling.light	AT5G66560	30.11	30.11	30.11	30	Y	19.0334	18.132	17.6669	21.4922	18.444	18.6215	17.6117	18.4577			17.8374	17.9976	17.8612	17.4992	17.6452	18.0189	16.979	21.3307	20.814	22.2504	22.3917	20.7642	21.4021	18.6211	18.9563		18.607	17.7654	18.2701	21	4	6	6	5	0.6923	1.69057	0.484146	0.393146	0.693989	0.450312	1.73524
INS(1)GALS(0.013)AT(0.748)MS(0.238)PK	Signalling	signalling.light	AT5G48800	30.11	30.11	30.11	30	Y	17.9364	17.8908	17.908	17.7369	18.1718	18.097	18.5157	17.9617	17.2488	17.4914	18.0305	17.9906	17.8022	17.861	17.6365	18.2496		17.9424	17.8689	17.6364	17.979	17.2577		17.9626	18.6132	17.4211	18.0196	18.8941	18.1205	22	6	5	5	6	0.15915	0.407997	0.453706	0.229471	0.299165	0.51955	0.180523
KTSSSTISTNPS(0.001)S(0.998)PIS(0.001)TASTGKPPLPR	Signalling	signalling.light	AT5G67385	30.11	30.11	30.11	30	Y	20.6311	17.9873	23.5854	18.2197	22.732	17.3595	18.1673	18.8867	18.3013	16.826	18.383	23.2051	24.5674	23.9139	22.9742	21.9527	24.899	18.3793	18.7464	17.8437	18.0513	17.7921	18.5052	23.7514	23.6603	18.2107	23.834	24.0349	22.9004	24	6	6	6	6	1.7238	2.87808	0.753541	1.09377	0.383947	2.24871	2.94085
LLEHFLVQEQTEGS(0.185)S(0.783)PS(0.032)R	Signalling	signalling.light	AT5G64330	30.11	30.11	30.11	30	Y	19.5589	17.9746	17.9666	18.3122	23.7168	17.4837	18.5991	17.6334	18.1131	18.0706	17.9478	18.9496	18.388	17.6226	16.9282	17.9445		17.6111	17.9641	18.2813	18.3292	19.2628	18.4246	23.8102	23.5347	23.8725	24.481	23.669	22.9335	23	6	5	6	6	0.6959	2.58234	0.394086	0.765043	0.553215	0.503215	2.82078
MSGQESHDIS(1)S(1)GGEQAGVDHPPPR	Signalling	signalling.light	AT5G64330	30.11	30.11	30.11	30	Y	17.9885	18.2035	17.9171	18.0663	17.7229	18.1987	17.8978	18.4112	18.0575	18.1722	18.4833	18.607	16.9995	17.2361	17.7403	18.8644	18.0554	18.7277	18.2156	18.0187	17.5813	18.3002	17.5541	18.3192		18.4555	16.7503	18.0367	17.053	23	6	6	6	5	0.3537	0.566615	0.217804	0.738847	0.450397	0.772247	0.206064
NDTVQNSVS(0.016)S(0.987)T(0.997)PRS(0.962)AT(0.038)ADHTLPR	Signalling	signalling.light	AT3G44820	30.11	30.11	30.11	30	Y	18.1164	18.6803	17.4072	18.0776	18.2761	19.7937		19.8494	19.0095	16.8287	17.92	17.4707		17.4874	17.0318	17.7868	17.2595	18.8292	17.7476	18.8955	17.466	18.1132	17.4141	17.9001	18.4592	19.4702	19.2873	17.6374	16.9027	22	5	5	6	6	0.59985	0.935556	1.29627	0.281614	0.657011	0.991712	0.531568
NDTVQNSVS(0.199)S(0.819)T(0.986)PRS(0.99)AT(0.007)ADHTLPR	Signalling	signalling.light	AT3G44820	30.11	30.11	30.11	30	Y	17.9518	18.3366	17.5626	18.3084	17.6639	19.7937		19.8494	17.2343	17.1275	17.6779	16.4885	17.2705	17.842	18.6377	17.0825	18.0541	18.6569	18.9136	18.064	17.8112	18.7084	17.6965	17.5395	17.5262	17.9531	16.7336	17.9274	18.3034	23	5	6	6	6	0.5715	0.857277	1.37137	0.767462	0.515573	0.540722	0.411747
QDVESTEDS(1)EDEDILK	Signalling	signalling.light	AT1G67310	30.11	30.11	30.11	30	Y	20.3398	21.0071	20.3317	19.0496	20.7559	22.3462	22.5804	21.6952	20.622	20.9128	17.8857	19.9015	20.7728	21.1155	19.721	19.1988	21.2807	17.835	19.4389		19.6987	19.4492	18.826	22.5608	21.0846	22.4872	20.1025	19.8277	18.4724	23	6	6	5	6	0.9821	1.43576	1.71127	0.842734	0.751301	1.60409	0.870168
S(0.059)GS(0.941)IGGAATANNTPEEQRK	Signalling	signalling.light	AT3G22380	30.11	30.11	30.11	30	Y	17.919	17.9905	17.9726	17.8363	17.8765	16.474	18.0723	17.7644	18.6993	18.5769	18.3562	17.7124	18.1312	18.4913	17.6308	18.4071	17.4629	17.802	17.5724	17.986	17.5052	18.5525	17.5998	17.1185	19.5263	17.7916	16.884	17.7449	18.1936	24	6	6	6	6	0.33415	0.644134	0.817017	0.430655	0.392857	0.93878	0.0744554
S(0.156)S(0.844)GEMSDGDVPGGR	Signalling	signalling.light	AT3G45780	30.11	30.11	30.11	30	Y	18.9992	18.1046	17.9985	17.5414	22.1858	17.5378	17.7072	17.4674	18.213	18.6397	19.0624	18.4518		18.2609	18.0649	17.1739	18.041	17.4598	17.9274	17.8505	17.913	17.059	17.0383	22.8652	23.7713	23.6174	23.468	18.9353	20.4573	23	6	5	6	6	0.5975	2.212	0.648178	0.490029	0.418355	2.01109	2.16597
S(0.5)S(0.5)GEMSDGDVPGGR	Signalling	signalling.light	AT3G45780	30.11	30.11	30.11	30	Y	17.8715	17.5546	17.7088	17.8879	18.5258	18.0196	16.355	17.1298	18.0303	18.1028	17.6898	18.499		16.5901	16.7107	17.6664	19.0779	18.4469	17.5781	17.3332	18.7852	18.5154	16.6684		17.2802	18.2424		18.1231	20.4573	21	6	5	6	4	0.4958	0.961897	0.690045	1.08953	0.824892	1.35704	0.426659
S(1)LIQQVNDNHQSR	Signalling	signalling.light	AT2G40080	30.11	30.11	30.11	30	Y	21.4196	23.7828	18.0552	23.1566	20.1229	22.5093	23.9748	25.1831	23.1584	22.9647	24.9067	17.6151		18.4052	18.4488	17.6366	18.1703	22.208	23.1072	24.7955	23.5996	22.897	22.3322	21.9649	22.7295	17.5906	23.147	17.4083	17.8972	23	6	5	6	6	1.4655	2.75925	1.09012	0.406055	0.952003	2.75927	2.67854
SFDYSQS(1)LK	Signalling	signalling.light	AT2G18790	30.11	30.11	30.11	30	Y	18.6862	19.6701	17.6604	20.0532	17.3612	21.3945	22.0362	21.9234	16.8293	17.4104	18.4265	18.1377	17.7669	17.8233	17.5803	16.4562	18.1979	16.9839	21.4975	22.5806	21.5645	20.1462	17.5468	16.8277	17.0546	17.555	17.5954	17.2904	17.8441	24	6	6	6	6	0.686	1.99379	2.3821	0.634225	2.30083	0.376627	1.3717
SLPDVVT(0.006)S(0.99)PT(0.005)QGLISVEEDNHSR	Signalling	signalling.light	AT3G22170	30.11	30.11	30.11	30	Y	19.4383	22.6137	18.0092	19.3419	17.439	22.1309	22.6809	21.8372	23.006	22.5808	23.4462	17.3769	15.9015	18.4704	16.4903	19.5206	20.2955	17.5224	18.6535		22.0425	20.7161	17.775	17.6197	17.334		17.3221	18.1281	16.7913	22	6	6	5	5	1.7521	2.44675	0.581137	1.72473	1.9635	0.48778	2.31669
SLPDVVT(0.038)S(0.404)PT(0.512)QGLIS(0.043)VEEDNHS(0.002)R	Signalling	signalling.light	AT3G22170	30.11	30.11	30.11	30	Y	18.4066	18.1798	18.1824	18.83	18.5047	18.084	18.6312	18.2702	17.8182	18.5063	17.7692	18.2246	17.5668	18.4131	18.7832	17.1596	18.9474	19.0685		18.2605	19.1098	18.8086	18.9024	17.3988	17.8732	19.0184	18.9585	18.3986	19.3806	23	6	6	5	6	0.5343	0.601233	0.354136	0.696602	0.341045	0.757639	0.310529
SSGEMS(1)DGDVPGGR	Signalling	signalling.light	AT3G45780	30.11	30.11	30.11	30	Y	19.9437	18.0252	20.4418	18.2592	23.0485	18.3519	19.3942	18.2524	17.892	16.6179	17.643	22.6452	22.5902	22.0621	17.9357	19.9035	17.5139	18.531	17.7156	19.5127	17.4949	16.9776	19.3234	23.1243	23.852	23.2381	23.4077	23.8914	20.7772	24	6	6	6	6	1.78035	2.48329	0.913983	2.33403	1.02954	1.15634	2.33849
TGKPQGVGVRNS(0.993)GGT(0.007)ENDPNGK	Signalling	signalling.light	AT3G45780	30.11	30.11	30.11	30	Y	17.8454	17.5965	18.4903	17.7647	17.6374	17.4501	17.5321	17.1686	18.4966	18.0017	16.9301	18.7831	18.153	19.2314	17.47	18.8139		17.997	17.7718	18.3682	17.2068	17.4968	17.7478	19.091	18.1008	17.6529	18.0171	16.0181	16.9446	23	6	5	6	6	0.3812	0.758194	0.570462	0.688197	0.400383	1.05586	0.418205
TSSSTIS(0.001)T(0.004)NPS(0.049)S(0.946)PIS(0.014)T(0.051)AS(0.742)T(0.193)GKPPLPR	Signalling	signalling.light	AT5G67385	30.11	30.11	30.11	30	Y	18.2326	17.6671	18.6276	17.7836	18.9088	18.4237	17.9045	18.6104	16.9229	17.2126	16.9284	18.8085			18.5036	18.3868	18.8115	17.1642	18.0231		18.0256	18.0442	17.6611	19.0516	18.2487	18.3965	18.4931	20.0013	19.2617	21	6	4	5	6	0.4217	0.77624	0.751625	0.215951	0.381608	0.664752	0.61478
VFRS(0.498)S(0.557)PS(0.945)PAPVS(0.996)PLVS(0.003)T(0.001)WK	Signalling	signalling.light	AT3G22380	30.11	30.11	30.11	30	Y	18.6366	18.1417	18.2697	19.923	18.0897	18.2633	17.5604	18.8387	17.868	18.6715	17.6481	18.3012	18.3358		18.1617		18.2803	19.6237	18.0414	21.4388	20.6512	21.3339	18.449	18.8491	17.2483	16.8741	17.7231	18.5609	19.2827	22	6	4	6	6	0.5254	1.20218	0.536236	0.0755818	1.45748	0.9531	0.881235
VFRS(0.5)S(0.55)PS(0.951)PAPVS(0.947)PLVS(0.026)T(0.028)WK	Signalling	signalling.light	AT3G22380	30.11	30.11	30.11	30	Y	18.3512	17.864	17.8735	19.7569	17.8291	17.4266	17.624		17.9168	18.4415	17.9113	18.6153	17.7162	18.0024	18.4234	16.7932	17.6903	19.6237	18.0902	21.4388	20.6512	21.3339	17.4034	17.9347	17.9947	18.4712	18.2673	16.9531	17.3538	23	5	6	6	6	0.4468	1.25797	0.383198	0.647244	1.7	0.572044	0.950848
VLS(1)MSNSPEAR	Signalling	signalling.light	AT1G67310	30.11	30.11	30.11	30	Y	18.6955	19.891	18.278	18.013	18.5808	18.3659	17.9505	18.4534	20.7678	21.2556	22.5525	19.086	17.8125	18.2069	17.4744	17.9711	19.1172	17.9886	18.2532	18.1998	17.5422	17.8317	18.2626	18.0133	19.3108		18.6123	18.1048	18.8627	23	6	6	6	5	0.3591	1.24762	1.89064	0.681003	0.286359	0.538979	0.833116
VSPASILAS(1)PS(1)PPAPT(0.06)S(0.895)PS(0.035)S(0.007)S(0.001)S(0.002)ISVR	Signalling	signalling.light	AT3G22380	30.11	30.11	30.11	30	Y	19.2194	20.1754	17.7035	20.5347	18.2113	22.5466	18.7505	19.3098	17.2374	21.2231	21.9851	17.4735	17.188	17.7535	18.5197	17.583		20.1555	18.2005	21.5309	23.0201	22.2844	18.0169	18.2719	17.9545	18.5654	18.4465	17.9632	18.0664	23	6	5	6	6	0.8633	1.88722	2.06914	0.500461	2.10536	0.258021	1.40738
VSPASILAS(1)PS(1)PPAPT(0.072)S(0.915)PS(0.009)S(0.002)SSISVR	Signalling	signalling.light	AT3G22380	30.11	30.11	30.11	30	Y	18.6495	17.8905	18.245	20.422	17.914	16.6117	18.2042	16.0452		20.3564	18.2352	18.328	17.6269	19.3093	18.2216	17.7728	18.2114	20.8061	17.7279	22.1291	22.1999	22.2882	17.3811	17.7216	17.4947	17.8429	18.8039	17.0961	18.525	23	5	6	6	6	0.5925	1.7491	1.68362	0.590986	2.28957	0.640625	1.2136
ASGAGPNSLVS(1)PQR	Signalling	signalling.in sugar and nutrient physiology	AT5G63270	30.1	30.1	30.1	30	Y	19.252	21.4144	18.0782	19.8387	17.6769	21.1963	21.1866	19.3336	22.3646	22.9134	21.4917	18.1664	17.5854	17.3985	18.2522	17.9426	19.124	17.1738	20.7555	20.9326	21.2532	21.7236	17.1936	17.8179	17.7869	18.0824	17.8114	17.1517	17.4113	24	6	6	6	6	1.0256	1.92198	1.23167	0.609095	2.08274	0.334895	1.72034
SGEINANNS(1)PTDGNMR	Signalling	signalling.in sugar and nutrient physiology	AT5G11180	30.1	30.1	30.1	30	Y	18.3022	19.5804	17.3907	18.0836	18.1541	18.9221	18.684	16.882	21.2992	21.3092	20.386	17.7002	17.3782	17.7394	18.583	16.6366	16.3067	17.3996	18.9366	17.845	17.8741	18.9785	17.4679	18.0846	17.6976	17.8717	17.9504	19.0229	18.2971	24	6	6	6	6	0.6024	1.27323	1.73841	0.822538	0.703735	0.471117	0.919134
TGGKPGS(1)PGKS(0.001)S(0.999)EGHVK	Signalling	signalling.in sugar and nutrient physiology	AT5G55850	30.1	30.1	30.1	30	Y	24.436	25.092	24.2637	27.1444	19.6047	26.2959	22.7536	25.468	23.1848	27.3705	25.4789	24.4613	23.6604	21.8628	25.4336		25.9002	27.0828	26.4454	26.9033	28.6393	27.5901	26.2053	21.1428	17.8946		19.6029	19.7787		21	6	5	6	4	1.8076	2.96262	1.79095	1.59798	0.879296	1.33172	3.18665
ADS(1)PS(0.114)S(0.443)RS(0.443)FGAQR	Signalling	signalling.calcium	AT1G20760	30.3	30.3	30.3	30	Y	18.0538	17.3047	18.2228	18.3143	18.2487		17.2431	17.3608	17.2617	16.9171	17.7407	18.7707	18.2783	16.6256	18.1341	19.1871	18.3409	18.6965	19.2188	18.0299	17.9865	18.7021	17.2521	18.534	17.9152	17.8652	17.8499	19.0558	18.2719	23	5	6	6	6	0.6666	0.718259	0.295432	0.872491	0.697308	0.479759	0.480174
AEVPRT(0.629)LS(0.371)PKPPS(1)PR	Signalling	signalling.calcium	AT2G43680	30.3	30.3	30.3	30	Y	18.0647	17.8914	17.866	18.2602	18.1834	18.3194	18.934	16.8654			17.4468	18.2068	17.6456	17.9612	18.2512	18.3366	16.7944	18.5088	18.231	17.8671	18.4228	18.9084	17.6228	18.7109	17.591	18.3971	17.7544	18.6834	17.9636	22	4	6	6	6	0.4081	0.581889	0.916614	0.581714	0.46257	0.481085	0.200827
AMGTS(1)YTETELNR	Signalling	signalling.calcium	AT1G18210	30.3	30.3	30.3	30	Y	19.1268	21.9146	18.1389	17.9883	17.5657	22.159	21.8583	22.2074	22.4563	19.6809	23.1254	17.82	17.5057	18.3007	18.031	18.572	18.604	18.8667		17.5211	17.3841	18.1813		17.5525		17.6681		17.3152	17.7269	20	6	6	4	4	0.7042	2.00987	1.17452	0.434593	0.681217	0.182022	2.02307
ANSSSTSVAS(0.085)PLVRPAS(0.915)PKVPS(1)QR	Signalling	signalling.calcium	AT3G59690	30.3	30.3	30.3	30	Y	19.5074	21.2746	18.1593	20.859	18.3259	21.1049		21.4465		21.4345	21.1124	17.6815	19.1659	18.891	18.154	18.3155	16.7479	17.8263	21.2094	23.0222	22.574	22.5898	17.9322	17.4798	18.7917	18.1391	18.3353	18.1378	19.0717	22	4	6	6	6	1.08745	1.9111	0.191651	0.871022	2.38757	0.558469	1.64076
ANSSSTSVAS(1)PLVRPAS(1)PK	Signalling	signalling.calcium	AT3G59690	30.3	30.3	30.3	30	Y	19.1452	21.737	18.5649	17.9336	17.9415	21.2697	22.751	23.3588	22.725	16.7972	23.5205	19.6451	18.6555	17.2216	17.6473	18.7299	19.4902	18.595	17.3414		18.3967	17.4013		18.3063	17.9779	18.3196	17.4244	17.3757	18.2451	22	6	6	4	6	0.9697	2.14114	2.54698	0.97004	0.654715	0.437524	1.81938
DAT(0.006)S(0.994)MGTVEDPK	Signalling	signalling.calcium	AT1G19870	30.3	30.3	30.3	30	Y	18.6389	17.8534	18.3894	20.4523	17.7297		17.7976	18.4324	17.6424	17.2707	18.1238	17.8689	18.6629	17.8782	18.8324	18.6724	18.4215	20.253	16.8095	22.7938	21.6958	21.9114	19.2505	17.4662	18.6453	17.2207	17.6583	16.5534	18.8342	23	5	6	6	6	0.7632	1.61692	0.445963	0.420575	2.18687	0.868957	1.26362
DAT(0.213)S(0.787)MGT(1)VEDPKEK	Signalling	signalling.calcium	AT1G19870	30.3	30.3	30.3	30	Y	18.5908	17.8414	18.0356	20.3121	18.0491		17.7544	16.8041	18.1596	18.3388	18.1502	19.1946	18.1901	17.6993	17.4289	17.5506	18.15	20.253	17.0229	22.7938	21.6958	21.9114	18.1958	18.4479	18.1576	18.2004	18.1067	17.8322	17.5498	23	5	6	6	6	0.4032	1.57026	0.617976	0.647556	2.27738	0.314124	1.17222
DFS(0.001)GS(0.007)HGYS(0.991)FDDADPFGSTGPFK	Signalling	signalling.calcium	AT1G20760	30.3	30.3	30.3	30	Y	18.999	20.9461	18.1812	17.8257	18.8173	18.6055	22.8366	22.2568	21.6663	18.057	22.2544	17.6202	18.6862	17.4617	19.162	17.9069	18.25	16.6268	17.6701		18.8534	17.8612	18.117	20.0579	18.9873	18.5124	17.9909		18.538	22	6	6	5	5	0.62755	1.72257	2.0663	0.65259	0.806823	0.778122	1.39726
DGPIPEDSEAGGS(1)GGGIGER	Signalling	signalling.calcium	AT3G49370	30.3	30.3	30.3	30	Y	17.7835	17.7114	18.0813	17.6323	17.7466	18.0736		17.7835	17.5927	17.1875	17.9197	18.1209	17.9769	17.9025		18.4252	17.9811	18.2538	17.9907	17.6728	18.2608	17.6355	15.98	16.0511	17.7642	17.6576	18.3078	18.7477	17.9515	22	5	5	6	6	0.2704	0.659707	0.342176	0.207813	0.853402	0.921095	0.198133
DLS(0.961)PPS(0.018)T(0.022)ADAVNVTATDVPVVPSSSAPGVVR	Signalling	signalling.calcium	AT5G03040	30.3	30.3	30.3	30	Y	18.871	18.7159	17.951	17.9799	20.5305	19.3471	19.0631	18.15	18.972	18.4273	18.3357	18.4547			17.8048	17.4189	18.1255	19.1489	18.8193	18.0524	17.3157	17.0944	17.4485	20.7831	22.5973	21.3975	18.8188	21.4174	18.1689	22	6	4	6	6	0.62915	1.45578	0.475948	0.442971	0.846648	1.69595	1.21039
DNNVPVSYS(1)GNGIPTK	Signalling	signalling.calcium	AT2G32450	30.3	30.3	30.3	30	Y	23.056	22.9901	22.8053	22.5888	23.762	23.1487	23.081	23.8087	23.6251	22.2362	22.0411	22.5521	23.7331	22.8028	21.8606	21.7951	24.0878	22.5131	22.6691		22.9355	22.6962	22.1301	24.6255	23.2538	23.4694	23.9063	23.4352	23.8818	23	6	6	5	6	0.5679	0.772525	0.717734	0.946858	0.297624	0.496284	0.51069
DQNGFIS(1)AAELR	Signalling	signalling.calcium	AT5G21274	30.3	30.3	30.3	30	Y	18.1243	18.4302	18.4031	17.6541	17.9313	18.4247	18.631	17.9904	18.174	18.4873	18.8736	19.0111	18.3345	18.6217	18.5556	18.2438	17.652	17.4871		18.1515	17.2055	18.2824	17.1441	18.7799	17.2934	17.4149	17.3264	18.4086	18.3644	23	6	6	5	6	0.3393	0.57197	0.315999	0.454959	0.531836	0.659546	0.377749
EGFQIMDT(0.055)S(0.945)QR	Signalling	signalling.calcium	AT3G57530	30.3	30.3	30.3	30	Y	18.5854	20.6378	17.5806	18.0884	17.6171	21.9195	21.7065	22.3288	21.9786	17.9377	17.9558		18.2168	17.6934	16.4664	17.9459		18.9105	18.7736		18.6593	16.8498	17.2488	17.4516	17.0031	18.0392	17.2285	18.4004	17.5799	21	6	4	5	6	0.707	1.80209	2.09409	0.772951	0.963111	0.519344	1.45637
EGFQIMDT(0.823)S(0.177)QR	Signalling	signalling.calcium	AT3G57530	30.3	30.3	30.3	30	Y	17.689	17.6638	17.4788	17.6441	17.9604	18.4286	17.8346	17.2563	16.6223	18.1773		16.6364		18.2856	17.7936	17.2647	17.4139	17.7829		17.5913	17.4417	17.7604		17.5462	17.6685	18.5446	18.213		17.8296	19	5	5	4	5	0.3465	0.526735	0.729478	0.614352	0.159734	0.411999	0.200372
ELGPS(0.056)S(0.945)EIS(0.999)EKR	Signalling	signalling.calcium	AT1G05150	30.3	30.3	30.3	30	Y	18.6799	18.6515	17.8782	20.3198	17.6967		18.6779	18.7635		18.4992	18.6654	18.1949	17.2892	17.6779	18.1878	18.9983	16.9211	19.4722	18.3333	21.9772	20.5829	21.5856	19.9676	17.4024		17.3054	16.9929	17.8863	18.8966	21	4	6	6	5	0.8213	1.39708	0.110498	0.742148	1.35699	0.743433	1.19609
ELGPS(0.076)S(0.962)EIS(0.962)EKR	Signalling	signalling.calcium	AT1G05150	30.3	30.3	30.3	30	Y	18.9146	18.81	18.0124	20.3496	18.4009	19.5845	18.1053	19.9675	17.8535	18.6837	18.6654	16.7812	18.2118	17.25	16.8776	19.5758	19.3782	19.4722	18.512	21.9772	20.5829	21.5856	19.9676	18.0373		18.9759	17.4045	19.15	18.4367	23	6	6	6	5	0.8302	1.35323	0.823166	1.24371	1.30566	0.710295	1.02406
EMEVLDGDKGEKLES(0.13)S(0.548)S(0.322)GR	Signalling	signalling.calcium	AT5G07300	30.3	30.3	30.3	30	Y	17.7844	17.7026	17.6634	17.4679	18.2836	18.0452	17.9649	17.02	17.7863	17.4818	17.9172	17.6253	17.2637	17.7797		17.9363	17.7117	17.9463	17.7632	17.2356	16.5367	17.6509	17.6746	19.0226	18.2466	17.9577	18.0073	18.5857	17.8814	23	6	5	6	6	0.1713	0.500517	0.388316	0.250783	0.512519	0.443412	0.351462
EMRDNDVPVSYS(0.998)GS(0.002)GGPTK	Signalling	signalling.calcium	AT1G05150	30.3	30.3	30.3	30	Y	25.7825	26.5089	24.8002	25.7174	26.1034	26.0525	26.5063	26.5819	26.853	26.6548	26.4046	24.9144	25.3393	24.9267	24.3823	23.6881	25.5506	25.2702	26.1448	26.7963	25.8512	25.5862	24.6557	26.7908	26.1151	26.9354	26.0471	25.555	25.1771	24	6	6	6	6	0.65585	0.867095	0.269928	0.677374	0.736072	0.682177	0.730232
FDRLVS(1)PK	Signalling	signalling.calcium	AT5G62390	30.3	30.3	30.3	30	Y	18.3226	19.561	17.6676	17.8826	18.1791	18.3949	21.1097	17.9605	20.5944	20.2354	19.0712	17.4748	18.5412	17.5712	16.4698	17.7982	18.1505	17.5625	18.8027	17.0403	18.0448	18.0886	17.7569	18.1145	18.2652	17.5598	18.3483	18.148	18.639	24	6	6	6	6	0.45885	1.06357	1.27142	0.706345	0.590434	0.356714	0.851828
FDS(0.927)MNS(0.776)T(0.286)KDFS(0.005)GS(0.005)HGY(0.001)SFDDADPFGSTGPFK	Signalling	signalling.calcium	AT1G20760	30.3	30.3	30.3	30	Y	18.1392	18.9986	17.8009	18.2414	17.6592	20.0647		18.1234	17.7606	18.0581	20.986	17.9955	17.8472	17.2925	17.4614	18.0481	18.1607	18.4045	17.3968	18.0981	18.8422	17.5731	19.1338	17.6746	18.1186	17.4898	17.7313	16.9893	17.9516	23	5	6	6	6	0.3209	0.900554	1.43784	0.347651	0.68767	0.394828	0.602401
FDS(1)FNS(1)NNNDAFSLSR	Signalling	signalling.calcium	AT1G21630	30.3	30.3	30.3	30	Y	18.5891	18.1179	18.2527	20.0606	17.7682			17.9571	18.2258	18.137	18.1516	18.1145	19.1182	19.0089	18.5624	16.5559	18.1563	19.9126	19.2429	20.6736	21.1396	20.7678	18.6273	17.7957	18.0077	17.2696	17.3301	18.0014	18.2047	22	4	6	6	6	0.4158	1.16486	0.114017	0.929986	0.978267	0.385633	1.02767
FDS(1)FNTSEAGAGFSSQPER	Signalling	signalling.calcium	AT1G20760	30.3	30.3	30.3	30	Y	19.9572	20.0526	18.0539	19.8182	21.5636	16.8398	22.7765	22.3596	18.0576	17.3702	22.9119		18.5588	16.7777	18.192	18.5018	18.2392	19.8567		22.8947	16.5726	18.9963	20.7709	21.6111	22.7282	21.8047	22.7462	22.5261	17.9654	22	6	5	5	6	2.2814	2.35606	2.91255	0.73105	2.3229	1.82695	1.43788
FDS(1)FNYQR	Signalling	signalling.calcium	AT1G21630	30.3	30.3	30.3	30	Y	19.3354	20.4312	18.4278	18.5038	19.7015	20.5115	17.5668	22.5211	21.9068	17.5327	22.5483	18.6654	18.0805	17.782	18.5334	18.7875	18.7178	19.3656			18.4445	18.5735	17.6315	21.3345	21.8855	20.6705	17.6165	18.0916	18.6101	22	6	6	4	6	0.931	1.72094	2.35118	0.404647	0.709925	1.81691	0.971417
FDS(1)IGSTR	Signalling	signalling.calcium	AT1G21630	30.3	30.3	30.3	30	Y	20.8078	21.5634	17.8795	20.7828	22.0294	21.2752	22.0787	21.9319	21.318	20.6985	22.078	18.1612			17.0414	18.1776	18.1377	21.0523	22.4883	22.504	19.3435	17.7982	21.5103	21.913	23.1344	22.4381	23.0003	22.781	18.9097	22	6	4	6	6	1.08195	1.9429	0.558108	0.558973	1.86829	1.59007	1.86196
FDS(1)INS(0.75)S(0.249)RDVT(0.001)GAEK	Signalling	signalling.calcium	AT1G20760	30.3	30.3	30.3	30	Y	19.0496	17.9823	18.2759	21.2992	18.1323		17.9543	18.0988	17.5237	18.3523		17.6849	18.379	19.0653	18.147	18.5075	17.8717	18.9786	17.5082	23.8897	22.8379	22.9919	21.589	18.0476	17.6618		18.7482	18.5959	17.6077	21	4	6	6	5	0.6263	1.96446	0.347165	0.493294	2.5213	0.523959	1.58907
FDS(1)INS(0.918)S(0.082)KDFGGAAFSR	Signalling	signalling.calcium	AT1G20760	30.3	30.3	30.3	30	Y	20.3292	20.248	19.0953	22.3129	19.6608	21.0205	22.8713	22.3236	18.5199	18.6644	18.0882	17.8921	20.5644	17.4474	20.7346	19.7399	18.1932	21.4785	22.4853	23.4227	22.8488	22.5212	21.1212	21.1525	22.1388	21.3233	17.6357	17.9164	17.7981	24	6	6	6	6	1.80745	2.01194	2.09501	1.43094	0.8612	2.08534	1.40371
FDS(1)INS(0.953)S(0.046)RDVT(0.001)GAEK	Signalling	signalling.calcium	AT1G20760	30.3	30.3	30.3	30	Y	18.8657	18.0228	17.7034	21.3157	17.5297		17.3754	18.6257	18.395	17.6951			17.7063		17.6713	17.7355	17.7004	18.9786	17.6074	23.8897	22.8379	22.9919	21.589	17.4196	18.1968		17.8487	17.7185	16.4648	19	4	4	6	5	0.3601	2.19833	0.58553	0.02632	2.49162	0.657374	1.79357
FGNS(1)PPRFS(1)DAS(1)AR	Signalling	signalling.calcium	AT1G20760	30.3	30.3	30.3	30	Y	19.126	20.5333	17.7958	18.6959	19.2836	18.8627	17.5858	21.4315	21.12	22.8933	21.3064	17.776		17.8776	17.0161	18.3522	17.9573	18.9902	17.7478	17.4319	20.3346	19.3793	18.2916	21.6321	19.4747		19.5816	17.6861	18.0435	22	6	5	6	5	0.8943	1.65243	1.93891	0.487514	1.08619	1.5597	1.14747
GAS(1)PQAIS(0.076)S(0.925)KPPS(1)PR	Signalling	signalling.calcium	AT2G43680	30.3	30.3	30.3	30	Y	21.7649	22.8759	20.6619	23.4145	20.1074	23.3928	21.1699	22.9722	23.4968	22.7348	23.489	20.1062	21.4191	21.8577	21.0758	21.1454	18.3672	22.6912	23.3396	24.1234	23.931	23.7027	22.699	20.953	18.8069	21.5127	21.4098	18.2473	19.7148	24	6	6	6	6	1.433	1.75761	0.890866	1.26352	0.615341	1.39223	1.62474
GAS(1)PQAIS(0.816)S(0.258)KPPS(0.926)PR	Signalling	signalling.calcium	AT2G43680	30.3	30.3	30.3	30	Y	18.6329	17.9463	17.9186	20.6513	17.9011		17.9101	18.049	17.9909	17.4179	18.3635	18.1838	17.2754	17.7571	18.3555	17.8531	18.0868	21.7526	17.6942	18.8599	22.085	22.3753	21.1405	17.8763	17.5386	17.1428	17.8737	18.6013	18.3738	23	5	6	6	6	0.3248	1.56858	0.341727	0.383036	1.92007	0.533201	1.36476
GASPQAIS(0.019)S(0.981)KPPS(1)PR	Signalling	signalling.calcium	AT2G43680	30.3	30.3	30.3	30	Y	20.7964	22.3818	19.5842	23.1589	18.3247	22.1539	22.412		22.2101	22.421	22.7122	18.3446	22.7508	21.2226	20.8376	16.3504	17.9991	22.5661	22.5035	23.9739	23.5504	23.9754	22.384	17.9028	18.693	18.0948	17.9223	18.3276	19.0079	23	5	6	6	6	1.3965	2.37765	0.219677	2.39956	0.757047	0.446138	2.28444
GASPQAIS(0.024)S(0.976)KPPS(1)PR	Signalling	signalling.calcium	AT2G43680	30.3	30.3	30.3	30	Y	22.0744	23.1677	20.838	23.4781	20.8135	23.3928	22.9207	22.9722	23.4968	22.7348	23.489	20.1062	22.8742	21.8577	21.0758	20.7612	18.3531	22.7785	23.3615	24.1234	23.931	23.9754	22.699	23.1038	17.61	23.0925	21.4098	19.4707	20.1945	24	6	6	6	6	0.81955	1.81102	0.331313	1.54652	0.629126	2.15609	1.44732
GEDKDVEAGT(0.002)S(0.01)S(0.988)FT(0.001)EYEDSPFDIASTK	Signalling	signalling.calcium	AT4G29900	30.3	30.3	30.3	30	Y	19.0535	21.5964	18.1172	17.9288	18.1968	22.2429	23.0644	22.6944	21.8859	22.2817	17.4088	17.6761	17.8319	18.5894	18.259	17.3656	18.9813	17.9203			18.2859	18.0307	17.4781	17.2732	18.6613	18.6793	18.0595	18.6955	17.8122	22	6	6	4	6	0.5283	1.94295	2.09132	0.605081	0.337198	0.586032	1.7613
GPGS(1)PGGVVLEK	Signalling	signalling.calcium	AT2G43680	30.3	30.3	30.3	30	Y	17.9157	17.6831	18.0044	18.3697	17.7571	18.2644	17.8772	16.3171	17.5088	17.1887	18.9425	18.3042	17.6957	18.6878	18.7181	17.4765	17.1441	18.0238	18.186	17.818			19.4511	18.3422	17.2261	17.5972	17.4921	17.7887	18.0962	22	6	6	4	6	0.39395	0.69328	0.905808	0.66036	0.736476	0.408921	0.309581
GSLVMS(0.098)NS(0.684)S(0.301)S(0.459)HRGPGS(0.459)PGGVVLEK	Signalling	signalling.calcium	AT2G43680	30.3	30.3	30.3	30	Y	17.6491	17.4151	17.6211	17.8777	17.6825	17.042	17.6107	17.3649	17.5746	16.926	17.9726	17.8283	17.1136	18.1542	16.9124	18.0055	17.7129	17.8302	17.8288	17.4686	18.1577	17.4189	18.5618	18.1403	18.4014	17.6174	17.3418	17.3835	17.2106	24	6	6	6	6	0.3154	0.453947	0.388703	0.498624	0.431022	0.481415	0.190508
HDLTSSAEDDS(1)VDGDEETLVMSR	Signalling	signalling.calcium	AT3G29310	30.3	30.3	30.3	30	Y	18.5061	19.5038	17.9388	18.9175	17.6954	20.8433		22.6279	17.6085	17.9007	18.5384	17.5367	17.9128	18.0658	18.457	17.3137	18.3469	18.5821	18.6283	19.4289	20.0289	18.8744	17.9627	17.4153	18.9473		17.1076	18.1029	16.9042	22	5	6	6	5	0.63295	1.31387	2.15919	0.448178	0.721993	0.834157	0.845246
HHESEYGTT(0.001)HS(0.999)EDRS(1)PR	Signalling	signalling.calcium	AT1G20760	30.3	30.3	30.3	30	Y	23.5946	25.1839	26.108	21.2847	22.2208	23.7262	26.2229	26.3827	25.876	21.9465	26.9492	26.2445	25.7876	26.104	26.1216		26.2825	18.0342	24.6169	24.8917	23.9073	18.2674	17.9907	20.2895	25.6986	18.0182	26.0205	17.9871	25.3106	23	6	5	6	6	0.9719	3.34296	1.93482	0.194897	3.50751	3.88319	2.31102
HHESEYGTTHS(0.001)EDRS(0.999)PRDS(1)PVSR	Signalling	signalling.calcium	AT1G20760	30.3	30.3	30.3	30	Y	23.2419	25.0995	23.083	22.888	21.8972	24.2994	25.9749	26.103	25.3228	23.2938	25.6033	25.1914	25.0322	25.057	18.1923	21.3874	23.6378	18.2211	18.8737	25.9381	25.7137	25.6443	22.9369	22.7821	23.6227	17.7116	23.9787	19.3837	23.9047	24	6	6	6	6	1.52135	2.76955	1.09341	2.80154	3.5435	2.68179	1.34281
HHESEYGTTHS(1)EDRS(1)PR	Signalling	signalling.calcium	AT1G20760	30.3	30.3	30.3	30	Y	23.2867	24.3806	23.0488	23.6818	22.0354	21.5788	25.5375	25.8896	24.6316	23.1342	25.5121	23.8578	24.4978	24.3064	23.7941	18.3084	23.5285	22.1813	24.3935	25.0797	24.1223	24.0155	22.2989	20.5451	23.9527	23.1689	22.6954	19.3415	22.509	24	6	6	6	6	0.9681	1.88627	1.69484	2.34915	1.17728	1.73776	0.995834
ITPHS(0.006)VPS(0.979)PRPS(0.704)S(0.311)PR	Signalling	signalling.calcium	AT2G43680	30.3	30.3	30.3	30	Y	20.4428	22.4992	17.6834	22.8301	18.2987	21.2685	22.751	23.1971	22.9997	22.7716	22.0072		17.3423	17.6652	17.4791	18.7959	17.1345	22.5241	19.9931	24.2241	24.2328	23.3485	22.658	18.8236	18.506	16.94	19.8393	17.8699	17.8133	23	6	5	6	6	2.531	2.58369	0.725514	0.651415	1.57171	0.99574	2.71334
ITPHS(0.201)VPS(0.683)PRPS(0.558)S(0.558)PR	Signalling	signalling.calcium	AT2G43680	30.3	30.3	30.3	30	Y	20.0653	21.9392	17.6261	22.195	18.0942	18.2163	22.751	22.8894	22.9997	22.7716	22.0072		17.3246	17.5663	17.6371	18.3641	17.2385	22.5241	19.9931	20.4271	24.2328	23.3485	22.6445	17.7389	18.506	17.4488	19.8393	18.2756	16.7565	23	6	5	6	6	2.3905	2.5111	1.8571	0.444263	1.65936	1.05642	2.43863
ITPHSVPS(0.999)PRPS(0.5)S(0.5)PR	Signalling	signalling.calcium	AT2G43680	30.3	30.3	30.3	30	Y	20.4054	22.263	17.7016	22.8301	17.9704	21.2685	22.751	23.1971	21.5826	22.7716	22.0072		17.7982	17.3799	17.3123	17.2197	18.7978	22.5241	19.9931	24.2241	24.2328	23.3485	22.658	17.3074	18.506	17.862		17.822	18.3547	22	6	5	6	5	2.42115	2.58219	0.759838	0.651586	1.57171	0.476438	2.73167
KGT(0.048)T(0.188)DS(0.764)DPKLIR	Signalling	signalling.calcium	AT1G76040	30.3	30.3	30.3	30	Y	17.8788	18.1884	17.8073	17.8478	17.7748	18.2441	18.5362	17.9997			17.9736	18.2895	17.7703	17.9797	17.5963	17.6593	17.5485	17.6606	18.0998	17.0349	19.0652	17.7016	17.5247	18.6675	18.0709	16.9897	16.8136	17.1664	18.9405	22	4	6	6	6	0.3353	0.60193	0.261925	0.281799	0.688068	0.911469	0.191566
KLWKNS(1)PK	Signalling	signalling.calcium	AT2G43680	30.3	30.3	30.3	30	Y	17.9248	18.0509	17.5178	18.3595	17.869	17.4992		17.7571	19.0673	16.7168	19.2142	17.5671	18.0829	17.419	17.2063	17.3135		18.432	18.1989	18.415		18.392		18.1785	16.9845	17.4362	18.416	17.2909	18.9076	20	5	5	4	6	0.4985	0.707932	1.06734	0.342877	0.108298	0.745325	0.351774
KMKDT(1)DSEEELK	Signalling	signalling.calcium	AT5G21274	30.3	30.3	30.3	30	Y	21.886	24.1081	21.3474	22.8256	19.1826	23.813		25.7849	23.5865	23.1537	24.2024	24.4128	24.5145	24.2029	18.6699	17.9324	18.352	21.0935	24.0139	23.2211	23.1098	22.3994	23.116	17.2732		17.7271	22.9428	16.9549	21.0149	22	5	6	6	5	1.19495	2.76787	1.01126	3.32822	0.991503	2.65632	2.11482
LALELES(0.607)ET(0.667)S(0.667)QQT(0.059)LQQQLADEAR	Signalling	signalling.calcium	AT3G22190	30.3	30.3	30.3	30	Y	19.0627	18.3506	19.5477	17.8583	20.2935	19.0136	16.2705	18.4266	20.0211	18.5854	17.7861	17.2103	21.2506	21.4571	21.3883	18.0844	17.8955	17.5429	17.8357		18.3448	18.4897	17.0786	21.3779	20.2722	17.8169	22.3419	18.3707	21.5812	23	6	6	5	6	0.8837	1.74778	1.25988	2.01335	0.579464	1.83637	1.11018
LALELES(0.791)ET(0.382)S(0.826)QQT(0.001)LQQQLADEAR	Signalling	signalling.calcium	AT3G22190	30.3	30.3	30.3	30	Y	19.3639	18.7831	20.6259	17.3021	20.0572	17.3783	18.7284	18.9939	20.0211	19.3652	18.2119	19.5981	21.2506	21.4571	21.3883	18.0134	22.0479	18.0517			17.2078	17.2994	16.6495	21.3779	20.2722	17.2693	22.3419	17.5007	21.5812	22	6	6	4	6	1.8407	1.85022	0.918547	1.52092	0.576436	2.17444	1.47687
LALELES(0.854)ET(0.646)S(0.499)QQT(0.001)LQQQLADEAR	Signalling	signalling.calcium	AT3G22190	30.3	30.3	30.3	30	Y	19.4647	18.7676	20.4347	17.931	20.47	19.5217	19.2333	17.6565	20.0211	17.4872	18.6859	18.2034	21.2506	21.4571	21.3883	18.2611	22.0479	18.4202	17.5734		17.7545	17.6399	18.2668	21.3779	20.2722	18.3139	22.3419	18.9331	21.5812	23	6	6	5	6	1.2766	1.64813	1.02347	1.72777	0.385956	1.58827	1.26143
LDAARPT(0.5)T(0.5)PRPPS(0.999)PLADAPR	Signalling	signalling.calcium	AT2G43680	30.3	30.3	30.3	30	Y	21.0445	21.9696	18.5469	21.399	21.8462	21.7007	23.0409	23.6677	22.6753	17.2366	23.4966	17.8379		17.8538	18.0004	19.0806	19.9621	17.4742	24.3661	25.1165	22.4818	21.6705	17.2849	23.0056	23.3031	21.8153	22.7919	23.4443	16.7172	23	6	5	6	6	1.8524	2.72414	2.42217	0.944637	3.3526	2.5777	1.61439
LDAARPT(0.629)T(0.859)PRPPS(0.512)PLADAPR	Signalling	signalling.calcium	AT2G43680	30.3	30.3	30.3	30	Y	20.396	21.4691	18.5116	18.4774	22.1724	21.7007	23.0409	23.6677	18.6213	18.2874	23.4966	17.8379		18.6313	18.0303	18.0966	19.9621	17.6245			18.0177	21.6705	16.5966	23.0056	23.3031	21.8153	22.7919	23.4443	18.674	21	6	5	4	6	1.9444	2.46994	2.43727	0.862558	2.21154	1.80779	1.94181
LDAPRPT(0.073)T(0.927)PKPPS(1)PR	Signalling	signalling.calcium	AT2G43680	30.3	30.3	30.3	30	Y	23.9556	24.6288	22.1056	25.4809	23.6071	25.4785	23.3627	25.4204	24.9741	22.5698	25.9671	23.6686	23.8114	18.4139	22.3458	22.3339	22.06	23.8269	25.5805	27.0559	26.0817	25.8747	24.4656	25.224	25.4825	23.9965	24.6946	19.2755	22.9695	24	6	6	6	6	1.2565	2.08039	1.34918	1.95414	1.16388	2.30803	1.45185
LDAPRPT(0.25)T(0.75)PKPPS(1)PR	Signalling	signalling.calcium	AT2G43680	30.3	30.3	30.3	30	Y	20.9378	21.6552	18.826	21.5759	20.9904	21.5823	22.5831	22.5061	22.2551	17.4634	23.5411		18.7247		18.1426	18.9303	19.5063	18.4298	22.3523	23.1834	22.7895	22.2628	20.4375	22.4103	22.8107	22.1443	23.589	17.8127	17.1754	22	6	4	6	6	1.16255	2.20181	2.1484	0.563023	1.80695	2.75921	1.3242
LDAPRPT(0.672)T(0.328)PKPPS(1)PR	Signalling	signalling.calcium	AT2G43680	30.3	30.3	30.3	30	Y	20.5091	21.8881	17.6805	21.5035	20.9642	22.7952	19.8296	22.7317	22.1723	19.9966	23.8032	17.6329	17.9594	17.5341	17.4441	17.5988	17.9134	22.5092	18.4624	18.3388	23.743	23.4885	22.479	19.3064	23.7207	22.7653	23.0508	16.6003	20.3416	24	6	6	6	6	2.5494	2.53212	1.61852	0.208943	2.45692	2.73407	1.92343
LGS(0.999)KLT(0.001)ESEIK	Signalling	signalling.calcium	AT1G76040	30.3	30.3	30.3	30	Y	18.4377	19.4385	17.9391	18.2128	18.2439	21.4343	18.3619		20.0171	18.4434	18.9359	18.0941	17.7573	18.0287	18.1266	17.6887		18.2237	18.609	18.5776	17.7972	17.3244	18.7452	19.1406	17.6552	17.4217	17.9016	18.9071	18.4374	22	5	5	6	6	0.474	0.91598	1.29614	0.201861	0.554184	0.695859	0.667482
LKPQS(1)PLGGTTQENEGFTDK	Signalling	signalling.calcium	AT5G03040	30.3	30.3	30.3	30	Y	21.3034	18.6746	22.3573	20.3752	22.9301	21.0701			17.7454	18.0812	17.8016	22.9751	23.3269	23.1879	20.7591	20.5745	23.32	17.4547	23.1997	23.4896	21.7192	17.8164	18.5717	23.9776	24.7869	22.4769	19.3532	24.2681	22.718	22	4	6	6	6	1.45755	2.47783	1.60375	1.3169	2.75002	1.96875	1.94397
LMKDGS(1)LNLGNE	Signalling	signalling.calcium	AT3G51850	30.3	30.3	30.3	30	Y	19.412	18.3672	17.4755	17.8297	23.1559	20.1167		17.635	17.2195	17.9653	18.8995		17.0918	17.6923	17.5729	17.5449		17.6532	18.0898	18.0769	17.8242	17.7098	17.6242	23.1568	22.9614	23.1843	23.2734	23.0493	23.3104	21	5	4	6	6	0.4204	2.50454	1.15747	0.263648	0.20811	0.132422	2.65798
LMRDGS(1)LQLEGET	Signalling	signalling.calcium	AT5G12480	30.3	30.3	30.3	30	Y	18.8569	19.959	17.8209	19.6619	17.8114	21.0958	17.8509	19.3675	21.1776	18.1647	22.0973	18.2334	18.8017	18.3482	15.4937	18.1129	17.9356	19.6856	21.2229	21.2299	17.7241	17.3451	20.7639	16.3024	18.4128		18.1054	18.6339	17.6026	23	6	6	6	5	0.7456	1.70622	1.75289	1.17683	1.74545	0.928076	1.15776
LNLS(1)FQNRR	Signalling	signalling.calcium	AT3G50770	30.3	30.3	30.3	30	Y	19.6331	18.1155	19.3797	18.1453	22.8921	17.7222	17.8744	18.0193	17.8434	18.4435	18.7899	17.8282	20.6164	20.4619	17.6399	18.8878	20.8438	18.6663	18.2695	17.1007	17.7993	19.1637	17.8722	22.9957	23.5305	23.4122	22.5738	22.9384	21.9019	24	6	6	6	6	0.96735	2.15662	0.414384	1.45053	0.722426	0.59544	2.25107
LS(0.001)RFDS(0.999)INS(0.99)S(0.01)KDFGGAAFSR	Signalling	signalling.calcium	AT1G20760	30.3	30.3	30.3	30	Y	20.3666	20.0189	19.0318	22.3129	20.1029	21.0205	22.8713	22.3236	17.6704	17.8692	18.3583	17.5629	20.5644	17.1324	20.7346	19.7399	18.4567	21.4785	22.4853	23.4227	22.8488	22.5212	21.1212	21.1525	22.1388	21.3233	18.0292	18.7624	19.2112	24	6	6	6	6	1.655	1.99008	2.3386	1.53922	0.8612	1.65095	1.38569
LST(1)LEKEHKDALER	Signalling	signalling.calcium	AT5G37710	30.3	30.3	30.3	30	Y	18.9981	21.0496	18.6028	18.7276	16.9195	15.4776	20.967	20.3442	22.7419	24.2568	22.51	19.0653	18.2957	19.2191	17.4534	18.5952	18.9883	17.9678	18.6777	18.3039	18.0069	19.3163	20.0934		15.4174		17.3245	17.1719	17.7642	22	6	6	6	4	1.02765	2.1777	3.06054	0.656937	0.835547	1.03241	1.6969
LSYPT(0.003)S(0.997)PALPKPR	Signalling	signalling.calcium	AT5G03040	30.3	30.3	30.3	30	Y	19.2652	18.4165	19.264	17.7019	21.6782	17.9882	16.5465	19.3194	18.9739	18.4916	19.1796	20.1534	21.4248	18.1725	20.2119	18.1574	17.464	18.2072	16.841	18.2204	16.7282	17.5462	18.6685	22.5534	23.0697	17.3562	23.0569	23.3347	20.6981	24	6	6	6	6	1.16995	2.10058	1.03869	1.55013	0.796464	2.32324	1.73074
NATEVPS(0.999)PDY(0.004)S(0.996)QGK	Signalling	signalling.calcium	AT1G20760	30.3	30.3	30.3	30	Y	18.6924	18.0591	17.866	20.3812	18.3579	17.3359	19.6721	17.516		18.4828	17.2888	17.185	17.9487	18.9153	16.983	17.576	18.5882	20.6637	18.1568	22.3577	20.9288	21.8286	18.3514	18.348	18.0472	18.2458	18.0841	18.631	18.7911	23	5	6	6	6	0.5673	1.46058	1.0238	0.769024	1.75783	0.298801	1.16119
NATEVPS(1)PDYSQGK	Signalling	signalling.calcium	AT1G20760	30.3	30.3	30.3	30	Y	18.5516	18.0802	17.9643	20.0545	18.029	18.2135	18.383	18.7737		17.789	17.242	17.3096	17.8585	18.084	17.4068	18.1877	18.9388	20.6637	16.9882	22.3577	20.9288	21.8286	17.5602	17.7719	18.3762	17.293	18.7431	18.3277	17.6619	23	5	6	6	6	0.586	1.48002	0.586893	0.594038	2.24554	0.54079	1.01615
NKNNPFYS(1)NEYATTDR	Signalling	signalling.calcium	AT5G12480	30.3	30.3	30.3	30	Y	18.6118	20.0941	17.9334	18.3925	18.027	17.1201	17.7353	21.2886	21.8953	21.9016	20.6235	18.5923	18.002	17.9858	17.7805	17.5188	17.7212	18.8485	18.2848	18.5424	16.9691	18.8225	18.8877	18.3255	18.8565	17.9233	18.0784	17.3511	17.6273	24	6	6	6	6	0.5976	1.40957	2.1273	0.369297	0.734613	0.5305	1.00785
NS(1)LNFGTTLPDESMNV	Signalling	signalling.calcium	AT5G23580	30.3	30.3	30.3	30	Y	18.9208	19.0693	18.2422	18.272	19.8833	19.1157	20.336	19.5858	18.4376	18.206	18.7349	17.951	18.5131	17.8827	18.5858	18.225	18.2959	18.6249			18.4245	18.3349	17.7036	19.3935	20.8659	18.6631	21.1265	21.6551	17.5957	22	6	6	4	6	0.45485	1.1289	0.791152	0.28589	0.39784	1.58822	0.778497
NS(1)LNIS(1)MRDV	Signalling	signalling.calcium	AT2G17290	30.3	30.3	30.3	30	Y	23.0637	23.3851	21.0746	23.5445	24.2508	23.4017	23.3144	23.9524	23.625	21.4224	24.5945	23.4305	22.4293	22.2407	21.3117	18.8718	18.1638	23.0966	24.4912	24.4009	23.4844	23.0173	22.7766	24.4231	25.0169	24.031	24.6543	24.1944	23.1851	24	6	6	6	6	0.88155	1.70287	1.06766	2.10364	0.735051	0.627155	1.37841
NSFFS(0.001)PPT(0.879)PS(0.12)R	Signalling	signalling.calcium	AT5G03040	30.3	30.3	30.3	30	Y	18.2274	18.0142	18.448	18.2185	18.1578	17.9823			18.0049	18.0585	18.0113	18.6771	18.0697	18.4999	18.1343	18.7384	18.5686	18.3531	18.7009	19.0705	17.5425	18.7405	16.9034	18.5205	18.3148	17.2317	17.6866	18.4559	18.7373	22	4	6	6	6	0.3361	0.534444	0.0320156	0.281274	0.828933	0.57632	0.180514
QAALVLNAS(1)RR	Signalling	signalling.calcium	AT4G29900	30.3	30.3	30.3	30	Y	20.3709	21.8876	18.0415	19.827	21.3393	21.3199	22.1875	21.523	21.6494	21.9658	22.6798	18.1877	18.6895	18.6464	17.7536	16.9303		20.1254	19.9882	20.7987	21.8804	17.5707	18.5986	21.812	21.3569	21.4904	22.5166	22.2042	18.6555	23	6	5	6	6	1.1945	1.8235	0.49711	0.728841	1.54115	1.38446	1.72456
QNPLAS(1)PAPS(0.95)Y(0.006)S(0.044)QPQR	Signalling	signalling.calcium	AT2G43680	30.3	30.3	30.3	30	Y	18.2867	19.48	18.1501	17.6997	17.8168	20.0827	20.8208	19.6845	18.2213	19.2172	18.8537	17.024	17.4109	18.7223	18.917	18.5574	18.2691	18.2071	17.9996	17.3749	17.7779	16.6998	18.1391	17.1887	18.3348	18.5813	17.4651	17.4228	17.908	24	6	6	6	6	0.67115	0.986723	0.921787	0.762905	0.574783	0.553993	0.818138
QNPLAS(1)PAPS(0.987)Y(0.004)S(0.009)QPQR	Signalling	signalling.calcium	AT2G43680	30.3	30.3	30.3	30	Y	18.0455	18.5952	18.4759	17.6318	17.5709	20.0827		18.0501	18.4177	17.5718	18.8537	18.2193	17.8488	18.4492	18.9374	18.9253	18.4757	17.7161	18.0762	18.3662	16.471	17.8924	17.2686	18.0813	17.2197	17.6547	17.4037	17.1132	17.9528	23	5	6	6	6	0.3991	0.756691	0.955964	0.418271	0.676938	0.393488	0.542151
QSSS(0.012)S(0.988)PPPALAPR	Signalling	signalling.calcium	AT5G03040	30.3	30.3	30.3	30	Y	20.1017	19.1376	20.111	18.2369	22.9213	20.1552	17.3776	19.1396	19.6857	19.6523	18.8149	18.2933	21.8511	21.6294	20.345	18.057	20.4904	16.8076	19.3013	17.6599	19.6266	17.9876	18.0385	23.2128	23.1405	22.6452	23.754	22.0411	22.7344	24	6	6	6	6	1.65595	2.07737	0.980059	1.61587	1.05278	0.585205	2.02956
RKPVS(0.999)PS(0.005)QS(0.984)PT(0.012)GFGK	Signalling	signalling.calcium	AT3G49260	30.3	30.3	30.3	30	Y	18.7378	17.8389	17.9049	17.8718	21.0581	18.6523	18.3261	17.3187	17.6911	18.1675	16.8776			18.6827	18.6173	16.5978	17.7219	18.5116	17.6046	18.1607	18.1742	17.4021	17.3778	21.6977	23.018	17.9222	22.2841	23.2917	18.135	22	6	4	6	6	0.50335	1.94868	0.66687	0.975446	0.47335	2.4133	1.59335
RKVS(1)NPSFIAAQSK	Signalling	signalling.calcium	AT1G19870	30.3	30.3	30.3	30	Y	21.8469	22.2393	22.2642	17.3427	24.0402	17.421	23.0535	23.2465	23.0113	22.5156	24.1877	23.9988	23.6672	23.8861	21.7736	20.0212	20.2385		16.6309		17.1448	17.9976	17.5975	23.6526	24.6074	24.9121	24.0114	25.9384	21.1191	22	6	6	4	6	1.4169	2.86802	2.4233	1.84299	0.588682	1.63517	2.87883
S(0.001)T(0.001)T(0.019)T(0.022)T(0.005)VS(0.476)S(0.476)VHS(0.995)PT(0.003)T(0.001)DQDFSK	Signalling	signalling.calcium	AT2G17290	30.3	30.3	30.3	30	Y	23.5771	25.2928	21.6741	24.9201	22.4216	24.7783	25.8405	25.6843	25.6988	23.889	25.8661	23.4901	23.7612	22.9303	21.4005	18.7588	19.7035	23.3969	25.4443	26.9611	25.4214	24.1648	24.1319	22.6985	24.3396	21.899	23.9902	23.9989	17.6032	24	6	6	6	6	1.36145	2.31717	0.797762	2.08274	1.28091	2.53747	1.79853
S(0.06)FFDDS(0.916)VPS(0.284)T(0.738)PAY(0.003)PGNLFAEK	Signalling	signalling.calcium	AT1G21630	30.3	30.3	30.3	30	Y	17.8183	17.6286	17.4655	18.1671	18.0121	17.3221	18.1704	17.2781	18.7691	15.6359	18.5962	16.6542	17.7511	17.8947	18.5957	16.4941	17.4033	18.0317	18.1048	18.6949	18.937	17.2695	17.9648	18.9232	18.2287	17.0225	17.3614	18.0464	18.4901	24	6	6	6	6	0.6174	0.834956	1.15916	0.793578	0.58994	0.708435	0.326412
S(0.436)GS(0.532)S(0.023)T(0.01)PVNTVPENDGAK	Signalling	signalling.calcium	AT3G61050	30.3	30.3	30.3	30	Y	18.0538	18.4966	18.2011	17.7388	17.641	18.4254	18.8193	18.6611	18.9269	18.208	17.939	18.2066	17.8663	17.6851	18.8373	18.2093	18.402	17.1152	18.4127	17.36	18.5596	17.5687	17.4168	17.6572	17.8126		17.672	17.4224		22	6	6	6	4	0.4082	0.53424	0.37832	0.405846	0.598784	0.161716	0.401085
S(1)QDGDYFGSGDDFGGNTAR	Signalling	signalling.calcium	AT1G20760	30.3	30.3	30.3	30	Y	21.2478	22.7294	18.0916	22.5424	20.5756	21.8101	23.193	23.1526	23.3772	20.769	24.0745	17.8452		18.4306	18.0333	18.0571		21.3615	23.6801	23.6334	22.609	22.1393	21.8312	18.7315	21.9777	21.9043	22.1596	21.7186	16.9622	22	6	4	6	6	1.30505	2.2021	1.20926	0.245101	0.954161	2.19108	2.16088
S(1)VEVGVTNQDPPSYTPQAR	Signalling	signalling.calcium	AT3G20410	30.3	30.3	30.3	30	Y	18.3318	19.404	17.9816	18.2033	17.7381	18.7546	20.0606	20.7359	17.56	21.8002	17.5128	17.4978	19.0063	17.0124	18.0417	18.0562	18.2752	17.8042	18.4646	18.4534	18.3579	18.3841	17.7558	16.88	17.9083	19.1428	17.443	17.1378	17.9169	24	6	6	6	6	0.51255	1.16614	1.75191	0.680999	0.330716	0.802234	0.739662
SFS(1)IALK	Signalling	signalling.calcium	AT5G04870	30.3	30.3	30.3	30	Y	18.6384	18.7268	17.9653	18.3073	19.5543	18.6563	18.2544	19.725	18.2717	17.4918	19.9615	18.8478	17.0643	18.103	18.197	17.9733	17.6066	18.9058	17.4676	19.0815	17.3533	18.8322	18.2037	20.3953	21.0627	18.8184	21.7018	17.4643	17.8832	24	6	6	6	6	0.6496	1.19573	0.946715	0.598662	0.756182	1.74908	0.685397
SGGMLETQNVGPEEIS(1)DDEIELPEGK	Signalling	signalling.calcium	AT1G74690	30.3	30.3	30.3	30	Y	22.1546	21.8367	22.7393	19.9802	23.7	23.4179	23.6049	18.4707	20.83	21.5538	23.143	23.3195	23.1864	23.6575	21.9452	21.2135	23.1136	19.3985	23.2388		21.5938	17.9774	17.6926	22.4195	25.4267	22.925	24.3577	24.4519	22.619	23	6	6	5	6	0.9798	2.07862	1.98779	0.946402	2.38772	1.21559	1.5839
SLS(1)FNSWEVPK	Signalling	signalling.calcium	AT4G33050	30.3	30.3	30.3	30	Y	22.0518	22.759	21.7362	20.3115	23.4007	21.473	23.6777	23.386	23.0031	20.6267	24.3874	23.4261	22.4298	21.6227	21.0134	20.1437	21.7814	16.8977	22.4245	21.9944	21.0242	20.067	19.4614	22.8191	24.3402	21.9721	24.7848	24.7399	21.7481	24	6	6	6	6	1.1882	1.85553	1.4247	1.13227	2.01203	1.39299	1.34756
SLS(1)PKPPS(1)PR	Signalling	signalling.calcium	AT2G43680	30.3	30.3	30.3	30	Y	21.1494	22.2211	21.1783	17.6747	22.9443	18.6447	23.6532	23.4486	23.7709	19.5725	24.2366	22.5261	22.6491	22.3766	21.2276	20.8707	17.4197	17.5347		16.722	17.0163	18.6419	18.4585	22.7381	23.6296	23.691	22.8165	23.9622	20.8284	23	6	6	5	6	1.5059	2.57233	2.44244	1.98191	0.853016	1.14884	2.33529
SLS(1)PKPPS(1)PRADLPR	Signalling	signalling.calcium	AT2G43680	30.3	30.3	30.3	30	Y	21.2367	22.0711	21.1783	18.2563	22.9443	17.7449	23.6532	23.4486	23.7709	19.5725	24.2366	22.5261	22.6491	22.3766	21.2276	20.8707	17.4197	17.5347		19.2609	18.4187	18.2243	17.8427	22.7381	23.6296	23.691	22.8165	23.9622	20.8284	23	6	6	5	6	1.5059	2.44032	2.71799	1.98191	0.657341	1.14884	2.03608
SNPFYSEAYTT(0.003)NGS(0.947)GT(0.05)GFK	Signalling	signalling.calcium	AT5G19450	30.3	30.3	30.3	30	Y	18.9694	20.6449	18.3711	18.6024	18.1171	21.3796	22.1104	21.9576	19.092	18.0801	21.2499	17.6512	19.4442	18.0759	17.2875	19.2137	18.5542	17.5838	19.0252	17.9669	19.6556	19.5426	17.8405	18.1767		17.5233	18.5709	17.9649	18.3496	23	6	6	6	5	0.7137	1.44138	1.6593	0.857278	0.915845	0.399783	1.15779
SNS(1)GEFVLNDNVVPER	Signalling	signalling.calcium	AT5G37710	30.3	30.3	30.3	30	Y	24.8801	25.3241	24.0652	24.3543	25.7768	25.234	26.2666	25.9832	25.6342	25.7151	23.1115	24.6565	23.9252	24.0885	23.2249	23.7979	24.6978	24.2488	24.7577	24.2534	24.7972	24.352	23.7168	26.0407	25.3731	26.794	25.7259	25.4645	25.2626	24	6	6	6	6	0.7706	0.980069	1.13802	0.556374	0.396639	0.571272	0.804525
SNS(1)ILENAFEDVK	Signalling	signalling.calcium	AT3G20410	30.3	30.3	30.3	30	Y	17.8365	17.7302	17.5716	17.7331	18.4034	18.2992			17.3575	17.5243	17.7396	16.9959		17.6731	16.6369	18.6033	17.9488	18.2732		17.5268	17.7711	17.3857	17.7087	19.3398		17.331	18.1181		18.8246	18	4	5	5	4	0.3799	0.659984	0.410345	0.778152	0.338009	0.872867	0.370311
SPS(1)LNALR	Signalling	signalling.calcium	AT5G44460	30.3	30.3	30.3	30	Y	20.4081	22.1233	17.9256	19.4913	21.5257	23.0832	19.5335	23.4595	22.2671	21.4048	22.9916	18.683	17.0733		18.2263	17.9152	17.7303	20.9927	19.5861	18.3713	18.0798	20.4263		22.7099	23.3131	18.3243	22.8192	21.5289	20.4585	22	6	5	5	6	2.1671	2.14183	1.4632	0.59765	1.26332	1.87926	1.92473
SQFAFDDS(1)VPS(0.108)T(0.89)PLS(0.003)R	Signalling	signalling.calcium	AT1G20760	30.3	30.3	30.3	30	Y	18.5267	17.788	18.0761	19.7899	18.2067			17.6696	17.4311	17.481	18.5702	18.1771	18.213	17.8098	18.4442	17.4569	18.3558	20.6672	21.0087	17.308	20.7868	20.7194	18.2493	18.5199	18.2358	18.078	18.1715	18.0702	18.1649	22	4	6	6	6	0.35	1.15299	0.531502	0.373362	1.59036	0.165604	0.900306
SQFAFDDS(1)VPS(0.199)T(0.787)PLS(0.014)R	Signalling	signalling.calcium	AT1G20760	30.3	30.3	30.3	30	Y	19.154	19.1882	18.0432	20.52	18.5849	20.3949	21.0713	17.3212	17.1071	19.7349	19.4996	18.628		17.9359	17.6549	18.0087	17.9885	20.6672	21.0087	21.6884	20.7868	20.7194	18.2493	19.9391		18.1853	18.4006	18.6742	17.7251	22	6	5	6	5	1.04	1.42062	1.62571	0.356533	1.17411	0.832871	1.0654
SQFAFDDS(1)VPS(0.648)T(0.343)PLS(0.01)R	Signalling	signalling.calcium	AT1G20760	30.3	30.3	30.3	30	Y	18.081	17.6426	18.0539	18.4355	18.2853	18.14	17.133	17.411	17.4623	17.5642	18.1448	17.3307	18.4366	18.9034	18.2433	17.0675	18.3417	18.204	19.2382		18.5952	18.4758	17.6645	19.9391		17.9174	17.923	18.9895	16.6575	22	6	6	5	5	0.528	0.780608	0.412698	0.704696	0.574311	1.23969	0.345567
STIS(1)VLS(1)ER	Signalling	signalling.calcium	AT5G03040	30.3	30.3	30.3	30	Y	18.4909	18.0602	18.4408	17.6881	19.7745	17.6923	17.9722	17.7239	18.4335	18.4244	18.1146	17.7647	19.7861	16.934	18.4153	19.2093	18.5355	16.7323	17.9852	16.8931	18.965	17.5253	18.0279	20.8709	21.6223	21.0154	17.3068	17.6275	20.2043	24	6	6	6	6	0.5051	1.33509	0.325928	1.01367	0.825383	1.84609	0.909249
STT(0.01)T(0.059)T(0.863)VS(0.068)S(0.074)VHS(0.768)PT(0.07)T(0.088)DQDFS(0.001)K	Signalling	signalling.calcium	AT2G17290	30.3	30.3	30.3	30	Y	18.4595	18.4804	18.1028	18.9271	18.4056	18.951	17.4776	17.4823	19.6575	19.781	17.5329	18.998	17.7801	18.0816	17.2944	18.1559	18.3066		20.1881	17.4958	20.4481	18.1681	18.3356	18.8768	18.8748	17.8801	18.1873	17.8338	18.7806	23	6	6	5	6	0.6875	0.899261	1.11339	0.566362	1.31131	0.496702	0.340478
STTTT(0.008)VS(0.992)S(0.995)VHS(0.002)PT(0.001)T(0.001)DQDFSK	Signalling	signalling.calcium	AT2G17290	30.3	30.3	30.3	30	Y	20.2104	22.4222	18.4444	22.1876	17.7873	23.2637	23.0712	21.6618	22.8772	22.1123	21.5471	18.7205	18.0813	17.5955	17.7895	19.6254	18.8541	19.6717	20.2418	24.1054	23.5224	23.4684	22.116	17.6384	17.9475	17.4352	18.6612	17.1648	17.8766	24	6	6	6	6	2.0117	2.38655	0.745188	0.764227	1.85586	0.515964	2.43528
STTTTVS(0.003)S(0.996)VHS(0.001)PTTDQDFSK	Signalling	signalling.calcium	AT2G17290	30.3	30.3	30.3	30	Y	20.7964	23.1339	18.711	22.448	17.4193	22.2046	20.0159	24.8992	24.3554	23.3309	23.9977	18.6646	19.625		16.7817	19.3485	19.1351	18.936	24.7905	24.8602	23.8539	19.8941	22.3535	17.345			17.255	17.3136	17.7637	21	6	5	6	4	2.5491	2.91505	1.78767	1.13426	2.53567	0.232593	2.79302
STTTTVSSVHS(0.343)PT(0.517)T(0.138)DQDFS(0.001)K	Signalling	signalling.calcium	AT2G17290	30.3	30.3	30.3	30	Y	18.0309	18.233	17.8819	18.107	17.9691	18.1524	18.1715		18.7348		17.8733	17.8916	18.3281	18.3173	18.1772	17.3004	17.2766	18.1519	17.8253	18.5296	18.442	17.7463	17.9471	17.2118	17.7688	18.6889	17.7275	18.1613	18.2565	22	4	6	6	6	0.28435	0.423342	0.361232	0.4859	0.324918	0.511761	0.154404
SVEVGVTNQDPPS(0.043)Y(0.076)T(0.88)PQAR	Signalling	signalling.calcium	AT3G20410	30.3	30.3	30.3	30	Y	18.4227	19.2746	18.0609	18.5678	17.8116	19.9068	19.3195	21.2051	19.1178	18.4538	17.6449	18.5016	19.2222	17.1908	17.6271	18.7535	17.07		18.8705	18.3898	17.9452	18.7762	18.8571	17.9278	18.3425	16.993	17.6291	17.3269	18.6504	23	6	6	5	6	0.664	0.988432	1.22334	0.888782	0.399396	0.622461	0.645771
T(0.001)LS(0.999)PKPPS(1)PRAEVPR	Signalling	signalling.calcium	AT2G43680	30.3	30.3	30.3	30	Y	20.099	21.647	19.97	18.8779	19.6977	17.1945	22.6726	23.263	22.4598	21.7757	22.5163	21.5284	21.5225	21.3187	18.2355	18.6743	18.5407	20.6731	21.8368		18.2038	17.8098	15.8662	20.8172	22.0279	18.2015	20.9474	18.2785	17.9135	23	6	6	5	6	1.8554	2.12701	2.23253	1.63634	2.37926	1.77093	1.16256
T(0.014)DS(0.986)MRS(0.988)T(0.012)SEPDPFASR	Signalling	signalling.calcium	AT1G21630	30.3	30.3	30.3	30	Y	22.2363	22.997	21.13	23.7485	21.1965	22.707	22.9948	22.8018	23.6368	22.8446		18.7024	21.9608	21.3862	21.2907	20.6488	22.791	23.4804	22.997	24.7285	24.0808	24.2219	22.9823	23.0556	17.6132	18.604	22.1066	23.1596	22.6399	23	5	6	6	6	0.6952	1.82117	0.372417	1.39035	0.709736	2.44062	1.31231
T(1)MKFLDNFHVQTK	Signalling	signalling.calcium	AT1G53210	30.3	30.3	30.3	30	Y	18.5173	18.146	18.8407	17.9577	19.2463	19.2585	16.263	17.5548	18.3902	18.1358	19.2735	17.9682	18.8576	19.5553	19.7606	17.8144	19.088	18.2338	18.9445	17.8871	16.9519	17.9068	17.8222	21.3803	17.4685		19.522	18.6676	19.1931	23	6	6	6	5	0.6978	1.08509	1.137	0.804097	0.646154	1.42551	0.600933
T(1)MKNSLNIS(1)MRDV	Signalling	signalling.calcium	AT2G17290	30.3	30.3	30.3	30	Y	18.1303	18.1849	17.0838	19.0397	18.0144	17.7581			18.5658	18.4899	17.926		17.1941	17.1469	17.1985		16.7955	17.9716	19.3387	18.2772		19.1411	20.47		18.0288	17.8838	17.825	17.7578	18.5763	18	4	4	5	5	0.57905	0.891044	0.403029	0.193531	0.983322	0.329663	0.801842
T(1)MRNS(1)LNIS(1)MRDA	Signalling	signalling.calcium	AT4G35310	30.3	30.3	30.3	30	Y	18.0185	18.4835	17.8897	17.9277	17.7729	18.7899	18.8999	19.1682	17.9291	17.8899	18.2242	18.1356	17.3731	18.0829	18.7145	17.3327	17.6994	16.2947	18.3276	18.4921	18.0506	18.5013	17.9001	19.0619	18.0374	17.7866	17.3707	16.9607	17.4198	24	6	6	6	6	0.45275	0.686236	0.540933	0.527528	0.835482	0.731852	0.316974
TDS(1)MRS(0.969)T(0.031)SEPDPFASR	Signalling	signalling.calcium	AT1G21630	30.3	30.3	30.3	30	Y	22.0597	22.997	20.472	23.7485	21.1777	22.707	22.9948	22.8018	23.6368	22.8446		17.7623	21.9608	21.3862	18.2827	20.6488	22.791	23.4804	22.997	24.7285	24.0808	24.2219	22.9823	18.6196	17.9281	22.6123	22.1066	23.1596	22.6399	23	5	6	6	6	0.6894	2.03446	0.372417	2.02962	0.709736	2.28434	1.53006
TEEHS(1)DHEELQHDPDDPFDIDNTK	Signalling	signalling.calcium	AT3G21180	30.3	30.3	30.3	30	Y	18.0442	17.5872	18.5217	18.3297	17.6333	18.1569		16.8134		17.2052	18.1733	18.5037	18.5424	18.8708	17.8971	18.3685	18.9476	18.8765	18.4588	18.3139		17.4822	18.5171	17.6752	18.2851	17.695	17.9745	16.911	17.2592	21	4	6	5	6	0.3691	0.633709	0.686264	0.378843	0.51703	0.491599	0.477629
TLS(1)GGLGS(1)PKANVPQK	Signalling	signalling.calcium	AT3G52870	30.3	30.3	30.3	30	Y	18.3601	18.9916	17.8965	18.3581	18.0678	20.7607	17.0862	18.268	19.5868	16.7258	21.5223	18.2633	17.9459	17.9196	17.9213	17.4324		17.8659		18.6767	18.0149	16.9448	20.2882	18.75	17.9727	17.3116		18.7615	17.5432	21	6	5	5	5	0.6611	1.25323	1.95839	0.297288	1.24341	0.671324	0.481391
TLS(1)PKPPS(1)PR	Signalling	signalling.calcium	AT2G43680	30.3	30.3	30.3	30	Y	23.6554	24.621	21.4013	24.987	23.6122	24.9017	24.6177	24.9073	24.6206	23.6787	24.9996	23.4131	23.6319	22.0483	18.2451	21.4976	19.5717	23.9947	24.8711	25.6562	25.7064	25.9382	23.7552	22.1367	24.0326	24.4939	23.6685	24.3725	22.9691	24	6	6	6	6	0.87275	1.85558	0.48827	2.13353	0.936544	0.908409	1.61123
TMKNS(1)LNIS(1)MRDV	Signalling	signalling.calcium	AT2G17290	30.3	30.3	30.3	30	Y	22.9605	23.3851	20.6617	23.5445	24.2508	23.4017	23.3144	23.9524	23.625	21.4224	24.5945	23.4305	22.4293	22.2407	21.3117	16.7218	17.8364	23.0966	24.4912	24.4009	23.4844	23.0173	22.7766	24.4231	25.0169	24.031	24.6543	24.1944	23.1851	24	6	6	6	6	0.88155	2.00437	1.06766	2.72806	0.735051	0.627155	1.57803
TRETLESALLKS(1)PS(1)PDNNNVSEK	Signalling	signalling.calcium	AT1G19870	30.3	30.3	30.3	30	Y	26.4817	27.0889	26.0087	26.7483	26.1034	27.2131	27.1972	27.2262	26.747		27.0607	26.3706	25.9027	26.291	26.081	25.3985		26.2903	25.7756	28.317	27.6457	28.0687	24.3924	25.8388	26.8292	25.6212	26.2384	26.7709	25.3218	22	5	5	6	6	0.6324	0.94188	0.202294	0.387128	1.53075	0.617089	0.518455
TSTTNLS(0.997)S(0.027)NS(0.976)DHS(1)PNAADIIAQEFSK	Signalling	signalling.calcium	AT4G35310	30.3	30.3	30.3	30	Y	19.4709	20.4959	18.2912	21.3516	17.7449	18.9213	21.9755	17.0382	21.9056	21.4526	21.6823	17.1477	17.6003	18.6941	19.0784	19.3691	17.8576	20.5826	21.0232	23.2912	22.5494	22.5085	18.1544	18.7776	18.1125	16.8374	17.984	17.523	17.235	24	6	6	6	6	1.6581	2.06891	2.04618	0.885079	1.86851	0.691601	1.72803
TSTTNLSS(0.009)NS(0.992)DHS(0.999)PNAADIIAQEFSK	Signalling	signalling.calcium	AT4G35310	30.3	30.3	30.3	30	Y	19.4668	20.8826	17.9092	21.155	17.9203	17.8792	21.9755	20.4003	21.9056	21.4526	21.6823	18.218	18.2465	18.1315	18.9407	17.2155	16.703	20.6927	18.9371	23.2912	22.5494	22.5085	18.9513	18.2202	18.7369	18.228	16.7992	18.4175	17.1203	24	6	6	6	6	1.5924	2.03315	1.57851	0.807301	1.91463	0.774019	1.79557
TTQQPEKPGS(1)VNSQPPPWR	Signalling	signalling.calcium	AT3G20410	30.3	30.3	30.3	30	Y	22.8551	24.6287	20.8867	23.3117	22.5931	23.9031	24.9522	25.4095	24.7558	24.113	24.6386	22.2643	23.3328	23.1708	16.9589	17.8674	21.7262	20.8105	23.65	25.4311	24.4061	23.2777	22.2949	22.8444	25.0348	17.6302	23.8642	24.0953	22.0896	24	6	6	6	6	1.2118	2.39138	0.551905	2.76936	1.61834	2.63747	1.55963
TTQQPEKPGSVNS(1)QPPPWR	Signalling	signalling.calcium	AT3G20410	30.3	30.3	30.3	30	Y	20.2893	23.6313	18.1889	20.317	18.3461	21.9752	23.851	24.396	24.0622	23.3511	24.1524	17.169		18.2455	18.3317	18.0694	19.1288	19.8113	23.0572	17.2117	22.868	21.3144	17.6395	18.1196	19.1554	18.0978		17.5853	18.7723	22	6	5	6	5	1.7436	2.6497	0.884479	0.700265	2.53293	0.618139	2.53274
VAS(1)PRVPS(1)PRAEVPR	Signalling	signalling.calcium	AT2G43680	30.3	30.3	30.3	30	Y	19.1971	20.3209	17.6197	20.7042	17.8809	20.2696	20.8928	17.7338	22.0785	23.4495	17.5013	16.7843	18.0213	17.9684		17.2118	18.1125	18.2376	22.397	22.2358	22.8817	19.4395	19.0334	18.065	18.1412	17.3184	17.9219	18.4246	17.4143	23	6	5	6	6	0.8228	2.07412	2.36009	0.589492	2.0213	0.431986	1.606
VAYPQVHYPKPPS(1)PKPPS(1)PR	Signalling	signalling.calcium	AT3G59690	30.3	30.3	30.3	30	Y	19.7305	21.1032	18.4055	21.1406	18.2729	21.2684	21.4986	21.7008	22.2012	21.9752	17.975	18.0848	17.1149	19.2813	18.5289	18.564	18.8593	18.2776	22.039	23.4142	22.5928	23.2754	17.2444	18.1964	18.8858	17.6495	17.129	19.3358	18.4411	24	6	6	6	6	1.4256	2.09395	1.56795	0.745896	2.68402	0.804572	1.60755
VEPEES(1)ES(1)DDVIIVRK	Signalling	signalling.calcium	AT1G19870	30.3	30.3	30.3	30	Y	18.5253	18.2524	17.8182	20.5051	17.4801		18.4611	19.599	17.5932	18.5914	17.0174	17.9272	17.4463	17.8793	18.5783	17.0817	17.9966	20.6738	18.8072	22.3092	20.1407	22.7876	18.3119	17.2129	18.3206	16.9734	17.641	17.2552	17.4773	23	5	6	6	6	0.5948	1.59703	0.991416	0.511065	1.80657	0.471393	1.36454
VHNPVVESSIQPQRS(1)PRK	Signalling	signalling.calcium	AT1G74690	30.3	30.3	30.3	30	Y	20.9146	21.7811	21.6849	18.3461	21.8461	19.4042	23.4815	23.5541	22.0249	18.4936	23.7284	23.5503	23.6661	23.2015	21.1193	18.0494	20.523	17.3194	18.5669	17.6699	19.217	19.0468	18.2566	22.1033	23.2798	17.4239	24.0474	23.5198	20.7023	24	6	6	6	6	2.49395	2.44274	2.29539	2.21773	0.750654	2.47519	1.71357
VLS(1)DVPKENIEDR	Signalling	signalling.calcium	AT3G51850	30.3	30.3	30.3	30	Y	18.9017	18.56	18.2742	18.3613	20.3211	19.2429	17.488	17.0319	19.6434	18.6074	19.3463	19.2107	18.1059	18.6679	18.0609	17.048	18.5518	18.0097	18.3805		18.644	18.89	17.8823	21.574	21.2047	23.1764	20.7406	17.3646	17.8661	23	6	6	5	6	0.7251	1.52558	1.0719	0.733005	0.42216	2.25598	0.968706
VQEHNS(1)PRS(1)S(1)PDLQER	Signalling	signalling.calcium	AT1G19870	30.3	30.3	30.3	30	Y	22.2319	22.8865	21.2608	22.9901	21.7903	23.4377	24.3886	18.5623	24.254	22.7826	23.8939	22.4664	22.6367	22.4654	19.4146	18.9732	21.6084	23.3366	18.3409	24.3579	24.692	25.1096	22.1037	22.2834	23.5967	22.8713	22.4831	18.046	21.4615	24	6	6	6	6	1.0676	2.10204	2.19793	1.64683	2.52115	1.96381	0.844878
VSS(1)AGLRTESVLQR	Signalling	signalling.calcium	AT5G04870	30.3	30.3	30.3	30	Y	19.0845	21.3166	17.7564	19.1276	17.6638	18.5304	21.3865	19.8428	22.6189	23.679	21.8418	17.1782	17.727	16.9109	17.8948	18.7677	18.0596	17.895	18.6697	19.637	19.5499	20.2964	18.7178	17.6341	17.5493		17.6793	17.7924		22	6	6	6	4	0.9579	1.85125	1.87044	0.660888	0.860329	0.101276	1.70395
VT(0.897)GIAS(0.103)PLPTPGGGDFGIGQEQIVSISR	Signalling	signalling.calcium	AT4G29900	30.3	30.3	30.3	30	Y	18.6602	18.1188	17.8082	20.3934	17.9374	17.4947	18.5871	18.5697	18.8683	17.6357	17.5574	17.6627	17.5505		18.2788	18.1543	17.3945	17.0777	22.8834	19.2641	22.9558	22.2925	17.8871		18.6919		17.5394	17.1191	18.3993	21	6	5	6	4	0.6038	1.79665	0.620068	0.387291	2.64285	0.732721	1.22596
VTGIAS(1)PLPTPGGGDFGIGQEQIVSISR	Signalling	signalling.calcium	AT4G29900	30.3	30.3	30.3	30	Y	18.8988	20.7317	18.226	18.2531	18.1646	22.8979	23.7364	24.0146	18.0716	18.2078	17.4621	18.815	17.8109	17.9528	18.7081	17.8434		18.179	17.3084		19.5265	18.121	18.1307	18.3648	18.6875	17.8882	17.5223	18.2051	18.3198	22	6	5	5	6	0.3649	1.96065	3.1188	0.49312	0.798734	0.406984	1.25911
VVVIEEEEEEDDES(1)S(1)EHGAIVLR	Signalling	signalling.calcium	AT5G62390	30.3	30.3	30.3	30	Y	19.1573	20.5338	18.1701	19.4029	18.1979	21.4092	22.186	21.9902	19.1851	20.2533	18.1792	16.8375	18.2397	18.8883	18.5191	18.366		18.9015	20.0961	19.8386	19.9603	19.4692	18.1517	18.0239	18.2297		17.9979	18.0502	18.6878	22	6	5	6	5	0.7095	1.37766	1.61611	0.783686	0.748613	0.288576	1.12899
YSDVQRPVS(0.125)GS(0.859)GVAS(0.004)S(0.005)YS(0.008)K	Signalling	signalling.calcium	AT3G13460	30.3	30.3	30.3	30	Y	18.1711	17.9556	17.9478	18.1617	18.5458	18.3631	17.6528	17.4223		18.3842		17.4261	17.6534	17.6294	18.3329	18.7689	17.8763	17.999	18.6876	18.1376		18.096	17.8882	19.4907	18.5958	18.9247	16.8002	19.4182	18.045	21	4	6	5	6	0.4432	0.664149	0.491884	0.507512	0.309331	1.00974	0.28012
YSDVQRPVS(0.927)GS(0.07)GVAS(0.002)S(0.001)YSK	Signalling	signalling.calcium	AT3G13460	30.3	30.3	30.3	30	Y	18.8545	17.9275	17.8639	17.7627	21.2247	18.7077			17.3611	18.3217	17.3194			17.2847	17.4644	18.426	18.2805	17.3809	18.0299	17.741	17.8612	18.6443	16.9189	22.2044	23.6109	20.389	22.7096	21.3912	17.0429	20	4	4	6	6	0.78425	2.04488	0.696348	0.572883	0.585937	2.3269	1.68802
YVS(0.013)S(0.987)PKPIS(1)PR	Signalling	signalling.calcium	AT3G59690	30.3	30.3	30.3	30	Y	17.9552	17.9409	17.9549	17.9346	17.9903	18.2174	17.8965	18.017	18.5953	18.195	16.7242	18.3406	17.2239	17.8932	17.438	18.6217	18.2119	18.5421	17.3286	18.0489	18.3815	17.5169	17.7895	18.7241	18.9203	17.4332	17.8573	17.852	17.1552	24	6	6	6	6	0.4323	0.556616	0.641464	0.541256	0.478457	0.699704	0.0249343
YVS(0.697)S(0.308)PKPIS(0.995)PR	Signalling	signalling.calcium	AT3G59690	30.3	30.3	30.3	30	Y	19.7048	21.837	17.878	20.9666	17.8243	23.5558	21.4902	23.5057	22.3588	18.2454	21.866	18.3009	18.4618	18.5329	16.494	17.3973	18.0812	21.7117	18.3706	17.9281	22.5214	22.8871	22.3805	17.7877		17.6596	17.7837	17.7388	18.1517	23	6	6	6	5	0.711	2.34984	1.95099	0.792022	2.21954	0.190141	2.08063
GS(0.024)T(0.976)PTDLPGEDVADNR	TCA / org transformation	TCA / org transformation.other organic acid transformatons	AT5G11670	8.2.10	8.2.10	8.2	8	Y	19.7534	19.9455	18.2083	22.1775	17.7606	22.3717	18.9057	16.8493	22.4875	21.2283	17.8305		18.3342	18.478	18.2724	17.588	18.3689	21.2459	22.3122	23.4615	22.2388	22.1932	21.6131			18.8033	16.7952	17.8193	17.6246	21	6	5	6	4	1.954	2.21174	2.4139	0.354705	0.755942	0.824856	2.00493
GS(0.903)T(0.096)PT(0.001)DLPGEDVADNR	TCA / org transformation	TCA / org transformation.other organic acid transformatons	AT5G11670	8.2.10	8.2.10	8.2	8	Y	19.4701	21.283	18.377	20.1809	17.8575	22.1629	17.8958	23.5297	22.0061	19.1322	22.9711	18.4556	18.3968	18.2429	18.3127	18.477		18.3849	21.7705	22.9901	22.2156	17.4747	18.2498	18.2237	17.415	16.9344	18.2408	18.0385	18.2924	23	6	5	6	6	0.4891	2.13252	2.24916	0.0983454	2.40153	0.556927	1.58944
LEPVVAKPHS(1)PDNR	TCA / org transformation	TCA / org transformation.other organic acid transformatons	AT4G13430	8.2.3	8.2.3	8.2	8	Y	20.7299	22.4458	17.9481	21.1228	20.4757	22.5606	23.9098	23.7345	22.8578	17.4793	24.1324	17.888			17.9925	17.9695	17.9426	18.4455	23.0019	23.6229	22.4884	18.5617	20.6165	21.7099	22.7683	18.7752	22.1702	18.9639	18.4669	22	6	4	6	6	2.5155	2.44879	2.5099	0.0449873	2.26406	1.94232	1.88736
VLS(0.054)S(0.902)T(0.044)ENFIHGLDEK	TCA / org transformation	TCA / org transformation.other organic acid transformatons	AT1G09430	8.2.11	8.2.11	8.2	8	Y	19.5664	20.3597	17.3578	18.1538	21.4225	18.3729	23.2784	22.6386	17.0514	18.3756	22.4415		17.291	17.3732		17.3843	17.3827	18.2856		18.3248	18.3734	17.6393	18.1461	21.6295	22.3311	21.0065	23.2801	23.8264	16.4612	21	6	4	5	6	1.0819	2.51058	2.71571	0.044802	0.299836	2.64138	1.88959
VLS(0.997)S(0.003)TENFIHGLDEK	TCA / org transformation	TCA / org transformation.other organic acid transformatons	AT1G09430	8.2.11	8.2.11	8.2	8	Y	19.187	19.8456	18.2497	17.4506	21.4175	16.0304	22.4632	21.6739	18.1542	18.5044	22.2476	16.9959	19.9603		17.8937	17.8148	18.5836	17.8656	18.0254	16.9596	18.4199	17.0311	16.4022	21.7065	23.4283	21.6364		17.9378	22.3788	22	6	5	6	5	1.3093	2.29111	2.65253	1.10968	0.769203	2.07408	1.75984
ALES(1)DGDHNDT(1)DS(1)EDDTTLSR	Transport	transport.potassium	AT4G33530	34.15	34.15	34.15	34	Y	18.217	18.4764	17.8519	18.0374	18.4412	18.1074	17.731	17.5968	18.5093	19.9633	18.9507		18.0819	18.1217	17.9063	17.242	17.9077	17.3437	18.7921	18.3263	18.7595	17.3479	17.6553	17.6073	19.1566	18.4849	17.9761	19.1297	18.2924	23	6	5	6	6	0.4521	0.679894	0.88343	0.354831	0.674847	0.619934	0.306663
GELYHS(0.156)ES(0.844)AKR	Transport	transport.potassium	AT2G19600	34.15	34.15	34.15	34	Y	17.7215	17.7404	17.835	17.3351	17.9566	18.3263	16.6019	18.1384		17.8949		18.1426	17.5913	17.6171	18.0534	18.0556	17.5499	17.5712		17.7754	17.2899	17.2528	16.7858	17.8986	17.6991	17.9695	18.1066		18.1092	20	4	6	5	5	0.2677	0.457588	0.779259	0.275366	0.374204	0.17004	0.269411
GSGIELWS(0.667)EVIT(0.667)GLVGNAS(0.667)RDVLEER	Transport	transport.potassium	AT5G41330	34.15	34.15	34.15	34	Y	18.1437	18.2596	18.4869	17.7607	18.0675	17.0674	18.2691	18.7634	18.4787	18.595	18.3838	18.656	17.9325	18.7106	18.565	17.8067	19.2506	17.8977	17.3708	17.2401	18.1388	17.6689	18.2477	18.9297	17.9248	19.2057	16.7298	18.149	17.4659	24	6	6	6	6	0.42715	0.660675	0.608468	0.536287	0.407522	0.918396	0.307542
GSGIELWS(0.713)EVIT(0.643)GLVGNAS(0.643)RDVLEER	Transport	transport.potassium	AT5G41330	34.15	34.15	34.15	34	Y	17.9155	17.912	17.8172	17.9487	17.9843	16.8565	18.5043	17.8321	17.3595	18.5765	18.3431	18.1609	16.9966	17.4296	18.5681	17.6833	18.0646	18.2546	17.9406	17.8844	18.5357	18.2158	16.8611	17.6261	18.39	18.9916	17.2024	17.3327	18.363	24	6	6	6	6	0.44455	0.599461	0.69339	0.562951	0.582514	0.705254	0.0719072
IGESSES(1)SDETEATDLK	Transport	transport.potassium	AT1G01790	34.15	34.15	34.15	34	Y	20.5647	20.4701	18.0519	19.3082	24.0099	22.4208	17.815	22.0963	20.8333	18.3724	21.2827	18.475		18.9167	17.7541	17.1662	17.9476	17.9029	17.189	19.4638	21.4732	18.5363	21.2842	24.5532	24.2149	24.6487	23.1862	24.3612	23.0953	23	6	5	6	6	2.3583	2.61879	1.93346	0.672852	1.77075	0.690467	2.56434
IS(1)GFGLKVPSPELER	Transport	transport.potassium	AT4G33530	34.15	34.15	34.15	34	Y	19.1371	21.1886	18.8498	18.0344	18.0654	21.5593	21.6138	17.7872	22.4331	22.4471	21.291		17.9525	18.7514	20.1726	18.8688	18.5037	17.9517		17.8941	18.6448	17.6106	18.0705	18.2747	17.2857		18.3072	18.4091	18.0505	21	6	5	5	5	0.4597	1.68242	1.73383	0.819264	0.380759	0.455126	1.48476
S(0.294)S(0.332)T(0.375)ALS(0.001)AS(0.042)T(0.125)AEARS(0.783)PLS(0.05)ILQFR	Transport	transport.potassium	AT4G32650	34.15	34.15	34.15	34	Y	18.3573	18.8001	18.5897	18.1461	17.8932	19.9823	19.3273	18.9533	18.1737	18.3332	18.0305	18.4512	17.8568	18.9329	19.1949	17.8814	19.221	18.1758	18.2855	18.3573	17.6565	17.3227	19.0787	18.7973	18.2553	17.7807	18.1054	17.3985	17.0218	24	6	6	6	6	0.5083	0.715217	0.761796	0.622994	0.608664	0.634076	0.412339
SDKPLNYS(1)PDPENESGINER	Transport	transport.potassium	AT5G14880	34.15	34.15	34.15	34	Y	20.7779	24.212	17.9296	22.4767	17.7757	22.3854	24.1394	23.8133	25.2455	25.9798	23.7087	18.4601	18.2129	18.0539	17.7675	17.5418	17.5414	22.9292	23.0265		22.6406	22.3839	21.4033	17.672			17.8609	17.7056	17.864	21	6	6	5	4	3.1904	3.00247	1.26073	0.375396	0.650903	0.101227	3.24944
SIS(1)EANIAGSSR	Transport	transport.potassium	AT4G23640	34.15	34.15	34.15	34	Y	23.4629	23.9706	21.545	23.9399	24.3959	22.922	23.5685	23.758	24.7556	24.6578	24.162	23.3592	23.7991	23.3062	22.1133	18.487	18.2054	24.3555	24.0173	24.465	23.2585	23.9589	23.5842	24.0618	24.5053	23.4325	24.8826	24.9144	24.5791	24	6	6	6	6	0.5794	1.71405	0.697359	2.54168	0.457304	0.564094	1.29539
SLSISQTPEETQGQLS(1)DEETSQEDAMVLSGNVEDVTHQVEK	Transport	transport.potassium	AT1G01790	34.15	34.15	34.15	34	Y	18.0025	18.5863	17.8638	17.7562	17.8156	18.372	18.212	18.9812		17.9421	19.4241		18.8806	17.1521	17.4682	17.781	18.0371	17.0126	17.9478	17.6884	17.3209	17.8599	18.7076	18.0653		17.3425	17.7865	18.0678		20	5	5	6	4	0.347	0.630238	0.603919	0.658367	0.583027	0.341895	0.3897
T(0.005)S(0.005)PAVDS(0.99)FDVDALEIPGTQK	Transport	transport.potassium	AT4G33530	34.15	34.15	34.15	34	Y	18.1687	18.9722	18.1033	17.6985	17.9007	18.1804	17.3573	18.6864	19.8149	20.2493	19.545	16.6179	18.7476	19.0851	18.3615	18.6916	17.116	17.8419	16.7311	17.6988	18.4714	18.6579	16.7901	17.8375	17.0478	18.6839	18.025	17.3207	18.4895	24	6	6	6	6	0.5244	0.977091	1.09414	0.997296	0.812335	0.639276	0.560589
AFS(1)GLVS(0.769)T(0.231)PR	Transport	transport.phosphate	AT1G14040	34.7	34.7	34.7	34	Y	18.5713	19.4275	17.97	18.8651	18.0228	17.4256	20.4105	21.5966	18.8038	19.8921	18.4364	17.7227	16.7876	18.4124	18.6548	17.8062	18.4363	20.0878	19.0712	18.2399	18.9382	18.0145	18.8387	19.4444	18.7284	18.0378	17.3119	17.7862	16.8282	24	6	6	6	6	0.6325	1.13616	1.50107	0.688222	0.729096	0.949471	0.702786
SLEELS(1)GEAEVS(1)HDEK	Transport	transport.phosphate	AT5G43370	34.7	34.7	34.7	34	Y	20.6589	24.1235	18.2976	22.8271	17.3873	24.8592	23.5756	24.2691	23.604	24.4327	24.0002	18.8017	17.6467	17.9281	17.9418	18.81	18.6574	21.3087	23.3639	23.1888	23.458	22.9229	22.7202	16.9468	17.5446	17.9969	17.1298	17.3911	17.3145	24	6	6	6	6	2.8042	2.98025	0.498656	0.516318	0.792863	0.363873	3.3158
DNKEVTFGDLGS(1)KR	Transport	transport.p- and v-ATPases	AT5G04930	34.1	34.1	34.1	34	Y	19.7091	21.2605	18.4296	20.8065	18.066	21.1573	21.6345	18.0694	22.4775	21.6192	22.6051	19.8459	19.5901	17.6686	18.2989	16.8982	18.2758	20.8382	18.3434	22.5015	21.5726	21.1256	20.4574	19.0637	18.0776		17.5668	18.2394	17.3824	23	6	6	6	5	1.5355	1.86536	1.65839	1.12407	1.39653	0.659947	1.62575
ET(0.776)ES(0.224)QQAGEDLLESPLLQEEK	Transport	transport.p- and v-ATPases	AT4G39080	34.1	34.1	34.1	34	Y	18.1452	18.3135	18.2533	17.0707	18.7642	17.8602	19.4644	18.1426	18.536	17.3107	18.5671	17.8454	19.1137	18.6626	17.8138	17.2792	18.8053	16.7405	16.8021	16.736	17.9553		17.1195	21.7761	19.4131	18.3862	19.8801	16.2566	16.8732	23	6	6	5	6	0.8358	1.26733	0.731947	0.710061	0.519158	2.03689	0.723368
GLDIETPSHYT(1)V	Transport	transport.p- and v-ATPases	AT4G30190	34.1.2	34.1.2	34.1	34	Y	23.638	25.288	22.2044	23.8298	22.9907	25.1143	25.6004	25.831	25.5611	25.2479	24.3735	22.578	22.103	22.2965	21.9881	22.0563		23.7836	23.5714	25.239	24.1954	23.4614	22.7281	23.6709	21.8848	24.1094	22.7481	22.5972	22.9336	23	6	5	6	6	0.9934	1.30734	0.516743	0.238254	0.841175	0.794246	1.31902
HGS(1)AGADSEMLSMSQK	Transport	transport.p- and v-ATPases	AT5G04930	34.1	34.1	34.1	34	Y	18.3963	19.8185	17.8798	18.2124	17.5302	21.2927	19.2205	17.1048	21.1971	21.1793	18.9165	16.8117	19.0619	17.7102	17.5212	18.4711	17.7025	18.5195	18.5704	17.9764	18.3362	18.4569	17.4147	17.2253	18.1108	16.7714	17.8426		17.7008	23	6	6	6	5	0.5897	1.30297	1.70064	0.784457	0.444883	0.532131	1.01129
HGSAGADSEMLS(0.001)MS(0.999)QK	Transport	transport.p- and v-ATPases	AT5G04930	34.1	34.1	34.1	34	Y	18.0578	19.0365	17.5093	17.6252	18.0603	17.35	17.2783	17.9971	21.1255	20.9862	19.4816	17.5841	16.8158	16.7789	18.3161	18.4346	17.1261	17.8222	17.7713	17.1223	18.2581	17.9084	16.8689	18.9798	18.2904	17.7714	17.6063	18.1923	17.5218	24	6	6	6	6	0.50605	1.13423	1.75381	0.731296	0.52265	0.546884	0.694213
KQS(0.779)NLS(0.221)HFSAQDAMS(1)PR	Transport	transport.p- and v-ATPases	AT1G72700	34.1	34.1	34.1	34	Y	18.411	18.5939	18.3716	18.174	18.5044	17.6416	16.5622	16.9648	20.6873	20.5538	19.1535	18.6757	19.1134	18.9655	16.9208	18.2744	18.2796	18.9962	17.7084	17.7	17.6825	18.4836	18.4736	17.9875	18.5167	19.0018	18.1298	18.3308	19.0597	24	6	6	6	6	0.62855	0.988651	1.80141	0.789708	0.555816	0.445772	0.182447
KQS(0.861)NLS(0.139)HFSAQDAMSPR	Transport	transport.p- and v-ATPases	AT1G72700	34.1	34.1	34.1	34	Y	18.0321	17.7644	18.5129	18.2229	17.6152	17.2656	19.7736	16.7394		18.2987	16.7449	18.4483	19.008	18.1657	17.8684	18.3923	19.1945	18.2111	17.9413	18.061	18.8269	18.0741		18.0304	17.7684	17.0493	18.4992	17.1656	17.1785	22	5	6	5	6	0.4062	0.789159	1.29046	0.502861	0.35093	0.581462	0.41348
KS(1)IDKPPHHDPILGVS(0.772)S(0.228)R	Transport	transport.p- and v-ATPases	AT5G04930	34.1	34.1	34.1	34	Y	18.2328	19.0576	18.2902	18.2218	17.3617	20.3012	20.354	17.5911	20.0621	16.9349	19.102	19.2517	19.5064	16.9429	17.6004	18.3164	18.1231	18.6867	18.3346	17.611	18.0549	18.9418	17.7019	16.7334	17.1685	16.293	18.5451	17.3711	18.059	24	6	6	6	6	0.78535	1.12582	1.47612	0.971934	0.532632	0.831976	0.693406
KS(1)IDKPPHHDPILGVSSR	Transport	transport.p- and v-ATPases	AT5G04930	34.1	34.1	34.1	34	Y	18.2783	19.2108	18.0016	17.8129	18.088	20.3012	20.354	17.8883	20.0621	18.5666	18.093	17.8534	18.355	17.9099	16.8643	18.3368	18.6899	17.9381	17.954	16.6492	17.9871	18.9418	17.4074	17.6411	18.5637	17.4373	18.9045	18.2167	17.765	24	6	6	6	6	0.4613	0.940838	1.15187	0.63795	0.756171	0.572186	0.632198
LKGLDIDTAGHHYT(1)V	Transport	transport.p- and v-ATPases	AT2G18960	34.1.2	34.1.2	34.1	34	Y	21.8394	23.8923	20.1686	20.8965	22.4002	22.8851	23.8933	24.3466	24.4812	24.0731	23.6746	20.9644	21.9446	18.8291	19.4784	17.4238	22.3711	20.6129	21.4872	23.6631	22.7393	17.967	18.9095	22.9532	21.663	24.9038	23.1395	21.0431	20.6988	24	6	6	6	6	1.51105	2.14435	0.574053	1.92058	2.19132	1.57483	1.65426
S(0.001)GGS(0.999)PLVNEDLDVVVDQS(1)GPKVK	Transport	transport.p- and v-ATPases	AT3G25610	34.1	34.1	34.1	34	Y	19.8146	21.7527	18.6145	20.396	17.9914	23.4083	23.7693	23.937	19.1379	22.2189	18.0445	19.0022	17.4134	20.1994	18.6389	17.8186		19.844	22.1838	22.6057	21.4612	18.5725	17.7088		16.3605	18.8873	18.2187	18.2694	18.2209	22	6	5	6	5	1.18105	2.28054	2.54496	1.08845	2.00323	0.954475	1.71221
S(0.004)AADQQRET(0.013)ES(0.984)QQAGEDLLESPLLQEEK	Transport	transport.p- and v-ATPases	AT4G39080	34.1	34.1	34.1	34	Y	17.9224	17.8728	17.2111	17.9887	18.6137	17.6367	17.9684	17.5757	18.6588	17.3324	18.0651	17.3002		16.842	17.7617	17.2792	16.8723	18.3951	17.7346	17.5297	18.2151	17.6093	18.4487		16.8092	19.3142	19.8801	19.0584	18.0068	22	6	5	6	5	0.45745	0.798555	0.469033	0.376416	0.411633	1.21622	0.574683
S(0.192)S(0.802)S(0.005)NTPSSSAAAAGSIDSSAARR	Transport	transport.p- and v-ATPases	AT3G12740	34.1	34.1	34.1	34	Y	18.152	18.2111	18.6954	17.9627	17.7172	18.5268	17.2859	20.224	17.1042	17.9144		18.4991	18.5521	19.3674	19.6071	18.5314	17.6154	18.1079		16.9344	19.55	17.3625	17.8586	17.2766	17.3033	18.2928	17.2412	18.4384	17.7511	22	5	6	5	6	0.5948	0.909523	1.25704	0.71206	0.996102	0.537542	0.417739
S(0.355)GGS(0.645)PLVNEDLDVVVDQS(1)GPKVK	Transport	transport.p- and v-ATPases	AT3G25610	34.1	34.1	34.1	34	Y	19.3718	20.7672	18.1729	20.1921	18.3551	21.9534	23.2733	23.3111	20.7123	17.3991	17.9541	17.8904	18.5644	18.4646	18.8592	17.1562	18.1027	17.2913	22.0112	21.3442	21.3129	20.7083	18.485	18.0978	18.5668	18.8313	17.9132	17.1903	19.5316	24	6	6	6	6	1.0662	1.93992	2.5853	0.604613	1.87019	0.809194	1.3027
S(0.594)GGS(0.406)PLVNEDLDVVVDQSGPK	Transport	transport.p- and v-ATPases	AT3G25610	34.1	34.1	34.1	34	Y	19.709	21.7527	18.1378	20.3637	18.0421	23.4083	23.7693	23.937	19.1379	22.2189	18.0445	16.8663	17.9458	20.1994	18.6389	17.0384		19.844	22.1838	22.6057	21.4612	18.9187	17.1685		17.9829	17.1784	18.7735	18.2694	18.0065	22	6	5	6	5	1.5105	2.36102	2.54496	1.35679	2.10291	0.578222	1.8055
S(0.767)S(0.232)S(0.001)NT(0.986)PS(0.011)S(0.003)S(0.001)AAAAGSIDSSAARR	Transport	transport.p- and v-ATPases	AT3G12740	34.1	34.1	34.1	34	Y	18.7172	20.4377	17.7344	18.6592	17.8641	19.1075	21.2745	21.8138	18.8793	22.2287	19.3227	17.6878	17.7029	18.2873	16.5985		18.3956	18.4991	17.8038	18.1177		19.5089	19.3665	17.1971	18.1833	18.2919	17.8817	17.3802	18.2504	22	6	5	5	6	0.59575	1.44156	1.49952	0.713498	0.753795	0.471908	1.24496
S(0.997)IRPT(0.003)TVGYTAR	Transport	transport.p- and v-ATPases	AT3G25610	34.1	34.1	34.1	34	Y	18.5084	19.3298	17.769	18.3826	18.552	17.6671	20.2611	17.5587	21.5596	18.4186	20.5139	18.2535	18.0988	16.7827	17.7113	18.2302	17.5372	17.8412	19.9023	17.8059	19.2048	17.1481	18.3932	17.9493	19.1076	18.4349	18.8588	19.1474	17.8143	24	6	6	6	6	0.59585	1.13843	1.67171	0.563216	1.01344	0.579393	0.642721
S(1)GRFHDQLNK	Transport	transport.p- and v-ATPases	AT1G13210	34.1	34.1	34.1	34	Y	17.7875	18.1357	17.3765	17.8627	17.8297	18.3447	18.0638	17.5057			18.6287		16.6034	18.6878	16.9116	17.348	17.3317	17.924	18.4345	17.4578	17.1209	17.7739	18.4654	17.8426	17.045		18.489	18.1388	17.6333	20	4	5	6	5	0.5065	0.615512	0.479166	0.796264	0.532176	0.544223	0.314579
SAADQQRETESQQAGEDLLES(1)PLLQEEK	Transport	transport.p- and v-ATPases	AT4G39080	34.1	34.1	34.1	34	Y	19.181	19.9415	17.8311	18.2666	20.6847	20.1314	21.4352	21.2388	19.6605	19.0551	18.1278	16.9275	17.033	18.0408	18.1356	18.4915	18.3585	18.4212	18.7193	17.2387	18.5309	18.6353	18.0542	22.9787	21.7672	22.3188	19.8923	18.9849	18.1664	24	6	6	6	6	0.5356	1.66674	1.27313	0.678886	0.554315	1.94749	1.35372
SGS(1)FSVDSSATHQR	Transport	transport.p- and v-ATPases	AT1G59820	34.1	34.1	34.1	34	Y	18.5836	21.0691	17.9176	17.558	17.6186	19.9549	20.9566	18.5791	22.5799	22.3237	22.0208	18.0182	17.4968	17.6714	18.4718	19.0052	16.8419		17.8744	16.5523	16.9045	18.8766	17.5824	17.9725	18.1258	16.9156	16.7075	18.5258	17.4642	23	6	6	5	6	0.8584	1.80302	1.5631	0.760914	0.905249	0.714636	1.69287
SSFQEDHS(1)NIGGPGFSR	Transport	transport.p- and v-ATPases	AT3G25610	34.1	34.1	34.1	34	Y	20.244	22.917	18.2033	20.498	18.4044	22.6868	22.4482	22.5944	23.5758	23.4054	22.7917		18.5731	17.9016	18.0553	18.3423	18.1442	17.7457	22.4298	23.4212	21.9442	18.6692	18.7779		17.7549		19.1082	17.0709	19.6837	21	6	5	6	4	1.3625	2.36149	0.461538	0.261004	2.37684	1.20167	2.20084
T(1)LHGLQPKEDVNIFPEK	Transport	transport.p- and v-ATPases	AT2G18960	34.1.2	34.1.2	34.1	34	Y	20.1179	21.3909	21.0875	17.3778	19.702	23.5626	18.2333	17.5912	23.6976	21.5702	23.6902	17.083	23.9779	22.4086	21.5141	19.6948	21.8468	17.1889	18.1372	16.9115	17.2735			22.5075	17.7639	18.1043	17.292	21.3856	21.1588	22	6	6	4	6	2.4927	2.58952	2.82008	2.40141	0.529366	2.23359	1.82877
TLDQFYS(0.004)RDT(0.057)T(0.939)N	Transport	transport.p- and v-ATPases	AT4G38510	34.1.1.1	34.1.1	34.1	34	Y	17.7496	18.0968	17.5857	17.6361	17.7375	18.2663	18.0647		18.1594	18.1193	17.8744	17.7298	18.1174	17.4847	17.8361	16.5517	17.7945	17.5075	17.4733	18.0162	16.9833	18.5852	17.2513	18.6855	16.737	16.679	18.5895	18.2824	17.4519	23	5	6	6	6	0.3628	0.610583	0.144609	0.54573	0.576633	0.908242	0.230654
TLDQFYSRDS(0.008)T(0.59)S(0.401)	Transport	transport.p- and v-ATPases	AT1G76030	34.1.1.1	34.1.1	34.1	34	Y	18.4792	20.185	18.0778	18.0842	17.5699	21.7075	20.8661	18.7007	20.4063	20.9703	18.4589	18.7516	18.6266	17.7663	17.7799	17.3943	18.1479	18.6445	18.1787	16.2485	18.8212	18.3693	18.2429	17.5162	16.9733	16.9925	18.2753	18.1926	17.4694	24	6	6	6	6	0.49265	1.32361	1.31378	0.531611	0.931912	0.563473	1.16241
AIPFKS(0.975)RS(0.025)	Transport	transport.Major Intrinsic Proteins	AT3G61430	34.19.1	34.19.1	34.19	34	Y	18.1783	19.6282	18.1848	17.4598	17.5827	18.7705	17.6191	18.0191	22.5704		21.162	18.0647	19.1099	17.9622	17.0405	18.7327	18.1985	17.1983	17.5597	18.224	17.4416	17.0833	17.2517	17.6333	17.0155		18.0749	17.5051	17.6846	22	5	6	6	5	0.3912	1.34011	2.14304	0.711279	0.411801	0.381753	0.994695
ALAS(1)FRS(1)NPT(1)N	Transport	transport.Major Intrinsic Proteins	AT2G16850	34.19.1	34.19.1	34.19	34	Y	27.2719	26.527	27.1308	27.1355	28.17	25.9443	26.627	26.6978	26.8118		26.5543	26.8761	27.6303	27.7635	27.1083	26.8731	26.5337	26.9411	28.1329	27.6112	27.9616	26.5581	25.6081	27.2331	27.0931	28.9143	29.0861	28.6369	28.0565	23	5	6	6	6	0.5372	0.897283	0.339326	0.477101	0.959966	0.855756	0.682165
ALGS(1)FGS(1)FGS(1)FR	Transport	transport.Major Intrinsic Proteins	AT5G60660	34.19.1	34.19.1	34.19	34	Y	19.1452	20.2718	18.0352	20.336	17.9377	21.6793	19.1324	17.6698	22.1871	22.9025	18.0597	18.6357	18.2653	17.9672	17.5721	18.113	17.6582	20.4154	21.9791	20.5029	19.38	22.0514	17.687	16.3624	17.9152	18.0787	18.7238	18.8169	17.7292	24	6	6	6	6	0.7721	1.81923	2.25974	0.395174	1.64971	0.887285	1.33881
ALGS(1)FRS(1)QPHV	Transport	transport.Major Intrinsic Proteins	AT3G54820	34.19.1	34.19.1	34.19	34	Y	18.0422	18.7443	17.8157	17.8371	17.7716	18.5175	18.1901	17.3735	19.4764	19.5719	19.3361	18.0085	16.8692	18.4083	17.4739	18.168	17.9666	17.7895	17.5477	17.9289	18.1905	18.3866	17.1794	17.9809	17.6034	18.0528	17.3003	17.7088	17.9833	24	6	6	6	6	0.3916	0.68173	0.872775	0.556403	0.436774	0.290536	0.468856
ALGSFGS(1)FGS(0.999)FRS(0.001)FA	Transport	transport.Major Intrinsic Proteins	AT5G60660	34.19.1	34.19.1	34.19	34	Y	21.7912	25.9561	18.3036	24.2605	18.0633	25.5979	26.6079	26.542	26.1377	26.5458	24.3056	18.4355	17.8898	18.0893	18.7575	18.346		22.1234	26.1049	26.1448	21.9333	25.5731	23.6837	18.3646	18.6094	17.8674	18.3822	17.6102	17.5457	23	6	5	6	6	3.6646	3.74958	0.894588	0.332557	1.94888	0.44775	4.05877
ALGSFGS(1)FGS(1)FRS(1)FA	Transport	transport.Major Intrinsic Proteins	AT5G60660	34.19.1	34.19.1	34.19	34	Y	23.2407	27.0397	17.4571	26.647	19.8911	26.8895	27.8971	28.0139	27.4963	27.8094	24.1317		17.5691	17.9715	17.1895	17.0984		25.363	27.5082	27.2796	27.1552	27.0942	25.4817	20.9105	18.7557	22.1682	20.8442	19.2793	17.3885	22	6	4	6	6	3.1059	4.30081	1.48082	0.398926	0.959863	1.73547	4.8227
ALGSFGSFGS(1)FRS(1)FA	Transport	transport.Major Intrinsic Proteins	AT5G60660	34.19.1	34.19.1	34.19	34	Y	18.1321	18.6676	17.8999	18.0337	17.9836	19.3577	18.2706		18.2747	17.8393	19.5957	16.9114	18.2821	16.4884	18.3514	18.2291	19.1373	17.469		18.1012		18.7954	17.769	18.0011	18.2493	18.8256	17.6918	17.6709	17.4628	21	5	6	4	6	0.5373	0.756	0.764145	0.995884	0.569751	0.496795	0.351948
ASAIKALGS(1)FRS(1)NAT(1)N	Transport	transport.Major Intrinsic Proteins	AT4G35100	34.19.1	34.19.1	34.19	34	Y	28.1084	28.1132	26.9702	28.7933	28.1784	27.4583	26.7873	26.7334	30.7461		28.8412	27.0379			27.2629	26.8103	26.7695	25.8463	29.8992	30.1059	28.9112	29.1302	28.8669	25.9976	24.7066	29.324	28.8318	30.0037	30.2069	21	5	4	6	6	1.3751	1.6955	1.69948	0.228112	1.53386	2.28014	0.760218
AYGS(1)VRS(1)QLHELHA	Transport	transport.Major Intrinsic Proteins	AT2G39010	34.19.1	34.19.1	34.19	34	Y	23.0834	18.6621	26.0162	18.3833	27.0147	18.9358		18.9384	18.331		18.4433	26.4365	27.0301	26.2077	24.7305	24.9334	26.7589	18.4983	18.2675	18.7271		17.5596	18.8639	27.688	25.1189	28.5703	27.7369	26.4939	26.4806	21	4	6	5	6	2.8035	4.16241	0.320808	0.961083	0.513399	1.22844	4.63399
DLDVNES(1)GPPAAR	Transport	transport.Major Intrinsic Proteins	AT5G60660	34.19.1	34.19.1	34.19	34	Y	19.4473	21.6437	18.2734	20.3941	17.6357	20.2907	21.7921	17.8819	24.262	23.9129	21.7226	18.6796	17.886	17.6935	18.1128	19.0763	18.1923	21.09		21.5024	19.8072	21.0203	18.5507	17.2513	17.0956	17.7205	18.0107	17.1839	18.5522	23	6	6	5	6	1.255	2.11283	2.36704	0.515438	1.20906	0.571206	1.8596
DYEDPPPT(1)PFFDADELTK	Transport	transport.Major Intrinsic Proteins	AT2G37170	34.19.1	34.19.1	34.19	34	Y	19.3114	21.4805	17.6646	20.5595	17.541	22.0687	22.8414	22.9808	21.6931	21.4864	17.8127	16.5851	18.8381	17.9889	17.0377	18.185	17.3531	20.4664	21.5529	21.0871	20.9362	21.0209	18.2933	17.1826	16.9186	17.5014	17.2643	17.8398	18.5393	24	6	6	6	6	1.43815	2.11056	1.89457	0.825645	1.16313	0.579639	2.00905
DYEDPPPT(1)PFFDAEELTK	Transport	transport.Major Intrinsic Proteins	AT2G37180	34.19.1	34.19.1	34.19	34	Y	18.3513	20.1202	17.976	17.5811	17.7278	19.2688	21.3281	21.6708	19.2921	20.9591	18.2023	18.4417	18.4014	17.2099	17.9115	17.9046	17.9871	17.6683	17.1499	18.0778	17.2885	17.6988	17.6032	17.959	18.3925	17.1591	17.721	17.3948	17.7407	24	6	6	6	6	0.4617	1.27911	1.38968	0.4459	0.328696	0.431231	1.19048
MDDIS(1)VS(0.004)KS(0.996)NHGNVVVLNIK	Transport	transport.Major Intrinsic Proteins	AT2G34390	34.19.3	34.19.3	34.19	34	Y	18.0586	17.9277	18.1769	17.8509	18.2222		18.4235	18.1508	17.3288	17.8336	17.9016	17.4976	18.355	18.6181	18.3421	18.0937	18.1551	18.2044		18.0609	17.638	18.6817	16.6696	17.5094	18.4159	18.0778	17.9043	18.3908	19.0352	22	5	6	5	6	0.2786	0.515905	0.407366	0.380134	0.758295	0.520951	0.182798
QPIGTSAQS(1)DKDYK	Transport	transport.Major Intrinsic Proteins	AT3G61430	34.19.1	34.19.1	34.19	34	Y	18.5157	19.876	17.7919	18.4774	17.911	19.0394	17.3533	18.7067	21.1246	21.2965	21.7354	18.1069	17.0554	18.4491	17.9708	17.7702	17.3992	17.904		18.2305	17.8228	19.5299	18.8996	17.4927	18.5747	17.16	17.3962	18.5349	18.3076	23	6	6	5	6	0.6691	1.30152	1.75871	0.502081	0.725303	0.631037	0.955905
S(0.184)FS(0.814)GKDY(0.002)QDPPPEPLFDATELGK	Transport	transport.Major Intrinsic Proteins	AT3G54820	34.19.1	34.19.1	34.19	34	Y	17.9456	18.0095	17.6779	18.3489	17.7567	17.7364	18.0826	18.2002		18.1334	17.8947	17.0986	16.4585	18.4523	18.099	17.5858	18.3731	18.7575	17.9993	18.2589	18.4758	18.496	18.1057	18.7785	16.7441	17.6985	17.598	18.2266	17.4946	23	5	6	6	6	0.3626	0.589994	0.190279	0.786299	0.280771	0.691015	0.302227
S(1)KEVS(1)EEGKTHHGK	Transport	transport.Major Intrinsic Proteins	AT4G35100	34.19.1	34.19.1	34.19	34	Y	19.0699	21.7026	18.5271	17.7626	18.2871	18.8617	18.5852	18.4317	24.8515	24.9886	24.4971	18.3607	17.7107	18.7061	19.2381	17.4536	19.6935	17.1091	17.5935	17.784	16.6058	19.2295	18.2539	19.2244	18.1237	17.5285	17.7961	18.1097	18.9399	24	6	6	6	6	0.7441	2.32573	3.37669	0.865408	0.915147	0.66019	1.78397
S(1)LGS(1)FRS(1)AANV	Transport	transport.Major Intrinsic Proteins	AT2G37170	34.19.1	34.19.1	34.19	34	Y	19.9139	22.5013	17.6756	20.9993	18.5374	20.5197	22.1334	21.3455	25.0081		23.4996	17.9175		17.7309	17.6201	17.5509	17.5587	18.1075	22.9062	23.3955	22.561	21.1219	17.9039	19.2907	17.8377	19.573	17.9985	18.6721	17.8527	22	5	5	6	6	1.392	2.41438	1.78035	0.153191	2.44033	0.76248	2.21933
S(1)QLHELHA	Transport	transport.Major Intrinsic Proteins	AT2G39010	34.19.1	34.19.1	34.19	34	Y	22.4961	18.2483	26.256	17.466	27.262	18.6412	17.5221	17.9387	18.3816		18.7579	26.8875	27.7585	27.0369	25.6679	24.8233	25.362	17.6621	17.8891	17.218	17.6264	16.9345		27.675	28.2251		27.2013	27.4388	25.7698	21	5	6	5	5	3.4018	4.61836	0.513578	1.137	0.383143	0.916479	5.16575
T(0.035)KDELT(0.965)EEES(0.905)LS(0.27)GKDY(0.826)LDPPPVK	Transport	transport.Major Intrinsic Proteins	AT2G39010	34.19.1	34.19.1	34.19	34	Y	18.3495	17.8147	18.0975	17.6435	19.8425	18.2347	17.8629	17.3971	18.4673	17.1828	17.7435	18.1927	18.5993	17.5671	18.6964	17.2759	18.2537	18.2268	17.6387	17.038	17.3123	18.2756	17.3695	18.0212	20.6948	18.3515	18.5546	22.6071	20.8256	24	6	6	6	6	0.47645	1.30336	0.486491	0.565738	0.508176	1.81849	1.01274
TKDELT(1)EEES(1)LS(1)GKDYLDPPPVK	Transport	transport.Major Intrinsic Proteins	AT2G39010	34.19.1	34.19.1	34.19	34	Y	18.16	17.9477	18.0513	18.1405	18.6706	16.8208	18.2518	17.8351	17.8135	18.781	18.1843	17.6884	17.965	17.2281	18.9599	18.0161	18.4506	18.7348	17.1727	18.3839	18.2225	18.4449	17.8842		17.5687		18.9372	20.272	17.9045	22	6	6	6	4	0.34755	0.733015	0.654742	0.600506	0.550299	1.21609	0.321821
TKDELT(1)EEES(1)LSGKDYLDPPPVK	Transport	transport.Major Intrinsic Proteins	AT2G39010	34.19.1	34.19.1	34.19	34	Y	21.9053	17.7166	25.6317	17.6492	25.9145	17.8379	18.3749	17.3465	16.9039	18.2385	17.5978	25.6562	26.177	26.0081	25.0371	24.895	26.0167		18.1938	17.5851	17.0893	17.7129	17.6649	27.0274	25.9587	25.2026	25.9088	25.2857	26.104	23	6	6	5	6	2.1324	4.16379	0.553538	0.544817	0.393221	0.660096	4.6724
HGGFAYIYHDNDDES(1)HRVDPGS(1)PFPR	Transport	transport.ammonium	AT3G24300	34.5	34.5	34.5	34	Y	18.1551	18.5215	18.1376	17.748	18.2132	18.7767	18.7297	17.8523	19.2076	18.0063	18.5565	17.6737	18.712	17.8439	19.0314	17.2977	18.2667	17.8943	17.5446	18.0525	16.6977	19.1144	17.1845	18.2561	18.6891	18.3551	18.9846	16.8277	18.1666	24	6	6	6	6	0.5095	0.706393	0.508663	0.656133	0.829844	0.74368	0.318158
ISAEDEMAGMDMT(1)R	Transport	transport.ammonium	AT1G64780	34.5	34.5	34.5	34	Y	19.4964	21.6995	17.7857	20.3121	17.9265	22.7607	20.9837	21.116	21.7496	21.8831	21.704	17.2907	18.1357	17.9942	17.7959	17.9693	17.5286	21.415	21.8426	22.36	18.231	17.96	20.0638		17.5352	18.9181	17.9557	18.0256	17.1981	23	6	6	6	5	0.9403	1.96418	0.634858	0.319659	1.8803	0.647616	1.9055
ISEQHEMQGMDMT(1)R	Transport	transport.ammonium	AT3G24300	34.5	34.5	34.5	34	Y	21.2087	23.9381	18.5116	24.2672	18.1179	25.299	17.2458	21.3832	27.0165	26.2364	26.4474	18.2895	18.0058	19.0435	19.4161	18.3897	17.925	24.6312	25.4874	25.5757	24.1823	22.7112	23.0154	17.3655	17.9165	19.051	18.6001	17.602	18.1725	24	6	6	6	6	1.9279	3.53296	3.85284	0.594165	1.21071	0.629125	3.34819
RVEPRS(0.979)PS(0.803)PS(0.218)GANT(0.029)T(0.96)PT(0.011)PV	Transport	transport.ammonium	AT4G13510	34.5	34.5	34.5	34	Y	19.3887	22.4911	18.1912	18.0057	17.9606	22.8278	22.6759	18.6201	23.7141	24.1465	22.9625	18.0612	17.5075	18.7377	19.4954	17.1544		18.7757		17.3215	18.5852	17.933	17.4128	17.4915	18.4385		18.0966		17.8158	20	6	5	5	4	0.99395	2.38453	1.97938	0.943252	0.66213	0.403281	2.22158
RVEPRS(0.988)PS(0.053)PS(0.959)GANTTPTPV	Transport	transport.ammonium	AT4G13510	34.5	34.5	34.5	34	Y	18.3542	19.3044	17.887	18.2942	17.9313	20.4028	17.7914	19.9416	18.0905	21.3444	18.2559	17.9537	18.0522	17.9673	17.7479	17.8721	17.7286	17.7233	20.4318	19.2275	16.2323	18.9091	17.2413	18.7554	17.691	16.6561	17.2019	19.2161	18.0674	24	6	6	6	6	0.5322	1.22669	1.4585	0.128724	1.51687	0.955435	0.659211
RVEPRS(1)PS(0.992)PS(0.008)GANTTPTPV	Transport	transport.ammonium	AT4G13510	34.5	34.5	34.5	34	Y	20.1328	22.5816	18.7277	20.2392	19.4513	22.1236	22.102	22.3966			23.7042	19.4435	19.4849	19.0562	17.5823	18.0715		18.1809	22.3408	21.389	18.3441	21.3446	19.8358	22.145	17.8783		18.079	17.1482	22.006	20	4	5	6	5	1.75535	2.04314	0.760315	0.856763	1.72922	2.42097	1.67251
RVEPRS(1)PS(1)PSGANTTPTPV	Transport	transport.ammonium	AT4G13510	34.5	34.5	34.5	34	Y	26.2859	27.5662	25.1135	26.6012	26.076	27.6343	27.3196	27.5469	27.5991	27.7312		25.2642	25.8114	25.4039	24.6268	23.956	25.6188	26.6381	27.1861	27.2274	26.9577	26.4383	25.1596	25.8858	25.2639	26.6161	26.5972	25.6695	26.4231	23	5	6	6	6	0.8195	1.05176	0.153402	0.69658	0.770381	0.555847	1.02402
VDPGS(1)PFPR	Transport	transport.ammonium	AT3G24300	34.5	34.5	34.5	34	Y	18.1374	18.5145	17.7603	18.1094	18.1654	18.173	19.6364	16.95	18.4867	17.9222	19.9189	18.8468	17.5828	17.6437	16.9928	17.2458	18.2497	17.9296	17.9267	18.1256	17.9947	18.1984	18.4815	18.6991	17.8574	18.1052	18.4646	17.3882	18.478	24	6	6	6	6	0.3644	0.70963	1.10877	0.681023	0.212405	0.484708	0.308769
VEPT(0.046)S(0.059)RS(0.274)S(0.625)T(0.992)PT(0.003)PTLTV	Transport	transport.ammonium	AT1G64780	34.5	34.5	34.5	34	Y	19.0559	20.3491	18.6259	19.2173	18.0314	23.4844	22.2457	22.0262	17.5754	18.1941	18.569	18.9318	18.658	18.6438	18.9908	18.3573	18.1738	20.8044	22.0886	17.4599	16.7448	18.2228	19.9831	18.0426	17.8191	18.2429	17.1942	18.2062	18.6834	24	6	6	6	6	0.4982	1.7771	2.51976	0.317708	2.0756	0.499298	0.988765
AAAASSWSDNSGTES(0.876)S(0.123)PR			AT1G59610	26.17	26.17	26.17	26	N	18.0359	17.8099	18.4762	17.7562	18.2141	19.1127	18.3804	17.3325	16.8228	17.3088	17.9024			18.663	17.7258	18.4199	19.0962		18.3429	17.1214	18.6796	16.8808		18.4456			18.8654	17.7315	17.8141	18	6	4	4	4	0.54865	0.73681	0.834828	0.573168	0.888103	0.538729	0.342433
AAAASSYSDNSGTES(0.877)S(0.123)PR			AT1G10290	26.17	26.17	26.17	26	N	17.9122	17.9886	17.9528	17.755	17.914	18.2419	17.6774	18.8792	17.5278	17.5623	18.0432		17.7501	17.6009		18.6136	17.8468	17.5483		18.93	16.9059		17.636		18.0227	17.7132	17.936	17.9838		18	6	4	4	4	0.23025	0.50413	0.519851	0.451964	0.84823	0.138461	0.102999
AAAAVTTTTT(0.001)DS(0.999)LAS(1)DDDR			AT1G66680	35.1	35.1	35.1	35	N	20.274	17.9028	18.2013	22.487	21.7145		18.0418	17.7181		18.4868	17.3645	19.481	16.7717	17.9105	18.63	18.2477	18.167	20.8551	23.9733	23.4326	22.135	21.8026	22.7234	23.2928	24.0212	23.1785	23.1899	17.834	18.7706	22	4	6	6	6	1.7453	2.55427	0.477583	0.889164	1.13266	2.67795	2.36184
AAAS(0.05)NGDEGS(0.974)S(0.974)QAGPGPDS(0.001)GS(0.001)GSAPAAGPGAGFAGIQLSR			AT4G02600	20.1.3.1	20.1.3	20.1	20	N	17.9732	17.9051	18.0272	17.9438	18.0168	18.267	17.2455	18.5381	17.2309	17.6676	18.4814	17.8242	18.1432	18.0434	18.4544	17.844	17.8544	17.8857	17.5966	18.897	19.1101	16.5824	17.5907	18.141	17.4606	17.5846	18.6772	17.5616	18.6757	24	6	6	6	6	0.3527	0.594635	0.601632	0.245295	0.934972	0.563754	0.0586837
AADDGDPTKFAAIYDS(0.001)S(0.098)S(0.83)PS(0.071)HPLLSKPSTS(0.001)ALDS(0.999)PR			AT4G38640	34.99	34.99	34.99	34	N	19.7124	21.4453	20.6413	18.7123	16.9696	22.902	23.6503	23.652	19.7086	22.3217	16.4374	18.9804	22.5465	18.0733	20.5721	21.0323	22.6434	17.3068		20.1928	18.6777	19.2498	18.1345	16.8945	16.9222	16.8819		17.1796		21	6	6	5	4	2.0703	2.45973	2.85366	1.85198	1.09446	0.141021	2.00807
AADDGDPTKFAAIYDS(0.002)S(0.018)S(0.954)PS(0.026)HPLLSKPS(0.014)T(0.043)S(0.021)ALDS(0.922)PR			AT4G38640	34.99	34.99	34.99	34	N	18.7414	20.0117	17.7963	19.0044	18.1533	21.9478	22.1193	18.9496	17.6155	22.4016	17.0361	18.9026	17.9507	16.7608	19.0965	16.8445	17.2226	17.7252	16.8016	19.4584	20.8324	21.0613	18.1475	18.2645	18.9813	18.3936	17.7729	17.5681	17.9397	24	6	6	6	6	0.8329	1.72818	2.43416	1.02426	1.73212	0.507638	0.986881
AAGGSETGPRS(0.23)S(0.767)PPT(0.002)YGM			AT1G56220	33.99	33.99	33.99	33	N	17.8032	17.8736	17.8612	17.5398	18.0204	17.6221	18.372	17.9798	17.9348	18.3031	17.0301	17.8225	17.7761	17.661	17.732		18.3143	18.6386	17.373	17.3985	16.2517	18.2696	17.3073	18.1348		18.4609	17.7375		17.7485	21	6	5	6	4	0.3776	0.54806	0.494498	0.260198	0.836808	0.346934	0.202649
AAGLADS(1)PPNS(0.948)PT(0.052)R			AT4G10930	35.2	35.2	35.2	35	N	18.9995	19.9084	17.7403	20.1115	18.2377	22.6921	17.5743	17.8016	22.5241	21.219	17.6392	17.4852	18.2921	17.4466	17.6312	18.188	17.3986	20.986	19.0677	18.3279	21.6442	22.4274	18.2156	18.2241	19.177	17.9739	18.7541	17.6108	17.6863	24	6	6	6	6	0.62725	1.8149	2.50377	0.396239	1.80792	0.618975	1.18722
AAGLADS(1)PPNS(0.998)PT(0.374)RS(0.628)VEVLPEK			AT4G10930	35.2	35.2	35.2	35	N	18.2877	17.9261	17.7865	19.3354	18.1027	18.1883	18.1584	17.7818	16.8394	17.8285	18.7605	17.4654	18.5429	18.352	17.6952	18.0639	16.5999	19.8046	20.5626	18.9116	17.6825	18.6391	20.4118	17.8422	17.7201	18.2939	18.4096	17.121	19.2292	24	6	6	6	6	0.47195	0.988188	0.637213	0.705456	1.12083	0.718015	0.710331
AANTPAEYDS(1)DDEYLAPR			AT1G32400	33.99	33.99	33.99	33	N	21.5068	20.6026	23.1552	19.6599	22.6096	21.4558	17.4826	22.2464	22.0165	21.7174	18.6967	22.5628	23.3174	22.6764	23.453	22.869	24.0527	17.3092	21.0284	21.4431	21.2117	16.8646	20.1024	23.2105	22.7377	22.601	22.8384	22.1858	22.0844	24	6	6	6	6	0.7186	2.00517	2.00195	0.562601	2.04919	0.420798	1.64946
AAPS(0.002)T(0.994)PT(0.003)GTSSGYSASSGFR			AT3G53390	35.1	35.1	35.1	35	N	19.4133	19.5542	19.7392	17.8715	20.4883	17.285	17.6246	21.6177	21.0258	18.0496	21.7223	21.587	21.7079	21.0033	17.4696	19.0873	17.5801	18.5011	18.195	17.6464	18.3542	16.3981	18.1344	21.2969	17.8227	20.9933	22.7187	22.4873	17.6109	24	6	6	6	6	1.05035	1.99595	2.11001	1.9558	0.777784	2.24784	1.10435
AAPTPIDT(0.01)KAS(0.039)T(0.951)K			AT5G66210	29.4.1	29.4.1	29.4	29	N	17.9705	18.1646	17.5491	17.6675	18.5009	19.2617	17.9912	18.9754	17.6652	17.2979	17.7962	19.0392	17.4408	17.9985	17.7765	16.1609	16.8786	17.2729	17.7559	17.8819	17.0796	17.9103	18.1045	17.7047	18.651	19.0852	19.1568	17.6252	18.7822	24	6	6	6	6	0.4697	0.793971	0.778123	0.986151	0.401258	0.674397	0.442846
AAPTSNFTVGSDGPPS(1)FR			AT5G03280	34.12	34.12	34.12	34	N	20.8488	21.8105	19.0854	21.0659	21.4335	22.1672	22.7736	22.7634	20.2215	20.2517	22.6856	19.9007	18.1188	18.1298	19.3464	19.1933	19.8234	20.5247	22.3155	22.8413	18.6085	21.66	20.4452	22.5714	22.8759	22.3513	22.6707	17.4829	20.6488	24	6	6	6	6	1.74665	1.7584	1.23963	0.792036	1.53515	2.09625	1.21428
AAS(0.117)S(0.883)LPVNVPDWSK			AT2G28400	35.2	35.2	35.2	35	N	18.1403	18.0734	18.2851	17.8899	18.3127	18.0936	17.7717	18.8436	17.7687	17.6473	18.3152	18.4946	19.0551	17.2119	18.9332	17.508	18.5077	16.8656	17.3146	17.0552	18.0056	18.4315	19.6667	19.7412	17.1682	18.1191	18.5095	17.0844	19.2539	24	6	6	6	6	0.6678	0.832721	0.451112	0.756573	1.05267	1.07901	0.198233
AAS(1)EEGEAVEEEVKGGGGMVGR			AT5G52310	20.2.2	20.2.2	20.2	20	N	18.9196	19.7152	18.0319	17.6976	19.8265	21.1895	18.6419	17.1619	21.6051	18.4429	21.2499	18.1176	18.3298	17.513	17.7159	18.2574	18.2578	17.2078	17.89		17.9255	17.7672		20.2244	22.4741	17.2928	19.1874	22.008	17.7723	22	6	6	4	6	0.6432	1.70014	1.86497	0.336787	0.333519	2.14359	1.10983
AAS(1)GSLAPPNADRS(1)R			AT4G11740	31.4	31.4	31.4	31	N	20.7254	21.0523	18.3462	21.6865	21.0234	18.5572	24.0932	24.3358	23.2533	17.5768	18.4975	18.7161			18.2915	17.8199	18.5572	23.1002	18.212	23.4024	23.4757	19.1583	22.7706	22.8385	17.9546	23.0588	18.3296	22.4014	21.5576	22	6	4	6	6	2.408	2.52232	3.15292	0.392162	2.35726	2.29329	1.4858
AAS(1)PDPLGESSSSGTAR			AT4G35980	35.2	35.2	35.2	35	N	18.9327	17.6488	18.2849	21.4105	18.1725	17.271	17.667	16.9407	17.8826		18.4823	19.0196	18.5653	18.7195	18.0052	17.4166	17.9834	21.6289	17.7476	22.2524	22.3876	23.4	21.0463	19.0471	17.7411	18.3515	18.204	17.3684	18.323	23	5	6	6	6	0.6561	1.84711	0.590308	0.58828	1.96055	0.575034	1.71016
AAS(1)PIRS(0.25)DS(0.75)FQAR			AT4G06534	35.2	35.2	35.2	35	N	18.3384	19.8606	17.5074	17.7799	17.6232	21.1115	18.0985	17.6388	21.4889	21.8852	18.9406	17.588	17.5125	17.5374		17.3917		17.3838	19.0524	17.3034			17.3801		17.4919	17.5934	18.2242	17.3394	17.467	19	6	4	4	5	0.2079	1.49705	1.85488	0.0832844	0.849126	0.347947	1.11747
AAS(1)PQIRT(0.992)PS(0.007)S(0.001)DVDSQYISQLLAEHQK			AT3G08620	27.4	27.4	27.4	27	N	19.033	19.5279	18.0157	20.5883	17.8925	18.4553		23.0248	17.2429	21.1184	17.7981	18.6979	18.7198	18.6273	17.8784	17.3069	16.8639	17.8692	19.5058	23.8715	22.9565	22.0874	17.2395		18.1833	17.6776	17.0029	17.7219	18.8768	22	5	6	6	5	0.82705	2.13912	2.4557	0.7979	2.77183	0.692836	1.29058
AAS(1)S(0.986)T(0.015)NQDYDLLQGR			AT4G16310	26.7	26.7	26.7	26	N	18.1708	17.8892	18.2278	18.9849	17.6699		17.6519	16.7513	17.9934	19.9923	17.0569	18.6354	19.0035	18.0446	17.7614	18.2072	17.7147	19.4141	18.3672	18.4602	20.7108		17.9724	17.0821	18.0107	17.7324	17.3027	17.7223	18.169	22	5	6	5	6	0.3577	0.943485	1.27257	0.506484	1.10055	0.412878	0.575726
AASPIRS(0.049)DS(0.951)FQAR			AT4G06534	35.2	35.2	35.2	35	N	18.3231	19.6783	17.799	17.9926	17.7123	21.1115	17.6436	18.1017	21.4889	21.8852	17.8387	18.1039	18.3215	17.2473	18.0972	17.4317	17.5924	18.4006	18.2519	17.529			17.7889	17.6739	17.773	17.5402	17.5693	17.9519	17.7657	22	6	6	4	6	0.2841	1.3291	2.0106	0.432855	0.404178	0.151978	0.929221
AASQMAGS(0.994)PS(0.006)VLK			AT3G54760	35.1	35.1	35.1	35	N	21.2266	21.9948	18.1747	22.2004	22.0278	22.3431	22.6313	23.5932	22.3681	17.9005	23.1326	18.9927		17.1156	18.218	17.3108	19.2362	20.6854	22.6737	23.7795	22.3905	21.5677	22.1058	22.641	23.874	21.8334	23.7947	22.9326	17.0911	23	6	5	6	6	1.2501	2.35671	2.0629	0.957314	1.04482	2.53511	1.95193
AASTHGIALVAPDT(0.571)S(0.429)PR			AT2G41530	25	25	25.0	25	N	17.893	17.9777	17.6897	17.949	17.9557	16.7592	19.3459	17.336	18.6193	17.9348	17.8707	17.2598	17.996	17.681	17.2858	18.4125	17.5031	18.7605	17.4324	18.4625	17.7456	16.7989	18.4941	17.9251	18.094	17.6867	18.2644	17.8621	17.9016	24	6	6	6	6	0.4184	0.610617	0.915798	0.447013	0.755027	0.199704	0.136085
AASTTGMSSMVADS(0.566)S(0.432)PPY(0.002)VNLKK			AT3G12950	35.2	35.2	35.2	35	N	17.8225	18.0571	17.6824	17.8669	17.6558	18.0157	16.9024	17.7506	18.066	18.5387	19.0693	17.5204	17.8121	17.5637	17.8577	18.0069	17.3336	18.3002	17.2634	17.3679	17.949	18.7963	17.5247		16.654	17.6234	17.5336	17.6883	18.7798	23	6	6	6	5	0.2651	0.590527	0.732879	0.250937	0.598109	0.755648	0.186402
AATAS(0.042)S(0.946)EAS(0.012)EGPVMGLINKR			AT1G27090	35.1.40	35.1.40	35.1	35	N	17.9633	17.6944	17.7203	17.9994	18.3538		17.9215	17.4639	17.5841	18.061	17.4413	17.1896	17.8987	16.9286	18.3334	18.2512		17.1451	17.1871	18.6096	18.7033	18.6292	17.7221	17.5606	18.5226	17.6457	17.6063	19.2139	19.5739	22	5	5	6	6	0.4819	0.69592	0.280769	0.632061	0.739056	0.888396	0.307342
AATLLS(0.005)LGS(0.995)HQR			AT1G08720	30.6	30.6	30.6	30	N	18.0559	18.2468	18.5219	18.0064	17.512	18.8655		18.1396	17.8279	18.1541		18.5983	18.3129	17.5662	18.9365	19.1875	18.5302	18.4538	17.7457	17.7253	18.2684	18.0291	17.8162	17.9209	17.2953	17.7505	17.3434	17.1893	17.5728	22	4	6	6	6	0.37005	0.545732	0.439072	0.561759	0.300827	0.285411	0.428505
ADANENS(1)EES(0.985)AHAT(0.015)PYSSDASGEIR			AT2G23140	29.5.11.4.2	29.5.11	29.5	29	N	19.9097	22.5975	18.3315	19.9995	17.7388	22.6795	22.9229	23.3487	22.3054	21.0735	23.2548	17.1204		17.6643	18.3922	20.306	18.1749	18.2842	23.1079		19.2918	18.2909	21.0225	17.7678			17.8085	17.7094	17.6694	20	6	5	5	4	1.32085	2.30705	0.838672	1.20818	2.06586	0.0615895	2.17559
ADDGS(1)EDEIREANVDGDT(0.55)AS(0.45)QHEAAWLPGK			AT2G28390	35.1	35.1	35.1	35	N	19.1637	19.7654	18.2593	20.5866	18.0434	21.2609	21.2305	17.8882	21.4878	17.9499	18.7751	17.7943	19.0764	17.8453	18.2903	18.2973	18.2523	20.841	22.2708	21.7441	18.0629	21.7179	18.8828	17.6612	18.042	18.235	17.1189	18.4616	18.7417	24	6	6	6	6	0.51875	1.60784	1.74071	0.459941	1.72005	0.58311	1.21923
ADES(1)PKSIYDFTVK			AT2G31570	21.2.2	21.2.2	21.2	21	N	18.4483	18.8019	17.6421	17.8592	19.2181		19.4161	18.0632	17.5807	20.4827	18.4668	18.2702	18.0617		16.8356	17.4418	17.6014	18.024	17.1554		18.1523		18.105	19.3886	20.592	19.6329	19.6312	18.1517	17.9122	20	5	5	4	6	0.5373	1.05641	1.15669	0.56187	0.472165	1.01015	0.751914
ADFASAAIAT(1)PPIS(1)KEIK			AT1G01540	29.4.1.55	29.4.1	29.4	29	N	18.0389	17.9841	18.7078	17.5813	17.8825	18.1995	17.7346	18.1732	18.0935	17.4023	18.3012	17.0797	18.285	18.384	19.4097	18.9159	20.1723	16.9829	18.0653	17.8484	17.1606	18.1309	17.2997	17.7685	17.7752	18.4527	17.7078	17.0141	18.5765	24	6	6	6	6	0.3582	0.756249	0.345096	1.05972	0.494374	0.568491	0.477584
ADKTDIIS(0.002)S(0.008)S(0.2)S(0.79)DKAS(1)PPPPSAFR			AT3G47200	35.2	35.2	35.2	35	N	17.9733	17.9969	18.0283	18.2285	17.6434	17.5658	18.3736		17.3892	18.8895	17.7663	17.2987	18.6588	18.3384	17.9609	18.3777	17.5354	18.3015	18.8742	17.4134	19.0708	18.0141	17.6969	17.3378	17.7424	18.5098	16.8692	17.6625	17.7389	23	5	6	6	6	0.4285	0.587547	0.62192	0.528315	0.651871	0.540872	0.243249
ADKTDIIS(0.005)S(0.02)S(0.615)S(0.359)DKAS(1)PPPPSAFR			AT3G47200	35.2	35.2	35.2	35	N	17.9872	18.0651	18.0517	17.7339	18.098	18.8153	17.4103	17.9604	17.9794	17.8804	18.3445	17.8493	18.651	18.1109	18.1901	18.645	16.8638	17.3651	18.0062	17.8289	17.0897	17.9436	18.1701	17.9679	18.9351	17.266	18.5951	17.9108	17.9133	24	6	6	6	6	0.21595	0.528434	0.473751	0.661195	0.416755	0.587563	0.16995
ADKTDIIS(0.607)S(0.117)S(0.12)S(0.156)DKAS(1)PPPPSAFR			AT3G47200	35.2	35.2	35.2	35	N	20.4812	24.1022	17.8108	22.5446	17.4673	23.3663	24.3316	24.4695	24.6244	25.1785	22.6429	16.404	17.5506	18.3916	18.7875	18.283	17.4484	22.7679	22.8982	23.3586	23.0485	22.2792	20.9153	18.4311	17.4352	17.3581	16.7096	17.7268	17.1428	24	6	6	6	6	2.75005	3.05735	0.926256	0.859345	0.873666	0.581139	3.34584
ADKTDIIS(0.987)S(0.005)S(0.004)S(0.004)DKAS(1)PPPPSAFR			AT3G47200	35.2	35.2	35.2	35	N	18.1535	18.4374	18.2028	18.1575	17.8634		18.1025	17.2265	18.6896	18.2531	19.9152	18.1138	19.0802	18.3038	18.3919	17.6784	17.6489	19.2086	18.0943	17.5298	18.0134	18.3856	17.7135	18.5148	18.7649	17.6945	17.7009	17.5912	16.9143	23	5	6	6	6	0.4123	0.681822	0.982301	0.530224	0.59544	0.673321	0.235671
ADNNS(1)PPGSVEQK			AT5G57020	29.4	29.4	29.4	29	N	18.1609	18.2802	18.5258	18.0278	17.7394	18.0312	17.8624	19.082	18.1702	17.6861	18.8492	18.612	18.7238	19.8669	18.0412	17.4766	18.434	16.3232	17.3827	17.7136	19.8458	18.8619	18.0397	18.6082	17.2765		17.5659	18.2359	17.0105	23	6	6	6	5	0.567	0.848382	0.560046	0.798631	1.21832	0.666521	0.337387
ADQTSDSTSPVAPLS(0.002)VS(0.099)S(0.671)PT(0.163)AT(0.066)KK			AT4G15790	35.2	35.2	35.2	35	N	19.0123	17.6079	19.7463	17.9856	20.6606	16.7447	17.0534	18.3759	18.8192	17.4004	17.2538		22.8785	22.2585	17.3226	18.0702	18.2014	18.1425		17.5746	18.2859	17.88	18.0448	23.1	18.2824	23.1406	17.9005	24.3454	17.1949	22	6	5	5	6	0.7094	2.36877	0.809704	2.60731	0.273081	3.19261	1.44702
ADS(0.831)T(0.169)GDENDQVEDFALVQYIENSK			AT4G26450	35.2	35.2	35.2	35	N	19.2638	17.6393	20.7052	18.2263	19.8679		16.6062	17.6936	17.7748	17.2993	18.8226	22.0659	22.1372	17.8531	20.1791	19.7229	22.2728	17.4754	18.3264			18.2272	18.8761	18.3255	22.2122	20.6369	17.7752	22.4204	17.8369	21	5	6	4	6	0.851	1.93619	0.806876	1.77402	0.576227	2.16729	1.42159
ADS(1)FKGISDDDSTQTGMK			AT1G71710	3.4.1	3.4.1	3.4	3	N	23.0187	24.0356	21.4151	23.3325	23.2917	23.4048	25.3125	25.0023	23.8732	22.7214	23.8993	22.9417	23.5328	23.0788	18.6857	17.9733	22.2782	21.0587	23.5807	25.5011	23.9593	23.4404	22.4549	22.8249	24.3782	22.1264	23.8722	24.1783	22.3701	24	6	6	6	6	0.72845	1.77995	0.973136	2.43408	1.49062	0.972491	1.1223
ADS(1)GS(1)KIVDSLK			AT1G17210	35.1	35.1	35.1	35	N	17.8867	17.975	17.7982	17.9929	17.8162	17.2167	18.2594	18.4367	17.8641	17.6465	18.4268	18.4337	17.6837	18.0047	16.8316	17.6829	18.1528	18.8273	17.2204	17.9196			18.0044	17.9195	17.6898	18.2071	17.5552	18.7305	16.7951	22	6	6	4	6	0.31375	0.548583	0.48855	0.553708	0.657897	0.65211	0.102573
ADS(1)VEGTVVDRDGDEVNDDSAGPSK			AT1G17210	35.1	35.1	35.1	35	N	18.3602	18.1481	17.9121	19.2342	18.2568		18.6827	18.253	17.9806	17.6653	18.159	18.3032	17.4188	18.5876	17.651	18.1188	17.3932	18.821	19.1566	19.1822	18.4137		20.5975	18.2367	18.2973	18.0516	18.5348	18.3762	18.0439	22	5	6	5	6	0.2771	0.68994	0.373521	0.496556	0.823296	0.190272	0.58232
ADT(1)LDFSK			AT3G63260	29.4	29.4	29.4	29	N	18.4618	18.4428	17.8729	20.0314	17.4968	18.4503	18.6351	20.6737		16.986	17.4689	17.6581	18.4986	17.1126	17.7551	18.1	18.1127	18.3311	21.7944	23.0941	18.6207	17.2354	21.1129	17.0142	17.1515	18.3078	17.6981	17.6079	17.2015	23	5	6	6	6	0.5351	1.64015	1.42168	0.477211	2.29594	0.479567	1.11686
ADTPSS(1)PAGDGGESGGSVR			AT2G38880	27.3.15	27.3.15	27.3	27	N	17.9732	18.0209	17.7801	17.956	18.1359	18.6029	18.0473	18.0919	18.3206	16.715	18.3476	16.1851	18.4992	17.7942	16.8708	18.4824	18.8489	18.151	17.4222	17.9011	18.2024	18.7464	17.3131	18.8525	17.8264	17.5306	18.5929	18.3823	17.6307	24	6	6	6	6	0.4246	0.694491	0.670282	1.05107	0.533807	0.547811	0.148691
AEAAGERS(1)NT(0.999)Y(0.001)DVGPVTR			AT3G10730	35.1	35.1	35.1	35	N	18.5713	20.238	17.8548	18.2585	17.9339	19.106	23.0252	21.2624	22.9838	17.669	17.3818	17.7371	17.7386	18.1314	18.455	17.6602	17.4066	17.9437	17.9666	17.3293	18.6112	18.9435	18.7566	17.04	18.3983	18.8292	17.8922	17.9886	17.455	24	6	6	6	6	0.5468	1.61261	2.54544	0.374928	0.614726	0.640369	1.1248
AEAAGERS(1)NT(1)Y(0.001)DVGPVTR			AT3G10730	35.1	35.1	35.1	35	N	18.8945	19.983	17.8462	19.4223	17.7805	21.3934	21.7557	20.9311	19.111	17.5041	19.2028		18.0988	17.6497	17.7524	17.5791	18.1511	20.8631	19.4671	21.3384	17.6805	19.422	17.7626		17.213	18.046	17.6906	18.1726		21	6	5	6	4	0.647	1.50251	1.64587	0.262452	1.51907	0.429872	1.11486
AEEGNVEEKVKVEEIEVNT(1)DNK			AT3G55340	27.4	27.4	27.4	27	N	18.7737	21.8012	17.7617	17.9905	17.5414	18.2316	25.1261	23.7589	19.198	20.8411	23.6512	17.922	18.7797	18.0974	17.7941	17.2889	16.6882	18.8423	18.2295	18.218	16.3174	18.5879	17.7481	17.1806	17.5085	17.5638	17.8705	17.8167	17.3081	24	6	6	6	6	0.6399	2.28084	2.78389	0.714382	0.899928	0.27211	2.02662
AEEQQNS(0.055)DQS(0.945)NGGNVIPTPEEVATFLHK			AT2G43910	13.1.3.4.13	13.1.3	13.1	13	N	18.8724	17.724	19.0279	18.2688	20.3036	17.7443	17.4711		17.5362	18.2496	17.6189		21.3597	17.5714	19.5559	18.6894	17.963	17.0423	19.4336	17.806	19.6122	18.7577	16.9608	18.9428	20.692	17.7449	21.2312	21.6122	21.5985	22	5	5	6	6	0.9487	1.54755	0.311065	1.50715	1.16875	1.59995	1.11785
AEEQQNS(0.996)DQS(0.004)NGGNVIPTPEEVATFLHK			AT2G43910	13.1.3.4.13	13.1.3	13.1	13	N	19.6881	17.5133	20.7494	19.5995	20.1651		16.9459		17.8457	17.3525	17.909	21.5081	21.7722	18.455	20.634	19.8929	22.2343	17.8598	17.5011	21.7757	21.5915	19.7329	19.1362	18.3776	18.5128	17.3114	22.2466	22.5293	22.0131	22	4	6	6	6	2.0035	1.96778	0.452721	1.40269	1.80923	2.3412	1.40953
AEESTEGETEAVVENAVET(0.999)EAEGEGEAT(0.001)VAAEEAKPPWK			AT5G47190	29.2.1.1.1.2.19	29.2.1	29.2	29	N	17.9604	18.0139	17.4961	18.2256	18.1351	18.7786	18.4302	17.3254	17.7427	17.9615	17.8453	17.5755	16.3914	17.2744	18.1315	17.7137	17.89	16.855	18.6887	18.4783	18.6683	18.1377	18.5255	18.8942	18.0246	18.0882	18.3444		17.324	23	6	6	6	5	0.4491	0.634141	0.517074	0.613524	0.700073	0.568404	0.326129
AEKTEIFS(0.02)S(0.02)PS(0.942)S(0.942)PPPS(0.065)FY(0.01)MVDK			AT3G47210	35.2	35.2	35.2	35	N	18.7177	19.8289	17.5205	19.5469	17.9747	20.898	22.6337	22.6326	17.7012	16.9131	18.1949	16.4704	17.7794	17.433	18.8591	16.2699	18.3115	19.6885	19.8772	20.2575	21.5065	18.0427	17.9086	17.317	17.4733	17.3065	18.1229	18.846	18.7821	24	6	6	6	6	0.78395	1.78348	2.55224	1.01577	1.37265	0.716033	1.14128
AEKTEIFS(0.167)S(0.832)PS(0.017)S(0.323)PPPS(0.659)FY(0.002)MVDKTGK			AT3G47210	35.2	35.2	35.2	35	N	18.2418	18.3424	17.598	19.0515	17.992		18.4029	17.2218	18.8737	18.4434	18.7699	18.1188	17.7603	17.1773	18.5125	16.7539	17.2648	19.0828	19.639	20.3908	19.8034	16.6647	18.7286	18.3524	18.6662	17.6679	17.7818	18.1863	17.2973	23	5	6	6	6	0.592	0.964737	0.658529	0.653365	1.30432	0.500803	0.617167
AEKTEIFS(0.957)S(0.043)PS(0.011)S(0.954)PPPS(0.035)FY(0.001)MVDKTGK			AT3G47210	35.2	35.2	35.2	35	N	18.6768	20.6024	17.9395	17.4958	18.2757	20.1477	22.7056	22.5011	19.2734	21.1626	17.8243	17.1365	17.9559	18.1521	19.1294	17.3578	17.905	17.579		17.062		18.2316	17.1104	18.6824	18.5446	18.0908	18.3644	17.3936	18.5783	22	6	6	4	6	0.70555	1.612	1.89911	0.699386	0.543151	0.479465	1.3867
AEKTEIFSSPSS(1)PPPSFYMVDKTGK			AT3G47210	35.2	35.2	35.2	35	N	18.4234	20.17	18.0302	18.174	17.7947	21.2511			20.613	19.5437	19.2721	18.0289	18.1005	18.1067		18.0792	17.8354	17.385	18.2471		18.83	17.7105	18.6973	17.3843	17.3909	18.2971	17.6113	18.4504	17.6341	20	4	5	5	6	0.4809	1.04863	0.924392	0.113075	0.621867	0.463305	1.09639
AELVELLGSDS(0.998)S(0.002)			AT1G06190	35.2	35.2	35.2	35	N	19.7707	17.9997	22.5686	17.802	20.153	18.3926	17.7032	17.5714	18.04	18.2911		20.5222	22.1379	23.525	22.7038	22.463	24.0596	18.216		17.7091	18.4376	16.609	18.0382	18.8302	22.9641	18.6966	22.3007		17.9735	21	5	6	5	5	0.7344	2.3876	0.357862	1.22804	0.718125	2.2987	2.22923
AES(0.888)ET(0.115)GT(0.998)KEVEVTNVNSDGDQSDINSK			AT1G67230	35.1	35.1	35.1	35	N	20.3376	20.7568	18.1956	22.5764	19.8216	19.1488	22.4613	19.3412	23.2804	22.1884	18.1208	17.6761	19.1278	18.3345	18.3967	17.3455	18.2931	22.8505	17.6809	24.2193	24.028	23.9471	22.7325	21.4875	17.6222	22.9963	16.68	17.9921	22.1512	24	6	6	6	6	2.07095	2.57184	2.13829	0.621418	2.47994	2.69573	1.82958
AES(0.97)ET(0.921)GT(0.109)KEVEVTNVNSDGDQSDINSK			AT1G67230	35.1	35.1	35.1	35	N	19.4813	20.6775	18.0149	17.463	21.0969	22.5659	22.4613	18.5645	18.9099	18.8514	22.7121	18.3102	18.5279	17.4214	17.8498	17.3975	18.5824	17.1489		17.6976		17.5068	17.4988	21.4875	22.6536	22.9963	19.0727	18.2201	22.1512	22	6	6	4	6	1.07065	2.14379	2.08861	0.535371	0.228689	1.98336	1.83954
AES(0.999)ET(0.001)GTKEVEVTNVNSDGDQSDINSK			AT1G67230	35.1	35.1	35.1	35	N	19.4695	21.0819	17.5891	21.4515	17.4423	23.0051	22.2371	23.7267	18.1987	21.6441	17.6797	17.4511	17.4994		17.2967	18.0169	17.6812	18.9167	17.4506	24.3961	23.3893	22.5686	21.9877	17.5218	17.4215	17.6075	17.3258	17.4559	17.3213	23	6	5	6	6	0.3599	2.61549	2.53898	0.27568	2.69791	0.111752	2.17172
AES(1)MTNPVKPAVLPVVPEK			AT1G73150	27.3.52	27.3.52	27.3	27	N	21.1379	22.9955	20.1773	20.4055	20.9732	22.8137	25.2931	24.7192	23.2571	17.4689	24.4211	22.9966	21.0464	20.4777	17.7655	18.0801	20.6976	19.1728	23.1088	23.3225	21.9061	17.8959	17.0272	21.3023	22.7304	18.3117	23.4211	22.1934	17.8801	24	6	6	6	6	1.7676	2.59142	2.86102	1.96366	2.73127	2.33786	1.28283
AESQTGGGGGGSHESGGDQS(1)PR			AT3G53340	27.3.15	27.3.15	27.3	27	N	19.1903	17.436	17.5311	21.4956	19.1549		17.0099	18.4478		17.4398	16.8466		17.2441		17.8316	17.4278	17.6208	22.208	18.1821	23.8868	23.2428	22.8621	18.5915	21.7373	21.4881		17.8891	16.7255	17.9345	19	4	4	6	5	0.6904	2.45653	0.719423	0.252578	2.47218	2.29708	1.89903
AETENFLVDAIES(0.001)S(0.018)DS(0.981)PLLGNETAR			AT3G03720	34.3	34.3	34.3	34	N	18.3627	17.6469	20.0312	17.7653	17.9362	18.3145	17.8012	18.5451	17.6448	16.2001	17.376	17.7394	20.9396	20.5437	19.3059	20.1903	21.4686	17.2405	18.3651	18.0441	18.0707	16.975	17.8968		17.5916	18.6232	17.0314	17.7645	18.67	23	6	6	6	5	0.5791	1.32553	0.829799	1.33848	0.538152	0.703113	1.13046
AETKPS(0.002)FS(0.998)PK			AT3G17880	21.1	21.1	21.1	21	N	18.3739	17.9565	17.9689	19.6673	17.788	17.2362	18.4165	17.9787	19.1997	17.7443	17.1639	18.8518			16.9076	18.096	18.0202	18.7352	17.9591		22.9598	17.2591	21.4235	16.8918		17.8818	17.7702		18.6081	19	6	4	5	4	0.7196	1.51492	0.768077	0.800969	2.42441	0.703528	0.885288
AEVTTEKAS(1)S(1)AEEDGTK			AT1G72150	34.99	34.99	34.99	34	N	22.9121	22.3574	21.8331	23.9887	23.4692	22.7373	17.8649	22.8708	23.9081	23.5407	23.2226	21.9306	23.6357	22.5776	21.7809	21.1292	19.9444	24.4781	23.5493	24.7751	23.886	24.6297	22.6138	23.6364	24.6065	24.3133	23.0682	23.1646	22.0262	24	6	6	6	6	0.70345	1.5935	2.24249	1.25526	0.820096	0.934852	0.990173
AFAHPPEELNS(1)PASHFSGK			AT3G15450	17.2.3	17.2.3	17.2	17	N	20.0419	17.7905	18.9758	20.5883	21.8847	17.1166	17.8775	18.0079	18.1602			20.0652	17.697	17.7924	17.8225	21.502		18.608	22.7817	22.2259	21.2698	20.6475	17.9967	23.4376	24.0074	18.0151	24.6002	24.1787	17.0695	21	4	5	6	6	1.4914	2.61741	0.463915	1.72731	1.92866	3.39746	1.79669
AFDDADYVKDDDEEEEEAVS(1)DVELENK			AT1G56460	27.3.99	27.3.99	27.3	27	N	19.2848	20.2632	17.4641	19.4178	20.0162	21.86	23.2416	22.1116	18.2883	18.4355	17.642	16.8061	17.2556	18.1698	17.8722	16.8749	17.8058	18.2143	21.1353		17.8153	21.6309	18.2931	20.7536	22.3223	18.5297	18.9733	22.5269	16.9917	23	6	6	5	6	1.0375	2.10222	2.40618	0.566565	1.8117	2.21858	1.26817
AFGDKS(1)LK			AT2G20630	29.4	29.4	29.4	29	N	19.2085	19.1195	18.3324	21.2204	17.6159		18.0899	18.9338	19.327	20.4682	18.7786	18.6107	17.2694	18.2717	18.6594	18.4329	18.7504	21.1694	18.6589	21.3952	21.868	22.2372	21.9935	17.5867	17.3202		17.6181		17.9388	21	5	6	6	4	0.7206	1.62001	0.876464	0.548244	1.31494	0.253351	1.55829
AFNT(0.234)AS(0.294)VNKT(0.471)LPEDIT(0.003)AS(0.948)PLPT(0.048)K			AT2G41705	35.1	35.1	35.1	35	N	18.2794	19.7101	17.5898	17.6064	17.7905	21.1008	21.5575	16.7624	19.2116	21.004	18.6244	17.4082		17.6143	17.3569	18.2058	17.3638	17.2151		17.8306		18.0739	17.3061	17.5246	17.8463	17.6041	18.6559	17.3214		20	6	5	4	5	0.4087	1.39381	1.85134	0.359984	0.413166	0.519022	1.02797
AFQFSISPS(0.001)S(0.003)NS(0.996)PPVS(1)PR			AT2G19810	27.3.12	27.3.12	27.3	27	N	19.0101	17.8306	18.1976	20.2376	19.7747	18.4296	17.7865	17.5921	18.3291	17.4396	17.4068	17.3537	18.9856	17.8935	17.4107	18.1242	19.4182	18.3201	21.4823	21.9138	21.2294	20.8033	17.6765	17.434	17.9339	21.5426	21.2131	21.3431	19.1814	24	6	6	6	6	0.8878	1.64404	0.446904	0.841433	1.78318	1.83705	1.17509
AFQLS(0.009)IS(0.978)PVS(0.02)GS(0.993)PPMS(0.999)PR			AT4G29190	27.3.12	27.3.12	27.3	27	N	17.926	18.137	18.105	17.939	17.5231	18.0458	18.6122	17.7248	17.8394	18.4268	18.1729	17.4558	18.0948	18.5654	17.7017	18.7722	18.0401	17.3035	17.7296	18.0433	18.8205	18.4068	17.33	16.7848	16.8682	17.6044	18.1083	17.0436	18.7295	24	6	6	6	6	0.4112	0.593118	0.339947	0.49911	0.60419	0.775677	0.282272
AFS(0.987)PS(0.013)IVSGS(0.001)QWRPGS(0.999)PFQSQNETVR			AT5G18230	27.3.67	27.3.67	27.3	27	N	18.9918	17.6853	18.3048	17.7691	22.0042	18.5477	18.3707	16.2356	18.1283	17.4714	17.3581	17.9205	18.8319	17.7809	18.6394	18.0983	18.5579	16.3306	18.0435	17.7452	18.6398		18.0863	21.1527	22.2973	21.5354	22.2433	22.5859	22.2108	23	6	6	5	6	0.5898	1.95463	0.856061	0.428662	0.866586	0.542026	2.06061
AFS(0.992)ES(0.008)DIQTLGTGNTGLVQSQLDR			AT4G27900	35.2	35.2	35.2	35	N	19.8776	19.8985	19.7657	18.0837	21.4636	17.4765	17.8316	21.6394	21.4662	19.0937	21.8837	22.3927	22.0995	21.6927	17.0103	17.8791	17.5198	17.8684	20.0883		18.163	16.9428	17.3558	21.4397	22.7294	20.3252	22.9371	23.5628	17.7874	23	6	6	5	6	2.22	2.26261	2.01076	2.53993	1.2148	2.14434	1.38132
AFS(1)DEQINR			AT1G24300	35.1	35.1	35.1	35	N	18.8481	18.5123	18.2683	17.9543	20.4117	19.2205	18.9228	18.4804	17.0695	19.7725	17.6083	18.5282		18.8835	17.4203	18.7254	17.7843	17.5339		17.2292	17.0243	18.3751	19.609	17.3435	22.4945	21.7656	22.059	21.6121	17.1956	22	6	5	5	6	1.09435	1.72313	1.01568	0.634098	1.0586	2.45287	1.10718
AFS(1)PSIVSGSQWRPGS(0.964)PFQS(0.009)QNET(0.027)VR			AT5G18230	27.3.67	27.3.67	27.3	27	N	19.2224	18.2706	18.3947	18.0197	22.0042	18.1505	18.417	17.8492	18.1436	19.0812	17.9822	19.0642	18.8319	18.2249	17.6854	17.8241	18.7373	16.4148	18.8693	19.0334	18.7507		17.0302	21.1527	22.2973	21.5354	22.2433	22.5859	22.2108	23	6	6	5	6	0.7685	1.82286	0.440411	0.568218	1.20816	0.542026	1.89439
AGDS(0.01)T(0.99)PEELANATQVQGDYLPIVR			AT3G49010	29.2.1.2.2.13	29.2.1	29.2	29	N	24.6589	24.87	24.5731	23.3091	25.8835	24.9251	26.0218	24.3249	24.8154	23.8573	25.2753	25.6194	24.6576	24.6519	22.9055	23.5643	26.0398	21.8213	25.0386	25.8594	24.3168	23.4238	19.3949	25.7873	26.7624	25.1822	27.3307	26.7116	23.5266	24	6	6	6	6	1.00105	1.71673	0.750951	1.1881	2.3689	1.38627	1.0604
AGGDES(1)EIDSSQDEK			AT3G49140	35.1.5	35.1.5	35.1	35	N	18.5202	17.9502	18.3914	17.8584	19.8808	17.3276	17.3461	18.6762	18.4487	18.3257	17.5769	17.8265	19.7838	17.8503	18.5163	19.0604	17.3113	16.9078	17.9053	17.7717	18.4433	18.0647	18.0578	20.5212	20.6865	22.3015	18.3617	17.8262	19.5878	24	6	6	6	6	0.45225	1.26224	0.601415	0.914368	0.517259	1.64523	0.936428
AGIVTEPWSVAENGNPSITAKGS(0.82)S(0.18)R			AT2G38170	34.21	34.21	34.21	34	N	18.3622	18.4642	18.9823	17.3863	18.2766	19.2272	18.9558	18.3233	18.0378	18.1781	18.063	20.0516	17.2279	17.3974	18.4407	19.4604	21.3157	17.2887	17.3516		17.2104		17.6945	18.3263	16.8319		18.5527	18.6261	19.0461	21	6	6	4	5	0.7228	1.07705	0.503651	1.59372	0.213431	0.848549	0.664796
AGLLALDDENS(1)EDLEEETHDEEDNTLSYSDLTR			AT1G78280	27.3.57	27.3.57	27.3	27	N	19.7689	20.4847	19.9454	17.9134	20.423	18.8856	22.9846	21.6556	18.2658	18.7934	22.323	17.7439	21.8716	20.6472	19.8745	18.0116	21.5235	17.4322	17.8683		17.8691	17.6344	18.7632	17.4534	21.7458	17.4602	23.0399	22.3466	20.4919	23	6	6	5	6	1.4322	2.02935	2.06596	1.74839	0.50881	2.44539	1.2097
AGS(0.002)S(0.008)T(0.007)T(0.005)FLS(0.975)PPS(0.829)S(0.174)PR			AT3G06170	35.1	35.1	35.1	35	N	21.21	17.6965	21.9043	21.9087	22.1594	17.0577	16.5812	18.899		18.248		22.5817	23.1332	23.1581	22.4233	22.5358	17.5934	22.7022	22.5023	21.6305	22.6539	21.5421	20.4211	23.074	22.1776	23.454	17.7397	23.403	23.1077	22	4	6	6	6	0.7638	2.34274	1.06489	2.1351	0.890176	2.21325	2.15044
AGS(0.994)IDES(0.559)RS(0.441)VES(0.006)MERPR			AT1G13020	29.2.3	29.2.3	29.2	29	N	17.7184	17.6684	18.0844	17.7778	17.3448	17.7001	18.3789	17.4509	17.5328		17.2792	18.3017	18.1216	17.3802	18.382	18.1374	18.1834	17.9371	17.4684	17.3589	18.6504		17.4741	18.0722	16.4397	17.5113	17.2222	16.9929	17.8303	22	5	6	5	6	0.36575	0.531885	0.425143	0.359354	0.536248	0.591712	0.305272
AGS(0.997)NKET(0.003)EMES(0.999)VS(0.001)AKK			AT1G15210	34.16	34.16	34.16	34	N	18.3377	19.2878	18.2445	17.6552	18.1633	19.0253	18.1406	18.1212	19.5232	20.5492	20.3675	18.6565	17.9606	18.1833	17.9257	18.7727	17.9681	17.5768	17.5378	18.2336	18.2194	17.4881	16.8756	19.3838	16.3176	17.9606	18.0391	18.152	19.1267	24	6	6	6	6	0.53985	0.975897	1.05435	0.377124	0.511565	1.08453	0.68499
AGS(1)APEGTQFDTR			AT1G54270	29.2.3	29.2.3	29.2	29	N	18.4063	17.6093	18.2911	17.8364	19.6606	17.8082	17.1645	17.2238	18.4351	17.4148		19.2634	17.9899	18.0427	17.1751	19.5092	17.7664	17.9269		18.8227	17.0027	17.4467	17.9832	22.1091	17.9288	21.4682	17.4778	21.4113	17.5683	22	5	6	5	6	0.51015	1.47753	0.525763	0.905795	0.679972	2.21219	0.918962
AGS(1)LEGLEFDFK			AT5G14200	13.1.4.4.3	13.1.4	13.1	13	N	18.7002	20.0281	17.7782	18.3227	18.2386	20.9074	20.4377	18.6908	20.5001	18.1391	21.4937	17.8378		17.7305	17.7999	17.7445		18.245			18.4287	17.8117	18.8056	18.8586	17.8803	17.2834	20.171	16.6377	18.6009	20	6	4	4	6	0.531	1.31529	1.31669	0.0497942	0.412951	1.25328	0.986931
AGS(1)NKET(0.026)EMES(0.958)VS(0.016)AK			AT1G15210	34.16	34.16	34.16	34	N	18.1478	18.8094	17.9352	17.9327	17.914	18.239	17.9661	18.7077	20.0637	17.815	20.0651	18.3652	17.2365	17.5677	17.7081	17.9279	18.8059	19.1821	18.1706	16.7123	16.6522	17.9903	18.8889	17.3466	18.9601	17.4546	17.8248	18.0423	17.8556	24	6	6	6	6	0.4671	0.875418	1.01839	0.568838	1.06436	0.575356	0.441165
AGSDDVGEWPHPPT(0.858)PS(0.142)GNK			AT3G55270	29.4	29.4	29.4	29	N	17.8247	17.9061	17.8154	17.8827	17.6294	17.7429	18.4939	17.8925	16.8406	18.0865	18.3805	17.7159	18.0987	17.0463	17.999	18.1306	17.9016	17.5022	18.4297	17.4533	17.8	17.5978	18.5135	17.227		17.5966		17.5889	18.1051	22	6	6	6	4	0.2581	0.452806	0.594175	0.405498	0.472078	0.360986	0.125396
AGSSTTFLS(1)PPS(0.041)S(0.959)PR			AT3G06170	35.1	35.1	35.1	35	N	20.6426	23.3055	19.6959	18.9333	20.1932	23.5937	24.3357	24.2075	22.8963	22.6752	22.1244	21.2375	18.4625	23.1581	17.8607	17.7604			19.1582	17.4535	17.5334	21.5421	18.9795	16.9851	22.1776	18.383	23.5547	16.9508	23.1077	22	6	5	5	6	2.32095	2.65998	0.885177	2.39785	1.65892	3.09237	1.92023
AGSSTTFLS(1)PPS(0.714)S(0.286)PR			AT3G06170	35.1	35.1	35.1	35	N	22.8399	23.4487	22.8738	21.9087	23.1285	23.5937	24.3357	24.2075	23.2975	22.6752	22.5825	22.5817	23.1332	23.1581	22.4233	22.5358	23.4109	22.7022	22.5023	21.6305	22.6539	21.5421	20.4211	23.074	22.1776	23.454	23.5547	23.403	23.1077	24	6	6	6	6	0.43705	0.853638	0.742299	0.409638	0.890176	0.504095	0.663884
AGSSTTLLS(1)PPDS(1)PRAEKPLLPIDGK			AT1G16180	35.1	35.1	35.1	35	N	20.0141	22.3496	18.8336	19.689	18.9876	23.1982	23.3898	23.2764	22.0505	22.5583	19.6242	20.7254	19.157	17.3773		18.4644	18.4441	17.2731	19.8554	21.0143	20.3772	20.0379	19.5759	18.8719	20.3024	17.4781	19.0325	17.7298	20.5109	23	6	5	6	6	1.1589	1.89639	1.42982	1.23413	1.28287	1.25898	1.63275
AHDS(1)EPEAEKPTAKPAGTGK			AT1G76810	29.2.3	29.2.3	29.2	29	N	21.4697	21.0465	23.0204	21.0999	20.5604	22.4051	18.0909	17.9503	23.1353	21.1731	23.5246	23.5842	24.265	24.3356	21.4885	21.9051	22.544	21.1182	22.6866	21.7742	21.8752	21.4765	17.6684	21.0891	17.9715		19.9408	22.4858	21.3147	23	6	6	6	5	0.7698	1.9736	2.47743	1.21772	1.76016	1.70602	1.08652
AHEGEDEGAGLS(1)ELEEEDDDAKRK			AT1G74250	20.2.1	20.2.1	20.2	20	N	20.3492	19.8654	20.7191	17.6904	22.2356	17.6734	22.7327	20.929	17.1085	18.2874	22.4613	20.9163	22.2141	21.6931	19.0484	18.2423	22.2004	17.5981			17.7673	17.7258	17.6704	22.7991	23.7371	20.9354	23.9355	23.9896	18.017	22	6	6	4	6	2.6578	2.44194	2.48945	1.69367	0.0732258	2.3675	1.89757
AHPYYDFENVIDS(1)DDEMDK			AT5G63870	29.4	29.4	29.4	29	N	20.0195	20.1465	19.979	18.4766	21.2187	18.3153	22.7137	18.5149	21.6932	16.8889	22.7527	22.1377	21.6453	21.7987	20.0106	17.5571	16.7248	18.4574	19.5422		18.2816	18.309	17.7928	21.2875	23.4366	17.8346	23.3705	23.4488	17.9339	23	6	6	5	6	1.9851	2.32264	2.54569	2.33256	0.646059	2.71181	1.12838
AIAIAS(1)GS(1)GET(1)EEEDDLEDLKK			AT1G05350	35.1	35.1	35.1	35	N	18.57	17.8907	17.5728	20.1872	18.6293	18.0357	17.0196	17.9442	17.8594	18.2026	18.2825	17.1851	18.6422	17.6494	16.5164	18.1095	17.3339	20.1267	21.1227	18.8548	21.6553	21.0949	18.2688	19.6043	17.6575	18.3688	18.882	18.1461	19.1174	24	6	6	6	6	0.6027	1.3197	0.454856	0.743088	1.36483	0.706889	1.16546
AIDEES(0.999)LHT(0.02)S(0.984)S(0.997)GDNEKPAVSSGK			AT4G31880	35.2	35.2	35.2	35	N	17.802	17.8564	17.6475	18.0314	17.7386	18.7782	17.6285	17.2439	17.8069	18.334	17.3469	18.4499	17.5078	16.7345	18.5497	16.9409	17.7023		18.2904	18.2157	18.0773		17.5423	18.6335	17.5361	17.7724	17.4852	17.2656		21	6	6	4	5	0.4367	0.567672	0.594467	0.750091	0.337793	0.531718	0.165748
AIDEESLHT(0.015)S(0.985)S(1)GDNEKPAVSSGK			AT4G31880	35.2	35.2	35.2	35	N	22.4536	24.5165	18.7856	23.2419	22.0478	24.5497	26.1798	25.6121	24.8715	23.5779	22.3084		17.3034		17.6834	17.9765	22.1791	17.5276	24.2631	25.4187	25.338	24.2371	22.6671	23.7375	24.8234	22.8331	17.3255	25.2589	18.3082	22	6	4	6	6	1.5399	3.17296	1.40362	2.27905	2.9715	3.39914	2.45782
AIIGRS(0.054)PS(0.885)S(0.061)K			AT3G05900	35.1	35.1	35.1	35	N	18.6496	18.1147	17.7034	18.029	20.5938	18.3331	18.0571	18.4696	16.8063	17.2911	19.7309	17.8195		18.0831	17.3638	17.2497	18.001	19.0933	18.7431	16.8815	17.587	17.7234	18.1455	17.8483	18.9835	23.4689	17.8657	22.5807	22.8156	23	6	5	6	6	0.686	1.84533	1.01777	0.376671	0.807683	2.63529	1.33419
AIS(1)GKEHDVPNR			AT1G18460	11.9.2.1	11.9.2	11.9	11	N	17.9131	18.0224	17.8866	17.5915	18.179	17.0566	18.5396	18.1097	18.3837			17.4685	18.9255	18.0693	18.4621	16.582	17.812	17.6613	18.0364		17.2179	17.6787	17.3632	18.7985	17.7252		17.3414	18.3385	18.6911	20	4	6	5	5	0.4987	0.631133	0.667943	0.815628	0.317061	0.628268	0.249387
AIS(1)LPS(0.002)S(0.998)PQNYR			AT3G58640	29.4	29.4	29.4	29	N	18.8407	17.6666	18.0161	20.7275	18.4104		16.9627	18.0272	17.6661	17.3897	18.2871	17.9491		17.8318	18.051	18.2324		18.7058	22.1308	23.4419	22.1011	17.2127	20.7724	18.9465		17.9884	18.6636	18.6446	17.8087	20	5	4	6	5	0.5124	1.80184	0.521345	0.169764	2.35233	0.486439	1.38205
AIS(1)LPS(0.081)S(0.919)PQNYR			AT3G58640	29.4	29.4	29.4	29	N	22.1298	21.252	22.0914	22.141	23.0285	21.8623	23.1364	22.7359	18.4078	18.7293	22.64	22.6297	21.8393	21.9005	21.9291	22.1582		22.3551	21.6645	22.4951	22.6975	22.5644	21.0693	23.2193	23.7192	22.7876	22.9911	22.8528	22.6011	23	6	5	6	6	0.4267	1.26538	2.12158	0.324243	0.638105	0.396597	0.725696
AKDEPVVENGS(0.001)T(0.008)FS(0.76)ET(0.232)K			AT3G05420	11.1.13	11.1.13	11.1	11	N	18.4455	17.981	18.1914	19.8485	17.7609	16.9453	18.3671	18.3787	19.3223	18.0572	16.8157	17.3033	18.6039	18.0213	17.8558	19.2755	18.0887	20.7307	17.1508	22.1091	18.2941	22.0821	18.7242	18.2553	18.3975	17.3319	18.0343	17.1073	17.4392	24	6	6	6	6	0.6425	1.42046	0.953177	0.676204	2.08975	0.5365	0.951724
AKDEPVVENGS(0.889)T(0.216)FS(0.679)ET(0.215)K			AT3G05420	11.1.13	11.1.13	11.1	11	N	18.5797	17.8739	18.5009	19.7461	18.1979	17.4992	18.6763	17.8633	17.4429	17.3353	18.4263	18.3943	18.8179	19.0742	18.5528	19.2755	16.8908	20.7307	17.0954	22.1091	17.7036	22.0821	18.7554	18.3234	17.8787	18.783	18.4875	17.7616	17.9531	24	6	6	6	6	0.5979	1.35531	0.559527	0.852716	2.1995	0.398531	0.818653
AKES(1)AS(1)ES(0.995)ES(0.005)EETPKEPEPATK			AT4G31880	35.2	35.2	35.2	35	N	17.677	17.0463	18.2134	17.5679	17.6703	17.3124	17.0001	16.3637			17.5089	18.7072	18.8079	18.2315	18.8032	17.1667	17.5641	17.3547	18.0156	16.4695	17.1925	18.0944	18.2806	17.8736	17.1204	17.3714	16.8076	18.7117	18.137	22	4	6	6	6	0.54715	0.738839	0.500961	0.701819	0.689701	0.704251	0.478369
AKES(1)AS(1)ES(0.997)ES(0.003)EETPKEPEPATK			AT4G31880	35.2	35.2	35.2	35	N	20.206	17.5389	18.8189	23.1654	20.1806	16.9029	18.1468	17.8974	17.2086			21.1505	17.2871		19.1132	17.7355	18.8082	21.9387	22.6319	23.6813	23.637	24.805	22.2983	21.7771	18.333	22.8263	17.7294	18.779	21.639	21	4	5	6	6	2.0373	2.5442	0.580706	1.5036	1.0694	2.14763	2.414
AKES(1)AS(1)ES(0.999)ES(0.996)EET(0.005)PKEPEPATK			AT4G31880	35.2	35.2	35.2	35	N	20.0956	17.9166	18.6175	22.6103	20.019	17.1326	17.8687	17.5854	19.0795				17.7388		19.1132	18.8097	18.8082	21.9387	22.6319	23.6813	23.637	24.805	18.9678	21.7771	17.8627	22.8263	17.2296	18.779	21.639	20	4	4	6	6	1.61615	2.48343	0.832462	0.603086	2.03653	2.34795	2.07292
AKESAS(0.005)ES(0.996)ES(0.999)EETPKEPEPATK			AT4G31880	35.2	35.2	35.2	35	N	18.1885	18.1229	18.3567	17.9632	18.403	18.0239	18.8288	18.8734	17.3338	17.6553	18.0222	18.6629			17.8587	17.4112	19.494	17.8164	18.5763	17.6454	17.4706	17.9427	18.3277	17.4583		18.6701	18.5046	19.9381	17.4438	21	6	4	6	5	0.5541	0.715915	0.620131	0.918184	0.41818	1.03086	0.20596
AKETGPEIETAVDGES(1)VHEIETTER			AT5G40450	35.2	35.2	35.2	35	N	18.8975	18.1198	18.0202	17.9946	21.0457	18.1833	18.0621	17.826		18.4078		17.7983	17.4152	18.7679	18.8892	17.5478	17.703	19.1486		18.205	17.9811	17.3637	17.2748	21.4752	22.7279	18.1261	23.5527	22.8803	17.5117	21	4	6	5	6	0.6144	1.96215	0.242641	0.640821	0.757057	2.59531	1.50135
AKS(1)PVEVK			AT2G35820	35.2	35.2	35.2	35	N	18.1887	17.6626	17.5647	17.8819	19.937	17.4625	17.6036	17.2393	18.0139	17.7854	17.8711	17.8893	17.3589	17.2122	17.2461	17.9685	17.713	17.6379	15.8502	18.1021	17.9023	18.5842	19.2145	20.6464	21.1482		20.5575	19.7829	17.5499	23	6	6	6	5	0.4086	1.26832	0.284488	0.334224	1.14064	1.42103	1.12481
ALDLASKPEGT(0.991)GT(0.009)PTK			AT2G37660	35.2	35.2	35.2	35	N	21.1353	17.5731	23.7278	17.701	24.9455	17.8589	17.5129	18.0584		16.9607	17.4744	25.2168	25.4511	24.7465	23.2478	22.0563	21.6483	16.9065	16.8179	18.5072	17.4558	18.6862	17.8322	25.0008	25.6253	24.8122	26.1407	26.144	21.9499	23	5	6	6	6	3.7894	3.63915	0.419999	1.64762	0.788565	1.56981	3.90019
ALDSSVALS(1)PR			AT1G73980	23.3.2.2	23.3.2	23.3	23	N	19.1018	18.6069	17.8441	19.1341	20.6126	19.9211	20.5256	17.7718	19.4307	15.9048	18.0872	17.6745	18.0581	18.2849	18.097	17.1062		17.19	20.3862	21.0553	18.8198	17.4533	19.9001	17.3443	21.2659	22.0928	21.4656	20.7023	20.8048	23	6	5	6	6	1.4755	1.71801	1.69446	0.468327	1.58423	1.67763	1.16895
ALEAMNT(0.999)PT(0.001)S(0.041)S(0.865)FT(0.094)R			AT3G19580	27.3.11	27.3.11	27.3	27	N	18.3008	17.4484	18.3966	19.6676	17.6903	16.6296	18.7665	17.1626	17.8576	16.6126	17.6615	17.891	18.6608	19.0132	18.0923	17.3473	19.3749	19.2799	19.3725	20.8996	20.0228	20.8285	17.6026	16.9549	16.855	17.9907	17.2801	18.6836	18.3777	24	6	6	6	6	0.8202	1.22593	0.824743	0.755813	1.2242	0.768922	0.996106
ALEAMNT(0.999)PT(0.001)S(0.043)S(0.914)FT(0.043)R			AT3G19580	27.3.11	27.3.11	27.3	27	N	18.3116	17.7747	17.7729	19.6824	18.0162	16.6912	17.5132	18.4603	17.3379	18.2403	18.4053	16.7977	18.2438	17.3392	18.3537	17.1975	18.7056	19.2799	19.3725	20.8996	20.0228	20.8285	17.691	18.7458	17.673	18.4815	18.0717	16.9872	18.1381	24	6	6	6	6	0.64905	1.13757	0.709627	0.761485	1.19455	0.623455	0.920991
ALEDLFGDEET(0.5)S(0.5)R			AT1G12360	31.4	31.4	31.4	31	N	18.0526	17.8974	17.9273	18.2498	18.1358	17.9186	17.163	18.4517	17.6069	18.181	18.0633	18.1998	17.4528	16.9713	17.8557	18.9799	18.1041	17.8387	17.9515	18.5815	18.7308	17.5879	18.8085	16.8024	18.4401	17.3579	18.8701	18.2708	19.0737	24	6	6	6	6	0.4863	0.631532	0.455935	0.686687	0.519544	0.88462	0.16893
ALEESESTLKANDT(0.787)DS(0.213)PR			AT2G26570	35.2	35.2	35.2	35	N	17.985	17.8262	17.3716	18.4314	18.1062	17.3441	18.0589	16.9324	18.0222	18.9037	17.6962		17.3355		17.2451	17.4877	17.418	18.0309	17.9662	18.3365	19.2054	18.5513	18.4983	17.525	17.6166	18.8366	18.1197	18.198	18.3412	22	6	4	6	6	0.48665	0.595766	0.678494	0.104782	0.448035	0.484731	0.449092
ALELDEGDS(1)D			AT5G20935	35.2	35.2	35.2	35	N	18.0261	17.9016	17.6195	18.278	18.2801	18.1043	16.8255	17.9251	18.155	18.4489	17.951	17.7265	17.1554	17.8183	17.729	17.6682		19.1031	17.9381	18.6049	18.449	18.0628	17.5098	17.5463		18.1473	19.1369	18.5924	17.9773	22	6	5	6	5	0.2668	0.557113	0.55963	0.264916	0.560173	0.608171	0.320733
ALELLNLAEVS(1)S(1)EDDEDDK			AT5G49710	35.2	35.2	35.2	35	N	20.0481	20.8515	19.9506	21.3483	17.0391	22.5157	22.3845	17.7309	18.2954	21.7731	22.4092	18.6641	18.2199	21.243	21.411	18.694	21.4715	19.9343	19.841	23.17	22.8768	23.889	18.3785			16.946	17.2784	16.727	17.2051	22	6	6	6	4	2.0211	2.31653	2.22114	1.57135	2.24504	0.252253	1.92767
ALGDQGGS(0.303)FS(0.697)HEEEGDAVDESGGNDDELMPDVVK			AT3G09850	35.1	35.1	35.1	35	N	17.9613	18.1422	18.1545	17.5627	17.9471	17.6999		19.0263	18.3006	17.8222	17.8618	17.6879	18.3351	18.8411	18.1148	17.816	18.1319		17.6863	17.5542	17.2947	17.7598	17.5187	17.7061		18.0757	18.5665	17.8053	17.5818	21	5	6	5	5	0.2597	0.444088	0.543916	0.409493	0.178856	0.391097	0.276104
ALGDQGGS(0.546)FS(0.454)HEEEGDAVDESGGNDDELMPDVVK			AT3G09850	35.1	35.1	35.1	35	N	18.1841	18.7636	17.5907	18.5039	17.9746	18.4775		19.5146	18.7336	18.7315	18.3609	17.8781	16.456	18.934	17.2116	18.0276	17.0368	19.0011	18.4697	17.283	19.4526	17.9691	18.8479	18.1809	17.7477	19.2152	18.1562	17.5702	16.9774	23	5	6	6	6	0.6107	0.830188	0.449985	0.873644	0.780173	0.751539	0.52657
ALGS(1)MNLDELLK			AT3G56850	17.1.3	17.1.3	17.1	17	N	19.4251	20.7414	18.5574	19.7026	18.6991	20.2029	22.1413	21.8241	20.4037	18.2871	21.5893	17.6393	19.0622	17.5434	18.7038	19.5759	18.8199	17.5729	20.9861	21.9491	20.0107	19.638	18.0592	16.9522	19.8888	17.4471	21.0944	20.7223	16.0898	24	6	6	6	6	1.4333	1.72921	1.43378	0.806677	1.67509	2.1295	1.01483
ALIGEGS(1)YGR			AT1G06700	29.4.1.58	29.4.1	29.4	29	N	18.6572	19.3311	17.8342	18.3666	19.0971	21.5911	18.8809	17.1949	19.7648	17.8805	20.6743	17.3587	17.8067	18.1447	17.677	17.588	18.43	18.2601	16.5194	20.5188	17.9006	16.586	20.4149	20.968	17.8297	20.3125	17.5896	19.8434	18.0393	24	6	6	6	6	0.76115	1.46497	1.67153	0.390787	1.76854	1.45135	0.685429
ALISSHS(1)PKR			AT1G29280	27.3.32	27.3.32	27.3	27	N	20.267	23.8914	18.1645	20.5804	18.0646	22.9931	25.2906	24.2456	23.0932	23.603	24.1231	19.4505	18.0881	17.8028	19.0874	17.08	17.4783	16.5519	23.03	22.1778	21.8704	18.2474	21.6052	20.2321		17.5089	16.442	18.5128	17.6272	23	6	6	6	5	2.3705	2.85329	0.856054	0.926198	2.56664	1.41703	2.73691
ALLANYS(1)QT(1)PR			AT1G09770	27.3.26	27.3.26	27.3	27	N	18.003	18.0077	18.0811	18.3091	17.6148	18.1585	17.3142	17.8439		17.9708	18.7513	18.4943	17.2717	18.2432	17.8933	18.4728	18.1113	18.3254	18.2802	19.4025	17.3863	17.7427	18.7176	17.8407	17.6724	18.2166	18.0473	16.7204	17.1912	23	5	6	6	6	0.3046	0.593476	0.520772	0.456453	0.712161	0.562664	0.288995
ALLEGGS(1)DDEGASTEAQGR			AT1G64790	29.2	29.2	29.2	29	N	25.7419	25.7784	25.4443	25.1851	26.5596	26.1725	26.0131	25.6565	25.313	25.292	26.2234	25.3597	25.7899	25.995	24.8634	24.5913	26.0665	24.5796	26.1643	26.1285	25.1497	24.5711	24.5174	26.6844	27.1959	26.2295	27.0064	26.5461	25.6953	24	6	6	6	6	0.5561	0.771388	0.418696	0.613523	0.779684	0.543373	0.596822
ALLFGSEDEVAAS(0.003)S(0.014)S(0.222)S(0.76)PPASRPPIDVLV			AT4G25220	34.98	34.98	34.98	34	N	17.9911	18.6338	18.1373	17.8429	17.4577	17.496		18.0856	18.3214	19.7042	19.5619	18.4334	18.1867	18.0618	18.3646	18.0807	17.6968	18.2419	18.071	18.0334	17.3123	17.9228	17.4758	17.8904	17.6092	17.8298	17.1708	17.0761	17.1697	23	5	6	6	6	0.3312	0.653911	0.961747	0.262574	0.366128	0.363184	0.496022
ALLPES(0.988)ET(0.012)DKDSQK			AT3G03710	27.1	27.1	27.1	27	N	19.1933	17.8614	18.1189	18.1219	22.492	17.8815	18.4521	17.7022	17.47	17.9376	17.725	18.177	17.7231		17.2637	19.3627	18.068	17.325	17.9899	18.537	18.2991	18.5834	17.9968	22.6191	24.0491	18.5816	24.3479	24.9474	20.4068	23	6	5	6	6	0.452	2.37623	0.332349	0.78119	0.465812	2.5121	2.2323
ALNLESTQDEETQNLQDLEES(1)DGR			AT3G58110	35.2	35.2	35.2	35	N	18.4765	17.6323	17.8486	18.2205	20.0572	17.5828	17.4836	18.5803	18.0995	17.4186	16.6293	19.4509	16.9013		18.838	16.2826	17.7701	17.6758		17.8793	18.9879	18.7217	17.8377	21.4713	18.7937	21.2315	17.9995	22.9877	17.8598	22	6	5	5	6	0.71155	1.61375	0.662302	1.3136	0.591556	2.12721	1.10541
ALPPDVLFIADPEGSLLGT(0.998)GNS(0.002)VGPTFVGNETR			AT1G70570	13.1.6.5.2	13.1.6	13.1	13	N	19.7261	17.9183	21.4375	17.8557	21.6926	17.6432	18.248	18.3967	17.3111	17.8057	18.1054	23.8086	23.2335	22.6347	18.8861	17.4683	22.5941	18.7896	18.0165	18.0096	16.3227	18.5213	17.4747	18.912	21.7489	19.0833	24.3257	24.1753	21.9105	24	6	6	6	6	1.0965	2.53356	0.407355	2.60319	0.878634	2.3532	2.12622
ALQESMNVGS(1)PPR			AT4G36860	33.99	33.99	33.99	33	N	18.0348	17.8128	18.1425	17.7273	18.4523	18.8091		17.2522	17.4991	17.6908		18.8345	18.822	18.7907	17.1605	17.8649	17.3822	18.8507	17.6144	17.2637	17.9105	16.5437	18.1808	17.3245	18.3504	17.5456	18.7252		20.316	21	4	6	6	5	0.6012	0.862792	0.688035	0.772035	0.79118	1.18873	0.331546
ALS(0.999)PT(0.001)T(0.003)S(0.996)VAS(1)KGEK			AT5G47430	27.3.67	27.3.67	27.3	27	N	19.4328	18.2021	19.3498	22.0463	17.627		17.1674	18.3517	18.1797	18.7058	18.6059	17.2817	18.1998	21.9105	20.7887	20.2819	17.6362	21.1218	21.895	22.9878	22.4685	22.6431	21.1613		18.029	17.3195	16.715	17.9658	18.1059	22	5	6	6	5	1.25425	2.05815	0.614462	1.89908	0.785068	0.598338	1.96201
ALS(0.999)S(0.001)ITR			AT1G51690	29.4	29.4	29.4	29	N	19.0627	18.4699	17.8564	18.4669	21.0586	18.1606	17.9196	18.3297	18.4638	19.476		17.1863		17.5586	18.4924	17.7442	18.3003	17.5449		18.3776	18.0099	18.8853	19.5167	21.6894	22.5732	22.1763	22.1438	20.5768	17.1922	21	5	5	5	6	0.819	1.73113	0.598002	0.536622	0.765528	2.01494	1.42659
ALS(1)MAIHQAQLS(1)QR			AT1G33990	26.8	26.8	26.8	26	N	19.3235	17.9768	18.5098	20.5873	19.6355		17.9889	17.5156		18.1013	18.3014	17.3793	20.4101	17.6998	18.4328	18.6269		18.7842	17.8992	22.3368	21.4821	21.9527	21.0687	21.3079	21.4734	21.3096	17.698	18.0326	17.9913	21	4	5	6	6	0.7348	1.74741	0.333526	1.1795	1.81295	1.89758	1.16687
ALS(1)PTTSVAS(1)KGEK			AT5G47430	27.3.67	27.3.67	27.3	27	N	19.4025	17.8924	19.4355	22.0463	17.7005		18.4822	17.6669	18.2986	17.7604	17.254	17.8046	18.286	21.9105	20.7887	20.2819	17.5411	21.1218	21.895	22.9878	22.4685	22.6431	21.1613		17.895	18.0108	17.3039	18.0245	17.2684	22	5	6	6	5	1.00615	2.05548	0.497165	1.80238	0.785068	0.381803	2.00798
ALS(1)TSKPDPVVEDQA			AT2G41840	29.2.1.2.1.2	29.2.1	29.2	29	N	23.0754	22.2125	23.1267	21.6404	25.322	23.4476	23.7967	19.0687	21.8532	23.2133	21.8955	22.9081	24.648	23.9834	19.5269	22.7445	24.9494	21.6871	20.9179	24.0585	23.0928	22.5952	17.4912	25.4806	25.9069	25.5004	26.074	25.4736	23.4967	24	6	6	6	6	1.4561	2.21382	1.74068	1.976	2.30688	0.92944	1.61799
ALSMAIHQAQLS(1)QR			AT1G33990	26.8	26.8	26.8	26	N	19.4938	19.0165	18.66	20.7935	19.2865	21.9411	20.1549	17.5014		17.7714	17.7138	18.3814	20.4101	17.7485	18.038	18.7222		18.7842	19.1365	22.3368	21.4821	21.9527	21.0687	21.3079	21.4734	21.3096	16.2786	16.9061	18.4434	22	5	5	6	6	1.45435	1.8798	1.96164	1.04428	1.48715	2.38269	0.938653
ALYGESINLYEPNDS(0.117)T(0.883)ENVDDS(0.141)T(0.125)KAS(0.301)T(0.39)GET(0.042)GR			AT1G67230	35.1	35.1	35.1	35	N	18.8585	18.2285	18.0922	20.9463	18.062	18.057	17.5585	17.6527	19.075		18.7991	18.6749	17.5302	17.2565	17.8567	18.6364	18.5983	19.5005	18.3886	23.0183	23.1615	23.2661	18.3428	18.8561	17.4996	17.5329	18.0882	18.8761	17.5191	23	5	6	6	6	0.6864	1.80226	0.680442	0.626362	2.44917	0.661063	1.41124
ALYGESINLYEPNDS(0.408)T(0.5)ENVDDS(0.063)T(0.069)KAS(0.931)T(0.027)GET(0.002)GR			AT1G67230	35.1	35.1	35.1	35	N	19.4368	21.2746	17.8067	20.3314	18.1141	22.0197	22.6764	16.9086	22.5619	21.2486	22.2325	18.447	18.4775	16.4234	17.5458	18.3426	17.604	17.8259	18.4239	23.0183	23.1615	23.2661	16.2925	18.9425	18.6481		17.0853	18.2728	17.6218	23	6	6	6	5	1.3617	2.42573	2.19807	0.796219	3.1645	0.757839	1.6904
ALYGESINLYEPNDS(0.898)T(0.102)ENVDDSTK			AT1G67230	35.1	35.1	35.1	35	N	21.2287	18.9725	19.0695	23.7827	21.6184		18.5143	18.2768		20.0017	19.0972		18.268		17.9913	19.2351	20.7837	22.9564	24.5764	25.8648	23.9127	23.6183	21.7679	22.5247	17.9262	18.5552	24.3142	24.3354	22.0546	20	4	4	6	6	2.67875	2.65595	0.767843	1.26106	1.39651	2.78124	2.30116
AMAEETVLPSLSSVATSQPVESSENGFT(0.006)S(0.071)ES(0.868)PKES(0.021)S(0.034)LK			AT5G46750	33.99	33.99	33.99	33	N	20.1171	17.6791	21.9121	18.0458	22.0799	18.1601	17.0996	17.7011	17.9081	17.5267		23.2909	22.9051	23.0028	19.5054	19.388	23.3802	18.6439	17.3444		18.0646	17.8072	18.3689	21.5419	23.8513	16.87	23.7992	24.0975	22.3196	22	5	6	5	6	1.7939	2.68436	0.401041	1.91811	0.502798	2.74425	2.39217
AMS(1)LQMDSTSLENMESGTSTAPR			AT2G01180	26.13	26.13	26.13	26	N	18.221	17.8451	17.2255	18.1871	19.4604	18.5018	16.6471	17.2141	18.242	18.1419	18.3234	17.5409	16.8666	17.9254	16.6441	17.1508		18.7166	18.3212	18.2985	18.073	18.5089	17.2042	21.5617	19.6795	21.0715	18.7631	17.2785	18.4079	23	6	5	6	6	0.521	1.23644	0.740147	0.515207	0.527912	1.63789	0.942084
ANGGFIMS(0.731)AS(0.269)HNPGGPEYDWGIK			AT5G51820	4.2.2	4.2.2	4.2	4	N	18.3382	17.7953	19.7154	17.5523	18.429	17.6992	18.2955	18.08	17.0494	17.8524		22.1888		18.2336	18.4061	20.4054	19.343	18.2363	17.0751	16.7018	17.1273	17.9744	18.1987	18.3307	18.4049	18.645	17.455	18.4843	19.2544	22	5	5	6	6	0.3963	1.19804	0.474372	1.63118	0.662654	0.581364	0.968249
ANGGFIMSAS(1)HNPGGPEYDWGIK			AT5G51820	4.2.2	4.2.2	4.2	4	N	20.5518	17.8494	22.9733	18.4442	22.8777	17.1727	18.4032	17.6201		17.5969	18.4538	24.7223	23.5114	24.1753	21.8373	20.4054	23.1879	19.5185	18.6345	18.04	18.5146	17.2324	18.7251	21.7326	23.3921	21.2845		25.4595	22.5199	22	5	6	6	5	2.1319	2.70082	0.558203	1.59524	0.762369	1.65133	2.76994
ANIESEAVDFEPEEDDLMDEEGTAIDGADVS(1)PRAGHPR			AT1G51510	27.4	27.4	27.4	27	N	21.626	22.0404	22.872	19.3945	21.8252	20.5949	24.9054	25.1325	17.7132	25.5776	18.3185	17.5538	24.4659	24.0745	24.4621	21.7092	24.9663	19.3036	22.2941	17.4024	17.3291		20.6434	23.1407	22.5418	20.2088	24.0778	23.4886	17.4935	23	6	6	5	6	2.1718	2.94368	3.60408	2.84733	2.13366	2.50845	1.49541
ANLS(1)PAGDKANVEEPMVYATKQEAK			AT1G44910	35.1	35.1	35.1	35	N	20.276	21.6172	18.0039	22.7772	17.6877	22.2158	24.6105		21.3033	22.3015	17.6547	17.2968	16.5848	19.4561	18.1129	18.569		20.3537	22.9199	25.1911	23.7881	22.7744	21.6362		17.8575	17.2568	18.1157		17.5206	20	5	5	6	4	2.34765	2.75443	2.52915	1.11284	1.67597	0.376658	2.5598
ANS(1)GS(1)EEAWAPGK			AT5G15130	27.3.32	27.3.32	27.3	27	N	18.0217	18.3259	18.1982	17.5996	18.0643	18.4321	18.0707	17.8612		18.9398		19.0753	18.41	17.9768	18.3904	17.6437	17.693	16.5401	18.2018	18.1247	18.072	17.5757	17.0831	17.4723	17.685	17.1709	18.9633	18.3566	18.7379	22	4	6	6	6	0.38235	0.642199	0.472308	0.540892	0.671048	0.726643	0.316837
ANSLQSSVPQLVHDAPS(0.879)PAVS(0.453)GS(0.668)R			AT5G13020	35.1	35.1	35.1	35	N	19.0909	20.0507	17.7726	17.5157	20.7619	22.2261	22.5809	17.3931	17.8844	22.3073	17.9123	18.7092	18.1521	17.8632	17.7809	17.066	17.064	17.045	17.9899		17.8663	16.6616	18.0157	22.1932	17.9551	22.7758	16.6811	22.8465	22.1201	23	6	6	5	6	0.8891	2.3167	2.55166	0.637325	0.62226	2.71388	1.62436
ANVEDKT(0.017)QS(0.983)IDR			AT1G58025	27.3.42	27.3.42	27.3	27	N	17.9429	17.508	18.6382	17.7896	17.9442		17.3982	17.7516	17.6022	17.949	16.8391	17.9232			19.3902	18.3624	18.877	17.8592	17.8925			17.7351	17.6715	17.676	17.9352		17.4503	18.1151	18.5442	18	5	4	4	5	0.2218	0.576139	0.424906	0.635038	0.103844	0.419868	0.480672
APDS(0.001)FDS(0.999)DDEFPGEEDNDTSDGVIVARPITDYK			AT1G07000	27.3.99	27.3.99	27.3	27	N	19.1446	17.4438	18.2845	18.5431	21.6798		17.1803	17.3245	18.0465	16.9704	17.6974	18.114	19.227		17.7416	18.0982	18.2416	19.6682			19.152	17.1924	18.1596	18.5088	23.489	21.8135	23.2318	22.325	20.7105	20	5	5	4	6	0.97985	2.06315	0.428758	0.558759	1.09669	1.84991	1.85499
APELHTGGTAGPS(0.039)S(0.95)NS(0.011)AK			AT5G40930	29.3.2	29.3.2	29.3	29	N	21.4719	22.9057	19.9116	21.9497	21.1205	22.1025	17.9085	23.6608	25.3697	23.5798	24.813	16.1889	23.0119	21.309	21.6833	19.6215	17.6552	23.2286	21.3419	24.0402	22.4944	17.534	23.0594	18.3047	19.0251	21.6808	23.0719	22.7868	21.8535	24	6	6	6	6	1.4262	2.52204	2.69632	2.59758	2.34101	1.98769	1.27043
APEYALVTQNSDPT(0.037)S(0.963)PR			AT4G08330	35.2	35.2	35.2	35	N	21.0443	23.1649	18.1083	21.2719	21.1806	22.532	23.3173	23.0677	23.5998	23.5811	22.8918	19.1355	17.8755	16.9481	18.3196	18.2628		21.2694	23.1306		18.3377	22.4509	21.1709	23.7145	23.37	22.1501	17.7601	22.3184	17.7705	22	6	5	5	6	1.2413	2.43085	0.417176	0.794342	1.8347	2.71209	2.09258
APPATLT(0.036)S(0.962)PKPPS(0.001)SSDFSIPTIDLK			AT1G06620	21.2	21.2	21.2	21	N	18.1286	18.3096	18.3046	17.5125	18.3152	18.1272	18.3401	17.4479	19.9151	17.7179		19.3386	18.3985	18.7575	17.4531	17.6811	18.1987	18.5854	17.446	16.8863		17.2355	17.4091	18.9335	17.2724	18.883	17.6303	19.0057	18.166	22	5	6	5	6	0.69615	0.78572	0.962349	0.69399	0.639352	0.74298	0.398695
APPQIPS(0.583)S(0.417)PAQAQAQEPTPTSHKLDWEER			AT2G45250	35.2	35.2	35.2	35	N	18.6467	20.7868	17.6394	17.6944	18.2982	17.538	23.7095	24.1154	17.3396	18.6539	23.3641	17.881		17.0295	17.1273	18.0634	18.096	17.3313	17.9796	17.4928	18.5107	17.1347	17.7171	18.1461	18.4309	18.8323	18.7726	17.4001	18.2073	23	6	5	6	6	0.5905	2.08518	3.2635	0.519832	0.496779	0.522668	1.48501
APPS(0.984)PS(0.018)RVPQS(0.984)PS(0.014)R			AT2G11520	29.4.1.54	29.4.1	29.4	29	N	20.2051	20.4802	17.9735	21.713	19.9097	21.0044	17.8973	20.363	21.7	19.0903	22.8263		18.0772		17.3287	18.3589	18.1293	22.2372	21.9406	23.5554	23.6588	22.2364	16.6496	17.443	17.7929	21.7159	22.9657	21.9397	17.6012	22	6	4	6	6	2.3034	2.36099	1.78235	0.446963	2.58531	2.55411	1.55759
APPS(0.999)PS(0.001)RVPQS(0.948)PS(0.052)R			AT2G11520	29.4.1.54	29.4.1	29.4	29	N	17.999	18.4955	17.2476	17.5629	18.7001	18.7194	19.0677	16.166	21.4854		17.0392	17.3392	18.4655	18.0458	18.28	14.6796	16.6754	16.9881	17.3339		18.1518	18.3519	16.9886	19.7651	20.652	17.2837	17.4387	19.0268	18.0341	22	5	6	5	6	0.87155	1.48445	2.05332	1.42244	0.648479	1.34846	0.705419
APPS(1)PLNDAESLSER			AT5G58140	29.4	29.4	29.4	29	N	19.9318	18.0667	20.8887	18.0804	22.3827	18.1874	17.8076	17.9911	17.3289	18.1977	18.8873	23.4282	21.888	21.5225	16.963	19.3351	22.1953	18.1265	18.1437	17.6252		18.3175	18.1892	21.8278	23.2647	21.813	23.5098	23.456	20.425	23	6	6	5	6	1.5377	2.29819	0.514259	2.34014	0.265232	1.23817	2.14516
APS(1)LLDRVKS(0.73)INMS(0.261)Y(0.009)FK			AT5G56980	35.2	35.2	35.2	35	N	17.8064	18.0643	17.6718	17.4244	18.0876	18.3696			18.2875	18.0781	17.5218	17.7726	17.5052	17.9638	18.5825	17.5289	16.6774	17.1272		17.764	16.959	17.4261	17.8458	17.0117	17.022	19.2353	17.6392	18.6625	18.955	21	4	6	5	6	0.5235	0.688118	0.381891	0.626383	0.386599	0.989367	0.321187
APS(1)PVNNPLLGGIPK			AT1G15750	33.99	33.99	33.99	33	N	24.3882	24.8115	23.3136	24.0729	25.3547	24.3076	25.7316	25.0613	24.1538	23.5698	26.045	25.1716	24.3723	23.9548	22.7794	21.9947	21.6088	22.7515	25.0758	25.1859	24.3079	23.3473	23.7687	24.7422	25.8809	24.5791	25.9599	26.5719	24.3942	24	6	6	6	6	0.7955	1.27634	0.965278	1.40822	0.965912	0.897107	0.888356
APSVSKS(1)DDEDS(1)EDDKPLSAR			AT5G55310	28.1	28.1	28.1	28	N	17.7994	17.8718	17.4499	18.0892	17.7024	18.0841	17.2656	17.5204	17.9775	18.2226	18.1609	17.4014		17.3768	17.4195		17.602	18.43	17.4668	18.09	17.3306	19.1289		16.6535	17.8975	18.2333	17.8889	17.8386		20	6	4	5	5	0.3642	0.533421	0.388289	0.102883	0.734843	0.606927	0.270213
AQANEPQSVPETNNVSSSSGQDT(0.001)VLPS(0.081)S(0.918)PGR			AT5G05190	35.2	35.2	35.2	35	N	19.6261	17.0467	19.7195	19.8429	21.0511			16.375	17.3115	17.273	17.2273	18.263	23.2265	17.9133	21.5849	17.6098		16.7418	22.2659	23.6526	17.2653	21.7457	17.3858	22.1908	23.5463	22.5253	17.9911	22.6205	17.4326	21	4	5	6	6	1.2493	2.70429	0.449121	2.5305	3.04314	2.63129	1.68932
AQDQKS(0.998)PS(0.002)VSIKT			AT2G25190	35.2	35.2	35.2	35	N	18.5857	20.3236	17.7704	17.828	18.0848	20.1662	16.9663	17.4074	22.3318	23.1046	21.9654	17.9737	17.6735	18.6817	17.5657	16.6343	18.0934	18.399	17.7571		17.404	17.752		18.6155	17.6625	18.1542	17.6681		18.3237	21	6	6	4	5	0.4253	1.78121	2.61774	0.680903	0.414978	0.416986	1.22227
AQEVAADS(1)LS(1)NLDVDGQSR			AT1G67230	35.1	35.1	35.1	35	N	21.4621	20.884	20.4766	22.9792	21.5179	23.3665	18.1588	20.0518	22.9443	23.3221	17.4605	18.4974	19.1331	22.5633	22.151	21.0983	19.4163	22.1253	22.0736	23.5305	24.2438	24.3783	21.5239	21.4253		22.3397	21.167	21.508	21.1496	23	6	6	6	5	1.4204	1.91539	2.69041	1.69653	1.22701	0.48549	1.097
AQFLEKAT(0.733)S(0.262)ALS(0.005)EAK			AT2G30930	35.2	35.2	35.2	35	N	18.8763	21.4463	17.2958	17.8688	18.0641	23.7631	24.6557	24.768	18.3391	18.9096	18.242		17.3426	17.6321	17.2141	16.9944		17.6637	18.0843		17.6212	17.5527	18.4221	18.6534	16.9157		18.8768	17.6984	18.1761	20	6	4	5	5	0.55035	2.45264	3.25756	0.266336	0.372784	0.78623	1.88016
AQGDESKGDGDS(1)AGEEGGTENRDK			AT1G68370	17.2.2	17.2.2	17.2	17	N	20.0098	18.2644	20.9892	20.4699	19.734		18.2034	17.559	19.418		17.8773	22.6962	23.1247	18.5031	18.1131	21.5915	21.9067	21.9318	17.7817	21.5616	22.562	21.1955	17.7867	20.6968	19.8174	22.4143	19.8565	18.0406	17.5784	22	4	6	6	6	1.878	1.98909	0.812804	2.15088	2.12877	1.76902	1.18445
AQIS(1)EPELAAEHEEVKENK			AT1G20440	20.2.99	20.2.99	20.2	20	N	23.2535	25.5471	23.0343	17.2578	25.1764	24.4501	26.3618	26.2229	26.5051	22.7293	27.0136	24.7885	25.1511	25.2927	21.7136	16.9414	24.3186	16.954			17.2662	16.937	17.8739	25.3224	26.0523	23.5828	27.2997	26.3558	22.4453	22	6	6	4	6	1.81415	3.6619	1.63293	3.26115	0.43772	1.82682	3.82781
AQLVS(0.001)T(0.02)GGS(0.979)PK			AT3G24870	27.3.67	27.3.67	27.3	27	N	18.0369	17.8054	17.2238	18.4416	18.6423	18.3517	18.6036	17.1065	17.2072	16.9184	18.6448	17.0006	17.9346	17.6471		16.2952	17.2416	18.8326	18.754	18.6532	17.883	18.6815	17.8454	20.2603	18.4663		18.5845	18.2383	17.662	22	6	5	6	5	0.56255	0.875841	0.809102	0.63185	0.451701	0.971654	0.64412
AQNTPEPASAPANMLSFGGVGGPGS(1)PR			AT4G17950	27.3.67	27.3.67	27.3	27	N	18.3886	17.616	17.9964	18.8209	19.1932	17.5778	17.8479	17.2188	17.5023	17.3117	18.2376	17.6869	18.7616	18.5589	17.7105	17.4212	17.8393	19.3166	18.3119		20.4977	18.251	17.7275	18.9719	21.2204	20.5254	18.2891	19.1217	17.0308	23	6	6	5	6	0.6598	1.12274	0.375478	0.535724	1.09963	1.51209	0.72658
AQT(0.009)S(0.815)T(0.176)DRFEMWGDGLQTR			AT5G28840	21.2.1.1	21.2.1	21.2	21	N	18.5929	18.0263	18.3201	17.7093	20.1687	17.8424	18.2539	18.0843	17.5508	18.5396	17.887	18.349	18.2901	18.5509	18.5612	18.2214	17.9478	18.7117	17.4747	17.4299	17.1595		17.7708	18.2949	22.3966	18.0846	22.9497	22.7295	16.5568	23	6	6	5	6	0.3398	1.70072	0.345823	0.228652	0.600868	2.83392	1.1036
AQTGVMT(1)AETGTYR			AT4G38470	29.4	29.4	29.4	29	N	20.8498	21.556	18.9103	21.1078	21.5019	21.8528	23.033	22.9776	19.1558	19.9152	22.4018	19.4305		18.835	18.5417	18.536	19.2083	19.2597	22.1166	22.8679	18.8062	22.3106	21.2858	21.9588	19.9073	22.8303	23.6996	20.0577	20.5579	23	6	5	6	6	1.5587	1.72525	1.64071	0.400328	1.69153	1.56991	1.25516
ARIT(0.754)PS(0.308)VS(0.639)EES(0.651)T(0.649)DGLNGNDGVSLPR			AT5G01400	27.1.3.16	27.1.3	27.1	27	N	17.847	17.6001	18.3335	18.3009	17.3858	18.7045	17.8589	16.8343	17.7928	18.0111	16.399	17.8095	16.8644	18.3393	18.5408	20.1137		18.5186		18.5428	17.5889		18.5535	18.0422	17.5021	17.3151	16.0302	17.6003	17.825	21	6	5	4	6	0.5143	0.894967	0.839236	1.18799	0.474924	0.710766	0.484061
ARIT(0.997)PS(0.155)VS(0.853)EES(0.96)T(0.036)DGLNGNDGVSLPR			AT5G01400	27.1.3.16	27.1.3	27.1	27	N	19.5986	18.2108	18.3554	20.927	20.2314		17.8372	18.1185	18.4867		18.4009	17.721	16.9901	16.2107	20.7413	20.1137		22.0244	20.9569	23.0795	22.966	18.9405	17.5947	19.9563	22.3015	18.7705	21.3709	17.9856	21.0035	21	4	5	6	6	1.3458	2.03487	0.294593	1.97805	2.23816	1.63911	1.35701
ARIT(0.998)PS(0.01)VS(0.99)EES(0.828)T(0.174)DGLNGNDGVSLPR			AT5G01400	27.1.3.16	27.1.3	27.1	27	N	19.7993	17.6646	19.0598	21.6897	19.9483		16.9457	18.2637	17.3614		18.0878	18.1201	18.1388	18.1852	20.7413	20.1137		22.0244	20.9569	23.0795	22.966	23.3418	17.7699	19.9563	22.3015	17.8325	21.3709	17.2249	21.0035	21	4	5	6	6	1.8685	2.15628	0.618268	1.26832	2.11206	2.02822	1.68577
ARIT(0.999)PS(0.327)VS(0.671)EES(0.379)T(0.624)DGLNGNDGVSLPR			AT5G01400	27.1.3.16	27.1.3	27.1	27	N	19.9153	17.864	18.9871	22.0211	19.9506		17.8077	18.2895	16.7702		18.5888	18.3422	17.2773	18.4607	20.7413	20.1137		22.0244	20.9569	23.0795	22.966	23.3418	19.7578	19.9563	22.3015	17.4613	21.3709	17.6099	21.0035	21	4	5	6	6	1.6668	2.09716	0.797068	1.41092	1.4151	2.01634	1.76343
ARPS(1)AESLDELVK			AT3G52880	21.2	21.2	21.2	21	N	18.5942	17.5767	17.6995	17.9371	20.4563	17.9444	16.5999	18.7296		17.033		18.034	17.3662		17.5743	17.6376	17.8854	18.7019			17.1992	17.7635	18.0836	22.1431	22.2428	17.1714	23.1447	18.0927	19.9429	19	4	5	4	6	0.7452	1.89666	0.951162	0.263175	0.627433	2.44561	1.36746
ARPY(0.999)S(0.998)AT(0.5)NKDS(0.5)T(0.002)K			AT1G23060	35.2	35.2	35.2	35	N	18.2658	18.2461	18.126	18.3884	18.3436	18.4352	17.1935	19.2605	17.892	19.251	17.4442	17.2792	19.1802	19.2338	17.9871	16.8728	18.2026		18.3875	17.548		19.0666	18.5515	17.9041	17.1853	17.9756	19.4685	18.1055	19.4226	22	6	6	4	6	0.79235	0.821375	0.888953	0.9645	0.630563	0.911739	0.116355
ARS(1)PPPPR			AT2G24590	27.1.1	27.1.1	27.1	27	N	18.4681	17.5275	17.879	20.625	17.8409	17.7609	17.5118	17.3666	17.6098	17.8453	17.0705	17.5097	18.2324	17.6235	18.1704	17.7281	18.0101	21.0728	18.0765	23.1809	21.2212	22.023	18.1754	17.928	16.8507	17.0721	17.9413	19.2105	18.0429	24	6	6	6	6	0.318	1.66232	0.281884	0.300475	2.0755	0.837356	1.44651
AS(0.001)GGGEADKS(0.999)LEIGSGTADPK			AT3G63260	29.4	29.4	29.4	29	N	18.2952	18.5496	18.1744	17.9237	18.5329	18.7341	17.9443	18.1107	18.0029	18.7973	19.7083	19.3145	17.6412	18.4065	18.3435	17.5779	17.7631	17.7856	18.1137	17.9351	18.3146	17.0455	18.3479	18.631	18.2427	18.51	18.8478	18.4896	18.4763	24	6	6	6	6	0.35545	0.570589	0.677626	0.662054	0.481515	0.199311	0.302102
AS(0.001)S(0.97)GS(0.029)ADRDVILADLEK			AT2G45820	27.3.67	27.3.67	27.3	27	N	19.7078	22.3231	18.0106	20.8717	17.7325	21.8103	24.7442		22.3302	22.6181	20.1125	18.933	18.43	17.9898	18.0387	17.1009	17.5714	18.6405	22.5354	23.844	23.4828	19.2014	17.5263	17.68	17.9367		18.5039	16.5478	17.9939	22	5	6	6	5	1.02335	2.50482	1.66572	0.640061	2.73423	0.726525	2.23412
AS(0.001)S(0.999)GIEAHSDEANISNNMSDR			AT4G02510	29.3.3	29.3.3	29.3	29	N	19.0714	18.3454	18.402	18.1602	21.2665	18.6875	17.9858	18.3063	17.9852	18.0308	19.0766	17.6335		16.9258	18.8396	20.1097	18.5013	18.0245	18.0255	17.9711	18.1976	18.2923	18.4501	22.5449	23.2228	19.1036	23.2301	22.0635	17.4338	23	6	5	6	6	0.3812	1.85483	0.449721	1.21319	0.187194	2.42157	1.48556
AS(0.001)S(0.999)PHVQVQLHEGK			AT3G47200	35.2	35.2	35.2	35	N	18.7984	21.8396	17.8251	17.5358	17.7827	17.3735	22.2134	22.5003	23.4396	21.9802	23.5307	19.2767	17.5534	18.0431	18.2923	16.5872	17.1978	17.7235	18.1945	17.4833	16.7609	17.5169		17.6841	17.0809	17.5205	18.074	17.9141	18.4228	23	6	6	5	6	0.5086	2.21388	2.27868	0.935165	0.517856	0.465375	2.06647
AS(0.002)FPHPGS(0.999)VT(0.999)VCEINR			AT3G56900	35.1	35.1	35.1	35	N	18.4563	20.7691	17.8319	17.3522	17.6878	18.404	22.3662	18.2456	23.535	17.7811	24.2828	17.1581	18.2321	18.397	18.1949	17.5859	17.4236		17.4057	17.0644	17.7327	16.8943	17.6637	17.6998	17.4202	18.3687	18.6134	17.6837	16.3414	23	6	6	5	6	0.5129	2.05099	2.94746	0.508413	0.366461	0.800615	1.58537
AS(0.002)VS(0.998)DNGNASDFTAAPR			AT2G45140	29.3.4.1	29.3.4	29.3	29	N	18.8396	20.1727	17.8429	19.3527	18.0755	18.4463	21.8313	22.6459	16.9537	20.097	21.062	17.635	19.2571	17.4981	19.111	16.3481	17.2082	21.3944	20.0564		18.6024	18.6181	18.092	18.9958	17.2566	17.1187	17.7973	19.2672	18.0172	23	6	6	5	6	1.1043	1.68073	2.14508	1.13202	1.35607	0.887013	1.09786
AS(0.004)S(0.996)FVYS(1)PGR			AT1G08680	27.3.99	27.3.99	27.3	27	N	23.1785	22.9373	22.4156	23.7666	23.5943	23.7996	23.2328	18.5624	24.3063	22.5924	25.1305	22.4534	22.9483	22.5456	22.0223	21.3322	23.1918	23.841	23.8942	24.1945	23.6755	24.1263	22.8683	23.3915	24.0405	23.8012	22.9638	24.2102	23.1585	24	6	6	6	6	0.6509	1.29144	2.31404	0.668273	0.479491	0.499963	0.621543
AS(0.005)S(0.995)PSPNILLK			AT5G52830	27.3.32	27.3.32	27.3	27	N	19.1232	20.8818	18.4645	19.4298	17.4966	21.1217	21.5744	22.011	21.5572	17.8729	21.1537	18.1741	18.8024	19.5551	17.2731	18.4826	18.4999	18.7045	20.9593		19.289	18.1054	20.0907	17.5457	17.8685		17.5721	16.8918	17.6047	22	6	6	5	5	1.0138	1.61339	1.5097	0.749525	1.12651	0.361901	1.44388
AS(0.006)S(0.994)AVVDSDLDIDPK			AT1G03740	29.4	29.4	29.4	29	N	19.9464	21.3078	18.1681	19.5741	20.4393	20.9649	22.1979	21.952	20.8508	21.3331	20.5477	17.5627	18.5147	17.1868	18.773	18.8031		20.3042	20.6727	18.3053	18.0636	19.7317	20.3669	21.5087	19.3263	21.1524	20.7229	21.4965	18.4292	23	6	5	6	6	1.1296	1.47658	0.649958	0.744735	1.12114	1.27508	1.33858
AS(0.013)GS(0.987)PPVPVMHS(1)PPRPVTVK			AT1G77180	28.1	28.1	28.1	28	N	24.7987	26.0224	24.9948	23.8276	24.7903		26.0158	26.0484	25.9926		26.0329	24.8102	25.1767	25.2731	25.3037	24.4104		23.5393	24.2328	22.1333	25.4816	25.0869	22.492	25.5723	26.5789	23.6569	22.2713	25.6849	24.9779	21	4	5	6	6	0.8159	1.30236	0.0239294	0.381288	1.35819	1.56691	0.900088
AS(0.039)S(0.961)IS(0.001)S(0.999)LLDSSVNR			AT4G05150	35.1	35.1	35.1	35	N	18.345	17.7763	18.148	19.8195	17.4465		17.6238	17.5932	17.8711		18.017	18.5806	17.5446	18.5398	18.4178	17.6701	18.1354	18.2035	17.973	21.2347	22.2565	21.7613	17.4884	17.0872	16.8292	16.1042	18.2143	17.9099	18.534	22	4	6	6	6	0.4366	1.51206	0.203064	0.448571	2.15255	0.927237	1.05435
AS(0.149)S(0.851)EETSSIDTNELITDLK			AT4G01150	35.2	35.2	35.2	35	N	18.4014	17.6751	19.7312	18.3239	17.8753	17.4895	17.5161	18.6424	18.6627	16.5372	17.2028	16.8657	21.33	21.2207	18.0326	17.9976	22.9404	18.1906	18.0411	18.4986	18.2536	18.7607	18.1988	18.4823	18.0523	17.5033	17.3795	17.5728	18.2616	24	6	6	6	6	0.54495	1.46703	0.835301	2.4156	0.260634	0.452706	0.92711
AS(0.154)HGS(0.846)DDNS(1)S(1)EPMIIDTK			AT5G23880	27.1.3.3	27.1.3	27.1	27	N	19.9784	22.0118	17.7197	17.804	21.2768	22.5266	22.5312	23.1248	22.594	23.2436	18.0506	18.1058	17.9113		17.5777	18.0185	16.9852	17.2072	18.6655		16.5313		18.8121	22.5522	23.6457	17.1334	18.5951	23.1657	22.5689	21	6	5	4	6	1.6803	2.6464	1.96575	0.456815	1.11567	2.71422	2.26178
AS(0.154)S(0.846)GDLDNTAIIDQILK			AT5G10540	29.5	29.5	29.5	29	N	17.7774	17.704	17.6939	17.6563	18.0431	17.2033	17.6345	18.8037	17.3437		17.5347	17.4771	18.0641	17.5863	17.5522	18.4213	17.062	17.0584	17.8701	17.3967	17.8173	17.3172	18.4782	17.8947	18.3043	17.4089	18.5899	17.7383	18.3228	23	5	6	6	6	0.2908	0.504418	0.637054	0.478355	0.507349	0.438767	0.180389
AS(0.5)S(0.5)VKIPVVSQEDAPSGETTSQLSEK			AT1G15500	34.9	34.9	34.9	34	N	18.1328	19.6881	17.9453	17.3621	17.5355	16.6546	21.9694	18.2147	21.9569	22.0942	17.2386	17.4688	18.4831	17.59	18.6572	18.0352	17.4376	17.1151	16.7218	17.7493	16.5727	17.8086	18.2053	16.8494	18.2191	17.9489	17.3321	17.2863	17.5773	24	6	6	6	6	0.54035	1.59792	2.589	0.532008	0.656417	0.492797	1.06532
AS(0.531)S(0.468)AVVDS(0.001)DLDIDPK			AT1G03740	29.4	29.4	29.4	29	N	18.2816	19.0914	18.1202	17.9201	18.1297	18.9489		18.1491	18.2207	20.8998	19.2382	19.0668	17.0303	18.2908	17.9031	17.7576	18.6727	17.9751	17.0589	17.5313	17.7961	18.4225	18.737	17.3936	17.3459	19.2296	17.9462	18.0819	18.7809	23	5	6	6	6	0.5879	0.867836	1.11335	0.720681	0.605139	0.751796	0.526274
AS(0.865)LS(0.125)T(0.01)GNIPEMFDGRPSFTEGSGLEASPR			AT5G54440	35.2	35.2	35.2	35	N	17.8896	18.3495	17.4676	17.7919	17.9738	18.1261	18.4863	18.1761		18.6094		16.4329	18.1696		17.1647	18.1034		17.1799	17.8274	17.8549	18.0053		18.0919	18.3683		17.708	17.3227		18.4961	17	4	4	5	4	0.2764	0.575439	0.235367	0.828532	0.358926	0.55464	0.367895
AS(0.958)GES(0.033)S(0.009)DSSTDLDVVSTIQNVWDK			AT1G52220	35.2	35.2	35.2	35	N	18.4076	17.7129	18.5093	18.1667	19.2582	18.5603	17.6838	16.9576	17.1308	17.2821	18.6631	17.3471	18.5236	17.6831	20.5775	18.4153		18.2604	17.4422	18.7267	17.8119	18.8169	17.942	21.3114	20.1052	21.3666	17.9502	17.2066	17.6093	23	6	5	6	6	0.6101	1.28164	0.737119	1.257	0.53785	1.89827	0.651769
AS(0.997)PS(0.003)FNPLAS(0.991)PDS(0.009)DAGIEK			AT5G19520	27.3.67	27.3.67	27.3	27	N	19.1242	19.855	18.2078	20.3705	18.0634	22.165	22.0846	20.4065	18.456	18.0352	17.9823	18.4438	18.0511	18.1414	18.5445	18.2953	17.7706	20.1334	19.4446	20.8621	21.1663	21.0994	19.5172	16.9994	18.7441	18.9518	17.8246	18.1399	17.7204	24	6	6	6	6	0.70265	1.47017	1.96913	0.281725	0.780749	0.716272	1.16225
AS(0.998)PS(0.002)KEMS(1)PERR			AT5G64200	27.1.1	27.1.1	27.1	27	N	19.1518	18.1124	17.4869	22.9995	18.1387	17.1998	18.1399	18.2982	18.1963		18.7279	18.2333	16.7435	18.5095	17.4354	15.9696	18.0302	22.7544	22.8335	23.0096	23.331	23.0689			18.3056		18.0155	18.1595	18.0744	20	5	6	5	4	0.4039	2.36666	0.55991	0.975243	0.224967	0.125964	2.56117
AS(1)EDLNIVAESK			AT2G35880	35.2	35.2	35.2	35	N	19.232	17.6342	18.0282	20.0186	20.9807		18.5062	17.7266	17.9055	16.4758	17.5568	18.8691	17.4042	17.5094	18.8136	17.942	17.6312	20.8271	20.6443	21.5585	19.3401	17.189	20.5525	20.4745	22.658	22.7392	21.5715	20.9441	17.497	23	5	6	6	6	1.4094	1.89107	0.740001	0.655368	1.56003	1.93126	1.59803
AS(1)ESGLNGDPNILEEVSETKR			AT2G47000	34.16	34.16	34.16	34	N	18.1466	18.5236	18.0621	17.8467	18.1541	17.6004	17.312	19.7945	19.5408	19.5832	17.3105	19.0962	18.1202	18.0267	18.6518	17.2689	17.2089	17.3106	17.7068	17.8071	17.94	18.9657	17.3499	17.2359	19.3264	17.5353	18.5214	18.1729	18.1325	24	6	6	6	6	0.6699	0.842646	1.23002	0.745499	0.602681	0.739733	0.282399
AS(1)GGGEADKSLEIGSGTADPK			AT3G63260	29.4	29.4	29.4	29	N	19.3674	22.1447	18.0825	18.6238	18.9577		21.9706	22.0043	22.1245	22.8444	21.7795	19.2666	18.4757	17.9687	17.3936	17.2978	18.0926	19.4452		18.7097	18.2191	18.8632	17.8816	18.0837	18.4973	17.3379	19.835	20.3501	19.6422	22	5	6	5	6	0.8803	1.74312	0.410299	0.729395	0.602916	1.16418	1.83087
AS(1)LGNEEELIKPPESATSTAELTTVQSENQR			AT5G09960	35.2	35.2	35.2	35	N	20.2515	18.4438	21.3201	18.0398	22.1637	19.5217	18.4535	17.5275		18.5884	18.1279	20.0481	18.47	22.6149	22.6952	19.7172	24.375	18.4769	17.375			18.1447	18.1625	23.6061	24.0806	23.9204	17.0885	23.872	20.4145	21	5	6	4	6	1.3938	2.58131	0.728401	2.24545	0.468713	2.84874	2.05654
AS(1)LGNEEELINPFHDQPPVDTAKPK			AT5G64850	35.2	35.2	35.2	35	N	18.852	17.6232	21.588	17.7839	17.9262	17.1918	17.7655	17.5194	17.9143	17.1117	18.2364	23.651	23.2021	21.7076	17.3982	20.4801	23.0892	17.9643		17.9277	18.1615	17.9203	16.9459	17.538		17.1501	18.5547		18.462	21	6	6	5	4	0.5343	2.17152	0.433478	2.36267	0.47871	0.691677	1.90914
AS(1)PEEMGDDASEIPS(0.991)PPKNT(0.009)YKDPDGGR			AT5G19910	27.3.99	27.3.99	27.3	27	N	19.2302	19.34	17.8295	21.4749	17.8273		18.2597	21.3787	19.5541	19.4948	18.0129	16.841	18.1998	18.2162	18.1719		17.7186	21.6615	22.0788	18.2603	23.166	22.9469	20.7359	18.061		17.755	17.376	17.9604	17.984	21	5	5	6	5	0.4976	1.93782	1.33738	0.590197	1.80587	0.276489	1.72535
AS(1)PEEMGDDASEIPS(1)PPK			AT5G19910	27.3.99	27.3.99	27.3	27	N	19.0239	19.3779	18.5318	20.8048	17.1236		18.1912	21.3787	19.5541	19.4948	18.2709	17.4983	18.9124	18.8357	17.9452	20.5145	17.4845	21.6615	22.0788	17.7006	23.166	22.9469	17.2747		17.2035	17.373	17.0437	16.8734	17.1243	22	5	6	6	5	1.06715	2.03867	1.29244	1.15563	2.63129	0.185451	1.54203
AS(1)PS(0.004)KEMS(0.996)PERR			AT5G64200	27.1.1	27.1.1	27.1	27	N	19.2523	18.5066	18.0124	22.9995	17.7388	18.298	19.3161	18.6567	18.5618		17.7004	19.4805	18.7103	19.0629	17.4354	15.9696	17.4155	22.7544	22.8335	23.0096	23.331	23.0689		17.1834	17.2596		17.6967	18.9833	17.571	21	5	6	5	5	1.0857	2.30181	0.586161	1.31211	0.224967	0.727463	2.47724
ASAEAAPASGDS(1)DVNMQDAK			AT1G79920	20.2.1	20.2.1	20.2	20	N	18.9704	17.7926	17.8685	18.7295	21.071	18.4712	17.2881	17.8391	17.0192	18.3455		17.5182	18.3393		17.8638	18.6276	16.9936	18.2131		19.7309	17.9981	17.1077	20.5979	21.7147	22.6658	21.6429	22.3331	21.2442	16.8253	21	5	5	5	6	1.2316	1.92273	0.636567	0.64923	1.40762	2.14167	1.53055
ASANSLS(1)APIK			AT4G10730	29.4	29.4	29.4	29	N	18.7531	18.2557	18.5898	17.905	20.2618	17.7852	18.58	17.5508	17.8994	18.8868	18.832	18.1731	19.043	18.6379	17.8607	19.3296	18.4948	17.7167	19.0406	17.5681	19.0784	16.1491	17.8773	21.1723	22.5586	20.4959	16.6397	21.2274	19.4771	24	6	6	6	6	0.73995	1.46693	0.57979	0.542081	1.08622	2.04092	1.04396
ASDKEIALDS(0.053)AS(0.497)MS(0.741)S(0.71)AQEDHQEEILK			AT5G24880	35.2	35.2	35.2	35	N	17.8736	17.7666	17.8864	17.8245	18.0453	17.6948	16.7762	17.9778	18.0677	17.71	18.3731	17.0908	17.8589	18.1545	18.2364	18.0075	17.9705	18.9228	17.9482	16.8605	16.7376	18.7133	17.7645	17.6892	18.0313		18.039	18.5132	17.954	23	6	6	6	5	0.2606	0.566245	0.546326	0.412279	0.908379	0.297619	0.120162
ASDKEIALDSAS(1)MS(0.043)S(0.957)AQEDHQEEILK			AT5G24880	35.2	35.2	35.2	35	N	20.1686	22.6948	18.1598	22.353	17.4668	22.6689	22.8831	21.7804	23.5041	21.4947	23.8377	17.4814	17.9393	17.407	18.9194	19.2173	17.9941	22.1639	21.4539	23.9864	23.9544	24.1767	18.3827	17.4783	17.7184	17.0057	18.0174	17.9622	16.6185	24	6	6	6	6	2.2241	2.7084	0.924499	0.748087	2.24347	0.555741	2.73794
ASDNSVSASSST(0.001)AERES(0.989)DEDS(0.005)S(0.005)NALAVR			AT1G70320	29.5.11.4.1	29.5.11	29.5	29	N	19.6627	18.8086	18.5029	19.4382	21.3858		18.9775	17.8958	19.4418	18.9194		19.4635	18.3376	18.8139	17.883	18.0167		19.1142		17.7689	21.2528	17.9785	21.0766	21.8237	23.0427	22.6712	23.4608	19.2121	18.1043	20	4	5	5	6	1.04825	1.86434	0.651907	0.645652	1.65827	2.20854	1.29455
ASDYS(1)VS(0.007)S(0.993)AGDPFR			AT1G08680	27.3.99	27.3.99	27.3	27	N	19.0366	18.4005	18.442	21.0805	18.1172		18.2239	18.532	17.6681	20.2236	17.3549	17.8915	17.4568	19.0275	18.1998	18.7815	19.2948	20.6132	20.3869	21.5068	21.5925	22.0721	20.3114	18.0712	18.1966	16.6266	18.574	18.6368	18.5982	23	5	6	6	6	0.7067	1.46874	1.11824	0.709601	0.737307	0.766853	1.38781
ASDYS(1)VS(0.013)S(0.987)AGDPFR			AT1G08680	27.3.99	27.3.99	27.3	27	N	18.9221	17.6871	18.3252	21.0805	18.1839		17.4002	18.0144	17.2081		18.1257	17.3594	17.976	19.0954	19.0872	18.2056	18.2274	20.6132	20.3869	21.5068	21.5925	22.0721	20.3114	17.7848	18.5615	18.0269	18.8194	17.8623	18.0483	22	4	6	6	6	0.70955	1.47832	0.451365	0.671206	0.737307	0.41284	1.53218
ASELPMS(1)PHLEQIHGEIR			AT1G48240	29.3.4.99	29.3.4	29.3	29	N	18.4213	20.3279	17.5768	17.6814	17.8865	18.7169	21.8055	21.5515	20.8583	18.3375	20.6974	18.2297	17.896	17.4037	17.6113	16.7824	17.5379	18.0661	17.7041		17.8634	17.0883	17.6853	16.6943	18.4167	17.5275	19.0499		17.7443	22	6	6	5	5	0.4669	1.47746	1.45982	0.488243	0.365177	0.895133	1.31277
ASFIAS(1)PR			AT3G02830	27.3.12	27.3.12	27.3	27	N	17.8173	17.9079	17.3974	18.1446	17.8206	17.299	18.059	18.1564	17.3187	17.5792	19.0348	16.4975	17.5383	17.3276	17.9435	17.3193	17.7579	19.0873	18.412	18.5358	16.6211	18.7475	17.4641	17.564		17.4411		18.9298	17.3475	22	6	6	6	4	0.32225	0.72783	0.660378	0.503752	0.92313	0.744762	0.311832
ASGS(1)PPVPVMHS(0.998)PPRPVT(0.002)VK			AT1G77180	28.1	28.1	28.1	28	N	24.7987	26.0224	24.9948	23.8276	24.7903		26.0158	26.0484	25.9926		26.0329	24.8102	25.1767	25.2731	25.3037	24.4104		23.5393	24.2328	22.1333	25.4816	25.0869	22.492	25.5723	26.5789	23.6569	22.2713	25.6849	24.9779	21	4	5	6	6	0.8159	1.30236	0.0239294	0.381288	1.35819	1.56691	0.900088
ASLGNEEELIKPPESATSTAELTTVQS(1)ENQR			AT5G09960	35.2	35.2	35.2	35	N	19.1535	19.7442	18.2325	19.6324	19.005	17.8211	19.2475	21.9163	20.1337	20.9645	18.3822	17.4997	19.0744	18.3902	17.764	19.7482	16.9188	16.0149	21.3623	17.9139	22.5584	21.4762	18.4688	18.7358	20.6297	17.9415	18.838	18.1387	19.7462	24	6	6	6	6	0.96355	1.66657	1.55942	1.05008	2.54351	1.01695	0.694865
ASLQTS(0.008)KS(0.983)VS(0.008)EAR			AT2G02170	27.3.99	27.3.99	27.3	27	N	18.6184	19.5014	17.7361	17.3546	19.7343	18.6345	17.0574	18.713	21.5823	20.9391	20.0823	18.7759		17.8441	17.4579	17.1233	17.4792	16.1639	16.0465	18.0982	17.4776	17.245	19.0966	17.135	20.2818	16.2193	21.6407	21.9176	21.2113	23	6	5	6	6	0.9984	1.88359	1.67814	0.634776	1.16134	2.44922	1.21039
ASNPSGNSEIS(1)PDAS(1)PVEEK			AT5G05190	35.2	35.2	35.2	35	N	17.9383	17.6695	18.3584	18.126	17.6306	17.1581	17.6994	17.3713	18.3858	17.7056	17.6967	19.216	18.1498	17.6801	20.0479	16.8566	18.2003	17.8731	18.0008	18.668	17.9591	18.1288		17.4037	16.5257	18.2007	18.5236	17.1183	18.0114	23	6	6	5	6	0.279	0.759207	0.416287	1.12906	0.316716	0.748613	0.355179
ASPSFNPLAS(1)PDS(1)DAGIEK			AT5G19520	27.3.67	27.3.67	27.3	27	N	18.9541	19.9022	17.826	20.4776	17.3417	22.165	22.0846	20.4065	18.7684	17.0692	18.9196	17.2372	17.3721	18.0016	17.9116	18.2165	18.217	20.7758	19.4446	20.8621	21.1663	21.0994	19.5172	16.9638	18.3501		16.9595	17.0306	17.4045	23	6	6	6	5	1.1671	1.72888	2.02062	0.423378	0.785769	0.592976	1.53561
ASQNNSYDNKS(1)PLHK			AT3G25070	20.1	20.1	20.1	20	N	17.7789	17.9915	17.3439	17.9007	17.9912	17.5804	17.8239	18.3338			18.2278	17.2058	18.3772	16.6725	17.2226	16.7011	17.8842	18.1394	17.9361	17.6459			17.8814	18.5256	18.302	17.9685	18.1535	17.3647	17.6325	20	4	6	4	6	0.3237	0.529494	0.351236	0.671921	0.202917	0.431325	0.311543
ASQNTQPVDNSQQSVIDS(0.999)DGAGAS(0.001)ISNGPLK			AT3G23980	35.1	35.1	35.1	35	N	18.035	17.779	18.0652	18.3569	17.9197	18.8748	17.2799	18.0899	16.9976	17.2075	18.2244	18.4699	17.8983	18.6405	17.4823	17.8032	18.0972	18.7007	17.7655	18.7747	18.3676	18.276	18.2566		19.355	18.2656	16.8884	18.146	16.9436	23	6	6	6	5	0.3805	0.66083	0.732409	0.431753	0.363106	1.03045	0.247135
ASS(1)FIRGGTDQLQTAR			AT3G11820	31.4	31.4	31.4	31	N	23.9621	25.5124	22.9402	23.7425	23.5917	24.0837	25.6853	25.0791	26.2775	27.1536	24.7948	22.4499	23.2475	23.4879	22.1223	22.3687	23.9648	23.271	24.5858	24.1043	24.7055	23.951	21.8373	24.2269	22.6121		23.8403	23.6828	23.5963	23	6	6	6	5	0.7035	1.30544	1.10022	0.732145	1.06442	0.598585	1.10032
ASS(1)FVYS(1)PGR			AT1G08680	27.3.99	27.3.99	27.3	27	N	18.6895	18.4182	17.9912	18.0329	20.1609	18.4566	18.3001	18.3595	18.376		18.5991	18.3395	17.1842	17.8147	19.0085	17.8742	17.7263	18.4052		17.9607	17.2632	18.6938	17.8417	22.3167	17.29	17.9211	22.5548	22.4675	18.4155	22	5	6	5	6	0.4519	1.59805	0.115514	0.620062	0.54991	2.52999	1.02492
ASS(1)SVSTLYK			AT4G03550	3.6	3.6	3.6	3	N	20.5924	20.4079	18.7955	18.4565	23.7547	17.9464	17.9178	17.9174	23.2237	22.4713	22.9708			18.1126	18.2994	18.4954	20.2747		17.6976	18.4734	18.779	18.3805	18.9519	21.8675	23.1637	24.534	24.5939	24.2278	24.1412	21	6	4	5	6	1.2542	2.67081	2.72828	0.998425	0.482511	1.05788	2.42191
ASSDKQT(0.793)S(0.207)PKPPPS(0.983)PS(0.017)PLR			AT3G46440	10.1.5	10.1.5	10.1	10	N	18.5813	18.5725	17.6068	17.7658	20.3785		19.7378	18.2244	18.8651	17.9284	18.1066	17.3563	17.1112	17.3631	17.9599	17.7666	18.0838	18.0242	17.0111	18.6034	17.6307	17.3113	18.0144	21.8578	23.0737	17.3802	23.7831	18.7152	17.4609	23	5	6	6	6	0.6342	1.84571	0.741053	0.386144	0.570007	2.87446	1.27076
ASSGIEAHS(1)DEANISNNMSDR			AT4G02510	29.3.3	29.3.3	29.3	29	N	21.3837	21.8298	22.4181	18.0781	23.2089	22.4343	22.6998	23.1561	22.5614	16.8638	23.2634	23.2954	23.7302	24.2059	22.3034	19.1796	21.7942	18.6837	17.1607	17.7686	18.9809	18.4449	17.4299	24.1954	25.3619	17.9569	25.123	23.7409	22.8752	24	6	6	6	6	1.7028	2.79593	2.45491	1.82083	0.731306	2.72944	2.27502
ASTS(0.011)S(0.989)DGMEEERDSEIEDEIADEIAR			AT2G12550	29.5.11	29.5.11	29.5	29	N	17.8955	17.9492	18.3022	17.831	17.4869	18.1331	17.3471	17.0819	17.9618	19.222		19.3831	17.799	18.5717	17.3189	18.3977	18.3429	17.9785	19.1555			17.6228	16.5674	18.3509	17.1087	17.1686	16.8107	17.5625	17.9196	21	5	6	4	6	0.5725	0.784956	0.831949	0.703113	1.0671	0.572894	0.336365
ASVS(1)DNGHGSEFSFER			AT3G60600	28.99	28.99	28.99	28	N	18.427	19.4823	18.192	18.0014	17.8681	18.6828	21.1164	21.0335	20.4154	17.8661	17.7794	17.8354	18.2437	18.6167	16.6087	19.1467	18.7007	18.9662		17.8351	18.498	17.3377	17.3697	17.9748	18.306		17.0386	17.6991	18.3221	22	6	6	5	5	0.4676	1.1698	1.55554	0.893024	0.714973	0.530539	0.74288
AT(0.001)T(0.015)GY(0.007)GLRS(0.98)PVKS(0.997)PIR			AT1G34320	35.2	35.2	35.2	35	N	18.5114	18.0147	17.5516	20.1771	18.1422	18.4711	17.0207	18.0073	17.1936	19.7362	17.6595	17.4738	17.7575		17.5972	17.8924	17.0372	18.8138	17.3946	22.6543	22.2672	21.1217	18.8109	17.6816	17.8823	18.5098	18.188	17.3167	19.275	23	6	5	6	6	0.5787	1.56943	0.996025	0.328359	2.13844	0.690137	1.16508
AT(0.001)T(0.999)PVGRS(0.997)PVT(0.217)S(0.786)PVR			AT1G67590	27.3.67	27.3.67	27.3	27	N	19.0114	17.7178	19.0586	17.9905	21.2788	16.9699	17.618	17.3124	17.9524	18.1711	18.2832	20.4613	18.4246	16.6051	20.363	21.2843	17.2136	17.3268	18.1061	18.0702	18.8739	17.6988	17.867	21.5492	21.0374	22.3847	22.5141	21.613	18.5742	24	6	6	6	6	0.9076	1.84818	0.512635	1.92085	0.517871	1.43575	1.61851
AT(0.001)T(0.999)PVGRS(1)PVT(0.348)S(0.652)PVR			AT1G67590	27.3.67	27.3.67	27.3	27	N	20.2093	18.6159	20.6929	17.8756	22.9982		20.6754	19.0762	17.3743	17.5338	18.4199	22.18	22.7109	22.2976	18.0859	16.682	22.2007	17.9415	17.0523	17.8002		17.986	18.5981	22.5004	23.5456	22.8904	23.739	23.1527	22.1613	22	5	6	5	6	2.33345	2.5097	1.34205	2.6083	0.552727	0.605331	2.30143
AT(0.08)T(0.922)PIRS(0.996)PIS(0.561)S(0.465)EPS(0.512)S(0.464)PGR			AT2G02170	27.3.99	27.3.99	27.3	27	N	18.8656	18.1859	20.69	18.4166	17.9818		18.3491	17.7518	18.6183	18.3741	17.8364	19.1464	21.367	21.5641	17.8906	21.7069	22.4649	18.7139	17.9531	18.2488	18.6307		18.5365	18.9894	18.1771	19.1531	16.2594	18.2991	17.0128	22	5	6	5	6	0.5494	1.55813	0.374038	1.76783	0.312886	1.13416	1.26018
AT(0.103)T(0.122)QS(0.606)HT(0.436)S(0.733)DLTSEEQPASLDIMK			AT3G13060	35.2	35.2	35.2	35	N	18.2322	17.8081	17.6911	19.2963	18.1333	17.2319	18.0941	17.341	17.8865	18.9912	17.3038	17.8985	18.4221	17.1889	17.6125	18.3239	16.7008	20.9795	16.9632	21.7356	18.8469	19.8521	17.4007	18.793	17.9163	18.266	17.7524	17.283	18.7892	24	6	6	6	6	0.614	1.22167	0.677078	0.665866	1.91473	0.5997	0.733667
AT(0.176)T(0.176)PVGRS(0.648)PVT(0.943)S(0.057)PVR			AT1G67590	27.3.67	27.3.67	27.3	27	N	17.986	17.9903	18.1086	18.0388	17.7817		18.4659	18.486	17.8114	17.5518	17.6365	17.882	18.6296	18.6397	16.6693	17.4609	19.37	17.6759	18.0188	18.3193		18.1873	17.9928	17.7783	18.8205	18.7332	16.4632	17.113		21	5	6	5	5	0.4731	0.715058	0.453149	0.968198	0.242356	1.02101	0.140763
AT(0.556)S(0.444)PQPDGPSSTGGSLK			AT1G59610	26.17	26.17	26.17	26	N	17.9733	17.9501	18.1794	17.7545	17.9668	17.9767	17.9638	18.2436	17.8715		17.6947	17.1362	18.875	18.0507	18.1623	17.8303	19.0221		16.985	17.1574	18.2445	17.5553	18.8305	18.6018	17.745	17.9911			17.5294	20	5	6	5	4	0.2749	0.566959	0.199026	0.695844	0.772404	0.463486	0.173666
ATADEFS(1)DEDTSPIEEVR			AT5G64410	34.13	34.13	34.13	34	N	23.4491	22.9088	23.9391	22.0585	24.8902	23.1043	23.815	23.6734	22.6835	23.6049	20.5715	23.7904	23.5702	24.6113	23.6004	23.775	24.2875	21.8388	23.1554	23.381	22.7122	22.5035	18.7599	25.4219	24.377	25.6515	24.7643	24.4313	24.6949	24	6	6	6	6	0.765	1.49591	1.22003	0.417864	1.70332	0.527323	1.23053
ATDILQGS(0.596)PVES(0.361)GPT(0.521)T(0.521)PLPDKK			AT1G20670	27.3.42	27.3.42	27.3	27	N	18.2069	18.0672	18.3592	18.1006	18.3006	17.5868	18.1252	17.6966	18.4964	19.0826	17.416	18.8182	17.5246	18.9533	18.8416	18.5149	17.5029	17.0283	19.0217	18.4086	17.9221	18.1018	18.1214	18.0431	18.2146	19.4938	17.2091	18.1987	18.6445	24	6	6	6	6	0.52885	0.645419	0.634161	0.670879	0.651984	0.750692	0.144668
ATETLDEKT(1)PEVNS(1)PAKEEIDVVPK			AT5G63550	35.2	35.2	35.2	35	N	23.6764	25.1168	22.0726	24.9137	22.6027	25.5819	25.888	25.3407	25.0828	23.1192	25.6879	19.4379	22.5037	23.0734	22.3606	20.8904	24.1699	23.591	24.8651	26.576	26.0288	25.4704	22.9506	22.9052	23.789	23.5273	23.2156	19.3726	22.8067	24	6	6	6	6	1.25225	1.937	1.01773	1.67382	1.40868	1.6251	1.56314
ATETTIDQTLPIGTSQADQT(0.057)PS(0.555)LVS(0.361)DKDDQT(0.026)PK			AT5G40450	35.2	35.2	35.2	35	N	18.1211	18.0042	18.4974	17.9508	18.0125	17.9637	17.7434	17.8585	18.7268	17.7288		19.5188	18.5325	17.6406	18.6608	18.6365	17.9951	18.0759	17.3215	17.9798	18.2651	17.8594	18.2034	18.2266	17.7599	18.3114	18.4621	17.4138	17.9012	23	5	6	6	6	0.2663	0.490071	0.414994	0.644508	0.341601	0.392927	0.255558
ATETVLATAVS(1)NGK			AT4G14040	15	15	15.0	15	N	18.0394	17.3416	17.8023	18.6368	18.1654	17.4189	17.4927			17.1226	17.3322	17.9258	17.1904	17.0269	17.32	18.3764	18.9741	19.5025	18.0501	18.9402	18.8002	18.2939	18.2341		17.8272	18.4925	18.9134	17.2554	18.3386	21	4	6	6	5	0.7179	0.729389	0.160074	0.765015	0.546288	0.640112	0.549166
ATKLES(1)FKVVEK			AT3G28690	29.4.1.57	29.4.1	29.4	29	N	18.915	19.7679	17.5912	20.2785	18.0225	17.7736	21.1856	18.0685	21.7611	22.1444	17.6745	18.7289	17.3887	17.7566	17.1535	17.7304	16.7892	18.2908	17.5461	23.1335	21.726	21.5183	19.4562	18.387	19.0296	18.5057	18.3878	17.5315	16.2934	24	6	6	6	6	0.8001	1.91709	2.13906	0.665866	2.18527	0.974157	1.30839
ATNPDS(0.953)NGS(0.88)S(0.147)HGT(0.02)GLDMVTPVSGR			AT1G67230	35.1	35.1	35.1	35	N	19.3799	18.1023	18.9021	21.798	17.9471	17.3639	18.7887	16.7503	19.3174	18.2912		19.0109	18.1553	21.1713		18.8297	17.3433	22.2966	19.0527	23.0247	23.0574	23.5291	19.8275	18.3219			17.0705	18.3693	18.0268	20	5	5	6	4	0.90035	2.10209	1.0436	1.42775	1.88445	0.60374	1.79
ATNPDS(0.998)NGS(0.801)S(0.198)HGT(0.003)GLDMVTPVSGR			AT1G67230	35.1	35.1	35.1	35	N	19.8325	19.8673	18.3916	21.798	18.585	16.9493	16.9576	17.5877	22.7624	21.8718	23.075	17.7517	18.3444			18.8297	18.6407	22.2966	19.0527	23.0247	23.0574	23.5291	19.8275	19.2393		20.5323	17.1871	17.6474	18.3187	21	6	4	6	5	1.4796	2.34185	2.99556	0.471056	1.88445	1.33454	1.56828
ATS(1)ALSEAK			AT2G30930	35.2	35.2	35.2	35	N	20.0552	20.1978	17.6632	21.2034	21.1564	21.0836	19.6482	22.835	22.6782	17.8816	17.0602	17.5398	17.097	17.6648	17.9659	17.7841	17.9278	17.1281	22.0863	22.9658	22.3566	21.5099	21.1734	21.0087	22.1506	23.9943	22.0394	18.5813	19.1642	24	6	6	6	6	2.3562	2.30232	2.42505	0.320022	2.09374	2.02206	1.6606
ATS(1)PQPDGPTAGGSLK			AT1G10290	26.17	26.17	26.17	26	N	24.1733	23.8312	22.9844	25.2194	24.7551	24.9419	21.7718	21.8217	24.6836	25.2488	24.5195	23.6922	24.0403	24.2356	23.0194	22.2692	20.6495	23.4984	26.0984	26.4781	25.6109	24.9735	24.6572	25.0403		25.1386	24.7957	24.3498	24.4512	23	6	6	6	5	0.6191	1.44043	1.59517	1.35247	1.08154	0.348813	0.993497
ATT(0.002)ERDWS(0.998)ENS(1)GDRR			AT1G13190	27.4	27.4	27.4	27	N	17.8979	17.3795	17.6311	17.9687	18.4371	17.6979	17.2436	17.0189	17.4165		17.5207	17.3363		17.8174	17.5539	17.8166		18.7023	17.5416	18.1733	17.9891	16.6843	18.7214	19.601	18.7218	18.8439	17.2265	17.2992	18.9299	21	5	4	6	6	0.4542	0.755612	0.260365	0.232368	0.771894	0.959602	0.457506
ATT(0.021)PVGRS(0.975)PVT(0.059)S(0.945)PVR			AT1G67590	27.3.67	27.3.67	27.3	27	N	18.493	17.9114	17.7865	17.7821	20.3741	18.6465	18.4872	17.7242	16.3915	17.9446	18.2745	17.79	18.1048	17.8116	17.6836		17.5423	18.0621	18.3336	17.7279	17.6499	17.5863	17.3329	17.9079	18.9984	22.3847	22.5141	21.613	18.8265	23	6	5	6	6	0.3583	1.55915	0.818535	0.207472	0.358632	2.02617	1.27513
ATT(0.033)PIRS(0.953)PIS(0.172)S(0.839)EPS(0.54)S(0.463)PGR			AT2G02170	27.3.99	27.3.99	27.3	27	N	17.9179	17.4945	19.0799	17.1797	18.1112	17.7831	17.9127	16.4918	16.493	18.3508	17.9354	17.5695	18.066	21.5641	17.8011	20.3991		17.4037	18.1175	17.8456	16.95	16.7967	15.9643	18.548	17.6197	18.4851	18.1664	17.931	17.917	23	6	5	6	6	0.3433	1.18834	0.799264	1.79278	0.780979	0.359267	0.837188
ATT(0.049)PIRS(0.933)PIS(0.309)S(0.709)EPS(0.676)S(0.324)PGR			AT2G02170	27.3.99	27.3.99	27.3	27	N	18.7564	17.4349	18.6248	20.4785	18.1692		15.8061	18.4836	18.1106	16.9792	17.7953	17.1176	18.1788	19.6048	18.6318	20.0236	18.1924	19.1165	19.3771	22.9957	21.7272	21.3845	18.2702	18.0602	18.567	18.0013		18.9616	17.2561	22	5	6	6	5	0.66215	1.64455	1.06617	1.0559	1.82544	0.644198	1.29727
ATT(1)PTPDKEPLLKK			AT1G15340	27.3.59	27.3.59	27.3	27	N	22.7554	24.0136	20.4982	23.4492	23.2917	23.5134	24.2822	24.4744	24.101	22.473	25.2374	23.6113	23.6829	23.1058	18.5753	17.2283	16.7857		23.5331		23.4566	23.4735	23.3335	22.2678	24.2567	23.3898	24.8836	25.1328	19.8197	22	6	6	4	6	0.776	2.41942	0.939516	3.31074	0.0838406	1.99839	1.57411
AVDEMS(1)DGEPLVS(0.549)FLKKS(0.451)PEGIDAK			AT5G10950	35.1	35.1	35.1	35	N	18.015	17.8094	17.9479	18.3974	17.9053	18.4614	17.1313	18.1473	18.0099	17.2767	17.8296	17.5642	18.5019	17.0941	17.4579	18.517	18.5525	17.5456	18.1148	19.1144	19.0453	17.7526	18.8115	17.102	17.4595	17.2222	18.5724	19.1332	17.9423	24	6	6	6	6	0.53335	0.667823	0.514524	0.65002	0.682134	0.808057	0.261416
AVDEMS(1)DGEPLVSFLK			AT5G10950	35.1	35.1	35.1	35	N	18.9951	19.7129	17.6726	19.2891	19.3679	20.1618	21.4787	18.2789	19.9658	17.3494	21.0426	17.0526	16.9439	16.9698	18.4405	18.2913	18.3377	19.4255	20.7609	21.1502	18.5079	19.158	16.7323	20.0987	21.1468	18.0904		18.7778	18.7256	23	6	6	6	5	1.3731	1.49728	1.59963	0.751552	1.60082	1.23403	0.91078
AVGEAEDVS(0.123)NS(0.123)S(0.123)S(0.509)EDRT(0.123)R			AT1G62300	27.3.32	27.3.32	27.3	27	N	18.0999	17.9347	18.2711	18.2926	17.846	17.8964	17.9047	17.9962			17.9415	19.023	18.5224	17.9659	17.6659	18.1468	18.3026	17.7565	18.845	18.7346	17.6222	18.6478	18.1493	17.6442	18.4204	18.0066	17.6866	16.6005	18.7179	22	4	6	6	6	0.32515	0.539952	0.0454437	0.469971	0.526128	0.739393	0.229056
AVLDRT(0.008)ES(0.975)S(0.037)AS(0.98)HHS(1)DEEAR			AT2G26280	28.1	28.1	28.1	28	N	20.6438	24.369	17.7991	20.8394	17.6076	22.3814	27.1825	27.0363	25.1854	18.3663	26.0618			17.5903	18.2946	17.0578	18.2536	16.7897	18.8554	24.183	23.6658	23.111	18.4315	17.9773		17.8042		17.2207	17.4281	20	6	4	6	4	1.25965	3.72152	3.42185	0.590258	3.17687	0.34508	3.17624
AVLDRT(0.034)ES(0.949)S(0.017)AS(1)HHSDEEAR			AT2G26280	28.1	28.1	28.1	28	N	18.0253	18.5471	17.8968	18.0987	17.7325	18.2631			18.5194	18.726	18.68	17.5307	17.1148	18.7534	18.1876	17.8084	17.9856	18.4939	18.0276	18.5995	17.7303	17.8383	17.9024	18.1119	17.3578	17.7242	18.5207	16.6701	18.0103	22	4	6	6	6	0.38485	0.543848	0.209038	0.562064	0.361676	0.649841	0.352314
AVLDRT(0.062)ES(0.644)S(0.644)AS(0.644)HHS(0.006)DEEAR			AT2G26280	28.1	28.1	28.1	28	N	17.9444	17.7075	18.002	18.6505	17.4061	17.073	17.8855	17.5871		18.3107	17.6814	17.5735	19.0549	16.9585	18.3963	18.1279	17.9005	19.3025	18.0387	18.4546	19.2664		18.1903	16.5698		16.7209	18.6072	17.2977	17.8348	21	5	6	5	5	0.4958	0.769885	0.450916	0.715923	0.597708	0.837716	0.531593
AVLDRT(0.132)ES(0.86)S(0.01)AS(0.998)HHS(1)DEEAR			AT2G26280	28.1	28.1	28.1	28	N	18.9138	21.4173	17.8573	18.3192	17.9623	18.1315	23.508	24.7477	17.6552	22.0139	22.4473	16.2877	17.4049	17.8452	18.5434	18.5191	18.5433	18.1518	17.7897	18.5832		18.0389	19.0324	17.7995	17.7839	17.5074	18.2207	18.1889	18.2733	23	6	6	5	6	0.3943	2.11943	2.89235	0.899752	0.491251	0.309872	1.69707
AVPYTGGDIKKS(1)GELGR			AT4G22290	29.5.11	29.5.11	29.5	29	N	18.1946	17.6412	18.1888	18.1213	18.9535	18.034	17.4653	17.0954	17.7697	18.7037	16.7792	17.8597	17.7924	19.0311	18.7353	18.4633	17.2511	18.2473	17.4904	18.7749	18.2269	18.3711	17.617	20.8483	18.6587		19.9955	17.4212	17.8439	23	6	6	6	5	0.5687	0.9259	0.688708	0.667563	0.483497	1.44413	0.542711
AVQRS(0.683)S(0.718)S(0.598)PNEDRGENQLVVYDLK			AT5G35330	27.3.59	27.3.59	27.3	27	N	17.5686	18.3318	17.2364	17.4304	17.5072	19.5648	17.1071	18.6566	17.9988			16.4282	17.5066	17.4826	16.9456	17.656	17.3997	16.9119		17.9058	17.1605	17.3391	17.8347	16.7818	17.1158	18.1252	17.5377	18.3917	17.0908	21	4	6	5	6	0.3917	0.71338	1.03868	0.463488	0.429991	0.635279	0.483841
AVS(1)ATKVITEGEDQA			AT1G59359	29.2.1.2.1.2	29.2.1	29.2	29	N	19.1334	19.7233	19.4281	17.7402	19.642	20.8647	17.1982	20.4459	21.0215	21.4162	17.3936	18.8178	17.3187	17.5359	20.5724	20.6548	21.6693	17.0319	17.5269	16.8241	18.3708	17.9118	18.7758	21.4109	17.1398	17.1793	18.8452	21.7395	21.5375	24	6	6	6	6	1.65305	1.83203	1.90682	1.8022	0.759736	2.19466	0.937124
AVTGGGGGGGGS(1)DVELVSK			AT2G32080	27.3.99	27.3.99	27.3	27	N	21.6616	22.7781	19.7999	21.6863	22.3821	22.0725	22.8212	23.6289	22.5455	22.0449	23.5559	18.0331	18.6374	21.9322	20.5978	20.7884	18.8105	20.747	22.4238	23.2397	22.7498	19.2408	21.7167	23.2436	23.2383	22.8318	23.2853	20.364	21.3295	24	6	6	6	6	1.18295	1.6688	0.69573	1.52397	1.47998	1.23887	1.32065
AVVAS(0.999)PS(0.001)QENPR			AT2G17700	29.4	29.4	29.4	29	N	18.7416	18.2131	17.9658	17.9359	20.5412		18.385	18.3363	17.338	18.793		17.8918	17.776	18.0207	18.377	18.7604	16.9692	17.0681	18.1718	18.3544	18.2859	17.7995		21.6948	22.3823	22.297	22.4095	17.3837	17.0797	21	4	6	5	6	0.5071	1.79945	0.61828	0.606333	0.530324	2.5786	1.25759
AVVDS(1)DLS(1)DEEVGTVK			AT1G15280	35.1.40	35.1.40	35.1	35	N	18.2201	17.459	17.4398	19.8835	17.9712		17.4055	16.8655	18.9864	17.7603	16.2771	17.3955	18.1541	17.5535	17.2649	16.5048	17.7663	19.0247	21.8213	21.6583	17.8036	18.3999	20.5932	18.2738	18.0888	18.2414	18.1197	17.8167	17.2872	23	5	6	6	6	0.4571	1.42382	1.02173	0.554352	1.71308	0.372071	1.15656
AWTLEGES(1)DDEEGHPEEK			AT1G20920	27.1.2	27.1.2	27.1	27	N	18.9626	17.7671	17.6074	17.9425	21.5131			18.6594	16.8633	18.3257	17.22	16.8209		18.7148	17.2613	17.6325		17.4006	18.5487		17.6629	17.9393	18.1611	21.8332	23.1659	21.6912	23.3901	22.4253	16.573	19	4	4	5	6	0.8999	2.28399	0.861086	0.809389	0.443607	2.51495	1.8754
AYGGGGGSS(0.055)S(0.945)PHHQNQAQAEILR			AT5G66870	27.3.37	27.3.37	27.3	27	N	17.8421	17.8412	17.99	17.7272	17.7907	17.5837		17.9154	17.4846	17.9212	18.3011	18.4554	17.5338	18.0316	17.7732	18.8006	17.3457	18.4567	17.9125	17.8774		16.0129	18.3766	18.2464	17.6276	18.5424	18.093	18.1081	16.1267	22	5	6	5	6	0.35875	0.686112	0.322868	0.555993	0.993681	0.867219	0.112008
AYHPAYTET(0.002)MS(0.019)MGGGS(0.969)S(0.969)HGGGQQY(0.042)VPFATSSGSLR			AT4G11850	11.9.3.1	11.9.3	11.9	11	N	17.9017	18.0255	17.8566	18.0455	17.7204	18.8775			17.8886	17.0683	18.2674	18.8878	17.1418	17.4185	17.1646	18.2069	18.32	17.6941	18.5221	17.3515	18.2149	18.7418	17.7486	18.1286	18.0847	18.0771	17.3655	17.1091	17.5574	22	4	6	6	6	0.48235	0.580781	0.757054	0.718687	0.535527	0.436529	0.153268
DAAALETQS(1)PEDFDQPSPLRK			AT1G71880	34.2.1	34.2.1	34.2	34	N	18.366	18.0996	19.1708	18.0832	17.9825	17.8776	18.4147	18.1047	18.774	17.7391	17.6874	20.6597	17.5361	17.7777	18.0871	20.0022	20.9621	18.7284	17.0372	18.9523	17.7733	17.4307	18.5774	17.11		18.4777		18.7764	17.5659	22	6	6	6	4	0.5449	1.04722	0.425037	1.543	0.778686	0.776812	0.560255
DADS(1)PVHSNDAEEEMIR			AT4G00752	29.5	29.5	29.5	29	N	19.796	17.9952	19.4362	19.5713	21.5812	18.3186	18.0908	17.6945		17.8771		17.1548	21.6517	20.9755	19.436	18.2367	19.1625	17.9089	20.9158	22.127	17.7372	20.353	18.3857	22.1598	22.9721	20.9575	22.3764	23.2912	17.7302	22	4	6	6	6	1.5869	2.01087	0.269626	1.6731	1.81569	2.05159	1.47417
DAETVNQTSHPTEEEAQVTVSSNADVEDS(0.046)HET(0.305)VS(0.649)PR			AT4G32330	35.2	35.2	35.2	35	N	17.9108	18.0194	18.0749	17.8257	17.6857	16.9145	18.8462	18.1561	17.6467	19.2629	17.29	18.0128	17.3124	19.0493	18.4662	17.1346	18.4743	17.7204	18.1578	17.6385	17.7111	18.1537	17.5727	17.892	17.7473	17.3681		17.6772	17.7439	23	6	6	6	5	0.4098	0.598964	0.909979	0.739124	0.261185	0.194049	0.179147
DAFS(1)DSDMS(1)VEELR			AT3G21060	33.99	33.99	33.99	33	N	18.2035	18.7014	17.8226	17.9493	18.2985	20.0269	19.1877	20.4815	16.9258	17.1254	18.4609	18.3426	17.3199	17.8585	17.6755	16.8709	18.8681	17.3351	18.735		18.5608	17.3054	17.8105	18.7293	17.9025	18.1986	18.5593	17.7519	18.6497	23	6	6	5	6	0.5307	0.923951	1.47354	0.71342	0.671239	0.410491	0.394181
DAGDSNSGLS(1)PKPK			AT4G28080	35.2	35.2	35.2	35	N	18.4654	17.9641	17.9443	18.118	19.8312	18.1299	18.3825	18.252	17.3824	17.5898	18.0478	17.6725			18.5336	17.802	17.7692	18.0977	17.9628	18.2608	18.1848		18.0837	20.6347	21.3651		21.2573	15.4302	20.4688	20	6	4	5	5	0.3282	1.42581	0.392632	0.396677	0.11236	2.49036	0.914512
DAGGGVS(1)GEEMPSW			AT2G38880	27.3.15	27.3.15	27.3	27	N	20.1148	21.4783	17.6757	20.1156	20.7831	21.8761	22.1017	21.6104	21.496	19.8987	21.8871		16.5849	17.3753	19.6018	16.968	17.8485	21.0907	21.7218	22.7316	17.7888	17.0146	20.3459	20.8217	21.5378	20.5587	21.4432	21.7153	18.622	23	6	5	6	6	1.0544	1.95846	0.80337	1.1748	2.2564	1.14861	1.65467
DAS(0.631)RAS(0.369)LGNEEELINPFHDQPPVDTAKPK			AT5G64850	35.2	35.2	35.2	35	N	18.2301	18.0704	18.5741	18.4472	17.7141	17.8866	17.9561	17.2482	18.1894	18.2767	18.8653	18.6504	18.9571		17.7731	18.9296	18.5603	17.8543	17.4568	19.3272	18.5115	18.63	18.9032	17.7276	17.7328	17.5877		17.8085		21	6	5	6	4	0.4566	0.583186	0.531309	0.479761	0.685902	0.0920512	0.388966
DAT(0.004)EIQQPAAT(0.078)DIS(0.918)IKK			AT5G23450	11.8.1	11.8.1	11.8	11	N	17.825	17.6016	17.7769	17.702	18.2196	16.4398	18.2705	17.1353	18.0109	17.5484	18.2049	17.2034	17.4787	17.8191	18.3562	18.2853	17.519	17.208	16.2741	17.9762	17.5921	18.3371	18.8247	18.2988	18.3597	18.043	17.0822	18.9366	18.5971	24	6	6	6	6	0.4233	0.691833	0.713999	0.464796	0.898221	0.633619	0.272645
DATKEYS(1)DS(1)EKETSLK			AT5G53440	35.2	35.2	35.2	35	N	18.9765	19.7474	18.0891	19.8895	18.1798	21.4303	22.5624	22.479	16.9952	17.1252	17.8925	17.8612	17.8461	18.4122	17.4983	18.9291	17.9875	17.559	17.3488	22.9274	22.4087	21.0059	18.0873	18.4865	19.0999	16.8828	17.7061	19.1788	17.7248	24	6	6	6	6	0.79015	1.98361	2.68735	0.506033	2.52808	0.900243	0.974706
DAVAGAPINVTGSASGSNSATIPSMFPAGS(0.002)APPLS(0.998)PR			AT5G28900	29.4	29.4	29.4	29	N	18.9378	20.1861	18.7427	17.8608	18.8759	16.7239	22.6838	21.7615	19.1633	18.5626	22.2215			18.5355	19.2421	18.6067	18.5864	18.4965	16.7503	17.8925	17.1455	18.4781	18.4021	18.4854	18.3388	17.9145			20.7647	20	6	4	6	4	0.6125	1.67175	2.3888	0.334294	0.751538	1.28229	0.958851
DDDEKIDDTAT(0.004)S(0.996)ENEVTEIEK			AT5G01400	27.1.3.16	27.1.3	27.1	27	N	20.6627	20.298	17.8927	21.4463	22.0903	22.3836	22.5433	22.534	17.2562	19.7147	17.3564	17.4843		18.9803	17.5622	17.5441		20.7185	23.087	23.8801	22.0918	17.9881	20.9125	22.2338	23.6365	22.4871	23.0401	23.2044	17.9398	22	6	4	6	6	1.74485	2.44329	2.55486	0.725814	2.08834	2.09471	1.84794
DDFDSGLLS(1)DEDLQDDDLEASASK			AT1G69070	35.2	35.2	35.2	35	N	19.7085	19.5324	18.4193	20.2668	20.4006	20.587	21.9674	17.7625	20.1901	17.7928	18.8948	19.8792		17.9619	17.527	18.405	18.3231	17.7219	21.9455	22.7714	21.0203	20.6251	17.5169	20.0431	22.4589	17.2744	22.111	22.3183	18.1981	23	6	5	6	6	2.0663	1.90507	1.67567	0.886874	2.18292	2.26237	0.907827
DDVT(0.002)S(0.997)PGGT(0.001)TIAGVHELEK			AT5G14800	13.2.2.3	13.2.2	13.2	13	N	19.5968	21.0189	17.8318	18.3757	20.8665	21.2964	23.0085	17.6279	22.08	17.9033	24.1975	17.5634		17.5105	18.6891	16.5696	18.8264	18.1495	18.6787	18.3518	18.5627	18.3359	18.1757	21.9022	21.8156	18.6728	22.7474	22.5634	17.4977	23	6	5	6	6	1.1094	2.24688	2.70078	0.934427	0.209809	2.21594	1.65523
DEGLGS(1)INQR			AT2G35050	29.4	29.4	29.4	29	N	17.8097	17.8537	18.0177	17.7726	17.5393	17.9217	17.6389	17.2587	17.6117	18.612	18.0791	17.6081		18.3522	19.0451	16.8877	18.1956	17.5949	17.8	17.6314	17.9018	18.5481	17.1595	17.6605			17.9513	17.4578	17.0878	21	6	5	6	4	0.2908	0.53398	0.466728	0.81297	0.457439	0.362826	0.199099
DENHLFPDAIGHHIQGVT(1)VHDGEWDSHEAIK			AT2G01530	20.2.99	20.2.99	20.2	20	N	18.2285	19.4689	18.0487	17.8821	17.6195	18.1092		22.7844	18.441	16.648	21.362	19.0759	18.9878	18.1879	17.4804	17.4505	17.1098	17.3485	18.5844	17.5814	17.4898	17.8488	18.4397	18.0684	16.8428	18.03	17.5815		17.575	22	5	6	6	5	0.4946	1.40966	2.52186	0.8389	0.516564	0.494143	0.828454
DET(0.007)KPEET(0.992)PIAS(0.001)EFEQK			AT1G76180	20.2.99	20.2.99	20.2	20	N	17.9741	17.8615	18.2351	17.9601	17.8022	17.7797		17.4575	17.7147	18.494		18.2211	17.6448	18.7002	18.0154	17.7681	19.0612	18.7119	17.5614	17.8819	18.8017	18.0909	16.7129	17.8901	16.9922	18.7624	18.2683	17.962	16.9379	22	4	6	6	6	0.35345	0.629823	0.44404	0.55023	0.77604	0.71772	0.191688
DETEFRPS(1)PAHNER			AT5G48657	35.1	35.1	35.1	35	N	19.051	21.1168	18.1423	17.8588	18.9113	18.0919	23.2761	23.3982	22.1384	17.3676	22.4288	19.0888		18.0624	17.4013	17.6406	18.5185	18.4915	17.1578	17.8232	17.5806	17.6148	18.485	21.0487	18.2894	18.2115		17.5782	19.4286	22	6	5	6	5	0.67105	2.01134	2.67727	0.679069	0.533298	1.36837	1.47496
DEVS(1)DDEATIEQTLK			AT1G58200	31.2.5	31.2.5	31.2	31	N	18.7954	19.6261	17.6241	17.2795	20.652	19.0963	21.7397	16.7726	21.2007	17.4948	21.4523	17.6429	17.2032	18.456	17.1604	17.6011	17.6808	17.2581	17.5091	17.0912	16.5576	17.9825	17.2788	20.8599	22.3481	17.3858	23.0869	22.8613	17.3702	24	6	6	6	6	0.4962	2.16141	2.15626	0.466547	0.469889	2.65209	1.61317
DFGS(1)MNMDELLK			AT3G19290	17.1.2	17.1.2	17.1	17	N	18.5547	20.408	17.4419	18.026	17.9812	19.143	21.893	20.4534	21.1282	17.7218	22.1086	17.5927	17.2466		17.1129	17.3424	17.9152	18.0704			18.0952	17.6645	18.2739	18.4504	18.5881	18.0816	17.6338	17.4701	17.6631	21	6	5	4	6	0.4777	1.51671	1.69905	0.317426	0.257486	0.465114	1.32271
DFMPS(0.988)DT(0.053)DFS(0.782)T(0.178)K			AT3G63460	35.1	35.1	35.1	35	N	19.3248	18.4103	17.9521	20.6834	20.2536	18.9215	18.9376	17.1976	18.1159	18.0094	19.28	17.6504	18.3722	17.6617	17.9266	18.974	17.1274	18.4712	21.9661	22.0235	20.9314	20.6962	20.0121	21.2208	22.0344	19.93	17.6089	19.6366	21.0907	24	6	6	6	6	1.1752	1.59892	0.776374	0.6445	1.33021	1.56764	1.34526
DFMPSDTDFS(0.381)T(0.619)K			AT3G63460	35.1	35.1	35.1	35	N	17.9345	17.4274	18.3193	18.2306	17.8445	18.0483	16.9857	17.3254	18.1433	16.6264	17.4351	17.4039	17.7134	18.9103	18.2122	18.9614	18.7144	18.2249			18.2581	18.6881	17.7514	16.9042		18.4115	18.4403	18.3332	17.1334	21	6	6	4	5	0.5448	0.687263	0.590768	0.653333	0.382852	0.759131	0.407939
DFMPSDTDFS(0.842)T(0.158)K			AT3G63460	35.1	35.1	35.1	35	N	19.3635	18.0725	18.6203	20.6834	19.9541	17.7293	18.0631	17.4612	17.8085	18.7415	18.6312	18.9628	17.2216		19.452	18.974	18.4909	18.4712	21.9661	22.0235	20.9314	20.6962	20.0121	21.2208	22.0344	19.93	16.8044	18.6444	21.0907	23	6	5	6	6	1.1543	1.61308	0.513973	0.852532	1.33021	1.9422	1.1981
DFS(0.001)REDS(0.999)ES(1)PIKEESLDR			AT3G48800	35.1	35.1	35.1	35	N	19.2812	20.5707	17.366	21.0718	18.1164	21.9442	22.1388	17.5496	22.688	21.8275	17.2762	17.0269	17.5914	17.3832	17.5709	18.0444	16.5794	17.9022	18.5601	24.2826	23.5531	23.8371	18.2957	17.8622	17.9408	18.1309	17.3578	18.9499	18.4569	24	6	6	6	6	0.71715	2.47328	2.46531	0.507341	3.10402	0.54439	1.816
DFS(0.007)RS(0.03)DS(0.918)S(0.045)VS(1)EDGPKER			AT4G39680	27.3.67	27.3.67	27.3	27	N	18.8646	17.865	18.1839	20.9431	17.8506		17.8787	17.1678	17.6734		18.7401	18.164	18.1941		17.9694	18.0458	18.5461	17.0365	20.0228	23.4511	23.2168	24.4617	17.4699	17.9287	18.0539	18.0597	17.3264	17.8843		20	4	5	6	5	0.43635	2.19138	0.65548	0.22177	3.22527	0.302933	1.49624
DFS(0.028)REDS(0.972)ES(1)PMKER			AT5G23680	35.1	35.1	35.1	35	N	19.9605	20.6531	18.4098	21.4729	18.5915	22.7129	22.3155	17.3666	21.5792	21.2288	18.7155	17.9669	18.2198		18.2631	18.8461	18.753	21.431	21.7884	24.2355	23.8841	17.2919	20.2065			18.5445	18.4233	18.5879	18.8103	21	6	5	6	4	1.3962	2.14645	2.13311	0.374808	2.55467	0.161644	1.51857
DFSATVTDQPGDALLNNGYGS(0.005)QDS(0.995)FGR			AT4G16150	27.3.39	27.3.39	27.3	27	N	18.4821	19.0928	18.0594	18.4884	18.2498	20.91		19.3495	18.5963	18.4859	18.1222	18.0181	18.1411	17.9648		18.1137		18.0359	18.1124		19.9425	17.6552	18.6962	18.4198	18.2499	18.3372	19.0507	17.4754	17.9661	20	5	4	5	6	0.23005	0.808003	1.10962	0.0822156	0.89414	0.521183	0.449149
DFVVAHNLS(1)GALQSDGRPVAPR			AT3G23310	29.4	29.4	29.4	29	N	19.2826	18.0644	19.9514	17.3931	21.4067	17.1966	17.9325	18.2144	18.5805	18.6308	17.8314	22.3561	22.1223	21.0858	19.0247	17.9385	17.1809	17.1854	17.2306	17.712		17.5471	17.2905	21.2906	22.3874	18.3242	23.6257	24.4528	18.3596	23	6	6	5	6	1.0337	2.30101	0.535644	2.20764	0.226653	2.60632	1.82469
DGALTSNDELES(1)IS(1)AR			AT3G54610	27.3.54	27.3.54	27.3	27	N	19.8931	20.333	17.6069	21.3594	20.273	22.0406	23.0512	22.7042	19.0736	16.4768	18.6516	17.2351	18.0506	16.9152	18.0105	17.7795	17.6504	17.2762	22.5196	23.3853	22.2765	21.9119	20.787	22.0176	19.2049	21.456	22.3042	19.0376	17.618	24	6	6	6	6	2.0641	2.32556	2.6537	0.449028	2.17243	1.91233	1.60362
DGEEGLLVHGGNS(0.836)PT(0.164)NER			AT5G48180	16.5.1.3.2	16.5.1	16.5	16	N	18.9469	18.4615	17.7001	18.543	20.8753	17.8092	19.1519	19.9888	17.818	18.6117	17.3892	16.7514	18.2197		17.9675	18.222	17.3399	19.1316	17.4484	19.2138	18.4346	18.9244	18.105	21.9379	17.9613	21.1932	22.706	22.767	18.6866	23	6	5	6	6	0.697	1.68858	0.981965	0.641023	0.684623	2.07084	1.37373
DGES(1)PPQGGKPGWAALPSTR			AT2G03800	35.2	35.2	35.2	35	N	19.2464	19.8196	18.0088	18.0205	20.9323	18.1552	17.2484	21.0388	22.0444	17.481	22.9497	17.0121	18.6108	18.9986	16.7726	18.6761	17.9827	17.9392		18.0511	17.9868	18.1565	17.9689	19.0727	21.943	17.9608	22.221	22.4604	21.936	23	6	6	5	6	0.8421	2.01658	2.49333	0.928405	0.0863717	1.91376	1.437
DGETSEPPEVIPDY(0.242)ENS(0.816)PRQGS(0.941)DGQER			AT4G28980	31.3	31.3	31.3	31	N	17.6053	17.3637	17.7361	17.8718	17.5602	16.8922	17.3607	16.623	17.6848	17.4185	18.2031	17.8254	18.1969	17.6609	17.4516		17.5455		17.9573	17.694		18.3007	17.5352	18.2231	17.5599	17.1452	16.8253	17.7381	17.8698	21	6	5	4	6	0.2424	0.462182	0.562434	0.292915	0.334753	0.505814	0.220196
DGETSEPPEVIPDYENS(1)PR			AT4G28980	31.3	31.3	31.3	31	N	22.5042	22.4714	21.9599	22.1435	23.4421	22.6851	24.1194	23.9238	22.4668	18.1516	23.4817	24.5266	22.9788	23.3092	17.0701	19.9249	23.9497	19.6727	23.0831	24.3618	22.4864	21.7902	21.4666	22.6802	23.9427	23.1402	23.6672	24.4714	22.7507	24	6	6	6	6	0.9023	1.96681	2.21596	2.8795	1.58803	0.708576	0.660066
DGGGT(0.019)GS(0.981)IPPALENEQMK			AT1G79570	29.4	29.4	29.4	29	N	18.0043	17.9052	18.1484	18.2457	17.7181	17.9645	17.622	17.1132	18.3575	18.2376	18.136	18.2297	18.7471	18.4078	18.2747	17.6446	17.5866	17.1877	17.1383	18.6483	19.4846	18.4685	18.5469	17.8962	17.7984	17.6956	17.9178	16.9477	18.0527	24	6	6	6	6	0.3753	0.593039	0.464611	0.45116	0.914661	0.395987	0.238618
DGQIEETVDTAPAS(0.005)LGS(0.983)PS(0.012)R			AT5G67220	12.4	12.4	12.4	12	N	23.4715	22.8038	23.4281	22.7973	24.8567	24.1387	23.7566	23.7245	23.6156	17.4274	24.1602	24.834	23.4514	23.6009	22.387	21.7246	24.5707	21.4982	23.5813	24.0931	22.9972	22.0528	22.5614	24.3211	26.0325	24.3875	24.9693	25.6139	23.8161	24	6	6	6	6	0.69515	1.7113	2.64356	1.20816	0.962424	0.843614	0.969722
DGQQIYGS(1)PHGVR			AT1G60110	26.16	26.16	26.16	26	N	18.8576	19.1488	18.0723	17.6322	20.242	20.802	19.3306	18.5304	19.7284	18.4251	18.0762		18.5754	17.5574	18.1166	18.5645	17.5476	17.3509		17.9729	18.6008	17.3091	16.9273	22.1017	22.8596	19.0808	21.7718	17.5121	18.1259	22	6	5	5	6	0.88655	1.63968	1.01574	0.509328	0.658534	2.27724	1.16783
DGS(0.209)KGS(0.239)S(0.239)T(0.315)AS(0.993)FS(0.004)YMPR			AT5G02290	29.4.1.57	29.4.1	29.4	29	N	17.8543	18.7016	17.7125	17.2526	17.6092	17.724	18.0344	18.5067	19.2476	19.6148	19.0821	17.776	18.3789	17.6953	18.3382	16.3498	17.737	17.0376		16.8608	17.5995	17.6876	17.0776	17.6312	17.4871		17.5331	17.7573	17.6374	22	6	6	5	5	0.27365	0.772618	0.736961	0.734502	0.367397	0.104777	0.62053
DGS(0.352)KGS(0.592)S(0.028)T(0.028)ASFSYMPR			AT5G02290	29.4.1.57	29.4.1	29.4	29	N	18.2122	18.2949	18.4969	18.1189	17.9521	18.5126	18.0555		18.3308	18.633	17.9425	18.9553	18.2928	18.5494	18.253	18.0202	18.9105	18.655	17.9293	18.1332	18.0584	18.1278	17.8097	17.1906	18.3157	18.6391	17.8502	17.8968	17.8203	23	5	6	6	6	0.2364	0.408605	0.293467	0.377449	0.290826	0.492924	0.233931
DGS(1)FGFPDR			AT3G50370	35.2	35.2	35.2	35	N	18.0585	18.9768	17.9863	17.5807	17.6105	18.6235	20.4023	20.1393	18.75	17.6031	18.3426	18.6974	17.533	17.6835	17.7554	19.0229	17.2256	17.3823	17.0256		17.7954	17.8976	17.8025	18.03	18.8413	17.1266	17.1112	16.6294	17.9243	23	6	6	5	6	0.5769	0.943245	1.08157	0.708415	0.368516	0.804405	0.652161
DGSASGVS(0.004)GT(0.054)S(0.862)GPT(0.575)T(0.499)PVS(0.003)S(0.003)ET(0.001)MLQSVSASLASLTR			AT5G65690	6.4	6.4	6.4	6	N	17.8344	17.6496	18.0428	17.6595	17.9856	18.1627	17.0666	17.4858	18.4972	17.0919	17.5934	18.0643	18.3202	17.9049	18.3628	18.6129	16.9919	18.0379	17.7571	18.1633	16.894	17.8993	17.2054	16.4796	18.5786	17.5262	19.0152	18.1486	18.1652	24	6	6	6	6	0.4183	0.63529	0.576646	0.570655	0.501244	0.888744	0.208999
DGSASGVSGTSGPT(0.018)T(0.981)PVSSETMLQSVSASLASLTR			AT5G65690	6.4	6.4	6.4	6	N	19.0258	21.5083	18.4244	18.3271	17.8435	19.2012	22.2778	23.3764	21.696	18.358	24.1404	18.6962	18.0954	17.6277	19.2925	18.1421	18.6924	18.676	17.8232	19.3689	18.0372	17.643	18.4145	17.5627	17.48	17.842	17.914	18.5806	17.6815	24	6	6	6	6	0.6339	1.87991	2.29313	0.586838	0.635715	0.396365	1.67437
DGVVGS(1)EEEDEIK			AT5G27650	27.3.68	27.3.68	27.3	27	N	18.7521	17.2763	17.7452	17.9372	21.4683	17.3113	17.2103	16.2811	18.5428	17.036		17.6677	17.7409		18.0854	17.4866		17.9932	17.8776	17.9808	17.8848	18.0166	17.8705	21.867	22.8916	21.4135	22.7744	22.6993	17.1637	21	5	4	6	6	0.5735	2.12134	0.815133	0.250755	0.0664652	2.18809	1.92777
DHYDMYEPEANTMLQNS(1)APGS(1)PFHPAGSR			AT4G38550	35.2	35.2	35.2	35	N	20.1152	18.1675	22.3191	20.1822	19.3377	17.9979	18.4383	17.9294	18.0111		18.4609	22.6446	21.2669	22.4901	22.5015	21.5541	23.4573	18.878	16.8649	22.6082	22.4966	21.6924	18.5532	20.9502	22.5292	17.435	17.8935	17.8806		22	5	6	6	5	2.00265	2.22627	0.259486	0.79452	2.4034	2.27018	1.75195
DIDFHAPVSTNTHNVEALPLPAPT(0.048)PS(0.967)LS(0.986)PPPPPK			AT1G73150	27.3.52	27.3.52	27.3	27	N	18.8541	21.2934	18.103	18.0468	17.3349	18.1297	23.8092	22.4492	22.2962	18.2673	22.8089		17.6922		18.1638	18.4422	18.1138	17.7044	18.2246		17.1257	17.8951	19.2842	17.2691		17.9319	18.4222	16.4334	16.6181	20	6	4	5	5	0.44845	2.15942	2.45494	0.309638	0.798663	0.846975	1.7675
DIDLS(0.005)FS(0.939)S(0.051)PT(0.005)K			AT2G32240	35.2	35.2	35.2	35	N	18.8191	19.5209	17.6117	19.4767	18.3952	21.8126	16.8095	17.1451	20.6027	21.0595	19.6962	17.2583	17.7995		16.8288	17.9416	18.2303	19.9911	21.1854	20.8839	18.0054	18.3709	18.4237	18.1636		18.8559	18.5414	18.4076	18.0073	22	6	5	6	5	0.86035	1.49471	2.08884	0.562271	1.39002	0.330862	0.92089
DIDLS(0.999)FS(0.001)SPTK			AT2G32240	35.2	35.2	35.2	35	N	18.5079	20.159	17.8127	17.5025	18.3899	17.7209	22.1357	21.8525	20.2198	20.0883	18.9366	17.8022	17.6271	17.3069	18.2193	17.3093	18.6113	18.0576	17.2794	16.7116		17.737	17.7272	18.485	18.3734	18.5881	18.57	18.3633	17.9597	23	6	6	5	6	0.4921	1.37044	1.68657	0.518997	0.521717	0.231004	1.18701
DIES(1)EVEVS(1)QEGRVR			AT3G05420	11.1.13	11.1.13	11.1	11	N	19.6066	17.8939	17.7399	22.139	20.0826		17.9911	17.9547	17.6783	17.9516		18.0998	19.0896	17.9576	17.1315	17.0276	17.1335	20.8302	22.9639	23.9162	21.8657	22.2537	21.0041	22.0696	22.3806	21.8992	18.6289	18.0781	17.4393	22	4	6	6	6	1.23185	2.27155	0.144864	0.805463	1.17707	2.26483	2.07972
DIESLS(0.885)S(0.113)VS(0.002)K			AT5G40450	35.2	35.2	35.2	35	N	21.158	21.912	19.7934	20.8537	22.073	21.3643	23.1706	22.6243	22.3742	19.1008	22.8379	21.7404	20.4242	20.9339	18.4813	17.7129	19.4677	17.6502	22.1148	22.9347	21.0803	20.8111	20.5313	20.9166	22.7146	22.4188	22.501	22.7349	21.1518	24	6	6	6	6	1.20185	1.65309	1.50768	1.52617	1.80779	0.817116	1.05836
DILTGSQEAAGS(1)PLVAGDER			AT3G48050	27.3.99	27.3.99	27.3	27	N	19.5128	20.8468	17.7648	17.7932	21.0733	20.992	19.7658	20.3548	22.5493	19.4441	21.9748	18.5449	17.5291	18.152	16.732	17.9477	17.6832	16.5983			18.7206	17.715	18.1388	21.4222	22.2015	19.9562	22.3103	22.2488	18.3011	22	6	6	4	6	1.38325	1.95904	1.23046	0.61981	0.896923	1.62724	1.83896
DIQDIS(1)LNLK			AT5G20280	2.1.1.1	2.1.1	2.1	2	N	18.1258	17.7348	17.6017	17.6369	19.4647	17.7641	17.8483	17.73		17.8098	17.5217	18.5057	17.6891	16.5597	18.2185	17.8344	16.8028	17.7556	17.9777	17.3768	17.1352	18.3107	17.2653	17.9963	20.7156	18.0459	21.4531	20.7546	17.8226	23	5	6	6	6	0.3009	1.21992	0.127279	0.772457	0.456439	1.67619	0.905198
DIQETTILS(1)H			AT5G61520	34.2	34.2	34.2	34	N	19.6689	17.9267	19.9447	18.0045	22.7996	18.3389	17.5028	17.8494	17.5262	17.9535	18.3896	20.3145	21.254	22.0219	17.2213	17.9936	20.8633	18.8843	19.0551	17.4228	18.2211	17.089	17.3548	23.6292	21.6591	22.7425	22.9748	22.4837	23.3081	24	6	6	6	6	1.3489	2.27428	0.382353	1.90962	0.839446	0.690115	2.28637
DIQGSDNAIPLS(1)PQWLLSKPGENK			AT5G42950	35.1	35.1	35.1	35	N	20.5743	20.2603	20.2159	18.5625	22.9233	20.296	23.1933	17.1035	21.4444	17.5276	21.997	23.5252	22.5317	22.2149	18.107	17.424	17.4924	17.8052	19.4288		18.5945	18.7602	18.2239	22.0728	23.6966	21.2222	24.3406	24.5559	21.6521	23	6	6	5	6	2.462	2.49651	2.468	2.82737	0.608017	1.44949	1.8041
DIQTALGQAS(0.128)S(0.872)			AT2G31570	21.2.2	21.2.2	21.2	21	N	18.653	17.3458	18.466	18.4078	20.3613	17.6767	18.0992	16.7122	17.1545	17.2102	17.2221		17.0665	17.9999	18.2291	18.8022	20.2325	16.3536	19.3469	17.7147	18.6198	18.5489	19.863	21.8474	22.1474	21.9401	17.9784	17.9667	20.2877	23	6	5	6	6	0.889	1.67854	0.479341	1.16892	1.24615	1.96515	1.25456
DIQTALGQAS(0.736)S(0.264)			AT2G31570	21.2.2	21.2.2	21.2	21	N	19.0433	18.1908	19.245	18.2687	20.3731	17.8711	18.1187	17.5496	19.4203	18.6721	17.513	20.8781	20.2299	18.2451	18.3941	18.4778		18.6492	18.3298	18.0936	18.0765	18.1945		21.8474	22.1474	21.9401	17.5062	18.5095	20.2877	22	6	5	5	6	0.46215	1.48872	0.737719	1.21958	0.235383	1.97366	1.02198
DIRS(0.663)S(0.337)PGYS(1)DEKK			AT3G23900	27.4	27.4	27.4	27	N	21.4569	21.691	20.7711	21.8059	21.5598	23.6376	18.8317	23.0604	18.5031	22.793	23.3202	22.4843	22.5335	22.5779	20.0014	20.0859	16.9433	23.4076	23.0982	24.5757	17.3802	20.4326	21.9412	22.5617	17.459	23.0425	21.9223	21.8795	22.4935	24	6	6	6	6	0.72035	2.20039	2.361	2.23695	2.58451	2.05544	0.468182
DIS(1)PTAAGLGLPVTGGK			AT1G67230	35.1	35.1	35.1	35	N	20.2775	21.0398	18.9238	20.244	20.897	21.4691	22.522	17.6384	21.8237	21.0137	21.7719	21.2145	20.5381	19.898	17.2989	17.7273	16.866	19.9909	20.862		20.2441	20.3563	19.7666	19.6978	21.7369	21.3579	21.7573	21.732	19.0999	23	6	6	5	6	0.931	1.60553	1.73792	1.8498	0.414278	1.18515	0.965826
DKDGDTASAS(1)QETVAR			AT4G38630	29.5.11	29.5.11	29.5	29	N	18.3963	17.6286	17.7305	20.1184	17.9796	17.6436	17.2098	17.1181	18.3888		17.7829	17.7845	17.6673	18.1062	16.785	17.6351	18.4047	17.9725	18.2273	19.0991	22.2063	22.5392	20.666	17.5978	18.3809	18.99	17.9667	17.3526	17.5897	23	5	6	6	6	0.4142	1.48628	0.509397	0.548758	1.98694	0.612039	1.17868
DKGDS(0.011)S(0.989)EIGDNDMNDR			AT5G06560	35.2	35.2	35.2	35	N	19.1365	20.9754	17.8126	19.7558	17.6344	22.8891	22.3992	22.1609	23.1496	17.4752	17.7786	17.4983	17.1456		17.876	17.8755	18.6675	21.4553	23.276		19.21	17.0421	17.7957		18.5726	16.4612	17.4678	17.2032	18.4673	21	6	5	5	5	0.7304	2.32138	2.61889	0.566238	2.58767	0.889386	1.60628
DKKES(1)MEVDTSELEK			AT1G15340	27.3.59	27.3.59	27.3	27	N	19.7752	22.1427	18.4545	19.7517	17.91	22.8864	22.8756	23.8973	22.5637	17.5228	23.1104	18.1298	18.31		18.7152	19.4105	17.707	17.718	16.2034	23.6513	22.2045	21.7454	16.9874	17.6097		19.0113	17.616		17.4029	21	6	5	6	4	1.3123	2.60555	2.30766	0.645555	3.14851	0.740862	1.88431
DKLSEITQAIDDDDT(1)DDES(1)VVPTSGELK			AT2G34970	29.2.3	29.2.3	29.2	29	N	20.905	20.0649	20.4185	21.4148	21.7219	21.4818	18.0037	18.189	21.2958	19.0962	22.3231	18.8106	18.296	22.0395	21.0245	20.6232	21.7176	21.1257	22.2883	23.1418	21.8726	22.2844	17.7758	21.7882	23.0968	21.772	22.7185	22.4463	18.5097	24	6	6	6	6	0.785	1.77091	1.86162	1.53719	1.89929	1.65733	0.789428
DKPAPS(0.589)T(0.384)PT(0.025)GT(0.002)SSSSTASSGFR			AT2G37160	35.1	35.1	35.1	35	N	17.7976	18.1125	17.8929	17.2589	17.8794	17.4458	18.3666	17.5536	18.6797	18.0068	18.6225		18.3836	16.9089	17.8693	18.5497	17.753		16.8977	17.1304	17.7538	17.4052	17.1075		16.9498		17.8947	18.614	18.0589	20	6	5	5	4	0.5636	0.609815	0.531877	0.644313	0.330238	0.691926	0.36723
DKS(0.998)DS(0.002)ELTKLPTNK			AT1G65985	35.2	35.2	35.2	35	N	18.3899	18.5278	17.9221	19.7475	17.5883	18.6766	17.2205	18.1149	19.8826	19.691	17.5813	18.1722	17.316	18.1768	18.2955	17.7959	17.7762	17.9121	21.6505		21.9451	19.2293	18.0004	17.9486	17.3272	18.0216	16.6783	17.8456	17.7086	23	6	6	5	6	0.2951	1.30715	1.09417	0.366448	1.94554	0.508825	0.95055
DLGLSLNT(1)PS(0.979)PNT(0.022)R			AT4G00550	11.10.2	11.10.2	11.10	11	N	18.4095	18.126	17.8316	19.8013	17.7727	19.1403	17.9792	18.6292	16.4715	18.4883	18.0477	17.9929	18.3013	17.0628	17.5555	17.3771	18.7002	19.1651	18.0641	21.2732	20.4488	20.9184	18.9385	17.6468	17.947		17.6242	17.3206	18.325	23	6	6	6	5	0.5651	1.18261	0.914147	0.612365	1.26497	0.380037	0.958157
DLGS(1)AS(1)PPVARPVR			AT4G13350	30.5	30.5	30.5	30	N	21.416	22.715	20.604	23.2751	17.8968	23.532	22.6804	22.3292	21.6209	24.6415	21.4858	17.4438	20.46	17.4743	22.7998	23.4576	21.9883	25.174	19.0852	26.0842	18.2692	26.2672	24.7706	17.5491	16.8546		18.6946	18.4888		22	6	6	6	4	2.90145	3.03763	1.20307	2.63376	3.61385	0.855185	2.43883
DLLSFVEEEEEEPRNS(0.785)NAS(0.168)S(0.036)S(0.008)S(0.002)GTPAVVASK			AT5G07220	20.2	20.2	20.2	20	N	18.0891	17.6847	18.7982	18.2624	17.611	17.5649	18.2136	17.5388	16.9582	17.0121	18.8204	16.8253	16.6603	20.9178	20.1852	18.639	19.5614	19.3609	18.5862	17.7575	18.197	18.2841	17.3888	18.1558	17.5588	17.0893	17.7801	18.2432	16.8388	24	6	6	6	6	0.64465	1.09451	0.71908	1.75996	0.683286	0.565025	0.555266
DLLTLDEKS(1)PR			AT5G15200	29.2.1.2.1.9	29.2.1	29.2	29	N	20.9362	19.9109	20.7017	20.903	22.2291	21.6508	19.5314	18.0788	19.5825	21.735	18.8869	21.771	20.5447	20.6301	19.3084	19.5081	22.4481	17.2816	22.9196	22.9624	21.159	21.2771	19.8184	22.0918	23.3627	22.6869	22.9725	23.7305	18.5302	24	6	6	6	6	1.6611	1.81875	1.48402	1.23199	2.1356	1.89749	0.962453
DLRPDDMVLDDIIPEEDPQYES(1)EAEHVEAR			AT5G61150	27.3.67	27.3.67	27.3	27	N	18.9491	21.3152	18.2537	17.7452	18.075	18.1159	23.4533	23.1321	22.4505	17.8236	22.9158	19.0369	18.3662		17.4835	18.259	18.1229	18.6439	17.2778	17.4559	17.576	17.1038	18.4136	18.2766		18.5294		18.105	17.389	21	6	5	6	4	0.683	2.07199	2.61344	0.555968	0.631918	0.489428	1.65872
DLS(1)DGESILR			AT3G17900	35.2	35.2	35.2	35	N	19.2418	20.482	17.6466	17.703	20.091	20.7681	21.5346	21.0237	20.2915	17.7616	21.5121		17.9059	17.3591	18.0249	17.2966		18.2015			17.6034	17.4044	17.6028	20.8355	21.5979	17.066	21.8294	21.7691	17.4484	20	6	4	4	6	0.9319	1.9023	1.41289	0.372158	0.345265	2.22697	1.51644
DLS(1)VGGPS(1)HS(1)LDAENER			AT1G17210	35.1	35.1	35.1	35	N	21.7695	22.353	20.3473	22.8723	21.5053	22.5033	21.49	22.6236	22.6496	22.0675	22.7839	17.7104	21.3876	22.034	20.5197	18.2472	22.1849	22.0785	23.0085	24.2011	23.6062	23.6146	20.7249	21.7201	23.0896	21.7282	22.8357	22.3398	17.3183	24	6	6	6	6	0.6781	1.77551	0.489028	1.93377	1.27401	2.12618	1.10289
DLSASQDS(0.973)T(0.027)KEELR			AT3G53720	34.12	34.12	34.12	34	N	17.8689	17.6709	17.7355	17.6666	18.636	18.631	17.4824	17.9958	16.6888	17.4637	17.7639		17.4	18.8971	17.3302	17.8014	17.2489	17.5763	17.0317	17.5547	17.4735	17.8821	18.4811			18.3119	18.4886	18.6493	19.0942	21	6	5	6	4	0.4336	0.6472	0.644823	0.683225	0.483916	0.335108	0.473541
DLSDFS(1)PK			AT2G23140	29.5.11.4.2	29.5.11	29.5	29	N	21.1364	20.3939	19.6025	22.466	22.0834	22.7043	18.1775	18.84	22.1463	17.6286	22.8665	21.6124	21.9014	18.2569	20.1313	18.0214	17.6913	21.4451	22.1101	24.0733	22.8483	22.4613	21.8579	22.4604	23.6819	22.3924	23.7135	22.3675	17.8846	24	6	6	6	6	0.8517	2.16601	2.42885	1.87443	0.923943	2.15224	1.36248
DLSEQLDS(0.005)VT(0.006)LENGS(0.971)QS(0.533)S(0.484)GEAK			AT1G73960	35.1	35.1	35.1	35	N	18.1698	17.9982	17.6853	19.2557	17.7112	18.1209	17.7372	17.9384		18.2621	17.9321	18.0123	18.3286	18.6304	17.3142	16.4971	17.3294	19.4138	18.1401	20.8018	18.4646	20.6236	18.0906	17.1	18.6049	16.9791	18.1052	18.0599	17.4183	23	5	6	6	6	0.374	1.01644	0.200478	0.786152	1.22592	0.643561	0.742412
DLSMNKFDWDHPLHLQPMS(1)PTTVK			AT3G29360	10.1.4	10.1.4	10.1	10	N	21.0507	18.1234	23.6165	18.6249	23.8378	18.5185	18.0486	18.1212	18.6048	17.7668	17.6806	25.9666	24.8002	24.1351	22.3119	20.5901	23.8951	17.2485	17.5877	18.4462	20.4769	19.7302	18.2602	22.9906	25.0954	17.1822	27.1988	27.2053	23.3542	24	6	6	6	6	2.46935	3.41942	0.378575	1.9043	1.24794	3.72737	3.09861
DLSVLPGGKET(0.388)QS(0.612)PS(0.612)RS(0.388)DGLIR			AT5G07970	35.1	35.1	35.1	35	N	18.4674	17.5401	18.2975	20.0338	17.9045	17.2741	17.535	17.6877	17.1974	17.5148	18.0315	17.2223	18.8959	18.1609	17.8542	19.1587	18.4931	17.7568	18.4605	22.2033	22.0314	22.4517	17.2993	17.444	17.7847	17.8804	18.5476	17.8657		23	6	6	6	5	0.5665	1.58004	0.300708	0.708412	2.43643	0.400646	1.10411
DMDGYVMS(0.962)PS(0.032)LS(0.007)K			AT2G22300	27.3.39	27.3.39	27.3	27	N	18.4501	17.7128	18.1122	17.9073	19.8307	17.293	17.5256	17.5902	18.2938	18.5395	17.0346	17.8643		17.7292	18.0972	18.9739	17.8966	17.8333		17.6818	18.0429		18.0711	19.8164	21.3951	17.6384	21.3049	21.0043	17.8253	21	6	5	4	6	0.3064	1.30538	0.584338	0.499344	0.183978	1.72197	0.97374
DMS(1)QADFGR			AT4G13940	13.2.3.4	13.2.3	13.2	13	N	17.8579	17.5626	18.0127	18.2699	17.563	17.8666	17.3377	16.8651	17.8912	17.8078	17.6071	18.1227	18.3864	18.0317	17.2599		18.2627	18.0762	18.2439	18.0128	18.4775	19.0431	17.7662	17.0988		16.7727	18.757	17.1559	18.0303	22	6	5	6	5	0.3278	0.590665	0.399896	0.441962	0.446978	0.813946	0.350146
DNDGNES(1)PRKLDLDGLTPFEK			AT1G55150	17.5.3	17.5.3	17.5	17	N	19.4914	22.4183	18.3045	19.2379	17.9625	22.3529	23.5953	22.1877	22.3946	21.0707	22.9084	17.905	18.4583	17.5628	17.5317	19.8207	18.5487	18.7429	18.8271	19.5454		21.3198	17.7544	19.0095	17.3945	17.9233	17.6215	17.349	18.4771	23	6	6	5	6	1.1214	2.02942	0.836608	0.858963	1.32694	0.659977	2.03114
DNEESAS(0.001)GS(0.999)PERDDITLSK			AT2G20320	35.1	35.1	35.1	35	N	22.2429	22.1386	21.8289	22.653	22.3727	23.3636	22.5478	23.0736	22.1119	18.1246	23.6101	21.7587	22.6821	22.908	21.2249	21.0062	21.3936	20.9898	23.1974	24.3233	23.1691	22.0397	22.1989	22.4636		22.5338	22.6139	22.8674	21.3848	23	6	6	6	5	0.6353	1.24591	2.04061	0.791009	1.15769	0.572946	0.349858
DNLT(0.003)LWT(0.06)S(0.937)DMQDDAADEIK			AT1G78300	30.7	30.7	30.7	30	N	18.1929	17.9252	17.9667	18.6029	18.2389	18.0989	18.7252	17.7929	17.2839	18.1775	17.473	17.6958		17.7308	18.7341	17.6524	18.0205	17.2853	17.5177	20.5716	19.0949	18.7831	18.3649	17.876	17.8129	18.3805	19.3939	17.6777	18.2923	23	6	5	6	6	0.36	0.76869	0.522892	0.452664	1.19337	0.630086	0.312342
DNLTLWT(0.001)S(0.999)DIS(1)EEGGDDAHK			AT2G42590	30.7	30.7	30.7	30	N	22.4376	22.0915	22.7896	21.748	23.1214	22.4441	22.6251	19.9795	23.1531	21.478	22.869	22.6732	22.4727	23.1775	22.5999	22.2837	23.5305	21.3808	22.2108	23.1272	22.8589	23.4203	17.4901	22.9281	24.1545	22.2816	23.2311	23.739	22.3941	24	6	6	6	6	0.4582	1.35691	1.18131	0.470169	2.2096	0.73924	0.628976
DNLTLWT(0.001)S(0.999)DMQDDVADDIK			AT4G09000	30.7	30.7	30.7	30	N	18.4184	18.1352	17.9152	18.437	19.1861	18.9849	17.673	18.821	18.2722	17.6501	17.4101	18.531	18.0104	17.5347	17.2468	17.9234	18.2452	18.5362	18.0965	18.6509	18.906	18.4093	18.0229	18.2813	20.3954	16.6174	21.3588	20.8606	17.6033	24	6	6	6	6	0.574	1.10898	0.661181	0.466643	0.33578	1.94469	0.554711
DNLTLWT(0.005)S(0.995)DIS(1)EEGGDDAHK			AT2G42590	30.7	30.7	30.7	30	N	22.465	22.0915	22.7896	21.8576	23.1214	22.4441	22.6251	19.9795	23.1531	21.478	22.869	22.6732	22.4727	23.1775	22.5999	22.2837	23.5305	21.3808	22.2108	23.1272	22.8589	23.4203	18.1477	22.9281	24.1545	22.2816	23.2311	23.739	22.3941	24	6	6	6	6	0.4582	1.25551	1.18131	0.470169	1.95816	0.73924	0.590107
DNLTLWTSDLNEEGDERT(1)KGADEPQDEN			AT1G22300	30.7	30.7	30.7	30	N	18.7908	20.8812	18.1198	17.7945	18.0357	21.6241	22.9858	22.3464	18.5818	18.5206	21.2285	18.3081	18.021	18.0828	17.7739	18.1324	18.4006	17.9558		17.1039		17.4563	18.6619	18.6176	18.6298	17.3497	18.0823	18.2665	17.2683	22	6	6	4	6	0.337	1.65963	1.90307	0.221469	0.675699	0.601083	1.45548
DNLTLWTSDMT(1)DEAGDEIK			AT5G38480	30.7	30.7	30.7	30	N	21.1931	22.1609	19.9136	20.4273	22.2704	22.2653	23.0026	21.7873	22.4124	20.0378	23.4603	18.7158	21.3699	21.2549	19.7539	17.1141	21.2729	17.4488	22.5897	22.8411	21.2439	20.8481	17.5925	22.4157	23.9197	21.4442	24.6782	23.1489	18.0156	24	6	6	6	6	1.40165	2.13112	1.19316	1.7358	2.37714	2.37051	1.20012
DNPFAFDLS(0.798)PS(0.166)S(0.035)S(0.001)R			AT2G22880	35.1	35.1	35.1	35	N	18.3654	17.8561	18.0663	18.2223	19.3169	17.8048	17.7574	17.5464	18.3748	17.7214	17.9319	17.5755	17.3121	18.5803	17.573	18.2667	19.0903	18.606	18.9745	17.6708	18.1789	18.4696	17.4338	18.0673	20.3677	17.4702	20.6889	20.6523	18.6553	24	6	6	6	6	0.50755	0.985478	0.283276	0.693661	0.583431	1.42684	0.651855
DNPGLDDDDDS(1)AELESGTFK			AT1G52380	30.5	30.5	30.5	30	N	21.2983	21.697	21.8291	20.3283	21.3388	22.2312	22.5527	20.8254	21.7696	20.0141	22.7889	22.6782	21.7183	22.2951	21.8264	20.2078	22.2489	18.2904	20.7408	22.7733	21.7146	21.1842	17.2664	20.9528	22.3791	21.3272	22.0565	22.7942	18.5232	24	6	6	6	6	0.79995	1.5034	1.07768	0.866632	2.11334	1.53572	0.679033
DNQTPTQSVVS(1)APTSTLQNLK			AT1G75990	29.5.11.20	29.5.11	29.5	29	N	20.5747	21.5465	20.2385	17.8213	21.7748	21.2848	22.5001	22.1765	22.3281	17.6202	23.3693	22.4402	17.8042	22.2581	17.7851	18.6306	22.5131	18.5621			17.0103	17.8282	17.8844	22.354	23.1888	22.2703	23.1448	17.8337	21.8573	22	6	6	4	6	1.1499	2.34898	2.03588	2.39292	0.635183	1.99978	1.8137
DPS(0.999)RAS(0.997)LGNEEELIKPPES(0.002)AT(0.001)STAELTTVQSENQR			AT5G09960	35.2	35.2	35.2	35	N	19.0981	21.4531	18.4959	18.3145	17.658	17.0079	22.4681	20.5151	22.2073	23.4017	23.1185	17.8821		18.654	17.3668	20.125	18.4514	19.208		16.847	18.0559	19.8943	17.5674		17.5854	16.7976	17.5444	18.1967	18.166	21	6	5	5	5	1.0113	2.1101	2.40039	1.04074	1.23214	0.57156	1.68732
DPS(1)PPPLSSLGK			AT2G34310	35.2	35.2	35.2	35	N	20.9591	20.0185	21.8613	17.7635	23.1278	21.7735	17.2397	17.8799	22.0694	18.8635	22.2849	23.3619	22.2751	22.5988	21.202	18.8334	22.8965	17.4213		18.2339	17.5323	17.8666		23.0196	23.7435	23.0204	23.7456	23.6482	21.5894	22	6	6	4	6	1.5836	2.41795	2.28264	1.65175	0.36627	0.827239	2.33309
DPVFVDDEVGPVGS(0.294)T(0.331)HGQT(0.48)DS(0.537)S(0.358)NRQPANQASS			AT5G45490	20.1.7	20.1.7	20.1	20	N	17.778	17.9012	18.4447	17.4729	17.4513	17.5815	17.6272	17.8725			18.5238			18.4103	18.4318	18.48	18.4568	17.4324	16.7566	17.2802	18.1193	17.7757		17.9248		17.6494	17.8515	17.4142	16.4165	18	4	4	5	5	0.39035	0.592296	0.434257	0.0302339	0.515131	0.611513	0.466662
DPVFVDDEVGPVGS(0.887)T(0.111)HGQT(0.002)DSSNR			AT5G45490	20.1.7	20.1.7	20.1	20	N	19.0711	20.3721	18.0653	20.0697	17.9437	17.1248	23.7989	23.2953	23.0181	17.0153	17.9799	19.0071	17.2942	18.5765	17.8765	16.9935	18.644	18.3418	22.9603		22.4596	18.3397	18.2473	19.2962	16.8776	17.979	18.5528	17.5399	17.4166	23	6	6	5	6	0.9231	2.27707	3.31133	0.807738	2.41699	0.869363	1.28655
DQAVDGLS(0.939)S(0.061)DLNGIR			AT3G63460	35.1	35.1	35.1	35	N	21.0895	21.1118	20.2224	20.6259	22.3977	21.4785	22.5461	21.8015	21.4114	17.2308	22.2026	18.0865	22.5872	22.0323	18.4264	18.2197	21.9822	18.0875	22.4879	22.391	20.6859	20.3843	19.719	22.1206	23.6448	21.3087	23.3156	23.042	20.9543	24	6	6	6	6	0.92665	1.8523	1.94983	2.18006	1.66796	1.10987	0.944913
DQKKGVGPT(1)S(1)EVLVK			AT5G67340	29.5.11.4.2	29.5.11	29.5	29	N	20.4596	20.6801	21.6783	18.1106	20.6231	23.3242		18.1333	24.2235	21.2561	16.4636	17.8109	24.2431	23.8234	21.9235	18.8577	23.4109	17.7111	18.768	18.3116		17.6518		19.0068	23.3426	16.8605	22.8766	19.7535	21.899	21	5	6	4	6	2.1455	2.69401	3.32204	2.72596	0.529992	2.51506	1.52085
DQLSESMS(0.993)FS(0.005)S(0.001)QMK			AT5G03660	35.1	35.1	35.1	35	N	19.2421	21.0163	18.0431	17.6287	19.8116	19.8204	21.1486	20.8215	22.1883	19.6188	22.5001	17.6194	17.7039	18.4827		18.4708	17.9386	17.219	17.6775		17.3904	18.0316	17.8253	17.9849	21.4753	20.6054	21.9065	18.7293	18.168	22	6	5	5	6	0.97185	1.74785	1.18439	0.412811	0.327109	1.73183	1.57666
DQS(0.004)T(0.996)PGSGGESGGGGGGDNHITR			AT2G45430	28.99	28.99	28.99	28	N	19.0493	18.1603	18.5256	21.3547	18.2443	17.8594	17.3324	19.1582		18.2914		18.4404	18.9191	18.3959	18.1118	18.3997	18.8866	20.7737	23.0513		21.5438	21.0074	20.3976	19.1131	18.5462	17.1302	18.3166	17.4016	18.9581	21	4	6	5	6	0.5669	1.5026	0.772216	0.31505	1.03543	0.813887	1.53033
DQST(0.002)PGS(0.998)GGES(0.999)GGGGGGDNHIT(0.001)R			AT2G45430	28.99	28.99	28.99	28	N	20.4161	21.896	18.0298	23.3983	17.9254	22.9686	22.9808	18.4731	24.4707	18.1538	24.329	18.0003	18.2746	19.3939	17.6126	16.9463	17.9509	22.8469	24.1707	24.6613	23.5296	23.288	21.8933	17.9988	17.5769	18.346		17.8441	17.861	23	6	6	6	5	0.9208	2.86567	2.84943	0.809422	0.9788	0.280402	2.7652
DQTAAPES(0.997)PS(0.002)S(0.001)NAEALVAVEPRPYGTFNTIR			AT2G39970	34.17	34.17	34.17	34	N	18.9543	20.4572	19.0515	18.1452	17.7676	21.3159	21.3925	21.5408	19.8568	21.0058	17.6318	16.9233	17.5624	17.1549	20.4043	20.4354	21.829	18.1297	18.632	18.335	17.1069	20.0044	16.6629	17.5296			18.2226	17.4984	17.8196	22	6	6	6	4	1.2637	1.74233	1.512	2.08823	1.18365	0.33605	1.19614
DQVGVT(0.004)AT(0.981)PET(0.015)QQQIELGKR			AT2G04865	35.2	35.2	35.2	35	N	17.9332	17.9079	18.0121	18.1481	17.5781		17.4912	17.8266	18.2015	17.5848	18.4356	17.1847	17.2597	18.2094	18.4703	17.8681	19.0804	17.5284	18.647		17.3558	17.1953	20.0139	19.1272		17.8423		16.4437	16.8992	20	5	6	5	4	0.58795	0.856973	0.402899	0.729599	1.18846	1.18565	0.243077
DQVRPELVENESEHMNAQDEPEIDS(0.915)DS(0.085)DNPNNFK			AT5G57610	29.4	29.4	29.4	29	N	17.8499	17.9467	17.6091	18.1847	17.6397	19.2543	17.4957	16.962	18.4457	18.2876	17.2348	17.4244		18.3786	18.2169	17.6394	16.3864	18.6759		17.8105	17.7738	17.954	18.7091	18.6292		17.7601	18.4306	16.3585	17.0204	21	6	5	5	5	0.5757	0.771238	0.866595	0.789237	0.468582	0.954481	0.272934
DRDADIDPNEHS(0.116)S(0.884)AGK			AT2G45430	28.99	28.99	28.99	28	N	17.7916	17.5099	17.709	17.6731	18.2077	17.4297	17.554	17.7894	17.732	17.0444		17.8484	16.617	18.1569	18.1307	17.7564	17.7444	17.8797		18.5819	16.6134	17.6685	17.6217	17.33	19.0122	18.4548	17.9172	18.2826	18.2491	22	5	6	5	6	0.3505	0.579717	0.296865	0.564596	0.706084	0.56042	0.301229
DRDADIDPNEHS(0.929)S(0.071)AGK			AT2G45430	28.99	28.99	28.99	28	N	18.8515	21.6084	17.722	18.0897	17.7317	22.7179	22.5602	18.0248	22.9961	20.0389	23.3129	17.996	17.4907	16.7522	18.6466	17.551	17.8955	17.385			18.549	18.3456	18.0794	18.4768	16.9274	17.6058	18.5712	17.4694	17.3399	22	6	6	4	6	0.57205	2.0734	2.11061	0.629812	0.507658	0.65498	1.88809
DRNS(1)PESAIISAIDR			AT5G14540	27.3.30	27.3.30	27.3	27	N	18.7368	20.8663	18.3103	17.5429	17.6746	20.6293	22.393	21.8993	21.1651	18.8179	20.2934	18.5804	18.2667	17.6537	19.1454	18.5619	17.6534	17.5349	16.748		17.1451	18.1709	18.1157	18.3875		18.4937	16.5794		17.2378	21	6	6	5	4	0.7579	1.63995	1.2702	0.582793	0.614951	0.925456	1.54856
DRRS(1)ES(1)LAK			AT5G10360	29.2.1.2.1.6	29.2.1	29.2	29	N	18.9589	17.715	21.8551	17.6308	18.6348	17.9268	17.922	17.3636	17.436	17.0756	18.5658	22.7411	23.276	20.2398	21.1499	23.4112	20.3127	16.9153	18.2178	17.3979	18.2711	17.171	17.8115	20.5318	19.1138	17.8168	18.6485	18.506	17.1919	24	6	6	6	6	0.8751	1.99041	0.53324	1.46362	0.559429	1.14856	1.98363
DRS(1)EDAGNDAMDVDDEQQSNKK			AT1G50920	29.2.2.1	29.2.2	29.2	29	N	17.9567	18.5345	17.5705	17.8908	17.7022	18.7728	18.623	18.5304	18.4397	17.997	18.8443	18.1133			18.3624	16.8449	16.9615	19.0524	18.4844	17.8251	17.3693	16.4795	18.1341	17.8209	18.2298	16.7272	19.1148	18.0477	16.2727	22	6	4	6	6	0.453	0.8373	0.302822	0.778698	0.897654	1.03936	0.427395
DRS(1)PS(1)PYSSHSYSR			AT1G10890	29.5.11.4.3.2	29.5.11	29.5	29	N	18.326	18.1669	18.1656	17.6131	19.4225	17.5348	18.3565	18.321	17.2936	19.2853	18.2098	18.4035	16.9203	19.0371	16.8998	18.677	19.056	17.8635	17.8714		16.9756	17.8751	17.4801	21.2688		17.8883	18.5637	20.1011	19.2904	22	6	6	5	5	0.7511	1.06807	0.703481	1.00234	0.394377	1.3208	0.766027
DRYQKQS(0.01)S(0.99)LLSK			AT1G59610	26.17	26.17	26.17	26	N	18.514	19.9853	18.2882	17.8038	17.8605	17.8528	18.4526	18.6261	21.8187	22.4918	20.6695	17.4479	17.8629	19.2759	18.0858	19.487	17.5697	17.4914		17.188	17.9819	18.8734	17.4842	18.2632	17.3372	18.3115	19.0929	17.6238	16.5346	23	6	6	5	6	0.6016	1.45878	1.94197	0.878243	0.662328	0.89132	1.02363
DS(0.804)S(0.826)RAAS(0.37)PDPLGESSSSGTAR			AT4G35980	35.2	35.2	35.2	35	N	18.5229	18.192	17.6887	20.159	17.9417		18.4846	17.8316	18.4537		17.9983	18.8154	17.3077	16.6425	17.3892	18.0458	17.9316	21.6289	19.7388	22.2524	17.4435	18.8439	21.0463	16.858	18.2265	17.8445	18.047	17.701	18.9731	22	4	6	6	6	0.63005	1.46084	0.327348	0.746374	1.82265	0.692492	1.12795
DS(1)WDLSDR			AT5G58140	29.4	29.4	29.4	29	N	18.278	17.6224	17.6863	17.9404	19.6549	17.9713	17.4809		17.5023	17.7951	17.3624	18.473	18.1241	16.9983	17.5086	17.3275		18.6966	17.4115	18.7336	17.8565	17.5352	17.409	20.6725	17.645	18.3125	21.6859	20.9242	18.6891	22	5	5	6	6	0.4401	1.25615	0.251795	0.600879	0.621989	1.64597	0.962434
DSDIPESEGIDKDGS(0.572)S(0.428)PNKR			AT2G33610	27.3.44	27.3.44	27.3	27	N	18.2459	18.139	18.3152	17.8421	18.6067	18.5913	18.4174		17.8291	17.7712	18.0859	18.6303	17.5317		18.2355	18.661	18.5177	17.2137	18.4802	17.6835			17.9909		18.3453	19.1963	17.9338	18.3939	19.1642	19	5	5	4	5	0.3157	0.519338	0.359219	0.469067	0.532088	0.553363	0.320345
DSEIEETEEFDTES(1)PLPK			AT5G55210	35.2	35.2	35.2	35	N	20.1775	20.7896	18.2477	21.6028	20.0701	22.6408	22.4216	16.9622	22.1462	18.3562	22.2107	19.5749	18.2282	17.586	17.7007	17.0887	19.3077	20.0151	22.6232	23.3473	21.8868	21.8111	19.933	21.3467	22.835	22.3669	17.6687	18.4371	17.766	24	6	6	6	6	2.22235	2.18837	2.47067	0.996561	1.37968	2.37874	1.43081
DSGAT(1)PIHDGMRT(1)PMRDR			AT4G08350	27.3.52	27.3.52	27.3	27	N	17.829	17.9024	18.113	17.3733	17.9397	18.0013	18.0137		18.0408	17.9051	17.551	18.6063	17.0458	17.9278	18.8835	17.5573	18.6573	17.7211	18.0945	16.8963	17.1368	16.703	17.688	18.6732	17.9005	18.4115	17.8205	17.5722	17.2603	23	5	6	6	6	0.3432	0.582184	0.202998	0.723242	0.542751	0.524024	0.319347
DSKPSVAEAAAPLKT(1)PENS(1)PS(1)AEDA			AT3G15970	30.5	30.5	30.5	30	N	17.8515	17.8227	17.9056	17.62	18.0578	17.8932	18.0894	18.3679	16.9523	17.9973	17.636	17.7204	18.0572	18.2599	18.3053	17.7538	17.3372	17.6466	17.1603	17.4107	17.7225	18.2643	17.5154	18.5176	17.6539	18.1815	17.8915	17.3946	18.7075	24	6	6	6	6	0.33305	0.440165	0.489103	0.371131	0.372131	0.505856	0.182495
DSLAGGS(1)S(1)EGDFEYSR			AT1G73460	29.4	29.4	29.4	29	N	18.3255	17.7708	18.1798	18.6561	18.6031		18.0408	17.3359	17.7498	17.7487	17.9787	18.673	17.6465	17.8497	17.7118	18.2667	18.9308	17.3053	17.4178	19.5458	20.6274	17.0917	19.9485	18.3649	18.2416	17.5347	19.1414	19.0528	19.2832	23	5	6	6	6	0.623	0.928197	0.276672	0.534248	1.55906	0.675786	0.41359
DSS(0.004)S(0.996)IAGSS(0.103)S(0.897)PIPATVSTGK			AT2G38410	31.4	31.4	31.4	31	N	20.2074	21.3709	17.9476	22.9185	17.8178	23.2621	19.0081	18.7537	23.9689	18.6884	24.5445	18.121	17.4699	16.7077	18.1072		19.3321	23.3864	22.9572	23.7769	24.0139	24.2109	19.1656	18.1427		17.6999	17.5055	18.5151	17.226	22	6	5	6	5	1.3932	2.83714	2.82936	0.966686	1.89267	0.513188	2.54105
DSS(0.779)S(0.22)IAGSS(0.456)S(0.544)PIPATVSTGK			AT2G38410	31.4	31.4	31.4	31	N	18.974	17.9237	17.7765	21.7603	18.2605	18.0476	17.5672		18.0195	18.1326	17.8517	18.131	17.1009	17.9353	18.2981	17.1075	18.086	23.112	22.8106	23.1566	21.7636	17.6779	22.0413	18.1887	18.1849	18.6243	17.8471	17.6961	19.0221	23	5	6	6	6	0.4349	2.00246	0.223855	0.533431	2.07966	0.492484	1.89756
DSSSIAGS(0.992)S(0.221)S(0.787)PIPATVSTGK			AT2G38410	31.4	31.4	31.4	31	N	18.2604	17.5111	17.5402	19.6262	18.1144		17.5575	16.6769	17.9482		17.8618	17.6747	17.4988	16.6268	18.2536	17.1472	18.0403	20.1223	17.9498	17.4432	21.0293	21.6082	19.6042	17.9082	17.5659	18.2108	19.1343	18.1248	17.7424	22	4	6	6	6	0.3665	1.2856	0.58083	0.594574	1.65647	0.553417	0.991823
DSSSIAGSSS(1)PIPATVSTGK			AT2G38410	31.4	31.4	31.4	31	N	25.6658	27.031	23.8274	26.1552	25.6497	26.6127	27.4123	27.8249	27.444	24.9162	27.976	25.0184	25.1778	24.732	24.36	18.0395	25.6369	24.7864	26.1406	27.6391	26.3629	25.5941	26.4084	25.5628	26.0572	25.6777	25.648	26.0943	24.8579	24	6	6	6	6	0.7461	1.93368	1.139	2.86765	0.948459	0.446994	1.35193
DSSVLVSVS(0.004)S(0.996)PMREYEWAEAR			AT3G22520	35.2	35.2	35.2	35	N	21.6631	22.1943	20.1992	21.7621	22.5133	22.5907	23.2375	23.2034	22.5222	18.4536	23.1586	22.1073	21.1458	21.3192	17.9525	17.3195	21.3506	20.7634	23.3581		21.8801	21.3854	21.4237	22.5649	23.5404	21.0098	23.8374	23.4257	20.7017	23	6	6	5	6	1.1167	1.77982	1.85978	2.02274	0.976596	1.35541	1.02599
DT(0.042)AGS(0.958)ES(1)ESEATPSPAEESGSGEDKEVEISAIGAEIK			AT4G14870	35.2	35.2	35.2	35	N	19.6415	20.9069	18.5205	20.6428	18.4956	22.2832	22.0507	21.6382	19.7321	22.2037	17.5336	19.2507	18.4013	18.0378	19.1529	18.3318	17.9486	19.6897	21.5148	21.7858	19.6752	22.5915	18.5998	17.8153	18.8964	18.671	19.2248	17.1342	19.2318	24	6	6	6	6	1.04345	1.69689	1.90675	0.555502	1.54161	0.846327	1.31322
DTDTPVAEGKS(0.131)EET(0.869)LK			AT3G05900	35.1	35.1	35.1	35	N	17.9611	18.2601	17.899	17.478	18.2566	17.3121	18.2226	17.5418	19.0156	19.2231	18.2452	17.4089	18.4694	17.4777	17.5508	18.272	18.2151	16.6618	16.9863	18.1077	18.0543	17.5573	17.5005		18.0649	17.8839	18.9253	18.4139	17.995	23	6	6	6	5	0.497	0.631506	0.763471	0.469753	0.573304	0.423081	0.371194
DTEKDT(0.001)EDRES(0.999)S(1)PEFDPK			AT5G50780	35.1	35.1	35.1	35	N	18.3929	17.2555	17.5631	21.1515	17.2736		17.0771	17.2172	17.3177	16.7801	17.8851	17.5418	17.7975	17.0621	17.5477		17.8662	21.0426	18.2324	23.2383	23.4499	23.7708	17.1751	18.2251	16.8151	17.7012	17.3287	17.7326	15.8389	22	5	5	6	6	0.49835	2.27366	0.406068	0.315636	2.85807	0.845044	1.89898
DVDDEKYWS(1)E			AT4G10750	35.1	35.1	35.1	35	N	20.3264	18.7119	19.8478	18.5681	23.5917	20.4429	20.234	17.5431	18.0512	18.7989	17.2011	21.9029	17.6381	21.5247	20.0992	19.5286	18.393	20.2589			17.8017	18.2181	17.9939	23.9035	25.0077	23.337	24.8422	22.9191	21.5404	22	6	6	4	6	2.03195	2.48086	1.37156	1.68521	1.13994	1.29548	2.34544
DVESLRDVEYMALSSTTLT(1)E			AT2G18690	35.2	35.2	35.2	35	N	18.2709	19.5001	18.2661	17.1578	17.974	19.6531	21.9214	22.1736	17.3427	19.1443	16.7652	18.7475	18.2272	17.8464	18.7648	17.9844	18.0265	17.0704	17.067		17.1712	17.2776	17.2031	17.5792	18.4715	17.6755	18.751	17.3261	18.0406	23	6	6	5	6	0.7631	1.40503	2.24919	0.398716	0.0900931	0.551437	0.97113
DVGLDIVS(0.999)DEET(0.001)NGR			AT3G21810	27.3.99	27.3.99	27.3	27	N	18.7192	17.8989	17.7698	18.8932	20.0705	17.6501		17.3949	18.9601	17.5905		17.7463	18.8497	18.9233	18.1242	17.6019	15.3733	18.7149	20.9818		18.9775	17.7578	18.034	20.2535	21.6376	19.7983	21.2828	19.2561	18.1945	21	4	6	5	6	0.9686	1.47957	0.715815	1.29571	1.26772	1.28185	1.06701
DVNVIS(0.001)GLPANT(0.807)S(0.192)R			AT5G46790	35.2	35.2	35.2	35	N	17.8353	18.1433	18.1065	17.539	17.3366	17.5223	18.1817	18.2128	18.5191	18.3732	18.0506	18.4923	18.5786	17.4322	17.6661	17.8073	18.6627	17.7495		17.5141	17.5148	18.0336	16.8829			18.0075	16.6394	17.6355	17.0641	21	6	6	5	4	0.3744	0.560292	0.344853	0.532772	0.424444	0.60551	0.40548
DVPIHHPLSELS(0.999)DREES(0.001)R			AT5G52310	20.2.2	20.2.2	20.2	20	N	17.9681	17.475	18.2435	18.1682	17.8711	16.5941	16.9954		17.4419	18.0824	18.2613	18.3252	18.5454	18.0274	17.9279	17.9104	18.7247	18.9886	17.7495	18.5549	18.4151	17.0351	18.266	18.134	17.3336	17.6747			18.3421	21	5	6	6	4	0.3329	0.612376	0.706067	0.342529	0.68591	0.454033	0.348869
DVPS(1)PYGS(0.578)T(0.237)S(0.14)S(0.045)APVMR			AT4G05150	35.1	35.1	35.1	35	N	19.4175	20.0911	18.0805	21.6597	17.8387	22.4459	20.8389	18.614	19.726	16.5192	22.4028	17.5663	19.2005	18.555	17.2583	17.91	17.9932	21.476	18.6414	24.3413	22.6519	24.2092	18.6383	18.2735	17.6765	18.8941	16.5874	18.0372	17.5635	24	6	6	6	6	1.0613	2.31726	2.30309	0.70095	2.567	0.775929	1.80382
DVPSPYGS(0.949)T(0.04)S(0.009)S(0.002)APVMR			AT4G05150	35.1	35.1	35.1	35	N	20.4213	20.036	21.1929	18.3478	22.1083	21.7668	17.2199	18.3095	21.3611	18.8539	22.7049	23.3134	22.0707	22.2976	20.1734	17.4867	21.8158	17.5276	18.5068	18.6601	17.2592	18.0246	20.1088	20.987	22.2601	21.7851	22.8993	23.4224	21.2956	24	6	6	6	6	1.6608	2.11363	2.19923	2.0809	1.01845	0.937852	1.62161
DYEGGEYEHEGGGRS(1)R			AT3G50670	27.1.1	27.1.1	27.1	27	N	20.8143	22.1106	21.0978	18.1098	21.0375	17.57	23.963	23.2366	23.087	20.2599	24.5471	22.5174	22.4788	22.5041	20.4194	17.8852	20.7819	17.4093		18.1854	17.9598	18.8845		21.8466	23.9359	22.5353	18.7249	20.2438	18.9383	22	6	6	4	6	1.9257	2.34355	2.66952	1.83199	0.61075	2.08247	1.72452
EAALAATPS(0.025)DS(0.833)PT(0.142)IFDK			AT3G56490	29.4	29.4	29.4	29	N	18.6082	20.3599	17.6505	18.0174	18.2462	21.3177	22.1413	21.8543	17.7921	17.4133	21.6407	16.8817	17.9123	18.6064	17.4437	17.3401	17.7191	18.855		17.2271	18.0275	17.2501	18.7272	17.6597	18.4015	18.422	18.2923	18.4558		22	6	6	5	5	0.63125	1.60557	2.15595	0.58603	0.777654	0.333565	1.21919
EAEENAETS(1)DNETLGAWK			AT5G47690	35.2	35.2	35.2	35	N	23.7833	24.3686	22.2685	24.8416	23.6543	25.2827	25.1674	24.3382	24.2303	22.7186	24.4745	23.7955	22.2923	22.239	21.4652	20.784	23.0349	23.7299	25.6126	25.863	25.1518	24.7866	23.9059	23.9048	24.3357	24.0838	23.9194	23.3797	22.3026	24	6	6	6	6	0.87585	1.30506	0.919503	1.0742	0.877309	0.732708	1.1216
EAHS(1)PNVQT(1)PR			AT3G10980	20	20	20.0	20	N	17.9646	17.7167	17.766	18.1108	18.2648	17.6298	17.1045	18.5405	17.6578	17.9802	17.3875	17.0331	17.179	18.6471	18.3389	17.5526	17.8454	17.2478	17.1976	18.441	18.4768	18.6833	18.6185	18.2083	19.1556	18.5201	17.713	18.299	17.693	24	6	6	6	6	0.5461	0.606371	0.498483	0.63848	0.69386	0.546718	0.266077
EAIGEELKVPS(0.851)S(0.149)K			AT5G40450	35.2	35.2	35.2	35	N	17.9308	18.3349	17.6953	17.6156	18.0437	19.2383	19.6092	16.7762	17.7781	18.2096	18.3983	18.3229	16.4443	17.8784	17.2673	18.2423	18.0165	17.5989		17.9242	17.5099	17.6208	17.4242	17.9803		17.9768	17.0564	18.9585	18.2467	22	6	6	5	5	0.36195	0.74499	1.01973	0.718049	0.189303	0.682152	0.331972
EAILAAGNES(0.99)DS(0.014)S(0.995)DNNSSQSFGR			AT1G03350	35.1.8	35.1.8	35.1	35	N	22.3613	23.1793	21.6359	23.6912	21.2114	23.1207			23.1225	23.1341	23.3402	22.245	21.5636	22.4235	22.1666	18.8182	22.5985	23.9656	23.0549	24.2773	24.0403	24.1618	22.6471	22.3129	23.7552	17.558	22.4333	19.3503	21.8586	22	4	6	6	6	0.61435	1.73511	0.107381	1.42437	0.671888	2.29814	1.19272
EAILAAGNES(1)DS(0.175)S(0.825)DNNSSQSFGR			AT1G03350	35.1.8	35.1.8	35.1	35	N	19.0111	18.5245	17.8488	20.996	18.2638		18.3781		18.4575	18.0946	19.1679	19.3422	18.288	16.9447	17.2446	17.788	17.4855	21.8474	22.9149	17.2359	18.5422	22.1336	23.3019			18.3647	17.8281	18.3455	18.5168	20	4	6	6	4	0.68995	1.92954	0.456326	0.865028	2.49711	0.300388	1.41934
EAIPS(0.366)VT(0.436)PS(0.488)T(0.497)PLT(0.295)ALRY(0.484)T(0.505)T(0.483)S(0.445)AEK			AT5G12150	30.5	30.5	30.5	30	N	17.867	18.2559	17.8532	17.5924	17.8961	17.7506			21.1236	16.5007	17.6486	16.7311	17.1377	17.7009	18.6206	17.8007	19.1282	17.3281	17.5017	17.3459	17.8982	17.8221	17.6584	18.5367	17.6817	17.1718	18.4427	17.5041	18.0395	22	4	6	6	6	0.3468	0.944837	1.99404	0.895715	0.240614	0.539249	0.272928
EAIPS(0.426)VT(0.523)PS(0.497)T(0.498)PLT(0.137)ALRY(0.481)T(0.505)T(0.484)S(0.448)AEK			AT5G12150	30.5	30.5	30.5	30	N	18.082	18.8044	18.2364	17.56	17.968	18.0972			21.1236	18.301	17.6958	18.7546	19.0522	16.6541	18.3648	18.614	17.9785	18.5866	17.2923	17.796	16.9976	18.0438	16.6436	17.9066	17.5832	17.5837	18.5138	18.3464	17.8742	22	4	6	6	6	0.42765	0.933215	1.56644	0.855957	0.717135	0.387126	0.521759
EANIS(1)GDDAFAR			AT3G09740	31.4	31.4	31.4	31	N	18.0537	18.7492	17.9127	17.6972	17.7963	20.23	17.6854	18.8091	20.2789	17.466	18.0258	17.4592	18.0456	18.3612	16.8972	18.8778	17.835	16.8844		17.8977	18.0942	17.3071	18.3029	17.9292	18.1607	17.0778	17.6158	18.6846	17.3099	23	6	6	5	6	0.4632	0.889019	1.25201	0.691834	0.586835	0.587356	0.481678
EANVDGDT(0.553)AS(0.447)QHEAAWLPGK			AT2G28390	35.1	35.1	35.1	35	N	19.1514	19.6666	18.1757	20.488	17.8371	21.2609	21.2305	17.6296	21.4878	18.3622	18.0285	18.5324	19.0322	17.686	18.3504	17.1924	18.261	20.841	22.2708	21.7441	17.7966	21.7179	18.5579	17.8773		17.7911	17.8703	17.8095		22	6	6	6	4	0.6177	1.70776	1.83513	0.648893	1.86346	0.0431799	1.24945
EANVDGDTAS(1)QHEAAWLPGK			AT2G28390	35.1	35.1	35.1	35	N	22.1474	22.1946	22.4657	21.1228	22.8597	21.594	24.1638	22.8773	23.4012	17.2084	23.9229	22.8219	22.6155	22.8679	21.1992		22.8242	17.9811	23.1376	23.6744	22.9736	21.4943	17.4757	23.1328	24.7141	17.8907	25.2852	24.0084	22.127	23	6	5	6	6	1.055	2.32735	2.60805	0.714778	2.73147	2.68118	0.743872
EAPANDTDNT(0.035)S(0.952)ET(0.012)EDQKELEK			AT4G28080	35.2	35.2	35.2	35	N	17.7251	17.3241	17.1993	17.9091	18.6076	17.3476	16.8448		17.3984	17.4395	17.5902	17.7885		17.2495	16.3208	18.1356	16.5023	18.8434	18.2417	18.5911	17.0776	17.8782	16.8229	18.7186		17.3483	18.1479		20.2155	20	5	5	6	4	0.6269	0.918343	0.282811	0.788021	0.814938	1.21035	0.6442
EAS(1)IEIPTLNTGENLTVDHQ			AT1G61750	29.4	29.4	29.4	29	N	18.7576	21.3162	17.8991	18.2762	17.4586	22.2146	22.5245	22.946	19.3938	21.618	19.2005	18.364	17.497	18.2908	17.1182	18.491	17.6332	18.8154	19.4322		17.5985	17.4816	18.0531	16.7906	17.6982	17.8408	18.4771	17.555	16.3899	23	6	6	5	6	0.7938	1.85055	1.62396	0.558945	0.831792	0.753446	1.75131
EASANEASLPQS(1)PEPVSASEANPSPSR			AT5G40200	29.5.5	29.5.5	29.5	29	N	17.6625	17.9894	17.7839	17.8193	17.0916	17.7896	17.9501		17.7321		18.4856	18.4795	18.4903		17.4943	16.3779	18.0777	16.9785	18.3023	17.3364	16.8214	19.0003	18.477	15.8128		17.2382	18.3466	16.5003	17.5603	20	4	5	6	5	0.65095	0.844783	0.343454	0.884574	0.894043	0.974828	0.396551
EAT(0.98)NADREHGVES(0.02)DSEEER			AT4G10710	27.3.52	27.3.52	27.3	27	N	17.7756	17.6438	17.9336	17.9618	17.4944	18.0538	17.6588	17.7172	17.6938	17.0953		17.9604	18.3544	18.2449	17.9282	17.4849	17.6286	18.029	17.5094	18.7564	17.5829	17.7518	18.1413	17.5962	17.2755	17.4916		17.6006	17.5079	22	5	6	6	5	0.18805	0.379	0.345349	0.337368	0.460534	0.13205	0.227237
EAT(0.999)ADMS(0.004)EEFS(0.997)EGEKGDIISDISTHGESTKPR			AT5G20280	2.1.1.1	2.1.1	2.1	2	N	18.5019	17.8546	20.0155	17.8383	18.2586	18.2314	17.0299	18.4981	17.1101	17.7086	18.5492	22.8608	22.5797	17.8454	18.2401	21.0956	17.4717	17.6576	16.8894	17.4239	18.9324	18.4261	17.7005		17.0244	17.7177	18.5442	19.5799	18.4268	23	6	6	6	5	0.5738	1.6237	0.677387	2.45641	0.730252	0.95806	1.0343
EATADMS(1)EEFS(1)EGEKGDIISDISTHGESTKPR			AT5G20280	2.1.1.1	2.1.1	2.1	2	N	18.4485	17.8303	20.3314	17.6097	17.8097	17.2551	17.9031	18.4261	17.6828	17.8419	17.8728	18.1478	22.8507	17.3266	21.8173	17.9919	23.8538	17.0683	17.7778	18.4488	17.4973	16.6991	18.1666	17.7812	17.881	18.0403	17.5365			22	6	6	6	4	0.31505	1.86031	0.378108	2.83663	0.659913	0.211117	1.29456
EATNLIPS(1)PR			AT1G28280	35.1	35.1	35.1	35	N	17.9724	17.9286	17.7453	18.1175	18.1231	17.9795	18.5992	17.1222	18.4628	16.6304	18.7775	18.4964	17.8294	17.1501	17.6967	17.1694	18.13	18.7037	17.7334	18.1384	18.8356	16.8701	18.424	18.2706	17.533	18.1884		18.6786	17.9449	23	6	6	6	5	0.4333	0.644338	0.87105	0.530566	0.729002	0.422666	0.179908
EDDKALLIEDGGGLQS(0.005)AS(0.995)PR			AT3G06550	35.1	35.1	35.1	35	N	18.4047	18.2059	19.4519	17.977	18.3187	17.7839	18.4061	17.0717	18.1668	19.3538	18.4532	19.3886		19.5158	19.4179		19.485	17.732	17.0306	19.1831	18.2962	18.2907	17.3294		18.3512	17.5302	17.9579	18.0624	19.6917	21	6	4	6	5	0.766	0.848141	0.759596	0.0586772	0.778467	0.822159	0.657867
EDHFDEVES(1)R			AT4G31130	35.2	35.2	35.2	35	N	18.1717	17.7185	18.1897	17.779	19.0026	18.0127	17.331	17.2557	17.5807	18.2098	17.9211	18.5669		19.2138	17.4498	18.3345	17.3834	17.3565	17.8584	17.5038	18.6989	17.8918	17.3643	18.7614	19.916	21.1945	19.1573	16.957	18.0291	23	6	5	6	6	0.5568	0.991041	0.387893	0.776144	0.508208	1.4733	0.591682
EDLSELYREDLS(1)DVET(0.911)S(0.089)			AT1G25260	29.2.1.2.2.80	29.2.1	29.2	29	N	18.3137	18.0938	17.7571	19.4486	17.9552	17.5699	17.9836	18.2381	18.1913	18.2413	18.3389	17.2573	17.4686	18.1383	17.9356	18.6716	17.0711	18.2723	18.1089	20.7224	20.4913	21.0742	18.0226	18.3853	17.7684	17.9051	18.7913	17.5556	17.3255	24	6	6	6	6	0.30845	1.04061	0.282409	0.602846	1.45355	0.543628	0.769145
EDNAT(0.13)IANES(0.197)RS(0.687)PES(0.963)VS(0.023)AVS(0.035)VVS(0.965)NR			AT2G34680	17.2.3	17.2.3	17.2	17	N	18.1654	18.0287	18.375	19.2932	17.1524	16.9809	17.9357	18.5074	17.3573	18.6273	18.7638	17.8724	18.8759	19.056	18.208	17.707	18.5309	20.5044	17.5482	22.5999	18.6302		17.1832	15.4929	17.2121	18.5583	16.5226	17.6305	17.498	23	6	6	5	6	0.6915	1.39576	0.732822	0.541422	2.25488	1.04678	0.885392
EDNATIANES(0.227)RS(0.773)PES(1)VSAVSVVSNR			AT2G34680	17.2.3	17.2.3	17.2	17	N	20.2873	21.564	17.8336	21.8794	19.2985	22.9642	21.903	17.4298	22.4912	21.4482	23.1475	17.781	16.9503	18.81	17.3952	18.2316		22.3271	18.5885	24.0239	23.4686	24.0823	18.786	18.3764		19.4697	21.6815	16.9648	20.0003	22	6	5	6	5	2.2366	2.48507	2.12357	0.722312	2.55252	1.76755	1.92186
EDNES(1)DGDKDDEPVISFTGK			AT1G76810	29.2.3	29.2.3	29.2	29	N	19.9907	18.0351	23.1712	17.581	20.774	17.9193	17.9194	19.1201	17.1228	17.5449	18.584	23.924	23.6223	23.3429	22.3363	22.3499	23.4516	17.8351	17.3631	17.7244		17.5708	17.4118	17.7103	18.8007	17.7521	23.8081	23.8301	22.7426	23	6	6	5	6	1.1722	2.74834	0.718014	0.67078	0.200838	2.99443	2.60253
EDRGS(1)GDEEKIPAYR			AT2G42190	27.3.67	27.3.67	27.3	27	N	20.9046	20.3006	22.0408	18.1132	22.6985	21.4223	23.4616	22.303	18.1787	18.8666	17.5716	23.6292	24.0453	24.3287	21.2081	20.1265	18.907	17.583	18.6803	18.2509		17.2157	18.836	21.5486	23.5459	21.6198	23.9087	24.7535	20.8146	23	6	6	5	6	2.3721	2.50285	2.41934	2.27834	0.698144	1.57738	2.05035
EDRGS(1)GEEEKIPAFR			AT3G57930	35.2	35.2	35.2	35	N	18.7051	18.0733	19.5423	17.7162	19.6452	17.6975	17.2002	18.0518	18.1803	18.746	18.5638	17.4495	22.0169	21.5662	17.594	17.7521	20.8752	17.035	18.3125	19.1802	17.6734	16.7933	17.3029	18.0375		18.869	22.745	21.6361	16.9384	23	6	6	6	5	0.7489	1.78308	0.567196	2.16225	0.893006	2.45388	0.992598
EDRS(1)PVDDDY(0.002)EPNRT(0.499)S(0.499)PR			AT2G37340	27.1.1	27.1.1	27.1	27	N	22.0246	22.2396	20.7999	24.2691	20.7896	24.3903	17.7877	23.8981	24.7804	18.1004	24.4807	18.6348	18.0836	23.3619	23.3542	17.4383	23.9266	24.0786	25.5258	26.3382	25.6699	25.3435	18.6589	24.2324	25.1373	24.5546	17.1947	16.7915	16.827	24	6	6	6	6	1.52235	3.49362	3.34086	3.04075	2.84563	4.23181	1.64413
EDS(1)ES(0.998)PIKEES(0.002)LDR			AT3G48800	35.1	35.1	35.1	35	N	18.6316	18.2592	17.3772	20.9284	17.8996		18.6812	17.4557	18.3901	18.7477	18.0214	17.324	18.1044	17.6741	17.4195	16.7578	16.9832	17.6231	18.0993	24.2826	23.5531	23.8371	18.1753	17.9862	18.0281	18.8468	17.0488	18.0852	17.4024	23	5	6	6	6	0.6086	2.15674	0.532925	0.481764	3.2591	0.620791	1.58351
EDS(1)LKKVDS(0.903)FS(0.097)R			AT5G64220	27.3.39	27.3.39	27.3	27	N	18.1243	18.2488	17.7984	18.5423	17.9283		18.1095	17.6021	19.4967	18.1429	17.8927	16.9756	18.1024	18.3554	17.0951	18.1731	18.089	19.0279	17.8786	18.2087	19.1469	18.5099	18.482	18.1147	17.2263	18.3241	17.4085	18.172	18.3239	23	5	6	6	6	0.2502	0.612517	0.730223	0.599857	0.481211	0.483795	0.334049
EDTQSNIS(1)PPRR			AT1G31870	35.2	35.2	35.2	35	N	18.7048	17.5887	17.7865	17.7276	21.2475	17.3337	17.3387	17.9044	17.4906	17.9693	17.4955	18.8175			17.5755	16.1226	18.6304	18.0739	17.6382		17.9728	16.3292	18.6237	21.6671	22.7776	22.3317	22.1689	19.6586	18.8809	21	6	4	5	6	0.6509	1.93657	0.279413	1.23669	0.858277	1.59169	1.77522
EEDDDDEVS(1)PEPVSTEPK			AT3G12950	35.2	35.2	35.2	35	N	20.5958	23.5594	18.304	22.5306	17.989	23.547	25.0201	24.638	22.794	22.2872	23.0702	18.6208	18.0255	17.9812	17.5078	19.4791	18.2096	18.7188	23.6792	25.1287	24.039	23.01	20.6079	18.7543	18.1389	16.8732	18.5883	16.9393	18.6402	24	6	6	6	6	1.89315	2.85923	1.07152	0.679089	2.40005	0.864668	2.86205
EEDLQEAKT(0.014)ES(0.993)S(0.993)GDAEGK			AT5G47690	35.2	35.2	35.2	35	N	17.8466	17.8814	17.8548	17.5694	18.0347	17.3307	17.64	18.388	17.4693	18.5196	17.9409	16.7903	18.8197	17.3388	17.0769	18.7889	18.3143	17.076	18.1608		18.3186	17.5553	16.7363	17.6399	17.5044	18.607	17.3271	18.2361	18.8935	23	6	6	5	6	0.564	0.664502	0.48969	0.896578	0.679844	0.63926	0.194049
EEDLQEAKT(0.948)ES(0.526)S(0.526)GDAEGK			AT5G47690	35.2	35.2	35.2	35	N	18.0594	17.8481	17.7137	18.5285	18.2586	18.5275	17.715	18.6853	16.5817	18.0303	17.5487	16.9642	17.7274	17.5774	18.1258	17.7336	18.1538	17.8904	18.8765		18.4831	19.4408	17.9516	18.406	17.9024	18.2874		18.3405	18.3569	22	6	6	5	5	0.34755	0.617064	0.762471	0.434609	0.651046	0.203596	0.374521
EEEAS(1)LKNNLKVAEGEVK			AT1G65010	35.1	35.1	35.1	35	N	17.8416	18.3775	17.2523	17.9756	17.8504	17.3133		19.0024	18.3422	17.8697	19.36	17.4195	16.8944	17.3411	17.5473	17.8292	16.4822	17.5534	18.3517	16.3005	18.6023	17.8332	19.2123	18.3072	18.8941	16.8222	17.3712	17.4477	18.2598	23	5	6	6	6	0.513	0.840317	0.828769	0.485145	1.0068	0.763477	0.465667
EEEEQIRVS(1)S(1)EDKK			AT2G25760	29.4	29.4	29.4	29	N	17.976	18.3312	17.4798	17.7979	18.2876	18.8441	18.3128	18.2581	18.761	18.3243	17.4868	18.2973	17.5157	17.1665	17.8637	18.108	15.9276	17.3793	18.488	18.0543			17.2702	18.0602		18.7749	18.2592	19.013	17.3308	21	6	6	4	5	0.5923	0.72317	0.483019	0.862449	0.5761	0.657961	0.408723
EEGS(1)VNRRFT(1)LER			AT3G10980	20	20	20.0	20	N	17.7889	17.6257	17.6104	18.1545	17.7652	18.2478	16.3889	17.1616	17.7198	18.0831	18.1531	17.4855	17.6359	17.2786	18.3291	17.6533	17.2801	18.3936	16.9706	18.3344	19.1467	17.9403	18.1413	17.9303	17.6761	17.0912	17.6536	17.9867	18.2533	24	6	6	6	6	0.38115	0.584182	0.725023	0.388281	0.710165	0.397299	0.253442
EEHSFVETDS(1)PGT(0.002)NS(0.998)PK			AT1G27850	28.1	28.1	28.1	28	N	18.3476	17.8567	17.5846	19.6555	18.2117		18.2497	16.9396	17.6853	17.7481	18.661	17.1409	17.88	17.5028	17.4207	18.1066	17.4566	17.0363	21.6146	22.2608	17.994	18.0532	20.9741	17.1684	18.4688	18.1753	18.3622	19.2223	17.8732	23	5	6	6	6	0.4912	1.41789	0.648766	0.348297	2.21597	0.680359	0.922046
EEIES(1)EDGEILEK			AT5G38600	27.1.1	27.1.1	27.1	27	N	18.2994	17.4395	18.0994	17.6319	20.0267	17.2288	17.8087	17.5311	16.8471	17.1188	18.1023	18.6335	16.2606	18.4329	18.677	18.0304	18.5621	18.1369	17.7651	17.7416	17.972	17.3942	16.7814	21.4646	18.446	21.7866	22.8222	17.6428	17.9978	24	6	6	6	6	0.5192	1.57592	0.465188	0.930615	0.485869	2.24845	1.1844
EEISNQWFSQNIFAEAVEEGDLGKDDS(1)EDEIANK			AT4G25730	29.2.2.3.3	29.2.2	29.2	29	N	17.8833	17.9556	17.4894	17.9835	17.9975	18.2771		17.9135	18.4693	17.1622		17.6882	17.5422		17.6438		17.0832	17.6469	17.2011	18.4917	18.987	17.792	17.7825	18.1226	17.9374	18.2236	17.5578	17.9487	18.1952	20	4	4	6	6	0.30275	0.480296	0.576948	0.277577	0.643087	0.247057	0.245386
EESGAANGS(1)PPPSGGSRPR			AT4G38710	35.1.40	35.1.40	35.1	35	N	18.062	18.5082	17.6741	17.8624	18.0765	18.5155	17.541	17.9337	18.5482	18.9061	19.6046			18.9592	17.9739	16.1565	17.6068	16.6015	17.5981	18.3841	18.8396	16.8272	18.9238	18.346	17.9784		17.3905	18.4799	18.1874	21	6	4	6	5	0.5893	0.85224	0.724942	1.16175	1.00847	0.426579	0.358519
EESPGPSGGGSVS(0.996)PFNS(0.003)S(0.001)GK			AT2G38610	35.1	35.1	35.1	35	N	17.9105	17.4937	18.2151	17.5717	18.6634	17.8111	16.5197	16.876	17.5712	18.1308	18.0533	17.7433	18.1753		18.264	19.3637	17.5292	17.7667	17.5758	17.6358	17.3987	17.7588	17.2942			18.5546	18.8401	18.5188	18.7399	21	6	5	6	4	0.368	0.666652	0.656662	0.709984	0.191882	0.152558	0.555375
EET(0.986)VS(0.061)VPES(0.952)IELEEQPQEER			AT5G40450	35.2	35.2	35.2	35	N	19.2276	19.359	21.5209	17.1221	18.4498	20.1183		18.8189	17.9651	20.9925	18.9	23.2514	21.8291	22.7586	22.4171	21.1591	17.7103	16.7316	17.5476	16.9005	17.4015	17.0291		18.5396	17.8182	18.2326	18.3254	19.3333		21	5	6	5	5	1.1381	2.05328	1.19271	2.00381	0.342549	0.559035	1.84953
EETVS(1)VPES(1)IELEEQPQEER			AT5G40450	35.2	35.2	35.2	35	N	18.8189	17.7779	18.4267	17.7669	20.8245	17.2228	17.9577	18.523		17.4123	17.7734		18.5672		18.5593	18.7748	17.8056	17.9744	17.7563	17.4363	17.212	18.4556		21.44	22.9747	20.8037	17.7188	23.189	18.8208	20	5	4	5	6	0.528	1.81318	0.507277	0.425945	0.483396	2.20244	1.4502
EEVQPETLAT(0.993)PT(0.008)QS(0.993)PS(0.006)R			AT1G79280	33.99	33.99	33.99	33	N	21.3869	22.5241	17.7925	22.9049	21.7271	22.5492	20.4279	23.0262	23.0725	22.6024	23.4666	17.8409	17.8158	17.1457		17.9796	18.1802	23.2648	20.1265	24.2219	23.8582	23.0886	22.8692	22.6078	22.8781	22.9993	22.0881	22.2416	17.5479	23	6	5	6	6	0.6625	2.38782	1.08092	0.389408	1.45103	2.07749	2.34832
EEVRDDIS(1)LQNDTVDANETTK			AT1G24160	35.2	35.2	35.2	35	N	18.7831	17.9101	18.1022	18.2446	20.8754	18.177	18.1084	17.9231	17.002	17.8585	18.3914	18.6646	17.8242	18.0727	17.6597	18.2647	18.1274	19.6962	17.2351	19.2904	17.9954	16.8591	18.3913	18.5972	22.2227	22.0741	23.1372	21.8224	17.3986	24	6	6	6	6	0.46875	1.74348	0.48367	0.351367	1.11563	2.30404	1.40159
EFLT(0.002)S(0.998)S(1)DEEEESVSIR			AT1G36310	35.2	35.2	35.2	35	N	18.3614	17.993	17.9331	19.6098	17.8482		18.4089	16.9525	18.8524	17.9124	17.8388	17.5489	17.5073	18.5439	18.3524	18.5	17.1462	18.8825	17.5493	21.4478	21.1614	21.4858	17.1321	18.5394	17.1683	18.4033	18.0109	18.4801	16.4876	23	5	6	6	6	0.5301	1.3534	0.711417	0.603057	2.01091	0.839662	0.844601
EFLTEKLS(1)PGEEDK			AT4G25580	35.1	35.1	35.1	35	N	17.8949	17.9615	17.9738	17.6735	17.9708	18.117	16.6927	17.875	18.2109	19.3104	17.5628	18.6877	16.7232	17.6745	17.2985	19.1352	18.3239	18.0633	17.5105	17.5481	17.9813	17.7858	17.1519	17.4696	18.6878	17.6472	18.1054	17.5889	18.3261	24	6	6	6	6	0.3404	0.656061	0.858193	0.904509	0.338712	0.481707	0.147677
EFS(1)PS(0.996)HHHQPHS(0.004)PSTR			AT5G09960	35.2	35.2	35.2	35	N	17.913	18.0662	17.9214	18.1547	17.5419	18.6002		17.8993	17.6916		18.0736	17.4974	18.0884	18.2672		17.8328		17.813	18.8419		18.062	17.9836	18.0731	17.2776	17.0079	18.1849		17.6833	17.5557	18	4	4	5	5	0.24665	0.43962	0.388755	0.334212	0.397973	0.444029	0.270443
EFS(1)PSHHHQPHS(1)PSTRR			AT5G09960	35.2	35.2	35.2	35	N	18.2137	18.4634	18.5931	17.9344	17.9053	18.339	18.7232	17.7451		19.2794	18.2302	17.5563	19.3005	19.1962	18.3218	18.6865	18.4975	18.807	18.7188	17.309	17.5553	18.2056	17.0108	17.2275	18.2628	17.8001	17.0682	18.4188	18.6546	23	5	6	6	6	0.4852	0.691707	0.574274	0.63727	0.753411	0.651791	0.35542
EFTAPVTPVKEEKT(1)EEK			AT1G72150	34.99	34.99	34.99	34	N	17.9998	17.6947	18.3044	17.8193	18.3783	17.5951	18.0956	17.3595	18.0814	17.6172	17.4192			17.9806	18.5437	18.685	18.0083	18.5014	17.9542	17.8557		16.9824	17.8029	20.3073	17.8437	18.1605			17.2019	19	6	4	5	4	0.337	0.714865	0.320788	0.362695	0.544393	1.34638	0.342536
EGAS(1)PSRPASALGAS(0.122)S(0.878)PGISGNGYGLDAR			AT2G23140	29.5.11.4.2	29.5.11	29.5	29	N	21.3954	18.0399	22.1512	23.9325	20.8987	17.0585	17.7215	18.5283	19.1643	17.7267		23.134	18.3731	22.3888	22.534	22.4302	24.0473	23.7143	23.185	24.5723	24.6696	24.2124	23.2415	22.5297	23.5147	22.6086	20.4183	17.4686	18.8523	23	5	6	6	6	1.6827	2.63142	0.816341	1.95531	0.650362	2.39213	2.479
EGDLTNEGHS(1)DEDR			AT5G13010	27.1.2	27.1.2	27.1	27	N	19.1262	18.0117	18.0196	18.8885	20.8049		17.5955	18.4226	18.2462	17.7827			17.893		17.817	17.3588	19.0099	18.3876		17.7857	20.7105	19.2621	18.2965	22.0553	22.6797	22.7271	22.3652	14.9813	20.0209	19	4	4	5	6	0.7921	2.10811	0.38708	0.701053	1.14856	3.02446	1.31516
EGEEANT(1)ELES(1)DDEDGLIYNPLK			AT5G06160	27.1.1	27.1.1	27.1	27	N	19.5115	17.9989	18.4044	20.8309	20.5596	17.6044		18.4675	17.9774	17.8159	18.1291	18.6728	17.9651	17.6688	17.8733	19.1817	19.0647	19.5136	21.5289	22.7953	21.5413	21.076	18.5304	18.0837	22.4348	20.6696	22.2887	21.9017	17.979	23	5	6	6	6	0.8408	1.80193	0.326389	0.65244	1.54524	2.05471	1.45341
EGELDEDNLS(0.967)S(0.033)DLSER			AT3G61480	35.2	35.2	35.2	35	N	21.0648	22.1805	17.9912	20.6629	22.4001	22.0717	22.9084	23.1417	21.1857	21.3347	22.4407	18.4814			18.0156	18.0944	17.3734	19.7609	22.046	23.1547	21.8965	19.33	17.7896	21.9754	23.5129	21.4097	22.4222	23.1535	21.9269	22	6	4	6	6	1.11335	2.00567	0.804772	0.459427	2.02435	0.79895	2.03092
EGELDNDNLS(0.947)S(0.046)DLS(0.003)DREPS(0.004)R			AT5G28350	35.2	35.2	35.2	35	N	19.4012	18.0619	19.5858	18.0232	21.7042	17.4056	17.8596	16.9226	19.4691	17.7411	18.9733	17.7166	21.2692	20.7685	18.6789	17.6161	21.4656	18.1897	17.7293	19.3189	17.0614	17.8169		22.0292	22.9214	22.47	22.6606	22.5413	17.6027	23	6	6	5	6	1.0762	2.09221	0.967826	1.78675	0.830746	2.03034	1.73371
EGELGEKDKEDDVES(1)EEEEEEEEGSGSK			AT5G63550	35.2	35.2	35.2	35	N	17.9603	18.2475	18.0379	18.161	17.4677	17.495	18.7988	18.1755		18.5209			17.9231	18.0548	18.4561	17.7178		17.4186		18.2965	18.2954	18.0864	18.7083	17.3133	17.5543	17.625		18.4019	16.4441	18	4	4	5	5	0.41555	0.588064	0.562722	0.311352	0.47241	0.702952	0.351261
EGS(0.427)DGET(0.573)EVEAEIPSVVASM			AT5G53350	29.5.5	29.5.5	29.5	29	N	17.9138	17.8133	18.0827	18.0819	17.6773	17.6357	17.8683	17.6025	17.8065	17.8853	18.0816	17.6856	18.2601	17.5084	18.6607	18.5762	17.8054	18.5092	18.2776	16.9086	19.1165	18.7233	16.9561	18.1333	17.4363	17.8309	18.0155	16.9721	17.6756	24	6	6	6	6	0.31245	0.563945	0.176773	0.484466	0.932388	0.42457	0.202342
EGS(1)VS(0.996)GT(0.004)ESEFSMAR			AT3G49590	35.2	35.2	35.2	35	N	18.5745	18.1389	18.5112	19.4217	18.06	18.2642	18.0966	17.9292			18.2655	18.493	18.4651	18.5029	18.5838			20.6698	20.2335	17.639	18.2444	20.9449	18.7987	17.6558	18.4481	18.1178	17.7058	18.4905	17.9421	20	4	4	6	6	0.24965	0.942737	0.160718	0.0509774	1.37761	0.358359	0.62432
EGS(1)VS(0.999)GT(0.001)ESEFSMAR			AT3G49590	35.2	35.2	35.2	35	N	18.6789	19.0491	18.1914	19.4992	17.9758	18.3857	19.8136	18.3861	19.5687	20.5395	17.6011	17.625	17.8779	18.3823	18.3504	18.2176	18.6952	20.6698	20.2335	18.2579	18.4498	20.9449	18.439	18.165	17.4292	16.7665	18.9252	19.1422	17.4269	24	6	6	6	6	0.6478	1.10658	1.10019	0.383488	1.24625	0.933822	0.716898
EGSLPTVEEEEEEAENS(0.125)ET(0.875)			AT4G37100	35.2	35.2	35.2	35	N	18.3565	19.5565	17.5674	18.0113	18.1594	20.5646	20.9758	20.9833	19.0897	17.4078	18.318	17.2364	17.1693		17.6569	17.4089	18.3655	18.8903	19.0658	18.3122	17.0845	17.7311	16.9838	17.7431	17.926	18.349	18.7818	17.5848	18.5716	23	6	5	6	6	0.7274	1.17154	1.51229	0.484288	0.890885	0.47983	0.859549
EGSLPTVIEEEAEDS(0.023)ET(0.977)			AT2G23520	35.1	35.1	35.1	35	N	19.037	20.295	19.3973	17.8686	18.3923	21.7619	21.6585	22.2898	18.2372	19.697	18.1255	20.6308	17.532	18.1647	20.3174	18.4185	21.3205	18.0711	19.3463		17.1867	17.4459	17.2931	17.6512	18.1656	18.1339	18.9894	18.2728	19.1407	23	6	6	5	6	0.827	1.5624	1.85952	1.55071	0.894353	0.565381	1.0776
EGSLPTVIEEEAEDS(0.978)ET(0.022)			AT2G23520	35.1	35.1	35.1	35	N	18.2567	18.8996	17.6855	18.3936	18.1672	18.0293		19.3099	19.0985		19.1605	17.6832	18.405	17.7763		17.9403	16.6227	17.2424	19.3463	18.9405	18.207	18.5973	18.0282	18.3107	17.5266	18.5706	18.2139	18.2342	18.1474	21	4	5	6	6	0.3834	0.690695	0.586912	0.655829	0.740517	0.346628	0.504217
EGT(0.977)KGS(0.011)S(0.011)GNLVDAAR			AT5G64813	30.5	30.5	30.5	30	N	20.4923	22.4111	19.6996	17.658	21.5962	20.0849	22.0423	22.3279	23.3971	23.2064	23.4078	18.2375		22.219	20.5544	18.4319	19.0554	17.3873	18.6342	17.3706	18.4606	16.4372		21.9075	22.9307	23.8117	19.1192	21.7776	20.0304	22	6	5	5	6	1.89355	2.29648	1.27691	1.67615	0.900467	1.75536	2.11901
EGWFQES(0.001)S(0.015)VAS(0.974)PT(0.01)RFPGETSDGK			AT3G56410	35.2	35.2	35.2	35	N	20.0352	21.5437	17.8766	18.9618	21.22	18.8134	24.2046	23.7547	22.2849	17.0029	23.2018		18.0365	17.1618	18.2035	17.162	18.8195	18.361	21.219		17.6792	19.4426	18.107	21.2946	23.1026	17.5901	23.4831	23.7146	18.1353	22	6	5	5	6	1.65455	2.6019	2.94418	0.714682	1.41976	2.74175	1.77187
EHET(0.173)VS(0.795)EKT(0.032)DDEK			AT5G40450	35.2	35.2	35.2	35	N	17.9883	17.8226	17.8503	17.6779	18.5795	18.6911	18.1044	17.4188	17.4	17.9671	17.3544	18.2624	18.4149		17.0965	17.9942	17.4835	17.5859	18.0187	18.1068	17.1216	17.8074	17.427	17.9184	17.2427	19.1778	19.7734	17.8874	19.4774	23	6	5	6	6	0.4914	0.724662	0.53206	0.550469	0.373535	1.02885	0.405065
EHMRS(1)REESELK			AT3G25070	20.1	20.1	20.1	20	N	20.4218	23.9077	19.2911	20.1416	17.7057	22.4472	25.2085	25.1147	24.1064	22.1747	24.3945		21.6649	17.1932	18.6577	18.7166	20.2231	17.7706	18.1524	22.2064	22.5513	21.916	18.2531	16.7268		17.2727	18.0837	17.8722	18.573	22	6	5	6	5	2.2369	2.8055	1.30857	1.70558	2.29624	0.719123	2.63203
EIALDSAS(0.983)MS(0.018)S(0.999)AQEDHQEEILK			AT5G24880	35.2	35.2	35.2	35	N	20.3096	22.6948	17.8591	22.2809	17.9953	22.6689	22.8831	21.7804	23.5041	21.4947	23.8377	17.596	17.5957	18.0462	18.8709	17.1867		22.1639	21.4539	23.9864	23.9544	24.1767	17.9502	17.6907	17.5028	17.8523	18.4159	18.5352	17.9747	23	6	5	6	6	1.6842	2.65534	0.924499	0.642158	2.39816	0.406105	2.63912
EIDEHLLAEEEEVKT(0.999)PETPSLVGK			AT1G70830	20.1	20.1	20.1	20	N	18.7924	17.7726	17.9545	17.811	21.1887	17.6215	18.0561	17.0991	17.7025	18.6854	17.471		19.7096	18.3516	16.9185	16.8381		18.0091	18.074	17.9997		17.578	17.3942	20.8007	22.919	18.2794	23.2929	23.4848	18.3552	21	6	4	5	6	0.5851	2.0624	0.54514	1.36109	0.304972	2.42227	1.67316
EIDQLPS(0.981)PT(0.027)S(0.988)S(0.984)NHDLDADS(0.019)			AT3G48860	35.2	35.2	35.2	35	N	18.748	20.17	18.1408	18.5377	17.9722	21.7263	17.9719	20.773	18.9478	20.8452	20.7558	19.0187	17.7606	18.0548		18.0011	17.869	18.5146	18.3687	17.9068			19.3608	18.4591	16.9522	18.514	17.9415	18.0495	17.917	21	6	5	4	6	0.4619	1.2525	1.40781	0.503996	0.6068	0.562314	1.0049
EIDQLPS(0.998)PT(0.015)S(0.96)S(0.981)NHDLDADS(0.047)			AT3G48860	35.2	35.2	35.2	35	N	18.6791	20.0706	18.3598	18.276	17.8897	21.7263	18.7941	20.773	17.5295	20.8452	20.7558	17.6196	18.5141	18.7046		18.0314	18.9293	18.3462	17.9557	18.1886		17.5285	19.3608	18.1278	17.0805	18.7985	17.8163	17.7858	17.7291	22	6	5	5	6	0.5347	1.26536	1.57422	0.529831	0.680203	0.56203	0.969615
EIEVADYES(1)S(1)DEDRHFK			AT5G47430	27.3.67	27.3.67	27.3	27	N	19.3042	19.9686	18.5523	20.5547	17.9085	21.3419	18.7339	21.8612	17.7548	21.5912	18.5285	18.3727	17.496	17.8521	18.2104	19.6051	19.7775	17.3511	17.6898	24.142	22.9928	23.7844	17.3679	17.116		17.9484	17.497	18.2063	18.775	23	6	6	6	5	0.8767	2.19126	1.82209	0.934313	3.40207	0.640017	1.22539
EIGEVNPSEGPMGSESQDDYDNYERDS(1)PQRK			AT4G31200	27.1	27.1	27.1	27	N	23.4904	24.8453	22.7563	22.3844	23.9754	23.3145	25.5654	26.2197	25.4966	22.3446	26.1313	24.0745	23.9558	23.2631	22.6851	17.7329	24.8266	18.205	24.1227	25.7378	24.2731	23.2417	18.7261	23.9132	24.8674	21.727	24.664	25.0027	23.678	24	6	6	6	6	0.91985	2.33995	1.61755	2.56746	3.14387	1.22253	1.13037
EIIS(0.001)S(0.003)DS(0.016)ADVVNDKPAS(0.846)DS(0.092)NPVVT(0.041)K			AT3G05900	35.1	35.1	35.1	35	N	17.7294	17.5111	17.8563	17.9722	17.5945	16.8175	16.7219	18.1122	17.6564	17.8118	17.9468		18.1667	17.26	18.3741	18.3058	17.1746	18.2661	17.607		17.74	17.8316	18.4166	17.0402		17.7205		18.2363	17.3812	20	6	5	5	4	0.42755	0.521076	0.594408	0.588813	0.35033	0.510075	0.216672
EIIS(0.568)S(0.395)DS(0.037)ADVVNDKPASDSNPVVTK			AT3G05900	35.1	35.1	35.1	35	N	18.0321	17.7837	17.6766	18.2872	18.3808	16.4213	18.8621	18.3384	17.2572	18.3026	17.5206	17.9521	17.4844	17.8332	17.055	18.1221	17.6131	18.1016	18.4158	18.2219	17.8316	19.3147	17.8375	18.1047	18.5078	18.8015	17.672	17.3619	19.8372	24	6	6	6	6	0.40135	0.733334	0.88797	0.381126	0.551508	0.88668	0.353426
EIKS(0.576)S(0.424)PQEEIKK			AT1G31440	31.4	31.4	31.4	31	N	18.1038	18.08	18.2276	17.6687	18.5009		18.5827	18.062	17.6314	18.4644	17.6596	17.6937	17.4195	18.6372	17.9398	18.5139	19.1617	17.9455	17.2042	18.2862	17.6935	16.6643	18.2184	17.5215		19.4419	18.3572	18.6508	18.5332	22	5	6	6	5	0.4466	0.647909	0.441262	0.654704	0.630125	0.687181	0.347355
EILQS(0.976)ES(0.024)FKEEGYLASELQEAEK			AT1G22530	34.99	34.99	34.99	34	N	21.0047	20.3075	21.9216	19.9233	21.8665	19.9627	18.6325	17.7736	22.0466	21.3538	22.0761	22.3792	22.7137	21.924	21.5733	20.7667	22.1729	18.2189	21.0184	21.8597	21.369	18.73	18.3438	23.5053	23.0347	18.1349	21.9979	22.8634	21.6627	24	6	6	6	6	0.80625	1.76032	1.82167	0.686307	1.66509	1.95075	1.03906
EILQSES(1)FKEEGYLASELQEAEK			AT1G22530	34.99	34.99	34.99	34	N	23.3968	24.3382	22.7743	22.2464	24.2283	22.7453	25.7318	24.6499	24.5197	23.7379	24.6447	23.3835	22.8989	23.2763	22.247	21.6167	23.2235	22.6337	23.2022	24.6348	22.3135	20.9176	19.7768	24.1472	24.2809	24.2949	25.3547	24.5822	22.7103	24	6	6	6	6	0.9907	1.40809	1.00637	0.701183	1.71097	0.861641	1.04698
EIS(1)PGDIR			AT5G13020	35.1	35.1	35.1	35	N	20.6177	21.8527	19.0382	21.7869	19.9879	22.7722	22.8205	23.0175	21.6183	18.2046	22.6831	17.8433	20.7162	21.0051	18.0984	16.6711	19.8948	20.3203	22.8325		22.1665	21.8166	21.7989	17.4305	22.7306	20.8739	19.2694	21.1845	18.4386	23	6	6	5	6	1.7255	2.00507	1.85429	1.75113	0.920505	1.95939	1.38738
EISHDS(1)S(1)DEEDGDGGK			AT2G17840	33.99	33.99	33.99	33	N	19.7389	22.7398	18.4404	19.0214	18.0102	18.8472	26.4251	24.0339	23.5865	18.294	25.2522		18.1947	18.7078	18.0682	18.8756	18.3555	18.3793	17.3986	22.2687			18.0392	17.6126	18.4269	17.2932	18.5955		18.1228	20	6	5	4	5	0.404	2.8367	3.38239	0.341691	2.20267	0.547966	2.1646
EISHDS(1)S(1)DEEDGDGGKNTNEMLNYGLTIASK			AT2G17840	33.99	33.99	33.99	33	N	19.4965	22.4688	17.8711	19.1063	17.8675	17.647	26.4251	24.0339	23.5865	17.8684	25.2522		16.7265	18.1108	18.9355	18.0097	17.5729	18.4336	17.1539	22.2687			18.5689	18.0327	17.3662	18.6836	17.01		18.2449	20	6	5	4	5	0.68135	2.99643	3.78185	0.807598	2.20257	0.674972	2.17331
EITDSEFSNSHHPQVDMAS(1)PVREEK			AT2G39200	20.1.3.1	20.1.3	20.1	20	N	18.0125	18.1074	17.7043	17.7966	18.4419	19.1285	18.7033	17.5513	18.2858	18.51	16.4654	16.3694	18.0482	18.2443	18.0953	17.5775	17.8908	17.1964	17.3339	18.0701	17.5662	18.6373	17.9755	18.7373	16.8056	20.0095	17.1436	17.9421	20.0133	24	6	6	6	6	0.56175	0.934151	0.958864	0.69219	0.536843	1.38757	0.334178
EKDQGS(0.999)IS(0.765)S(0.181)T(0.044)S(0.011)DLYGNR			AT5G58190	35.2	35.2	35.2	35	N	18.195	18.0725	17.9871	18.849	17.96		17.5511	18.7803	17.1292	18.5164	18.3857	18.3376	18.4896	17.147	18.7875	16.8165	18.3444	20.671	18.6577	19.0515	17.7993		18.0655	18.5822	17.1959	18.1864	18.0377	17.6404	18.1173	22	5	6	5	6	0.4292	0.823755	0.699606	0.802463	1.1306	0.480659	0.423951
EKPHSDYEKVDDGDANS(0.987)DS(0.605)S(0.408)QQER			AT3G23900	27.4	27.4	27.4	27	N	17.8211	17.9347	17.5692	18.0192	17.7945	17.9331	18.555	17.8744	18.6499	16.843	17.7527	17.4918	16.7618	16.8479	18.2261	17.9594	18.1283	17.4195	18.1609	18.0324	17.3103	19.1731		17.9765	17.0592	18.3428	17.2641	18.1393	17.985	23	6	6	5	6	0.3834	0.617283	0.651898	0.644131	0.743962	0.51204	0.196671
EKPS(0.003)S(0.997)PPTFDDGPT(0.052)S(0.946)PPAS(0.002)LHEPEPSAK			AT4G29440	35.2	35.2	35.2	35	N	22.8304	22.5317	21.512	24.8669	22.4107	24.2403	24.1927	17.8793	24.768	18.8529	25.2571	24.71	23.2966	16.7218	22.97	16.9147	24.4592	24.1208	24.5104	25.8899	25.6369	25.6396	23.4038	23.2335	23.8946	16.9814	23.275	23.4183	23.6617	24	6	6	6	6	0.7702	2.94321	3.26451	3.69605	1.00607	2.67146	1.43186
EKPS(0.006)S(0.994)PPTFDDGPT(0.002)S(0.997)PPAS(0.001)LHEPEPSAK			AT4G29440	35.2	35.2	35.2	35	N	23.3905	22.5661	23.4592	24.8669	22.6699	24.2403	24.3703	17.8889	24.768	18.8717	25.2571	24.71	23.2966	22.842	22.97	22.4773	24.4592	24.1208	24.5104	25.8899	25.6369	25.6396	23.4038	23.2335	23.8946	18.5363	23.275	23.4183	23.6617	24	6	6	6	6	0.7702	2.12668	3.27637	0.913818	1.00607	2.0403	1.06198
EKS(0.727)DS(0.727)DS(0.727)EY(0.818)DILDFPEVPNVLLRPTPGATSVNAPDAAK			AT1G34220	35.2	35.2	35.2	35	N	18.6294	18.0197	19.9589	18.2688	18.0671	19.1535	18.1915	17.8876			16.8463	17.9197	18.2703	22.6604	20.7965	21.1844	18.9218	17.1668	17.9716	18.3215	18.0091	18.72	19.4238	17.8768	17.7911	18.4872	17.7792	18.0726	18.3957	22	4	6	6	6	0.39695	1.35322	0.950362	1.87546	0.762963	0.309764	0.926465
EKS(0.895)DS(0.916)DS(0.895)EY(0.294)DILDFPEVPNVLLRPTPGATSVNAPDAAK			AT1G34220	35.2	35.2	35.2	35	N	18.7679	20.2281	17.6825	18.474	18.0303	17.6598	18.1164	18.4501	23.269	21.3732	22.5003	18.2968	18.7395		16.8856	16.8081		18.5223	17.8734		18.4668	18.1538	19.3537	18.0195		17.3232	18.7967	17.982		19	6	4	5	4	0.4427	1.75239	2.44696	0.982215	0.556665	0.602719	1.13033
EKS(0.983)DS(0.995)DS(0.022)EYDILDFPEVPNVLLRPTPGATSVNAPDAAK			AT1G34220	35.2	35.2	35.2	35	N	21.6958	21.8028	24.1331	17.7654	21.7719	17.3602	25.2476	17.7545	23.269	21.9528	25.2327	24.3293	24.135	24.385	23.2677	23.6591	25.0227	17.4719	18.2217			17.9073	17.4607	20.7323	21.3993	17.1026	22.8253	24.6135	23.9583	22	6	6	4	6	1.8117	3.07624	3.51933	0.611054	0.368479	2.7198	2.64429
EKS(1)DS(0.989)DS(0.011)EYDILDFPEVPNVLLRPTPGATSVNAPDAAK			AT1G34220	35.2	35.2	35.2	35	N	21.7575	22.0955	24.1331	18.305	21.3456	18.3773	25.2476	18.494	23.269	21.9528	25.2327	24.3293	24.135	24.385	23.2677	23.6591	25.0227	18.9328	18.0639			18.0339	18.1895	17.6582	21.3993	17.6187	22.8253	24.6135	23.9583	22	6	6	4	6	1.8117	2.93424	3.09745	0.611054	0.423909	3.07195	2.41634
ELAAEES(1)DGS(1)VKEDDDDDEDSSESGK			AT2G38040	11.1.1.2.1	11.1.1	11.1	11	N	18.5212	16.9057	17.2449	18.0691	21.3833	16.7189	17.2703	18.5457		16.3849	15.6086	17.1293	18.1698	16.6303	16.9402		17.3548	18.4945	17.1333	18.4778	17.7652	18.3956	18.1481	21.849	23.3433	22.9474	23.178	18.8933	18.089	22	5	5	6	6	0.91675	2.24606	1.0967	0.581234	0.534588	2.31423	2.04752
ELDS(0.038)S(0.956)NS(0.007)DAIER			AT1G70410	8.3	8.3	8.3	8	N	18.1789	18.1328	18.5915	17.6048	18.428	18.7868	17.9041	16.9853	18.5091	18.973	17.6387	20.0475	18.7939	16.9701	20.2859	17.3792	18.0722	17.6764	16.6998	17.5622	18.3081	16.8708	18.5113	19.4509	17.7498	17.8619		16.9707	20.107	23	6	6	6	5	0.8827	1.06731	0.760059	1.37113	0.73227	1.30091	0.433446
ELDSS(0.001)NS(0.999)DAIER			AT1G70410	8.3	8.3	8.3	8	N	18.6813	18.2211	19.1099	17.6552	19.7391	18.2182	19.0482	17.4035	18.2735	17.973	18.41	19.8723	18.0004	20.8516	17.3648	17.2545	21.3159	18.0288	18.1822	17.7595	16.0931	18.2843	17.5833	22.0246	17.9044	21.7214	18.8739	20.6701	17.24	24	6	6	6	6	0.7352	1.57018	0.538991	1.8	0.808613	2.01891	0.925073
ELDSSSEAVS(0.065)GNS(0.934)DKVGADDLS(0.839)DS(0.163)EK			AT4G02510	29.3.3	29.3.3	29.3	29	N	18.4872	17.8641	18.1992	17.9391	19.9464	17.7361	17.2204	17.9821	18.3075	17.5902	18.3483	18.0423	18.6916	17.7783	18.6253	17.8962	18.1613	17.4666	17.8646	17.557	18.0843	18.412	18.25	20.865	22.2619	21.6807	18.4459	17.9897	18.4354	24	6	6	6	6	0.31785	1.27464	0.436052	0.379212	0.378466	1.87491	0.983358
ELENGQRFS(1)PELK			AT1G72930	20.1.2	20.1.2	20.1	20	N	18.4878	17.9774	18.363	17.6665	19.9236	18.3436	17.5632	17.6806	18.7919	17.3994	18.0859	18.4077		18.1987	17.2583	18.8417	19.1084	17.9203	17.554	17.6629	17.9048	17.0751	17.8816	17.5874	21.755	18.9232	22.7404	21.4885	17.0471	23	6	5	6	6	0.4873	1.51499	0.52971	0.713115	0.325559	2.38622	1.002
ELGWS(1)DDEDK			AT1G61690	35.1.5	35.1.5	35.1	35	N	18.0437	18.1057	17.9165	18.4324	17.7307	17.4359	18.2361	18.8627	17.621	18.3729		17.7407	18.2519	17.546	18.7018	16.9947	18.2636	18.1079	17.5764	19.1602	17.8921	19.1881	18.6695	17.4563	18.0604	18.2003	17.7444	16.5302	18.3928	23	5	6	6	6	0.4869	0.653461	0.579874	0.611156	0.676306	0.675912	0.299456
ELISEDS(0.023)VS(0.977)PR			AT5G19320	30.5	30.5	30.5	30	N	18.6735	19.3739	17.7944	19.6964	17.8294	21.0552	21.5448	18.3332	20.073	17.8131	17.4239	18.1429	17.313	17.6692	17.2045	18.2513	18.1856	17.6792	21.3095	22.7043	21.0296	17.5585	17.8975	18.2829	18.7091	17.38	17.4416	17.2813	17.8815	24	6	6	6	6	0.58745	1.6352	1.75213	0.464468	2.24957	0.571841	1.0037
ELKFDDGS(1)DS(1)DDAK			AT5G47480	35.2	35.2	35.2	35	N	19.6679	20.3816	18.079	21.1832	19.0279	17.7088	22.3057	22.0213	17.9565	21.2202	21.0771	17.7009	17.9509	17.7706	18.67	18.4971	17.8845	20.3423	18.0564	22.9547	22.0319	21.5751	22.1388	17.8834	18.8857	18.5434	18.3421	20.1795	20.3333	24	6	6	6	6	1.073	1.82175	2.02991	0.404079	1.75552	1.00652	1.3832
ELLSELKS(1)EEGDGT(0.992)PHS(0.006)S(0.001)ASPFSR			AT5G41950	35.2	35.2	35.2	35	N	18.8958	17.5628	19.0077	17.7804	20.8067	17.339			18.3973	16.8176	17.6973		17.9314	20.0965	17.8593	17.3993	21.7519	17.6377	17.8591	17.4096	18.5481	18.0974	17.1307	18.7902	22.035	17.7573	21.923	23.9214	20.4131	21	4	5	6	6	0.5924	1.98614	0.663297	1.85609	0.505191	2.27931	1.48767
ELNIS(1)DEDNEGSSK			AT5G59610	20.2.1	20.2.1	20.2	20	N	18.4768	18.1172	18.1209	17.8367	19.8325	18.355	17.9757	17.2126	18.9588	18.6253	17.5756	18.2053	18.5846	17.8993	18.3992	17.3559	18.2814	18.3274	17.2021	17.1196	17.6989	18.0963	18.5759	18.302	22.086	21.0218	21.2632	18.0802	18.242	24	6	6	6	6	0.34265	1.25818	0.656454	0.438106	0.59842	1.81561	0.913547
ELPQAAPPGLGS(1)PHQNNR			AT1G51600	27.3.9	27.3.9	27.3	27	N	20.0599	21.4279	17.2587	21.1904	19.8957	21.2231	22.0807	22.6913	21.6226	18.3144	22.6351	16.7712		17.2082	17.0725	16.6221	18.6195	17.0709	21.9145	23.1231	22.1944	21.5352	21.3045	21.5565	22.449	20.452	19.2511	17.6081	18.0575	23	6	5	6	6	1.4682	2.28694	1.62809	0.795584	2.11519	1.92949	1.91212
ELS(1)LGHS(1)KR			AT2G25800	35.2	35.2	35.2	35	N	18.3145	18.0011	18.2718	17.8269	19.3183	18.5101	18.4993	18.0726	16.4801	18.1526	18.2918	18.1679	18.6717		17.9898	18.0912	18.4385	17.8039	17.7455	17.2511	18.1617	18.1919	17.8076	20.9632		18.3249	21.5957	18.2369	17.4709	22	6	5	6	5	0.3041	1.07688	0.765937	0.278677	0.341874	1.83451	0.668091
ELSIPVDQT(0.004)S(0.011)HS(0.985)FGR			AT3G13530	30.6	30.6	30.6	30	N	19.6214	18.4104	17.9307	20.8046	20.8562	18.0953	18.0208	18.0435	19.0211	18.8711		18.0957	18.004	17.7085		17.9905	17.8546	18.195	22.2673	23.7142	21.7384	18.4247	20.4879	20.6496	22.4852	17.7904	22.7694	22.9931	18.4499	22	5	5	6	6	0.58325	2.0748	0.49265	0.151111	2.19324	2.28525	1.54828
ELSLT(0.01)S(0.986)PEVVT(0.005)K			AT3G51800	29.5	29.5	29.5	29	N	18.5906	19.6841	18.0107	18.2669	18.2929	18.3348	20.9906	19.2651	20.414	17.7075	21.3927	18.1741	17.3044	18.6217	17.9508	17.3699	18.6432	19.0855			17.2773	18.2346	18.4704	17.7975	18.6549	17.4957	18.2459	18.5665	18.9967	22	6	6	4	6	0.5996	1.11687	1.48744	0.585346	0.75097	0.562933	0.75776
ELSSSS(0.004)S(0.974)VS(0.022)DDKKLVK			AT4G17140	35.1.19	35.1.19	35.1	35	N	17.8258	18.4952	17.7612	17.8206	17.3731	17.8576	18.8361	17.9237			19.3635	17.3164	16.8236	18.0187	18.9705	18.3413	17.0969	18.3038		17.6681	17.764	17.7613	17.6059	18.0006	18.3068		16.6665	16.6155	17.276	20	4	6	5	5	0.4952	0.742939	0.73105	0.822643	0.278188	0.766195	0.466147
ELYEIAS(0.999)PNYT(0.001)GK			AT4G19880	26.9	26.9	26.9	26	N	18.5893	20.2213	17.5427	18.6212	17.9773	20.2186	22.0569	18.5356	21.0094	17.4495	22.0579	17.2765	17.4824	18.0887	17.5016	17.262	17.6452	18.0481		18.7989	17.9433	18.4184	19.8971	18.606	17.088	18.5095	17.2762	18.8714	17.5125	23	6	6	5	6	0.6392	1.48663	1.89146	0.304482	0.788761	0.771537	1.17393
EMS(0.098)LHGGEGGS(0.902)GGGGSGEQMTR			AT4G12050	27.3.67	27.3.67	27.3	27	N	18.1704	18.793	18.2014	17.8755	17.9702	18.9358	18.7021	18.1512		19.383		17.0879	18.3907	19.2617	19.44	18.2517	16.7767	17.6809	17.8754	18.9546	17.0719	17.7945		17.83	19.3934	17.8872	18.5478	16.577	17.5858	21	4	6	5	6	0.5654	0.8751	0.512725	1.09237	0.680929	0.945985	0.412073
EMSEEDTEET(0.003)GS(0.997)EEGK			AT1G01320	35.1.27	35.1.27	35.1	35	N	17.9545	18.455	17.8553	17.6709	17.7934	18.2765	19.0644	18.5258	17.659	18.0709	19.1334	17.4565	17.351		17.624	17.9143	18.9306	18.2232	18.6374	18.0053	16.801	16.6607	17.6975	17.8849		17.6859	18.4308	17.5452	17.4201	22	6	5	6	5	0.41	0.661779	0.57439	0.637693	0.791065	0.395969	0.349414
ENFESAVGPLTNIS(0.04)DDGPKT(0.96)R			AT2G20050	29.4	29.4	29.4	29	N	18.1065	18.4846	17.9955	18.2365	17.6302	18.8706	18.0274	18.1791	18.6636	18.1184	19.0488	17.406	18.0257	17.4294	17.8745	18.9887	18.2483	17.4152	18.6993	17.7044	19.0011	17.8011	18.7977		17.8353	17.3137	17.9269	17.5955	17.4797	23	6	6	6	5	0.546	0.578106	0.432625	0.588878	0.672478	0.252053	0.364007
ENPNLPS(0.98)PS(0.02)AKEK			AT2G27140	20.2.1	20.2.1	20.2	20	N	18.8522	18.813	17.8099	20.9022	18.2189	21.4531	17.6435	18.0024		16.9048	20.0613	18.3669	18.3454	17.8141	16.9989	17.6821	17.6521	20.8636	22.3473		17.6738	21.1323	22.494	18.9941	18.0534	18.3954	17.3378	18.6152	17.9176	22	5	6	5	6	0.5516	1.72126	1.88377	0.509113	1.94288	0.580284	1.37396
ENS(0.999)PGPS(0.003)GS(0.008)VS(0.987)PFNS(0.002)NAMK			AT3G08620	27.4	27.4	27.4	27	N	18.4655	18.1121	18.3284	19.5231	17.7141	18.1107	18.4944	18.1512		17.9362	17.868	17.8087	17.8999	18.4997	18.1699	19.0645	18.5276	21.0664	21.4901	21.2718	17.9836	18.3013	17.0253	18.0751		18.9187	17.8522	16.7922	16.9326	22	5	6	6	5	0.34285	1.27373	0.244034	0.466838	1.97031	0.874799	0.778502
ENS(1)LEMRPNDSFAK			AT4G29440	35.2	35.2	35.2	35	N	18.5209	19.851	18.1229	18.1194	17.8566	18.1664	19.0981	22.3218	21.8659	20.1338	17.5203	17.72	17.3969	18.063	18.5721	18.0779	18.9076	18.3308			18.4389	17.8117	17.896	18.1288	17.6898	17.9501	18.8653	17.3244	17.181	22	6	6	4	6	0.44115	1.3383	1.95354	0.550009	0.311639	0.611188	0.917562
ENS(1)LFGGDADITEKPIEPIK			AT2G20190	31.2	31.2	31.2	31	N	18.9412	18.1106	18.2329	17.9718	20.7315	17.0683	18.1602		18.422	18.7918			17.6785	17.7171	17.5554	18.6355	19.5777	17.5421			18.0264	17.6108	18.7079	20.5156	22.8221	17.4092	23.2801	22.4394	17.9226	19	4	5	4	6	0.6048	1.9225	0.741587	0.866468	0.535346	2.55957	1.31753
ENS(1)PGPSGSVSPFNSNAMK			AT3G08620	27.4	27.4	27.4	27	N	18.1597	18.1854	18.3707	17.9808	18.1062	18.1313	18.2929		17.7984	16.9543	19.7501	18.3932	18.992	18.804	18.5115	17.5462	17.9773	17.6099	18.397	18.2318	18.0555	17.9799	17.6108	18.9156	18.0664	17.8574	18.2066	17.9288	17.6623	23	5	6	6	6	0.3268	0.584259	1.01589	0.534539	0.321332	0.437541	0.16334
ENSRDDDELADAS(1)DSETK			AT5G63420	33.99	33.99	33.99	33	N	26.4853	25.4342	26.852	24.9525	28.7023	25.6016	26.1315	24.7194	26.0089	23.5782	26.5659	28.0578	27.9125	28.6071	26.1698	25.2053	25.1597	23.4549	26.1383	26.3306	25.7801	24.9068	23.1044	28.3681	29.973	28.5583	29.2102	29.4789	26.6255	24	6	6	6	6	1.34095	1.92665	1.10281	1.5297	1.38929	1.17654	1.68363
EPVIEPVVEDVEDS(0.766)T(0.766)DS(0.345)S(0.123)VGEEEEEDDLIK			AT5G24490	29.2.1.1.1.1.530	29.2.1	29.2	29	N	18.4683	17.5497	17.8444	17.7953	20.5715	18.138	17.6183	17.9093	17.2402	16.5697	17.823	18.094	18.5136	16.832	17.9204	17.821	17.8853	18.3538	17.6317	17.6919	17.1371	18.1622		20.7801	21.8112	17.1793	20.7348	22.5533	20.3702	23	6	6	5	6	0.4445	1.61465	0.567615	0.555532	0.478858	1.84836	1.42666
EQAVWALGNVAGDS(1)PR			AT3G06720	29.3.1	29.3.1	29.3	29	N	18.4585	17.6909	18.299	17.8602	19.9573	16.5525	18.1141	17.6364	17.3161	18.3875	18.139	17.2982		18.1894	19.1188	18.0171	18.8716	17.2788	16.6644	18.4632	18.2378	18.3344	18.1826	20.9183	22.0303	18.8482	22.0154	18.5124	17.419	23	6	5	6	6	0.6588	1.43821	0.678903	0.723393	0.721521	1.96046	1.03581
EQGDDDS(0.769)S(0.241)PNS(0.972)PNDRT(0.011)ES(0.004)S(0.005)HLQK			AT3G58640	29.4	29.4	29.4	29	N	18.4424	18.2267	18.066	19.7006	17.8873	17.7666	17.4699	18.207		18.6193	19.0707	18.3128		18.1092	17.645	17.8418	18.4211	18.9719	22.1642		17.7891	18.7256	20.8523	17.3984	17.5696	18.5645	17.6149	18.3516	17.8244	21	5	5	5	6	0.4404	1.14885	0.642514	0.322637	1.76997	0.467415	0.831956
EQLSQMEKGS(1)PQEQQGNK			AT4G25090	20.1.1	20.1.1	20.1	20	N	19.0481	20.4787	18.0702	19.507	18.1365	17.0614	22.1123	21.8911	19.9978	21.8317	19.9779	18.079	18.6603	18.4374	18.0722	16.8174	18.3548	21.1562	20.0538	19.0184	18.8733	19.7606	18.1796	17.6067	18.5128	18.5103	17.6857	18.79	17.7137	24	6	6	6	6	0.88685	1.50233	1.93155	0.653256	1.0474	0.523652	1.1611
EQSFAFSVQS(0.998)PIVHT(0.002)DK			AT1G08090	34.4	34.4	34.4	34	N	18.1059	17.9743	17.9269	18.4143	18.108	17.8934	17.5987	18.1747	18.0607	18.5806	17.5378	17.9455	17.5751	17.4656	18.0218	18.0123	18.5411	19.4753	17.0371	18.5212	17.7961	18.6135	19.043	17.5153	17.9041	17.9684	18.7605	17.9882	18.5116	24	6	6	6	6	0.4438	0.560171	0.388169	0.382217	0.877604	0.450635	0.219478
ERGS(1)PDYGR			AT4G25500	27.1.1	27.1.1	27.1	27	N	18.3392	18.7562	18.0861	18.1806	18.3075	20.1512	17.1469	17.773	17.5522	19.7143	20.1994	19.1983	17.0105	17.4647	18.3603	18.4509	18.0317	17.7879	19.0916	18.0122	19.0979		16.9136	17.3426	18.3476	18.9334	18.8021	18.6559	17.7632	23	6	6	5	6	0.744	0.952255	1.41088	0.773468	0.929949	0.630326	0.296597
ERS(0.906)Y(0.311)S(0.799)RS(0.984)PPHNGSR			AT3G13570	27.1.1	27.1.1	27.1	27	N	17.9574	18.1568	17.5269	17.982	18.1004	18.7431	18.5235	18.2324	17.7155	18.1205	17.6058	17.7216	16.4819	18.017	17.5866	17.8274		17.949	18.6686	17.6561			17.6543	18.5507	18.1395	17.9814	18.906	17.568	17.4567	21	6	5	4	6	0.2947	0.547239	0.443557	0.604978	0.478228	0.559509	0.285855
ERS(0.98)Y(0.666)S(0.856)RS(0.494)PPHNGS(0.003)R			AT3G13570	27.1.1	27.1.1	27.1	27	N	17.7769	17.8288	17.8936	17.4725	17.8305	18.4078	16.9987	18.6622	17.1965	18.3947	17.3129		18.9182	17.8118	17.6704	17.157	17.9104	17.6627	17.7156	17.6674			16.8444	17.5175	17.7845	18.1985	17.7727	18.1832	17.5269	21	6	5	4	6	0.4027	0.538951	0.735535	0.642101	0.419447	0.30176	0.191597
ERS(0.999)EDPMET(0.016)S(0.169)S(0.816)AEAGGGIR			AT5G65410	27.3.80	27.3.80	27.3	27	N	18.8085	18.4127	18.2405	18.1183	20.4625	18.5172	16.8943	19.2351	18.1223	19.1729	18.5345	17.886	18.5048	18.8838	18.3771	17.8497	17.9419	18.526	18.8328	17.6876	18.1781	17.7977	17.6879	20.9702	22.0597	21.7115	21.5523	19.0093	17.4721	24	6	6	6	6	0.64315	1.39022	0.856723	0.41711	0.480382	1.82268	1.10925
ERS(1)EDPMETSSAEAGGGIR			AT5G65410	27.3.80	27.3.80	27.3	27	N	18.6898	18.025	18.3652	17.7104	20.6586	18.6713	17.0837	17.8984	18.5133	18.284	17.6993	18.8517	18.0287	18.4642	18.6752	17.4106	18.7607	17.1373	16.804	18.3471	18.144	17.4428	18.3872	20.9702	22.0597	21.7115	21.5523	17.9184	19.7394	24	6	6	6	6	0.4767	1.47655	0.58844	0.552001	0.67425	1.56978	1.33948
ERS(1)RELS(1)HEQPR			AT3G50670	27.1.1	27.1.1	27.1	27	N	18.1521	18.8675	17.9511	18.102	17.8072	17.9519		18.0417	19.0776	19.4437	19.8224	18.643	18.1841	18.2378	17.6607	17.7025	17.2785	18.4646	18.1192	18.8528	16.577	17.9198	18.6788	17.9339	18.2379	17.634	15.7871	18.9988	18.2516	23	5	6	6	6	0.4816	0.875644	0.837892	0.492694	0.823043	1.08901	0.472591
ES(0.01)VT(0.035)S(0.131)T(0.503)AES(0.32)VT(0.001)ASLTDAEK			AT2G30930	35.2	35.2	35.2	35	N	17.8242	17.8986	17.5758	18.3578	17.4645	18.4474	18.427	17.0922	17.1196	18.8152	17.4903	18.1733	17.5467	17.7005	17.3487	16.928	17.7573	18.5001	18.7197	18.71	17.2695	17.975	18.9728	17.6258	16.9053	17.1869	17.6848	18.6367	16.7473	24	6	6	6	6	0.5868	0.689922	0.754238	0.418949	0.629988	0.685966	0.400603
ES(0.011)NS(0.989)VHQVSSFEMSPSSEK			AT2G11520	29.4.1.54	29.4.1	29.4	29	N	18.9437	17.7905	18.4597	21.6121	18.3574	16.9884	17.8386	18.1649	17.1544	18.6635	17.933	18.9112	18.3268	18.1522	18.5387	18.5762	18.2528	21.8779	22.0707		21.7278	22.265	20.1191	19.1078	17.359	19.0637	19.206	18.276	17.1317	23	6	6	5	6	0.6057	1.60453	0.628158	0.275206	0.858731	0.926067	1.73002
ES(0.062)S(0.938)PQPLPLPS(1)PR			AT3G08760	29.4	29.4	29.4	29	N	17.9713	17.8315	18.1758	17.7725	18.0725	16.95	18.2432	17.5851	17.6175	18.3824	18.2108	18.4866	17.5838	18.2742	18.3737	18.7164	17.6199	17.3575	17.6143	17.8682		17.4705	18.5521	17.9306	17.9427	18.535	19.0059	17.5428	17.4776	23	6	6	5	6	0.3878	0.51727	0.547797	0.46844	0.475738	0.592725	0.192191
ES(0.537)S(0.463)PGFDVLVDNEAGDSEYYHVEDR			AT2G02160	27.3.99	27.3.99	27.3	27	N	18.3987	18.3705	17.5932	17.9792	19.5178	18.3071	18.5056	18.219	18.6216	18.6509	17.9185	17.8183	17.5236		17.547	17.3594	17.7177	19.3112	16.3417	17.9877	17.8603	18.394	17.9803	17.2964	21.8864	17.1424	22.7739	20.7996	17.208	23	6	5	6	6	0.5254	1.51879	0.279725	0.178754	0.963525	2.59876	0.831356
ES(0.999)EKIEMTS(0.001)PVVTK			AT2G37970	35.1	35.1	35.1	35	N	19.1822	17.67	19.6469	19.3303	19.9886	17.6563	16.7031	18.2108	17.3157	18.4642		17.9946	21.1863	20.576	19.573	18.8244	19.7268	20.4867	17.0406		18.6965	17.8563	22.5713	23.3035		21.3271	16.6995	18.5983	20.0145	21	5	6	5	5	1.318	1.86969	0.704242	1.15338	2.21689	2.52646	1.02836
ES(1)S(1)DEALVSMLASR			AT5G40450	35.2	35.2	35.2	35	N	20.8451	20.8463	23.176	18.0918	21.2664	17.6514	23.6117	18.0643	23.4057	16.9249	25.4198	24.4432	23.6221	23.8807	21.9869	21.2592	23.8637	18.2709	18.4203	17.554	17.1229	18.9896	18.1932	18.3667	19.8627	17.1769	23.8039	24.8961	23.4919	24	6	6	6	6	2.96895	3.01662	3.69971	1.25399	0.660961	3.21463	2.09689
ESEKDPLIAAENGSGVLS(1)DGGGGVQQK			AT1G06890	35.1	35.1	35.1	35	N	20.479	20.083	19.3359	20.6396	21.8574	18.3866	20.7908	19.6666	21.7101	22.33	17.6139	17.5775	18.2224	20.1027	20.8346	20.0729	19.2052	19.1958	22.5561	22.5626	21.0481	20.3649	18.11	23.0166	22.7024	23.7597	21.7665	22.0007	17.8986	24	6	6	6	6	1.5875	1.8983	1.86253	1.24308	1.79425	2.06772	1.06291
ESEYQLAPWQS(0.062)DVNHS(0.207)NDS(0.713)PLAPS(0.019)R			AT5G23490	35.2	35.2	35.2	35	N	18.5447	20.2572	17.8202	18.2027	17.8988	18.5075	22.4178	19.5073	21.1823	17.6973	22.2311	17.9896	17.1636	17.7315	18.4239	17.7667	17.8457	18.311	18.4113	18.0941	17.5048	17.5699	19.325	17.7567	18.8507	17.5817	17.7867	17.3682	18.0489	24	6	6	6	6	0.4211	1.44375	1.97977	0.408816	0.665446	0.518361	1.15352
ESFET(0.002)LS(0.999)HGS(1)PDNSVTSPDK			AT3G52240	35.2	35.2	35.2	35	N	17.9165	17.7684	17.9663	18.095	17.7868	17.7695	18.2227		17.3006	17.7807		18.0229	17.1223	18.3655	18.6196	17.4189	18.2485	18.4271	17.6533	18.2356	18.4599	18.0423	17.7515	17.4798	18.0712	17.7191	17.6394	17.8762	17.9353	22	4	6	6	6	0.29165	0.397103	0.376554	0.579825	0.340317	0.215177	0.155413
ESFETLS(1)HGS(1)PDNSVTSPDK			AT3G52240	35.2	35.2	35.2	35	N	20.2899	22.3609	18.7171	19.6272	20.0818	21.9175	22.0046	22.3539	23.0215	21.4508	23.4172	17.1409	20.8493	20.1666	18.2399	17.1888		17.9974	21.9328		18.0778	19.334	20.7939	21.5835	22.2325	21.3761	18.5189	18.6029	18.1769	22	6	5	5	6	1.50995	1.99515	0.735426	1.70991	1.719	1.83381	1.55034
ESFPT(0.001)S(0.004)S(0.995)NPDSTDNIPHQR			AT3G58630	27.3.30	27.3.30	27.3	27	N	20.9197	22.6191	17.9664	21.2071	20.9016	22.7959	24.1083	24.3161	22.7129	18.1415	23.6401	18.7961			17.8151	17.117	18.1373	17.8723	22.6338	23.9905	22.6448	22.1158	17.9854	21.9803	22.9796	21.6485	22.4998	18.8218	17.4795	22	6	4	6	6	2.00135	2.57471	2.29037	0.698088	2.61442	2.21946	1.9537
ESFPT(0.003)S(0.198)S(0.799)NPDS(0.962)T(0.037)DNIPHQR			AT3G58630	27.3.30	27.3.30	27.3	27	N	20.2874	22.1078	17.627	23.1004	18.3144	22.5762	21.7997	17.7843	23.0343	24.3307	23.1218	17.472	17.7451	17.5254	17.8048	17.4812	17.7337	22.9009	22.3799	23.9782	23.7848	23.8969	21.6614	18.8112	18.4257	16.8304	17.9104	19.5027	18.4059	24	6	6	6	6	2.0057	2.70006	2.2731	0.150013	0.948968	0.899455	2.72011
ESLS(1)PGQQHVSQNTAVKPEGR			AT1G01510	27.3.34	27.3.34	27.3	27	N	18.4559	17.4565	18.561	17.6014	20.0556	17.2552	17.4343	17.0778	17.4037		18.1113	18.3032	17.5183		20.0907	18.6707	18.2223	17.802	18.4313	18.6976	17.0277	16.9116	16.7382	21.5525	22.8431	18.3325	23.1061	17.4251	17.0746	22	5	5	6	6	0.70775	1.83348	0.392422	0.95137	0.834376	2.76012	1.19634
ESS(0.873)S(0.126)EDDSSSEDEPAKKPAAK			AT1G48920	29.2.2.3.1	29.2.2	29.2	29	N	17.7297	17.9916	18.016	17.5333	17.3647	17.3495	18.4354	17.9436	18.4027	17.1494	18.6692	17.8976		17.641	18.264	18.2328	18.0449	18.2428	17.6092	17.8776	16.8333	16.9222	17.7149	17.045	17.3654	17.367		17.1761	17.8697	22	6	5	6	5	0.44165	0.527766	0.62434	0.256897	0.552108	0.313372	0.327819
ESSLKQEAAVVS(0.035)S(0.965)PK			AT5G46750	33.99	33.99	33.99	33	N	23.2102	21.9615	23.3803	22.7432	24.7556	24.7858	24.7208	24.8803	17.3017	21.7411	18.3396	24.5601	24.6994	23.6263	22.991	21.8138	22.5913	21.5269	17.6833	25.559	24.5703	23.6886	23.4311	24.7119	25.7255	24.6059	25.0622	25.8075	22.6204	24	6	6	6	6	1.0356	2.44075	3.43483	1.13318	2.81837	1.15971	1.18241
ESSTEEVKPSASIATEEVS(1)EEPNTSEPQVTK			AT4G31880	35.2	35.2	35.2	35	N	19.3059	19.85	19.0999	17.851	20.1458	21.3647	22.3515	17.3422	23.1177	17.086	17.8377	20.2964	18.6428	21.4827	18.3957	16.6821		18.288	16.7544		18.2499	19.1226	16.84	21.5578	18.3051	21.7335	22.512	18.1717	18.5945	22	6	5	5	6	1.53215	2.0893	2.72792	1.84796	1.02368	1.99024	1.0233
ET(0.002)QS(0.904)PS(0.072)RS(0.022)DGLIR			AT5G07970	35.1	35.1	35.1	35	N	18.5222	17.8527	18.2853	20.186	17.6133	17.8642	16.5704	17.6044	18.8365	17.1545	19.0863	18.3093	18.1075	17.7518	19.2217	18.4329	17.8883	17.6602	18.0136	22.2033	22.0314	22.4517	18.7561	17.7949	17.9914	17.9223	17.7489	16.6088		23	6	6	6	5	0.387	1.60785	0.967801	0.524026	2.26945	0.56983	1.16807
ET(0.003)S(0.997)PVKDENEDNLTSVSR			AT3G12810	27.3.44	27.3.44	27.3	27	N	18.0393	18.1862	18.0929	17.6766	18.0804	17.9799	18.1851	17.1536	18.7332	18.2563	18.8093	18.4872	18.1225	18.5139	17.3475	18.3139	17.7724		17.7457	17.872	16.7051	18.3835		16.8925	18.4793	18.0636	18.6583	17.8861	18.5028	22	6	6	4	6	0.3412	0.582774	0.600166	0.456239	0.703912	0.651253	0.226617
ET(0.013)S(0.987)PVKDENEDNLT(0.016)S(0.253)VS(0.731)R			AT3G12810	27.3.44	27.3.44	27.3	27	N	18.0766	17.8121	17.9172	18.3414	18.2973	17.6456	17.8773	17.8946	18.1527	17.2528	18.0499	17.9105		18.4227	18.0913	17.5742	17.5876		17.8048	18.4102	18.2277	18.9228		18.4235	18.2288	18.5683	18.1554	17.2763	19.1315	21	6	5	4	6	0.3189	0.482271	0.323776	0.357831	0.463187	0.608691	0.266575
ET(0.021)DS(0.021)LS(0.884)S(0.074)DAIASEDPFTTDLASQSFTNAQTER			AT3G20250	35.1.12	35.1.12	35.1	35	N	18.306	18.198	18.7822	18.2041	18.0491			18.6699	18.5509	17.9059	17.6652	18.6246		18.2194	19.2298	18.8325	19.0047	18.7374			18.4655	17.0028	18.6108	17.148	17.6562	18.0207	18.9078	17.9843	18.5774	19	4	5	4	6	0.3569	0.618133	0.488681	0.385345	0.808551	0.630527	0.323938
ET(0.329)DS(0.671)LS(0.617)S(0.383)DAIASEDPFTTDLASQSFTNAQTER			AT3G20250	35.1.12	35.1.12	35.1	35	N	18.4288	17.4438	17.8936	20.5017	17.5685		16.0638	18.6879	17.9113	18.0958	16.4602	17.887	18.2696	17.8796	17.1488	18.8545	17.3219	16.9344	18.6549	23.192	23.0296	22.8874	18.312	17.6714	17.1786	17.7634	17.5666		17.6623	22	5	6	6	5	0.63305	1.9943	1.12507	0.623941	2.83726	0.2288	1.44571
ETDIDHDNHGLMFGLNS(1)EDDIEETDVDHR			AT1G09730	29.5.3	29.5.3	29.5	29	N	19.784	21.2265	17.9978	17.8389	20.8291	17.6588	24.1946	23.1749	21.7811	17.1018	23.4478		18.0431		17.7269	18.6547	17.5666	17.8655	17.2723			17.8788	18.339	19.178	23.2669	17.8863	23.3257	23.108	18.2098	20	6	4	4	6	0.8057	2.62986	3.08511	0.480586	0.437201	2.66896	1.80373
ETEGDVPS(1)PADVIEK			AT3G05900	35.1	35.1	35.1	35	N	20.5691	17.8465	21.2077	20.1974	22.5712	17.9448	17.7438		17.2199	18.4986	17.8252	22.3306	23.1916	22.5316	18.0024	18.6778	22.512	18.8889	21.4118	22.8163	17.6523	20.9132	19.502	22.8824	18.3656	22.9176	24.4738	24.8192	21.9686	23	5	6	6	6	2.2354	2.47729	0.457855	2.25056	1.87185	2.32122	1.99296
ETEVEAAEIS(0.007)T(0.942)PERT(0.051)DAPKDESGK			AT4G31880	35.2	35.2	35.2	35	N	18.1246	17.2937	17.4613	19.4683	18.2221	17.1697			18.0381	17.9842	15.9828	17.2818	17.809	17.5059	17.3063	17.8278	17.0372	17.9237	17.3096		19.1251	21.8873	21.0957	17.4176	19.5471	18.3317	17.617	18.0301	18.3892	21	4	6	5	6	0.5182	1.34634	0.959992	0.314095	1.97886	0.754426	0.990723
ETHGSTSSSSKPPLDGNNKGS(0.197)S(0.777)S(0.026)K			AT5G58140	29.4	29.4	29.4	29	N	17.9346	17.5253	17.9028	18.1689	18.1763	17.936	17.4211	18.2305	16.514	17.4869	17.5635	16.9651	18.3428	18.2848	17.5583		18.363	18.0954	17.9913	17.4612	18.3798	18.8504	18.2354	17.9616		17.6073	18.4048	18.9458	17.962	22	6	5	6	5	0.39475	0.577124	0.583525	0.622348	0.458503	0.514812	0.30633
ETS(1)ADEETSQEEKTEETQNSNLK			AT2G35410	27.4	27.4	27.4	27	N	19.7388	18.4083	18.1914	18.0111	23.8287	18.1135	19.1274	18.8344	17.8297	17.9103	18.6345		18.5042		16.1916	18.1578	19.912	17.2728	17.7308	18.3206	18.5588	18.5067	17.677	23.5358	24.4063	24.0228	24.0571	25.3473	21.6031	22	6	4	6	6	0.7525	2.72639	0.532827	1.53391	0.524693	1.24649	2.81724
ETSADEET(0.826)S(0.174)QEEKTEETQNSNLK			AT2G35410	27.4	27.4	27.4	27	N	18.2155	18.571	18.1673	17.9032	18.223	18.1896	18.2419	19.6773	18.6032	17.7159	18.9978	18.2433	18.4391	18.6026	17.657	18.0085	18.0535	17.2346	17.5093	18.2557	18.5425	18.1195	17.7578	19.1178		18.5566		17.541	17.6764	22	6	6	6	4	0.38715	0.585379	0.691674	0.33696	0.49055	0.747407	0.274602
ETSSVAEAS(0.319)S(0.654)PT(0.142)ES(0.789)QAT(0.097)R			AT1G75190	35.2	35.2	35.2	35	N	18.2637	18.2469	17.9871	18.2445	18.6388	18.0296	18.7156	18.095	18.433	17.9437	18.2645	16.8732	18.084	18.3332	18.2168	17.8099	18.6055	19.0166	17.7806	18.2476	18.3305	18.6689	17.4231	18.63	18.6986	18.3599	18.7997		18.7059	23	6	6	6	5	0.3009	0.486419	0.288737	0.606058	0.578543	0.167205	0.268882
ETSSVAEASS(0.999)PTESQATR			AT1G75190	35.2	35.2	35.2	35	N	21.9588	22.0392	22.8417	19.5312	23.4232	22.2225	23.0175	22.1148	22.7941	18.8664	23.2197	24.1554	23.8652	24.6789	21.4908	21.0383	21.8212	17.7015	21.1032	22.5644	22.1241	16.1484	17.5454	23.2171	24.2994	23.1538	24.3987	24.1489	21.3212	24	6	6	6	6	1.1812	2.30449	1.61409	1.56637	2.72504	1.1644	1.71502
EVAELS(1)GGS(1)ER			AT5G53440	35.2	35.2	35.2	35	N	19.3173	20.4798	17.6498	20.8156	17.8272	22.702	18.4921	18.1852	20.7637	22.0435	20.6922	17.964	17.4583	18.0747	17.5723	16.5224	18.3072	21.8654	16.7886	22.6993	22.3781	23.3533	17.8091	17.8054	17.7995	17.8879			17.8161	22	6	6	6	4	0.6146	2.23271	1.82894	0.636434	2.78523	0.0410294	1.68675
EVEDVVGESESGEVYTLS(1)S(1)GDEAETTSR			AT5G42870	35.1	35.1	35.1	35	N	19.128	18.1463	17.8997	21.9107	18.2443		17.2405	18.205	18.6721	17.8998	18.7142	18.3851	17.8414	18.5822	17.6182	17.6568	17.3142	19.2341	22.1004	23.0829	23.2467	23.3316	20.4685	19.2571		17.1395	18.1041	18.3857	18.3353	22	5	6	6	5	0.74785	1.99592	0.609027	0.487023	1.70047	0.757344	1.91246
EVEKEKVDS(1)PR			AT5G63550	35.2	35.2	35.2	35	N	20.643	21.6992	18.5935	23.2743	18.2675	23.1653	23.7824	23.5262	18.2948	23.4628	17.9638		20.4541	17.8466	15.9998	19.6933	18.9738	20.1116	22.3881	25.5772	25.7821	25.0624	20.7243	18.1531	18.3937		18.7719	18.416	17.603	22	6	5	6	5	1.99725	2.93469	2.77419	1.73934	2.53299	0.432159	2.43218
EVKPSSPFLES(0.001)S(0.067)S(0.931)FS(0.002)GDAALR			AT4G14070	11.1.8	11.1.8	11.1	11	N	18.6251	17.7233	18.4507	18.2198	20.1066	18.0066	17.5149	18.5602	17.9501	17.6646	16.6434	18.9266	16.8193	19.2545	17.8723	17.3268	20.5045	18.7895	17.0323	17.8335	17.8052	19.4865	18.3719	21.8264	20.2983	21.952	17.8265	19.2075	19.5289	24	6	6	6	6	0.79995	1.43006	0.639556	1.36747	0.858312	1.59633	1.03325
EVPVGTVSVYNS(1)PR			AT4G11850	11.9.3.1	11.9.3	11.9	11	N	19.96	21.4382	17.8482	20.2972	19.9603	21.4599	21.8857	21.98	20.5587	21.3548	21.3902	17.5303	17.2611		17.7477	18.3685	18.3336	19.6949	22.0315		18.7062	20.4652	20.5883	22.392	21.0545	20.4187	18.1982	17.505	20.1936	22	6	5	5	6	1.4909	1.7007	0.505403	0.490477	1.22626	1.81706	1.49849
EVQKVDEQAQPPPS(1)Q			AT5G16050	30.7	30.7	30.7	30	N	20.6081	21.0972	18.6019	22.304	20.4294	23.0091	22.52	23.0704	18.9141	21.2506	17.8192	17.7689	18.0329	18.6318	19.7461	19.5229	17.909	20.7974	22.3097	23.376	22.7626	22.5469	22.0312	21.3209	21.5663	22.1327	18.2678	18.4647	20.8239	24	6	6	6	6	1.61985	1.96972	2.24089	0.855113	0.867501	1.6539	1.54616
EVS(0.001)T(0.015)LS(0.984)DPGS(1)PRRDVPSPYGSTSSAPVMR			AT4G05150	35.1	35.1	35.1	35	N	19.5531	20.3493	17.9744	21.5397	18.3492	22.4459	20.8389	17.9642	19.726	18.718	22.4028	17.9816	17.2495	18.7696	17.2927	18.5967	17.9564	21.476	17.9213	24.3413	22.6519	24.2092	18.6383	17.4938	18.4769	18.1714	18.7858	18.6458	18.5215	24	6	6	6	6	0.7033	2.18242	1.87567	0.634062	2.74687	0.466469	1.68543
EVS(0.039)T(0.858)LS(0.104)DPGS(0.999)PRR			AT4G05150	35.1	35.1	35.1	35	N	18.1703	18.1453	18.4398	18.3329	17.8173	17.8712	18.5321	17.8616	18.0449	18.3532	18.2089	18.4909	17.9763	18.476	18.5402	17.9689	19.1865	17.5214	18.0406		18.4104		19.3594	17.6331	18.1524	17.4702	17.7249	18.0014	17.922	22	6	6	4	6	0.31415	0.477461	0.269287	0.44903	0.775388	0.253019	0.272984
EVS(0.998)T(0.002)LS(0.028)DPGS(0.971)PRR			AT4G05150	35.1	35.1	35.1	35	N	17.9378	17.9649	17.9047	17.8895	17.9806		18.0832	17.6922	18.368	17.7204	17.9607	18.4965	18.6077	17.0585	18.1548	17.2224	17.8886	18.5491			18.1436	17.5203	17.3449	16.3344	18.5489	18.2652	18.5159	17.5469	18.6724	21	5	6	4	6	0.4327	0.609496	0.278657	0.646349	0.557535	0.901905	0.0445857
EVSTLS(1)DPGS(1)PR			AT4G05150	35.1	35.1	35.1	35	N	18.7629	18.038	17.6843	21.3357	17.9936	18.6688	18.2001	18.4303	16.994	17.8817	18.0529	17.7644	17.1485	18.7844	17.9648	16.724	17.7194	20.1894	17.6451	23.3716	23.2156	23.4836	20.109	17.4506	18.372	17.5931	18.5124	17.7104	18.3232	24	6	6	6	6	0.5074	1.94922	0.581837	0.7079	2.39715	0.459658	1.72242
EVTIPTPVAEKEEVAAPVS(1)DEK			AT1G72150	34.99	34.99	34.99	34	N	21.0101	21.1866	20.9485	20.023	21.8822	21.3576	23.6006	23.4575	22.31	17.762	18.6321	21.0405	22.8698	21.4987	17.6804	19.8978	22.7041	17.3233	22.2112	23.1921	21.3614	17.2728	18.7772	22.2054	23.1292	21.618	23.3757	23.5343	17.4304	24	6	6	6	6	1.64715	2.27989	2.47099	1.94264	2.57009	2.30252	0.768082
EVVLPSLIPVVPEPELERES(1)GER			AT2G21620	20.2.99	20.2.99	20.2	20	N	17.8126	17.4944	17.7208	17.8563	18.2017	18.4064			16.326	17.0303	18.2149	17.8448		17.8147	17.5134	17.6376	17.7935	17.7114	17.43			17.7668	18.5171	18.5301	18.5282	16.9995			18.7489	17	4	5	4	4	0.4213	0.646035	0.988533	0.140917	0.46453	0.808117	0.295985
EY(0.001)S(0.999)DDEDLDEENETTGSLKPEDVK			AT4G02640	27.3.35	27.3.35	27.3	27	N	18.0249	17.9747	18.0419	18.1833	17.8997	18.1619	18.2145	17.2508	18.8816	17.9175	17.4218	18.1873	18.196	18.1417	17.9163	18.0187	17.7914	17.8841	18.1255	18.1227	17.9626	18.3659	18.6391	17.4259	17.0764	18.4062	18.4279	18.3827	17.6791	24	6	6	6	6	0.2409	0.429843	0.591281	0.163653	0.277971	0.586481	0.120527
EYEDHRS(0.146)S(0.854)DVDNDEIIAR			AT5G03330	29.5.3	29.5.3	29.5	29	N	18.5961	19.8909	17.9424	18.2252	18.2717	16.7862	21.9924	22.3986	18.3668	18.2326	21.5692	17.8594	18.2374	17.2574	17.8845	17.7608	18.6552	18.6834	18.5772	18.7588	17.8109	17.3578	18.1633	20.7492	18.577	18.4286		16.8097	16.7941	23	6	6	6	5	0.446	1.58744	2.37628	0.470649	0.556156	1.62608	0.8843
EYGYRDDDRNS(1)R			AT2G43160	35.1.21	35.1.21	35.1	35	N	19.3596	22.9452	17.5112	17.9347	17.2544	21.8092	24.0296	24.6256	22.9939	20.6444	23.5685		17.1391		17.6121	16.5529	18.7409	17.7384		16.881	18.3159	18.8034				17.5714	16.6523	17.1438	17.65	18	6	4	4	4	1.0171	2.79589	1.48153	0.927207	0.826392	0.458892	2.70381
EYLGGS(1)ES(0.999)DEAT(0.001)TPTK			AT1G21000	27.3.99	27.3.99	27.3	27	N	18.1526	18.2234	18.2476	18.2214	17.941	18.3447	18.8619	17.7828	18.3766	17.7652	18.2095	17.8732	19.077	18.412	17.869	18.2706	17.9837	18.3158	18.3068		18.6158		17.647	17.0827	18.0144	19.1788	16.7791	18.2928	18.2981	22	6	6	4	6	0.31605	0.563484	0.412343	0.462302	0.408938	0.880399	0.145394
FAS(1)LGLS(0.03)T(0.798)S(0.171)PR			AT1G27100	35.2	35.2	35.2	35	N	18.8877	18.7456	18.0532	18.2927	20.1974		19.4157	17.6487	17.8718	20.4606	18.3312	18.5854	17.8433	18.8944	17.7776	17.1651		18.2658	19.7782	16.8766	18.4397		18.103	21.6987	19.0283	23.0211	17.4704	22.615	17.3508	21	5	5	5	6	0.6971	1.7367	1.17566	0.689158	1.03328	2.56821	0.960691
FAS(1)LGLS(0.691)T(0.228)S(0.081)PR			AT1G27100	35.2	35.2	35.2	35	N	21.3806	21.8072	20.369	21.4093	21.9371	22.0687	22.9863	22.3864	21.4709	20.4606	21.4702	18.5854	21.0825	21.0493	20.4472	20.3201	20.7292	21.0483	19.7782	21.9535	22.3765	22.0337	21.2655	21.6987	18.6016	23.0211	22.9017	22.615	22.7848	24	6	6	6	6	0.91085	1.25317	0.875678	0.926431	0.941559	1.70094	0.710867
[truncated: 2,264 more rows]
[truncated: 5 more columns]

## Sheet: PGM
Phosphopeptide name	type	subtype	Protein	Bin (full)	Bin (2 sub)	Bin	Bin (main)	bin selected?	mean conc. overall	mean conc. DR	mean conc. DS	mean conc. NR	mean conc. NS	DR_PGM_1	DR_PGM_2	DR_PGM_3	DR_PGM_4	DR_PGM_5	DR_PGM_6	DS_PGM_1	DS_PGM_2	DS_PGM_3	DS_PGM_4	DS_PGM_5	DS_PGM_6	NR_PGM_1	NR_PGM_2	NR_PGM_3	NR_PGM_5	NS_PGM_1	NS_PGM_2	NS_PGM_3	NS_PGM_4	NS_PGM_5	num. obs. total	num. obs. DR	num. obs. DS	num. obs. NR	num. obs. NS	MAD	SD overall	SD DR	SD DS	SD NR	SD NS	SD means	SD ratio	Vbtw	Vwithin
[truncated: 3,331 more rows]
[truncated: 2 more columns]

[truncated: 2 more sheets: SWEET, Selected bins]
