# Supplementary material for: Regulatory Modules of Metabolites and Protein Phosphorylation in Arabidopsis Genotypes With Altered Sucrose Allocation
Source: Front Plant Sci. 2022 May 19;13:891405. doi: 10.3389/fpls.2022.891405 (PMC9161306; doi:10.3389/fpls.2022.891405)
Supplement: Supplementary file 3 [file Table_3.XLSX]

## Sheet: Overview bins
Bin (full)	Bin	MapMan group
1	1	PS
1.1	1.1	PS.lightreaction
1.2	1.2	PS.photorespiration
1.3	1.3	PS.calvin cycle
10	10	cell wall
10.1	10.1	cell wall.precursor synthesis
10.2	10.2	cell wall.cellulose synthesis
10.3	10.3	cell wall.hemicellulose synthesis
10.4	10.4	cell wall.pectin synthesis
10.5	10.5	cell wall.cell wall proteins
10.6	10.6	cell wall.degradation
10.7	10.7	cell wall.modification
10.8	10.8	cell wall.pectin*esterases
11	11	lipid metabolism
11.1	11.1	lipid metabolism.FA synthesis and FA elongation
11.2	11.2	lipid metabolism.FA desaturation
11.3	11.3	lipid metabolism.Phospholipid synthesis
11.4	11.4	lipid metabolism.TAG synthesis
11.5	11.5	lipid metabolism.glyceral metabolism
11.6	11.6	lipid metabolism.lipid transfer proteins etc
11.7	11.7	lipid metabolism.unassigned
11.8	11.8	lipid metabolism.'exotics'(steroids, squalene etc)
11.9	11.9	lipid metabolism.lipid degradation
12	12	N-metabolism
12.1	12.1	N-metabolism.nitrate metabolism
12.2	12.2	N-metabolism.ammonia metabolism
12.3	12.3	N-metabolism.N-degradation
12.4	12.4	N-metabolism.misc
13	13	amino acid metabolism
13.1	13.1	amino acid metabolism.synthesis
13.2	13.2	amino acid metabolism.degradation
13.99	13.99	amino acid metabolism.misc
14	14	S-assimilation
14.1	14.1	S-assimilation.ATPS
14.2	14.2	S-assimilation.APR
14.3	14.3	S-assimilation.sulfite redox
14.5	14.5	S-assimilation.sulfite oxidase
15	15	metal handling
15.1	15.1	metal handling.acquisition
15.2	15.2	metal handling.binding, chelation and storage
15.3	15.3	metal handling.regulation
16	16	secondary metabolism
16.1	16.1	secondary metabolism.isoprenoids
16.10	16.10	secondary metabolism.simple phenols
16.2	16.2	secondary metabolism.phenylpropanoids
16.20	16.20	secondary metabolism, amino acid derivatives
16.4	16.4	secondary metabolism.N misc
16.5	16.5	secondary metabolism.sulfur-containing
16.7	16.7	secondary metabolism.wax
16.8	16.8	secondary metabolism.flavonoids
16.99	16.99	secondary metabolism.unspecified
17	17	hormone metabolism
17.1	17.1	hormone metabolism.abscisic acid
17.2	17.2	hormone metabolism.auxin
17.3	17.3	hormone metabolism.brassinosteroid
17.4	17.4	hormone metabolism.cytokinin
17.5	17.5	hormone metabolism.ethylene
17.6	17.6	hormone metabolism.gibberelin
17.7	17.7	hormone metabolism.jasmonate
17.8	17.8	hormone metabolism.salicylic acid
18	18	Co-factor and vitamine metabolism
18.1	18.1	Co-factor and vitamine metabolism.molybdenum cofactor
18.2	18.2	Co-factor and vitamine metabolism.thiamine
18.3	18.3	Co-factor and vitamine metabolism.riboflavin
18.4	18.4	Co-factor and vitamine metabolism.pantothenate
18.5	18.5	Co-factor and vitamine metabolism.folate & vitamine K
18.6	18.6	Co-factor and vitamine metabolism.biotin
18.7	18.7	Co-factor and vitamine metabolism.iron-sulphur clusters
18.8	18.8	Co-factor and vitamine metabolism.ubiquinone
19	19	tetrapyrrole synthesis
19.1	19.1	tetrapyrrole synthesis.glu-tRNA synthetase
19.10	19.10	tetrapyrrole synthesis.magnesium chelatase
19.11	19.11	tetrapyrrole synthesis.magnesium protoporphyrin IX methyltransferase
19.12	19.12	tetrapyrrole synthesis.magnesium-protoporphyrin IX monomethyl ester (oxidative) cyclase
19.13	19.13	tetrapyrrole synthesis.divinyl chlorophyllide-a 8-vinyl-reductase
19.14	19.14	tetrapyrrole synthesis.protochlorophyllide reductase
19.15	19.15	tetrapyrrole synthesis.chlorophyll synthase
19.16	19.16	tetrapyrrole synthesis.chlorophyll b synthase
19.2	19.2	tetrapyrrole synthesis.glu-tRNA reductase
19.20	19.20	tetrapyrrole synthesis.ferrochelatase
19.21	19.21	tetrapyrrole synthesis.heme oxygenase
19.3	19.3	tetrapyrrole synthesis.GSA
19.30	19.30	tetrapyrrole synthesis.uroporphyrin-III C-methyltransferase
19.32	19.32	tetrapyrrole synthesis.sirohydrochlorin ferrochelatase
19.4	19.4	tetrapyrrole synthesis.ALA dehydratase
19.40	19.40	tetrapyrrole synthesis.regulation
19.5	19.5	tetrapyrrole synthesis.porphobilinogen deaminase
19.6	19.6	tetrapyrrole synthesis.uroporphyrinogen III synthase
19.7	19.7	tetrapyrrole synthesis.uroporphyrinogen decarboxylase
19.8	19.8	tetrapyrrole synthesis.coproporphyrinogen III oxidase
19.9	19.9	tetrapyrrole synthesis.protoporphyrin IX oxidase
19.99	19.99	tetrapyrrole synthesis.unspecified
2	2	major CHO metabolism
2.1	2.1	major CHO metabolism.synthesis
2.2	2.2	major CHO metabolism.degradation
20	20	stress
20.1	20.1	stress.biotic
20.2	20.2	stress.abiotic
21	21	redox
21.1	21.1	redox.thioredoxin
21.2	21.2	redox.ascorbate and glutathione
21.3	21.3	redox.heme
21.4	21.4	redox.glutaredoxins
21.5	21.5	redox.peroxiredoxin
21.6	21.6	redox.dismutases and catalases
21.9	21.9	redox.misc
22	22	polyamine metabolism
22.1	22.1	polyamine metabolism.synthesis
22.2	22.2	polyamine metabolism.degradation
23	23	nucleotide metabolism
23.1	23.1	nucleotide metabolism.synthesis
23.2	23.2	nucleotide metabolism.degradation
23.3	23.3	nucleotide metabolism.salvage
23.4	23.4	nucleotide metabolism.phosphotransfer and pyrophosphatases
23.5	23.5	nucleotide metabolism.deoxynucleotide metabolism
24	24	Biodegradation of Xenobiotics
24.1	24.1	Biodegradation of Xenobiotics.hydroxyacylglutathione hydrolase
24.2	24.2	Biodegradation of Xenobiotics.lactoylglutathione lyase
24.3	24.3	Biodegradation of Xenobiotics.3-hydroxybutyryl-CoA dehydrogenase
25	25	C1-metabolism
25.1	25.1	C1-metabolism.glycine hydroxymethyltransferase
25.2	25.2	C1-metabolism.formate-tetrahydrofolate ligase
25.3	25.3	C1-metabolism.dihydropteridine diphosphokinase
25.4	25.4	C1-metabolism.5-formyltetrahydrofolate cyclo-ligase
25.5	25.5	C1-metabolism.Methylenetetrahydrofolate dehydrogenase & Methenyltetrahydrofolate cyclohydrolase
25.6	25.6	C1-metabolism.methylenetetrahydrofolate reductase
25.7	25.7	C1-metabolism.GTP cyclohydrolase I
25.8	25.8	C1-metabolism.tetrahydrofolate synthase
25.9	25.9	C1-metabolism.dihydroneopterin aldolase
26	26	misc
26.1	26.1	misc.misc2
26.10	26.10	misc.cytochrome P450
26.11	26.11	misc.alcohol dehydrogenases
26.12	26.12	misc.peroxidases
26.13	26.13	misc.acid and other phosphatases
26.14	26.14	misc.oxygenases
26.16	26.16	misc.myrosinases-lectin-jacalin
26.17	26.17	misc.dynamin
26.18	26.18	misc.invertase/pectin methylesterase inhibitor family protein
26.19	26.19	misc.plastocyanin-like
26.2	26.2	misc.UDP glucosyl and glucoronyl transferases
26.21	26.21	misc.protease inhibitor/seed storage/lipid transfer protein (LTP) family protein
26.22	26.22	misc.short chain dehydrogenase/reductase (SDR)
26.23	26.23	misc.rhodanese
26.24	26.24	misc.GCN5-related N-acetyltransferase
26.25	26.25	misc.sulfotransferase
26.26	26.26	misc.aminotransferases
26.27	26.27	misc.calcineurin-like phosphoesterase family protein
26.28	26.28	misc.GDSL-motif lipase
26.3	26.3	misc.gluco-, galacto- and mannosidases
26.30	26.30	misc. other Ferredoxins and Rieske domain
26.31	26.31	misc.zinc finger
26.4	26.4	misc.beta 1,3 glucan hydrolases
26.5	26.5	misc.acyl transferases
26.6	26.6	misc.O-methyl transferases
26.7	26.7	misc.oxidases - copper, flavone etc
26.8	26.8	misc.nitrilases, *nitrile lyases, berberine bridge enzymes, reticuline oxidases, troponine reductases
26.9	26.9	misc.glutathione S transferases
27	27	RNA
27.1	27.1	RNA.processing
27.2	27.2	RNA.transcription
27.3	27.3	RNA.regulation of transcription
27.4	27.4	RNA.RNA binding
28	28	DNA
28.1	28.1	DNA.synthesis/chromatin structure
28.2	28.2	DNA.repair
28.99	28.99	DNA.unspecified
29	29	protein
29.1	29.1	protein.aa activation
29.2	29.2	protein.synthesis
29.2.1	29.2	protein.synthesis.ribosomal protein
29.2.1.1	29.2	protein.synthesis.ribosomal protein.prokaryotic
29.2.1.2	29.2	protein.synthesis.ribosomal protein.eukaryotic
29.2.1.9	29.2	protein.synthesis.ribosomal protein.unknown
29.3	29.3	protein.targeting
29.3.1	29.3	protein.targeting.nucleus
29.3.2	29.3	protein.targeting.mitochondria
29.3.3	29.3	protein.targeting.chloroplast
29.3.4	29.3	protein.targeting.secretory pathway
29.3.5	29.3	protein.targeting.peroxisomes
29.3.9	29.3	protein.targeting.unknown
29.4	29.4	protein.postranslational modification
29.4.1	29.4	protein.postranslational modification.kinase
29.5	29.5	protein.degradation
29.5.1	29.5	protein.degradation.subtilases
29.5.11	29.5	protein.degradation.ubiquitin
29.5.11.1	29.5	protein.degradation.ubiquitin.ubiquitin
29.5.11.2	29.5	protein.degradation.ubiquitin.E1
29.5.11.3	29.5	protein.degradation.ubiquitin.E2
29.5.11.4	29.5	protein.degradation.ubiquitin.E3
29.5.11.5	29.5	protein.degradation.ubiquitin.ubiquitin protease
29.5.2	29.5	protein.degradation.autophagy
29.5.3	29.5	protein.degradation.cysteine protease
29.5.4	29.5	protein.degradation.aspartate protease
29.5.5	29.5	protein.degradation.serine protease
29.5.7	29.5	protein.degradation.metalloprotease
29.5.9	29.5	protein.degradation.AAA type
29.6	29.6	protein.folding
29.7	29.7	protein.glycosylation
29.8	29.8	protein.assembly and cofactor ligation
3	3	minor CHO metabolism
3.1	3.1	minor CHO metabolism.raffinose family
3.2	3.2	minor CHO metabolism.trehalose
3.3	3.3	minor CHO metabolism.sugar alcohols
3.4	3.4	minor CHO metabolism.myo-inositol
3.5	3.5	minor CHO metabolism.others
3.6	3.6	minor CHO metabolism.callose
3.7	3.7	minor CHO metabolism.sugar kinases
3.8	3.8	minor CHO metabolism.galactose
3.9	3.9	minor CHO metabolism.misc
30	30	signalling
30.1	30.1	signalling.in sugar and nutrient physiology
30.10	30.10	signalling.phosphorelay
30.11	30.11	signalling.light
30.12	30.12	signalling.gravity
30.13	30.13	signalling, circadian rhythm
30.2	30.2	signalling.receptor kinases
30.3	30.3	signalling.calcium
30.3.1	30.3	signalling.calcium.calcium dependent protein kinases
30.3.2	30.3	signalling.calcium.CBL interacting kinase/SnRK3
30.30	30.30	signalling.kinase.cytoplasmatic kinase
30.30.1.1	30.30	signaling.kinase.cytoplasmatic kinase.AGC
30.30.1.10	30.30	signalling.kinase.cytoplasmatic kinase.GSK
30.30.1.3	30.30	signalling.kinase.cytoplasmatic kinase.cyclin dependent kinase like
30.30.1.4	30.30	signalling.kinase.cytoplasmatic kinase.IRE
30.30.1.5	30.30	signalling.kinase.cytoplasmatic kinase.casein kinase like
30.30.1.8	30.30	signalling.kinase.cytoplasmic kinase.NIMA-related kinase (NEK)
30.30.1.9	30.30	signalling.kinase.cytoplasmic kinase.signal transduction.Snf related kinase 2
30.30.2.1	30.30	signalling.kinase.RLCK.brassinosteroid signalling kinase
30.30.2	30.30	signalling.kinase.RLCK
30.30.3	30.30	signalling.kinase.cyclin dependent kinase
30.4	30.4	signalling.phosphinositides
30.5	30.5	signalling.G-proteins
30.6	30.6	signalling.MAP kinases
30.6.1	30.6	signalling.MAP kinases.MAP3K, ste-like
30.6.2	30.6	signalling.MAP kinases.putative MAP3K, Raf-like
30.6.3	30.6	signalling.MAP kinases.MAP2K
30.6.4	30.6	signalling.MAP kinases.MAPK
30.7	30.7	signalling.14-3-3 proteins
30.8	30.8	signalling.misc
30.9	30.9	signalling.lipids
30.99	30.99	signalling.unspecified
31	31	cell
31.1	31.1	cell.organisation
31.1.1	31.1	cell.organization.remorin
31.1.2	31.1	cell.organisation.AURORA kinase
31.2	31.2	cell.division
31.3	31.3	cell.cycle
31.4	31.4	cell.vesicle transport
31.5	31.5	cell.cell death
31.9	31.9	cell.unspecified
32	32	micro RNA, natural antisense etc
33	33	development
33.1	33.1	development.storage proteins
33.2	33.2	development.late embryogenesis abundant
33.3	33.3	development.squamosa promoter binding like (SPL)
33.99	33.99	development.unspecified
34	34	transport
34.1	34.1	transport.p- and v-ATPases
34.1.10	34.1	transport.p- and v-ATPases.H+-exporting ATPase.plasma membrane ATPases
34.1.1	34.1	transport.p- and v-ATPases.H+-transporting two-sector ATPase
34.1.2	34.1	transport.p- and v-ATPases.H+-exporting ATPase
34.1.3	34.1	transport.p- and v-ATPases.inhibitor
34.10	34.10	transport.nucleotides
34.11	34.11	transport.NDP-sugars at the ER
34.12	34.12	transport.metal
34.13	34.13	transport.peptides and oligopeptides
34.14	34.14	transport.unspecified cations
34.15	34.15	transport.potassium
34.16	34.16	transport.ABC transporters and multidrug resistance systems
34.17	34.17	transport.peroxisomes
34.18	34.18	transport.unspecified anions
34.19	34.19	transport.Major Intrinsic Proteins
34.19.1	34.19	transport.Major Intrinsic Proteins.PIP
34.19.2	34.19	transport.Major Intrinsic Proteins.TIP
34.19.3	34.19	transport.Major Intrinsic Proteins.NIP
34.19.4	34.19	transport.Major Intrinsic Proteins.SIP
34.19.99	34.19	transport.Major Intrinsic Proteins.unspecified
34.2	34.2	transport.sugars
34.20	34.20	transport.porins
34.21	34.21	transport.calcium
34.22	34.22	transport.cyclic nucleotide or calcium regulated channels
34.23	34.23	transport.hormones
34.3	34.3	transport.amino acids
34.30	34.30	transport.H+ transporting pyrophosphatase
34.4	34.4	transport.nitrate
34.5	34.5	transport.ammonium
34.6	34.6	transport.sulphate
34.7	34.7	transport.phosphate
34.8	34.8	transport.metabolite transporters at the envelope membrane
34.9	34.9	transport.metabolite transporters at the mitochondrial membrane
34.98	34.98	transport.membrane system unknown
34.99	34.99	transport.misc
35	35	not assigned
4	4	glycolysis
4.1	4.1	glycolysis.cytosolic branch
4.2	4.2	glycolysis.plastid branch
4.3	4.3	glycolysis.unclear/dually targeted
5	5	fermentation
5.1	5.1	fermentation.LDH
5.2	5.2	fermentation.PDC
5.3	5.3	fermentation.ADH
6	6	gluconeogenesis / glyoxylate cycle
6.1	6.1	gluconeogenesis / glyoxylate cycle.citrate synthase
6.2	6.2	gluconeogenesis / glyoxylate cycle.malate synthase
6.3	6.3	gluconeogenesis / glyoxylate cycle.Malate DH
6.4	6.4	gluconeogenesis / glyoxylate cycle.PEPCK
6.5	6.5	gluconeogenesis / glyoxylate cycle.pyruvate dikinase
6.9	6.9	gluconeogenesis / glyoxylate cycle.isocitrate lyase
7	7	OPP
7.1	7.1	OPP.oxidative PP
7.2	7.2	OPP.non-reductive PP
7.3	7.3	OPP.electron transfer
8	8	TCA / org transformation
8.1	8.1	TCA / org transformation.TCA
8.2	8.2	TCA / org transformation.other organic acid transformatons
8.3	8.3	TCA / org transformation.carbonic anhydrases
9	9	mitochondrial electron transport / ATP synthesis
9.1	9.1	mitochondrial electron transport / ATP synthesis.NADH-DH
9.2	9.2	mitochondrial electron transport / ATP synthesis.NADH-DH
9.3	9.3	mitochondrial electron transport / ATP synthesis.electron transfer flavoprotein
9.4	9.4	mitochondrial electron transport / ATP synthesis.alternative oxidase
9.5	9.5	mitochondrial electron transport / ATP synthesis.cytochrome c reductase
9.6	9.6	mitochondrial electron transport / ATP synthesis.cytochrome c
9.7	9.7	mitochondrial electron transport / ATP synthesis.cytochrome c oxidase
9.8	9.8	mitochondrial electron transport / ATP synthesis.uncoupling protein
9.9	9.9	mitochondrial electron transport / ATP synthesis.F1-ATPase
9.99	9.99	mitochondrial electron transport / ATP synthesis.unspecified

## Sheet: ST3A_Conc bin desc
					Bins over-represented among highest phosphopeptide concentrations
#	Bin	bin selected?	Occurrence	MapMan group	ρSC WT	ρSC PGM	ρSC SWEET	mean ρSC (all GT)
1	31.4	N	68	cell.vesicle transport	0.0108696	0.0108696	0.0106383	0.0107925
2	29.2	N	80	protein.synthesis	0.0217391	0.0217391	0.0212766	0.021585
3	17.2	N	26	hormone metabolism.auxin	0.0326087	0.0434783	0.0319149	0.0360006
4	30.5	N	38	signalling.G-proteins	0.0434783	0.0652174	0.0425532	0.0504163
5	34.19	Y	21	transport.Major Intrinsic Proteins	0.0652174	0.0326087	0.0638298	0.0538853
6	2.1	N	15	major CHO metabolism.synthesis	0.0543478	0.0543478	0.0531915	0.0539624
7	3.1	N	3	minor CHO metabolism.raffinose family	0.076087	0.076087	0.0744681	0.0755473
8	30.3	Y	125	signalling.calcium	0.0869565	0.108696	0.12766	0.107771
9	4.1	Y	18	glycolysis.cytosolic branch	0.130435	0.0978261	0.0957447	0.108002
10	2.2	Y	24	major CHO metabolism.degradation	0.108696	0.0869565	0.138298	0.111317
11	6.5	N	1	gluconeogenesis / glyoxylate cycle.pyruvate dikinase	0.119565	0.130435	0.117021	0.12234
12	16.8	N	4	secondary metabolism.flavonoids	0.152174	0.141304	0.0851064	0.126195
13	33.99	N	70	development.unspecified	0.0978261	0.119565	0.180851	0.132747
14	32	N	2	micro RNA, natural antisense etc	0.141304	0.152174	0.148936	0.147471
15	5.3	N	3	fermentation.ADH	0.163043	0.173913	0.170213	0.169056
16	10.8	N	1	cell wall.pectin*esterases	0.184783	0.163043	0.159574	0.169134
17	21.1	N	3	redox.thioredoxin	0.173913	0.184783	0.255319	0.204672
18	26.17	N	10	misc.dynamin	0.206522	0.23913	0.191489	0.212381
19	34.5	Y	9	transport.ammonium	0.271739	0.195652	0.244681	0.237357
20	18.2	N	2	Co-factor and vitamine metabolism.thiamine	0.25	0.228261	0.234043	0.237434
21	34.99	N	12	transport.misc	0.282609	0.217391	0.223404	0.241135
22	4.3	N	4	glycolysis.unclear/dually targeted	0.315217	0.206522	0.212766	0.244835
23	10.5	Y	11	cell wall.cell wall proteins	0.195652	0.271739	0.287234	0.251542
24	12.4	N	2	N-metabolism.misc	0.23913	0.25	0.265957	0.251696
25	6.4	N	10	gluconeogenesis / glyoxylate cycle.PEPCK	0.467391	0.26087	0.106383	0.278215
26	30.1	Y	3	signalling.in sugar and nutrient physiology	0.217391	0.434783	0.276596	0.30959
27	31.1	Y	83	cell.organisation	0.228261	0.326087	0.393617	0.315988
28	29.3	N	51	protein.targeting	0.293478	0.336957	0.329787	0.320074
29	23.2	N	7	nucleotide metabolism.degradation	0.51087	0.282609	0.202128	0.331869
30	34.1	Y	25	transport.p- and v-ATPases	0.391304	0.315217	0.297872	0.334798
31	34.14	N	6	transport.unspecified cations	0.413043	0.304348	0.351064	0.356152
32	15.2	N	3	metal handling.binding, chelation and storage	0.326087	0.402174	0.340426	0.356229
33	31.3	N	18	cell.cycle	0.304348	0.358696	0.425532	0.362858
34	30.7	N	8	signalling.14-3-3 proteins	0.26087	0.532609	0.319149	0.370876
35	13.1	N	14	amino acid metabolism.synthesis	0.336957	0.445652	0.361702	0.381437
36	34.12	N	10	transport.metal	0.380435	0.413043	0.404255	0.399245
37	10.2	N	7	cell wall.cellulose synthesis	0.543478	0.369565	0.308511	0.407185
38	34.2	N	17	transport.sugars	0.521739	0.347826	0.37234	0.413969
39	12.1	Y	5	N-metabolism.nitrate metabolism	0.456522	0.380435	0.414894	0.417283
40	27.4	N	60	RNA.RNA binding	0.358696	0.467391	0.457447	0.427845
41	34.21	N	8	transport.calcium	0.402174	0.391304	0.542553	0.445344
42	3.4	N	3	minor CHO metabolism.myo-inositol	0.347826	0.565217	0.446809	0.453284
43	11.3	N	5	lipid metabolism.Phospholipid synthesis	0.434783	0.48913	0.43617	0.453361
44	10.1	N	6	cell wall.precursor synthesis	0.48913	0.51087	0.382979	0.460993
45	34.13	N	7	transport.peptides and oligopeptides	0.478261	0.423913	0.489362	0.463845
46	20.2	N	68	stress.abiotic	0.423913	0.521739	0.468085	0.471246
47	28.1	N	29	DNA.synthesis/chromatin structure	0.445652	0.5	0.478723	0.474792
48	17.3	Y	1	hormone metabolism.brassinosteroid	0.684783	0.293478	1	0.65942

## Sheet: ST3B_Conc bin asc
					Bins over-represented among lowest phosphopeptide concentrations
#	Bin	bin selected?	Occurrence	MapMan group	ρSC WT	ρSC PGM	ρSC SWEET	mean ρSC (all GT)
1	29.5	N	103	protein.degradation	0.0681818	0.101266	0.35	0.173149
2	23.4	N	8	nucleotide metabolism.phosphotransfer and pyrophosphatases	0.113636	0.189873	0.2375	0.180337
3	29.2	N	80	protein.synthesis	0.147727	0.405063	0.075	0.209264
4	27.4	N	60	RNA.RNA binding	0.102273	0.227848	0.325	0.218374
5	30.11	Y	32	signalling.light	0.363636	0.0253165	0.275	0.221318
6	25	N	1	C1-metabolism	0.238636	0.35443	0.1	0.231022
7	28.1	N	29	DNA.synthesis/chromatin structure	0.602273	0.0126582	0.1375	0.25081
8	35.2	N	657	not assigned	0.522727	0.139241	0.15	0.270656
9	27.3	N	316	RNA.regulation of transcription	0.704545	0.126582	0.0125	0.281209
10	34.15	Y	11	transport.potassium	0.261364	0.607595	0.025	0.297986
11	20.2	N	68	stress.abiotic	0.534091	0.0886076	0.3625	0.3284
12	34.2	N	17	transport.sugars	0.397727	0.417722	0.2125	0.34265
13	30.2	Y	99	signalling.receptor kinases	0.0568182	0.240506	0.7375	0.344942
14	35.1	N	393	not assigned	0.193182	0.78481	0.0875	0.355164
15	8.1	N	1	TCA / org transformation.TCA	0.0227273	1	0.05	0.357576
16	33.99	N	70	development.unspecified	0.272727	0.367089	0.45	0.363272
17	34.21	N	8	transport.calcium	0.375	0.316456	0.4	0.363819
18	11.3	N	5	lipid metabolism.Phospholipid synthesis	0.943182	0.0506329	0.1625	0.385438
19	30.5	N	38	signalling.G-proteins	0.477273	0.0379747	0.675	0.396749
20	3.6	N	2	minor CHO metabolism.callose	0.920455	0.113924	0.175	0.403126
21	31.3	N	18	cell.cycle	0.0340909	0.544304	0.65	0.409465
22	34.4	N	3	transport.nitrate	0.0909091	0.151899	1	0.414269
23	17.1	N	6	hormone metabolism.abscisic acid	0.170455	0.531646	0.5625	0.421533
24	20.1	N	37	stress.biotic	0.340909	0.0759494	0.9	0.438953
25	34.8	N	1	transport.metabolite transporters at the envelope membrane	0.204545	0.392405	0.7875	0.461484
26	30.4	N	13	signalling.phosphinositides	0.386364	0.0632911	0.95	0.466552
27	20	N	10	stress	0.181818	0.594937	0.625	0.467252
28	30.6	N	9	signalling.MAP kinases	0.670455	0.506329	0.225	0.467261
29	17.5	N	5	hormone metabolism.ethylene	0.0454545	0.759494	0.6	0.468316
30	21.4	N	2	redox.glutaredoxins	0.352273	0.822785	0.25	0.475019
31	11.9	N	7	lipid metabolism.lipid degradation	0.329545	0.468354	0.6375	0.478467
32	29.3	N	51	protein.targeting	0.761364	0.177215	0.5	0.479526
33	13.2	N	6	amino acid metabolism.degradation	0.227273	0.291139	0.9375	0.485304
34	11.8	N	8	lipid metabolism.'exotics'(steroids, squalene etc)	0.0795455	0.683544	0.7	0.487697
35	2.2	Y	24	major CHO metabolism.degradation	0.659091	0.518987	0.2875	0.488526
36	27.1	N	115	RNA.processing	0.681818	0.696203	0.1125	0.49684
37	29.1	N	8	protein.aa activation	0.715909	0.341772	0.4375	0.498394
38	8.3	N	3	TCA / org transformation.carbonic anhydrases	1	0.164557	0.3375	0.500686
39	26.9	N	5	misc.glutathione S transferases	0.0113636	0.746835	0.7625	0.5069
40	34.3	N	7	transport.amino acids	0.295455	0.974684	0.2625	0.510879
41	7.1	N	6	OPP.oxidative PP	0.215909	0.810127	0.5125	0.512845
42	34.16	N	52	transport.ABC transporters and multidrug resistance systems	0.25	0.481013	0.8125	0.514504
43	29.4	N	207	protein.postranslational modification	0.636364	0.21519	0.775	0.542185
44	21.5	N	1	redox.peroxiredoxin	0.647727	1	0.0375	0.561742
45	26.17	N	10	misc.dynamin	0.545455	0.860759	0.3	0.568738
46	34.12	N	10	transport.metal	0.284091	0.443038	1	0.57571
47	28.99	N	16	DNA.unspecified	0.579545	0.278481	0.875	0.577675
48	23.2	N	7	nucleotide metabolism.degradation	0.738636	1	0.125	0.621212
49	30.7	N	8	signalling.14-3-3 proteins	0.954545	0.898734	0.0625	0.638593
50	15.1	N	7	metal handling.acquisition	0.886364	0.265823	0.8	0.650729
51	16.2	N	1	secondary metabolism.phenylpropanoids	0.125	1	1	0.708333
52	16.8	N	4	secondary metabolism.flavonoids	0.136364	1	1	0.712121
53	34.13	N	7	transport.peptides and oligopeptides	0.159091	1	1	0.719697
54	26.3	N	1	misc.gluco-, galacto- and mannosidases	1	1	0.1875	0.729167
55	34.5	Y	9	transport.ammonium	0.965909	0.253165	0.975	0.731358
56	26.4	N	1	misc.beta 1,3 glucan hydrolases	1	1	0.2	0.733333
57	34.11	N	1	transport.NDP-sugars at the ER	1	0.202532	1	0.734177

## Sheet: ST3C_IC met desc
		Metabolites over-represented among highest values of IC
#	Metabolite	ρSC WT	ρSC PGM	ρSC SWEET	mean ρSC (all GT)
1	Docosanoic_acid	0.208333	0.1	0.136364	0.148232
2	Valine	0.0416667	0.333333	0.0909091	0.155303
3	Nicotinic_acid	0.166667	0.133333	0.181818	0.160606
4	Isoleucine	0.0833333	0.366667	0.0454545	0.165152
5	Aspartic_acid	0.375	0.3	0.227273	0.300758
6	Fumaric_acid	0.833333	0.0666667	0.318182	0.406061
7	Malic_acid	0.333333	0.533333	0.363636	0.410101
8	Putrescine	0.708333	0.0333333	0.5	0.413889
9	Leucine	0.25	0.466667	0.545455	0.420707
10	Beta-alanine	0.125	0.4	0.863636	0.462879
11	myo-Inositol	0.416667	0.266667	1	0.561111
12	Arginine	0.916667	0.166667	0.681818	0.588384
13	Ornithine	0.583333	0.233333	1	0.605556
14	Tyrosine	0.291667	0.566667	1	0.619444
15	Alanine	0.458333	0.633333	0.772727	0.621465
16	Proline	0.666667	0.2	1	0.622222
17	Hexadecanoic_acid	1	0.766667	0.272727	0.679798
18	Fructose	1	0.733333	0.409091	0.714141
19	Glucose	0.625	0.8	0.818182	0.747727
20	Phenylalanine	0.75	0.5	1	0.75
21	Glycerol-3-phosphate	0.958333	0.433333	0.909091	0.766919
22	Tetradecanoic_acid	1	0.866667	0.454545	0.773737
23	Glutamic_acid	0.5	1	1	0.833333

## Sheet: ST3D_IC met asc
		Metabolites over-represented among lowest (negative) values of IC
#	Metabolite	ρSC WT	ρSC PGM	ρSC SWEET	mean ρSC (all GT)
1	Docosanoic_acid	0.151515	0.0322581	0.307692	0.163822
2	Putrescine	0.0606061	0.387097	0.115385	0.187696
3	Fumaric_acid	0.030303	0.290323	0.346154	0.22226
4	Nicotinic_acid	0.242424	0.0967742	0.384615	0.241271
5	Arginine	0.0909091	0.580645	0.192308	0.287954
6	Valine	0.30303	0.258065	0.538462	0.366519
7	Tetradecanoic_acid	0.272727	0.677419	0.153846	0.367998
8	Aspartic_acid	0.757576	0.16129	0.230769	0.383212
9	Isoleucine	0.333333	0.322581	0.5	0.385305
10	Malic_acid	0.515152	0.419355	0.269231	0.401246
11	Alanine	0.212121	0.225806	0.769231	0.402386
12	Ornithine	0.121212	0.548387	0.615385	0.428328
13	Hexadecanoic_acid	0.666667	0.645161	0.0384615	0.450096
14	Octadecanoic_acid	0.606061	0.709677	0.0769231	0.46422
15	Glucose	0.454545	0.193548	0.846154	0.498083
16	Beta-alanine	0.181818	0.354839	0.961538	0.499398
17	Proline	0.484848	0.0645161	1	0.516455
18	myo-Inositol	0.545455	0.129032	1	0.558162
19	Leucine	0.393939	0.612903	0.807692	0.604845
20	Glycerol-3-phosphate	0.363636	0.451613	1	0.605083
21	Tyrosine	0.424242	0.516129	1	0.64679
22	Fructose	0.878788	0.774194	0.461538	0.70484
23	Sucrose	1	0.83871	0.423077	0.753929
24	Phenylalanine	0.787879	0.483871	1	0.75725

## Sheet: ST3E_IC bin desc
					Bins over-represented among highest values of IC
#	Bin	bin selected?	Occurrence	MapMan group	ρSC WT	ρSC PGM	ρSC SWEET	mean ρSC (all GT)
1	10.5	Y	11	cell wall.cell wall proteins	0.00970874	0.00925926	0.027027	0.0153317
2	34.19	Y	21	transport.Major Intrinsic Proteins	0.0194175	0.0185185	0.018018	0.0186513
3	12.2	Y	3	N-metabolism.ammonia metabolism	0.0291262	0.0740741	0.0630631	0.0554211
4	34.7	Y	2	transport.phosphate	0.0776699	0.0648148	0.0540541	0.0655129
5	33.1	Y	6	development.storage proteins	0.0485437	0.148148	0.036036	0.077576
6	30.3	Y	125	signalling.calcium	0.038835	0.0555556	0.153153	0.0825146
7	34.5	Y	9	transport.ammonium	0.0582524	0.037037	0.189189	0.0948262
8	30.1	Y	3	signalling.in sugar and nutrient physiology	0.0679612	0.111111	0.207207	0.12876
9	1.3	Y	14	PS.calvin cycle	0.291262	0.101852	0.00900901	0.134041
10	12.1	Y	5	N-metabolism.nitrate metabolism	0.271845	0.0925926	0.0720721	0.145503
11	5.3	N	3	fermentation.ADH	0.0970874	0.0277778	0.324324	0.14973
12	30.11	Y	32	signalling.light	0.106796	0.296296	0.0990991	0.167397
13	15.1	N	7	metal handling.acquisition	0.213592	0.0462963	0.261261	0.173717
14	1.1	Y	12	PS.lightreaction	0.417476	0.138889	0.045045	0.20047
15	4.1	Y	18	glycolysis.cytosolic branch	0.15534	0.157407	0.297297	0.203348
16	34.15	Y	11	transport.potassium	0.262136	0.0833333	0.333333	0.226268
17	30.8	Y	1	signalling.misc	0.145631	0.324074	0.225225	0.231643
18	29.6	N	5	protein.folding	0.174757	0.25	0.306306	0.243688
19	17.3	Y	1	hormone metabolism.brassinosteroid	0.446602	0.287037	0.0900901	0.274576
20	10.1	N	6	cell wall.precursor synthesis	0.398058	0.12037	0.342342	0.286924
21	30.2	Y	99	signalling.receptor kinases	0.194175	0.518519	0.162162	0.291618
22	23.1	N	1	nucleotide metabolism.synthesis	0.359223	0.333333	0.198198	0.296918
23	34.1	Y	25	transport.p- and v-ATPases	0.300971	0.361111	0.234234	0.298772
24	31.1	Y	83	cell.organisation	0.543689	0.231481	0.135135	0.303435
25	16.5	N	3	secondary metabolism.sulfur-containing	0.368932	0.37037	0.171171	0.303491
26	28.99	N	16	DNA.unspecified	0.31068	0.222222	0.441441	0.324781
27	34.99	N	12	transport.misc	0.466019	0.305556	0.288288	0.353288
28	13.1	N	14	amino acid metabolism.synthesis	0.126214	0.805556	0.144144	0.358638
29	21.6	N	1	redox.dismutases and catalases	0.485437	0.481481	0.117117	0.361345
30	2.2	Y	24	major CHO metabolism.degradation	0.0873786	0.87963	0.126126	0.364378
31	34.13	N	7	transport.peptides and oligopeptides	0.757282	0.259259	0.0810811	0.365874
32	28.1	N	29	DNA.synthesis/chromatin structure	0.281553	0.574074	0.243243	0.36629
33	35.2	N	657	not assigned	0.339806	0.685185	0.108108	0.3777
34	17.5	N	5	hormone metabolism.ethylene	0.320388	0.194444	0.648649	0.387827
35	26.9	N	5	misc.glutathione S transferases	0.135922	0.268519	0.765766	0.390069
36	34.16	N	52	transport.ABC transporters and multidrug resistance systems	0.475728	0.314815	0.432432	0.407658
37	16.8	N	4	secondary metabolism.flavonoids	0.184466	0.425926	0.612613	0.407668
38	7.1	N	6	OPP.oxidative PP	0.699029	0.240741	0.315315	0.418362
39	34.12	N	10	transport.metal	0.660194	0.509259	0.18018	0.449878
40	33.99	N	70	development.unspecified	0.68932	0.166667	0.522523	0.459503
41	29.2	N	80	protein.synthesis	0.533981	0.490741	0.36036	0.461694
42	34.21	N	8	transport.calcium	0.553398	0.453704	0.405405	0.470836
43	29.1	N	8	protein.aa activation	0.165049	0.472222	0.783784	0.473685
44	20.1	N	37	stress.biotic	0.582524	0.444444	0.396396	0.474455
45	8.2	Y	5	TCA / org transformation.other organic acid transformatons	0.116505	0.75	0.558559	0.475021
46	6.4	N	10	gluconeogenesis / glyoxylate cycle.PEPCK	0.92233	0.416667	0.216216	0.518404
47	17.1	N	6	hormone metabolism.abscisic acid	0.252427	0.814815	0.531532	0.532925
48	2.1	N	15	major CHO metabolism.synthesis	0.893204	0.277778	0.459459	0.54348
49	4.2	N	3	glycolysis.plastid branch	0.378641	1	0.252252	0.543631
50	27.1	N	115	RNA.processing	0.524272	0.212963	0.90991	0.549048
51	17.2	N	26	hormone metabolism.auxin	0.223301	0.953704	0.504505	0.560503
52	27.2	N	5	RNA.transcription	0.242718	0.981481	0.495495	0.573232
53	15.2	N	3	metal handling.binding, chelation and storage	0.747573	0.175926	0.801802	0.5751
54	23.2	N	7	nucleotide metabolism.degradation	0.23301	0.546296	0.963964	0.58109
55	23.3	N	6	nucleotide metabolism.salvage	0.203883	0.907407	0.657658	0.58965
56	10.3	N	1	cell wall.hemicellulose synthesis	0.563107	1	0.279279	0.614129
57	31.3	N	18	cell.cycle	0.776699	0.12963	0.954955	0.620428
58	26.8	N	4	misc.nitrilases, *nitrile lyases, berberine bridge enzymes, reticuline oxidases, troponine reductases	0.834951	0.185185	0.855856	0.625331
59	31.2	N	14	cell.division	0.912621	0.916667	0.27027	0.699853
60	12.4	N	2	N-metabolism.misc	1	0.203704	0.900901	0.701535

## Sheet: ST3F_IC bin asc
					Bins over-represented among lowest (negative) values of IC
#	Bin	bin selected?	Occurrence	MapMan group	ρSC WT	ρSC PGM	ρSC SWEET	mean ρSC (all GT)
1	1.3	Y	14	PS.calvin cycle	0.00943396	0.0192308	0.0277778	0.0188142
2	34.19	Y	21	transport.Major Intrinsic Proteins	0.0283019	0.0384615	0.0185185	0.0284273
3	12.1	Y	5	N-metabolism.nitrate metabolism	0.0471698	0.0673077	0.0833333	0.0659369
4	12.2	Y	3	N-metabolism.ammonia metabolism	0.0754717	0.0769231	0.0925926	0.0816625
5	30.11	Y	32	signalling.light	0.0188679	0.0961538	0.138889	0.0846369
6	10.5	Y	11	cell wall.cell wall proteins	0.150943	0.115385	0.037037	0.101122
7	1.1	Y	12	PS.lightreaction	0.0660377	0.201923	0.0740741	0.114012
8	31.1	Y	83	cell.organisation	0.0377358	0.00961538	0.305556	0.117636
9	21.6	N	1	redox.dismutases and catalases	0.160377	0.105769	0.157407	0.141185
10	10.1	N	6	cell wall.precursor synthesis	0.103774	0.0865385	0.296296	0.162203
11	13.1	N	14	amino acid metabolism.synthesis	0.169811	0.25	0.101852	0.173888
12	4.1	Y	18	glycolysis.cytosolic branch	0.132075	0.182692	0.212963	0.17591
13	34.7	Y	2	transport.phosphate	0.254717	0.221154	0.0555556	0.177142
14	23.1	N	1	nucleotide metabolism.synthesis	0.0849057	0.153846	0.333333	0.190695
15	2.2	Y	24	major CHO metabolism.degradation	0.113208	0.451923	0.0462963	0.203809
16	5.3	N	3	fermentation.ADH	0.264151	0.163462	0.185185	0.204266
17	33.99	N	70	development.unspecified	0.141509	0.0288462	0.453704	0.20802
18	16.5	N	3	secondary metabolism.sulfur-containing	0.0566038	0.509615	0.148148	0.238122
19	30.3	Y	125	signalling.calcium	0.433962	0.278846	0.0648148	0.259208
20	33.1	Y	6	development.storage proteins	0.245283	0.528846	0.00925926	0.261129
21	29.6	N	5	protein.folding	0.122642	0.5	0.222222	0.281621
22	21.2	N	13	redox.ascorbate and glutathione	0.216981	0.259615	0.37963	0.285409
23	34.13	N	7	transport.peptides and oligopeptides	0.207547	0.269231	0.388889	0.288556
24	34.5	Y	9	transport.ammonium	0.367925	0.230769	0.277778	0.292157
25	8.2	Y	5	TCA / org transformation.other organic acid transformatons	0.226415	0.326923	0.324074	0.292471
26	34.99	N	12	transport.misc	0.40566	0.144231	0.37037	0.306754
27	7.1	N	6	OPP.oxidative PP	0.575472	0.211538	0.259259	0.348756
28	30.2	Y	99	signalling.receptor kinases	0.339623	0.586538	0.12037	0.348844
29	2.1	N	15	major CHO metabolism.synthesis	0.415094	0.0480769	0.601852	0.355008
30	30.1	Y	3	signalling.in sugar and nutrient physiology	0.311321	0.576923	0.194444	0.360896
31	20.1	N	37	stress.biotic	0.198113	0.653846	0.268519	0.373493
32	16.8	N	4	secondary metabolism.flavonoids	0.330189	0.461538	0.361111	0.384279
33	30.8	Y	1	signalling.misc	0.349057	0.663462	0.175926	0.396148
34	35.2	N	657	not assigned	0.235849	0.711538	0.25	0.399129
35	15.1	N	7	metal handling.acquisition	0.622642	0.413462	0.240741	0.425615
36	34.2	N	17	transport.sugars	0.320755	0.538462	0.435185	0.431467
37	34.12	N	10	transport.metal	0.273585	0.913462	0.12963	0.438892
38	26.6	N	2	misc.O-methyl transferases	0.358491	0.192308	0.768519	0.439772
39	34.15	Y	11	transport.potassium	0.471698	0.548077	0.351852	0.457209
40	20.2	N	68	stress.abiotic	0.584906	0.240385	0.564815	0.463368
41	4.2	N	3	glycolysis.plastid branch	0.0943396	1	0.314815	0.469718
42	28.99	N	16	DNA.unspecified	0.669811	0.307692	0.509259	0.495588
43	27.2	N	5	RNA.transcription	0.188679	0.951923	0.398148	0.512917
44	30.6	N	9	signalling.MAP kinases	0.283019	0.480769	0.805556	0.523115
45	23.2	N	7	nucleotide metabolism.degradation	0.443396	0.298077	0.972222	0.571232
46	23.3	N	6	nucleotide metabolism.salvage	0.528302	0.980769	0.231481	0.580184
47	28.1	N	29	DNA.synthesis/chromatin structure	0.603774	0.865385	0.287037	0.585398
48	15	N	1	metal handling	0.613208	1	0.166667	0.593291
49	15.2	N	3	metal handling.binding, chelation and storage	0.707547	0.125	1	0.610849
50	26.22	N	1	misc.short chain dehydrogenase/reductase (SDR)	1	0.75	0.111111	0.62037
51	24.1	N	2	Biodegradation of Xenobiotics.hydroxyacylglutathione hydrolase	0.679245	0.288462	1	0.655902
52	12.4	N	2	N-metabolism.misc	1	0.0576923	0.925926	0.661206
53	6.4	N	10	gluconeogenesis / glyoxylate cycle.PEPCK	0.933962	0.884615	0.203704	0.674094
54	3.1	N	3	minor CHO metabolism.raffinose family	0.90566	0.134615	1	0.680092
55	17.6	N	1	hormone metabolism.gibberelin	1	0.173077	0.953704	0.708927
56	18.4	N	1	Co-factor and vitamine metabolism.pantothenate	0.179245	1	1	0.726415
57	6.5	N	1	gluconeogenesis / glyoxylate cycle.pyruvate dikinase	0.292453	1	1	0.764151

## Sheet: ST3G_dGT bin desc
					Bins over-represented among highest values of dGT
#	Bin	bin selected?	Occurrence	MapMan group	mean ρSC (all GT)
1	35.1	N	393	not assigned	0.0113636
2	34.12	N	10	transport.metal	0.0227273
3	16.5	N	3	secondary metabolism.sulfur-containing	0.0340909
4	13.1	N	14	amino acid metabolism.synthesis	0.0454545
5	29.3	N	51	protein.targeting	0.0568182
6	30.8	Y	1	signalling.misc	0.0681818
7	26.8	N	4	misc.nitrilases, *nitrile lyases, berberine bridge enzymes, reticuline oxidases, troponine reductases	0.0795455
8	3.4	N	3	minor CHO metabolism.myo-inositol	0.0909091
9	26.16	N	2	misc.myrosinases-lectin-jacalin	0.102273
10	2.1	N	15	major CHO metabolism.synthesis	0.113636
11	24.1	N	2	Biodegradation of Xenobiotics.hydroxyacylglutathione hydrolase	0.125
12	23.2	N	7	nucleotide metabolism.degradation	0.136364
13	10.1	N	6	cell wall.precursor synthesis	0.147727
14	6.4	N	10	gluconeogenesis / glyoxylate cycle.PEPCK	0.159091
15	30.5	N	38	signalling.G-proteins	0.170455
16	4.3	N	4	glycolysis.unclear/dually targeted	0.181818
17	12.1	Y	5	N-metabolism.nitrate metabolism	0.193182
18	34.18	N	7	transport.unspecified anions	0.204545
19	20.2	N	68	stress.abiotic	0.215909
20	3.2	N	5	minor CHO metabolism.trehalose	0.227273
21	27.1	N	115	RNA.processing	0.238636
22	7.1	N	6	OPP.oxidative PP	0.25
23	8.2	Y	5	TCA / org transformation.other organic acid transformatons	0.261364
24	26.13	N	8	misc.acid and other phosphatases	0.272727
25	30.3	Y	125	signalling.calcium	0.284091
26	11.9	N	7	lipid metabolism.lipid degradation	0.295455
27	1.3	Y	14	PS.calvin cycle	0.306818
28	26.17	N	10	misc.dynamin	0.318182
29	2.2	Y	24	major CHO metabolism.degradation	0.329545
30	3.5	N	1	minor CHO metabolism.others	0.340909
31	30.6	N	9	signalling.MAP kinases	0.352273
32	34.21	N	8	transport.calcium	0.363636
33	35.2	N	657	not assigned	0.375
34	33.99	N	70	development.unspecified	0.386364
35	31.2	N	14	cell.division	0.397727
36	29.4	N	207	protein.postranslational modification	0.409091
37	21.6	N	1	redox.dismutases and catalases	0.420455
38	26.9	N	5	misc.glutathione S transferases	0.431818
39	11.1	N	15	lipid metabolism.FA synthesis and FA elongation	0.443182
40	34.19	Y	21	transport.Major Intrinsic Proteins	0.454545
41	34.99	N	12	transport.misc	0.465909
42	3.6	N	2	minor CHO metabolism.callose	0.477273
43	26.6	N	2	misc.O-methyl transferases	0.488636
44	31.1	Y	83	cell.organisation	0.5

## Sheet: ST3H_dGT bin asc
					Bins over-represented among lowest values of dGT
#	Bin	bin selected?	Occurrence	MapMan group	mean ρSC (all GT)
1	34.1	Y	25	transport.p- and v-ATPases	0.0166667
2	1.3	Y	14	PS.calvin cycle	0.0333333
3	30.11	Y	32	signalling.light	0.05
4	29.1	N	8	protein.aa activation	0.0666667
5	10.3	N	1	cell wall.hemicellulose synthesis	0.0833333
6	1.1	Y	12	PS.lightreaction	0.1
7	12.1	Y	5	N-metabolism.nitrate metabolism	0.116667
8	34.15	Y	11	transport.potassium	0.133333
9	34.5	Y	9	transport.ammonium	0.15
10	28.99	N	16	DNA.unspecified	0.166667
11	11.9	N	7	lipid metabolism.lipid degradation	0.183333
12	30.7	N	8	signalling.14-3-3 proteins	0.2
13	34.16	N	52	transport.ABC transporters and multidrug resistance systems	0.216667
14	34.7	Y	2	transport.phosphate	0.233333
15	16.2	N	1	secondary metabolism.phenylpropanoids	0.25
16	32	N	2	micro RNA, natural antisense etc	0.266667
17	4.1	Y	18	glycolysis.cytosolic branch	0.283333
18	10.8	N	1	cell wall.pectin*esterases	0.3
19	29.2	N	80	protein.synthesis	0.316667
20	18.4	N	1	Co-factor and vitamine metabolism.pantothenate	0.333333
21	34.21	N	8	transport.calcium	0.35
22	35.2	N	657	not assigned	0.366667
23	2.2	Y	24	major CHO metabolism.degradation	0.383333
24	16.5	N	3	secondary metabolism.sulfur-containing	0.4
25	5.3	N	3	fermentation.ADH	0.416667
26	26.3	N	1	misc.gluco-, galacto- and mannosidases	0.433333
27	27.4	N	60	RNA.RNA binding	0.45
28	30.8	Y	1	signalling.misc	0.466667
29	17.1	N	6	hormone metabolism.abscisic acid	0.483333
30	20	N	10	stress	0.5
