# Supplementary material for: Regulatory Modules of Metabolites and Protein Phosphorylation in Arabidopsis Genotypes With Altered Sucrose Allocation
Source: Front Plant Sci. 2022 May 19;13:891405. doi: 10.3389/fpls.2022.891405 (PMC9161306; doi:10.3389/fpls.2022.891405)
Supplement: Supplementary file 4 [file Table_4.XLSX]

## Sheet: WT
	Metabolites (M) and phosphopeptides (P)			Interactions				Interactions				Interactions
	only M	only P	M or P
all IC	0.0238095	0.598498	0.608058	1	0.208251	0.153117	0.153117								all IC
IC ≥ 6	0	0.0980635	0.0980635	0.0461533	0.0388031	0.0369226	0.8	0.0461533	0.0190394	0.0227725	0.0169325	2.42409	2.02671	2.72573	IC ≥ 6
IC ≥ 7	0	0.0438833	0.0438833	0.0291649	0.0265909	0.0259974	0.891395	0.0291649	0.0106574	0.0134492	0.00990965	2.73657	2.16851	2.94308	IC ≥ 7
IC ≥ 10	0	0	0	0.00660661	0.00656371	0.00656371	0.993506	0.00660661	0.00159946	0.00243852	0.00155836	4.13053	2.70926	4.23946	IC ≥ 10
															IC ≥ 6
												0.128906	0.0699692	0.0797398	IC ≥ 7
												0.703948	0.336781	0.55535	IC ≥ 10

## Sheet: PGM
	Metabolites (M) and phosphopeptides (P)			Interactions				Interactions				Interactions
	only M	only P	M or P
all IC	0.0952381	0.617417	0.653854	1	0.189725	0.126791	0.126791								all IC
IC ≥ 6	0	0.12104	0.12104	0.0340841	0.0265408	0.0241527	0.708622	0.0340841	0.0204133	0.0224846	0.0169885	1.6697	1.51588	2.0063	IC ≥ 6
IC ≥ 7	0	0.0780367	0.0780367	0.0202488	0.0173459	0.0163163	0.805791	0.0202488	0.0113002	0.0127978	0.00957213	1.79189	1.58221	2.11539	IC ≥ 7
IC ≥ 10	0	0.018595	0.018595	0.0034606	0.00331045	0.00325325	0.940083	0.0034606	0.0014275	0.00183112	0.00132776	2.42424	1.88989	2.60634	IC ≥ 10
															IC ≥ 6
												0.0731822	0.043755	0.0543749	IC ≥ 7
												0.451901	0.246723	0.299077	IC ≥ 10

## Sheet: SWEET
	Metabolites (M) and phosphopeptides (P)			Interactions				Interactions				Interactions
	only M	only P	M or P
all IC	0.119048	0.625225	0.669841	1	0.172387	0.113392	0.113392								all IC
IC ≥ 6	0	0.0592034	0.0592034	0.0199271	0.0175318	0.0168454	0.845353	0.0199271	0.00810239	0.00923104	0.00712606	2.45941	2.1587	2.79637	IC ≥ 6
IC ≥ 7	0	0.0168168	0.0168168	0.0119048	0.0112327	0.0110968	0.932132	0.0119048	0.00389425	0.00471687	0.00364972	3.05701	2.52387	3.26183	IC ≥ 7
IC ≥ 10	0	0	0	0.0023452	0.00233805	0.00233805	0.996951	0.0023452	0.000352495	0.000572717	0.000385743	6.65314	4.09487	6.0797	IC ≥ 10
															IC ≥ 6
												0.242986	0.16916	0.166452	IC ≥ 7
												1.70518	0.896913	1.17414	IC ≥ 10
