# Supplementary material for: Regulatory Modules of Metabolites and Protein Phosphorylation in Arabidopsis Genotypes With Altered Sucrose Allocation
Source: Front Plant Sci. 2022 May 19;13:891405. doi: 10.3389/fpls.2022.891405 (PMC9161306; doi:10.3389/fpls.2022.891405)
Supplement: Supplementary file 5 [file Table_5.XLSX]

## Sheet: MetClusters_WT
								Clusters of metabolites with non-zero patterns
								(Kruskal-Wallis test; α = 5%)
			standardised pattern: z-scores					hierarchical	k-means	Silhouette	Cluster		k-means 13 cluster matching hierarchical 13 cluster (%)
Metabolite	Type	Subtype	DR	DS	NR	NS	Kruskal-W.	13 cluster	13 cluster	score	name		cluster 1	cluster 2	size	% match
Fumaric_acid	Organic acid	Dicarboxylic acid	-0.466009	1.25504	-1.06401	0.27498	7.90046e-05	A_WT	A_WT	0.695396	A_WT		A_WT		2	1
Lysine	Amino acid	Proteinogenic	-0.579878	1.15668	-1.04981	0.473002	0.0188516	A_WT	A_WT	0.683337	A_WT		B_WT		3	1
Putrescine	Polyamine	Diamine	-0.812377	0.830334	-0.917392	0.899434	0.00145594	B_WT	B_WT	0.68939	B_WT		C_WT		1	1
Arginine	Amino acid	Proteinogenic	-0.867043	0.875132	-0.864959	0.85687	0.000842985	B_WT	B_WT	0.687791	B_WT		D_WT		5	1
Ornithine	Amino acid	Non-proteinogenic	-0.984241	0.63522	-0.710604	1.05963	0.00017137	B_WT	B_WT	0.684124	B_WT		E_WT		1	1
Fructose	Sugar	Monosaccharide	-1.02095	1.37608	-0.155317	-0.199812	0.00289924	C_WT	C_WT	0.5	C_WT		F_WT		3	1
Tetradecanoic_acid	Fatty acid	Saturated fatty acid	-0.398477	1.49312	-0.626981	-0.467661	0.000835391	D_WT	D_WT	0.689163	D_WT		G_WT		1	1
Hexadecanoic_acid	Fatty acid	Saturated fatty acid	-0.425473	1.49789	-0.547184	-0.525238	0.00104816	D_WT	D_WT	0.67768	D_WT		H_WT		2	1
Octadecanoic_acid	Fatty acid	Saturated fatty acid	-0.393168	1.49581	-0.546671	-0.555976	0.000485328	D_WT	D_WT	0.669608	D_WT		I_WT		3	1
Nonanoic_acid	Fatty acid	Saturated fatty acid	-0.201494	1.45682	-0.784416	-0.470913	0.00628524	D_WT	D_WT	0.647023	D_WT		J_WT		1	1
Erythritol	Sugar alcohol	Polyol	-0.371489	1.41473	-0.919337	-0.123905	0.0152667	D_WT	D_WT	0.542808	D_WT		K_WT		2	1
Glycine	Amino acid	Proteinogenic	0.0816501	1.35608	-0.47304	-0.964687	0.000174142	E_WT	E_WT	0.5	E_WT		L_WT		11	0.818182
Asparagine	Amino acid	Proteinogenic	0.512098	1.14877	-0.969822	-0.691042	0.000246988	F_WT	F_WT	0.70152	F_WT		M_WT		6	1
Glycerol	Sugar alcohol	Polyol	0.390932	1.19404	-1.08004	-0.504926	0.000176018	F_WT	F_WT	0.694176	F_WT				0	0.95122
Octanoic_acid	Fatty acid	Saturated fatty acid	0.400151	1.22348	-0.923339	-0.700296	0.00342777	F_WT	F_WT	0.691043	F_WT
Sucrose	Sugar	Disaccharide	0.526843	0.255351	0.693181	-1.47538	0.0421228	G_WT	G_WT	0.5	G_WT
Pyruvic_acid	Organic acid	Alpha-keto acid	0.71982	0.748652	-0.0849389	-1.38353	0.000284071	H_WT	H_WT	0.655528	H_WT
Maltose	Sugar	Disaccharide	0.548809	0.639435	0.295813	-1.48406	0.0278709	H_WT	H_WT	0.562568	H_WT
Succinic_acid	Organic acid	Dicarboxylic acid	0.926287	-1.42013	0.287438	0.206406	0.0407837	I_WT	I_WT	0.665555	I_WT
Methionine	Amino acid	Proteinogenic	0.849742	-1.37136	0.622242	-0.100625	0.000525124	I_WT	I_WT	0.65337	I_WT
Phosphoric_acid	Inorganic acid	Weak inorganic acid	1.14482	-1.1858	0.396264	-0.355283	0.00245625	I_WT	I_WT	0.55837	I_WT
myo-Inositol	Sugar alcohol	Cyclic polyol	0.588362	-0.956308	1.0982	-0.730252	0.000629103	J_WT	J_WT	0.61358	J_WT
Histidine	Amino acid	Proteinogenic	1.15953	-0.188161	0.27204	-1.24341	0.00249243	K_WT	K_WT	0.699769	K_WT
Beta-alanine	Amino acid	Non-proteinogenic	1.13248	-0.343001	0.407824	-1.1973	0.000196265	K_WT	K_WT	0.682632	K_WT
Nicotinic_acid	Organic acid	Pyridinecarboxylic acid	0.862393	-0.781968	0.86576	-0.946185	0.000302618	L_WT	J_WT	0.588672	L_WT
Tyrosine	Amino acid	Proteinogenic	0.919457	-0.819005	0.809653	-0.910105	0.000571925	L_WT	J_WT	0.507477	L_WT
Aspartic_acid	Amino acid	Proteinogenic	1.10309	-0.768308	0.58655	-0.921332	0.000601591	L_WT	L_WT	0.679553	L_WT
Malic_acid	Organic acid	Dicarboxylic acid	1.08865	-0.840476	0.609958	-0.858132	0.000391214	L_WT	L_WT	0.678669	L_WT
Leucine	Amino acid	Proteinogenic	1.06546	-0.831146	0.639985	-0.874302	0.000605571	L_WT	L_WT	0.673314	L_WT
Phenylalanine	Amino acid	Proteinogenic	1.08788	-0.738668	0.60318	-0.952395	0.000455436	L_WT	L_WT	0.667865	L_WT
Valine	Amino acid	Proteinogenic	1.029	-0.8393	0.685777	-0.875472	0.000428849	L_WT	L_WT	0.643498	L_WT
Citric_acids	Organic acid	Other organic acid	1.25637	-0.766778	0.352587	-0.842179	0.00221313	L_WT	L_WT	0.636308	L_WT
Isoleucine	Amino acid	Proteinogenic	1.01069	-0.887102	0.707599	-0.831183	0.000416799	L_WT	L_WT	0.61424	L_WT
Tryptophan	Amino acid	Proteinogenic	1.00386	-0.901472	0.71509	-0.817475	0.000884175	L_WT	L_WT	0.59921	L_WT
Serine	Amino acid	Proteinogenic	1.22255	-0.639415	0.389054	-0.972191	0.00218558	L_WT	L_WT	0.573462	L_WT
Proline	Amino acid	Proteinogenic	0.781328	-0.501567	0.884528	-1.16429	0.000833218	M_WT	M_WT	0.625597	M_WT
Docosanoic_acid	Fatty acid	Saturated fatty acid	0.806014	-0.533063	0.870732	-1.14368	0.000180892	M_WT	M_WT	0.606845	M_WT
Glycerol-3-phosphate	Ester	Phosphoric ester	0.644662	-0.235953	0.901362	-1.31007	0.000300704	M_WT	M_WT	0.589567	M_WT
Glucose	Sugar	Monosaccharide	0.492689	-0.471384	1.11514	-1.13645	0.000206733	M_WT	M_WT	0.565578	M_WT
Glutamic_acid	Amino acid	Proteinogenic	0.952471	-0.612128	0.740921	-1.08126	0.000445455	M_WT	M_WT	0.461954	M_WT
Alanine	Amino acid	Proteinogenic	0.891821	-0.200742	0.635674	-1.32675	0.000256403	M_WT	M_WT	0.454884	M_WT
Trehalose	Sugar	Disaccharide	0	0	0	0	0.364697	Z_WT	Z_WT	-	Z_WT

## Sheet: MetClusters_PGM
								Clusters of metabolites with non-zero patterns
								(Kruskal-Wallis test; α = 5%)
			standardised pattern: z-scores					hierarchical	k-means	Silhouette	Cluster		k-means 16 cluster matching hierarchical 14 cluster (%)
Metabolite	Type	Subtype	DR	DS	NR	NS	Kruskal-W.	14 cluster	16 cluster	score	name		cluster 1	cluster 2	size	% match
Tryptophan	Amino acid	Proteinogenic	-0.431051	-0.0518718	1.40226	-0.919335	0.0260655	A_PGM	A_PGM	0.5	A_PGM		A_PGM		1	1
Phosphoric_acid	Inorganic acid	Weak inorganic acid	1.32336	-1.01096	0.142028	-0.454434	0.0150857	B_PGM	B_PGM	0.688562	B_PGM		B_PGM		3	1
Methionine	Amino acid	Proteinogenic	1.37491	-0.925025	0.0514167	-0.501303	0.0290501	B_PGM	B_PGM	0.666967	B_PGM		C_PGM	O_PGM	8	0.75
Citric_acids	Organic acid	Other organic acid	1.23613	-1.20064	0.104351	-0.139844	0.00730204	B_PGM	B_PGM	0.665785	B_PGM		D_PGM	P_PGM	3	1
Beta-alanine	Amino acid	Non-proteinogenic	0.962299	-0.662531	0.741773	-1.04154	0.00970925	C_PGM	C_PGM	0.682687	C_PGM		E_PGM		1	1
Docosanoic_acid	Fatty acid	Saturated fatty acid	0.888512	-0.616878	0.811051	-1.08268	0.00113246	C_PGM	C_PGM	0.675424	C_PGM		F_PGM		1	1
Nicotinic_acid	Organic acid	Pyridinecarboxylic acid	0.908475	-0.763817	0.816713	-0.961372	0.00136169	C_PGM	C_PGM	0.60935	C_PGM		G_PGM		3	1
Isoleucine	Amino acid	Proteinogenic	0.88074	-0.958189	0.845933	-0.768484	0.0119633	C_PGM	O_PGM	0.631421	C_PGM		H_PGM		2	1
Malic_acid	Organic acid	Dicarboxylic acid	1.07196	-0.967302	0.622112	-0.726773	0.00153713	C_PGM	O_PGM	0.611708	C_PGM		I_PGM		5	1
Valine	Amino acid	Proteinogenic	0.91028	-0.865775	0.82061	-0.865115	0.0137634	C_PGM	O_PGM	0.535913	C_PGM		J_PGM		3	1
Tyrosine	Amino acid	Proteinogenic	0.677117	-0.721683	1.02719	-0.982629	0.0160815	C_PGM	P_PGM	0.633458	C_PGM		K_PGM		1	1
Aspartic_acid	Amino acid	Proteinogenic	0.68769	-0.650199	1.00683	-1.04432	0.0180157	C_PGM	P_PGM	0.580894	C_PGM		L_PGM		3	1
Glycerol-3-phosphate	Ester	Phosphoric ester	0.42706	-1.08278	1.1735	-0.517779	0.00103474	D_PGM	D_PGM	0.580981	D_PGM		M_PGM		2	1
Leucine	Amino acid	Proteinogenic	0.224612	-0.80536	1.32292	-0.742174	0.0230393	D_PGM	D_PGM	0.572125	D_PGM		N_PGM		2	1
myo-Inositol	Sugar alcohol	Cyclic polyol	0.596076	-0.911017	1.09692	-0.781984	0.00209182	D_PGM	P_PGM	0.549385	D_PGM				0	0.947368
Pyruvic_acid	Organic acid	Alpha-keto acid	1.00158	0.459969	-0.131937	-1.32961	0.0113844	E_PGM	E_PGM	0.5	E_PGM
Phenylalanine	Amino acid	Proteinogenic	1.26386	-0.490346	0.270159	-1.04367	0.00314102	F_PGM	F_PGM	0.5	F_PGM
Glucose	Sugar	Monosaccharide	0.664145	0.080297	0.694401	-1.43884	0.0066505	G_PGM	G_PGM	0.669017	G_PGM
Alanine	Amino acid	Proteinogenic	0.86932	0.122175	0.436407	-1.4279	0.00236296	G_PGM	G_PGM	0.615336	G_PGM
Proline	Amino acid	Proteinogenic	0.833583	-0.272017	0.737418	-1.29898	0.00106001	G_PGM	G_PGM	0.523623	G_PGM
Asparagine	Amino acid	Proteinogenic	0.540614	1.03696	-1.22929	-0.348285	0.000562447	H_PGM	H_PGM	0.673442	H_PGM
Glycerol	Sugar alcohol	Polyol	0.761132	0.922577	-1.11762	-0.566091	0.00154906	H_PGM	H_PGM	0.613457	H_PGM
Maltose	Sugar	Disaccharide	0.992036	0.729955	-0.875194	-0.846797	0.00477145	I_PGM	I_PGM	0.679079	I_PGM
Octanoic_acid	Fatty acid	Saturated fatty acid	1.07317	0.628223	-0.906712	-0.794681	0.0345916	I_PGM	I_PGM	0.662587	I_PGM
Sucrose	Sugar	Disaccharide	0.918845	0.811402	-0.880516	-0.849731	0.00326233	I_PGM	I_PGM	0.662162	I_PGM
Histidine	Amino acid	Proteinogenic	0.816996	0.913095	-0.832139	-0.897953	0.00260066	I_PGM	I_PGM	0.621686	I_PGM
Serine	Amino acid	Proteinogenic	1.13311	0.508389	-0.585845	-1.05565	0.00307724	I_PGM	I_PGM	0.530101	I_PGM
Putrescine	Polyamine	Diamine	-0.974911	0.838756	-0.74947	0.885625	0.00179934	J_PGM	J_PGM	0.702531	J_PGM
Arginine	Amino acid	Proteinogenic	-0.976828	0.925125	-0.745062	0.796765	0.000843563	J_PGM	J_PGM	0.698399	J_PGM
Ornithine	Amino acid	Non-proteinogenic	-1.17668	0.842588	-0.48474	0.818834	0.00171105	J_PGM	J_PGM	0.69464	J_PGM
Glycine	Amino acid	Proteinogenic	-0.271834	1.45032	-0.336004	-0.842483	0.0012585	K_PGM	K_PGM	0.5	K_PGM
Tetradecanoic_acid	Fatty acid	Saturated fatty acid	-0.981294	1.39405	-0.141147	-0.271606	0.0041444	L_PGM	L_PGM	0.666702	L_PGM
Hexadecanoic_acid	Fatty acid	Saturated fatty acid	-0.811473	1.45074	-0.192101	-0.447167	0.00155285	L_PGM	L_PGM	0.664029	L_PGM
Octadecanoic_acid	Fatty acid	Saturated fatty acid	-0.598385	1.49627	-0.449919	-0.447969	0.00332523	L_PGM	L_PGM	0.554839	L_PGM
Erythritol	Sugar alcohol	Polyol	-0.187725	1.07357	-1.28549	0.399644	0.00245471	M_PGM	M_PGM	0.614517	M_PGM
Fumaric_acid	Organic acid	Dicarboxylic acid	-0.600715	1.13935	-1.04261	0.50398	0.000401642	M_PGM	M_PGM	0.59943	M_PGM
Lysine	Amino acid	Proteinogenic	-0.102824	1.31348	-1.12076	-0.0898928	0.00172576	N_PGM	N_PGM	0.58096	N_PGM
Fructose	Sugar	Monosaccharide	-0.303623	1.46592	-0.785368	-0.376934	0.00122503	N_PGM	N_PGM	0.567559	N_PGM
Glutamic_acid	Amino acid	Proteinogenic	0	0	0	0	0.180446	Z_PGM	Z_PGM	-	Z_PGM
Nonanoic_acid	Fatty acid	Saturated fatty acid	0	0	0	0	0.407757	Z_PGM	Z_PGM	-	Z_PGM
Succinic_acid	Organic acid	Dicarboxylic acid	0	0	0	0	0.0831415	Z_PGM	Z_PGM	-	Z_PGM
Trehalose	Sugar	Disaccharide	0	0	0	0	0.16163	Z_PGM	Z_PGM	-	Z_PGM

## Sheet: MetClusters_SWEET
								Clusters of metabolites with non-zero patterns
								(Kruskal-Wallis test; α = 5%)
			standardised pattern: z-scores					hierarchical	k-means	Silhouette	Cluster		k-means 16 cluster matching hierarchical 12 cluster (%)
Metabolite	Type	Subtype	DR	DS	NR	NS	Kruskal-W.	12 cluster	16 cluster	score	name		cluster 1	cluster 2	size	% match
Trehalose	Sugar	Disaccharide	-1.40288	0.957933	0.134999	0.309947	0.0104262	A_SWEET	A_SWEET	0.5	A_SWEET		A_SWEET		1	1
Glycerol	Sugar alcohol	Polyol	0.456279	0.941265	-1.38041	-0.017131	0.00406433	B_SWEET	B_SWEET	0.5	B_SWEET		B_SWEET		1	1
Arginine	Amino acid	Proteinogenic	-0.987376	0.825135	-0.734685	0.896927	0.00303005	C_SWEET	C_SWEET	0.718718	C_SWEET		C_SWEET		2	1
Putrescine	Polyamine	Diamine	-0.938853	0.931333	-0.787171	0.794691	0.00107394	C_SWEET	C_SWEET	0.712248	C_SWEET		D_SWEET		5	1
Hexadecanoic_acid	Fatty acid	Saturated fatty acid	-0.777419	1.4042	-0.650598	0.0238181	0.000323171	D_SWEET	D_SWEET	0.662798	D_SWEET		E_SWEET	M_SWEET	6	1
Octadecanoic_acid	Fatty acid	Saturated fatty acid	-0.619574	1.48874	-0.539587	-0.329581	0.000837905	D_SWEET	D_SWEET	0.634444	D_SWEET		F_SWEET		1	1
Tetradecanoic_acid	Fatty acid	Saturated fatty acid	-0.889809	1.30631	-0.663806	0.247307	0.000391478	D_SWEET	D_SWEET	0.616718	D_SWEET		G_SWEET	N_SWEET	4	1
Erythritol	Sugar alcohol	Polyol	-0.722677	1.34171	-0.802441	0.183407	0.0135313	D_SWEET	D_SWEET	0.609474	D_SWEET		H_SWEET		4	0.75
Fructose	Sugar	Monosaccharide	-0.489608	1.3745	-0.932095	0.0472019	0.000569063	D_SWEET	D_SWEET	0.529941	D_SWEET		I_SWEET	O_SWEET	4	1
Sucrose	Sugar	Disaccharide	-0.47495	1.13973	-1.12437	0.459591	0.000700946	E_SWEET	E_SWEET	0.685531	E_SWEET		J_SWEET		1	1
Ornithine	Amino acid	Non-proteinogenic	-0.530635	1.14396	-1.08823	0.474911	0.00334329	E_SWEET	E_SWEET	0.681284	E_SWEET		K_SWEET		4	0.5
Maltose	Sugar	Disaccharide	-0.309379	1.20378	-1.17357	0.27917	0.00401444	E_SWEET	E_SWEET	0.653362	E_SWEET		L_SWEET	P_SWEET	4	1
Fumaric_acid	Organic acid	Dicarboxylic acid	-0.642784	1.23657	-0.960759	0.366977	0.000208714	E_SWEET	E_SWEET	0.57821	E_SWEET				0	0.918919
Lysine	Amino acid	Proteinogenic	-0.223509	1.06059	-1.27727	0.440189	0.00853734	E_SWEET	E_SWEET	0.521379	E_SWEET
Nonanoic_acid	Fatty acid	Saturated fatty acid	-0.00373757	0.804066	-1.40843	0.608102	0.0254729	E_SWEET	M_SWEET	0.5	E_SWEET
myo-Inositol	Sugar alcohol	Cyclic polyol	0.810058	-1.20738	0.833919	-0.436596	0.0175417	F_SWEET	F_SWEET	0.624815	F_SWEET
Valine	Amino acid	Proteinogenic	1.24847	-0.746034	0.364622	-0.867061	0.00184536	G_SWEET	G_SWEET	0.716874	G_SWEET
Isoleucine	Amino acid	Proteinogenic	1.23569	-0.765012	0.387977	-0.858657	0.00117706	G_SWEET	G_SWEET	0.713577	G_SWEET
Leucine	Amino acid	Proteinogenic	1.27091	-0.625802	0.30397	-0.949081	0.00306355	G_SWEET	G_SWEET	0.671329	G_SWEET
Beta-alanine	Amino acid	Non-proteinogenic	1.42706	-0.548856	-0.0671866	-0.811016	0.0335033	G_SWEET	N_SWEET	0.5	G_SWEET
Nicotinic_acid	Organic acid	Pyridinecarboxylic acid	0.982281	-0.885584	0.741016	-0.837712	0.0017474	H_SWEET	F_SWEET	0.47662	H_SWEET
Malic_acid	Organic acid	Dicarboxylic acid	0.856015	-0.47991	0.803461	-1.17957	0.000724917	H_SWEET	H_SWEET	0.706893	H_SWEET
Aspartic_acid	Amino acid	Proteinogenic	0.903892	-0.391551	0.718104	-1.23044	0.000317798	H_SWEET	H_SWEET	0.689574	H_SWEET
Docosanoic_acid	Fatty acid	Saturated fatty acid	0.965014	-0.555543	0.710766	-1.12024	0.000564389	H_SWEET	H_SWEET	0.683581	H_SWEET
Serine	Amino acid	Proteinogenic	0.934124	0.0204138	0.436904	-1.39144	0.00230098	I_SWEET	I_SWEET	0.634461	I_SWEET
Glycerol-3-phosphate	Ester	Phosphoric ester	0.691232	0.0755122	0.670798	-1.43754	0.02317	I_SWEET	I_SWEET	0.592904	I_SWEET
Phosphoric_acid	Inorganic acid	Weak inorganic acid	0.574657	0.564535	0.352953	-1.49214	0.041467	I_SWEET	O_SWEET	0.595723	I_SWEET
Glucose	Sugar	Monosaccharide	0.425824	0.353528	0.703484	-1.48284	0.00809792	I_SWEET	O_SWEET	0.555773	I_SWEET
Pyruvic_acid	Organic acid	Alpha-keto acid	0.142347	1.23152	-0.17736	-1.19651	0.0168364	J_SWEET	J_SWEET	0.650503	J_SWEET
Glycine	Amino acid	Proteinogenic	0.478532	1.0305	-0.22043	-1.2886	0.001239	K_SWEET	J_SWEET	0.589561	K_SWEET
Asparagine	Amino acid	Proteinogenic	0.682056	1.01657	-0.677957	-1.02067	0.000473066	K_SWEET	K_SWEET	0.698504	K_SWEET
Phenylalanine	Amino acid	Proteinogenic	0.803086	0.89661	-0.618916	-1.08078	0.0261849	K_SWEET	K_SWEET	0.683328	K_SWEET
Histidine	Amino acid	Proteinogenic	0.740212	0.809218	-0.228416	-1.32101	0.00152866	K_SWEET	L_SWEET	0.577709	K_SWEET
Alanine	Amino acid	Proteinogenic	0.912993	0.521006	-0.0586609	-1.37534	0.00120384	L_SWEET	L_SWEET	0.68546	L_SWEET
Tryptophan	Amino acid	Proteinogenic	0.963688	0.450254	-0.0478202	-1.36612	0.0222233	L_SWEET	L_SWEET	0.67304	L_SWEET
Glutamic_acid	Amino acid	Proteinogenic	0.981413	0.573955	-0.278777	-1.27659	0.00910898	L_SWEET	L_SWEET	0.614715	L_SWEET
Proline	Amino acid	Proteinogenic	1.15452	0.488102	-0.621636	-1.02099	0.0289175	L_SWEET	P_SWEET	0.5	L_SWEET
Citric_acids	Organic acid	Other organic acid	0	0	0	0	0.39668	Z_SWEET	Z_SWEET	-	Z_SWEET
Methionine	Amino acid	Proteinogenic	0	0	0	0	0.293295	Z_SWEET	Z_SWEET	-	Z_SWEET
Octanoic_acid	Fatty acid	Saturated fatty acid	0	0	0	0	0.140662	Z_SWEET	Z_SWEET	-	Z_SWEET
Succinic_acid	Organic acid	Dicarboxylic acid	0	0	0	0	0.659718	Z_SWEET	Z_SWEET	-	Z_SWEET
Tyrosine	Amino acid	Proteinogenic	0	0	0	0	0.0600057	Z_SWEET	Z_SWEET	-	Z_SWEET

## Sheet: MetClusters_SglGT_Overview
Single genotype clusters
WT		z-scores				cluster z-score
		reference metabolite				hierarchical (13 cluster)
Cluster	reference metabolite	DR	DS	NR	NS	DR	DS	NR	NS
A_WT	Fumaric_acid	-0.466009	1.25504	-1.06401	0.27498	-0.522944	1.20586	-1.05691	0.373991
B_WT	Putrescine	-0.812377	0.830334	-0.917392	0.899434	-0.887887	0.780229	-0.830985	0.938643
C_WT	Fructose	-1.02095	1.37608	-0.155317	-0.199812	-1.02095	1.37608	-0.155317	-0.199812
D_WT	Tetradecanoic_acid	-0.398477	1.49312	-0.626981	-0.467661	-0.35802	1.47168	-0.684918	-0.428738
E_WT	Glycine	0.0816501	1.35608	-0.47304	-0.964687	0.0816501	1.35608	-0.47304	-0.964687
F_WT	Asparagine	0.512098	1.14877	-0.969822	-0.691042	0.434393	1.18876	-0.991068	-0.632088
G_WT	Sucrose	0.526843	0.255351	0.693181	-1.47538	0.526843	0.255351	0.693181	-1.47538
H_WT	Pyruvic_acid	0.71982	0.748652	-0.0849389	-1.38353	0.634315	0.694044	0.105437	-1.4338
I_WT	Succinic_acid	0.926287	-1.42013	0.287438	0.206406	0.973617	-1.32576	0.435315	-0.0831673
J_WT	myo-Inositol	0.588362	-0.956308	1.0982	-0.730252	0.588362	-0.956308	1.0982	-0.730252
K_WT	Histidine	1.15953	-0.188161	0.27204	-1.24341	1.146	-0.265581	0.339932	-1.22036
L_WT	Aspartic_acid	1.10309	-0.768308	0.58655	-0.921332	1.05904	-0.80124	0.633199	-0.890996
M_WT	Proline	0.781328	-0.501567	0.884528	-1.16429	0.761498	-0.425806	0.85806	-1.19375
PGM		z-scores				cluster z-score
		reference metabolite				hierarchical (14 cluster)
Cluster	reference metabolite	DR	DS	NR	NS	DR	DS	NR	NS
A_PGM	Tryptophan	-0.431051	-0.0518718	1.40226	-0.919335	-0.431051	-0.0518718	1.40226	-0.919335
B_PGM	Phosphoric_acid	1.32336	-1.01096	0.142028	-0.454434	1.31147	-1.04554	0.0992651	-0.365194
C_PGM	Beta-alanine	0.962299	-0.662531	0.741773	-1.04154	0.873384	-0.775797	0.836527	-0.934115
D_PGM	Glycerol-3-phosphate	0.42706	-1.08278	1.1735	-0.517779	0.415916	-0.933053	1.19778	-0.680645
E_PGM	Pyruvic_acid	1.00158	0.459969	-0.131937	-1.32961	1.00158	0.459969	-0.131937	-1.32961
F_PGM	Phenylalanine	1.26386	-0.490346	0.270159	-1.04367	1.26386	-0.490346	0.270159	-1.04367
G_PGM	Glucose	0.664145	0.080297	0.694401	-1.43884	0.789016	-0.0231814	0.622742	-1.38858
H_PGM	Asparagine	0.540614	1.03696	-1.22929	-0.348285	0.650873	0.979768	-1.17345	-0.457188
I_PGM	Maltose	0.992036	0.729955	-0.875194	-0.846797	0.98683	0.718213	-0.816081	-0.888962
J_PGM	Putrescine	-0.974911	0.838756	-0.74947	0.885625	-1.04281	0.868823	-0.659757	0.833742
K_PGM	Glycine	-0.271834	1.45032	-0.336004	-0.842483	-0.271834	1.45032	-0.336004	-0.842483
L_PGM	Tetradecanoic_acid	-0.981294	1.39405	-0.141147	-0.271606	-0.797051	1.44702	-0.261056	-0.388914
M_PGM	Erythritol	-0.187725	1.07357	-1.28549	0.399644	-0.39422	1.10646	-1.16405	0.451812
N_PGM	Lysine	-0.102824	1.31348	-1.12076	-0.0898928	-0.203223	1.3897	-0.953066	-0.233413
SWEET		z-scores				cluster z-score
		reference metabolite				hierarchical (12 cluster)
Cluster	reference metabolite	DR	DS	NR	NS	DR	DS	NR	NS
A_SWEET	Trehalose	-1.40288	0.957933	0.134999	0.309947	-1.40288	0.957933	0.134999	0.309947
B_SWEET	Glycerol	0.456279	0.941265	-1.38041	-0.017131	0.456279	0.941265	-1.38041	-0.017131
C_SWEET	Arginine	-0.987376	0.825135	-0.734685	0.896927	-0.963115	0.878234	-0.760928	0.845809
D_SWEET	Hexadecanoic_acid	-0.777419	1.4042	-0.650598	0.0238181	-0.699817	1.38309	-0.717705	0.0344305
E_SWEET	Sucrose	-0.47495	1.13973	-1.12437	0.459591	-0.364166	1.09812	-1.17211	0.438157
F_SWEET	myo-Inositol	0.810058	-1.20738	0.833919	-0.436596	0.810058	-1.20738	0.833919	-0.436596
G_SWEET	Valine	1.24847	-0.746034	0.364622	-0.867061	1.29553	-0.671426	0.247345	-0.871454
H_SWEET	Malic_acid	0.856015	-0.47991	0.803461	-1.17957	0.9268	-0.578147	0.743337	-1.09199
I_SWEET	Serine	0.934124	0.0204138	0.436904	-1.39144	0.656459	0.253497	0.541035	-1.45099
J_SWEET	Pyruvic_acid	0.142347	1.23152	-0.17736	-1.19651	0.142347	1.23152	-0.17736	-1.19651
K_SWEET	Asparagine	0.682056	1.01657	-0.677957	-1.02067	0.675972	0.938224	-0.43643	-1.17777
L_SWEET	Alanine	0.912993	0.521006	-0.0586609	-1.37534	1.00315	0.508329	-0.251724	-1.25976

## Sheet: Clustering_OverAllGT
			Single GT (hierarchical)			WT				PGM				SWEET				Euclidean distances			Euclidean	All GT (hierarchical)			number of	All GT (k-means)			number of	All GT (hierarchical)			number of	All GT (k-means)			number of	Weghted cluster differences			Cluster	Euclidean	Euclidean	Genotype					number of
			13 cluster	14 cluster	12 cluster	standardised pattern: z-scores				standardised pattern: z-scores				standardised pattern: z-scores							distances	23 cluster			cluster	23 cluster			cluster	13 cluster			cluster	13 cluster			cluster				index	distances	distance	distance					cluster
Metabolite	Type	Subtype	WT	PGM	SWEET	DR	DS	NR	NS	DR	DS	NR	NS	DR	DS	NR	NS	PGM - WT	SWEET - WT	SWEET - PGM	sum	WT	PGM	SWEET	changes	WT	PGM	SWEET	changes	WT	PGM	SWEET	changes	WT	PGM	SWEET	changes	PGM - WT	SWEET - WT	SWEET - PGM	(weighted)	wt. sum	(weighted)	dGT		Weights			changes
Sucrose	Sugar	Disaccharide	G_WT	I_PGM	E_SWEET	0.526843	0.255351	0.693181	-1.47538	0.918845	0.811402	-0.880516	-0.849731	-0.47495	1.13973	-1.12437	0.459591	1.82505	2.97209	1.95557	6.75271	C	O	U	2	X	O	U	2	B	H	M	2	B	H	M	2	1	1	1	1	2.2509	1	1		Euclidean distances			2
Maltose	Sugar	Disaccharide	H_WT	I_PGM	E_SWEET	0.548809	0.639435	0.295813	-1.48406	0.992036	0.729955	-0.875194	-0.846797	-0.309379	1.20378	-1.17357	0.27917	1.40784	2.51456	1.8097	5.7321	B	O	U	2	B	O	Y	2	B	H	M	2	G	H	M	2	1	1	1	1	1.9107	0.848859	0.92443		General	1		1
Tryptophan	Amino acid	Proteinogenic	L_WT	A_PGM	L_SWEET	1.00386	-0.901472	0.71509	-0.817475	-0.431051	-0.0518718	1.40226	-0.919335	0.963688	0.450254	-0.0478202	-1.36612	1.80648	1.64676	2.12127	5.57451	J	A	N	2	J	A	N	2	E	A	G	2	E	A	G	2	1	1	1	1	1.85817	0.825521	0.912761		PGM - WT	1		0
Glutamic_acid	Amino acid	Proteinogenic	M_WT	Z_PGM	L_SWEET	0.952471	-0.612128	0.740921	-1.08126	0	0	0	0	0.981413	0.573955	-0.278777	-1.27659	1.73205	1.57657	1.73205	5.04067	K	Z	N	2	K	Z	N	2	E	Z	G	2	E	Z	G	2	1	1	1	1	1.68022	0.746466	0.873233		SWEET - WT	1
Nonanoic_acid	Fatty acid	Saturated fatty acid	D_WT	Z_PGM	E_SWEET	-0.201494	1.45682	-0.784416	-0.470913	0	0	0	0	-0.00373757	0.804066	-1.40843	0.608102	1.73205	1.42087	1.73205	4.88497	S	Z	U	2	S	Z	Y	2	K	Z	M	2	K	Z	M	2	1	1	1	1	1.62832	0.723409	0.861704		SWEET - PGM	1
Octanoic_acid	Fatty acid	Saturated fatty acid	F_WT	I_PGM	Z_SWEET	0.400151	1.22348	-0.923339	-0.700296	1.07317	0.628223	-0.906712	-0.794681	0	0	0	0	0.90359	1.73205	1.73205	4.36769	M	O	Z	2	M	O	Z	2	F	H	Z	2	F	H	Z	2	1	1	1	1	1.4559	0.646806	0.823403		Weghted cluster differences
Citric_acids	Organic acid	Other organic acid	L_WT	B_PGM	Z_SWEET	1.25637	-0.766778	0.352587	-0.842179	1.23613	-1.20064	0.104351	-0.139844	0	0	0	0	0.862287	1.73205	1.73205	4.32639	I	D	Z	2	I	D	Z	2	E	C	Z	2	N	C	Z	2	1	1	1	1	1.44213	0.640689	0.820345		General	1
Methionine	Amino acid	Proteinogenic	I_WT	B_PGM	Z_SWEET	0.849742	-1.37136	0.622242	-0.100625	1.37491	-0.925025	0.0514167	-0.501303	0	0	0	0	0.980511	1.73205	1.73205	4.44461	F	D	Z	2	E	D	Z	2	C	C	Z	1	C	N	Z	2	0.75	1	1	0.916667	1.48154	0.658197	0.787432		All GT (hierarchical) / 23 cluster
Phenylalanine	Amino acid	Proteinogenic	L_WT	F_PGM	K_SWEET	1.08788	-0.738668	0.60318	-0.952395	1.26386	-0.490346	0.270159	-1.04367	0.803086	0.89661	-0.618916	-1.08078	0.460287	2.06525	1.71108	4.23661	J	I	O	2	J	I	O	2	E	E	H	1	E	N	H	2	0.75	1	1	0.916667	1.4122	0.627395	0.772031		General	1
Histidine	Amino acid	Proteinogenic	K_WT	I_PGM	K_SWEET	1.15953	-0.188161	0.27204	-1.24341	0.816996	0.913095	-0.832139	-0.897953	0.740212	0.809218	-0.228416	-1.32101	1.6336	1.1946	0.748431	3.57663	H	O	N	2	H	O	N	2	E	H	G	2	N	H	G	2	1	1	1	1	1.19221	0.529659	0.764829		PGM - WT	1
Serine	Amino acid	Proteinogenic	L_WT	I_PGM	I_SWEET	1.22255	-0.639415	0.389054	-0.972191	1.13311	0.508389	-0.585845	-1.05565	0.934124	0.0204138	0.436904	-1.39144	1.51091	0.834641	1.19853	3.54408	I	O	C	2	I	O	C	2	E	H	B	2	N	H	B	2	1	1	1	1	1.18136	0.524839	0.76242		SWEET - WT	1
Tyrosine	Amino acid	Proteinogenic	L_WT	C_PGM	Z_SWEET	0.919457	-0.819005	0.809653	-0.910105	0.677117	-0.721683	1.02719	-0.982629	0	0	0	0	0.34754	1.73205	1.73205	3.81164	J	K	Z	2	J	K	Z	2	E	E	Z	1	E	E	Z	1	0.5	1	1	0.833333	1.27055	0.564461	0.698897		SWEET - PGM	1
Glycerol-3-phosphate	Ester	Phosphoric ester	M_WT	D_PGM	I_SWEET	0.644662	-0.235953	0.901362	-1.31007	0.42706	-1.08278	1.1735	-0.517779	0.691232	0.0755122	0.670798	-1.43754	1.21089	0.410595	1.58433	3.20582	K	G	C	2	K	G	X	2	E	D	B	2	B	D	B	1	1	0.75	1	0.916667	1.06861	0.474746	0.695706		All GT (k-means) / 23 cluster
Leucine	Amino acid	Proteinogenic	L_WT	D_PGM	G_SWEET	1.06546	-0.831146	0.639985	-0.874302	0.224612	-0.80536	1.32292	-0.742174	1.27091	-0.625802	0.30397	-0.949081	1.09158	0.450416	1.48596	3.02796	J	G	I	2	J	G	I	2	E	D	E	1	E	D	N	2	1	0.75	1	0.916667	1.00932	0.448406	0.682536		General	1
Phosphoric_acid	Inorganic acid	Weak inorganic acid	I_WT	B_PGM	I_SWEET	1.14482	-1.1858	0.396264	-0.355283	1.32336	-1.01096	0.142028	-0.454434	0.574657	0.564535	0.352953	-1.49214	0.37002	2.16405	2.0406	4.57467	D	D	B	1	D	D	B	1	C	C	B	1	C	C	G	1	0	1	1	0.666667	1.52489	0.677457	0.672062		PGM - WT	1
Proline	Amino acid	Proteinogenic	M_WT	G_PGM	L_SWEET	0.781328	-0.501567	0.884528	-1.16429	0.833583	-0.272017	0.737418	-1.29898	1.15452	0.488102	-0.621636	-1.02099	0.308559	1.84602	1.61403	3.76861	K	K	O	1	K	K	O	1	E	E	H	1	E	B	H	2	0.25	1	1	0.75	1.2562	0.558088	0.654044		SWEET - WT	1
Fructose	Sugar	Monosaccharide	C_WT	N_PGM	D_SWEET	-1.02095	1.37608	-0.155317	-0.199812	-0.303623	1.46592	-0.785368	-0.376934	-0.489608	1.3745	-0.932095	0.0472019	0.975178	0.973002	0.494336	2.44252	R	S	W	2	R	S	W	2	K	K	M	1	K	K	M	1	0.5	1	1	0.833333	0.814172	0.361709	0.597521		SWEET - PGM	1
Tetradecanoic_acid	Fatty acid	Saturated fatty acid	D_WT	L_PGM	D_SWEET	-0.398477	1.49312	-0.626981	-0.467661	-0.981294	1.39405	-0.141147	-0.271606	-0.889809	1.30631	-0.663806	0.247307	0.789914	0.888167	0.747336	2.42542	S	R	V	2	S	R	V	2	K	K	M	1	K	K	M	1	0.5	1	1	0.833333	0.808472	0.359177	0.596255		All GT (hierarchical) / 13 cluster
Trehalose	Sugar	Disaccharide	Z_WT	Z_PGM	A_SWEET	0	0	0	0	0	0	0	0	-1.40288	0.957933	0.134999	0.309947	0	1.73205	1.73205	3.4641	Z	Z	P	1	Z	Z	P	1	Z	Z	I	1	Z	Z	L	1	0	1	1	0.666667	1.1547	0.512994	0.589831		General	1
Succinic_acid	Organic acid	Dicarboxylic acid	I_WT	Z_PGM	Z_SWEET	0.926287	-1.42013	0.287438	0.206406	0	0	0	0	0	0	0	0	1.73205	1.73205	0	3.4641	E	Z	Z	1	E	Z	Z	1	C	Z	Z	1	C	Z	Z	1	1	1	0	0.666667	1.1547	0.512994	0.589831		PGM - WT	1
Alanine	Amino acid	Proteinogenic	M_WT	G_PGM	L_SWEET	0.891821	-0.200742	0.635674	-1.32675	0.86932	0.122175	0.436407	-1.4279	0.912993	0.521006	-0.0586609	-1.37534	0.393345	1.00291	0.639397	2.03565	K	C	N	2	C	C	N	1	E	B	G	2	B	B	G	1	0.5	1	1	0.833333	0.678551	0.301457	0.567395		SWEET - WT	1
Ornithine	Amino acid	Non-proteinogenic	B_WT	J_PGM	E_SWEET	-0.984241	0.63522	-0.710604	1.05963	-1.17668	0.842588	-0.48474	0.818834	-0.530635	1.14396	-1.08823	0.474911	0.434776	0.9742	0.995333	2.40431	T	T	U	1	T	T	U	1	L	L	M	1	L	L	M	1	0	1	1	0.666667	0.801436	0.356051	0.511359		SWEET - PGM	1
Pyruvic_acid	Organic acid	Alpha-keto acid	H_WT	E_PGM	J_SWEET	0.71982	0.748652	-0.0849389	-1.38353	1.00158	0.459969	-0.131937	-1.32961	0.142347	1.23152	-0.17736	-1.19651	0.409686	0.781127	1.16334	2.35415	N	N	Q	1	N	N	Q	1	G	G	J	1	G	G	J	1	0	1	1	0.666667	0.784716	0.348623	0.507645		All GT (k-means) / 13 cluster
Beta-alanine	Amino acid	Non-proteinogenic	K_WT	C_PGM	G_SWEET	1.13248	-0.343001	0.407824	-1.1973	0.962299	-0.662531	0.741773	-1.04154	1.42706	-0.548856	-0.0671866	-0.811016	0.516568	0.709933	0.967719	2.19422	H	K	I	2	H	K	I	2	E	E	E	0	N	E	N	1	0.75	0.5	0.75	0.666667	0.731407	0.324939	0.495803		General	1
Glucose	Sugar	Monosaccharide	M_WT	G_PGM	I_SWEET	0.492689	-0.471384	1.11514	-1.13645	0.664145	0.080297	0.694401	-1.43884	0.425824	0.353528	0.703484	-1.48284	0.776026	0.987116	0.365335	2.12848	K	C	C	1	K	X	X	1	E	B	B	1	E	B	B	1	1	1	0	0.666667	0.709492	0.315203	0.490935		PGM - WT	1
Glycine	Amino acid	Proteinogenic	E_WT	K_PGM	K_SWEET	0.0816501	1.35608	-0.47304	-0.964687	-0.271834	1.45032	-0.336004	-0.842483	0.478532	1.0305	-0.22043	-1.2886	0.409324	0.657456	0.97554	2.04232	Q	Q	N	1	Q	S	Q	1	J	J	G	1	J	K	J	1	0.5	0.5	1	0.666667	0.680773	0.302445	0.484556		SWEET - WT	1
Erythritol	Sugar alcohol	Polyol	D_WT	M_PGM	D_SWEET	-0.371489	1.41473	-0.919337	-0.123905	-0.187725	1.07357	-1.28549	0.399644	-0.722677	1.34171	-0.802441	0.183407	0.747215	0.48659	0.798854	2.03266	W	U	V	2	W	Y	V	2	M	M	M	0	K	M	M	1	0.75	0.75	0.5	0.666667	0.677553	0.301014	0.48384		SWEET - PGM	1
Hexadecanoic_acid	Fatty acid	Saturated fatty acid	D_WT	L_PGM	D_SWEET	-0.425473	1.49789	-0.547184	-0.525238	-0.811473	1.45074	-0.192101	-0.447167	-0.777419	1.4042	-0.650598	0.0238181	0.532352	0.666935	0.659828	1.85911	S	R	V	2	S	R	V	2	K	K	M	1	K	K	K	0	0.5	0.75	0.75	0.666667	0.619705	0.275314	0.47099
Asparagine	Amino acid	Proteinogenic	F_WT	H_PGM	K_SWEET	0.512098	1.14877	-0.969822	-0.691042	0.540614	1.03696	-1.22929	-0.348285	0.682056	1.01657	-0.677957	-1.02067	0.445106	0.490102	0.881184	1.81639	M	M	O	1	M	M	O	1	F	F	H	1	F	F	H	1	0	1	1	0.666667	0.605464	0.268987	0.467827		Correlations
Lysine	Amino acid	Proteinogenic	A_WT	N_PGM	E_SWEET	-0.579878	1.15668	-1.04981	0.473002	-0.102824	1.31348	-1.12076	-0.0898928	-0.223509	1.06059	-1.27727	0.440189	0.757662	0.434798	0.619677	1.81214	U	W	U	1	U	W	Y	2	M	M	M	0	M	M	M	0	0.5	0.25	0.5	0.416667	0.604046	0.268357	0.342512		Cluster index - Euclidean distance
Isoleucine	Amino acid	Proteinogenic	L_WT	C_PGM	G_SWEET	1.01069	-0.887102	0.707599	-0.831183	0.88074	-0.958189	0.845933	-0.768484	1.23569	-0.765012	0.387977	-0.858657	0.212148	0.410423	0.617385	1.23996	J	J	I	1	J	J	I	1	E	E	E	0	E	E	N	1	0	0.75	0.75	0.5	0.413319	0.183624	0.341812		0.828806
Valine	Amino acid	Proteinogenic	L_WT	C_PGM	G_SWEET	1.029	-0.8393	0.685777	-0.875472	0.91028	-0.865775	0.82061	-0.865115	1.24847	-0.746034	0.364622	-0.867061	0.181884	0.400101	0.580209	1.16219	J	J	I	1	J	J	I	1	E	E	E	0	E	E	N	1	0	0.75	0.75	0.5	0.387398	0.172108	0.336054		Cluster index - Genotype distance
myo-Inositol	Sugar alcohol	Cyclic polyol	J_WT	D_PGM	F_SWEET	0.588362	-0.956308	1.0982	-0.730252	0.596076	-0.911017	1.09692	-0.781984	0.810058	-1.20738	0.833919	-0.436596	0.0691993	0.517942	0.567525	1.15467	G	G	F	1	G	G	J	1	D	D	C	1	D	D	D	0	0	0.75	0.75	0.5	0.384889	0.170993	0.335497		0.970272
Aspartic_acid	Amino acid	Proteinogenic	L_WT	C_PGM	H_SWEET	1.10309	-0.768308	0.58655	-0.921332	0.68769	-0.650199	1.00683	-1.04432	0.903892	-0.391551	0.718104	-1.23044	0.615038	0.542664	0.481298	1.639	J	K	K	1	J	K	K	1	E	E	E	0	E	E	E	0	0.5	0.5	0	0.333333	0.546333	0.242717	0.288025		Euclidean distance - Genotype distance
Malic_acid	Organic acid	Dicarboxylic acid	L_WT	C_PGM	H_SWEET	1.08865	-0.840476	0.609958	-0.858132	1.07196	-0.967302	0.622112	-0.726773	0.856015	-0.47991	0.803461	-1.17957	0.183756	0.569992	0.72256	1.47631	J	J	K	1	J	J	K	1	E	E	E	0	E	E	E	0	0	0.5	0.5	0.333333	0.492103	0.218625	0.275979		0.939584
Glycerol	Sugar alcohol	Polyol	F_WT	H_PGM	B_SWEET	0.390932	1.19404	-1.08004	-0.504926	0.761132	0.922577	-1.11762	-0.566091	0.456279	0.941265	-1.38041	-0.017131	0.464643	0.629547	0.680957	1.77515	M	M	L	1	M	M	M	0	F	F	F	0	F	F	F	0	0	0.25	0.25	0.166667	0.591715	0.262879	0.214773
Octadecanoic_acid	Fatty acid	Saturated fatty acid	D_WT	L_PGM	D_SWEET	-0.393168	1.49581	-0.546671	-0.555976	-0.598385	1.49627	-0.449919	-0.447969	-0.619574	1.48874	-0.539587	-0.329581	0.251277	0.320334	0.150205	0.721817	S	S	S	0	S	S	S	0	K	K	K	0	K	K	K	0	0	0	0	0	0.240606	0.106893	0.0534465
Fumaric_acid	Organic acid	Dicarboxylic acid	A_WT	M_PGM	E_SWEET	-0.466009	1.25504	-1.06401	0.27498	-0.600715	1.13935	-1.04261	0.50398	-0.642784	1.23657	-0.960759	0.366977	0.290566	0.225197	0.19155	0.707313	U	U	U	0	U	U	U	0	M	M	M	0	M	M	M	0	0	0	0	0	0.235771	0.104745	0.0523725
Putrescine	Polyamine	Diamine	B_WT	J_PGM	C_SWEET	-0.812377	0.830334	-0.917392	0.899434	-0.974911	0.838756	-0.74947	0.885625	-0.938853	0.931333	-0.787171	0.794691	0.234258	0.232649	0.139861	0.606768	T	T	T	0	T	T	T	0	L	L	L	0	L	L	L	0	0	0	0	0	0.202256	0.0898554	0.0449277
Docosanoic_acid	Fatty acid	Saturated fatty acid	M_WT	C_PGM	H_SWEET	0.806014	-0.533063	0.870732	-1.14368	0.888512	-0.616878	0.811051	-1.08268	0.965014	-0.555543	0.710766	-1.12024	0.145305	0.227871	0.145196	0.518372	K	K	K	0	K	K	K	0	E	E	E	0	E	E	E	0	0	0	0	0	0.172791	0.076765	0.0383825
Arginine	Amino acid	Proteinogenic	B_WT	J_PGM	C_SWEET	-0.867043	0.875132	-0.864959	0.85687	-0.976828	0.925125	-0.745062	0.796765	-0.987376	0.825135	-0.734685	0.896927	0.180388	0.188562	0.1423	0.511251	T	T	T	0	T	T	T	0	L	L	L	0	L	L	L	0	0	0	0	0	0.170417	0.0757104	0.0378552
Nicotinic_acid	Organic acid	Pyridinecarboxylic acid	L_WT	C_PGM	H_SWEET	0.862393	-0.781968	0.86576	-0.946185	0.908475	-0.763817	0.816713	-0.961372	0.982281	-0.885584	0.741016	-0.837712	0.0713391	0.228991	0.203215	0.503546	J	J	J	0	J	J	J	0	E	E	E	0	E	E	E	0	0	0	0	0	0.167849	0.0745694	0.0372847
[truncated: 4 more columns]

## Sheet: MetClusters_AllGT_Overview
							All GT (hierarchical) / 23 cluster
							number of	number of	perc. of
							GTs present	clusters	clusters
							3	11	0.458333
							2	7	0.291667
			standardised pattern: z-scores				1	6	0.25
			All GT (hierarchical)				0	2	-	2.20833
Cluster	Reference	Reference	23 cluster				Number of occurrences			Number of
name	metabolite	genotype(s)	DR	DS	NR	NS	WT	PGM	SWEET	GTs present
A	Tryptophan	PGM	-0.431051	-0.0518718	1.40226	-0.919335	0	1	0	1
B	Maltose	WT	0.561733	0.601985	0.324383	-1.4881	1	0	1	2
C	Sucrose	WT	0.685248	0.151213	0.605862	-1.44232	1	2	3	3
D	Phosphoric_acid	WT	1.26981	-1.08061	0.173515	-0.362716	1	3	0	2
E	Succinic_acid	WT	0.926287	-1.42013	0.287438	0.206406	1	0	0	1
F	Methionine	WT	0.8299	-1.28937	0.728081	-0.26861	1	0	1	2
G	myo-Inositol	WT	0.459027	-0.938867	1.17289	-0.693047	1	3	0	2
H	Histidine	WT	1.146	-0.265581	0.339932	-1.22036	2	0	0	1
I	Citric_acids	WT	1.27499	-0.654606	0.285883	-0.906265	2	1	4	3
J	Tryptophan	WT	0.994587	-0.846294	0.719281	-0.867574	9	4	1	3
K	Glutamic_acid	WT	0.810222	-0.493225	0.836069	-1.15307	6	5	3	3
L	Glycerol	SWEET	0.456279	0.941265	-1.38041	-0.017131	0	0	1	1
M	Octanoic_acid	WT	0.520985	1.10516	-1.06402	-0.562128	3	2	0	2
N	Pyruvic_acid	WT	0.82832	0.656222	-0.15014	-1.3344	1	1	5	3
O	Sucrose	PGM	0.946727	0.749043	-0.749864	-0.945906	0	5	3	2
P	Trehalose	SWEET	-1.40288	0.957933	0.134999	0.309947	0	0	1	1
Q	Glycine	WT	-0.0159458	1.34597	-0.328801	-1.00123	1	1	1	3
R	Fructose	WT	-0.937907	1.40696	-0.162855	-0.306195	1	2	0	2
S	Nonanoic_acid	WT	-0.420028	1.48494	-0.611446	-0.453467	4	2	1	3
T	Ornithine	WT	-0.964789	0.837953	-0.749261	0.876097	3	3	2	3
U	Sucrose	SWEET	-0.401932	1.12133	-1.14745	0.428055	2	2	6	3
V	Tetradecanoic_acid	SWEET	-0.796635	1.35074	-0.705615	0.151511	0	0	3	1
W	Fructose	SWEET	-0.321307	1.36757	-0.990732	-0.0555319	1	1	1	3
X	-	-	-	-	-	-	0	0	0	0
Y	-	-	-	-	-	-	0	0	0	0
Z	Trehalose	WT	0	0	0	0	1	4	5	3
