# Supplementary material for: Regulatory Modules of Metabolites and Protein Phosphorylation in Arabidopsis Genotypes With Altered Sucrose Allocation
Source: Front Plant Sci. 2022 May 19;13:891405. doi: 10.3389/fpls.2022.891405 (PMC9161306; doi:10.3389/fpls.2022.891405)
Supplement: Supplementary file 6 [file Table_6.XLSX]

## Sheet: ST6A Metabolites rel. to WT
			PGM				PGM (Kruskal–Wallis)				SWEET				SWEET (Kruskal–Wallis)
Metabolite	Type	Subtype	DR	DS	NR	NS	DR	DS	NR	NS	DR	DS	NR	NS	DR	DS	NR	NS
Alanine	Amino acid	Proteinogenic	-0.531301	0.0491097	-0.569432	0.00695199	0.0282801	0.87278	0.0550088	1	-0.25952	0.539514	-0.86258	-0.16735	0.201243	0.0163092	0.037373	0.200185
Arginine	Amino acid	Proteinogenic	-0.377214	-0.015919	-0.649412	-0.236583	0.42334	0.465209	0.100348	0.100348	0.172239	0.297608	0.309078	0.718539	0.630954	0.0284597	0.201243	0.0546639
Asparagine	Amino acid	Proteinogenic	-0.0351253	-0.0523593	-0.520273	0.0303878	0.855132	0.87278	0.144127	0.83117	0.386558	0.288525	0.25716	0.154325	0.0163092	0.0163092	0.336668	0.336668
Aspartic_acid	Amino acid	Proteinogenic	-0.501427	0.0910165	-0.0292592	-0.141209	0.109315	0.521839	0.121335	0.36131	-0.148872	0.615591	0.139288	-0.0503454	0.583882	0.0163092	0.715001	0.87278
Glutamic_acid	Amino acid	Proteinogenic	-0.508881	0.109709	-0.413778	-0.0218782	0.200185	0.336668	0.201243	0.855132	-0.196604	0.464861	-0.777179	-0.233586	0.200185	0.037373	0.0163092	0.42334
Glycine	Amino acid	Proteinogenic	-0.339118	-0.166762	-0.0617826	-0.0647204	0.521839	0.748774	0.806496	0.855132	-0.307043	-1.18248	-0.140108	-0.636989	0.201243	0.00394775	0.855132	0.0546639
Histidine	Amino acid	Proteinogenic	0.226001	1.15264	-0.541396	0.26417	0.117185	0.00394775	0.36131	0.135593	0.460064	1.27777	0.0696463	-0.342493	0.36131	0.00394775	0.630954	0.630954
Isoleucine	Amino acid	Proteinogenic	-0.69951	-0.381186	-0.850689	-0.283543	0.109315	0.0781691	0.0176221	0.0678892	0.00459872	0.517942	-0.531922	0.275599	0.630954	0.0546639	0.200185	0.144127
Leucine	Amino acid	Proteinogenic	-0.835296	-0.50947	-0.429749	-0.414404	0.109315	0.0284597	0.117185	0.0880815	-0.404418	0.205564	-0.694113	0.103751	0.521839	0.262332	0.0446097	0.521839
Lysine	Amino acid	Proteinogenic	0.0996636	0.448555	-0.372406	-0.19775	0.583882	0.00648531	0.465209	0.36131	-0.112375	0.393929	-0.216016	0.212135	0.630954	0.037373	0.87278	0.87278
Methionine	Amino acid	Proteinogenic	0.101866	0.702889	-0.117215	0.112218	0.36131	0.0104056	0.583882	0.465209	-0.144396	1.37615	-0.333861	0.302269	0.42334	0.00394775	0.336668	0.144127
Phenylalanine	Amino acid	Proteinogenic	0.0759644	0.296344	-0.126155	0.109398	0.465209	0.0546639	0.855132	0.669815	-0.477225	0.648064	-0.569826	-0.0884606	0.109315	0.00394775	0.109315	0.748774
Proline	Amino acid	Proteinogenic	0.127039	-0.196582	-0.0175667	-0.77159	0.464702	0.0472018	0.715001	0.0061699	-0.0101351	0.431033	-0.674948	0.170676	0.36131	0.0678892	0.0163092	0.855132
Serine	Amino acid	Proteinogenic	-0.344163	0.349538	-0.437623	0.0890107	0.200825	0.0163092	0.0678892	0.583882	-0.191324	0.230576	-0.100402	-0.220486	0.521839	0.262332	0.465209	0.336668
Tryptophan	Amino acid	Proteinogenic	-0.410375	0.585712	-0.458196	0.0797428	0.336668	0.0546639	0.465209	0.669815	-0.0144861	1.23565	-0.244275	-0.146341	0.87278	0.00394775	0.87278	0.87278
Tyrosine	Amino acid	Proteinogenic	-0.346901	0.166151	-0.42725	0.0879673	0.336668	0.273322	0.201243	0.583882	-1.1368	0.456764	-1.58418	0.108188	0.0163092	0.0249747	0.00648531	0.87278
Valine	Amino acid	Proteinogenic	-0.594793	-0.22848	-0.613189	-0.18343	0.200185	0.200185	0.0176221	0.201243	-0.262189	0.435176	-0.582118	0.347723	0.521839	0.037373	0.109315	0.0249747
Beta-alanine	Amino acid	Non-proteinogenic	0.0673875	-0.453825	0.0753116	0.0107633	0.465209	0.0176221	1	0.855132	-0.17474	0.262199	-0.101039	1.06178	0.0274863	0.273322	0.748774	0.0249747
Ornithine	Amino acid	Non-proteinogenic	-0.301725	0.469766	-0.640242	-0.0946872	0.521839	0.0061699	0.144127	0.36131	0.284509	0.272424	-0.666979	-0.553321	0.87278	0.0249747	0.109315	0.109315
Glycerol-3-phosphate	Ester	Phosphoric ester	-0.0968416	-0.569487	0.348669	0.474046	0.465209	0.0163092	0.583882	0.0446097	-0.153941	0.0983609	-0.0795409	-0.125686	0.262332	0.630954	1	0.583882
Docosanoic_acid	Fatty acid	Saturated fatty acid	0.255662	-0.234496	0.0835556	0.00995675	0.0678892	0.0546639	0.465209	0.286422	-0.10179	0.0248002	-0.450476	0.333413	0.748774	1	0.109315	0.100348
Hexadecanoic_acid	Fatty acid	Saturated fatty acid	-0.382248	-1.64375	0.466496	0.126523	0.0061699	0.00394775	0.144127	0.135593	-0.394515	-2.24874	-0.1063	0.33283	0.00648531	0.00394775	0.521839	0.0061699
Nonanoic_acid	Fatty acid	Saturated fatty acid	-0.189257	-0.870211	0.200865	0.17505	0.201243	0.0061699	0.583882	0.273322	-0.150669	-0.640209	-0.339028	0.116202	0.200185	0.037373	0.109315	0.36131
Octadecanoic_acid	Fatty acid	Saturated fatty acid	-0.471156	-1.09007	0.231928	0.266814	0.0061699	0.00394775	0.200825	0.0274863	-0.537088	-2.29758	-0.0305435	0.305775	0.00394775	0.00394775	0.748774	0.0143059
Octanoic_acid	Fatty acid	Saturated fatty acid	-0.0813433	-0.524231	-0.140726	-0.203573	0.583882	0.0546639	0.273322	0.36131	-0.278941	-0.433336	-0.254279	0.206943	0.262332	0.149541	0.201243	0.36131
Tetradecanoic_acid	Fatty acid	Saturated fatty acid	-0.461866	-1.57631	0.619712	0.161896	0.0061699	0.00394775	0.273322	0.286422	-0.353574	-1.87526	0.122193	0.445846	0.0104056	0.00394775	0.52111	0.0061699
Phosphoric_acid	Inorganic acid	Weak inorganic acid	0.0691707	0.11227	-0.0322856	0.000918119	0.286422	0.715001	1	0.669815	-0.27634	0.35066	-0.309224	-0.704524	0.0781691	0.100348	0.0330063	0.037373
Nicotinic_acid	Organic acid	Pyridinecarboxylic acid	0.143593	0.126002	0.070723	0.0674368	0.273322	0.521839	0.583882	0.201243	0.0461087	0.313093	-0.118537	0.595534	1	0.0546639	0.87278	0.0105871
Citric_acids	Organic acid	Other organic acid	0.135118	-0.0804782	0.0478966	0.416877	0.336668	0.748774	0.83117	0.144127	-0.270006	0.43988	-0.341475	0.142737	0.200185	0.149541	0.200185	0.465209
Fumaric_acid	Organic acid	Dicarboxylic acid	0.341235	0.0491169	0.530852	0.625393	0.42334	0.521839	0.0176221	0.0061699	-0.526306	0.295158	-0.251173	0.277785	0.037373	0.87278	0.42334	0.42334
Malic_acid	Organic acid	Dicarboxylic acid	-0.0727171	-0.134956	0.0329919	0.298968	0.87278	0.521839	0.583882	0.715001	-0.504909	0.562684	-0.0217645	-0.295137	0.037373	0.200185	0.715001	0.521839
Succinic_acid	Organic acid	Dicarboxylic acid	-0.24793	-0.119723	-0.019876	0.433691	0.273322	0.521839	0.806496	0.273322	-0.633205	0.0401281	-0.736737	-0.341533	0.0104056	0.87278	0.0105871	0.201243
Pyruvic_acid	Organic acid	Alpha-keto acid	-0.31092	-0.680753	-0.207716	0.295747	0.100348	0.0061699	0.465209	0.36131	-1.04427	-0.396735	-0.370123	0.377601	0.0105152	0.144127	0.037373	0.36131
Putrescine	Polyamine	Diamine	0.158725	0.402889	0.303707	0.330073	0.715001	0.109315	0.754023	0.0143059	-1.02361	-0.316523	0.579116	-0.541083	0.0282801	0.0546639	0.855132	0.0678892
Fructose	Sugar	Monosaccharide	0.646603	2.42524	-1.2713	-0.175853	0.0162936	0.00394775	0.0446097	0.583882	0.136696	1.82444	-1.88666	0.295964	0.36131	0.0546639	0.0249747	0.715001
Glucose	Sugar	Monosaccharide	0.253735	0.90381	-0.33447	-0.381855	0.630954	0.0163092	0.273322	0.286422	-0.393021	0.981392	-0.674848	-0.0368337	0.42334	0.0546639	0.0546639	0.715001
Maltose	Sugar	Disaccharide	1.28224	0.828227	-0.65413	-0.53253	0.0061699	0.00394775	0.286422	0.0176221	-0.217325	1.28486	-0.883591	1.03035	0.273322	0.00394775	0.0781691	0.100348
Sucrose	Sugar	Disaccharide	1.47776	1.273	-2.36773	-1.47589	0.0061699	0.00394775	0.0105152	0.0105152	-1.67913	1.61826	-2.96716	1.25083	0.00902344	0.00648531	0.00394775	0.149541
Trehalose	Sugar	Disaccharide	-1.16571	0.901435	0.460597	-1.78787	0.855132	0.262332	0.715001	0.0880815	-3.99765	0.901786	-1.32939	0.156941	0.0678892	0.583882	0.037373	0.465209
Erythritol	Sugar alcohol	Polyol	-0.0312541	0.341711	-1.50667	0.372965	0.87278	0.149541	0.286422	0.36131	-0.563475	-0.0317271	-0.490221	-0.174135	0.149541	0.87278	0.521839	0.855132
Glycerol	Sugar alcohol	Polyol	0.0829557	-0.62357	0.170806	-0.0134898	0.87278	0.0249747	0.715001	0.806496	-0.179708	-0.527796	-0.429693	0.288251	0.262332	0.149541	0.0105152	0.916815
myo-Inositol	Sugar alcohol	Cyclic polyol	-0.154995	0.209466	-0.264491	0.0545433	1	0.748774	0.465209	0.715001	-0.100658	0.577533	-0.686825	0.698338	1	0.0249747	0.0781691	0.0284597

## Sheet: ST6B Phosphopeptides rel. to WT
											PGM				PGM (Kruskal–Wallis)				SWEET				SWEET (Kruskal–Wallis)
Phosphopeptide	Type	Subtype	Protein	MAPMAN	DESCRIPTION	Bin	Bin3	Bin2	Bin1	bin selected?	DR	DS	NR	NS	DR	DS	NR	NS	DR	DS	NR	NS	DR	DS	NR	NS
AAAVAALSQVLVAENKKS(1)PDT(0.113)S(0.861)PT(0.026)R	Cell	cell.organisation	AT2G41740	cell.organisation	actin_binding_|_chr2:17410715-17417740_REVERSE_-_Symbols:_VLN2,_ATVLN2_|_VLN2_(VILLIN_2)	31.1	31.1	31.1	31	Y	-2.42646	-0.949542	-6.28265	-0.691302	0.0176221	0.0546639	0.0880815	0.100348	-0.207996	-0.887542	-1.05107	-1.84167	0.521839	0.109315	0.42334	0.0550088
AAAVAALSQVLVAENKKS(1)PDT(0.117)S(0.853)PT(0.03)R	Cell	cell.organisation	AT2G41740	cell.organisation	actin_binding_|_chr2:17410715-17417740_REVERSE_-_Symbols:_VLN2,_ATVLN2_|_VLN2_(VILLIN_2)	31.1	31.1	31.1	31	Y	-1.48289	-0.597117	-2.31385	-1.3872	0.0781691	0.262332	0.135593	0.100348	0.0547878	-0.582863	-0.523752	-1.79754	0.87278	0.42334	0.200185	0.0190165
AEALAALT(0.001)S(0.002)AFNS(0.081)S(0.081)PS(0.725)S(0.081)KS(0.029)PPRR	Cell	cell.organisation	AT3G57410	cell.organisation	actin_binding_|_chr3:21243136-21251100_REVERSE_-_Symbols:_VLN3,_ATVLN3_|_VLN3_(VILLIN_3)	31.1	31.1	31.1	31	Y	-0.575673	-0.0381023	-0.377551	-0.112626	0.149541	1	0.393769	0.754023	-0.332436	0.0394036	0.241377	0.440331	0.262332	1	0.42334	0.0678892
AEALAALTSAFNS(0.065)S(0.065)PS(0.672)S(0.672)KS(0.526)PPRR	Cell	cell.organisation	AT3G57410	cell.organisation	actin_binding_|_chr3:21243136-21251100_REVERSE_-_Symbols:_VLN3,_ATVLN3_|_VLN3_(VILLIN_3)	31.1	31.1	31.1	31	Y	-0.118918	-0.0243878	-0.446744	0.0393518	0.748774	0.83117	0.806496	1	0.10882	-0.155246	0.464829	-2.67976	0.583882	0.327187	0.464702	0.135593
AEALAALTSAFNSSPSS(0.001)KS(0.999)PPR	Cell	cell.organisation	AT3G57410	cell.organisation	actin_binding_|_chr3:21243136-21251100_REVERSE_-_Symbols:_VLN3,_ATVLN3_|_VLN3_(VILLIN_3)	31.1	31.1	31.1	31	Y	-2.24258	-0.486614	-4.28971	-1.07146	0.201243	0.36131	0.0388671	0.273322	0.069569	-0.00186372	-4.59987	-2.55667	0.748774	1	0.0190165	0.0105152
AETAETINTTIS(0.034)S(0.963)PPPES(0.003)ESSTTISAMTDPTSQEAASK	Cell	cell.organisation	AT1G47200	cell.organisation	Symbols:_WPP2_|_WPP2_|_chr1:17298031-17298817_REVERSE	31.1	31.1	31.1	31	Y	2.4556	-0.489515	-1.47008	4.72018	0.0284597	0.0832645	0.462433	0.0143059	2.79822	1.97128	-1.28746	0.466628	0.0446097	0.393769	0.624206	0.563703
ALLNGPGNYS(1)FNK	Cell	cell.organisation	AT1G24764	cell.organisation	microtubule_binding_|_chr1:8759533-8763355_REVERSE_-_Symbols:_ATMAP70-2_|_ATMAP70-2_(microtubule-associated_proteins_70-2)	31.1	31.1	31.1	31	Y	-0.383918	1.30688	0.392437	0.0194757	0.336668	0.0880815	0.0707011	0.715001	-0.705173	0.1658	0.564645	-0.74956	0.201243	0.393769	0.109315	0.521839
AS(0.026)S(0.974)GPDLSEIPNPADFPVIR	Cell	cell.organisation	AT5G59210	cell.organisation	myosin_heavy_chain-related_|_chr5:23890606-23893665_REVERSE	31.1	31.1	31.1	31	Y	-1.82024	1.1741	-1.11307	-0.553444	0.0781691	0.0880815	0.121335	0.465209	-0.550107	1.19433	1.13132	-1.13857	0.521839	0.0274863	0.336668	0.109315
AS(0.959)NS(0.041)EKNPLLSDEKPK	Cell	cell.organisation	AT4G35450	cell.organisation	protein_binding_|_chr4:16839669-16842077_FORWARD_-_Symbols:_AKR2,_AFT,_AKR2A_|_AKR2_(ANKYRIN_REPEAT-CONTAINING_PROTEIN_2)	31.1	31.1	31.1	31	Y	-0.295214	0.145806	-0.756513	4.57052	0.262332	0.327187	0.0707011	0.0143059	-0.343441	2.00006	0.290647	3.53632	0.521839	0.36131	0.336668	0.0105152
AS(1)PNIQPANVNR	Cell	cell.organisation	AT5G10470	cell.organisation	kinesin_motor_protein-related_|_chr5:3289925-3297373_REVERSE	31.1	31.1	31.1	31	Y	0.26416	1.8065	0.706224	2.89083	1	0.522431	0.135593	0.347208	0.00711112	0.0498692	1.00774	-0.0549975	1	0.77283	0.109315	1
AT(1)DIDDEWGQDGVER	Cell	cell.organisation	AT4G04020	cell.organisation	structural_molecule_|_chr4:1932144-1933950_FORWARD_-_Symbols:_FIB_|_FIB_(FIBRILLIN)	31.1	31.1	31.1	31	Y	-0.80271	-0.352431	-0.0673847	0.387515	0.00902344	0.465209	0.522431	0.583882	0.0962171	-0.128837	0.0635047	0.0200848	0.855132	1	0.521839	1
DES(1)DGGDGET(0.004)ES(0.995)QRLDEEEQT(0.001)VTK	Cell	cell.organisation	AT1G42550	cell.organisation	Symbols:_PMI1_|_PMI1_(PLASTID_MOVEMENT_IMPAIRED1)_|_chr1:15977014-15979952_FORWARD	31.1	31.1	31.1	31	Y	0.650773	-0.631666	0.0843775	0.00858989	0.109315	0.521839	0.669815	0.855132	0.157367	-0.849128	-0.395527	-0.666908	1	0.630954	0.201243	0.262332
DESDGGDGETES(1)QRLDEEEQTVTK	Cell	cell.organisation	AT1G42550	cell.organisation	Symbols:_PMI1_|_PMI1_(PLASTID_MOVEMENT_IMPAIRED1)_|_chr1:15977014-15979952_FORWARD	31.1	31.1	31.1	31	Y	0.523497	-0.271877	0.799576	0.492142	0.0781691	0.87278	0.0105152	0.465209	-0.116309	-1.75474	-0.355384	0.357897	0.748774	0.521839	0.336668	0.42334
EALEDS(0.5)S(0.5)HEMEIPETSNK	Cell	cell.organisation	AT3G12020	cell.organisation	kinesin_motor_protein-related_|_chr3:3827016-3834146_FORWARD	31.1	31.1	31.1	31	Y	-0.194069	-0.12498	-0.229195	-3.28124	0.336668	1	0.83117	0.438578	-0.340918	0.267104	0.16765	-3.47821	0.0781691	0.748774	0.630954	0.0880815
EALEDS(0.849)S(0.151)HEMEIPETSNK	Cell	cell.organisation	AT3G12020	cell.organisation	kinesin_motor_protein-related_|_chr3:3827016-3834146_FORWARD	31.1	31.1	31.1	31	Y	0.236855	-0.34508	-0.467259	-3.42823	0.42334	0.273322	0.286422	0.438578	0.39203	0.101805	-0.809189	-3.33631	0.0678892	0.715001	0.0781691	0.393769
EALT(1)T(1)DDDDNDDLGTHFNIEK	Cell	cell.organisation	AT1G24460	cell.organisation	unknown_protein_|_chr1:8666072-8672651_FORWARD	31.1	31.1	31.1	31	Y	0.37809	-0.738891	-1.93096	-3.71143	1	0.630954	0.296718	0.0201368	0.0448966	0.170278	-0.946131	0.439489	0.806496	0.748774	0.347208	0.87278
EEAAS(0.003)S(0.997)PVSGAADHQVPAS(1)P	Cell	cell.organisation	AT5G55230	cell.organisation	microtubule_binding_|_chr5:22402028-22405492_FORWARD_-_Symbols:_ATMAP65-1,_MAP65-1_|_ATMAP65-1_(MICROTUBULE-ASSOCIATED_PROTEINS_65-1)	31.1	31.1	31.1	31	Y	0.470656	0.0799077	1.45728	-0.136957	0.149541	0.77283	0.77283	0.583882	1.21201	3.58066	-0.574792	-0.305318	0.0163092	0.0330063	0.200825	0.630954
EEEEVS(1)PAAEASAEEAKPK	Cell	cell.organisation	AT3G57410	cell.organisation	actin_binding_|_chr3:21243136-21251100_REVERSE_-_Symbols:_VLN3,_ATVLN3_|_VLN3_(VILLIN_3)	31.1	31.1	31.1	31	Y	-5.63466	-2.00054	1.00019	-0.209043	0.0330063	0.0678892	0.200825	1	0.437142	-0.963121	0.373409	-1.40293	0.630954	0.336668	0.36131	0.583882
ENS(1)GFGFLLTR	Cell	cell.organisation	AT5G20490	cell.organisation	motor/_protein_binding_|_chr5:6926623-6936825_REVERSE_-_Symbols:_XIK,_ATXIK,_XI-17_|_XIK	31.1	31.1	31.1	31	Y	-1.18311	1.97116	-3.75309	-0.380863	0.0546639	0.0330063	0.0201368	0.465209	0.363153	2.48518	0.111036	-0.628261	1	0.0190165	0.87278	0.200185
ETLNRPAAPTNYVAISKEEAASSPVSGAADHQVPAS(1)P	Cell	cell.organisation	AT5G55230	cell.organisation	microtubule_binding_|_chr5:22402028-22405492_FORWARD_-_Symbols:_ATMAP65-1,_MAP65-1_|_ATMAP65-1_(MICROTUBULE-ASSOCIATED_PROTEINS_65-1)	31.1	31.1	31.1	31	Y	-1.23486	-0.453127	-1.26637	-0.0419611	0.0546639	0.521839	0.0880815	0.855132	-0.499521	-0.366544	-0.711486	-0.602926	0.42334	0.42334	0.336668	0.42334
FDGEES(1)PPPDFDEDR	Cell	cell.organisation	AT5G53310	cell.organisation	myosin_heavy_chain-related_|_chr5:21634581-21636355_FORWARD	31.1	31.1	31.1	31	Y	0.0466761	0.083533	0.669079	-0.374174	0.87278	0.630954	0.393769	0.220671	-0.426843	-0.138616	0.0286395	-0.563806	0.583882	0.87278	0.87278	0.174525
FDGEESPPPDFDEDRS(0.405)VGEVDGGDHT(0.595)PFAGGK	Cell	cell.organisation	AT5G53310	cell.organisation	myosin_heavy_chain-related_|_chr5:21634581-21636355_FORWARD	31.1	31.1	31.1	31	Y	-2.48276	0.321578	0.786664	0.845446	0.262332	0.262332	0.200825	0.250592	-2.85887	0.0307893	0.336244	0.131258	0.144127	1	0.262332	0.465209
GNDNWDAFQNLLLKDNDS(1)EPEELLR	Cell	cell.organisation	AT4G27430	cell.organisation	transcription_activator_|_chr4:13718679-13723047_FORWARD_-_Symbols:_CIP7_|_CIP7_(COP1-INTERACTING_PROTEIN_7)	31.1	31.1	31.1	31	Y	-2.3997	-0.764906	-0.423716	-0.607488	0.465209	0.149541	0.83117	0.36131	0.239069	-0.664577	-3.04406	-1.01616	0.87278	0.200185	0.135593	0.262332
GPGNYS(1)FNK	Cell	cell.organisation	AT1G68060	cell.organisation	microtubule_binding_|_chr1:25510941-25514500_REVERSE_-_Symbols:_ATMAP70-1_|_ATMAP70-1_(microtubule-associated_proteins_70-1)	31.1	31.1	31.1	31	Y	-0.145474	1.88588	-0.997892	-0.487306	0.748774	0.0678892	0.220671	0.36131	1.30537	2.58408	2.60788	-0.576063	0.262332	0.0284597	0.144127	0.336668
GPVSEGAGS(1)PK	Cell	cell.organisation	AT4G16340	cell.organisation	GTP_binding_/_GTPase_binding_/_guanyl-nucleotide_exchange_factor_|_chr4:9228185-9241317_REVERSE_-_Symbols:_SPK1_|_SPK1_(SPIKE1)	31.1	31.1	31.1	31	Y	-0.16259	0.558391	1.30207	-0.678191	0.748774	0.037373	0.462433	0.0526323	0.28077	-0.25666	0.356768	0.746612	0.521839	0.87278	0.347208	0.916815
GVEFDDDLET(1)EKS(1)DGT(1)IGER	Cell	cell.organisation	AT1G42550	cell.organisation	Symbols:_PMI1_|_PMI1_(PLASTID_MOVEMENT_IMPAIRED1)_|_chr1:15977014-15979952_FORWARD	31.1	31.1	31.1	31	Y	0.043251	-1.16111	-0.00290925	0.0983863	0.87278	0.109315	0.669815	1	-0.8164	-1.05522	0.241937	-0.34522	0.0249747	0.200185	0.36131	0.262332
HYSEDVGEVQASQEKPVS(1)PKK	Cell	cell.organisation	AT4G27430	cell.organisation	transcription_activator_|_chr4:13718679-13723047_FORWARD_-_Symbols:_CIP7_|_CIP7_(COP1-INTERACTING_PROTEIN_7)	31.1	31.1	31.1	31	Y	-1.77927	-0.553496	-4.30017	-1.38272	0.0781691	0.521839	0.83117	0.796253	-0.32398	-1.20592	-3.52734	-2.37862	0.630954	0.149541	0.87278	0.144127
IIDHDNNGKIS(1)PR	Cell	cell.organisation	AT4G37010	cell.organisation	Symbols:_CEN2_|_caltractin,_putative_/_centrin,_putative_|_chr4:17444309-17445615_FORWARD	31.1	31.1	31.1	31	Y	-0.892443	0.844891	-0.810036	-0.488524	0.42334	0.0546639	0.0526323	0.100348	-1.21472	0.522784	-0.323485	-0.336147	0.273322	0.262332	0.250592	0.262332
IPEPS(1)VHS(1)EEEVFEDGEEIDGGVR	Cell	cell.organisation	AT4G18950	signalling.MAP???kinases.putative_MAP3K,_Raf-like	ankyrin_protein_kinase,_putative_|_chr4:10375364-10378390_FORWARD	31.1	31.1	31.1	31	Y	0.679277	-0.162194	0.0428463	-1.39362	0.465209	0.748774	0.77283	0.286422	3.75552	0.254211	2.6533	1.00135	0.100348	0.630954	0.327187	0.42334
IS(0.001)S(0.187)RKS(0.812)PDLGK	Cell	cell.organisation	AT3G27960	cell.organisation	kinesin_light_chain-related_|_chr3:10380380-10383092_REVERSE	31.1	31.1	31.1	31	Y	-1.17315	-0.192335	-1.80476	-0.35353	0.200185	0.336668	0.135593	0.286422	-0.495783	-0.337031	-0.335648	-0.58568	0.87278	0.465209	0.630954	0.0781691
KKS(1)PDT(0.673)S(0.326)PS(0.001)AEAK	Cell	cell.organisation	AT3G57410	cell.organisation	actin_binding_|_chr3:21243136-21251100_REVERSE_-_Symbols:_VLN3,_ATVLN3_|_VLN3_(VILLIN_3)	31.1	31.1	31.1	31	Y	-0.143634	0.273951	1.325	-0.108141	0.87278	0.465209	0.393769	0.462433	-0.313751	1.69485	0.268374	-0.52404	0.748774	0.100348	0.42334	0.144127
KQS(0.214)KT(0.903)S(0.869)FS(0.033)VPS(0.981)PK	Cell	cell.organisation	AT1G42550	cell.organisation	Symbols:_PMI1_|_PMI1_(PLASTID_MOVEMENT_IMPAIRED1)_|_chr1:15977014-15979952_FORWARD	31.1	31.1	31.1	31	Y	0.397142	3.66173	-0.486065	0.15912	0.42334	0.0880815	0.286422	0.456057	0.201445	3.11478	0.553852	4.93322	0.748774	0.0880815	0.149541	0.0105871
KQS(0.698)KT(0.291)S(0.011)FSVPS(1)PK	Cell	cell.organisation	AT1G42550	cell.organisation	Symbols:_PMI1_|_PMI1_(PLASTID_MOVEMENT_IMPAIRED1)_|_chr1:15977014-15979952_FORWARD	31.1	31.1	31.1	31	Y	-0.7069	-0.319039	-0.333776	-0.0272305	0.109315	0.42334	0.196706	0.715001	-0.274818	-0.302426	-0.333231	-0.32634	0.630954	0.521839	0.336668	0.521839
KQS(0.997)KT(0.005)S(0.999)FSVPS(1)PK	Cell	cell.organisation	AT1G42550	cell.organisation	Symbols:_PMI1_|_PMI1_(PLASTID_MOVEMENT_IMPAIRED1)_|_chr1:15977014-15979952_FORWARD	31.1	31.1	31.1	31	Y	0.716483	3.05923	0.191902	3.912	0.149541	0.0880815	0.83117	0.0143059	-0.0989111	0.00364068	-0.397781	0.155413	1	0.806496	0.336668	0.563703
LAQLRPVILDKPGNFSDDSGAS(0.197)S(0.803)DGETAVSSPSER	Cell	cell.organisation	AT5G66055	cell.organisation	protein_binding_|_chr5:26417156-26419264_REVERSE_-_Symbols:_EMB2036,_AKRP_|_AKRP_(ANKYRIN_REPEAT_PROTEIN)	31.1	31.1	31.1	31	Y	0.645202	0.426774	-0.286078	-5.70946	0.144127	0.42334	0.669815	0.0105152	0.426012	0.614437	-0.46583	-1.71436	0.100348	0.109315	0.273322	0.149541
LQEIWDEVGES(1)DDERDK	Cell	cell.organisation	AT5G55230	cell.organisation	microtubule_binding_|_chr5:22402028-22405492_FORWARD_-_Symbols:_ATMAP65-1,_MAP65-1_|_ATMAP65-1_(MICROTUBULE-ASSOCIATED_PROTEINS_65-1)	31.1	31.1	31.1	31	Y	-4.26649	-1.15305	-0.679815	-0.0938627	0.200825	0.521839	0.654721	0.855132	0.0157488	-0.767372	-0.400725	-0.901531	0.630954	0.748774	0.806496	0.200185
MDISELRS(1)GES(1)VDDESENYLSDLGK	Cell	cell.organisation	AT1G42550	cell.organisation	Symbols:_PMI1_|_PMI1_(PLASTID_MOVEMENT_IMPAIRED1)_|_chr1:15977014-15979952_FORWARD	31.1	31.1	31.1	31	Y	-0.438667	-0.330838	0.0015046	1.50964	0.200185	0.521839	0.83117	0.0433081	-0.0524864	-0.465533	0.308971	3.39164	0.748774	0.630954	0.521839	0.0880815
MYSGS(0.017)S(0.978)DGES(0.005)HDTSTQR	Cell	cell.organisation	AT5G18580	cell.organisation	protein_phosphatase_type_2B_regulator_|_chr5:6174996-6178401_FORWARD_-_Symbols:_FASS,_TON2,_EMB40,_FS1,_GDO,_FASS_2_|_FASS_(FASS_1)	31.1	31.1	31.1	31	Y	0.81449	-0.896088	-0.0734014	0.385308	0.037373	0.273322	0.286422	0.201243	0.765344	0.244778	0.104935	0.577202	0.037373	0.583882	0.521839	0.200185
NFANS(1)FGRK	Cell	cell.organisation	AT1G42550	cell.organisation	Symbols:_PMI1_|_PMI1_(PLASTID_MOVEMENT_IMPAIRED1)_|_chr1:15977014-15979952_FORWARD	31.1	31.1	31.1	31	Y	0.156188	0.183905	0.241731	0.0248729	0.630954	0.521839	0.286422	1	-0.344993	0.00798775	0.392754	-0.492153	0.109315	0.630954	0.109315	0.42334
NGHGDFEDLS(1)ENGS(1)IINDSLDPTDR	Cell	cell.organisation	AT4G16340	cell.organisation	GTP_binding_/_GTPase_binding_/_guanyl-nucleotide_exchange_factor_|_chr4:9228185-9241317_REVERSE_-_Symbols:_SPK1_|_SPK1_(SPIKE1)	31.1	31.1	31.1	31	Y	0.628685	-1.27326	-2.63803	0.719945	0.583882	0.521839	0.286422	0.464702	0.725337	-1.82448	-3.25202	0.167858	0.715001	0.521839	0.0880815	0.916815
NLS(1)TPPPVVR	Cell	cell.organisation	AT4G30160	cell.organisation	actin_binding_|_chr4:14753432-14760189_FORWARD_-_Symbols:_VLN4,_ATVLN4_|_VLN4_(ARABIDOPSIS_THALIANA_VILLIN_4)	31.1	31.1	31.1	31	Y	0.528591	-0.102263	-0.0346902	1.45909	0.36131	0.855132	0.286422	0.347208	1.39214	2.00036	0.739807	2.0292	0.144127	0.0104056	0.336668	0.100348
PAMPGLVS(0.011)VKT(0.986)PS(0.675)DT(0.329)PPLR	Cell	cell.organisation	AT4G10840	cell.organisation	kinesin_light_chain-related_|_chr4:6656516-6659265_FORWARD	31.1	31.1	31.1	31	Y	0.452978	0.0148962	-1.44636	-0.475202	0.273322	0.87278	0.0274863	0.220671	-0.114723	0.22864	0.997494	2.40999	0.465209	0.42334	0.117185	0.100348
PAMPGLVSVKT(0.968)PS(0.062)DT(0.969)PPLR	Cell	cell.organisation	AT4G10840	cell.organisation	kinesin_light_chain-related_|_chr4:6656516-6659265_FORWARD	31.1	31.1	31.1	31	Y	0.413113	0.425861	-0.953454	-0.36701	0.36131	0.42334	0.141645	0.583882	-0.307258	-0.293641	0.546485	-3.06226	0.174525	0.583882	0.601508	0.0550088
QLELALKLDS(1)PEESSNGESSR	Cell	cell.organisation	AT1G04780	cell.organisation	ankyrin_repeat_family_protein_|_chr1:1340669-1343584_REVERSE	31.1	31.1	31.1	31	Y	-1.52568	1.39815	-0.582039	-0.504547	0.200185	0.149541	0.393769	0.100348	0.811402	-0.4497	-0.38475	-0.401046	0.109315	0.336668	0.521839	0.149541
QVDALPAVAS(1)VDDFKDIK	Cell	cell.organisation	AT4G27430	cell.organisation	transcription_activator_|_chr4:13718679-13723047_FORWARD_-_Symbols:_CIP7_|_CIP7_(COP1-INTERACTING_PROTEIN_7)	31.1	31.1	31.1	31	Y	-0.667687	-0.771303	-0.688368	-0.66518	0.201243	0.144127	0.0274863	0.465209	-1.0932	0.114422	-0.573055	-3.83232	0.0284597	1	0.0678892	0.0284597
RLS(1)LS(1)PWR	Cell	cell.organisation	AT1G42550	cell.organisation	Symbols:_PMI1_|_PMI1_(PLASTID_MOVEMENT_IMPAIRED1)_|_chr1:15977014-15979952_FORWARD	31.1	31.1	31.1	31	Y	-0.494125	-1.32938	0.452819	-0.570773	0.109315	0.037373	0.141645	0.200825	-0.212747	-0.79664	0.256473	-1.20765	0.521839	0.109315	0.174525	0.201243
RNS(0.993)IS(0.004)T(0.004)PSLPPK	Cell	cell.organisation	AT5G10470	cell.organisation	kinesin_motor_protein-related_|_chr5:3289925-3297373_REVERSE	31.1	31.1	31.1	31	Y	-0.276398	1.53118	-1.00361	-3.25036	0.748774	0.201243	0.0550088	0.0550088	0.119911	0.724953	0.544234	-2.97766	0.748774	0.583882	0.109315	0.0446097
S(0.084)NS(0.916)MDGEMSSASFNIESILASVSGK	Cell	cell.organisation	AT1G43700	cell.organisation	protein_binding_/_transcription_factor_|_chr1:16484231-16486241_FORWARD_-_Symbols:_VIP1_|_VIP1_(VIRE2-INTERACTING_PROTEIN_1)	31.1	31.1	31.1	31	Y	-5.04591	-2.07321	-0.442831	0.365751	0.0678892	0.336668	0.83117	0.754023	-5.55125	-3.49641	-0.408548	0.312875	0.0190165	0.36131	1	0.916815
S(0.12)NS(0.885)S(0.995)NLDLEVMPR	Cell	cell.organisation	AT1G27500	cell.organisation	kinesin_light_chain-related_|_chr1:9551451-9554139_REVERSE	31.1	31.1	31.1	31	Y	-3.7432	-2.02745	-0.223502	-2.01424	0.393769	0.00648531	0.563703	0.0880815	0.0487956	-2.59596	-0.255604	-4.99706	0.465209	0.00394775	0.248213	0.109315
S(0.126)T(0.861)S(0.022)S(0.99)NPADDIPLTEAK	Cell	cell.organisation	AT2G41740	cell.organisation	actin_binding_|_chr2:17410715-17417740_REVERSE_-_Symbols:_VLN2,_ATVLN2_|_VLN2_(VILLIN_2)	31.1	31.1	31.1	31	Y	-0.432526	-1.03963	-2.98775	-1.31321	0.42334	0.0061699	0.0707011	0.0105871	0.702398	-1.75375	-0.780047	-4.80987	0.748774	0.0061699	0.262332	0.0105152
S(0.424)T(0.567)S(0.009)S(1)NPADDIPLTEAKDEEEASEVAGLEAK	Cell	cell.organisation	AT2G41740	cell.organisation	actin_binding_|_chr2:17410715-17417740_REVERSE_-_Symbols:_VLN2,_ATVLN2_|_VLN2_(VILLIN_2)	31.1	31.1	31.1	31	Y	-1.26043	1.44105	2.33862	-0.500261	0.109315	0.327187	0.563703	0.583882	-4.67567	3.91579	3.5075	-4.49383	0.0190165	0.0330063	0.135593	0.0330063
S(0.645)NS(0.355)MDGEMSSASFNIESILASVSGK	Cell	cell.organisation	AT1G43700	cell.organisation	protein_binding_/_transcription_factor_|_chr1:16484231-16486241_FORWARD_-_Symbols:_VIP1_|_VIP1_(VIRE2-INTERACTING_PROTEIN_1)	31.1	31.1	31.1	31	Y	3.93673	-0.887096	0.56207	1.5596	0.0176221	0.521839	0.327187	0.77283	4.90718	-0.331741	0.257123	0.528085	0.0105871	0.630954	0.465209	0.220671
S(0.972)AT(0.028)IEEDVASISGRPFSDPGSSK	Cell	cell.organisation	AT4G16340	cell.organisation	GTP_binding_/_GTPase_binding_/_guanyl-nucleotide_exchange_factor_|_chr4:9228185-9241317_REVERSE_-_Symbols:_SPK1_|_SPK1_(SPIKE1)	31.1	31.1	31.1	31	Y	-0.885291	0.369413	-2.61338	-0.488392	0.149541	0.117185	0.83117	0.583882	-0.778165	0.357079	-0.271749	-1.32733	0.465209	0.141645	0.630954	0.465209
S(0.997)MS(0.008)FS(0.995)PDRVR	Cell	cell.organisation	AT4G30160	cell.organisation	actin_binding_|_chr4:14753432-14760189_FORWARD_-_Symbols:_VLN4,_ATVLN4_|_VLN4_(ARABIDOPSIS_THALIANA_VILLIN_4)	31.1	31.1	31.1	31	Y	1.3936	-0.353304	0.097117	0.00806901	0.42334	0.336668	0.654721	0.855132	0.873338	0.0508123	0.246203	0.0216411	0.200185	1	0.462433	0.748774
S(1)FFVEDEER	Cell	cell.organisation	AT2G38750	cell.organisation	calcium_ion_binding_/_calcium-dependent_phospholipid_binding_|_chr2:16196265-16198491_REVERSE_-_Symbols:_ANNAT4_|_ANNAT4_(ANNEXIN_ARABIDOPSIS_4)	31.1	31.1	31.1	31	Y	-1.67433	-0.0196948	-0.676586	-0.201997	0.465209	0.855132	0.624206	0.916815	0.305131	0.244237	1.25155	-0.243057	0.87278	0.521839	0.201243	0.347208
S(1)LQNLIDPNARPPKK	Cell	cell.organisation	AT4G10840	cell.organisation	kinesin_light_chain-related_|_chr4:6656516-6659265_FORWARD	31.1	31.1	31.1	31	Y	-2.86192	0.401533	-0.767509	0.258978	0.0758002	0.200185	1	0.855132	-1.64756	0.00449353	-1.15687	-2.91395	0.347208	0.748774	0.465209	0.100348
S(1)PAFNALAATFESQNAR	Cell	cell.organisation	AT4G30160	cell.organisation	actin_binding_|_chr4:14753432-14760189_FORWARD_-_Symbols:_VLN4,_ATVLN4_|_VLN4_(ARABIDOPSIS_THALIANA_VILLIN_4)	31.1	31.1	31.1	31	Y	-3.81564	-0.558443	-3.87565	-1.44518	0.0176221	0.521839	0.0880815	0.144127	-0.453541	-0.0495373	0.295892	-1.61609	0.42334	0.87278	1	0.0678892
SDAALFTLEEGS(0.092)S(0.908)PVQNPSTAAEDSR	Cell	cell.organisation	AT5G65460	cell.organisation	kinesin_motor_protein-related_|_chr5:26161831-26169001_REVERSE	31.1	31.1	31.1	31	Y	-2.4109	0.625804	-1.64662	-0.211227	0.0678892	0.583882	0.0500435	0.855132	-1.39471	0.403117	-0.941707	-5.04735	0.109315	0.347208	0.0864107	0.0550088
SDAALFTLEEGS(0.68)S(0.32)PVQNPSTAAEDSR	Cell	cell.organisation	AT5G65460	cell.organisation	kinesin_motor_protein-related_|_chr5:26161831-26169001_REVERSE	31.1	31.1	31.1	31	Y	-1.58446	1.02434	-1.12747	-0.0818966	0.144127	0.0282801	0.196706	0.77283	0.0376179	1.10127	0.439862	0.646823	1	0.141645	0.336668	0.0433081
SDAALLNLEEGS(0.002)S(0.998)PIPNPSTAAEDSR	Cell	cell.organisation	AT5G10470	cell.organisation	kinesin_motor_protein-related_|_chr5:3289925-3297373_REVERSE	31.1	31.1	31.1	31	Y	1.13959	1.54518	-0.629175	0.815497	0.0176221	0.0446097	0.0864107	0.273322	0.500267	0.724953	0.0453638	0.14501	0.0176221	0.109315	0.754023	0.748774
SDAALLNLEEGS(0.815)S(0.185)PIPNPSTAAEDSR	Cell	cell.organisation	AT5G10470	cell.organisation	kinesin_motor_protein-related_|_chr5:3289925-3297373_REVERSE	31.1	31.1	31.1	31	Y	-0.303577	-0.791927	0.57045	-1.68281	0.715001	0.42334	0.148915	0.0678892	0.0338889	-2.77945	0.612793	-1.84819	0.583882	0.201243	0.220671	0.0546639
SEAWT(1)PAS(0.997)GVES(0.758)VS(0.244)DFHGMEHLNLDEPEEKPEEKPVQK	Cell	cell.organisation	AT1G42550	cell.organisation	Symbols:_PMI1_|_PMI1_(PLASTID_MOVEMENT_IMPAIRED1)_|_chr1:15977014-15979952_FORWARD	31.1	31.1	31.1	31	Y	-0.331772	1.1057	-0.0729362	-0.746457	0.0678892	0.0758002	0.669815	0.288844	0.0581692	-1.02964	-0.753182	-0.464549	0.855132	0.464702	0.144127	0.522431
SEAWT(1)PAS(0.998)GVES(0.002)VSDFHGMEHLNLDEPEEKPEEKPVQK	Cell	cell.organisation	AT1G42550	cell.organisation	Symbols:_PMI1_|_PMI1_(PLASTID_MOVEMENT_IMPAIRED1)_|_chr1:15977014-15979952_FORWARD	31.1	31.1	31.1	31	Y	0.334688	0.613029	0.54611	-0.648724	0.42334	0.174525	0.669815	0.77283	0.150275	-0.273141	0.502603	-0.731906	0.748774	0.715001	0.273322	0.393769
SES(1)GNRLSETDVGALYSQLK	Cell	cell.organisation	AT5G59210	cell.organisation	myosin_heavy_chain-related_|_chr5:23890606-23893665_REVERSE	31.1	31.1	31.1	31	Y	-3.60023	-0.538355	-3.00778	-0.763356	0.0105871	0.87278	0.0880815	0.36131	0.158143	-0.00434129	0.0628323	-0.279332	0.748774	0.748774	1	0.521839
SFS(1)VDSDFFDDLGVTEEK	Cell	cell.organisation	AT1G43700	cell.organisation	protein_binding_/_transcription_factor_|_chr1:16484231-16486241_FORWARD_-_Symbols:_VIP1_|_VIP1_(VIRE2-INTERACTING_PROTEIN_1)	31.1	31.1	31.1	31	Y	-2.36691	-0.158457	-0.792267	0.443617	0.200825	0.630954	0.179712	0.201243	-0.331757	0.121828	0.0858852	-0.180054	0.87278	1	0.916815	0.715001
SGES(1)VDDESENYLSDLGK	Cell	cell.organisation	AT1G42550	cell.organisation	Symbols:_PMI1_|_PMI1_(PLASTID_MOVEMENT_IMPAIRED1)_|_chr1:15977014-15979952_FORWARD	31.1	31.1	31.1	31	Y	-0.539561	-1.13253	-0.30304	2.4014	0.0781691	0.149541	0.393769	0.0832645	-0.0319761	-2.2706	-0.328679	0.318967	1	0.100348	0.149541	0.563703
SMAVSTQVLS(0.978)PS(0.022)LR	Cell	cell.organisation	AT5G10470	cell.organisation	kinesin_motor_protein-related_|_chr5:3289925-3297373_REVERSE	31.1	31.1	31.1	31	Y	0.0316724	-0.722582	0.118789	0.0927511	0.583882	0.109315	0.669815	0.855132	-0.18123	-1.11278	-0.239088	0.779049	0.42334	0.0249747	0.336668	0.0163092
SMAVSTQVLS(0.988)PS(0.017)LRAS(0.995)PNIQPANVNR	Cell	cell.organisation	AT5G10470	cell.organisation	kinesin_motor_protein-related_|_chr5:3289925-3297373_REVERSE	31.1	31.1	31.1	31	Y	1.0569	1.16218	0.324219	-1.83984	0.0176221	0.336668	0.286422	1	0.383894	0.103691	0.224813	0.102565	0.201243	0.36131	0.200185	0.630954
SMS(1)FS(1)PDRVR	Cell	cell.organisation	AT4G30160	cell.organisation	actin_binding_|_chr4:14753432-14760189_FORWARD_-_Symbols:_VLN4,_ATVLN4_|_VLN4_(ARABIDOPSIS_THALIANA_VILLIN_4)	31.1	31.1	31.1	31	Y	-1.54833	0.402197	1.32106	-0.612554	0.037373	0.327187	0.0770999	0.583882	-0.26583	1.31157	0.193058	-1.5817	0.521839	0.462433	1	0.273322
SNS(1)DDNLNALLQEEEDLVNAHR	Cell	cell.organisation	AT3G16060	cell.organisation	kinesin_motor_family_protein_|_chr3:5447343-5451527_FORWARD	31.1	31.1	31.1	31	Y	-2.79231	-0.394599	0.31479	-3.66907	0.0105871	0.521839	0.522431	0.196706	-2.66186	-0.788818	-0.224231	-3.22627	0.0190165	0.262332	0.273322	0.393769
SPLEVS(0.003)S(0.012)EGLS(0.057)T(0.059)EPDNKDVES(0.599)IES(0.674)T(0.674)S(0.789)PKPS(0.133)LDQR	Cell	cell.organisation	AT2G38440	cell.organisation	Symbols:_ITB1,_SCAR2,_DIS3,_WAVE4,_ATSCAR2_|_SCAR2_(SCAR_HOMOLOG_2)_|_chr2:16095329-16101221_FORWARD	31.1	31.1	31.1	31	Y	-0.479901	0.239526	-0.71193	0.635311	0.149541	0.42334	0.288844	0.36131	-0.727593	0.0863562	-0.237643	0.537163	0.100348	0.87278	0.83117	0.262332
SVASSTQVS(0.063)S(0.904)PS(0.026)S(0.007)K	Cell	cell.organisation	AT5G65460	cell.organisation	kinesin_motor_protein-related_|_chr5:26161831-26169001_REVERSE	31.1	31.1	31.1	31	Y	0.750023	-0.970226	2.07048	-0.196382	0.0104056	0.109315	0.393769	0.654721	0.40997	-0.367094	-0.336367	0.134551	0.200185	0.42334	0.36131	0.583882
T(0.001)GS(0.999)LES(1)PLR	Cell	cell.organisation	AT2G37080	cell.organisation	myosin_heavy_chain-related_|_chr2:15581386-15585186_REVERSE	31.1	31.1	31.1	31	Y	-0.870248	-0.369907	-0.110089	-0.290723	0.174525	0.250592	0.669815	1	0.0993141	0.262435	-0.0267323	-2.73511	0.855132	0.715001	0.630954	0.201243
T(0.001)PS(0.996)QRPS(0.003)TSSSSGGFNIGK	Cell	cell.organisation	AT1G04780	cell.organisation	ankyrin_repeat_family_protein_|_chr1:1340669-1343584_REVERSE	31.1	31.1	31.1	31	Y	0.396467	-3.18933	-0.333406	3.22247	0.100348	0.201243	0.438578	0.0282801	3.21307	0.111826	0.211073	2.766	0.100348	0.630954	0.669815	0.754023
TEEQDLIDQS(1)PPPSAPDPEPNSSTNPNSVIHPR	Cell	cell.organisation	AT3G57890	cell.organisation	tubulin-specific_chaperone_C-related_|_chr3:21438203-21442021_FORWARD	31.1	31.1	31.1	31	Y	-0.998527	-0.65652	-1.63998	-0.331111	0.0781691	0.42334	0.0864107	0.465209	-0.348105	-0.776987	-0.0261212	-1.1782	0.262332	0.465209	0.855132	0.0781691
TGS(1)LES(1)PLR	Cell	cell.organisation	AT2G37080	cell.organisation	myosin_heavy_chain-related_|_chr2:15581386-15585186_REVERSE	31.1	31.1	31.1	31	Y	-0.0701037	-0.0813297	0.479503	-0.194994	0.624206	0.87278	0.0330063	0.715001	0.976517	-0.13176	0.0162194	-2.98704	0.522431	0.87278	0.42334	0.100348
TNS(1)LALPR	Cell	cell.organisation	AT1G42550	cell.organisation	Symbols:_PMI1_|_PMI1_(PLASTID_MOVEMENT_IMPAIRED1)_|_chr1:15977014-15979952_FORWARD	31.1	31.1	31.1	31	Y	-0.616858	3.33243	-0.28177	0.130369	0.36131	0.0105152	0.200825	0.855132	-0.708523	2.82568	0.141837	-0.265937	0.149541	0.0190165	0.521839	0.521839
TSVSTS(0.003)T(0.048)S(0.829)S(0.12)GGLDS(0.001)LPR	Cell	cell.organisation	AT2G35630	cell.organisation	microtubule_binding_|_chr2:14966678-14980606_FORWARD_-_Symbols:_MOR1,_GEM1_|_MOR1_(MICROTUBULE_ORGANIZATION_1)	31.1	31.1	31.1	31	Y	0.464756	1.39928	-0.705369	-1.05344	0.144127	0.0284597	0.0864107	0.201243	0.337448	1.36914	-0.371822	-1.79333	0.36131	0.109315	0.273322	0.0546639
VAVPDTQPLS(0.001)NPPRT(0.999)PMKK	Cell	cell.organisation	AT4G10840	cell.organisation	kinesin_light_chain-related_|_chr4:6656516-6659265_FORWARD	31.1	31.1	31.1	31	Y	-2.92371	0.920532	-1.88148	-1.48051	0.0678892	1	0.624206	0.438578	-3.27905	1.46201	-1.98934	-0.774557	0.0880815	0.141645	0.347208	0.42334
VKDDSALQAS(1)PR	Cell	cell.organisation	AT3G27960	cell.organisation	kinesin_light_chain-related_|_chr3:10380380-10383092_REVERSE	31.1	31.1	31.1	31	Y	-0.0407415	0.267958	0.445233	0.164982	1	0.262332	0.296718	0.855132	0.310604	0.922816	1.08213	-0.205113	0.583882	0.336668	0.273322	0.748774
VNS(1)QLAS(0.997)PS(0.003)QPYSLR	Cell	cell.organisation	AT4G16340	cell.organisation	GTP_binding_/_GTPase_binding_/_guanyl-nucleotide_exchange_factor_|_chr4:9228185-9241317_REVERSE_-_Symbols:_SPK1_|_SPK1_(SPIKE1)	31.1	31.1	31.1	31	Y	-3.4958	0.11306	-0.465079	-0.537031	0.0446097	0.42334	0.522431	0.273322	-1.39367	0.231412	-3.29704	-0.491526	0.109315	0.630954	0.0446097	0.42334
VNS(1)QLAS(1)PSQPYSLR	Cell	cell.organisation	AT4G16340	cell.organisation	GTP_binding_/_GTPase_binding_/_guanyl-nucleotide_exchange_factor_|_chr4:9228185-9241317_REVERSE_-_Symbols:_SPK1_|_SPK1_(SPIKE1)	31.1	31.1	31.1	31	Y	-1.63111	-0.466686	-2.42499	-2.66718	0.36131	0.250592	0.0253473	0.200825	-3.27574	-0.583921	-2.02282	-1.188	0.0678892	0.174525	0.0446097	0.465209
VSDLLGDDDS(0.997)PS(0.003)RGGR	Cell	cell.organisation	AT1G04780	cell.organisation	ankyrin_repeat_family_protein_|_chr1:1340669-1343584_REVERSE	31.1	31.1	31.1	31	Y	-0.984793	-0.576031	-0.732984	0.00709095	0.149541	0.273322	0.220671	0.715001	-0.629015	-0.0912629	0.167475	0.0935587	0.336668	0.87278	1	0.87278
ES(0.002)S(0.073)S(0.812)S(0.504)S(0.4)HS(0.577)QHGEDRVAT(0.631)PVPEPK	Cell wall	cell wall.cell wall proteins	AT4G28300	cell_wall.cell_wall_proteins.HRGP	hydroxyproline-rich_glycoprotein_family_protein_|_chr4:14014653-14017068_FORWARD	10.5.4	10.5.4	10.5	10	Y	1.4139	-0.102449	-0.328646	-0.175257	0.462433	0.336668	1	1	0.247523	0.204038	-4.23223	-0.340219	0.83117	0.87278	0.00902344	0.42334
ESS(0.011)S(0.029)S(0.055)S(0.082)HS(0.919)QHGEDRVAT(0.904)PVPEPK	Cell wall	cell wall.cell wall proteins	AT4G28300	cell_wall.cell_wall_proteins.HRGP	hydroxyproline-rich_glycoprotein_family_protein_|_chr4:14014653-14017068_FORWARD	10.5.4	10.5.4	10.5	10	Y	3.58596	0.546533	-5.47915	0.0297401	0.135593	0.336668	0.0201368	0.754023	4.02364	0.384124	-0.766891	0.195157	0.0330063	0.200185	0.200185	0.465209
HMS(1)PPT(1)PPKAAT(1)PPPPPPR	Cell wall	cell wall.cell wall proteins	AT2G46630	cell_wall.cell_wall_proteins.LRR	unknown_protein_|_chr2:19145529-19146713_FORWARD	10.5.3	10.5.3	10.5	10	Y	3.00084	-0.32877	-0.311968	-0.987036	0.0284597	0.748774	0.83117	0.0284597	-0.0685396	-0.538897	-1.07544	-1.08796	0.347208	0.87278	0.715001	0.0104056
S(0.007)ES(0.993)LGHRS(1)DVS(1)S(1)PEAK	Cell wall	cell wall.cell wall proteins	AT3G48530	cell_wall.cell_wall_proteins	Symbols:_KING1_|_KING1_(SNF1-RELATED_PROTEIN_KINASE_REGULATORY_SUBUNIT_GAMMA_1)_|_chr3:17987378-17989763_FORWARD	10.5	10.5	10.5	10	Y	-0.267276	-0.906004	-0.891679	-6.01545	0.42334	0.148915	0.200825	0.0707011	-0.500931	1.60332	-0.581738	-5.1971	0.286422	0.141645	0.262332	0.393769
S(1)PPRQQDPPS(1)PPRQQQQPLT(1)PPR	Cell wall	cell wall.cell wall proteins	AT2G46630	cell_wall.cell_wall_proteins.LRR	unknown_protein_|_chr2:19145529-19146713_FORWARD	10.5.3	10.5.3	10.5	10	Y	-0.01219	1.19995	0.373883	-0.168129	0.748774	0.037373	0.3017	0.465209	-0.221754	0.449946	0.398508	-0.134487	1	0.262332	0.336668	0.715001
SES(1)LGHRS(1)DVS(1)S(1)PEAK	Cell wall	cell wall.cell wall proteins	AT3G48530	cell_wall.cell_wall_proteins	Symbols:_KING1_|_KING1_(SNF1-RELATED_PROTEIN_KINASE_REGULATORY_SUBUNIT_GAMMA_1)_|_chr3:17987378-17989763_FORWARD	10.5	10.5	10.5	10	Y	0.0246826	-1.18337	-1.21169	-1.42703	0.630954	0.0781691	0.135593	0.100348	0.558636	0.0495624	0.00698686	0.372933	0.630954	1	1	0.630954
SES(1)LGHRSDVSSPEAK	Cell wall	cell wall.cell wall proteins	AT3G48530	cell_wall.cell_wall_proteins	Symbols:_KING1_|_KING1_(SNF1-RELATED_PROTEIN_KINASE_REGULATORY_SUBUNIT_GAMMA_1)_|_chr3:17987378-17989763_FORWARD	10.5	10.5	10.5	10	Y	-1.70355	0.0731134	-1.24187	-1.4026	0.0546639	0.748774	0.286422	0.0338949	-1.68586	-0.187535	-0.68086	1.32228	0.0176221	0.748774	0.336668	0.806496
SSYT(0.001)S(0.999)PPS(1)PKEVQEALPPR	Cell wall	cell wall.cell wall proteins	AT2G46630	cell_wall.cell_wall_proteins.LRR	unknown_protein_|_chr2:19145529-19146713_FORWARD	10.5.3	10.5.3	10.5	10	Y	0.0721047	0.340568	1.73856	0.33221	0.336668	0.336668	0.200825	0.0330063	0.136655	-0.0232136	-0.757219	0.00208898	0.200185	1	0.0446097	1
SSYTS(1)PPS(1)PKEVQEALPPR	Cell wall	cell wall.cell wall proteins	AT2G46630	cell_wall.cell_wall_proteins.LRR	unknown_protein_|_chr2:19145529-19146713_FORWARD	10.5.3	10.5.3	10.5	10	Y	0.0375014	0.950899	-1.36669	0.913078	1	0.200185	0.135593	0.273322	-0.0754283	-0.0678238	-0.714678	0.192255	0.583882	0.748774	0.200185	0.336668
VAT(1)PVPEPK	Cell wall	cell wall.cell wall proteins	AT4G28300	cell_wall.cell_wall_proteins.HRGP	hydroxyproline-rich_glycoprotein_family_protein_|_chr4:14014653-14017068_FORWARD	10.5.4	10.5.4	10.5	10	Y	0.832976	0.214453	-0.815193	0.738832	0.465209	0.748774	0.135593	0.0162936	1.03924	-0.210345	-1.197	0.000212904	0.144127	0.87278	0.0546639	0.715001
VLS(0.999)PYS(0.001)LPASLLHSER	Cell wall	cell wall.cell wall proteins	AT2G46630	cell_wall.cell_wall_proteins.LRR	unknown_protein_|_chr2:19145529-19146713_FORWARD	10.5.3	10.5.3	10.5	10	Y	-1.8951	0.0172759	-1.1812	-0.222133	0.144127	0.42334	0.0201368	0.601508	-1.829	0.103995	-0.675077	0.375625	0.144127	0.36131	0.0781691	0.144127
ENS(0.767)T(0.233)GS(1)LDDLVTDNNLHASSGR	Development	development.storage proteins	AT5G04040	development.storage_proteins	triacylglycerol_lipase_|_chr5:1089342-1093179_FORWARD_-_Symbols:_SDP1_|_SDP1_(SUGAR-DEPENDENT1)	33.1	33.1	33.1	33	Y	1.97688	-1.51695	-0.182942	0.783006	0.0500435	0.149541	0.669815	0.806496	2.06184	-2.59953	-0.145986	-0.932329	0.806496	0.0105871	0.630954	0.117185
IDDDTLEGDVS(0.928)T(0.072)MDLATK	Development	development.storage proteins	AT4G37070	development.storage_proteins	Symbols:_PLP1,_PLA_IVA_|_patatin,_putative_|_chr4:17464785-17467109_REVERSE	33.1	33.1	33.1	33	Y	-1.47235	-0.244658	-1.07856	0.704496	0.806496	0.87278	0.522431	0.100348	1.11356	-0.541995	0.482638	-0.0943963	0.36131	0.583882	0.748774	0.630954
LRS(0.67)DT(0.33)MIK	Development	development.storage proteins	AT4G37070	development.storage_proteins	Symbols:_PLP1,_PLA_IVA_|_patatin,_putative_|_chr4:17464785-17467109_REVERSE	33.1	33.1	33.1	33	Y	-1.82724	0.855378	-3.93962	0.495193	0.109315	0.465209	0.3017	0.201243	-0.046186	-0.385641	-5.22098	-0.0166025	0.748774	0.100348	0.0880815	0.465209
SDT(1)MIKDSSNES(1)QEIK	Development	development.storage proteins	AT4G37070	development.storage_proteins	Symbols:_PLP1,_PLA_IVA_|_patatin,_putative_|_chr4:17464785-17467109_REVERSE	33.1	33.1	33.1	33	Y	0.163239	-0.0189652	-1.4293	-0.118673	0.87278	0.87278	0.200825	0.669815	0.568637	-0.214901	-0.225856	-0.172504	0.273322	0.262332	0.748774	0.336668
SDT(1)MIKDSSNESQEIK	Development	development.storage proteins	AT4G37070	development.storage_proteins	Symbols:_PLP1,_PLA_IVA_|_patatin,_putative_|_chr4:17464785-17467109_REVERSE	33.1	33.1	33.1	33	Y	-0.0557862	-0.257605	-0.600975	-0.609343	0.748774	0.336668	0.669815	0.654721	-0.0533396	-0.202131	-0.0945489	1.28829	0.715001	1	0.521839	0.601508
SDTMIKDS(0.751)S(0.108)NES(0.141)QEIK	Development	development.storage proteins	AT4G37070	development.storage_proteins	Symbols:_PLP1,_PLA_IVA_|_patatin,_putative_|_chr4:17464785-17467109_REVERSE	33.1	33.1	33.1	33	Y	0.213178	0.14769	-0.236719	-0.992047	0.42334	0.630954	0.522431	0.0105152	0.74394	-0.646291	-0.175401	0.33263	0.0176221	0.201243	0.630954	0.521839
AAS(1)FNIIPSSTGAAK	Glycolysis	glycolysis.cytosolic branch	AT1G13440	glycolysis.cytosolic_branch.glyceraldehyde_3-phosphate_dehydrogenase_(GAP-DH)	NAD_or_NADH_binding_/_binding_/_catalytic/_glyceraldehyde-3-phosphate_dehydrogenase_(phosphorylating)/_glyceraldehyde-3-phosphate_dehydrogenase_|_chr1:4608196-4610647_REVERSE_-_Symbols:_GAPC-2,_GAPC2_|_GAPC2_(GLYCERALDEHYDE-3-PHOSPHATE_DEHYDROGENASE_C2)	4.1.8	4.1.8	4.1	4	Y	1.55978	2.26937	0.862687	-0.0181311	0.0546639	0.201243	0.141645	0.583882	-1.07916	2.14031	2.57162	-0.80237	0.200825	0.0061699	0.0176221	0.748774
ATGAFILT(0.85)AS(0.15)HNPGGPTEDFGIK	Glycolysis	glycolysis.cytosolic branch	AT1G23190	glycolysis.cytosolic_branch.phosphoglucomutase_(PGM)	phosphoglucomutase,_cytoplasmic,_putative_/_glucose_phosphomutase,_putative_|_chr1:8219869-8224469_FORWARD	4.1.2	4.1.2	4.1	4	Y	-0.30823	-1.47616	0.59195	-0.512735	0.521839	0.465209	0.0550088	0.327187	-0.0709265	-2.79821	0.2447	-0.476192	0.83117	0.393769	0.87278	0.464702
ATGAFILTAS(1)HNPGGPTEDFGIK	Glycolysis	glycolysis.cytosolic branch	AT1G23190	glycolysis.cytosolic_branch.phosphoglucomutase_(PGM)	phosphoglucomutase,_cytoplasmic,_putative_/_glucose_phosphomutase,_putative_|_chr1:8219869-8224469_FORWARD	4.1.2	4.1.2	4.1	4	Y	-3.52355	0.486383	-3.78355	2.08147	0.00902344	0.201243	0.0880815	0.327187	-0.323509	-0.0446165	-3.21109	0.416767	0.916815	0.754023	0.0880815	0.83117
FGIVEGLMTTVHS(0.002)IT(0.015)AT(0.983)QK	Glycolysis	glycolysis.cytosolic branch	AT1G13440	glycolysis.cytosolic_branch.glyceraldehyde_3-phosphate_dehydrogenase_(GAP-DH)	NAD_or_NADH_binding_/_binding_/_catalytic/_glyceraldehyde-3-phosphate_dehydrogenase_(phosphorylating)/_glyceraldehyde-3-phosphate_dehydrogenase_|_chr1:4608196-4610647_REVERSE_-_Symbols:_GAPC-2,_GAPC2_|_GAPC2_(GLYCERALDEHYDE-3-PHOSPHATE_DEHYDROGENASE_C2)	4.1.8	4.1.8	4.1	4	Y	-4.27663	-1.53415	-0.576474	1.04151	0.0176221	0.201243	0.393769	0.0770999	-0.55597	-0.0147429	-0.810935	0.705717	0.630954	0.630954	0.109315	0.0832645
LGEGAAES(1)LHVK	Glycolysis	glycolysis.cytosolic branch	AT2G36460	glycolysis.cytosolic_branch.aldolase	fructose-bisphosphate_aldolase,_putative_|_chr2:15296701-15298514_REVERSE	4.1.10	4.1.10	4.1	4	Y	0.231608	-0.195443	0.389739	0.182517	0.87278	0.715001	0.327187	0.654721	0.194926	0.0539684	0.240463	-0.457359	0.465209	0.748774	0.36131	0.754023
MAS(1)IDAQLR	Glycolysis	glycolysis.cytosolic branch	AT3G14940	glycolysis.cytosolic_branch.phospho-enol-pyruvate_carboxylase_(PEPC)	phosphoenolpyruvate_carboxylase_|_chr3:5025238-5029710_FORWARD_-_Symbols:_ATPPC3_|_ATPPC3_(PHOSPHOENOLPYRUVATE_CARBOXYLASE_3)	4.1.15	4.1.15	4.1	4	Y	-1.2689	-0.125845	-1.45192	0.633557	0.0249747	1	0.0274863	0.273322	-1.25634	1.20441	-0.666968	-0.558969	0.0446097	0.0781691	0.0758002	1
MAS(1)IDVHLR	Glycolysis	glycolysis.cytosolic branch	AT1G53310	glycolysis.cytosolic_branch.phospho-enol-pyruvate_carboxylase_(PEPC)	catalytic/_phosphoenolpyruvate_carboxylase_|_chr1:19884027-19888276_REVERSE_-_Symbols:_ATPPC1_|_ATPPC1_(PHOSPHOENOLPYRUVATE_CARBOXYLASE_1)	4.1.15	4.1.15	4.1	4	Y	-1.32775	1.10018	0.458907	-0.502856	0.109315	0.100348	0.220671	0.855132	-0.761231	0.335807	3.11657	-1.42816	0.201243	0.201243	0.0176221	0.336668
NSEDSGVTVDGS(1)PSAK	Glycolysis	glycolysis.cytosolic branch	AT1G07110	glycolysis.cytosolic_branch.fructose-2,6-bisphosphatase_(Fru2,6BisPase)	fructose-2,6-bisphosphate_2-phosphatase_|_chr1:2178104-2184148_REVERSE_-_Symbols:_F2KP,_ATF2KP,_FKFBP_|_F2KP_(FRUCTOSE-2,6-BISPHOSPHATASE)	4.1.6	4.1.6	4.1	4	Y	-0.591613	0.810267	0.264732	-0.181108	0.521839	0.262332	0.669815	0.583882	-0.770384	1.59005	-0.220089	-0.320584	0.521839	0.0163092	1	0.748774
S(1)AQELVK	Glycolysis	glycolysis.cytosolic branch	AT3G14940	glycolysis.cytosolic_branch.phospho-enol-pyruvate_carboxylase_(PEPC)	phosphoenolpyruvate_carboxylase_|_chr3:5025238-5029710_FORWARD_-_Symbols:_ATPPC3_|_ATPPC3_(PHOSPHOENOLPYRUVATE_CARBOXYLASE_3)	4.1.15	4.1.15	4.1	4	Y	-0.566555	-0.308102	-1.07735	-0.109649	0.42334	0.42334	0.286422	1	-0.931327	-0.0916014	-1.06146	-0.979692	0.521839	0.87278	0.200185	0.0104056
S(1)IPSIVELDSLK	Glycolysis	glycolysis.cytosolic branch	AT3G03250	glycolysis.cytosolic_branch.UGPase	UTP:glucose-1-phosphate_uridylyltransferase/_nucleotidyltransferase_|_chr3:749390-754159_REVERSE_-_Symbols:_UGP_|_UGP_(UDP-glucose_pyrophosphorylase)	4.1.1	4.1.1	4.1	4	Y	-2.30804	2.39208	-2.04723	0.831103	0.0284597	0.0061699	0.0880815	0.273322	0.318933	1.51425	-1.01681	-0.258691	0.748774	0.144127	0.36131	0.630954
S(1)NIDIEGILK	Glycolysis	glycolysis.cytosolic branch	AT5G63680	glycolysis.cytosolic_branch.pyruvate_kinase_(PK)	pyruvate_kinase,_putative_|_chr5:25490073-25492752_FORWARD	4.1.14	4.1.14	4.1	4	Y	-1.11799	0.940547	-2.66376	0.531376	0.0284597	0.0546639	0.121335	0.465209	-0.447944	0.416994	-0.541384	-0.932135	0.273322	0.262332	0.630954	0.262332
SDVAS(1)VASADEFEYKDPVDGSISK	Glycolysis	glycolysis.cytosolic branch	AT1G23190	glycolysis.cytosolic_branch.phosphoglucomutase_(PGM)	phosphoglucomutase,_cytoplasmic,_putative_/_glucose_phosphomutase,_putative_|_chr1:8219869-8224469_FORWARD	4.1.2	4.1.2	4.1	4	Y	0.597625	-3.11773	0.35819	-0.0823465	0.715001	0.0176221	0.248213	0.855132	-0.327412	-1.72669	0.328393	-0.704762	0.174525	0.273322	0.386476	0.87278
SLS(1)ASGSFR	Glycolysis	glycolysis.cytosolic branch	AT1G07110	glycolysis.cytosolic_branch.fructose-2,6-bisphosphatase_(Fru2,6BisPase)	fructose-2,6-bisphosphate_2-phosphatase_|_chr1:2178104-2184148_REVERSE_-_Symbols:_F2KP,_ATF2KP,_FKFBP_|_F2KP_(FRUCTOSE-2,6-BISPHOSPHATASE)	4.1.6	4.1.6	4.1	4	Y	-1.68789	0.392076	-0.115566	0.331943	0.201243	0.715001	0.83117	0.583882	-1.32553	0.559707	0.000498063	-0.732761	0.521839	0.36131	0.87278	0.748774
SLS(1)ASSFLIDTK	Glycolysis	glycolysis.cytosolic branch	AT1G07110	glycolysis.cytosolic_branch.fructose-2,6-bisphosphatase_(Fru2,6BisPase)	fructose-2,6-bisphosphate_2-phosphatase_|_chr1:2178104-2184148_REVERSE_-_Symbols:_F2KP,_ATF2KP,_FKFBP_|_F2KP_(FRUCTOSE-2,6-BISPHOSPHATASE)	4.1.6	4.1.6	4.1	4	Y	-0.853014	-0.396546	-1.16325	-0.204868	0.109315	0.748774	0.200825	0.465209	-0.163597	-0.362045	-0.244984	-0.595784	0.87278	0.87278	0.87278	0.200185
SLSASGS(1)FRNDSTPK	Glycolysis	glycolysis.cytosolic branch	AT1G07110	glycolysis.cytosolic_branch.fructose-2,6-bisphosphatase_(Fru2,6BisPase)	fructose-2,6-bisphosphate_2-phosphatase_|_chr1:2178104-2184148_REVERSE_-_Symbols:_F2KP,_ATF2KP,_FKFBP_|_F2KP_(FRUCTOSE-2,6-BISPHOSPHATASE)	4.1.6	4.1.6	4.1	4	Y	-0.444958	0.283439	2.80091	-0.12851	0.630954	0.42334	1	0.465209	0.286035	-0.309709	4.78695	-0.305128	0.748774	0.855132	0.0105152	0.630954
SVETLS(1)PFQQK	Glycolysis	glycolysis.cytosolic branch	AT1G07110	glycolysis.cytosolic_branch.fructose-2,6-bisphosphatase_(Fru2,6BisPase)	fructose-2,6-bisphosphate_2-phosphatase_|_chr1:2178104-2184148_REVERSE_-_Symbols:_F2KP,_ATF2KP,_FKFBP_|_F2KP_(FRUCTOSE-2,6-BISPHOSPHATASE)	4.1.6	4.1.6	4.1	4	Y	-1.54398	-0.935251	-0.96035	0.388399	0.0249747	0.273322	0.200825	0.715001	-0.422802	-0.410248	-0.403326	-0.363639	0.262332	0.521839	0.521839	0.42334
TYDLNFKEENNNGS(1)QK	Glycolysis	glycolysis.cytosolic branch	AT2G36530	glycolysis.cytosolic_branch.enolase	copper_ion_binding_/_phosphopyruvate_hydratase_|_chr2:15320756-15323869_REVERSE_-_Symbols:_LOS2_|_LOS2	4.1.13	4.1.13	4.1	4	Y	-0.234162	-0.619773	-2.46064	3.89796	0.87278	0.0678892	0.522431	0.0500435	-0.541943	-0.753519	-2.68505	3.25318	0.521839	0.0781691	0.100348	0.0105152
YAGEAFRS(1)P	Glycolysis	glycolysis.cytosolic branch	AT1G74030	glycolysis.cytosolic_branch.enolase	enolase,_putative_|_chr1:27839184-27841939_REVERSE	4.1.13	4.1.13	4.1	4	Y	-0.345701	0.171942	-0.483084	0.217136	0.42334	1	0.83117	0.624206	-0.13987	-0.0499542	-0.451848	1.67422	0.748774	0.521839	1	0.0678892
S(1)DLQTPLVRPK	Hormone metabolism	hormone metabolism.brassinosteroid	AT3G19820	hormone_metabolism.brassinosteroid.synthesis-degradation.sterols.DWF1	calmodulin_binding_/_catalytic_|_chr3:6879617-6881652_REVERSE_-_Symbols:_DWF1,_DIM,_EVE1,_DIM1,_CBB1_|_DWF1_(DWARF_1)	17.3.1.2.8	17.3.1	17.3	17	Y	0.408453	0.740295	1.73436	0.591923	0.109315	0.0105871	0.0274863	0.0446097	-0.0237766	-0.0740772	0.098502	-4.00973	0.87278	0.601508	1	0.0550088
AAAAS(0.001)S(0.999)DVEEVKTEK	Major CHO metabolism	major CHO metabolism.degradation	AT1G69200	major_CHO_metabolism.degradation.sucrose.fructokinase	kinase_|_chr1:26015877-26018493_FORWARD	2.2.1.1	2.2.1	2.2	2	Y	-0.109918	-1.2896	0.091837	-0.269972	1	0.521839	1	0.855132	0.283394	0.121965	0.153743	0.0503212	0.262332	0.87278	0.87278	0.87278
AHGTDPS(1)PPMS(1)PILGATR	Major CHO metabolism	major CHO metabolism.degradation	AT3G23920	major_CHO_metabolism.degradation.starch.starch_cleavage.beta_amylase	beta-amylase_|_chr3:8641569-8644449_FORWARD_-_Symbols:_BAM1,_BMY7,_TR-BAMY_|_BAM1_(BETA-AMYLASE_1)	2.2.2.1.2	2.2.2	2.2	2	Y	-0.165194	0.616298	0.155997	0.0316081	0.630954	0.037373	0.522431	0.393769	-0.685505	-0.0909273	-0.562862	1.07762	0.262332	0.748774	0.336668	0.0550088
APDHADYVIS(0.999)PS(0.001)FGR	Major CHO metabolism	major CHO metabolism.degradation	AT4G34860	major_CHO_metabolism.degradation.sucrose.invertases.neutral	beta-fructofuranosidase,_putative_/_invertase,_putative_/_saccharase,_putative_/_beta-fructosidase,_putative_|_chr4:16609746-16612907_REVERSE	2.2.1.3.1	2.2.1	2.2	2	Y	-4.97303	0.339455	-3.89682	-0.226275	0.0105152	0.36131	0.121335	0.855132	-0.261436	1.12144	-3.51154	-0.875806	0.630954	0.336668	0.200825	0.42334
APDHADYVISPS(1)FGR	Major CHO metabolism	major CHO metabolism.degradation	AT4G34860	major_CHO_metabolism.degradation.sucrose.invertases.neutral	beta-fructofuranosidase,_putative_/_invertase,_putative_/_saccharase,_putative_/_beta-fructosidase,_putative_|_chr4:16609746-16612907_REVERSE	2.2.1.3.1	2.2.1	2.2	2	Y	-4.57503	0.0362351	-0.146334	-0.505872	0.0105152	0.462433	0.624206	0.563703	-0.406692	0.765438	-0.43853	0.0418854	0.630954	0.393769	0.220671	0.522431
AQASS(1)DGDEEEAIPLRSEGK	Major CHO metabolism	major CHO metabolism.degradation	AT5G16150	transport.sugars	carbohydrate_transmembrane_transporter/_sugar:hydrogen_symporter_|_chr5:5272557-5275815_FORWARD_-_Symbols:_GLT1,_PGLCT_|_PGLCT_(PLASTIDIC_GLC_TRANSLOCATOR)	2.2.2.6	2.2.2	2.2	2	Y	0.0947845	2.44068	0.19899	-0.057201	0.855132	0.0105871	0.669815	0.583882	0.647581	3.47063	0.592939	0.388942	0.36131	0.0061699	0.336668	0.630954
AVGS(0.995)HCS(0.996)LS(0.008)EMDDLDLTR	Major CHO metabolism	major CHO metabolism.degradation	AT1G35580	major_CHO_metabolism.degradation.sucrose.invertases.neutral	beta-fructofuranosidase_|_chr1:13122204-13125264_REVERSE_-_Symbols:_CINV1_|_CINV1_(cytosolic_invertase_1)	2.2.1.3.1	2.2.1	2.2	2	Y	-0.692838	0.587187	0.0264506	-0.491098	1	0.100348	1	0.583882	1.39243	0.461312	0.836778	-0.101668	0.037373	0.201243	0.273322	0.521839
AVGS(0.996)HCS(0.996)LS(0.008)EMDDLDLTR	Major CHO metabolism	major CHO metabolism.degradation	AT1G35580	major_CHO_metabolism.degradation.sucrose.invertases.neutral	beta-fructofuranosidase_|_chr1:13122204-13125264_REVERSE_-_Symbols:_CINV1_|_CINV1_(cytosolic_invertase_1)	2.2.1.3.1	2.2.1	2.2	2	Y	-0.337491	0.114715	0.00311094	-0.0288291	0.916815	0.748774	0.624206	1	1.91961	-0.141841	1.58562	-0.400213	0.0284597	0.748774	0.0446097	0.200185
GAIPALPS(1)DAEVR	Major CHO metabolism	major CHO metabolism.degradation	AT2G31390	major_CHO_metabolism.degradation.sucrose.fructokinase	pfkB-type_carbohydrate_kinase_family_protein_|_chr2:13383423-13386209_REVERSE	2.2.1.1	2.2.1	2.2	2	Y	-1.98732	0.390443	-2.48445	0.12451	0.0546639	0.583882	0.135593	0.465209	-0.49338	0.364871	-0.880077	-0.861282	0.521839	0.715001	0.521839	0.0678892
HDGIHDS(1)PRGRS(1)VLDT(1)PLS(0.954)S(0.046)AR	Major CHO metabolism	major CHO metabolism.degradation	AT1G35580	major_CHO_metabolism.degradation.sucrose.invertases.neutral	beta-fructofuranosidase_|_chr1:13122204-13125264_REVERSE_-_Symbols:_CINV1_|_CINV1_(cytosolic_invertase_1)	2.2.1.3.1	2.2.1	2.2	2	Y	0.884738	-0.733841	-0.319406	-3.65509	0.583882	0.262332	0.624206	0.0190165	-6.71643	-1.26596	0.148722	-3.40489	0.141645	0.149541	0.347208	0.0176221
LRS(1)LDER	Major CHO metabolism	major CHO metabolism.degradation	AT4G34860	major_CHO_metabolism.degradation.sucrose.invertases.neutral	beta-fructofuranosidase,_putative_/_invertase,_putative_/_saccharase,_putative_/_beta-fructosidase,_putative_|_chr4:16609746-16612907_REVERSE	2.2.1.3.1	2.2.1	2.2	2	Y	-1.01536	0.399882	-1.77315	-3.36478	0.109315	0.393769	0.179712	0.522431	-1.37418	1.0275	2.22472	-2.79241	0.109315	0.0433081	0.0446097	0.36131
QDS(1)ILEMAHS(0.812)PGS(0.188)R	Major CHO metabolism	major CHO metabolism.degradation	AT4G09510	major_CHO_metabolism.degradation.sucrose.invertases.neutral	Symbols:_CINV2_|_beta-fructofuranosidase,_putative_/_invertase,_putative_/_saccharase,_putative_/_beta-fructosidase,_putative_|_chr4:6021164-6023873_REVERSE	2.2.1.3.1	2.2.1	2.2	2	Y	-0.313939	0.0548617	0.178776	-0.550149	0.748774	0.630954	0.669815	0.220671	-0.969691	-0.00585941	0.000709002	-0.268973	0.037373	0.855132	0.87278	0.465209
QDSILEMAHS(0.986)PGS(0.014)R	Major CHO metabolism	major CHO metabolism.degradation	AT4G09510	major_CHO_metabolism.degradation.sucrose.invertases.neutral	Symbols:_CINV2_|_beta-fructofuranosidase,_putative_/_invertase,_putative_/_saccharase,_putative_/_beta-fructosidase,_putative_|_chr4:6021164-6023873_REVERSE	2.2.1.3.1	2.2.1	2.2	2	Y	-0.113411	-0.265701	-0.254123	3.41679	0.630954	0.42334	0.393769	0.0061699	-0.0218313	0.127743	-0.307277	0.279875	1	0.87278	0.336668	0.583882
S(0.963)MS(0.037)ELS(0.817)T(0.301)GY(0.009)S(0.874)R	Major CHO metabolism	major CHO metabolism.degradation	AT1G35580	major_CHO_metabolism.degradation.sucrose.invertases.neutral	beta-fructofuranosidase_|_chr1:13122204-13125264_REVERSE_-_Symbols:_CINV1_|_CINV1_(cytosolic_invertase_1)	2.2.1.3.1	2.2.1	2.2	2	Y	-0.586952	0.138038	0.799723	0.482148	0.521839	0.465209	0.141645	0.201243	-1.01888	0.988789	-0.187004	-0.380496	0.200185	0.0446097	0.464702	0.36131
S(0.995)MS(0.005)ELS(0.998)T(0.002)GYSR	Major CHO metabolism	major CHO metabolism.degradation	AT1G35580	major_CHO_metabolism.degradation.sucrose.invertases.neutral	beta-fructofuranosidase_|_chr1:13122204-13125264_REVERSE_-_Symbols:_CINV1_|_CINV1_(cytosolic_invertase_1)	2.2.1.3.1	2.2.1	2.2	2	Y	0.828461	-0.285916	0.00283234	-0.0687379	0.42334	0.42334	0.83117	0.715001	0.153685	0.0585992	-0.817343	-0.157004	0.87278	0.87278	0.201243	0.42334
S(1)MS(1)ELS(0.834)T(0.165)GYS(0.001)R	Major CHO metabolism	major CHO metabolism.degradation	AT1G35580	major_CHO_metabolism.degradation.sucrose.invertases.neutral	beta-fructofuranosidase_|_chr1:13122204-13125264_REVERSE_-_Symbols:_CINV1_|_CINV1_(cytosolic_invertase_1)	2.2.1.3.1	2.2.1	2.2	2	Y	1.22082	0.297203	-3.05946	-0.0714064	0.916815	0.715001	0.605577	0.83117	2.3319	-0.422517	-0.301009	-0.0334654	0.462433	0.250592	0.748774	0.87278
S(1)MS(1)ELS(0.964)T(0.034)GYS(0.001)R	Major CHO metabolism	major CHO metabolism.degradation	AT1G35580	major_CHO_metabolism.degradation.sucrose.invertases.neutral	beta-fructofuranosidase_|_chr1:13122204-13125264_REVERSE_-_Symbols:_CINV1_|_CINV1_(cytosolic_invertase_1)	2.2.1.3.1	2.2.1	2.2	2	Y	-1.24655	-0.584676	-1.16609	-0.0661092	0.037373	0.149541	0.135593	0.855132	-6.13467	-0.387639	-0.719948	-0.144032	0.0105152	0.262332	0.336668	0.748774
S(1)VLDT(1)PLS(0.853)S(0.147)AR	Major CHO metabolism	major CHO metabolism.degradation	AT1G35580	major_CHO_metabolism.degradation.sucrose.invertases.neutral	beta-fructofuranosidase_|_chr1:13122204-13125264_REVERSE_-_Symbols:_CINV1_|_CINV1_(cytosolic_invertase_1)	2.2.1.3.1	2.2.1	2.2	2	Y	-2.51913	0.0176889	0.371857	0.752052	0.0446097	0.583882	0.522431	0.0162936	-0.0165938	0.219792	0.106145	1.1209	1	1	0.583882	0.0678892
SAS(1)WPQL	Major CHO metabolism	major CHO metabolism.degradation	AT1G35580	major_CHO_metabolism.degradation.sucrose.invertases.neutral	beta-fructofuranosidase_|_chr1:13122204-13125264_REVERSE_-_Symbols:_CINV1_|_CINV1_(cytosolic_invertase_1)	2.2.1.3.1	2.2.1	2.2	2	Y	-0.325722	-0.3069	-0.748109	-0.00487149	0.200185	0.87278	0.135593	0.855132	0.317468	-0.13711	0.195623	-0.501419	0.630954	0.748774	0.87278	0.630954
SGEMTDSSLLSIS(1)PPS(1)AR	Major CHO metabolism	major CHO metabolism.degradation	AT3G23920	major_CHO_metabolism.degradation.starch.starch_cleavage.beta_amylase	beta-amylase_|_chr3:8641569-8644449_FORWARD_-_Symbols:_BAM1,_BMY7,_TR-BAMY_|_BAM1_(BETA-AMYLASE_1)	2.2.2.1.2	2.2.2	2.2	2	Y	-0.368181	-0.936363	-0.090393	-0.0552228	0.262332	0.262332	1	1	-0.374019	-0.480219	0.413238	-0.475348	0.201243	0.748774	0.273322	0.630954
SINSES(1)DS(0.939)DS(0.062)DFPHENQQGNPGLGK	Major CHO metabolism	major CHO metabolism.degradation	AT5G17523	major_CHO_metabolism.degradation.starch.transporter	Similar_to_Maltose_excess_protein_1_|_chr5:5776244-5777327_REVERSE	2.2.2.6	2.2.2	2.2	2	Y	-2.22908	-0.122528	-1.52866	0.0244809	0.0546639	0.855132	0.135593	0.916815	-0.251621	0.22154	-1.63844	0.499255	0.748774	0.347208	0.0678892	0.916815
SINSES(1)DS(0.984)DS(0.016)DFPHENQQGNPGLGK	Major CHO metabolism	major CHO metabolism.degradation	AT5G17523	major_CHO_metabolism.degradation.starch.transporter	Similar_to_Maltose_excess_protein_1_|_chr5:5776244-5777327_REVERSE	2.2.2.6	2.2.2	2.2	2	Y	-1.02936	0.138419	-1.25125	-0.630002	0.87278	0.521839	0.0253473	0.200825	-3.11596	0.000562226	-0.314069	-0.342012	0.200185	1	0.0678892	0.262332
SVLDT(1)PLS(0.957)S(0.043)AR	Major CHO metabolism	major CHO metabolism.degradation	AT1G35580	major_CHO_metabolism.degradation.sucrose.invertases.neutral	beta-fructofuranosidase_|_chr1:13122204-13125264_REVERSE_-_Symbols:_CINV1_|_CINV1_(cytosolic_invertase_1)	2.2.1.3.1	2.2.1	2.2	2	Y	-0.686126	-0.833174	-0.183697	0.0987771	0.273322	0.200185	0.83117	0.669815	0.142208	-0.957562	-0.367556	-0.20854	0.42334	0.200185	0.521839	0.521839
SVLDTPLS(1)S(1)AR	Major CHO metabolism	major CHO metabolism.degradation	AT1G35580	major_CHO_metabolism.degradation.sucrose.invertases.neutral	beta-fructofuranosidase_|_chr1:13122204-13125264_REVERSE_-_Symbols:_CINV1_|_CINV1_(cytosolic_invertase_1)	2.2.1.3.1	2.2.1	2.2	2	Y	-0.947006	2.32309	-1.05006	0.0739966	0.200185	0.0284597	0.393769	0.715001	-0.065068	3.47806	0.0177503	-0.149115	1	0.0176221	0.630954	0.87278
TEQEEEKT(1)AGEEEEDEVIPEPTVEPPK	Major CHO metabolism	major CHO metabolism.degradation	AT3G29320	major_CHO_metabolism.degradation.starch.starch_phosphorylase	glucan_phosphorylase,_putative_|_chr3:11252807-11257814_FORWARD	2.2.2.2	2.2.2	2.2	2	Y	0.191435	0.0306925	-0.0525939	3.56302	0.630954	1	0.624206	0.00902344	0.262937	-0.225088	-0.398406	0.73839	0.42334	0.521839	0.0446097	0.0472018
IGELITTGYDS(1)S(1)PNVS(1)VHGASNFGPLLAPIK	N-metabolism	N-metabolism.nitrate metabolism	AT1G77760	N-metabolism.nitrate_metabolism.NR	nitrate_reductase_|_chr1:29235803-29239445_REVERSE_-_Symbols:_NIA1,_GNR1,_NR1_|_NIA1_(NITRATE_REDUCTASE_1)	12.1.1	12.1.1	12.1	12	Y	0.286996	1.74953	-0.431761	-0.519477	0.630954	0.0758002	0.0880815	0.601508	0.048815	0.145657	0.611526	-0.186521	0.715001	1	0.149541	0.464702
IGELITTGYSSDS(0.015)S(0.009)S(0.976)PNNS(1)VHGSSAVFSLLAPIGEATPVR	N-metabolism	N-metabolism.nitrate metabolism	AT1G37130	N-metabolism.nitrate_metabolism.NR	nitrate_reductase_(NADH)/_nitrate_reductase_|_chr1:14158527-14161938_FORWARD_-_Symbols:_NIA2,_B29,_NIA2-1,_CHL3,_NR,_NR2,_ATNR2_|_NIA2_(NITRATE_REDUCTASE_2)	12.1.1	12.1.1	12.1	12	Y	0.322257	-3.4744	-0.069911	0.411547	0.748774	0.0550088	0.83117	0.563703	-0.286114	-1.38214	-0.153674	0.802148	0.336668	0.336668	0.465209	0.462433
S(0.003)DS(0.997)PKAHQNQTTNQTVFLKPAK	N-metabolism	N-metabolism.nitrate metabolism	AT1G37130	N-metabolism.nitrate_metabolism.NR	nitrate_reductase_(NADH)/_nitrate_reductase_|_chr1:14158527-14161938_FORWARD_-_Symbols:_NIA2,_B29,_NIA2-1,_CHL3,_NR,_NR2,_ATNR2_|_NIA2_(NITRATE_REDUCTASE_2)	12.1.1	12.1.1	12.1	12	Y	0.307376	-4.8035	0.34903	1.08734	0.262332	0.0880815	0.669815	0.148915	0.106601	-5.78671	0.0784806	6.36237	0.748774	0.0550088	0.748774	0.0330063
SVS(1)SPFMNTASK	N-metabolism	N-metabolism.nitrate metabolism	AT1G77760	N-metabolism.nitrate_metabolism.NR	nitrate_reductase_|_chr1:29235803-29239445_REVERSE_-_Symbols:_NIA1,_GNR1,_NR1_|_NIA1_(NITRATE_REDUCTASE_1)	12.1.1	12.1.1	12.1	12	Y	0.270284	-0.580472	0.0215973	-1.93899	0.521839	0.465209	0.83117	0.0446097	-0.828889	-0.404689	0.0318174	-1.92048	0.0446097	0.521839	0.87278	0.0781691
SVS(1)TPFMNTTAK	N-metabolism	N-metabolism.nitrate metabolism	AT1G37130	N-metabolism.nitrate_metabolism.NR	nitrate_reductase_(NADH)/_nitrate_reductase_|_chr1:14158527-14161938_FORWARD_-_Symbols:_NIA2,_B29,_NIA2-1,_CHL3,_NR,_NR2,_ATNR2_|_NIA2_(NITRATE_REDUCTASE_2)	12.1.1	12.1.1	12.1	12	Y	3.18426	-0.437141	-1.3253	-0.761199	0.0330063	0.855132	1	0.36131	0.966656	0.320932	2.12686	-0.159878	0.0864107	0.42334	0.100348	0.748774
LNIDTDSS(0.013)S(0.987)PQNIIS(1)PK	N-metabolism	N-metabolism.ammonia metabolism	AT3G53180	N-metabolism.ammonia_metabolism.glutamine_synthetase	catalytic/_glutamate-ammonia_ligase_|_chr3:19706894-19711439_FORWARD	12.2.2	12.2.2	12.2	12	Y	-0.351592	-0.0890488	-0.705536	-1.55662	0.273322	0.715001	0.522431	0.286422	-0.0963972	0.562379	-0.234623	0.167937	0.855132	0.250592	0.87278	0.748774
LNIDTDSSS(1)PQNIIS(1)PK	N-metabolism	N-metabolism.ammonia metabolism	AT3G53180	N-metabolism.ammonia_metabolism.glutamine_synthetase	catalytic/_glutamate-ammonia_ligase_|_chr3:19706894-19711439_FORWARD	12.2.2	12.2.2	12.2	12	Y	-0.220115	-0.0988642	-0.67062	2.65938	0.748774	0.464702	0.200825	0.327187	0.360064	1.34714	-0.0141937	2.5772	0.630954	0.583882	0.87278	0.286422
TIEKPVEDPS(1)ELPK	N-metabolism	N-metabolism.ammonia metabolism	AT5G35630	N-metabolism.ammonia_metabolism.glutamine_synthetase	glutamate-ammonia_ligase_|_chr5:13830429-13833451_FORWARD_-_Symbols:_GS2,_GLN2,_ATGSL1_|_GS2_(GLUTAMINE_SYNTHETASE_2)	12.2.2	12.2.2	12.2	12	Y	-1.06765	-0.888335	-1.39306	0.0907237	0.0249747	0.583882	0.0880815	0.715001	-0.452281	0.115062	-0.938084	-0.334639	0.273322	0.748774	0.273322	0.630954
AT(1)QT(1)VEDSSRSGPR	Photosynthesis	PS.lightreaction	ATCG00710	PS.lightreaction.photosystem_II.PSII_polypeptide_subunits	Symbols:_PSBH_|_Encodes_a_8_kD_phosphoprotein_that_is_a_component_of_the_photosystem_II_oxygen_evolving_core._Its_exact_molecular_function_has_not_been_determined_but_it_may_play_a_role_in_mediating_electron_transfer_between_the_secondary_quinone_acceptors,_QA_and_QB,_associated_with_the_acceptor_side_of_PSII._|_chrC:74485-74706_FORWARD	1.1.1.2	1.1.1	1.1	1	Y	-0.440352	0.290134	-0.762386	0.226038	0.855132	0.87278	0.135593	0.583882	-0.233153	-1.22114	-0.168451	-0.117488	0.87278	0.0781691	0.748774	0.87278
AT(1)T(1)EVGEAPATTTEAETTELPEIVK	Photosynthesis	PS.lightreaction	AT2G46820	PS.lightreaction.photosystem_I.PSI_polypeptide_subunits	DNA_binding_|_chr2:19243589-19245141_FORWARD_-_Symbols:_PTAC8,_TMP14,_PSAP,_PSI-P_|_PSI-P_(PHOTOSYSTEM_I_P_SUBUNIT)	1.1.2.2	1.1.2	1.1	1	Y	-0.582714	-1.05972	-0.0974176	-1.68575	0.200185	0.521839	0.669815	0.36131	0.208435	-0.499767	-0.239444	-0.213662	0.521839	1	0.630954	1
LITLPEGS(1)QA	Photosynthesis	PS.lightreaction	AT4G22890	PS.lightreaction.cyclic_electron_flow-chlororespiration	Symbols:_PGR5-LIKE_A_|_PGR5-LIKE_A_|_chr4:12006986-12009520_FORWARD	1.1.40	1.1.40	1.1	1	Y	0.0630153	0.220103	-0.307081	-0.258662	0.87278	0.748774	0.522431	0.3017	-0.228854	-0.505652	0.153044	1.16372	0.273322	0.149541	0.630954	0.36131
LVKT(1)VT(0.044)ET(0.956)IDEISDGRK	Photosynthesis	PS.lightreaction	AT1G68830	PS.lightreaction.state_transition	kinase/_protein_kinase_|_chr1:25872445-25875550_REVERSE_-_Symbols:_STN7_|_STN7_(Stt7_homolog_STN7)	1.1.30	1.1.30	1.1	1	Y	-0.255757	-0.354749	-0.150283	1.54783	0.748774	0.262332	0.83117	0.0282801	-0.181921	-1.83036	0.54362	3.03992	0.855132	0.0105152	0.0546639	0.0105871
NLAGDVIGT(1)RT(1)EAADAK	Photosynthesis	PS.lightreaction	AT5G01530	PS.lightreaction.photosystem_II.LHC-II	chlorophyll_A-B_binding_protein_CP29_(LHCB4)_|_chr5:208937-210445_FORWARD	1.1.1.1	1.1.1	1.1	1	Y	0.257452	-0.755577	-0.489309	1.04116	0.521839	0.201243	0.0550088	0.754023	-0.4143	-0.396018	-1.29376	1.33037	0.262332	0.87278	0.0061699	0.201243
NLYGEVIGT(1)RT(1)EAVDPK	Photosynthesis	PS.lightreaction	AT3G08940	PS.lightreaction.photosystem_II.LHC-II	chlorophyll_binding_|_chr3:2717675-2718883_FORWARD_-_Symbols:_LHCB4.2_|_LHCB4.2_(light_harvesting_complex_PSII)	1.1.1.1	1.1.1	1.1	1	Y	0.76306	3.62337	-0.72122	0.264022	0.0678892	0.0284597	0.286422	0.754023	0.544045	0.160697	-0.921015	0.0137756	0.201243	0.916815	0.037373	0.624206
T(0.991)VT(0.009)ET(1)IDEISDGR	Photosynthesis	PS.lightreaction	AT1G68830	PS.lightreaction.state_transition	kinase/_protein_kinase_|_chr1:25872445-25875550_REVERSE_-_Symbols:_STN7_|_STN7_(Stt7_homolog_STN7)	1.1.30	1.1.30	1.1	1	Y	0.0449853	-0.343646	-0.176862	1.50365	0.87278	0.521839	0.669815	0.174525	0.494604	-1.28798	-0.105587	2.7441	0.262332	0.286422	0.748774	0.0105871
T(1)AILERR	Photosynthesis	PS.lightreaction	ATCG00020	PS.lightreaction.photosystem_II.PSII_polypeptide_subunits	Symbols:_PSBA_|_Encodes_chlorophyll_binding_protein_D1,_a_part_of_the_photosystem_II_reaction_center_core_|_chrC:383-1444_REVERSE	1.1.1.2	1.1.1	1.1	1	Y	0.225471	0.258926	-0.177354	-0.108132	0.916815	0.630954	1	0.522431	-0.329334	0.237349	-0.766636	0.409695	0.464702	0.200185	0.0446097	0.336668
T(1)IALGKFTK	Photosynthesis	PS.lightreaction	ATCG00270	PS.lightreaction.photosystem_II.PSII_polypeptide_subunits	Symbols:_PSBD_|_PSII_D2_protein_|_chrC:32711-33772_FORWARD	1.1.1.2	1.1.1	1.1	1	Y	0.532499	2.7298	-0.492737	-0.504067	0.0546639	0.0880815	0.200825	0.273322	0.515096	1.62153	-0.314648	-4.63426	0.748774	0.286422	0.521839	0.0284597
T(1)IDRTYPIFTVR	Photosynthesis	PS.lightreaction	ATCG00570	PS.lightreaction.photosystem_II.PSII_polypeptide_subunits	Symbols:_PSBF_|_PSII_cytochrome_b559_|_chrC:63942-64061_REVERSE	1.1.1.2	1.1.1	1.1	1	Y	-0.849394	1.40596	0.0645261	0.113212	0.0284597	0.109315	1	0.806496	-0.139061	-0.2548	-0.251565	1.22849	0.630954	0.36131	0.630954	0.465209
T(1)QSNPNEQSVELNR	Photosynthesis	PS.lightreaction	ATCG00560	PS.lightreaction.photosystem_II.PSII_polypeptide_subunits	Symbols:_PSBL_|_PSII_L_protein_|_chrC:63804-63920_REVERSE	1.1.1.2	1.1.1	1.1	1	Y	-0.0571571	-0.78542	0.211717	-3.70185	0.521839	0.336668	0.669815	0.0201368	0.351899	0.734748	-0.109193	-0.527548	0.42334	0.336668	0.748774	0.583882
WADIIKPGS(0.998)VNT(0.002)DPVFPNNK	Photosynthesis	PS.lightreaction	AT3G61470	PS.lightreaction.photosystem_I.LHC-I	chlorophyll_binding_|_chr3:22745653-22747282_FORWARD_-_Symbols:_LHCA2_|_LHCA2	1.1.2.1	1.1.2	1.1	1	Y	0.424747	-3.23724	-0.356111	0.40124	0.0781691	0.465209	0.522431	0.36131	0.86937	-0.20485	-0.755451	-0.0920172	0.0249747	0.87278	0.200185	0.715001
AAALNIVPT(0.719)S(0.228)T(0.053)GAAK	Photosynthesis	PS.calvin cycle	AT3G26650	PS.calvin_cycle.GAP	glyceraldehyde-3-phosphate_dehydrogenase/_protein_binding_|_chr3:9795071-9797045_FORWARD_-_Symbols:_GAPA,_GAPA-1_|_GAPA_(GLYCERALDEHYDE_3-PHOSPHATE_DEHYDROGENASE_A_SUBUNIT)	1.3.4	1.3.4	1.3	1	Y	-0.20123	0.259082	-0.462293	-3.80891	0.87278	0.220671	0.438578	0.100348	-0.103954	-0.465577	-0.520426	-0.993482	1	0.135593	0.336668	0.42334
ALPTYTPES(1)PGDATR	Photosynthesis	PS.calvin cycle	AT3G60750	PS.calvin_cycle.transketolase	transketolase,_putative_|_chr3:22453719-22457152_FORWARD	1.3.8	1.3.8	1.3	1	Y	-0.547432	0.0480302	0.0612066	0.0145215	0.109315	0.87278	0.83117	0.855132	-0.18221	0.147186	-0.23511	-0.0368307	0.748774	0.748774	0.630954	0.87278
AT(0.926)S(0.074)EGEISEKVEK	Photosynthesis	PS.calvin cycle	AT2G47400	PS.calvin_cycle	Symbols:_CP12-1,_CP12_|_CP12-1_|_chr2:19446854-19447438_FORWARD	1.3	1.3	1.3	1	Y	0.361952	-0.240183	-0.343444	-0.371704	0.100348	0.87278	0.669815	0.583882	0.608699	-0.233308	-0.0993621	-0.347748	0.0284597	0.715001	0.87278	0.583882
EHGNS(1)PGYYDGR	Photosynthesis	PS.calvin cycle	AT1G67090	PS.calvin_cycle.rubisco_small_subunit	copper_ion_binding_/_ribulose-bisphosphate_carboxylase_|_chr1:25048158-25049424_REVERSE_-_Symbols:_RBCS1A_|_RBCS1A_(RIBULOSE_BISPHOSPHATE_CARBOXYLASE_SMALL_CHAIN_1A)	1.3.2	1.3.2	1.3	1	Y	0.215928	0.127291	-0.717398	-0.580707	0.336668	0.87278	0.121335	0.273322	-0.469285	0.0923072	-0.386545	0.392345	0.0781691	0.87278	0.200185	0.87278
GGLDFTKDDENVNS(1)QPFMR	Photosynthesis	PS.calvin cycle	ATCG00490	PS.calvin_cycle.rubisco_large_subunit	Symbols:_RBCL_|_large_subunit_of_RUBISCO._Protein_is_tyrosine-phosphorylated_and_its_phosphorylation_state_is_modulated_in_response_to_ABA_in_Arabidopsis_thaliana_seeds._|_chrC:54958-56397_FORWARD	1.3.1	1.3.1	1.3	1	Y	-0.416541	2.68504	0.29411	0.447323	0.0781691	0.0330063	0.393769	0.465209	-0.295979	3.19839	0.0746002	-4.13942	0.262332	0.0330063	0.87278	0.135593
GLAYDT(0.007)S(0.993)DDQQDITR	Photosynthesis	PS.calvin cycle	AT2G39730	PS.calvin_cycle.rubisco_interacting	ADP_binding_/_ATP_binding_/_enzyme_regulator/_ribulose-1,5-bisphosphate_carboxylase/oxygenase_activator_|_chr2:16570746-16573548_REVERSE_-_Symbols:_RCA_|_RCA_(RUBISCO_ACTIVASE)	1.3.13	1.3.13	1.3	1	Y	0.52979	0.173722	-0.224105	-0.127173	0.144127	0.521839	0.522431	1	-0.632039	-0.56116	-0.792739	0.629615	0.0282801	0.286422	0.0249747	0.669815
GLAYDT(1)SDDQQDITR	Photosynthesis	PS.calvin cycle	AT2G39730	PS.calvin_cycle.rubisco_interacting	ADP_binding_/_ATP_binding_/_enzyme_regulator/_ribulose-1,5-bisphosphate_carboxylase/oxygenase_activator_|_chr2:16570746-16573548_REVERSE_-_Symbols:_RCA_|_RCA_(RUBISCO_ACTIVASE)	1.3.13	1.3.13	1.3	1	Y	-0.407665	-0.485113	1.03808	0.0288305	0.262332	0.630954	0.327187	1	-0.828579	0.522	0.471414	8.63307e-05	0.149541	0.262332	0.36131	0.630954
IIGFDNT(1)R	Photosynthesis	PS.calvin cycle	AT5G38420	PS.calvin_cycle.rubisco_small_subunit	ribulose_bisphosphate_carboxylase_small_chain_2B_/_RuBisCO_small_subunit_2B_(RBCS-2B)_(ATS2B)_|_chr5:15380945-15382035_REVERSE	1.3.2	1.3.2	1.3	1	Y	-0.19665	0.260895	-0.383232	0.387852	0.521839	0.42334	0.200825	0.624206	-0.135011	0.000456926	0.564913	1.50479	0.87278	1	0.200185	0.36131
KFETLSYLPDLTDS(1)ELAK	Photosynthesis	PS.calvin cycle	AT1G67090	PS.calvin_cycle.rubisco_small_subunit	copper_ion_binding_/_ribulose-bisphosphate_carboxylase_|_chr1:25048158-25049424_REVERSE_-_Symbols:_RBCS1A_|_RBCS1A_(RIBULOSE_BISPHOSPHATE_CARBOXYLASE_SMALL_CHAIN_1A)	1.3.2	1.3.2	1.3	1	Y	-0.426194	0.176903	0.171046	0.602001	0.36131	0.748774	0.83117	0.347208	0.137822	-0.0127694	0.212323	-0.349925	0.748774	0.748774	0.748774	0.36131
LAS(1)KVDAIK	Photosynthesis	PS.calvin cycle	AT1G55490	PS.calvin_cycle.rubisco_interacting	ATP_binding_/_protein_binding_|_chr1:20715563-20719165_REVERSE_-_Symbols:_CPN60B,_LEN1_|_CPN60B_(CHAPERONIN_60_BETA)	1.3.13	1.3.13	1.3	1	Y	0.380351	0.459387	-0.390112	-0.557391	0.42334	0.630954	0.669815	0.715001	0.114023	0.405105	-0.154516	-4.89759	0.42334	0.42334	0.748774	0.109315
LSGGDHIHAGT(1)VVGK	Photosynthesis	PS.calvin cycle	ATCG00490	PS.calvin_cycle.rubisco_large_subunit	Symbols:_RBCL_|_large_subunit_of_RUBISCO._Protein_is_tyrosine-phosphorylated_and_its_phosphorylation_state_is_modulated_in_response_to_ABA_in_Arabidopsis_thaliana_seeds._|_chrC:54958-56397_FORWARD	1.3.1	1.3.1	1.3	1	Y	0.368381	-1.77681	-0.790443	-1.72824	0.109315	0.201243	0.0330063	0.201243	0.687131	-0.0327569	-0.314199	0.161594	0.0781691	0.87278	0.273322	1
NKAS(1)PETVADFTLTMLK	Photosynthesis	PS.calvin cycle	AT2G01140	PS.calvin_cycle.aldolase	fructose-bisphosphate_aldolase,_putative_|_chr2:94811-96655_REVERSE	1.3.6	1.3.6	1.3	1	Y	-3.00924	0.238437	0.160915	-1.64768	0.0176221	0.42334	0.327187	0.0105152	0.260081	-0.115791	-0.0014408	-0.772495	0.87278	0.630954	0.464702	0.0781691
NVVLDEFGS(1)PK	Photosynthesis	PS.calvin cycle	AT2G28000	PS.calvin_cycle.rubisco_interacting	ATP_binding_/_protein_binding_|_chr2:11926449-11929389_FORWARD_-_Symbols:_CPN60A,_CH-CPN60A,_SLP_|_CPN60A_(CHAPERONIN-60ALPHA)	1.3.13	1.3.13	1.3	1	Y	-3.02073	-0.284271	0.090466	0.216103	0.0330063	1	0.806496	0.715001	-0.449395	0.0572519	-0.255436	-0.291283	0.336668	0.630954	0.916815	0.521839
SVGDLT(0.041)S(0.959)ADLK	Photosynthesis	PS.calvin cycle	AT3G12780	PS.calvin_cycle.phosphoglycerate_kinase	phosphoglycerate_kinase_|_chr3:4060971-4063306_REVERSE_-_Symbols:_PGK1_|_PGK1_(PHOSPHOGLYCERATE_KINASE_1)	1.3.3	1.3.3	1.3	1	Y	0.22445	-0.357092	-0.263956	-0.284375	0.36131	0.748774	0.393769	0.583882	0.27812	0.809462	-0.115001	-0.783213	0.855132	0.262332	0.87278	0.109315
AEAPFSSNSS(0.003)EHS(0.996)PGR	Signalling	signalling.receptor kinases	AT1G10850	signalling.receptor_kinases.leucine_rich_repeat_III	ATP_binding_/_protein_binding_/_protein_kinase/_protein_serine/threonine_kinase_|_chr1:3611747-3614613_FORWARD	30.2.3	30.2.3	30.2	30	Y	0.666056	0.76744	-2.43995	1.27441	0.42334	0.201243	0.522431	0.0338949	-0.306916	0.0517693	-2.24784	0.545126	0.669815	0.916815	0.465209	0.0550088
ALELLS(0.049)QDS(0.876)ES(0.072)QVS(0.002)T(0.001)YAR	Signalling	signalling.receptor kinases	AT1G53430	signalling.receptor_kinases.DUF_26	leucine-rich_repeat_family_protein_/_protein_kinase_family_protein_|_chr1:19935167-19941088_FORWARD	30.2.8.2	30.2.8	30.2	30	Y	0.439311	-0.153814	0.548557	2.54742	0.465209	0.521839	0.286422	0.0758002	0.115168	0.208237	0.145715	2.78996	0.916815	1	0.521839	0.0176221
ANNNENDRS(0.783)FS(0.217)PVK	Signalling	signalling.receptor kinases	AT3G47110	signalling.receptor_kinases.leucine_rich_repeat_XII	leucine-rich_repeat_transmembrane_protein_kinase,_putative_|_chr3:17347103-17350296_REVERSE	30.2.12	30.2.12	30.2	30	Y	0.567546	-0.291141	0.0207202	-0.414974	0.465209	0.200185	1	0.36131	0.115324	-0.699717	0.156623	-0.146487	0.327187	0.0163092	0.583882	0.87278
AS(1)AEVLGK	Signalling	signalling.receptor kinases	AT2G26730	signalling.receptor_kinases.leucine_rich_repeat_III	leucine-rich_repeat_transmembrane_protein_kinase,_putative_|_chr2:11388407-11391641_FORWARD	30.2.3	30.2.3	30.2	30	Y	-2.2346	0.306681	-0.974977	0.471652	0.200185	0.135593	0.179712	0.386476	-2.81311	1.46993	0.289809	3.13469	0.0880815	0.0864107	0.855132	0.135593
ASLGS(1)GKVYAVK	Signalling	signalling.receptor kinases	AT1G73080	signalling.receptor_kinases.leucine_rich_repeat_XI	ATP_binding_/_kinase/_protein_binding_/_protein_serine/threonine_kinase_|_chr1:27484513-27488201_FORWARD_-_Symbols:_PEPR1_|_PEPR1_(PEP1_receptor_1)	30.2.11	30.2.11	30.2	30	Y	-1.518	-0.282169	0.221604	-0.181431	0.0190165	0.87278	1	0.715001	0.182978	0.14158	-0.273322	0.494715	0.855132	0.630954	0.200185	0.336668
ASS(1)PEMIRSSDS(1)PV	Signalling	signalling.receptor kinases	AT3G08680	signalling.receptor_kinases.leucine_rich_repeat_III	leucine-rich_repeat_transmembrane_protein_kinase,_putative_|_chr3:2637592-2640838_FORWARD	30.2.3	30.2.3	30.2	30	Y	1.64169	-0.95216	-3.50531	-2.41375	0.286422	0.748774	0.393769	0.135593	1.50956	-1.41446	-4.34448	-2.40556	0.200825	0.521839	0.0678892	0.109315
DMVSRDDS(0.999)FVTK	Signalling	signalling.receptor kinases	AT4G35470	signalling.receptor_kinases	leucine-rich_repeat_family_protein_|_chr4:16846301-16849150_FORWARD	30.2	30.2	30.2	30	Y	-0.424982	0.779067	-0.636322	0.152353	0.521839	0.0249747	0.669815	0.601508	-0.269387	0.500153	-3.52474	0.251222	0.87278	0.521839	0.393769	0.347208
DTSRNPTSTTISSSSNHSLLPS(0.009)IS(0.99)NLANR	Signalling	signalling.receptor kinases	AT1G66880	signalling.receptor_kinases.wall_associated_kinase	serine/threonine_protein_kinase_family_protein_|_chr1:24946928-24955611_FORWARD	30.2.20	30.2.20	30.2	30	Y	-1.18476	-0.361494	-0.311742	0.227153	0.200185	0.42334	0.296718	0.583882	0.73489	-0.101338	1.98057	1.04392	0.336668	0.630954	0.0678892	0.037373
EIENIMQLAGLNPNS(0.007)DS(0.977)AT(0.011)S(0.004)S(0.001)R	Signalling	signalling.receptor kinases	AT5G49760	signalling.receptor_kinases.leucine_rich_repeat_VIII.VIII-1	leucine-rich_repeat_family_protein_/_protein_kinase_family_protein_|_chr5:20216372-20221299_FORWARD	30.2.8.1	30.2.8	30.2	30	Y	-0.743974	-0.833517	-1.43063	-0.469618	0.336668	0.336668	0.220671	0.117185	0.749862	-0.138382	1.54589	-0.835253	0.200185	0.87278	0.201243	0.0758002
EIENIMQLAGLNPNS(0.944)DS(0.051)AT(0.003)S(0.001)S(0.001)R	Signalling	signalling.receptor kinases	AT5G49760	signalling.receptor_kinases.leucine_rich_repeat_VIII.VIII-1	leucine-rich_repeat_family_protein_/_protein_kinase_family_protein_|_chr5:20216372-20221299_FORWARD	30.2.8.1	30.2.8	30.2	30	Y	-0.0875648	0.242361	-2.33352	-0.267809	0.601508	0.273322	0.0190165	0.347208	1.35637	-0.309774	-0.143296	-0.597535	0.583882	0.465209	0.630954	0.0284597
ELESLLQAS(1)PDR	Signalling	signalling.receptor kinases	AT5G01950	signalling.receptor_kinases.leucine_rich_repeat_VIII.VIII-1	ATP_binding_/_kinase/_protein_serine/threonine_kinase_|_chr5:364902-370186_REVERSE	30.2.8.1	30.2.8	30.2	30	Y	-0.563769	-0.0143954	-1.83305	-1.05551	0.748774	0.715001	0.0500435	0.806496	-3.61886	0.0918468	-2.89921	-1.55712	0.286422	0.583882	0.0143059	0.462433
ES(0.959)VEFS(0.039)PS(0.001)S(0.001)AS(0.004)DFS(0.996)PLAR	Signalling	signalling.receptor kinases	AT1G51890	signalling.receptor_kinases.leucine_rich_repeat_I	leucine-rich_repeat_protein_kinase,_putative_|_chr1:19274802-19278528_REVERSE	30.2.99	30.2.99	30.2	30	Y	-0.082465	-0.690169	-0.380124	-0.437392	0.715001	0.0546639	0.286422	0.601508	-0.0211396	0.338047	1.70937	2.4011	0.855132	0.87278	0.149541	0.0176221
ESVEFS(1)PSSASDFS(1)PLAR	Signalling	signalling.receptor kinases	AT1G51890	signalling.receptor_kinases.leucine_rich_repeat_I	leucine-rich_repeat_protein_kinase,_putative_|_chr1:19274802-19278528_REVERSE	30.2.99	30.2.99	30.2	30	Y	-0.386489	-0.645288	-2.07574	-0.487742	0.87278	0.0678892	0.0550088	0.200825	0.146416	1.09759	0.677136	2.21304	0.630954	0.037373	0.262332	0.149541
ESVEFS(1)PSSASDFSPLAR	Signalling	signalling.receptor kinases	AT1G51890	signalling.receptor_kinases.leucine_rich_repeat_I	leucine-rich_repeat_protein_kinase,_putative_|_chr1:19274802-19278528_REVERSE	30.2.99	30.2.99	30.2	30	Y	2.0663	-0.0575192	-2.3611	-0.109923	0.0105152	1	0.0190165	0.583882	2.5694	0.443152	0.362973	0.138817	0.0105152	0.149541	0.748774	0.855132
FS(0.004)GS(0.996)ES(1)S(1)NAVVVHPR	Signalling	signalling.receptor kinases	AT1G66150	signalling.receptor_kinases.leucine_rich_repeat_IX	transmembrane_receptor_protein_serine/threonine_kinase_|_chr1:24631409-24634749_FORWARD_-_Symbols:_TMK1_|_TMK1_(TRANSMEMBRANE_KINASE_1)	30.2.9	30.2.9	30.2	30	Y	-0.462074	0.0910551	0.203261	0.464446	0.465209	0.748774	0.393769	0.144127	-0.173899	0.336065	-0.591453	0.194024	0.87278	0.748774	0.0678892	0.855132
FSDQPVMLDVYS(1)PDR	Signalling	signalling.receptor kinases	AT5G10020	signalling.receptor_kinases.leucine_rich_repeat_III	leucine-rich_repeat_transmembrane_protein_kinase,_putative_|_chr5:3133261-3137242_FORWARD	30.2.3	30.2.3	30.2	30	Y	-0.146719	0.541805	0.418388	-0.288225	0.748774	0.149541	1	0.77283	-0.273908	0.649725	-0.351938	-0.118566	0.521839	0.42334	0.144127	0.563703
GGEVGWEDQGS(1)RPK	Signalling	signalling.receptor kinases	AT1G11050	signalling.receptor_kinases.RKF3_like	protein_kinase_family_protein_|_chr1:3681888-3684169_FORWARD	30.2.23	30.2.23	30.2	30	Y	0.565815	0.113568	-0.996179	-0.732742	0.336668	0.87278	0.0330063	0.179712	1.49283	0.0654111	0.464001	-1.04382	0.149541	0.87278	0.669815	0.0758002
GGIS(1)DEFSR	Signalling	signalling.receptor kinases	AT2G37050	signalling.receptor_kinases.leucine_rich_repeat_I	kinase_|_chr2:15568986-15573726_FORWARD	30.2.1	30.2.1	30.2	30	Y	-0.680037	0.691501	-1.70149	-0.29852	0.149541	0.521839	0.135593	0.583882	-0.454726	0.988003	-1.86611	-0.633654	0.630954	0.262332	0.393769	0.630954
GINNMQVDPDEEGS(0.43)T(0.57)VLPEVIHGK	Signalling	signalling.receptor kinases	AT1G34420	signalling.receptor_kinases.leucine_rich_repeat_XI	leucine-rich_repeat_family_protein_/_protein_kinase_family_protein_|_chr1:12584587-12587570_FORWARD	30.2.10	30.2.10	30.2	30	Y	0.821775	-0.164375	0.436698	-0.481625	0.100348	0.347208	0.248213	0.144127	1.53764	-0.0873065	0.357309	-0.262537	0.100348	0.583882	1	0.42334
GSEGQT(1)PPGES(0.5)RT(0.5)PPR	Signalling	signalling.receptor kinases	AT2G26730	signalling.receptor_kinases.leucine_rich_repeat_III	leucine-rich_repeat_transmembrane_protein_kinase,_putative_|_chr2:11388407-11391641_FORWARD	30.2.3	30.2.3	30.2	30	Y	0.131269	0.353113	0.532883	-0.384122	1	0.465209	0.200825	0.4795	0.00747292	0.159739	-0.353507	1.08977	0.87278	0.36131	0.630954	0.806496
GSEGQTPPGES(0.395)RT(0.395)PPRS(0.663)VT(0.545)P	Signalling	signalling.receptor kinases	AT2G26730	signalling.receptor_kinases.leucine_rich_repeat_III	leucine-rich_repeat_transmembrane_protein_kinase,_putative_|_chr2:11388407-11391641_FORWARD	30.2.3	30.2.3	30.2	30	Y	2.7042	0.677059	-3.37666	-1.01086	0.0880815	0.36131	0.0330063	0.179712	3.07984	1.2746	-3.07366	-0.546448	0.0880815	0.630954	0.0550088	0.174525
GSGDPYGSES(1)FQYSGNFPASK	Signalling	signalling.receptor kinases	AT5G49760	signalling.receptor_kinases.leucine_rich_repeat_VIII.VIII-1	leucine-rich_repeat_family_protein_/_protein_kinase_family_protein_|_chr5:20216372-20221299_FORWARD	30.2.8.1	30.2.8	30.2	30	Y	-0.177246	-0.0226392	0.408444	-0.641663	1	0.87278	0.563703	0.0550088	-0.658617	0.410354	0.182605	-0.828932	0.0446097	0.630954	0.563703	0.0546639
GT(0.001)LS(0.04)T(0.921)S(0.926)NMDIAVKKVS(0.808)HDS(0.304)R	Signalling	signalling.receptor kinases	AT4G29050	signalling.receptor_kinases.legume-lectin	lectin_protein_kinase_family_protein_|_chr4:14314818-14316879_REVERSE	30.2.19	30.2.19	30.2	30	Y	-5.86598	2.3971	2.64591	1.2615	0.0446097	0.0781691	0.0864107	0.273322	-0.843277	0.931808	0.14353	-0.687162	0.36131	0.42334	0.624206	0.855132
GTLS(0.019)T(0.905)S(0.905)NMDIAVKKVS(0.899)HDS(0.273)R	Signalling	signalling.receptor kinases	AT4G29050	signalling.receptor_kinases.legume-lectin	lectin_protein_kinase_family_protein_|_chr4:14314818-14316879_REVERSE	30.2.19	30.2.19	30.2	30	Y	-4.87028	-0.410689	2.52895	-0.200128	0.0446097	0.42334	0.220671	0.522431	-0.846745	-0.300997	-0.117492	0.542309	0.273322	0.630954	0.806496	0.465209
GTLS(0.026)T(0.726)S(0.726)NMDIAVKKVS(0.724)HDS(0.797)R	Signalling	signalling.receptor kinases	AT4G29050	signalling.receptor_kinases.legume-lectin	lectin_protein_kinase_family_protein_|_chr4:14314818-14316879_REVERSE	30.2.19	30.2.19	30.2	30	Y	-4.57238	2.34988	0.59972	1.22167	0.273322	0.109315	0.179712	0.36131	-0.355854	1.15849	0.586664	-3.82847	1	0.0546639	0.0758002	0.0550088
HGVPPPLS(0.579)PET(0.091)DKT(0.138)T(0.159)AS(0.022)S(0.007)S(0.003)NT(0.001)TAS(0.107)S(0.892)F	Signalling	signalling.receptor kinases	AT5G38210	signalling.receptor_kinases.wall_associated_kinase	serine/threonine_protein_kinase_family_protein_|_chr5:15261005-15265630_FORWARD	30.2.20	30.2.20	30.2	30	Y	2.88422	0.0746442	0.214948	0.742543	0.200185	0.583882	0.438578	0.36131	0.932264	-0.310887	-0.048891	0.140486	0.0105152	0.144127	0.336668	0.630954
HGVPPPLS(0.775)PET(0.146)DKT(0.033)T(0.035)AS(0.003)S(0.003)S(0.004)NT(0.001)T(0.002)AS(0.161)S(0.836)F	Signalling	signalling.receptor kinases	AT5G38210	signalling.receptor_kinases.wall_associated_kinase	serine/threonine_protein_kinase_family_protein_|_chr5:15261005-15265630_FORWARD	30.2.20	30.2.20	30.2	30	Y	2.6007	-0.0959908	0.645016	0.159112	0.00648531	0.630954	0.522431	0.855132	0.417801	-0.105402	-0.0264352	0.0792976	0.393769	0.630954	1	0.748774
HKS(1)FDDDDSTMR	Signalling	signalling.receptor kinases	AT3G14350	signalling.receptor_kinases.leucine_rich_repeat_V	ATP_binding_/_protein_binding_/_protein_kinase/_protein_serine/threonine_kinase/_protein_tyrosine_kinase_|_chr3:4782757-4787236_REVERSE_-_Symbols:_SRF7_|_SRF7_(STRUBBELIG-RECEPTOR_FAMILY_7)	30.2.5	30.2.5	30.2	30	Y	-1.31155	-0.117632	-4.23631	-0.410038	0.200185	0.87278	0.0201368	0.465209	-0.114238	-0.203428	-1.07364	-0.986599	0.855132	0.521839	0.201243	0.393769
HLPVGS(0.837)T(0.17)DS(0.993)LEELALGFGSNPPPR	Signalling	signalling.receptor kinases	AT1G51790	signalling.receptor_kinases.leucine_rich_repeat_I	kinase_|_chr1:19206711-19211417_REVERSE	30.2.99	30.2.99	30.2	30	Y	-0.880379	-0.628285	-0.346	0.175877	0.336668	0.42334	0.83117	0.855132	0.114653	-0.282807	2.05844	-0.0725802	0.748774	0.748774	0.0061699	0.715001
HLPVGS(0.988)T(0.989)DS(0.024)LEELALGFGSNPPPR	Signalling	signalling.receptor kinases	AT1G51790	signalling.receptor_kinases.leucine_rich_repeat_I	kinase_|_chr1:19206711-19211417_REVERSE	30.2.99	30.2.99	30.2	30	Y	-0.593995	-0.689741	-1.22996	0.174211	0.87278	0.336668	0.522431	0.715001	0.619561	-0.365533	1.11938	-0.0794765	0.521839	0.630954	0.0678892	0.715001
IASDTNTHVS(0.961)T(0.039)R	Signalling	signalling.receptor kinases	AT3G24550	signalling.receptor_kinases.proline_extensin_like	ATP_binding_/_protein_kinase_|_chr3:8960258-8963568_FORWARD_-_Symbols:_ATPERK1_|_ATPERK1_(PROLINE_EXTENSIN-LIKE_RECEPTOR_KINASE_1)	30.2.22	30.2.22	30.2	30	Y	-0.672434	-0.183982	2.05309	0.686626	0.144127	0.462433	0.0143059	0.100348	0.390855	0.310222	-0.243954	0.434048	0.521839	0.393769	0.601508	0.262332
ILAATQNWEES(0.023)S(0.968)Y(0.01)	Signalling	signalling.receptor kinases	AT2G23770	signalling.receptor_kinases.lysine_motif	protein_kinase_family_protein_/_peptidoglycan-binding_LysM_domain-containing_protein_|_chr2:10120242-10122080_REVERSE	30.2.21	30.2.21	30.2	30	Y	-0.715	0.220052	0.659748	0.0343272	0.0446097	0.521839	0.0880815	0.583882	0.240448	0.115654	1.21286	-0.218193	0.117185	0.630954	0.0546639	0.521839
ISS(0.999)T(0.001)SLISGR	Signalling	signalling.receptor kinases	AT5G01560	signalling.receptor_kinases.legume-lectin	kinase_|_chr5:218138-220530_REVERSE_-_Symbols:_LECRKA4.3_|_LECRKA4.3_(LECTIN_RECEPTOR_KINASE_A4.3)	30.2.99	30.2.99	30.2	30	Y	0.052445	-0.132944	-0.303798	-0.937109	0.855132	0.748774	0.83117	0.393769	0.243506	0.288081	-1.9838	-1.36224	0.601508	0.715001	0.135593	0.0550088
KLDT(0.011)S(0.049)LS(0.94)MNLRPPPSER	Signalling	signalling.receptor kinases	AT3G14350	signalling.receptor_kinases.leucine_rich_repeat_V	ATP_binding_/_protein_binding_/_protein_kinase/_protein_serine/threonine_kinase/_protein_tyrosine_kinase_|_chr3:4782757-4787236_REVERSE_-_Symbols:_SRF7_|_SRF7_(STRUBBELIG-RECEPTOR_FAMILY_7)	30.2.5	30.2.5	30.2	30	Y	-0.607843	-0.485781	0.610746	0.346277	0.100348	0.262332	0.522431	0.157299	0.152078	0.547117	0.41789	0.0010182	0.715001	0.87278	0.630954	0.669815
KPPMS(1)DQEFDPLDGLS(0.999)GMVVES(0.001)LK	Signalling	signalling.receptor kinases	AT2G23770	signalling.receptor_kinases.lysine_motif	protein_kinase_family_protein_/_peptidoglycan-binding_LysM_domain-containing_protein_|_chr2:10120242-10122080_REVERSE	30.2.21	30.2.21	30.2	30	Y	-0.12609	-0.35044	-0.00510478	0.166047	1	0.583882	1	0.754023	-0.134043	-0.0415651	0.636542	0.088834	0.806496	0.521839	0.144127	0.715001
KPVES(0.957)PS(0.043)ENQVLILR	Signalling	signalling.receptor kinases	AT1G12460	signalling.receptor_kinases.leucine_rich_repeat_VII	leucine-rich_repeat_transmembrane_protein_kinase,_putative_|_chr1:4247249-4250630_FORWARD	30.2.7	30.2.7	30.2	30	Y	0.351659	-0.618554	-0.108714	1.63795	0.462433	0.336668	0.669815	0.174525	1.7279	-0.137008	0.519599	0.171391	0.0758002	0.855132	0.336668	0.327187
LAINNT(0.982)EPNS(0.881)PDQHDS(0.046)T(0.046)T(0.046)DIK	Signalling	signalling.receptor kinases	AT5G58150	signalling.receptor_kinases.leucine_rich_repeat_X	leucine-rich_repeat_transmembrane_protein_kinase,_putative_|_chr5:23530081-23532840_REVERSE	30.2.7	30.2.7	30.2	30	Y	-0.368611	-0.135044	-0.137087	0.751438	0.0546639	0.630954	0.669815	0.36131	-0.839077	0.119121	-0.466934	0.743491	0.0104056	0.855132	0.200185	0.36131
LAPVPDMEGIS(0.999)PQHVS(0.832)T(0.168)VVK	Signalling	signalling.receptor kinases	AT1G06840	signalling.receptor_kinases.leucine_rich_repeat_VIII.VIII-1	leucine-rich_repeat_transmembrane_protein_kinase,_putative_|_chr1:2097747-2103479_REVERSE	30.2.8.1	30.2.8	30.2	30	Y	-0.100079	0.486046	-0.42393	2.56691	0.87278	0.144127	0.522431	0.464702	0.420738	-0.126758	0.904726	3.47054	0.42334	0.806496	0.336668	0.0105871
LAPVPDMEGIS(1)PQHVS(0.793)T(0.207)VVK	Signalling	signalling.receptor kinases	AT1G06840	signalling.receptor_kinases.leucine_rich_repeat_VIII.VIII-1	leucine-rich_repeat_transmembrane_protein_kinase,_putative_|_chr1:2097747-2103479_REVERSE	30.2.8.1	30.2.8	30.2	30	Y	0.0119669	0.378329	-0.433623	2.59283	1	0.201243	0.522431	0.0864107	0.441355	-0.22618	1.03939	3.4689	0.262332	0.462433	0.109315	0.0190165
LDEEENT(0.005)HIS(0.845)T(0.15)R	Signalling	signalling.receptor kinases	AT3G14840	signalling.receptor_kinases.DUF_26	leucine-rich_repeat_family_protein_/_protein_kinase_family_protein_|_chr3:4988107-4994058_FORWARD	30.2.8.2	30.2.8	30.2	30	Y	0.864399	-0.200537	0.0888353	0.262225	0.201243	0.521839	0.83117	0.855132	0.33492	0.15153	0.437426	0.519196	0.583882	0.715001	0.149541	0.87278
LDS(1)MSESTTLVK	Signalling	signalling.receptor kinases	AT2G48010	signalling.receptor_kinases.misc	kinase/_receptor_signaling_protein_serine/threonine_kinase_|_chr2:19641377-19643491_FORWARD_-_Symbols:_RKF3_|_RKF3_(RECEPTOR-LIKE_KINASE_IN_IN_FLOWERS_3)	30.2.23	30.2.23	30.2	30	Y	-0.112986	-0.3865	-1.88993	-0.140937	0.87278	0.262332	0.135593	0.715001	0.972258	-0.340882	-2.54684	0.1689	0.149541	0.42334	0.0880815	0.630954
LGLNPNS(0.403)GT(0.577)GT(0.238)T(0.779)PLHS(0.003)R	Signalling	signalling.receptor kinases	AT1G51800	signalling.receptor_kinases.leucine_rich_repeat_I	leucine-rich_repeat_protein_kinase,_putative_|_chr1:19214148-19217970_FORWARD	30.2.99	30.2.99	30.2	30	Y	0.307813	-0.400267	-0.452581	-0.0237758	0.521839	0.336668	0.3017	0.855132	0.568203	-0.0098427	-0.0340163	0.327237	0.630954	0.748774	0.87278	0.42334
LGLNPNS(0.807)GT(0.194)GT(0.219)T(0.763)PLHS(0.017)R	Signalling	signalling.receptor kinases	AT1G51800	signalling.receptor_kinases.leucine_rich_repeat_I	leucine-rich_repeat_protein_kinase,_putative_|_chr1:19214148-19217970_FORWARD	30.2.99	30.2.99	30.2	30	Y	0.101866	-1.20513	0.0833023	0.428789	0.630954	0.0104056	0.669815	0.715001	-2.23746	-0.552431	-0.232153	0.554762	0.144127	0.336668	0.630954	0.144127
LGLNPNSGTGT(0.001)T(0.999)PLHS(1)R	Signalling	signalling.receptor kinases	AT1G51800	signalling.receptor_kinases.leucine_rich_repeat_I	leucine-rich_repeat_protein_kinase,_putative_|_chr1:19214148-19217970_FORWARD	30.2.99	30.2.99	30.2	30	Y	-0.613105	-0.281526	-2.5639	-2.47373	0.336668	0.262332	0.286422	0.0500435	-0.311311	0.903046	-2.34455	1.23572	0.42334	0.149541	0.669815	0.465209
LGLNPNSGTGT(0.048)T(0.952)PLHS(1)R	Signalling	signalling.receptor kinases	AT1G51800	signalling.receptor_kinases.leucine_rich_repeat_I	leucine-rich_repeat_protein_kinase,_putative_|_chr1:19214148-19217970_FORWARD	30.2.99	30.2.99	30.2	30	Y	0.292185	0.50101	1.41065	0.471143	0.42334	0.715001	0.0105152	0.174525	0.48202	0.282034	0.526037	0.877295	0.149541	0.855132	0.336668	0.273322
LIEEVSHSSGS(1)PNPVS(1)D	Signalling	signalling.receptor kinases	AT3G02880	signalling.receptor_kinases.leucine_rich_repeat_III	leucine-rich_repeat_transmembrane_protein_kinase,_putative_|_chr3:634653-637284_FORWARD	30.2.3	30.2.3	30.2	30	Y	-0.771784	-0.815636	-0.760561	-0.129882	0.0163092	0.109315	0.286422	1	-0.023918	-0.196181	-0.249975	0.372604	0.87278	0.630954	0.521839	0.42334
LIEEVSRSPAS(1)PGPLS(1)D	Signalling	signalling.receptor kinases	AT5G16590	signalling.receptor_kinases.leucine_rich_repeat_III	ATP_binding_/_kinase/_protein_serine/threonine_kinase_|_chr5:5431681-5434134_FORWARD_-_Symbols:_LRR1_|_LRR1	30.2.3	30.2.3	30.2	30	Y	-1.1291	1.39503	-2.52422	-2.42735	0.262332	0.200185	0.3017	0.393769	-0.558082	1.42254	-0.573467	-2.09488	0.336668	0.0781691	0.855132	0.465209
LLEASVNNEKDEES(1)VR	Signalling	signalling.receptor kinases	AT3G14840	signalling.receptor_kinases.DUF_26	leucine-rich_repeat_family_protein_/_protein_kinase_family_protein_|_chr3:4988107-4994058_FORWARD	30.2.8.2	30.2.8	30.2	30	Y	0.718835	0.291679	2.43695	0.365387	0.630954	0.630954	0.0209213	0.465209	1.35859	0.983545	2.94273	1.10986	0.0546639	0.336668	0.0143059	0.149541
LLT(0.004)S(0.996)NALHR	Signalling	signalling.receptor kinases	AT1G34420	signalling.receptor_kinases.leucine_rich_repeat_XI	leucine-rich_repeat_family_protein_/_protein_kinase_family_protein_|_chr1:12584587-12587570_FORWARD	30.2.10	30.2.10	30.2	30	Y	0.0482079	-0.529247	0.0809584	0.228762	0.521839	0.144127	0.83117	0.36131	0.735854	-0.091157	-0.61259	0.0540342	0.336668	1	0.0546639	0.465209
LNDDENTHIS(0.991)T(0.009)R	Signalling	signalling.receptor kinases	AT1G53430	signalling.receptor_kinases.DUF_26	leucine-rich_repeat_family_protein_/_protein_kinase_family_protein_|_chr1:19935167-19941088_FORWARD	30.2.8.2	30.2.8	30.2	30	Y	-0.2381	0.124313	-0.543511	0.157893	0.630954	0.464702	0.522431	0.715001	0.304765	1.83929	-1.74947	0.96448	0.521839	0.465209	0.0550088	0.521839
LNDDGNT(0.007)HIS(0.828)T(0.165)R	Signalling	signalling.receptor kinases	AT1G07650	signalling.receptor_kinases.DUF_26	leucine-rich_repeat_transmembrane_protein_kinase,_putative_|_chr1:2359549-2366561_REVERSE	30.2.8.2	30.2.8	30.2	30	Y	-0.0814425	0.336569	-0.0717436	-2.88201	0.87278	1	0.669815	0.0707011	0.18393	1.90607	-0.327923	-1.18146	0.748774	0.262332	0.465209	0.36131
LVGLNPNADS(0.967)AT(0.033)YEEASGDPY(0.004)GRDS(0.971)FEY(0.001)T(0.024)GVFPTPKP	Signalling	signalling.receptor kinases	AT5G49770	signalling.receptor_kinases.leucine_rich_repeat_VIII.VIII-1	leucine-rich_repeat_transmembrane_protein_kinase,_putative_|_chr5:20222669-20227267_FORWARD	30.2.8.1	30.2.8	30.2	30	Y	-2.55449	-0.127478	-0.384889	-0.461852	0.109315	0.630954	0.393769	0.0678892	0.392995	-0.172449	0.351801	-0.571936	0.630954	0.748774	0.748774	0.109315
LVGLNPNADS(0.999)AT(0.001)YEEASGDPYGR	Signalling	signalling.receptor kinases	AT5G49770	signalling.receptor_kinases.leucine_rich_repeat_VIII.VIII-1	leucine-rich_repeat_transmembrane_protein_kinase,_putative_|_chr5:20222669-20227267_FORWARD	30.2.8.1	30.2.8	30.2	30	Y	-0.434473	0.239401	-2.00993	0.49567	0.630954	0.630954	0.200825	0.273322	0.878447	0.661001	1.75592	0.372937	0.109315	0.42334	0.748774	0.200185
MDGNGFTIS(0.966)PALS(0.038)GLQIHS(0.996)GDMLR	Signalling	signalling.receptor kinases	AT1G11050	signalling.receptor_kinases.RKF3_like	protein_kinase_family_protein_|_chr1:3681888-3684169_FORWARD	30.2.23	30.2.23	30.2	30	Y	1.41244	-0.152598	0.351016	-0.230311	0.286422	0.630954	0.196706	0.273322	1.52767	0.212274	0.195875	0.184295	0.135593	0.42334	0.42334	0.87278
MDGNGFTIS(0.996)PALS(0.03)GLQIHS(0.974)GDMLR	Signalling	signalling.receptor kinases	AT1G11050	signalling.receptor_kinases.RKF3_like	protein_kinase_family_protein_|_chr1:3681888-3684169_FORWARD	30.2.23	30.2.23	30.2	30	Y	-1.06365	-0.605115	-0.157678	-0.0854949	0.0832645	0.0446097	0.522431	0.855132	0.968688	-0.679904	-1.35158	-0.0491958	0.200825	0.201243	0.00648531	1
NLDAGS(1)FGGS(1)LPHPASTR	Signalling	signalling.receptor kinases	AT4G02010	signalling.receptor_kinases.extensin	protein_kinase_family_protein_|_chr4:881090-885399_FORWARD	30.2.18	30.2.18	30.2	30	Y	0.318831	-0.964592	0.784438	0.964125	0.630954	0.0176221	0.327187	0.583882	0.439571	0.275876	1.00461	-0.58167	0.630954	0.748774	0.117185	0.149541
NLDFQIS(0.162)S(0.805)FS(0.033)LR	Signalling	signalling.receptor kinases	AT3G14840	signalling.receptor_kinases.DUF_26	leucine-rich_repeat_family_protein_/_protein_kinase_family_protein_|_chr3:4988107-4994058_FORWARD	30.2.8.2	30.2.8	30.2	30	Y	-0.443337	0.621118	-0.644813	0.472984	0.521839	0.336668	0.0550088	0.0770999	-0.642936	0.770759	-0.601112	1.0917	0.273322	0.149541	0.109315	0.0143059
NLYDLQELLDTTIIQNS(1)GNLK	Signalling	signalling.receptor kinases	AT5G49770	signalling.receptor_kinases.leucine_rich_repeat_VIII.VIII-1	leucine-rich_repeat_transmembrane_protein_kinase,_putative_|_chr5:20222669-20227267_FORWARD	30.2.8.1	30.2.8	30.2	30	Y	-1.58576	0.488661	0.614808	0.0856278	0.200185	0.583882	0.0209213	0.754023	0.744194	-0.154642	1.43484	-0.249462	0.748774	0.715001	0.0209213	0.464702
NS(0.001)S(0.999)ALLPR	Signalling	signalling.receptor kinases	AT1G18390	signalling.receptor_kinases.wall_associated_kinase	ATP_binding_/_kinase/_protein_kinase/_protein_serine/threonine_kinase/_protein_tyrosine_kinase_|_chr1:6327463-6330098_FORWARD	30.2.20	30.2.20	30.2	30	Y	-1.84043	0.190174	0.402079	-0.481946	0.262332	0.42334	0.200825	0.36131	-0.856983	0.410224	0.373704	-0.283788	0.583882	0.0781691	0.748774	0.521839
NTQASES(0.993)FT(0.007)SFVAPR	Signalling	signalling.receptor kinases	AT1G56140	signalling.receptor_kinases.leucine_rich_repeat_VIII.VIII-2	leucine-rich_repeat_family_protein_/_protein_kinase_family_protein_|_chr1:21001574-21007809_REVERSE	30.2.8.2	30.2.8	30.2	30	Y	-0.651256	-0.484948	-1.40095	-0.0112813	0.336668	0.174525	0.796253	0.806496	-0.239944	0.568238	-1.12526	0.182396	0.748774	0.201243	0.583882	0.624206
QEFGS(1)GVQEPEKNK	Signalling	signalling.receptor kinases	AT5G58300	signalling.receptor_kinases.leucine_rich_repeat_III	leucine-rich_repeat_transmembrane_protein_kinase,_putative_|_chr5:23571879-23575084_FORWARD	30.2.3	30.2.3	30.2	30	Y	0.326993	-0.180109	-0.00402983	0.693086	0.630954	0.748774	0.83117	0.393769	-0.535364	-0.537627	-0.155573	0.648834	0.855132	0.521839	0.87278	0.715001
QGYS(0.999)FS(0.001)EQDDDFPLIFDTQENEKV	Signalling	signalling.receptor kinases	AT3G28450	signalling.receptor_kinases.leucine_rich_repeat_X	leucine-rich_repeat_transmembrane_protein_kinase,_putative_|_chr3:10667262-10669377_FORWARD	30.2.10	30.2.10	30.2	30	Y	-1.71221	0.431263	1.24301	-0.47955	0.336668	0.916815	0.0500435	0.393769	-0.338506	-0.401639	3.98529	-0.649532	1	0.464702	0.0105871	0.393769
QIEEHT(1)DS(1)ESGGETLSIFSFDGK	Signalling	signalling.receptor kinases	AT4G08850	signalling.receptor_kinases.leucine_rich_repeat_XI	kinase_|_chr4:5636489-5640636_REVERSE	30.2.12	30.2.12	30.2	30	Y	-0.401084	0.519665	-1.58626	0.36108	0.83117	0.149541	0.0253473	0.465209	-0.180561	0.040085	-0.374992	-0.225821	0.806496	0.855132	0.583882	0.521839
QSSDDPS(0.001)KGS(0.003)EGQT(0.026)PPGES(0.303)RT(0.667)PPR	Signalling	signalling.receptor kinases	AT2G26730	signalling.receptor_kinases.leucine_rich_repeat_III	leucine-rich_repeat_transmembrane_protein_kinase,_putative_|_chr2:11388407-11391641_FORWARD	30.2.3	30.2.3	30.2	30	Y	3.88243	-0.325199	0.197353	-0.542414	0.0105152	1	0.806496	0.0500435	3.26453	0.0892929	0.402775	-0.259467	0.220671	0.630954	0.601508	0.583882
S(0.001)ET(0.4)RS(0.302)S(0.302)NPS(0.995)IIT(0.002)R	Signalling	signalling.receptor kinases	AT1G51860	signalling.receptor_kinases.leucine_rich_repeat_I	leucine-rich_repeat_protein_kinase,_putative_|_chr1:19257634-19261479_REVERSE	30.2.99	30.2.99	30.2	30	Y	0.0369588	0.0366868	0.322467	-1.3675	1	0.630954	0.220671	0.0678892	-0.54755	0.600777	0.410214	-0.997543	0.200185	0.336668	0.250592	0.0781691
S(0.014)LS(0.985)FS(0.83)T(0.137)S(0.034)GPR	Signalling	signalling.receptor kinases	AT1G07650	signalling.receptor_kinases.DUF_26	leucine-rich_repeat_transmembrane_protein_kinase,_putative_|_chr1:2359549-2366561_REVERSE	30.2.8.2	30.2.8	30.2	30	Y	0.713529	0.353862	-0.104075	-1.201	0.0546639	0.262332	0.83117	0.0864107	0.792369	-0.0809753	0.13377	1.16004	0.037373	0.583882	0.630954	0.201243
S(0.117)HS(0.752)GS(0.117)DY(0.014)MYASSDSGMVSNQR	Signalling	signalling.receptor kinases	AT5G38560	signalling.receptor_kinases.proline_extensin_like	protein_kinase_family_protein_|_chr5:15439249-15443164_FORWARD	30.2.22	30.2.22	30.2	30	Y	0.0523368	0.065583	0.695493	-0.0584516	0.77283	1	0.0253473	0.601508	0.159159	0.237426	0.0766232	0.490935	0.393769	0.273322	0.916815	0.144127
S(0.818)S(0.182)IDAPQLMGAK	Signalling	signalling.receptor kinases	AT5G49760	signalling.receptor_kinases.leucine_rich_repeat_VIII.VIII-1	leucine-rich_repeat_family_protein_/_protein_kinase_family_protein_|_chr5:20216372-20221299_FORWARD	30.2.8.1	30.2.8	30.2	30	Y	0.75834	-0.340807	0.309272	-0.285122	0.0446097	0.200185	0.83117	0.174525	2.88766	-0.312173	0.685677	-0.290456	0.0284597	0.36131	0.0546639	0.117185
S(0.997)LAS(0.002)EDSDGLTPSAVFSQIMNPK	Signalling	signalling.receptor kinases	AT3G51550	signalling.receptor_kinases.Catharanthus_roseus-like_RLK1	kinase/_protein_kinase_|_chr3:19117584-19120881_REVERSE_-_Symbols:_FER_|_FER_(FERONIA)	30.2.16	30.2.16	30.2	30	Y	-1.11783	-0.163622	-1.44012	0.0785341	0.521839	0.748774	0.10105	0.36131	-0.994401	-0.0536065	-0.623536	-0.530338	0.336668	0.630954	1	0.42334
S(1)GAVLSWNAR	Signalling	signalling.receptor kinases	AT5G01540	signalling.receptor_kinases.legume-lectin	kinase_|_chr5:210979-213472_REVERSE_-_Symbols:_LECRKA4.1_|_LECRKA4.1_(LECTIN_RECEPTOR_KINASE_A4.1)	30.2.99	30.2.99	30.2	30	Y	0.494318	-0.789282	0.730072	0.184751	0.42334	0.109315	1	0.393769	1.13831	-0.313403	0.341972	-0.18413	0.42334	0.42334	0.220671	0.42334
S(1)GIQFDWSSR	Signalling	signalling.receptor kinases	AT1G16670	signalling.receptor_kinases.DUF_26	protein_kinase_family_protein_|_chr1:5697324-5699769_FORWARD	30.2.8.2	30.2.8	30.2	30	Y	-0.300882	0.336811	-0.743957	0.234545	0.87278	0.87278	0.438578	0.601508	0.656534	0.968591	1.50123	0.606405	0.200185	0.109315	0.0249747	0.273322
S(1)GLTEVGVSGLAQR	Signalling	signalling.receptor kinases	AT3G28450	signalling.receptor_kinases.leucine_rich_repeat_X	leucine-rich_repeat_transmembrane_protein_kinase,_putative_|_chr3:10667262-10669377_FORWARD	30.2.10	30.2.10	30.2	30	Y	-0.140039	1.33013	-0.00471999	0.117939	0.87278	0.200185	0.83117	0.465209	0.821949	2.46399	0.864874	0.376046	0.109315	0.109315	0.200185	0.630954
S(1)GPLVAQSPDSVIVK	Signalling	signalling.receptor kinases	AT1G18390	signalling.receptor_kinases.wall_associated_kinase	ATP_binding_/_kinase/_protein_kinase/_protein_serine/threonine_kinase/_protein_tyrosine_kinase_|_chr1:6327463-6330098_FORWARD	30.2.20	30.2.20	30.2	30	Y	-0.425509	0.153714	-1.08338	-0.241367	0.464702	0.87278	0.0864107	0.465209	-0.48433	-0.165217	-1.35496	0.445407	0.465209	1	0.0500435	0.42334
S(1)HHGFEPPVIAK	Signalling	signalling.receptor kinases	AT1G51800	signalling.receptor_kinases.leucine_rich_repeat_I	leucine-rich_repeat_protein_kinase,_putative_|_chr1:19214148-19217970_FORWARD	30.2.99	30.2.99	30.2	30	Y	-0.666958	-0.325057	-1.55746	0.556781	0.109315	0.336668	0.438578	0.583882	0.0984509	0.0785316	-0.419233	0.662718	0.87278	0.630954	0.521839	0.200185
SDS(1)QSSLNFSER	Signalling	signalling.receptor kinases	AT4G35470	signalling.receptor_kinases	leucine-rich_repeat_family_protein_|_chr4:16846301-16849150_FORWARD	30.2	30.2	30.2	30	Y	-0.334755	0.596306	0.00155144	-0.0709595	0.42334	0.109315	0.624206	0.715001	-0.380559	0.496215	0.596837	0.0597181	0.336668	0.200185	0.583882	0.87278
SFGEFDLDGLLKAS(1)AEVLGK	Signalling	signalling.receptor kinases	AT3G02880	signalling.receptor_kinases.leucine_rich_repeat_III	leucine-rich_repeat_transmembrane_protein_kinase,_putative_|_chr3:634653-637284_FORWARD	30.2.3	30.2.3	30.2	30	Y	-2.48741	-0.954932	-0.600931	-0.757646	0.273322	0.855132	0.327187	0.0500435	-1.75539	0.357775	-0.302744	2.58065	0.144127	0.201243	0.465209	0.201243
SGEVDPEIEES(1)ES(1)MNRK	Signalling	signalling.receptor kinases	AT2G02220	signalling.receptor_kinases.leucine_rich_repeat_X	ATP_binding_/_peptide_receptor/_protein_serine/threonine_kinase_|_chr2:583978-587124_REVERSE_-_Symbols:_ATPSKR1,_PSKR1_|_PSKR1_(PHYTOSULFOKIN_RECEPTOR_1)	30.2.10	30.2.10	30.2	30	Y	-0.472191	0.024397	-0.665263	0.435303	0.87278	0.748774	0.669815	0.583882	-1.80188	0.746898	-0.360509	1.02482	0.286422	0.748774	1	0.521839
SGPLVAQS(0.991)PDS(0.009)VIVK	Signalling	signalling.receptor kinases	AT1G18390	signalling.receptor_kinases.wall_associated_kinase	ATP_binding_/_kinase/_protein_kinase/_protein_serine/threonine_kinase/_protein_tyrosine_kinase_|_chr1:6327463-6330098_FORWARD	30.2.20	30.2.20	30.2	30	Y	-0.217259	0.249646	0.354463	0.22737	0.465209	0.87278	0.806496	0.754023	1.35279	0.648734	0.301156	0.67564	0.0781691	0.149541	0.347208	0.00902344
SLS(1)FSTSGPR	Signalling	signalling.receptor kinases	AT1G07650	signalling.receptor_kinases.DUF_26	leucine-rich_repeat_transmembrane_protein_kinase,_putative_|_chr1:2359549-2366561_REVERSE	30.2.8.2	30.2.8	30.2	30	Y	0.00953078	0.154025	0.388509	-0.269901	0.748774	0.522431	1	0.286422	-0.0848314	0.629757	1.19066	-0.0122825	1	0.200185	0.393769	0.630954
SPASPGPLS(1)D	Signalling	signalling.receptor kinases	AT5G16590	signalling.receptor_kinases.leucine_rich_repeat_III	ATP_binding_/_kinase/_protein_serine/threonine_kinase_|_chr5:5431681-5434134_FORWARD_-_Symbols:_LRR1_|_LRR1	30.2.3	30.2.3	30.2	30	Y	-0.0340262	-1.53213	-0.293771	-4.00006	0.855132	0.0864107	0.83117	0.0880815	0.284338	0.470739	-2.89313	-3.3435	0.583882	0.465209	0.393769	0.201243
SPVQS(0.999)PS(0.001)RDDMVDLPR	Signalling	signalling.receptor kinases	AT5G58300	signalling.receptor_kinases.leucine_rich_repeat_III	leucine-rich_repeat_transmembrane_protein_kinase,_putative_|_chr5:23571879-23575084_FORWARD	30.2.3	30.2.3	30.2	30	Y	-0.421618	0.308241	-1.47	-0.565691	0.521839	0.462433	0.135593	0.583882	0.151876	0.528829	-3.20223	-3.34539	0.630954	0.250592	0.0105152	0.393769
SSASEFS(1)PGAR	Signalling	signalling.receptor kinases	AT1G51880	signalling.receptor_kinases.leucine_rich_repeat_I	leucine-rich_repeat_protein_kinase,_putative_|_chr1:19270193-19274068_REVERSE	30.2.99	30.2.99	30.2	30	Y	0.270881	0.0995442	0.652766	0.620227	0.42334	0.748774	0.0500435	0.00902344	0.503867	0.393242	0.114586	-0.377851	0.336668	0.109315	0.465209	0.0678892
SSKAS(1)LKIEGVK	Signalling	signalling.receptor kinases	AT1G06840	signalling.receptor_kinases.leucine_rich_repeat_VIII.VIII-1	leucine-rich_repeat_transmembrane_protein_kinase,_putative_|_chr1:2097747-2103479_REVERSE	30.2.8.1	30.2.8	30.2	30	Y	-0.157246	0.651698	0.0954679	-0.189851	0.748774	0.037373	1	0.624206	0.663821	-0.180748	0.0901739	-0.419714	0.42334	0.583882	0.583882	0.0472018
T(0.005)AS(0.995)ANS(1)LVDAEEKTGLLD	Signalling	signalling.receptor kinases	AT1G07650	signalling.receptor_kinases.DUF_26	leucine-rich_repeat_transmembrane_protein_kinase,_putative_|_chr1:2359549-2366561_REVERSE	30.2.8.2	30.2.8	30.2	30	Y	0.747069	-0.256319	-0.230551	-0.532383	0.0678892	0.521839	0.77283	0.201243	0.785907	0.118149	0.770793	-0.567889	0.0446097	1	0.83117	0.262332
TAS(1)ANS(1)LVDAEEK	Signalling	signalling.receptor kinases	AT1G07650	signalling.receptor_kinases.DUF_26	leucine-rich_repeat_transmembrane_protein_kinase,_putative_|_chr1:2359549-2366561_REVERSE	30.2.8.2	30.2.8	30.2	30	Y	0.62865	-0.276893	1.46583	-0.521543	0.144127	0.42334	0.0433081	0.201243	0.521306	0.087145	0.771795	-0.565459	0.273322	1	0.327187	0.336668
TATEAYEAPLLVS(0.58)LS(0.42)GRR	Signalling	signalling.receptor kinases	AT5G25930	signalling.receptor_kinases.leucine_rich_repeat_XI	leucine-rich_repeat_family_protein_/_protein_kinase_family_protein_|_chr5:9050794-9054143_FORWARD	30.2.11	30.2.11	30.2	30	Y	0.932881	0.421637	-0.75636	-0.594393	0.0781691	0.0758002	0.0707011	0.201243	2.96233	0.177662	0.26061	-0.659803	0.0546639	0.465209	0.36131	0.109315
TGPT(0.002)LDHT(0.999)HVS(0.999)T(0.999)VVK	Signalling	signalling.receptor kinases	AT3G51550	signalling.receptor_kinases.Catharanthus_roseus-like_RLK1	kinase/_protein_kinase_|_chr3:19117584-19120881_REVERSE_-_Symbols:_FER_|_FER_(FERONIA)	30.2.16	30.2.16	30.2	30	Y	1.51551	0.375007	-0.424324	-0.339287	0.037373	0.200185	0.286422	0.855132	0.18997	0.264494	-0.155018	2.02686	0.715001	0.262332	0.715001	0.109315
TGQGYS(1)GPSL	Signalling	signalling.receptor kinases	AT3G24550	signalling.receptor_kinases.proline_extensin_like	ATP_binding_/_protein_kinase_|_chr3:8960258-8963568_FORWARD_-_Symbols:_ATPERK1_|_ATPERK1_(PROLINE_EXTENSIN-LIKE_RECEPTOR_KINASE_1)	30.2.22	30.2.22	30.2	30	Y	-0.339058	0.084967	0.470681	1.41446	0.630954	0.855132	0.286422	0.273322	0.319107	1.78428	1.06213	2.12048	0.465209	0.00648531	0.0190165	0.336668
TQTQEETGNLDS(1)FMGK	Signalling	signalling.receptor kinases	AT2G23770	signalling.receptor_kinases.lysine_motif	protein_kinase_family_protein_/_peptidoglycan-binding_LysM_domain-containing_protein_|_chr2:10120242-10122080_REVERSE	30.2.21	30.2.21	30.2	30	Y	-0.914498	0.477883	-2.73495	-2.14223	0.42334	0.42334	0.0388671	0.121335	-0.741911	0.376547	-0.0525327	1.29379	0.83117	0.36131	0.87278	0.0249747
TVS(0.999)S(0.001)SGYHTLR	Signalling	signalling.receptor kinases	AT5G24010	signalling.receptor_kinases.Catharanthus_roseus-like_RLK1	protein_kinase_family_protein_|_chr5:8113795-8116615_FORWARD	30.2.16	30.2.16	30.2	30	Y	0.808226	0.058971	0.477439	1.12013	0.715001	0.748774	0.286422	0.0758002	-0.195611	-0.181584	-0.732077	0.971944	0.601508	0.262332	0.0104056	0.0162936
VEGPPPSYMQAS(0.007)DGRS(0.993)PR	Signalling	signalling.receptor kinases	AT1G51850	signalling.receptor_kinases.leucine_rich_repeat_I	leucine-rich_repeat_protein_kinase,_putative_|_chr1:19252847-19256783_REVERSE	30.2.99	30.2.99	30.2	30	Y	-0.0182747	0.937208	-0.378408	-0.592986	0.87278	0.262332	1	0.273322	0.218654	0.376237	0.0104333	2.74416	0.87278	0.262332	0.748774	0.0781691
VEGTLPSYMQAS(0.007)DGRS(0.993)PR	Signalling	signalling.receptor kinases	AT1G51805	signalling.receptor_kinases.leucine_rich_repeat_I	leucine-rich_repeat_protein_kinase,_putative_|_chr1:19220977-19225689_REVERSE	30.2.99	30.2.99	30.2	30	Y	-1.25209	-1.64182	-0.322845	-0.57272	0.00394775	0.715001	0.393769	0.715001	-0.45776	-2.17667	-0.435516	-2.28015	0.149541	0.522431	0.336668	0.0284597
VEGTLPSYMQAS(0.957)DGRS(0.043)PR	Signalling	signalling.receptor kinases	AT1G51805	signalling.receptor_kinases.leucine_rich_repeat_I	leucine-rich_repeat_protein_kinase,_putative_|_chr1:19220977-19225689_REVERSE	30.2.99	30.2.99	30.2	30	Y	0.487192	2.15099	0.105967	-0.337232	0.149541	0.262332	1	0.881497	0.361812	1.47658	0.791225	0.170299	0.336668	0.0781691	0.109315	0.806496
VELASSSSVLST(0.001)S(0.025)S(0.735)S(0.224)NVT(0.014)R	Signalling	signalling.receptor kinases	AT5G01950	signalling.receptor_kinases.leucine_rich_repeat_VIII.VIII-1	ATP_binding_/_kinase/_protein_serine/threonine_kinase_|_chr5:364902-370186_REVERSE	30.2.8.1	30.2.8	30.2	30	Y	-0.223213	0.161209	2.0985	0.419315	1	0.748774	0.141645	0.144127	-0.0902696	0.0302862	0.673085	0.168127	0.748774	0.855132	0.144127	0.521839
VGPDVPSSADPTSQPS(1)PA	Signalling	signalling.receptor kinases	AT4G36180	signalling.receptor_kinases.leucine_rich_repeat_VII	leucine-rich_repeat_family_protein_|_chr4:17120085-17123841_REVERSE	30.2.7	30.2.7	30.2	30	Y	-0.213112	0.700422	-0.0105706	0.51432	0.262332	0.262332	0.327187	0.141645	-0.155361	-0.477023	0.852627	1.00499	0.465209	0.855132	0.465209	0.117185
VGPTS(0.006)AS(0.989)QT(0.006)HVSTVVK	Signalling	signalling.receptor kinases	AT5G39000	signalling.receptor_kinases.Catharanthus_roseus-like_RLK1	protein_kinase_family_protein_|_chr5:15611860-15614481_FORWARD	30.2.16	30.2.16	30.2	30	Y	0.205563	-0.146503	-0.0398186	-0.333191	0.630954	0.87278	0.669815	0.456057	0.493538	-0.44404	-0.0435167	1.85297	0.0546639	0.42334	0.87278	0.465209
VQS(1)PSSNMVIHPHHSGDNDDIK	Signalling	signalling.receptor kinases	AT2G01820	signalling.receptor_kinases.leucine_rich_repeat_IX	leucine-rich_repeat_protein_kinase,_putative_|_chr2:357431-360681_REVERSE	30.2.9	30.2.9	30.2	30	Y	0.224254	0.675564	0.316024	-0.411875	0.327187	0.262332	0.286422	0.36131	2.35434	0.403431	0.129173	-0.0767527	0.624206	0.0781691	0.583882	0.748774
WDT(0.596)S(0.676)KS(0.377)S(0.35)IDAPQLMGAK	Signalling	signalling.receptor kinases	AT5G49760	signalling.receptor_kinases.leucine_rich_repeat_VIII.VIII-1	leucine-rich_repeat_family_protein_/_protein_kinase_family_protein_|_chr5:20216372-20221299_FORWARD	30.2.8.1	30.2.8	30.2	30	Y	-1.5347	0.312386	2.0149	0.33549	0.36131	0.200185	0.0209213	0.465209	-2.24973	0.260759	1.13284	-0.0924805	0.144127	0.42334	0.0105152	1
WVSSITEQQS(1)PSDVFDPELTR	Signalling	signalling.receptor kinases	AT5G16590	signalling.receptor_kinases.leucine_rich_repeat_III	ATP_binding_/_kinase/_protein_serine/threonine_kinase_|_chr5:5431681-5434134_FORWARD_-_Symbols:_LRR1_|_LRR1	30.2.3	30.2.3	30.2	30	Y	-0.880953	-0.137774	-2.18255	0.765537	0.109315	0.748774	0.327187	0.0500435	0.391454	0.0972791	-2.40776	0.777204	0.336668	0.336668	0.327187	0.117185
DKPS(0.002)GS(0.998)DDEDNRMITYDAK	Signalling	signalling.misc	AT1G48050	signalling.misc	double-stranded_DNA_binding_/_protein_binding_|_chr1:17723452-17727043_FORWARD_-_Symbols:_KU80,_ATKU80_|_KU80	30.8	30.8	30.8	30	Y	0.574053	0.145658	-5.24863	-0.223122	0.336668	0.521839	0.0388671	0.465209	0.59167	0.438833	-0.376574	0.187045	0.521839	0.200185	0.42334	0.42334
AAIENGS(1)EEGLGDSAEVEEAPIEFPR	Signalling	signalling.light	AT4G08920	signalling.light	ATP_binding_/_blue_light_photoreceptor/_protein_homodimerization/_protein_kinase_|_chr4:5724103-5727253_FORWARD_-_Symbols:_CRY1,_BLU1,_HY4,_OOP2,_ATCRY1_|_CRY1_(CRYPTOCHROME_1)	30.11	30.11	30.11	30	Y	-0.495768	-0.844305	0.658532	-0.237668	0.0864107	0.149541	0.248213	0.583882	-0.327746	-1.09757	0.279155	-0.773765	0.117185	0.149541	0.393769	0.262332
AGS(1)FRDS(1)PEEEGPVELPEAAR	Signalling	signalling.light	AT3G22380	signalling.light	Symbols:_TIC_|_TIC_(TIME_FOR_COFFEE)_|_chr3:7912905-7919510_FORWARD	30.11	30.11	30.11	30	Y	0.0189472	0.607966	-1.5113	0.432393	1	0.100348	0.200825	0.141645	-0.295227	0.142304	-2.00891	1.04428	0.754023	0.715001	0.144127	0.174525
ALS(1)ESTNLHPFMTK	Signalling	signalling.light	AT3G45780	signaling.kinase.cytoplasmatic_kinase.AGC	FMN_binding_/_blue_light_photoreceptor/_kinase/_protein_binding_/_protein_serine/threonine_kinase_|_chr3:16816866-16824210_FORWARD_-_Symbols:_PHOT1,_NPH1,_JK224,_RPT1_|_PHOT1_(PHOTOTROPIN_1)	30.11	30.11	30.11	30	Y	0.0107951	-0.246202	-0.207218	-0.0709424	0.87278	0.855132	0.438578	0.855132	-0.077669	0.659632	-0.0792018	-0.261759	1	0.521839	0.748774	0.87278
APS(0.996)PS(0.003)TTNFAGS(0.583)S(0.417)PR	Signalling	signalling.light	AT5G64330	signalling.light	protein_binding_/_signal_transducer_|_chr5:25727337-25730358_FORWARD_-_Symbols:_NPH3,_RPT3,_JK218_|_NPH3_(NON-PHOTOTROPIC_HYPOCOTYL_3)	30.11	30.11	30.11	30	Y	0.20808	0.527337	-0.246326	1.8694	0.630954	0.149541	0.200825	0.563703	0.228098	0.442613	-0.131317	1.09767	0.630954	0.262332	0.42334	0.0880815
APSPSTTNFAGS(0.045)S(0.955)PR	Signalling	signalling.light	AT5G64330	signalling.light	protein_binding_/_signal_transducer_|_chr5:25727337-25730358_FORWARD_-_Symbols:_NPH3,_RPT3,_JK218_|_NPH3_(NON-PHOTOTROPIC_HYPOCOTYL_3)	30.11	30.11	30.11	30	Y	-0.661242	-0.373271	0.134041	-0.517821	0.0249747	0.336668	0.605577	0.462433	-0.582427	0.364294	0.54108	0.32843	0.0249747	0.336668	0.336668	0.715001
APSPSTTNFAGS(0.813)S(0.187)PR	Signalling	signalling.light	AT5G64330	signalling.light	protein_binding_/_signal_transducer_|_chr5:25727337-25730358_FORWARD_-_Symbols:_NPH3,_RPT3,_JK218_|_NPH3_(NON-PHOTOTROPIC_HYPOCOTYL_3)	30.11	30.11	30.11	30	Y	-0.204338	-0.449638	-0.277667	-4.85242	0.630954	1	0.605577	0.0201368	-0.025555	-3.91478	0.148795	-3.39538	0.87278	0.0249747	0.521839	0.0061699
EYEEYNS(1)PK	Signalling	signalling.light	AT3G26740	signalling.light	Symbols:_CCL_|_CCL_(CCR-LIKE)_|_chr3:9827801-9828680_FORWARD	30.11	30.11	30.11	30	Y	0.4783	0.201252	-0.084553	0.812709	0.149541	0.42334	1	0.36131	0.359946	0.385274	-0.00411319	0.50102	0.109315	0.200185	0.87278	0.87278
GTS(1)PQPRPQQEPAPSNPVR	Signalling	signalling.light	AT3G45780	signaling.kinase.cytoplasmatic_kinase.AGC	FMN_binding_/_blue_light_photoreceptor/_kinase/_protein_binding_/_protein_serine/threonine_kinase_|_chr3:16816866-16824210_FORWARD_-_Symbols:_PHOT1,_NPH1,_JK224,_RPT1_|_PHOT1_(PHOTOTROPIN_1)	30.11	30.11	30.11	30	Y	0.14088	-0.397555	0.798814	-0.429724	0.583882	0.748774	0.0550088	0.583882	0.670641	-0.845472	-0.184104	-0.734096	0.0678892	0.200185	0.273322	0.200185
HFVSSLSS(0.001)S(0.002)S(0.003)S(0.003)QLPEFS(0.956)PPS(0.956)LDPVT(0.453)S(0.453)PS(0.173)PAPLKK	Signalling	signalling.light	AT3G44820	signalling.light	protein_binding_/_signal_transducer_|_chr3:16361370-16364610_REVERSE	30.11	30.11	30.11	30	Y	-0.667242	0.903889	-1.50498	-0.558194	0.601508	0.100348	0.0201368	0.201243	1.04702	-0.00617575	-0.759402	-0.632658	0.583882	0.916815	0.200185	0.0781691
IDKEGS(1)S(0.999)PAT(0.001)TTDRPR	Signalling	signalling.light	AT5G66560	signalling.light	phototropic-responsive_NPH3_family_protein_|_chr5:26564188-26566853_FORWARD	30.11	30.11	30.11	30	Y	0.0107268	0.799031	-3.50488	-0.646398	0.624206	0.0546639	0.0201368	0.174525	-0.12087	0.940286	-2.38515	0.768391	0.393769	0.00394775	0.0061699	0.36131
INS(1)GALS(0.013)AT(0.748)MS(0.238)PK	Signalling	signalling.light	AT5G48800	signalling.light	phototropic-responsive_NPH3_family_protein_|_chr5:19786764-19789129_FORWARD	30.11	30.11	30.11	30	Y	-0.469553	-0.233306	0.870711	-0.6863	0.144127	0.273322	0.141645	0.0284597	0.242835	0.0317877	-0.0213849	-0.188017	0.262332	0.465209	0.916815	0.336668
KTSSSTISTNPS(0.001)S(0.998)PIS(0.001)TASTGKPPLPR	Signalling	signalling.light	AT5G67385	signalling.light	protein_binding_/_signal_transducer_|_chr5:26884664-26887204_FORWARD	30.11	30.11	30.11	30	Y	-0.237928	-1.04954	-0.240865	0.167791	0.748774	0.201243	0.393769	1	0.237798	-1.04546	-0.614784	-0.623997	0.748774	0.200185	0.037373	0.273322
LLEHFLVQEQTEGS(0.185)S(0.783)PS(0.032)R	Signalling	signalling.light	AT5G64330	signalling.light	protein_binding_/_signal_transducer_|_chr5:25727337-25730358_FORWARD_-_Symbols:_NPH3,_RPT3,_JK218_|_NPH3_(NON-PHOTOTROPIC_HYPOCOTYL_3)	30.11	30.11	30.11	30	Y	0.612218	1.54414	0.182262	-0.521172	0.748774	0.36131	1	0.465209	-0.0883883	0.608525	-0.91626	-3.558	0.630954	0.465209	0.0176221	0.0061699
MSGQESHDIS(1)S(1)GGEQAGVDHPPPR	Signalling	signalling.light	AT5G64330	signalling.light	protein_binding_/_signal_transducer_|_chr5:25727337-25730358_FORWARD_-_Symbols:_NPH3,_RPT3,_JK218_|_NPH3_(NON-PHOTOTROPIC_HYPOCOTYL_3)	30.11	30.11	30.11	30	Y	-0.264014	0.190674	0.270953	0.95677	0.336668	0.521839	0.83117	0.806496	0.20229	0.349311	-0.417306	-0.116908	0.135593	0.87278	0.262332	1
NDTVQNSVS(0.016)S(0.987)T(0.997)PRS(0.962)AT(0.038)ADHTLPR	Signalling	signalling.light	AT3G44820	signalling.light	protein_binding_/_signal_transducer_|_chr3:16361370-16364610_REVERSE	30.11	30.11	30.11	30	Y	-0.741349	0.782572	0.253279	-0.249712	0.462433	0.144127	0.669815	0.855132	-0.729188	0.794779	0.128398	-0.635653	0.327187	0.0446097	0.521839	0.336668
NDTVQNSVS(0.199)S(0.819)T(0.986)PRS(0.99)AT(0.007)ADHTLPR	Signalling	signalling.light	AT3G44820	signalling.light	protein_binding_/_signal_transducer_|_chr3:16361370-16364610_REVERSE	30.11	30.11	30.11	30	Y	-0.507297	0.507974	-0.524388	-0.000292687	0.624206	0.200185	0.200825	0.855132	-0.203914	-0.177647	-0.145542	0.329176	0.624206	1	0.748774	0.521839
QDVESTEDS(1)EDEDILK	Signalling	signalling.light	AT1G67310	signalling.light	calmodulin_binding_/_transcription_regulator_|_chr1:25198182-25203126_REVERSE	30.11	30.11	30.11	30	Y	-0.808657	0.691318	0.401305	-0.577457	0.42334	0.42334	1	0.83117	-0.336505	0.484265	0.556613	0.280932	0.630954	0.42334	0.36131	0.521839
S(0.059)GS(0.941)IGGAATANNTPEEQRK	Signalling	signalling.light	AT3G22380	signalling.light	Symbols:_TIC_|_TIC_(TIME_FOR_COFFEE)_|_chr3:7912905-7919510_FORWARD	30.11	30.11	30.11	30	Y	-0.312399	-0.134985	-0.146528	-0.383613	0.262332	0.521839	0.669815	0.715001	3.10869	-0.207271	0.106054	-0.276188	0.0546639	0.42334	0.748774	0.465209
S(0.156)S(0.844)GEMSDGDVPGGR	Signalling	signalling.light	AT3G45780	signaling.kinase.cytoplasmatic_kinase.AGC	FMN_binding_/_blue_light_photoreceptor/_kinase/_protein_binding_/_protein_serine/threonine_kinase_|_chr3:16816866-16824210_FORWARD_-_Symbols:_PHOT1,_NPH1,_JK224,_RPT1_|_PHOT1_(PHOTOTROPIN_1)	30.11	30.11	30.11	30	Y	-0.129933	2.01029	0.110484	-0.410445	0.87278	0.273322	0.522431	0.715001	0.0187427	2.04002	0.787134	-1.07138	1	0.273322	0.0249747	0.149541
S(0.5)S(0.5)GEMSDGDVPGGR	Signalling	signalling.light	AT3G45780	signaling.kinase.cytoplasmatic_kinase.AGC	FMN_binding_/_blue_light_photoreceptor/_kinase/_protein_binding_/_protein_serine/threonine_kinase_|_chr3:16816866-16824210_FORWARD_-_Symbols:_PHOT1,_NPH1,_JK224,_RPT1_|_PHOT1_(PHOTOTROPIN_1)	30.11	30.11	30.11	30	Y	0.0622485	2.03037	0.347126	3.05144	1	0.0678892	0.393769	0.141645	-0.0711815	2.13293	0.143556	-1.20791	0.748774	0.0446097	0.521839	0.563703
S(1)LIQQVNDNHQSR	Signalling	signalling.light	AT2G40080	signalling.light	Symbols:_ELF4_|_ELF4_(EARLY_FLOWERING_4)_|_chr2:16734294-16734912_REVERSE	30.11	30.11	30.11	30	Y	-0.973025	2.38551	-1.14174	-1.76136	0.336668	0.0284597	0.200825	0.522431	-0.149578	-0.317263	-0.40947	-0.67556	0.87278	0.220671	0.336668	0.87278
SFDYSQS(1)LK	Signalling	signalling.light	AT2G18790	signalling.light	G-protein_coupled_photoreceptor/_protein_histidine_kinase/_red_or_far-red_light_photoreceptor/_signal_transducer_|_chr2:8139881-8144430_FORWARD_-_Symbols:_PHYB,_HY3,_OOP1_|_PHYB_(PHYTOCHROME_B)	30.11	30.11	30.11	30	Y	-2.75357	0.339217	-1.30099	0.467697	0.273322	0.521839	0.522431	0.0707011	-0.202495	0.262929	-0.431105	0.679484	0.87278	0.748774	1	0.0781691
SLPDVVT(0.006)S(0.99)PT(0.005)QGLISVEEDNHSR	Signalling	signalling.light	AT3G22170	signalling.light	transcription_activator/_transcription_factor_|_chr3:7822018-7825884_REVERSE_-_Symbols:_FHY3_|_FHY3_(FAR-RED_ELONGATED_HYPOCOTYLS_3)	30.11	30.11	30.11	30	Y	-1.27108	-0.47791	-1.79748	1.2361	0.037373	0.855132	0.327187	0.117185	-0.147999	-0.353775	-0.930091	1.12375	0.42334	0.855132	0.806496	0.0284597
SLPDVVT(0.038)S(0.404)PT(0.512)QGLIS(0.043)VEEDNHS(0.002)R	Signalling	signalling.light	AT3G22170	signalling.light	transcription_activator/_transcription_factor_|_chr3:7822018-7825884_REVERSE_-_Symbols:_FHY3_|_FHY3_(FAR-RED_ELONGATED_HYPOCOTYLS_3)	30.11	30.11	30.11	30	Y	-0.103121	0.159978	-0.902407	-0.735013	0.336668	0.87278	0.0253473	0.144127	0.546101	0.230718	-0.715717	-0.52706	0.748774	0.748774	0.0176221	0.262332
SSGEMS(1)DGDVPGGR	Signalling	signalling.light	AT3G45780	signaling.kinase.cytoplasmatic_kinase.AGC	FMN_binding_/_blue_light_photoreceptor/_kinase/_protein_binding_/_protein_serine/threonine_kinase_|_chr3:16816866-16824210_FORWARD_-_Symbols:_PHOT1,_NPH1,_JK224,_RPT1_|_PHOT1_(PHOTOTROPIN_1)	30.11	30.11	30.11	30	Y	-0.362153	-0.842788	-0.796763	-0.334391	0.83117	0.630954	0.393769	0.273322	-0.209004	-0.238039	-0.048144	-0.520152	1	0.87278	0.87278	0.336668
TGKPQGVGVRNS(0.993)GGT(0.007)ENDPNGK	Signalling	signalling.light	AT3G45780	signaling.kinase.cytoplasmatic_kinase.AGC	FMN_binding_/_blue_light_photoreceptor/_kinase/_protein_binding_/_protein_serine/threonine_kinase_|_chr3:16816866-16824210_FORWARD_-_Symbols:_PHOT1,_NPH1,_JK224,_RPT1_|_PHOT1_(PHOTOTROPIN_1)	30.11	30.11	30.11	30	Y	0.520802	-0.281036	0.293243	0.0804141	0.262332	0.465209	0.83117	0.583882	0.139392	0.0677555	-0.365032	-0.033285	1	0.754023	0.100348	1
TSSSTIS(0.001)T(0.004)NPS(0.049)S(0.946)PIS(0.014)T(0.051)AS(0.742)T(0.193)GKPPLPR	Signalling	signalling.light	AT5G67385	signalling.light	protein_binding_/_signal_transducer_|_chr5:26884664-26887204_FORWARD	30.11	30.11	30.11	30	Y	0.557182	1.43315	-0.174339	-1.16328	0.0781691	0.393769	0.220671	0.0190165	0.0882316	-0.583344	0.0356995	-1.28857	0.748774	0.0880815	1	0.0104056
VFRS(0.498)S(0.557)PS(0.945)PAPVS(0.996)PLVS(0.003)T(0.001)WK	Signalling	signalling.light	AT3G22380	signalling.light	Symbols:_TIC_|_TIC_(TIME_FOR_COFFEE)_|_chr3:7912905-7919510_FORWARD	30.11	30.11	30.11	30	Y	-0.0129725	-0.212544	-3.20019	-0.290033	0.87278	0.393769	0.0105152	0.583882	0.0432907	-0.514576	-2.08883	-0.290188	0.748774	0.0550088	0.0678892	0.87278
VFRS(0.5)S(0.55)PS(0.951)PAPVS(0.947)PLVS(0.026)T(0.028)WK	Signalling	signalling.light	AT3G22380	signalling.light	Symbols:_TIC_|_TIC_(TIME_FOR_COFFEE)_|_chr3:7912905-7919510_FORWARD	30.11	30.11	30.11	30	Y	0.187606	-0.180362	-2.72622	-0.482921	0.715001	0.630954	0.0550088	0.144127	-0.215259	-0.115419	-1.79466	0.117912	0.715001	0.748774	0.36131	1
VLS(1)MSNSPEAR	Signalling	signalling.light	AT1G67310	signalling.light	calmodulin_binding_/_transcription_regulator_|_chr1:25198182-25203126_REVERSE	30.11	30.11	30.11	30	Y	-0.888085	-0.581478	-0.317913	-0.812923	0.630954	0.200185	0.0880815	0.0472018	0.61055	-1.19105	-0.41979	-0.712106	0.149541	0.0163092	0.201243	0.0446097
VSPASILAS(1)PS(1)PPAPT(0.06)S(0.895)PS(0.035)S(0.007)S(0.001)S(0.002)ISVR	Signalling	signalling.light	AT3G22380	signalling.light	Symbols:_TIC_|_TIC_(TIME_FOR_COFFEE)_|_chr3:7912905-7919510_FORWARD	30.11	30.11	30.11	30	Y	0.0404693	0.293197	-3.34492	0.096074	1	0.273322	0.0880815	0.855132	0.0980867	0.0392299	-0.395879	-0.526797	1	0.855132	0.87278	0.0781691
VSPASILAS(1)PS(1)PPAPT(0.072)S(0.915)PS(0.009)S(0.002)SSISVR	Signalling	signalling.light	AT3G22380	signalling.light	Symbols:_TIC_|_TIC_(TIME_FOR_COFFEE)_|_chr3:7912905-7919510_FORWARD	30.11	30.11	30.11	30	Y	-0.49722	-0.466263	-1.2096	0.20131	0.624206	0.273322	0.522431	0.36131	-0.869024	-0.0911026	-3.78569	0.53754	0.916815	1	0.0880815	0.42334
ASGAGPNSLVS(1)PQR	Signalling	signalling.in sugar and nutrient physiology	AT5G63270	signalling.in_sugar_and_nutrient_physiology	nitrate-responsive_NOI_protein,_putative_|_chr5:25365498-25365949_REVERSE	30.1	30.1	30.1	30	Y	-0.153385	0.124826	-0.410218	-0.19531	0.748774	0.521839	0.669815	0.669815	0.316353	-0.130907	-2.41027	0.596665	0.336668	0.87278	0.393769	0.0249747
SGEINANNS(1)PTDGNMR	Signalling	signalling.in sugar and nutrient physiology	AT5G11180	signalling.in_sugar_and_nutrient_physiology	intracellular_ligand-gated_ion_channel_|_chr5:3557261-3561575_REVERSE_-_Symbols:_ATGLR2.6,_GLR2.6_|_ATGLR2.6	30.1	30.1	30.1	30	Y	-0.328653	0.508581	-0.218234	-0.400689	0.748774	0.336668	1	0.201243	0.617173	0.222737	2.32524	0.0689786	0.42334	0.262332	0.200185	0.748774
TGGKPGS(1)PGKS(0.001)S(0.999)EGHVK	Signalling	signalling.in sugar and nutrient physiology	AT5G55850	signalling.in_sugar_and_nutrient_physiology	Symbols:_NOI_|_NOI_|_chr5:22603376-22605232_FORWARD	30.1	30.1	30.1	30	Y	-0.637363	-3.55028	-1.73908	-0.0655098	0.465209	0.0274863	0.0330063	0.563703	-0.329477	0.215376	-2.66638	4.76522	0.748774	0.715001	0.0061699	0.286422
ADS(1)PS(0.114)S(0.443)RS(0.443)FGAQR	Signalling	signalling.calcium	AT1G20760	signalling.calcium	calcium-binding_EF_hand_family_protein_|_chr1:7209369-7214993_FORWARD	30.3	30.3	30.3	30	Y	0.733846	-0.432894	1.66186	0.150436	0.144127	0.42334	0.393769	0.583882	0.353368	-0.440326	-0.602176	0.270767	0.144127	0.149541	0.200185	0.149541
AEVPRT(0.629)LS(0.371)PKPPS(1)PR	Signalling	signalling.calcium	AT2G43680	signalling.calcium	calmodulin_binding_|_chr2:18108349-18111831_FORWARD_-_Symbols:_IQD14_|_IQD14	30.3	30.3	30.3	30	Y	-0.166237	-0.770916	-0.563969	0.0388376	0.624206	0.0678892	0.0880815	1	1.36476	-0.403601	0.327425	-0.188238	0.624206	0.149541	0.465209	0.630954
AMGTS(1)YTETELNR	Signalling	signalling.calcium	AT1G18210	signalling.calcium	calcium-binding_protein,_putative_|_chr1:6267969-6268828_REVERSE	30.3	30.3	30.3	30	Y	-0.346896	0.490674	1.70532	3.41578	0.748774	0.36131	0.563703	0.0143059	0.706423	0.0458544	2.16926	4.0262	0.630954	1	0.0880815	0.0190165
ANSSSTSVAS(0.085)PLVRPAS(0.915)PKVPS(1)QR	Signalling	signalling.calcium	AT3G59690	signalling.calcium	calmodulin_binding_|_chr3:22048754-22051673_FORWARD_-_Symbols:_IQD13_|_IQD13_(IQ-domain_13)	30.3	30.3	30.3	30	Y	-0.470269	0.108541	-4.13826	0.111241	0.393769	0.748774	0.0550088	0.855132	0.415669	-0.608344	-2.77844	-0.701265	1	0.262332	0.36131	0.037373
ANSSSTSVAS(1)PLVRPAS(1)PK	Signalling	signalling.calcium	AT3G59690	signalling.calcium	calmodulin_binding_|_chr3:22048754-22051673_FORWARD_-_Symbols:_IQD13_|_IQD13_(IQ-domain_13)	30.3	30.3	30.3	30	Y	-2.40801	-0.948718	1.02743	-0.24536	0.100348	0.149541	0.148915	0.583882	-0.10018	-0.834548	-0.018403	0.413623	1	0.149541	0.77283	0.200825
DAT(0.006)S(0.994)MGTVEDPK	Signalling	signalling.calcium	AT1G19870	signalling.calcium	calmodulin_binding_|_chr1:6895015-6898725_REVERSE_-_Symbols:_iqd32_|_iqd32_(IQ-domain_32)	30.3	30.3	30.3	30	Y	0.182252	-0.336619	-3.95856	0.342989	0.462433	0.200185	0.121335	0.286422	1.26118	-0.554202	-0.262206	0.505204	0.0758002	0.109315	1	0.262332
DAT(0.213)S(0.787)MGT(1)VEDPKEK	Signalling	signalling.calcium	AT1G19870	signalling.calcium	calmodulin_binding_|_chr1:6895015-6898725_REVERSE_-_Symbols:_iqd32_|_iqd32_(IQ-domain_32)	30.3	30.3	30.3	30	Y	0.918853	0.244038	-2.95427	0.0415907	0.347208	0.87278	0.438578	0.855132	1.23789	-0.277899	-0.205181	0.470619	0.0758002	0.521839	0.748774	0.149541
DFS(0.001)GS(0.007)HGYS(0.991)FDDADPFGSTGPFK	Signalling	signalling.calcium	AT1G20760	signalling.calcium	calcium-binding_EF_hand_family_protein_|_chr1:7209369-7214993_FORWARD	30.3	30.3	30.3	30	Y	-3.90105	-0.103476	-0.102386	-1.44781	0.0284597	1	0.881497	0.0253473	-0.0391609	0.0406692	0.52631	-0.946837	0.87278	0.87278	0.0864107	0.0446097
DGPIPEDSEAGGS(1)GGGIGER	Signalling	signalling.calcium	AT3G49370	signalling.calcium.CDPK-RK	calcium-dependent_protein_kinase,_putative_/_CDPK,_putative_|_chr3:18304742-18307906_REVERSE	30.3	30.3	30.3	30	Y	0.118938	0.00315258	-0.594873	0.189582	0.715001	0.715001	0.121335	0.715001	0.735148	0.126333	0.872475	0.0862855	0.0162936	0.855132	0.42334	1
DLS(0.961)PPS(0.018)T(0.022)ADAVNVTATDVPVVPSSSAPGVVR	Signalling	signalling.calcium	AT5G03040	signalling.calcium	calmodulin_binding_|_chr5:710102-712788_REVERSE_-_Symbols:_iqd2_|_iqd2_(IQ-domain_2)	30.3	30.3	30.3	30	Y	-0.755938	-0.254376	-0.392167	0.365796	0.0105152	0.327187	1	0.715001	-0.124819	-0.136232	-0.0922204	-3.13117	0.630954	0.563703	0.748774	0.0190165
DNNVPVSYS(1)GNGIPTK	Signalling	signalling.calcium	AT2G32450	signalling.calcium	calcium-binding_EF_hand_family_protein_|_chr2:13778449-13781258_FORWARD	30.3	30.3	30.3	30	Y	-0.314417	-0.766149	-0.977052	0.29461	0.630954	0.42334	0.0274863	0.273322	0.228999	-0.146925	0.206658	0.350453	0.748774	1	0.583882	0.42334
DQNGFIS(1)AAELR	Signalling	signalling.calcium	AT5G21274	signalling.calcium	calcium_ion_binding_|_chr5:7214500-7216019_REVERSE_-_Symbols:_CAM6,_ACAM-6_|_CAM6_(CALMODULIN_6)	30.3	30.3	30.3	30	Y	-0.600177	0.162019	0.0426549	-0.485602	0.0284597	0.748774	1	0.144127	2.06652	-0.786919	0.686079	1.35569	0.262332	0.0284597	0.144127	0.0546639
EGFQIMDT(0.055)S(0.945)QR	Signalling	signalling.calcium	AT3G57530	signalling.calcium.calcium_dependent_protein_kinases	calcium-dependent_protein_kinase_C/_calmodulin-dependent_protein_kinase/_kinase/_protein_binding_|_chr3:21296554-21299591_REVERSE_-_Symbols:_CPK32,_ATCPK32,_CDPK32_|_CPK32_(CALCIUM-DEPENDENT_PROTEIN_KINASE_32)	30.3	30.3	30.3	30	Y	-2.98153	-0.0230709	1.29033	0.461953	0.201243	0.806496	0.0864107	0.196706	-1.45169	0.304784	0.814294	0.660656	0.201243	0.624206	0.601508	0.0249747
EGFQIMDT(0.823)S(0.177)QR	Signalling	signalling.calcium	AT3G57530	signalling.calcium.calcium_dependent_protein_kinases	calcium-dependent_protein_kinase_C/_calmodulin-dependent_protein_kinase/_kinase/_protein_binding_|_chr3:21296554-21299591_REVERSE_-_Symbols:_CPK32,_ATCPK32,_CDPK32_|_CPK32_(CALCIUM-DEPENDENT_PROTEIN_KINASE_32)	30.3	30.3	30.3	30	Y	2.66026	0.627862	0.723915	2.62625	0.0284597	0.201243	0.0832645	0.00902344	0.332551	1.51579	1.00569	3.37771	0.327187	0.0176221	0.624206	0.0061699
ELGPS(0.056)S(0.945)EIS(0.999)EKR	Signalling	signalling.calcium	AT1G05150	signalling.calcium	calcium-binding_EF_hand_family_protein_|_chr1:1484067-1486960_REVERSE	30.3	30.3	30.3	30	Y	-1.09609	0.165999	-1.45589	-0.441471	0.0209213	0.87278	0.286422	0.806496	-0.530553	-0.209474	-3.00255	-0.0709113	0.0880815	0.630954	0.0105152	0.916815
ELGPS(0.076)S(0.962)EIS(0.962)EKR	Signalling	signalling.calcium	AT1G05150	signalling.calcium	calcium-binding_EF_hand_family_protein_|_chr1:1484067-1486960_REVERSE	30.3	30.3	30.3	30	Y	-0.888893	-1.08369	-1.61306	-0.371215	0.0781691	0.200185	0.135593	0.347208	-1.33913	-0.357578	-2.48257	0.0167764	0.0105152	1	0.0105871	0.754023
EMEVLDGDKGEKLES(0.13)S(0.548)S(0.322)GR	Signalling	signalling.calcium	AT5G07300	signalling.calcium	calcium-dependent_phospholipid_binding_|_chr5:2299887-2303268_FORWARD_-_Symbols:_BON2_|_BON2_(BONZAI_2)	30.3	30.3	30.3	30	Y	0.628489	0.21726	0.300143	-0.327597	0.200185	0.855132	0.121335	0.200825	0.28231	0.0363141	0.590167	0.0338039	0.630954	0.715001	0.149541	0.855132
EMRDNDVPVSYS(0.998)GS(0.002)GGPTK	Signalling	signalling.calcium	AT1G05150	signalling.calcium	calcium-binding_EF_hand_family_protein_|_chr1:1484067-1486960_REVERSE	30.3	30.3	30.3	30	Y	-0.618177	-0.0617709	-0.759077	-0.44599	0.0163092	0.748774	0.121335	0.465209	-0.071789	0.343627	-0.202736	-0.148983	0.630954	0.42334	0.42334	0.521839
FDRLVS(1)PK	Signalling	signalling.calcium	AT5G62390	signalling.calcium	calmodulin_binding_|_chr5:25051978-25054289_REVERSE_-_Symbols:_ATBAG7_|_ATBAG7_(ARABIDOPSIS_THALIANA_BCL-2-ASSOCIATED_ATHANOGENE_7)	30.3	30.3	30.3	30	Y	-1.94059	0.192772	0.502762	-0.317973	0.0446097	0.42334	0.393769	0.144127	-1.72818	0.187399	0.337533	-0.0428449	0.0880815	0.521839	0.262332	0.521839
FDS(0.927)MNS(0.776)T(0.286)KDFS(0.005)GS(0.005)HGY(0.001)SFDDADPFGSTGPFK	Signalling	signalling.calcium	AT1G20760	signalling.calcium	calcium-binding_EF_hand_family_protein_|_chr1:7209369-7214993_FORWARD	30.3	30.3	30.3	30	Y	-1.46685	-0.0506017	-0.633683	0.256387	0.465209	1	0.286422	0.144127	-1.32351	0.258196	-0.158302	0.663541	0.464702	0.748774	0.465209	0.521839
FDS(1)FNS(1)NNNDAFSLSR	Signalling	signalling.calcium	AT1G21630	signalling.calcium	calcium-binding_EF_hand_family_protein_|_chr1:7581152-7588151_FORWARD	30.3	30.3	30.3	30	Y	0.0676705	-0.538298	-2.31658	0.246111	1	0.262332	0.0201368	0.36131	1.96176	0.205298	-1.9674	0.169635	0.393769	0.748774	0.0176221	0.748774
FDS(1)FNTSEAGAGFSSQPER	Signalling	signalling.calcium	AT1G20760	signalling.calcium	calcium-binding_EF_hand_family_protein_|_chr1:7209369-7214993_FORWARD	30.3	30.3	30.3	30	Y	-3.47374	-0.138701	-0.874493	0.0639553	0.83117	0.601508	0.806496	0.855132	0.314217	-0.146785	-2.93147	-0.470736	0.521839	0.464702	0.220671	0.336668
FDS(1)FNYQR	Signalling	signalling.calcium	AT1G21630	signalling.calcium	calcium-binding_EF_hand_family_protein_|_chr1:7581152-7588151_FORWARD	30.3	30.3	30.3	30	Y	-2.99269	-0.499421	1.42613	0.628255	0.393769	0.0781691	0.248213	0.36131	0.333343	-0.370679	2.42668	0.767838	0.87278	0.100348	0.0880815	0.748774
FDS(1)IGSTR	Signalling	signalling.calcium	AT1G21630	signalling.calcium	calcium-binding_EF_hand_family_protein_|_chr1:7581152-7588151_FORWARD	30.3	30.3	30.3	30	Y	-0.58377	2.06459	0.296853	-0.74368	0.262332	0.200825	0.83117	0.273322	0.22521	2.99971	-0.430962	-0.12758	1	0.0880815	0.42334	0.42334
FDS(1)INS(0.75)S(0.249)RDVT(0.001)GAEK	Signalling	signalling.calcium	AT1G20760	signalling.calcium	calcium-binding_EF_hand_family_protein_|_chr1:7209369-7214993_FORWARD	30.3	30.3	30.3	30	Y	2.73965	-0.116207	0.109066	1.86781	0.0550088	0.748774	1	0.601508	0.241685	0.00861567	-0.398695	-0.0334496	0.563703	0.748774	0.748774	0.464702
FDS(1)INS(0.918)S(0.082)KDFGGAAFSR	Signalling	signalling.calcium	AT1G20760	signalling.calcium	calcium-binding_EF_hand_family_protein_|_chr1:7209369-7214993_FORWARD	30.3	30.3	30.3	30	Y	-0.873368	0.364939	-1.45057	0.0862806	0.42334	0.42334	0.0388671	1	0.216496	0.769193	-0.448061	0.280312	0.87278	0.200185	0.521839	0.748774
FDS(1)INS(0.953)S(0.046)RDVT(0.001)GAEK	Signalling	signalling.calcium	AT1G20760	signalling.calcium	calcium-binding_EF_hand_family_protein_|_chr1:7209369-7214993_FORWARD	30.3	30.3	30.3	30	Y	2.64482	0.00525149	0.108523	0.492576	0.0330063	0.141645	1	0.179712	0.659232	0.691136	-0.399238	0.116755	0.0832645	0.393769	0.748774	0.754023
FGNS(1)PPRFS(1)DAS(1)AR	Signalling	signalling.calcium	AT1G20760	signalling.calcium	calcium-binding_EF_hand_family_protein_|_chr1:7209369-7214993_FORWARD	30.3	30.3	30.3	30	Y	-1.02458	0.10283	0.588966	-2.54866	0.715001	0.715001	0.669815	0.0274863	-1.13134	0.271014	-1.24379	1.20452	0.144127	0.465209	0.201243	0.465209
GAS(1)PQAIS(0.076)S(0.925)KPPS(1)PR	Signalling	signalling.calcium	AT2G43680	signalling.calcium	calmodulin_binding_|_chr2:18108349-18111831_FORWARD_-_Symbols:_IQD14_|_IQD14	30.3	30.3	30.3	30	Y	-0.0609921	-0.721466	-0.0828036	0.899221	0.748774	0.200185	0.83117	0.465209	-0.132834	-1.06157	-0.207612	1.16177	0.748774	0.149541	0.42334	0.630954
GAS(1)PQAIS(0.816)S(0.258)KPPS(0.926)PR	Signalling	signalling.calcium	AT2G43680	signalling.calcium	calmodulin_binding_|_chr2:18108349-18111831_FORWARD_-_Symbols:_IQD14_|_IQD14	30.3	30.3	30.3	30	Y	-0.140557	-0.0674046	-3.31478	-0.258484	0.327187	0.521839	0.0707011	0.465209	0.0214836	-0.313683	-3.21325	-0.307228	1	0.0880815	0.0446097	0.273322
GASPQAIS(0.019)S(0.981)KPPS(1)PR	Signalling	signalling.calcium	AT2G43680	signalling.calcium	calmodulin_binding_|_chr2:18108349-18111831_FORWARD_-_Symbols:_IQD14_|_IQD14	30.3	30.3	30.3	30	Y	-1.1422	-2.97775	-0.687032	3.0985	0.0678892	0.273322	0.200825	0.0446097	-0.0602475	-2.17266	-0.628062	-0.427365	0.715001	0.583882	0.42334	0.36131
GASPQAIS(0.024)S(0.976)KPPS(1)PR	Signalling	signalling.calcium	AT2G43680	signalling.calcium	calmodulin_binding_|_chr2:18108349-18111831_FORWARD_-_Symbols:_IQD14_|_IQD14	30.3	30.3	30.3	30	Y	-0.177245	-0.798882	-0.149748	0.236561	0.630954	0.42334	0.83117	0.465209	-0.263521	-0.827678	-0.134023	0.230153	0.630954	0.42334	0.521839	0.87278
GEDKDVEAGT(0.002)S(0.01)S(0.988)FT(0.001)EYEDSPFDIASTK	Signalling	signalling.calcium	AT4G29900	signalling.calcium	calcium-transporting_ATPase/_calmodulin_binding_|_chr4:14610883-14618775_REVERSE_-_Symbols:_ACA10,_CIF1,_ATACA10_|_ACA10_(AUTOINHIBITED_CA(2+)-ATPASE_10)	30.3	30.3	30.3	30	Y	-0.665811	-0.0126883	-0.975867	-0.0984614	0.149541	1	0.0209213	0.583882	0.702214	-0.225725	0.739441	-0.0832758	0.100348	0.630954	0.148915	0.521839
GPGS(1)PGGVVLEK	Signalling	signalling.calcium	AT2G43680	signalling.calcium	calmodulin_binding_|_chr2:18108349-18111831_FORWARD_-_Symbols:_IQD14_|_IQD14	30.3	30.3	30.3	30	Y	0.257113	-0.258973	-0.209486	-0.235196	1	0.521839	0.563703	0.465209	0.488132	-0.37235	1.15994	0.179558	0.262332	0.336668	1	0.630954
GSLVMS(0.098)NS(0.684)S(0.301)S(0.459)HRGPGS(0.459)PGGVVLEK	Signalling	signalling.calcium	AT2G43680	signalling.calcium	calmodulin_binding_|_chr2:18108349-18111831_FORWARD_-_Symbols:_IQD14_|_IQD14	30.3	30.3	30.3	30	Y	0.864345	0.283828	-0.385873	0.460275	0.0105152	0.748774	0.200825	0.201243	0.375577	0.197145	0.244024	-0.0137063	0.0781691	0.336668	0.36131	0.87278
HDLTSSAEDDS(1)VDGDEETLVMSR	Signalling	signalling.calcium	AT3G29310	signalling.calcium	calmodulin-binding_protein-related_|_chr3:11249652-11251820_FORWARD	30.3	30.3	30.3	30	Y	-0.0598722	0.0293745	-1.17848	1.71969	0.201243	0.87278	0.0707011	0.174525	0.284906	0.207558	-0.342066	0.823324	0.174525	0.336668	0.715001	0.174525
HHESEYGTT(0.001)HS(0.999)EDRS(1)PR	Signalling	signalling.calcium	AT1G20760	signalling.calcium	calcium-binding_EF_hand_family_protein_|_chr1:7209369-7214993_FORWARD	30.3	30.3	30.3	30	Y	-2.02193	-1.58425	-6.17031	-0.578234	0.100348	0.0284597	0.0707011	0.465209	0.981934	-7.07899	-2.8376	-2.61427	0.630954	0.0143059	0.393769	0.273322
HHESEYGTTHS(0.001)EDRS(0.999)PRDS(1)PVSR	Signalling	signalling.calcium	AT1G20760	signalling.calcium	calcium-binding_EF_hand_family_protein_|_chr1:7209369-7214993_FORWARD	30.3	30.3	30.3	30	Y	-1.13342	-0.956096	-6.95944	-0.241489	0.0781691	0.262332	0.0388671	1	-1.14175	-6.00131	-1.0111	0.0942597	0.144127	0.0330063	0.262332	0.583882
HHESEYGTTHS(1)EDRS(1)PR	Signalling	signalling.calcium	AT1G20760	signalling.calcium	calcium-binding_EF_hand_family_protein_|_chr1:7209369-7214993_FORWARD	30.3	30.3	30.3	30	Y	-0.635027	-1.35394	-2.63032	-0.969717	0.262332	0.109315	0.0330063	0.465209	0.452288	-2.44421	-1.60215	-3.35753	0.42334	0.037373	0.0678892	0.0330063
ITPHS(0.006)VPS(0.979)PRPS(0.704)S(0.311)PR	Signalling	signalling.calcium	AT2G43680	signalling.calcium	calmodulin_binding_|_chr2:18108349-18111831_FORWARD_-_Symbols:_IQD14_|_IQD14	30.3	30.3	30.3	30	Y	-0.227523	-0.371239	-0.904569	-0.0860738	0.262332	0.855132	0.286422	1	-0.0134528	0.557965	-0.886804	-0.512198	0.42334	0.0678892	0.262332	0.715001
ITPHS(0.201)VPS(0.683)PRPS(0.558)S(0.558)PR	Signalling	signalling.calcium	AT2G43680	signalling.calcium	calmodulin_binding_|_chr2:18108349-18111831_FORWARD_-_Symbols:_IQD14_|_IQD14	30.3	30.3	30.3	30	Y	-0.0684196	0.0403586	-0.71857	-0.221503	0.42334	0.715001	0.393769	0.715001	-0.0729084	0.650834	-0.554346	-0.6106	0.42334	0.100348	0.336668	0.465209
ITPHSVPS(0.999)PRPS(0.5)S(0.5)PR	Signalling	signalling.calcium	AT2G43680	signalling.calcium	calmodulin_binding_|_chr2:18108349-18111831_FORWARD_-_Symbols:_IQD14_|_IQD14	30.3	30.3	30.3	30	Y	-0.0188751	0.102574	-1.20349	0.0706328	0.748774	0.855132	0.135593	0.462433	0.195195	0.671433	-0.886804	-0.488632	0.87278	0.201243	0.262332	0.174525
KGT(0.048)T(0.188)DS(0.764)DPKLIR	Signalling	signalling.calcium	AT1G76040	signalling.calcium.calcium_dependent_protein_kinases	ATP_binding_/_calcium_ion_binding_/_calmodulin-dependent_protein_kinase/_kinase/_protein_kinase/_protein_serine/threonine_kinase/_protein_tyrosine_kinase_|_chr1:28537673-28540637_FORWARD_-_Symbols:_CPK29_|_CPK29	30.3	30.3	30.3	30	Y	-0.303421	0.296022	-0.439586	0.0675183	0.141645	0.262332	0.286422	0.715001	1.15888	0.478097	-0.201318	-0.588788	0.0330063	0.262332	0.748774	0.42334
KLWKNS(1)PK	Signalling	signalling.calcium	AT2G43680	signalling.calcium	calmodulin_binding_|_chr2:18108349-18111831_FORWARD_-_Symbols:_IQD14_|_IQD14	30.3	30.3	30.3	30	Y	-0.386968	0.326831	-0.376802	-0.117982	0.916815	0.855132	0.386476	0.83117	-0.481411	0.76683	-0.0615436	-0.269863	0.855132	0.0284597	1	1
KMKDT(1)DSEEELK	Signalling	signalling.calcium	AT5G21274	signalling.calcium	calcium_ion_binding_|_chr5:7214500-7216019_REVERSE_-_Symbols:_CAM6,_ACAM-6_|_CAM6_(CALMODULIN_6)	30.3	30.3	30.3	30	Y	-1.69965	-1.9878	-1.05236	-1.08239	0.144127	1	0.200825	1	-1.08656	-0.811991	-3.43506	-2.86921	0.117185	0.630954	0.0105152	0.754023
LALELES(0.607)ET(0.667)S(0.667)QQT(0.059)LQQQLADEAR	Signalling	signalling.calcium	AT3G22190	signalling.calcium	calmodulin_binding_|_chr3:7831280-7833904_REVERSE_-_Symbols:_IQD5_|_IQD5_(IQ-domain_5)	30.3	30.3	30.3	30	Y	-0.651231	0.61399	-0.157739	-3.23086	0.42334	0.336668	0.462433	0.0388671	0.295047	-0.186336	0.443656	-0.565326	0.583882	1	0.583882	0.521839
LALELES(0.791)ET(0.382)S(0.826)QQT(0.001)LQQQLADEAR	Signalling	signalling.calcium	AT3G22190	signalling.calcium	calmodulin_binding_|_chr3:7831280-7833904_REVERSE_-_Symbols:_IQD5_|_IQD5_(IQ-domain_5)	30.3	30.3	30.3	30	Y	-0.679066	-0.0172622	0.247775	-2.95124	0.336668	0.87278	0.563703	0.201243	-1.19457	-0.818278	0.891487	-0.502988	0.0550088	0.200185	0.0330063	0.748774
LALELES(0.854)ET(0.646)S(0.499)QQT(0.001)LQQQLADEAR	Signalling	signalling.calcium	AT3G22190	signalling.calcium	calmodulin_binding_|_chr3:7831280-7833904_REVERSE_-_Symbols:_IQD5_|_IQD5_(IQ-domain_5)	30.3	30.3	30.3	30	Y	-0.87219	-0.0198136	0.297822	-2.67653	0.262332	0.630954	0.624206	0.0446097	0.702194	-0.770275	0.0568504	-0.594901	0.336668	0.200185	1	0.521839
LDAARPT(0.5)T(0.5)PRPPS(0.999)PLADAPR	Signalling	signalling.calcium	AT2G43680	signalling.calcium	calmodulin_binding_|_chr2:18108349-18111831_FORWARD_-_Symbols:_IQD14_|_IQD14	30.3	30.3	30.3	30	Y	-0.987341	-0.0593262	-1.65954	-0.536184	0.200185	0.855132	0.83117	0.273322	-1.13295	-0.691147	-4.3409	-0.585462	0.262332	0.464702	0.393769	0.336668
LDAARPT(0.629)T(0.859)PRPPS(0.512)PLADAPR	Signalling	signalling.calcium	AT2G43680	signalling.calcium	calmodulin_binding_|_chr2:18108349-18111831_FORWARD_-_Symbols:_IQD14_|_IQD14	30.3	30.3	30.3	30	Y	-0.771201	-0.228966	1.88728	-0.0586494	0.630954	0.465209	0.0832645	0.583882	-0.968334	-0.688555	-0.765527	-0.59351	0.336668	0.464702	0.386476	0.262332
LDAPRPT(0.073)T(0.927)PKPPS(1)PR	Signalling	signalling.calcium	AT2G43680	signalling.calcium	calmodulin_binding_|_chr2:18108349-18111831_FORWARD_-_Symbols:_IQD14_|_IQD14	30.3	30.3	30.3	30	Y	-0.551192	-0.18635	-1.30636	0.120345	0.336668	1	0.135593	0.855132	-0.279236	-0.476261	-1.08173	0.22338	0.630954	0.42334	0.149541	0.87278
LDAPRPT(0.25)T(0.75)PKPPS(1)PR	Signalling	signalling.calcium	AT2G43680	signalling.calcium	calmodulin_binding_|_chr2:18108349-18111831_FORWARD_-_Symbols:_IQD14_|_IQD14	30.3	30.3	30.3	30	Y	-1.81098	0.124958	-4.2601	-1.13667	0.0678892	1	0.0201368	0.583882	-0.438116	-0.823071	-3.43086	-0.671766	0.630954	0.0274863	0.0190165	0.630954
LDAPRPT(0.672)T(0.328)PKPPS(1)PR	Signalling	signalling.calcium	AT2G43680	signalling.calcium	calmodulin_binding_|_chr2:18108349-18111831_FORWARD_-_Symbols:_IQD14_|_IQD14	30.3	30.3	30.3	30	Y	0.135666	1.75727	0.083995	-2.30018	1	0.336668	0.669815	0.286422	0.593864	2.58658	-1.73899	-3.88335	0.42334	0.00394775	0.201243	0.0678892
LGS(0.999)KLT(0.001)ESEIK	Signalling	signalling.calcium	AT1G76040	signalling.calcium.calcium_dependent_protein_kinases	ATP_binding_/_calcium_ion_binding_/_calmodulin-dependent_protein_kinase/_kinase/_protein_kinase/_protein_serine/threonine_kinase/_protein_tyrosine_kinase_|_chr1:28537673-28540637_FORWARD_-_Symbols:_CPK29_|_CPK29	30.3	30.3	30.3	30	Y	-1.26548	0.472279	-0.301377	-0.432032	0.624206	0.465209	0.286422	0.36131	-0.296137	-0.410687	-0.287127	-0.510466	0.464702	0.0472018	0.336668	0.200185
LKPQS(1)PLGGTTQENEGFTDK	Signalling	signalling.calcium	AT5G03040	signalling.calcium	calmodulin_binding_|_chr5:710102-712788_REVERSE_-_Symbols:_iqd2_|_iqd2_(IQ-domain_2)	30.3	30.3	30.3	30	Y	-1.81504	-0.754176	-3.99532	0.325627	0.220671	0.336668	0.200825	0.583882	-1.56283	-1.32265	-0.397502	-0.731032	0.462433	0.100348	0.748774	0.201243
LMKDGS(1)LNLGNE	Signalling	signalling.calcium	AT3G51850	signalling.calcium.calcium_dependent_protein_kinases	ATP_binding_/_calcium_ion_binding_/_calmodulin-dependent_protein_kinase/_kinase/_protein_kinase/_protein_serine/threonine_kinase/_protein_tyrosine_kinase_|_chr3:19232467-19235889_FORWARD_-_Symbols:_CPK13_|_CPK13	30.3	30.3	30.3	30	Y	0.821091	0.762195	0.779473	-0.125618	0.583882	0.386476	0.135593	0.583882	1.39284	4.02237	0.270223	-0.0786875	0.100348	0.0190165	1	0.521839
LMRDGS(1)LQLEGET	Signalling	signalling.calcium	AT5G12480	signalling.calcium.calcium_dependent_protein_kinases	ATP_binding_/_calcium_ion_binding_/_calmodulin-dependent_protein_kinase/_kinase/_protein_kinase/_protein_serine/threonine_kinase/_protein_tyrosine_kinase_|_chr5:4047515-4050533_REVERSE_-_Symbols:_CPK7_|_CPK7_(calmodulin-domain_protein_kinase_7)	30.3	30.3	30.3	30	Y	-1.87158	0.0892596	-0.469768	2.46136	0.0678892	0.87278	0.393769	0.174525	-0.470152	0.422951	0.416617	-0.196201	0.630954	0.149541	0.748774	0.624206
LNLS(1)FQNRR	Signalling	signalling.calcium	AT3G50770	signalling.calcium	calmodulin-related_protein,_putative_|_chr3:18873958-18874780_FORWARD	30.3	30.3	30.3	30	Y	0.00968194	1.13071	-0.738614	0.814242	0.87278	0.0546639	0.0550088	0.0446097	0.369442	1.55048	0.446341	0.286095	0.135593	0.0061699	0.748774	0.87278
LS(0.001)RFDS(0.999)INS(0.99)S(0.01)KDFGGAAFSR	Signalling	signalling.calcium	AT1G20760	signalling.calcium	calcium-binding_EF_hand_family_protein_|_chr1:7209369-7214993_FORWARD	30.3	30.3	30.3	30	Y	-0.907005	0.286945	-1.45057	0.0283204	0.336668	0.630954	0.0388671	0.855132	0.227069	0.751658	-0.447681	0.212574	0.87278	0.262332	0.521839	0.521839
LST(1)LEKEHKDALER	Signalling	signalling.calcium	AT5G37710	signalling.calcium	lipase_class_3_family_protein_/_calmodulin-binding_heat-shock_protein,_putative_|_chr5:14979159-14981400_FORWARD	30.3	30.3	30.3	30	Y	-0.76676	-0.0948446	2.25921	3.48412	0.748774	0.630954	0.200825	0.0864107	-0.411816	-0.15789	-0.213492	1.23725	0.87278	0.262332	0.630954	0.0832645
LSYPT(0.003)S(0.997)PALPKPR	Signalling	signalling.calcium	AT5G03040	signalling.calcium	calmodulin_binding_|_chr5:710102-712788_REVERSE_-_Symbols:_iqd2_|_iqd2_(IQ-domain_2)	30.3	30.3	30.3	30	Y	-0.694628	0.469332	-0.157479	-0.092366	0.149541	0.273322	1	0.855132	-0.376233	0.803705	0.19648	-0.864625	0.42334	0.262332	0.715001	0.262332
NATEVPS(0.999)PDY(0.004)S(0.996)QGK	Signalling	signalling.calcium	AT1G20760	signalling.calcium	calcium-binding_EF_hand_family_protein_|_chr1:7209369-7214993_FORWARD	30.3	30.3	30.3	30	Y	-0.239683	-0.0867666	-0.0969422	0.0761849	0.583882	1	0.83117	1	-0.613208	0.312866	-1.4027	-0.512303	0.754023	0.336668	0.144127	0.037373
NATEVPS(1)PDYSQGK	Signalling	signalling.calcium	AT1G20760	signalling.calcium	calcium-binding_EF_hand_family_protein_|_chr1:7209369-7214993_FORWARD	30.3	30.3	30.3	30	Y	-0.213696	0.462496	-0.0638558	-0.0574693	0.583882	0.200185	0.83117	0.855132	-0.180464	-0.0178842	-0.392248	-0.35217	0.754023	0.748774	0.521839	0.42334
NKNNPFYS(1)NEYATTDR	Signalling	signalling.calcium	AT5G12480	signalling.calcium.calcium_dependent_protein_kinases	ATP_binding_/_calcium_ion_binding_/_calmodulin-dependent_protein_kinase/_kinase/_protein_kinase/_protein_serine/threonine_kinase/_protein_tyrosine_kinase_|_chr5:4047515-4050533_REVERSE_-_Symbols:_CPK7_|_CPK7_(calmodulin-domain_protein_kinase_7)	30.3	30.3	30.3	30	Y	-0.346623	0.302131	-0.554248	0.136139	0.87278	0.748774	0.135593	0.465209	0.423976	0.257349	-0.208249	0.0773497	0.630954	1	0.273322	1
NS(1)LNFGTTLPDESMNV	Signalling	signalling.calcium	AT5G23580	signalling.calcium.calcium_dependent_protein_kinases	ATP_binding_/_calcium_ion_binding_/_calmodulin-dependent_protein_kinase/_kinase/_protein_kinase/_protein_serine/threonine_kinase_|_chr5:7950202-7952532_REVERSE_-_Symbols:_CDPK9,_ATCDPK9,_CPK12,_ATCPK12_|_CDPK9_(CALMODULIN-LIKE_DOMAIN_PROTEIN_KINASE_9)	30.3	30.3	30.3	30	Y	-1.32054	-0.0990316	-0.283543	-0.238453	0.0163092	0.336668	0.248213	1	-0.959999	-0.314424	0.0441965	-0.699038	0.0678892	0.0678892	0.77283	0.336668
NS(1)LNIS(1)MRDV	Signalling	signalling.calcium	AT2G17290	signalling.calcium.calcium_dependent_protein_kinases	ATP_binding_/_calcium_ion_binding_/_calmodulin-dependent_protein_kinase/_kinase/_protein_kinase/_protein_serine/threonine_kinase_|_chr2:7516415-7519633_FORWARD_-_Symbols:_CPK6,_ATCDPK3_|_CPK6_(CALCIUM-DEPENDENT_PROTEIN_KINASE_6)	30.3	30.3	30.3	30	Y	-0.426657	-0.694918	-0.990413	-1.0157	0.521839	0.42334	0.0190165	0.121335	-0.601657	-0.45634	0.192868	-0.219051	0.149541	0.748774	0.87278	0.630954
NSFFS(0.001)PPT(0.879)PS(0.12)R	Signalling	signalling.calcium	AT5G03040	signalling.calcium	calmodulin_binding_|_chr5:710102-712788_REVERSE_-_Symbols:_iqd2_|_iqd2_(IQ-domain_2)	30.3	30.3	30.3	30	Y	-0.257283	-0.764707	-0.465911	-0.680006	0.0880815	0.0163092	0.438578	0.144127	0.0692652	-0.366072	0.162446	0.26413	0.141645	0.200185	0.630954	0.273322
QAALVLNAS(1)RR	Signalling	signalling.calcium	AT4G29900	signalling.calcium	calcium-transporting_ATPase/_calmodulin_binding_|_chr4:14610883-14618775_REVERSE_-_Symbols:_ACA10,_CIF1,_ATACA10_|_ACA10_(AUTOINHIBITED_CA(2+)-ATPASE_10)	30.3	30.3	30.3	30	Y	-0.367972	0.0852062	-1.91237	-0.778056	0.200185	0.916815	0.196706	0.201243	-0.0722419	-0.0120675	-0.822472	0.37058	1	0.601508	0.465209	0.630954
QNPLAS(1)PAPS(0.95)Y(0.006)S(0.044)QPQR	Signalling	signalling.calcium	AT2G43680	signalling.calcium	calmodulin_binding_|_chr2:18108349-18111831_FORWARD_-_Symbols:_IQD14_|_IQD14	30.3	30.3	30.3	30	Y	-1.15359	0.446929	0.25488	0.243933	0.0678892	0.336668	0.393769	0.465209	-2.18199	-0.590209	0.960743	-0.0359148	0.0061699	0.273322	0.0249747	0.87278
QNPLAS(1)PAPS(0.987)Y(0.004)S(0.009)QPQR	Signalling	signalling.calcium	AT2G43680	signalling.calcium	calmodulin_binding_|_chr2:18108349-18111831_FORWARD_-_Symbols:_IQD14_|_IQD14	30.3	30.3	30.3	30	Y	-0.224694	-0.652162	-0.039792	0.664219	0.601508	0.0546639	0.83117	0.100348	-1.15053	-0.454829	0.990909	0.614347	0.0678892	0.144127	0.0249747	0.0249747
QSSS(0.012)S(0.988)PPPALAPR	Signalling	signalling.calcium	AT5G03040	signalling.calcium	calmodulin_binding_|_chr5:710102-712788_REVERSE_-_Symbols:_iqd2_|_iqd2_(IQ-domain_2)	30.3	30.3	30.3	30	Y	-0.483892	0.299264	-0.160454	-0.865402	0.262332	0.521839	0.605577	0.100348	-0.334659	-0.010796	0.18642	-0.784587	0.273322	1	0.630954	0.109315
RKPVS(0.999)PS(0.005)QS(0.984)PT(0.012)GFGK	Signalling	signalling.calcium	AT3G49260	signalling.calcium	calmodulin_binding_|_chr3:18262430-18266021_FORWARD_-_Symbols:_iqd21_|_iqd21_(IQ-domain_21)	30.3	30.3	30.3	30	Y	-0.190446	0.286918	0.729162	-4.31939	0.630954	0.83117	0.0190165	0.121335	-0.307113	0.0652168	0.059439	-3.33726	0.42334	1	0.87278	0.200825
RKVS(1)NPSFIAAQSK	Signalling	signalling.calcium	AT1G19870	signalling.calcium	calmodulin_binding_|_chr1:6895015-6898725_REVERSE_-_Symbols:_iqd32_|_iqd32_(IQ-domain_32)	30.3	30.3	30.3	30	Y	-0.885109	-0.45207	3.50541	-0.849804	0.149541	0.87278	0.0433081	0.201243	1.08982	-0.1077	5.01975	-0.878856	0.262332	0.87278	0.0105152	0.200185
S(0.001)T(0.001)T(0.019)T(0.022)T(0.005)VS(0.476)S(0.476)VHS(0.995)PT(0.003)T(0.001)DQDFSK	Signalling	signalling.calcium	AT2G17290	signalling.calcium.calcium_dependent_protein_kinases	ATP_binding_/_calcium_ion_binding_/_calmodulin-dependent_protein_kinase/_kinase/_protein_kinase/_protein_serine/threonine_kinase_|_chr2:7516415-7519633_FORWARD_-_Symbols:_CPK6,_ATCDPK3_|_CPK6_(CALCIUM-DEPENDENT_PROTEIN_KINASE_6)	30.3	30.3	30.3	30	Y	-0.615113	-0.636366	-2.12012	-0.324748	0.262332	0.630954	0.0550088	0.715001	-0.0835906	-1.46912	-3.12697	0.192775	0.87278	0.200185	0.0105152	0.87278
S(0.06)FFDDS(0.916)VPS(0.284)T(0.738)PAY(0.003)PGNLFAEK	Signalling	signalling.calcium	AT1G21630	signalling.calcium	calcium-binding_EF_hand_family_protein_|_chr1:7581152-7588151_FORWARD	30.3	30.3	30.3	30	Y	-0.0840939	0.412818	0.336866	0.279778	0.87278	0.42334	0.286422	0.715001	0.417198	0.39048	0.19325	0.24625	0.36131	0.42334	0.522431	0.42334
S(0.436)GS(0.532)S(0.023)T(0.01)PVNTVPENDGAK	Signalling	signalling.calcium	AT3G61050	signalling.calcium	lipid_binding_|_chr3:22597227-22601412_FORWARD_-_Symbols:_NTMC2TYPE4,_NTMC2T4_|_NTMC2T4	30.3	30.3	30.3	30	Y	0.141118	1.12611	-0.139247	0.929961	1	0.521839	0.522431	0.141645	-0.681521	0.385769	0.396534	0.685501	0.0163092	0.336668	0.0546639	0.806496
S(1)QDGDYFGSGDDFGGNTAR	Signalling	signalling.calcium	AT1G20760	signalling.calcium	calcium-binding_EF_hand_family_protein_|_chr1:7209369-7214993_FORWARD	30.3	30.3	30.3	30	Y	-0.733498	1.15094	-1.17055	0.155604	0.262332	0.0330063	0.108742	0.855132	-0.0647473	1.66338	-0.715113	-0.474732	0.748774	0.135593	0.200185	0.42334
S(1)VEVGVTNQDPPSYTPQAR	Signalling	signalling.calcium	AT3G20410	signalling.calcium.calcium_dependent_protein_kinases	calmodulin-dependent_protein_kinase/_kinase_|_chr3:7116201-7119121_FORWARD_-_Symbols:_CPK9_|_CPK9_(calmodulin-domain_protein_kinase_9)	30.3	30.3	30.3	30	Y	-1.18286	-0.170363	-0.0105656	0.310603	0.201243	0.87278	0.669815	0.36131	0.642078	0.314195	0.701683	-0.0341184	0.42334	0.336668	0.0446097	0.715001
SFS(1)IALK	Signalling	signalling.calcium	AT5G04870	signalling.calcium.calcium_dependent_protein_kinases	calmodulin-dependent_protein_kinase/_kinase_|_chr5:1416783-1420338_REVERSE_-_Symbols:_CPK1,_ATCPK1_|_CPK1_(CALCIUM_DEPENDENT_PROTEIN_KINASE_1)	30.3	30.3	30.3	30	Y	-0.654024	-0.116905	-0.280558	-2.21796	0.42334	1	0.669815	0.200825	-0.899208	0.213327	0.0101763	-0.653627	0.201243	0.42334	1	0.748774
SGGMLETQNVGPEEIS(1)DDEIELPEGK	Signalling	signalling.calcium	AT1G74690	signalling.calcium	calmodulin_binding_|_chr1:28061159-28064625_REVERSE_-_Symbols:_IQD31_|_IQD31_(IQ-domain_31)	30.3	30.3	30.3	30	Y	-0.553428	-0.939552	-2.2631	-1.38807	0.521839	0.149541	0.881497	0.135593	-0.317206	-1.10547	-0.352555	-1.04486	0.748774	0.0546639	0.754023	0.0781691
SLS(1)FNSWEVPK	Signalling	signalling.calcium	AT4G33050	signalling.calcium	calmodulin_binding_|_chr4:15944453-15947026_REVERSE_-_Symbols:_EDA39_|_EDA39_(embryo_sac_development_arrest_39)	30.3	30.3	30.3	30	Y	-2.14651	-0.81063	-2.3409	-0.314423	0.0678892	0.273322	0.135593	0.465209	0.300095	-0.493326	0.209872	-0.866052	0.748774	0.855132	0.748774	0.262332
SLS(1)PKPPS(1)PR	Signalling	signalling.calcium	AT2G43680	signalling.calcium	calmodulin_binding_|_chr2:18108349-18111831_FORWARD_-_Symbols:_IQD14_|_IQD14	30.3	30.3	30.3	30	Y	-0.426057	-0.246953	-0.276099	-0.246376	0.42334	0.87278	0.654721	0.583882	-0.364055	-0.151439	6.11665	-0.431028	0.521839	0.87278	0.273322	0.42334
SLS(1)PKPPS(1)PRADLPR	Signalling	signalling.calcium	AT2G43680	signalling.calcium	calmodulin_binding_|_chr2:18108349-18111831_FORWARD_-_Symbols:_IQD14_|_IQD14	30.3	30.3	30.3	30	Y	-0.424082	-0.246953	-1.312	-0.246376	0.630954	0.87278	0.0526323	0.583882	-0.353742	-0.151439	5.60828	-0.433749	0.748774	0.87278	0.36131	0.42334
SNPFYSEAYTT(0.003)NGS(0.947)GT(0.05)GFK	Signalling	signalling.calcium	AT5G19450	signalling.calcium.calcium_dependent_protein_kinases	ATP_binding_/_calcium_ion_binding_/_calmodulin-dependent_protein_kinase/_kinase/_protein_kinase/_protein_serine/threonine_kinase_|_chr5:6558426-6561534_REVERSE_-_Symbols:_CDPK19,_CPK8_|_CDPK19_(CALCIUM-DEPENDENT_PROTEIN_KINASE_19)	30.3	30.3	30.3	30	Y	-0.85968	-0.379771	0.561288	-0.151837	0.262332	0.748774	0.522431	0.462433	0.484733	-0.1917	1.08039	-0.341619	0.336668	0.87278	0.144127	0.141645
SNS(1)GEFVLNDNVVPER	Signalling	signalling.calcium	AT5G37710	signalling.calcium	lipase_class_3_family_protein_/_calmodulin-binding_heat-shock_protein,_putative_|_chr5:14979159-14981400_FORWARD	30.3	30.3	30.3	30	Y	-0.656154	0.214143	-0.00644263	-0.577451	0.109315	0.521839	0.83117	0.201243	-0.063367	0.159522	0.139062	-0.695408	0.748774	0.521839	0.748774	0.149541
SNS(1)ILENAFEDVK	Signalling	signalling.calcium	AT3G20410	signalling.calcium.calcium_dependent_protein_kinases	calmodulin-dependent_protein_kinase/_kinase_|_chr3:7116201-7119121_FORWARD_-_Symbols:_CPK9_|_CPK9_(calmodulin-domain_protein_kinase_9)	30.3	30.3	30.3	30	Y	0.638177	0.740493	-0.306642	2.74167	0.0209213	0.100348	0.179712	0.0500435	-0.0665491	-0.138366	0.500181	1.87416	1	0.583882	0.174525	0.200825
SPS(1)LNALR	Signalling	signalling.calcium	AT5G44460	signalling.calcium	calcium-binding_protein,_putative_|_chr5:17917226-17917983_FORWARD	30.3	30.3	30.3	30	Y	-0.539369	2.23967	2.42903	-0.197987	0.336668	0.0282801	0.0274863	0.715001	0.634239	2.19186	2.11722	0.198273	0.521839	0.144127	0.273322	0.630954
SQFAFDDS(1)VPS(0.108)T(0.89)PLS(0.003)R	Signalling	signalling.calcium	AT1G20760	signalling.calcium	calcium-binding_EF_hand_family_protein_|_chr1:7209369-7214993_FORWARD	30.3	30.3	30.3	30	Y	2.43236	0.0755857	-0.0243299	-0.538517	0.0330063	1	0.393769	0.0061699	-0.542732	0.0848153	0.689382	-0.0916443	0.0832645	0.521839	0.521839	0.336668
SQFAFDDS(1)VPS(0.199)T(0.787)PLS(0.014)R	Signalling	signalling.calcium	AT1G20760	signalling.calcium	calcium-binding_EF_hand_family_protein_|_chr1:7209369-7214993_FORWARD	30.3	30.3	30.3	30	Y	0.704058	0.29661	-0.523399	-0.826931	0.42334	0.201243	0.0880815	0.250592	-1.75896	-0.275789	0.212475	-0.416584	0.393769	0.201243	0.87278	0.715001
SQFAFDDS(1)VPS(0.648)T(0.343)PLS(0.01)R	Signalling	signalling.calcium	AT1G20760	signalling.calcium	calcium-binding_EF_hand_family_protein_|_chr1:7209369-7214993_FORWARD	30.3	30.3	30.3	30	Y	0.929394	0.0314855	-0.660213	-0.808891	0.0678892	0.87278	0.179712	0.250592	0.192682	-0.725099	-1.03174	-0.868279	0.273322	0.0781691	0.0282801	0.36131
STIS(1)VLS(1)ER	Signalling	signalling.calcium	AT5G03040	signalling.calcium	calmodulin_binding_|_chr5:710102-712788_REVERSE_-_Symbols:_iqd2_|_iqd2_(IQ-domain_2)	30.3	30.3	30.3	30	Y	-0.361808	0.0558818	-0.512258	-0.278521	0.201243	0.748774	0.605577	0.715001	-0.281803	-0.345557	-0.0339344	-0.0109364	0.262332	0.87278	0.855132	0.87278
STT(0.01)T(0.059)T(0.863)VS(0.068)S(0.074)VHS(0.768)PT(0.07)T(0.088)DQDFS(0.001)K	Signalling	signalling.calcium	AT2G17290	signalling.calcium.calcium_dependent_protein_kinases	ATP_binding_/_calcium_ion_binding_/_calmodulin-dependent_protein_kinase/_kinase/_protein_kinase/_protein_serine/threonine_kinase_|_chr2:7516415-7519633_FORWARD_-_Symbols:_CPK6,_ATCDPK3_|_CPK6_(CALCIUM-DEPENDENT_PROTEIN_KINASE_6)	30.3	30.3	30.3	30	Y	1.08222	-0.0895386	2.12096	-1.08809	0.262332	0.630954	1	0.0678892	0.299275	-0.248639	-1.4127	-0.757942	0.855132	0.336668	0.220671	0.037373
STTTT(0.008)VS(0.992)S(0.995)VHS(0.002)PT(0.001)T(0.001)DQDFSK	Signalling	signalling.calcium	AT2G17290	signalling.calcium.calcium_dependent_protein_kinases	ATP_binding_/_calcium_ion_binding_/_calmodulin-dependent_protein_kinase/_kinase/_protein_kinase/_protein_serine/threonine_kinase_|_chr2:7516415-7519633_FORWARD_-_Symbols:_CPK6,_ATCDPK3_|_CPK6_(CALCIUM-DEPENDENT_PROTEIN_KINASE_6)	30.3	30.3	30.3	30	Y	0.482864	-0.214814	-0.809005	0.471731	0.262332	0.87278	0.669815	0.100348	0.024803	-0.541327	-0.427487	0.0933953	0.87278	0.262332	0.521839	0.522431
STTTTVS(0.003)S(0.996)VHS(0.001)PTTDQDFSK	Signalling	signalling.calcium	AT2G17290	signalling.calcium.calcium_dependent_protein_kinases	ATP_binding_/_calcium_ion_binding_/_calmodulin-dependent_protein_kinase/_kinase/_protein_kinase/_protein_serine/threonine_kinase_|_chr2:7516415-7519633_FORWARD_-_Symbols:_CPK6,_ATCDPK3_|_CPK6_(CALCIUM-DEPENDENT_PROTEIN_KINASE_6)	30.3	30.3	30.3	30	Y	-0.497844	-0.674282	-1.8836	1.20151	0.521839	0.141645	0.286422	0.0338949	0.428507	-1.29274	-0.667784	1.13666	0.42334	0.0678892	0.715001	0.248213
STTTTVSSVHS(0.343)PT(0.517)T(0.138)DQDFS(0.001)K	Signalling	signalling.calcium	AT2G17290	signalling.calcium.calcium_dependent_protein_kinases	ATP_binding_/_calcium_ion_binding_/_calmodulin-dependent_protein_kinase/_kinase/_protein_kinase/_protein_serine/threonine_kinase_|_chr2:7516415-7519633_FORWARD_-_Symbols:_CPK6,_ATCDPK3_|_CPK6_(CALCIUM-DEPENDENT_PROTEIN_KINASE_6)	30.3	30.3	30.3	30	Y	-0.349476	0.180395	-0.0895739	0.36608	0.393769	0.521839	0.669815	0.465209	-0.292596	0.277304	-0.266833	-0.10938	0.135593	0.630954	0.262332	0.630954
SVEVGVTNQDPPS(0.043)Y(0.076)T(0.88)PQAR	Signalling	signalling.calcium	AT3G20410	signalling.calcium.calcium_dependent_protein_kinases	calmodulin-dependent_protein_kinase/_kinase_|_chr3:7116201-7119121_FORWARD_-_Symbols:_CPK9_|_CPK9_(calmodulin-domain_protein_kinase_9)	30.3	30.3	30.3	30	Y	-1.60998	-0.22788	-0.296965	0.572427	0.0546639	0.748774	0.462433	0.100348	0.969307	0.0399059	-0.136019	0.220567	0.42334	0.87278	0.916815	0.42334
T(0.001)LS(0.999)PKPPS(1)PRAEVPR	Signalling	signalling.calcium	AT2G43680	signalling.calcium	calmodulin_binding_|_chr2:18108349-18111831_FORWARD_-_Symbols:_IQD14_|_IQD14	30.3	30.3	30.3	30	Y	-1.13651	-2.4485	-1.91517	-1.97369	0.200185	0.0546639	1	0.0880815	-0.145669	-0.680876	-1.07655	-0.335438	0.748774	0.149541	0.806496	0.465209
T(0.014)DS(0.986)MRS(0.988)T(0.012)SEPDPFASR	Signalling	signalling.calcium	AT1G21630	signalling.calcium	calcium-binding_EF_hand_family_protein_|_chr1:7581152-7588151_FORWARD	30.3	30.3	30.3	30	Y	-0.115895	-0.964939	-1.01535	-0.108624	1	0.262332	0.135593	0.83117	0.366282	0.443816	-0.453388	0.429506	0.465209	0.336668	0.630954	0.87278
T(1)MKFLDNFHVQTK	Signalling	signalling.calcium	AT1G53210	signalling.calcium	sodium/calcium_exchanger_family_protein_/_calcium-binding_EF_hand_family_protein_|_chr1:19844632-19847836_FORWARD	30.3	30.3	30.3	30	Y	-0.426113	1.36398	-0.530582	1.47115	0.583882	0.0104056	0.286422	0.174525	-0.698124	0.0500703	-0.492139	1.70267	0.336668	0.715001	0.336668	0.36131
T(1)MKNSLNIS(1)MRDV	Signalling	signalling.calcium	AT2G17290	signalling.calcium.calcium_dependent_protein_kinases	ATP_binding_/_calcium_ion_binding_/_calmodulin-dependent_protein_kinase/_kinase/_protein_kinase/_protein_serine/threonine_kinase_|_chr2:7516415-7519633_FORWARD_-_Symbols:_CPK6,_ATCDPK3_|_CPK6_(CALCIUM-DEPENDENT_PROTEIN_KINASE_6)	30.3	30.3	30.3	30	Y	-0.256472	1.21256	0.792666	0.159085	0.248213	0.0105152	0.327187	0.250592	0.0374942	0.768678	-0.31833	0.454954	0.563703	0.0550088	0.465209	0.201243
T(1)MRNS(1)LNIS(1)MRDA	Signalling	signalling.calcium	AT4G35310	signalling.calcium.calcium_dependent_protein_kinases	ATP_binding_/_calcium_ion_binding_/_calmodulin-dependent_protein_kinase/_kinase/_protein_kinase/_protein_serine/threonine_kinase_|_chr4:16801987-16804995_FORWARD_-_Symbols:_CPK5,_ATCPK5_|_CPK5_(calmodulin-domain_protein_kinase_5)	30.3	30.3	30.3	30	Y	-0.296234	-0.237903	2.00268	0.247745	0.521839	0.630954	0.393769	0.0880815	0.531864	0.38234	-0.884797	-0.0232617	0.273322	0.262332	0.0678892	0.630954
TDS(1)MRS(0.969)T(0.031)SEPDPFASR	Signalling	signalling.calcium	AT1G21630	signalling.calcium	calcium-binding_EF_hand_family_protein_|_chr1:7581152-7588151_FORWARD	30.3	30.3	30.3	30	Y	0.107619	-0.518291	-1.405	0.259433	0.583882	1	0.135593	0.855132	0.366282	0.646291	-0.253426	0.694874	0.465209	0.262332	0.87278	0.521839
TEEHS(1)DHEELQHDPDDPFDIDNTK	Signalling	signalling.calcium	AT3G21180	signalling.calcium	calcium-transporting_ATPase/_calmodulin_binding_|_chr3:7425519-7432200_FORWARD_-_Symbols:_ACA9,_ATACA9_|_ACA9_(AUTOINHIBITED_CA(2+)-ATPASE_9)	30.3	30.3	30.3	30	Y	0.352268	-0.69335	-0.0901911	0.186876	0.563703	0.0249747	1	0.583882	5.03868	-0.690042	0.231186	0.181258	0.0330063	0.0249747	0.583882	0.87278
TLS(1)GGLGS(1)PKANVPQK	Signalling	signalling.calcium	AT3G52870	signalling.calcium	calmodulin-binding_family_protein_|_chr3:19593173-19595822_REVERSE	30.3	30.3	30.3	30	Y	-0.406156	-0.114259	-0.262299	0.28242	0.630954	0.273322	0.806496	0.464702	-0.730694	-0.267702	1.39991	-0.691445	1	0.144127	0.36131	0.250592
TLS(1)PKPPS(1)PR	Signalling	signalling.calcium	AT2G43680	signalling.calcium	calmodulin_binding_|_chr2:18108349-18111831_FORWARD_-_Symbols:_IQD14_|_IQD14	30.3	30.3	30.3	30	Y	-0.537336	-0.979998	-0.725443	-0.611313	0.0546639	0.521839	0.200825	0.36131	-0.224248	-0.208645	-1.00458	-0.437874	0.336668	0.87278	0.109315	0.42334
TMKNS(1)LNIS(1)MRDV	Signalling	signalling.calcium	AT2G17290	signalling.calcium.calcium_dependent_protein_kinases	ATP_binding_/_calcium_ion_binding_/_calmodulin-dependent_protein_kinase/_kinase/_protein_kinase/_protein_serine/threonine_kinase_|_chr2:7516415-7519633_FORWARD_-_Symbols:_CPK6,_ATCDPK3_|_CPK6_(CALCIUM-DEPENDENT_PROTEIN_KINASE_6)	30.3	30.3	30.3	30	Y	-0.429917	-0.667792	-0.990413	-1.0157	0.521839	0.748774	0.0190165	0.121335	-0.598865	-0.431521	0.195235	-0.219051	0.149541	0.748774	0.87278	0.630954
TRETLESALLKS(1)PS(1)PDNNNVSEK	Signalling	signalling.calcium	AT1G19870	signalling.calcium	calmodulin_binding_|_chr1:6895015-6898725_REVERSE_-_Symbols:_iqd32_|_iqd32_(IQ-domain_32)	30.3	30.3	30.3	30	Y	-0.568074	-0.773215	-1.97094	-0.717191	0.144127	0.0176221	0.135593	0.200825	-0.211523	-0.882523	-0.9638	-0.402643	0.273322	0.0105871	0.149541	0.42334
TSTTNLS(0.997)S(0.027)NS(0.976)DHS(1)PNAADIIAQEFSK	Signalling	signalling.calcium	AT4G35310	signalling.calcium.calcium_dependent_protein_kinases	ATP_binding_/_calcium_ion_binding_/_calmodulin-dependent_protein_kinase/_kinase/_protein_kinase/_protein_serine/threonine_kinase_|_chr4:16801987-16804995_FORWARD_-_Symbols:_CPK5,_ATCPK5_|_CPK5_(calmodulin-domain_protein_kinase_5)	30.3	30.3	30.3	30	Y	0.399032	-0.445809	-4.46219	0.18558	0.521839	0.42334	0.0201368	0.465209	0.598989	-0.220277	-0.844065	-0.0267239	0.262332	0.748774	0.42334	0.87278
TSTTNLSS(0.009)NS(0.992)DHS(0.999)PNAADIIAQEFSK	Signalling	signalling.calcium	AT4G35310	signalling.calcium.calcium_dependent_protein_kinases	ATP_binding_/_calcium_ion_binding_/_calmodulin-dependent_protein_kinase/_kinase/_protein_kinase/_protein_serine/threonine_kinase_|_chr4:16801987-16804995_FORWARD_-_Symbols:_CPK5,_ATCPK5_|_CPK5_(calmodulin-domain_protein_kinase_5)	30.3	30.3	30.3	30	Y	0.13948	-0.0853209	-4.0158	0.238983	0.87278	1	0.0201368	0.715001	0.454102	-0.287689	-0.527917	-0.251405	0.630954	0.630954	0.630954	0.262332
TTQQPEKPGS(1)VNSQPPPWR	Signalling	signalling.calcium	AT3G20410	signalling.calcium.calcium_dependent_protein_kinases	calmodulin-dependent_protein_kinase/_kinase_|_chr3:7116201-7119121_FORWARD_-_Symbols:_CPK9_|_CPK9_(calmodulin-domain_protein_kinase_9)	30.3	30.3	30.3	30	Y	-0.68689	0.154501	-3.80237	0.325898	0.109315	0.748774	0.0201368	0.36131	0.075729	0.110884	0.137465	0.0615622	0.630954	0.748774	0.748774	0.87278
TTQQPEKPGSVNS(1)QPPPWR	Signalling	signalling.calcium	AT3G20410	signalling.calcium.calcium_dependent_protein_kinases	calmodulin-dependent_protein_kinase/_kinase_|_chr3:7116201-7119121_FORWARD_-_Symbols:_CPK9_|_CPK9_(calmodulin-domain_protein_kinase_9)	30.3	30.3	30.3	30	Y	-1.34014	0.686454	-3.17139	-0.270645	0.0546639	0.327187	0.438578	0.296718	-0.169352	2.94864	-2.92712	2.97394	0.748774	0.273322	0.393769	0.465209
VAS(1)PRVPS(1)PRAEVPR	Signalling	signalling.calcium	AT2G43680	signalling.calcium	calmodulin_binding_|_chr2:18108349-18111831_FORWARD_-_Symbols:_IQD14_|_IQD14	30.3	30.3	30.3	30	Y	-2.01913	0.299235	-0.34046	0.108619	0.583882	0.583882	0.669815	0.855132	-3.88969	0.182896	-3.55722	-0.131079	0.0678892	0.583882	0.0176221	0.748774
VAYPQVHYPKPPS(1)PKPPS(1)PR	Signalling	signalling.calcium	AT3G59690	signalling.calcium	calmodulin_binding_|_chr3:22048754-22051673_FORWARD_-_Symbols:_IQD13_|_IQD13_(IQ-domain_13)	30.3	30.3	30.3	30	Y	-0.370025	-0.697522	-2.45787	-0.641561	0.262332	0.149541	0.393769	0.273322	0.0405195	-0.77506	-0.741582	-0.00165481	0.855132	0.0781691	0.521839	0.748774
VEPEES(1)ES(1)DDVIIVRK	Signalling	signalling.calcium	AT1G19870	signalling.calcium	calmodulin_binding_|_chr1:6895015-6898725_REVERSE_-_Symbols:_iqd32_|_iqd32_(IQ-domain_32)	30.3	30.3	30.3	30	Y	-0.835317	0.277364	-1.64964	0.579489	0.347208	0.87278	0.393769	0.0446097	0.773213	0.276677	-0.536323	0.29016	0.250592	0.336668	0.748774	0.87278
VHNPVVESSIQPQRS(1)PRK	Signalling	signalling.calcium	AT1G74690	signalling.calcium	calmodulin_binding_|_chr1:28061159-28064625_REVERSE_-_Symbols:_IQD31_|_IQD31_(IQ-domain_31)	30.3	30.3	30.3	30	Y	-2.68782	-0.959251	-0.592392	-0.344666	0.0781691	0.42334	0.286422	0.855132	-1.97831	-2.44661	-0.589763	-1.86294	0.200825	0.144127	0.262332	0.201243
VLS(1)DVPKENIEDR	Signalling	signalling.calcium	AT3G51850	signalling.calcium.calcium_dependent_protein_kinases	ATP_binding_/_calcium_ion_binding_/_calmodulin-dependent_protein_kinase/_kinase/_protein_kinase/_protein_serine/threonine_kinase/_protein_tyrosine_kinase_|_chr3:19232467-19235889_FORWARD_-_Symbols:_CPK13_|_CPK13	30.3	30.3	30.3	30	Y	-0.287762	0.35576	-0.0520512	0.707435	0.748774	0.87278	0.806496	0.273322	-0.88151	0.775706	-0.0223819	-1.40306	0.201243	0.630954	0.601508	0.36131
VQEHNS(1)PRS(1)S(1)PDLQER	Signalling	signalling.calcium	AT1G19870	signalling.calcium	calmodulin_binding_|_chr1:6895015-6898725_REVERSE_-_Symbols:_iqd32_|_iqd32_(IQ-domain_32)	30.3	30.3	30.3	30	Y	-0.130458	-0.0534356	-0.764622	-3.23609	0.748774	1	0.393769	0.121335	0.093853	-0.277642	-0.335917	-0.0509455	0.748774	0.630954	0.630954	0.630954
VSS(1)AGLRTESVLQR	Signalling	signalling.calcium	AT5G04870	signalling.calcium.calcium_dependent_protein_kinases	calmodulin-dependent_protein_kinase/_kinase_|_chr5:1416783-1420338_REVERSE_-_Symbols:_CPK1,_ATCPK1_|_CPK1_(CALCIUM_DEPENDENT_PROTEIN_KINASE_1)	30.3	30.3	30.3	30	Y	-0.498695	0.58915	1.0545	0.291672	0.87278	0.336668	0.200825	0.157299	0.212159	0.944487	-1.16389	0.354621	0.630954	0.262332	0.0678892	0.141645
VT(0.897)GIAS(0.103)PLPTPGGGDFGIGQEQIVSISR	Signalling	signalling.calcium	AT4G29900	signalling.calcium	calcium-transporting_ATPase/_calmodulin_binding_|_chr4:14610883-14618775_REVERSE_-_Symbols:_ACA10,_CIF1,_ATACA10_|_ACA10_(AUTOINHIBITED_CA(2+)-ATPASE_10)	30.3	30.3	30.3	30	Y	0.382151	3.03114	-4.06896	-0.0434709	0.521839	0.0284597	0.0880815	0.77283	-0.449025	-0.0288264	-0.0928368	0.154902	0.465209	0.806496	0.748774	0.669815
VTGIAS(1)PLPTPGGGDFGIGQEQIVSISR	Signalling	signalling.calcium	AT4G29900	signalling.calcium	calcium-transporting_ATPase/_calmodulin_binding_|_chr4:14610883-14618775_REVERSE_-_Symbols:_ACA10,_CIF1,_ATACA10_|_ACA10_(AUTOINHIBITED_CA(2+)-ATPASE_10)	30.3	30.3	30.3	30	Y	-0.851537	0.0378962	2.98668	-0.0616115	0.748774	0.601508	0.0274863	0.393769	0.313069	1.73547	-0.42074	3.23775	0.42334	0.174525	0.754023	0.630954
VVVIEEEEEEDDES(1)S(1)EHGAIVLR	Signalling	signalling.calcium	AT5G62390	signalling.calcium	calmodulin_binding_|_chr5:25051978-25054289_REVERSE_-_Symbols:_ATBAG7_|_ATBAG7_(ARABIDOPSIS_THALIANA_BCL-2-ASSOCIATED_ATHANOGENE_7)	30.3	30.3	30.3	30	Y	-0.368149	1.02663	0.997257	0.197127	0.630954	0.583882	0.200825	0.754023	0.231971	0.81457	0.442396	-0.074671	0.748774	0.0284597	0.149541	0.583882
YSDVQRPVS(0.125)GS(0.859)GVAS(0.004)S(0.005)YS(0.008)K	Signalling	signalling.calcium	AT3G13460	signalling.calcium	protein_binding_|_chr3:4384714-4388525_REVERSE_-_Symbols:_ECT2_|_ECT2	30.3	30.3	30.3	30	Y	0.158272	-0.153246	-0.27573	-0.409545	0.522431	0.748774	0.220671	0.522431	-0.153319	0.289097	-0.621914	-0.288804	0.522431	0.630954	0.0105871	0.521839
YSDVQRPVS(0.927)GS(0.07)GVAS(0.002)S(0.001)YSK	Signalling	signalling.calcium	AT3G13460	signalling.calcium	protein_binding_|_chr3:4384714-4388525_REVERSE_-_Symbols:_ECT2_|_ECT2	30.3	30.3	30.3	30	Y	-0.0523652	2.14322	0.255122	-0.670187	1	0.327187	0.522431	0.715001	-0.107712	2.98987	0.478621	-0.886939	0.77283	0.0105152	0.521839	0.630954
YVS(0.013)S(0.987)PKPIS(1)PR	Signalling	signalling.calcium	AT3G59690	signalling.calcium	calmodulin_binding_|_chr3:22048754-22051673_FORWARD_-_Symbols:_IQD13_|_IQD13_(IQ-domain_13)	30.3	30.3	30.3	30	Y	1.2319	-0.174229	0.307433	-0.292535	0.0546639	0.521839	0.286422	0.465209	0.785477	0.000368828	-0.103069	-0.1627	0.109315	0.855132	0.87278	0.630954
YVS(0.697)S(0.308)PKPIS(0.995)PR	Signalling	signalling.calcium	AT3G59690	signalling.calcium	calmodulin_binding_|_chr3:22048754-22051673_FORWARD_-_Symbols:_IQD13_|_IQD13_(IQ-domain_13)	30.3	30.3	30.3	30	Y	-0.291205	0.078295	-3.97561	-0.231574	0.748774	1	0.0707011	0.0758002	-0.668476	0.750012	-0.391214	0.35159	0.336668	0.0781691	0.748774	0.250592
GS(0.024)T(0.976)PTDLPGEDVADNR	TCA / org transformation	TCA / org transformation.other organic acid transformatons	AT5G11670	TCA_/_org_transformation.other_organic_acid_transformatons.malic	malate_dehydrogenase_(oxaloacetate-decarboxylating)_(NADP+)/_malic_enzyme/_oxidoreductase,_acting_on_NADH_or_NADPH,_NAD_or_NADP_as_acceptor_|_chr5:3754249-3758242_FORWARD_-_Symbols:_ATNADP-ME2_|_ATNADP-ME2_(NADP-malic_enzyme_2)	8.2.10	8.2.10	8.2	8	Y	0.908389	-0.614505	-0.4954	2.39162	0.521839	0.0284597	0.286422	0.0864107	-1.222	-0.075242	-1.45382	2.38641	0.583882	0.583882	0.037373	0.135593
GS(0.903)T(0.096)PT(0.001)DLPGEDVADNR	TCA / org transformation	TCA / org transformation.other organic acid transformatons	AT5G11670	TCA_/_org_transformation.other_organic_acid_transformatons.malic	malate_dehydrogenase_(oxaloacetate-decarboxylating)_(NADP+)/_malic_enzyme/_oxidoreductase,_acting_on_NADH_or_NADPH,_NAD_or_NADP_as_acceptor_|_chr5:3754249-3758242_FORWARD_-_Symbols:_ATNADP-ME2_|_ATNADP-ME2_(NADP-malic_enzyme_2)	8.2.10	8.2.10	8.2	8	Y	-0.650643	-0.289637	-3.41733	-0.0941998	0.42334	0.144127	0.196706	0.393769	0.142934	0.14907	-0.105418	0.149861	0.87278	1	1	0.42334
LEPVVAKPHS(1)PDNR	TCA / org transformation	TCA / org transformation.other organic acid transformatons	AT4G13430	TCA_/_org_transformation.other_organic_acid_transformatons.aconitase	4_iron,_4_sulfur_cluster_binding_/_hydro-lyase/_lyase_|_chr4:7803933-7807871_REVERSE_-_Symbols:_IIL1_|_IIL1_(ISOPROPYL_MALATE_ISOMERASE_LARGE_SUBUNIT_1)	8.2.3	8.2.3	8.2	8	Y	-1.82374	2.21273	-4.09745	-0.560152	0.0546639	0.0880815	0.0707011	0.465209	-0.655748	0.380432	-3.97798	0.291169	0.336668	0.624206	0.0176221	0.87278
VLS(0.054)S(0.902)T(0.044)ENFIHGLDEK	TCA / org transformation	TCA / org transformation.other organic acid transformatons	AT1G09430	TCA_/_org_transformation.other_organic_acid_transformatons.atp-citrate_lyase	ATP_citrate_synthase_|_chr1:3041996-3045402_FORWARD_-_Symbols:_ACLA-3_|_ACLA-3	8.2.11	8.2.11	8.2	8	Y	-2.67492	1.0818	-1.07555	-0.359049	0.715001	0.0143059	0.0253473	0.715001	-2.7301	1.25737	-0.287143	-1.15301	0.669815	0.0105152	0.464702	0.42334
VLS(0.997)S(0.003)TENFIHGLDEK	TCA / org transformation	TCA / org transformation.other organic acid transformatons	AT1G09430	TCA_/_org_transformation.other_organic_acid_transformatons.atp-citrate_lyase	ATP_citrate_synthase_|_chr1:3041996-3045402_FORWARD_-_Symbols:_ACLA-3_|_ACLA-3	8.2.11	8.2.11	8.2	8	Y	-2.8772	1.92859	1.079	1.71277	0.36131	0.144127	0.0550088	0.174525	-3.32268	0.520528	0.575714	0.642091	0.286422	0.250592	0.144127	0.855132
ALES(1)DGDHNDT(1)DS(1)EDDTTLSR	Transport	transport.potassium	AT4G33530	transport.potassium	potassium_ion_transmembrane_transporter_|_chr4:16126231-16130459_REVERSE_-_Symbols:_KUP5_|_KUP5	34.15	34.15	34.15	34	Y	-0.592433	-0.0957026	0.63844	0.553771	0.42334	0.465209	0.200825	0.465209	-0.53863	0.286458	-0.555122	-0.478364	0.465209	0.855132	0.36131	0.393769
GELYHS(0.156)ES(0.844)AKR	Transport	transport.potassium	AT2G19600	transport.potassium	potassium_ion_transmembrane_transporter/_potassium:hydrogen_antiporter_|_chr2:8479198-8483830_FORWARD_-_Symbols:_ATKEA4,_KEA4_|_ATKEA4	34.15	34.15	34.15	34	Y	1.88828	0.291793	0.897768	0.118522	0.393769	0.149541	0.624206	0.601508	0.755848	0.0546787	0.512514	0.085773	0.0832645	1	0.201243	0.464702
GSGIELWS(0.667)EVIT(0.667)GLVGNAS(0.667)RDVLEER	Transport	transport.potassium	AT5G41330	transport.potassium	potassium_channel_tetramerisation_domain-containing_protein_|_chr5:16535339-16537903_REVERSE	34.15	34.15	34.15	34	Y	0.115884	-0.408586	0.565872	-0.663635	0.630954	0.42334	0.0550088	0.393769	-0.824549	-1.31944	0.00969546	-0.40907	0.0550088	0.0061699	0.855132	0.630954
GSGIELWS(0.713)EVIT(0.643)GLVGNAS(0.643)RDVLEER	Transport	transport.potassium	AT5G41330	transport.potassium	potassium_channel_tetramerisation_domain-containing_protein_|_chr5:16535339-16537903_REVERSE	34.15	34.15	34.15	34	Y	-0.205253	-0.143127	-0.00632362	-0.160877	0.521839	0.748774	0.83117	0.855132	-0.367983	0.042258	-0.149532	-0.350181	0.393769	1	0.286422	0.630954
IGESSES(1)SDETEATDLK	Transport	transport.potassium	AT1G01790	transport.potassium	potassium_ion_transmembrane_transporter/_potassium:hydrogen_antiporter_|_chr1:284781-291094_FORWARD_-_Symbols:_KEA1,_ATKEA1_|_KEA1_(K_EFFLUX_ANTIPORTER_1)	34.15	34.15	34.15	34	Y	-0.257704	1.00631	-1.85879	0.356251	0.87278	0.0446097	0.286422	0.36131	-3.98554	1.76234	-2.20812	0.354939	0.0190165	0.0105871	0.144127	0.521839
IS(1)GFGLKVPSPELER	Transport	transport.potassium	AT4G33530	transport.potassium	potassium_ion_transmembrane_transporter_|_chr4:16126231-16130459_REVERSE_-_Symbols:_KUP5_|_KUP5	34.15	34.15	34.15	34	Y	-0.402545	-0.803586	1.53644	-0.207704	0.336668	0.174525	0.624206	0.754023	0.487225	2.29119	-0.358077	-0.0156453	0.200185	0.0678892	0.327187	0.601508
S(0.294)S(0.332)T(0.375)ALS(0.001)AS(0.042)T(0.125)AEARS(0.783)PLS(0.05)ILQFR	Transport	transport.potassium	AT4G32650	transport.potassium	cyclic_nucleotide_binding_/_inward_rectifier_potassium_channel_|_chr4:15751322-15754845_REVERSE_-_Symbols:_ATKC1,_KAT3_|_ATKC1_(ARABIDOPSIS_THALIANA_K+_RECTIFYING_CHANNEL_1)	34.15	34.15	34.15	34	Y	-0.651817	-0.733721	-0.250306	0.942354	0.262332	0.0781691	0.83117	0.100348	0.15604	-0.409532	-0.125436	-0.0817377	0.87278	0.200185	1	0.521839
SDKPLNYS(1)PDPENESGINER	Transport	transport.potassium	AT5G14880	transport.potassium	potassium_transporter,_putative_|_chr5:4814244-4817667_FORWARD	34.15	34.15	34.15	34	Y	-0.891208	0.934869	-0.9057	0.356712	0.42334	0.0249747	0.0864107	0.386476	-0.789218	0.190305	-3.83848	0.42607	0.336668	0.42334	0.0143059	0.563703
SIS(1)EANIAGSSR	Transport	transport.potassium	AT4G23640	transport.potassium	potassium_ion_transmembrane_transporter_|_chr4:12320152-12324486_REVERSE_-_Symbols:_TRH1,_ATKT3,_KUP4_|_TRH1_(TINY_ROOT_HAIR_1)	34.15	34.15	34.15	34	Y	-0.10701	0.109673	-0.357574	-0.214283	0.521839	0.87278	0.286422	0.273322	0.0855721	0.572734	-0.251076	0.0517322	0.748774	0.262332	0.42334	0.87278
SLSISQTPEETQGQLS(1)DEETSQEDAMVLSGNVEDVTHQVEK	Transport	transport.potassium	AT1G01790	transport.potassium	potassium_ion_transmembrane_transporter/_potassium:hydrogen_antiporter_|_chr1:284781-291094_FORWARD_-_Symbols:_KEA1,_ATKEA1_|_KEA1_(K_EFFLUX_ANTIPORTER_1)	34.15	34.15	34.15	34	Y	-0.876675	0.269373	0.174209	4.79841	0.0446097	0.36131	0.669815	0.0143059	-0.930785	0.32501	0.0258799	0.731907	0.220671	0.201243	0.855132	0.248213
T(0.005)S(0.005)PAVDS(0.99)FDVDALEIPGTQK	Transport	transport.potassium	AT4G33530	transport.potassium	potassium_ion_transmembrane_transporter_|_chr4:16126231-16130459_REVERSE_-_Symbols:_KUP5_|_KUP5	34.15	34.15	34.15	34	Y	-0.577504	-0.459016	0.627266	-0.461535	0.521839	0.36131	0.0550088	0.36131	-1.03034	-0.272357	-0.263893	-0.228799	0.201243	0.748774	0.87278	0.748774
AFS(1)GLVS(0.769)T(0.231)PR	Transport	transport.phosphate	AT1G14040	transport.phosphate	Bacteria_-_0_-_BEST_Arabidopsis_thaliana_protein_match_is:_unknown_protein_(TAIR:AT2G03240.1)_-_CONTAINS_InterPro_DOMAIN/s:_SPX,_N-terminal_(InterPro:IPR004331),_EXS,_C-terminal_(InterPro:IPR004342)_-_EXPRESSED_DURING:_12_growth_stages_-_EXPRESSED_IN:_21_plant_structures_-_Fungi_-_246_-_Has_732_Blast_hits_to_696_proteins_in_144_species:_Archae_-_0_-_Metazoa_-_238_-_Other_Eukaryotes_-_97_(source:_…	34.7	34.7	34.7	34	Y	-0.650693	-0.0259708	-0.566941	0.128174	1	0.87278	0.438578	0.855132	0.188588	-0.75839	-0.215627	-0.416823	0.521839	0.0678892	0.42334	0.87278
SLEELS(1)GEAEVS(1)HDEK	Transport	transport.phosphate	AT5G43370	transport.phosphate	carbohydrate_transmembrane_transporter/_inorganic_phosphate_transmembrane_transporter/_phosphate_transmembrane_transporter/_sugar:hydrogen_symporter_|_chr5:17416074-17417798_FORWARD_-_Symbols:_APT1,_PHT2,_PHT1_-_2_|_APT1_(ARABIDOPSIS_PHOSPHATE_TRANSPORTER_1)	34.7	34.7	34.7	34	Y	-0.782164	-0.295512	0.243114	0.308674	0.0546639	0.336668	0.669815	0.855132	-0.222715	-0.179916	-0.94633	0.599165	0.336668	0.748774	0.0446097	0.0546639
DNKEVTFGDLGS(1)KR	Transport	transport.p- and v-ATPases	AT5G04930	transport.p-_and_v-ATPases	ATPase,_coupled_to_transmembrane_movement_of_ions,_phosphorylative_mechanism_|_chr5:1444870-1449817_FORWARD_-_Symbols:_ALA1_|_ALA1_(aminophospholipid_ATPase1)	34.1	34.1	34.1	34	Y	-0.550567	-0.191784	-3.09422	-0.422841	0.273322	0.87278	0.0707011	0.456057	0.0713033	0.296256	-1.36207	3.16208	0.87278	0.42334	0.100348	0.0282801
ET(0.776)ES(0.224)QQAGEDLLESPLLQEEK	Transport	transport.p- and v-ATPases	AT4G39080	transport.p-_and_v-ATPases	ATPase_|_chr4:18209399-18215056_FORWARD_-_Symbols:_VHA-A3_|_VHA-A3_(VACUOLAR_PROTON_ATPASE_A3)	34.1	34.1	34.1	34	Y	-0.62417	-0.132659	1.34832	-1.73705	0.149541	0.715001	0.0143059	0.522431	-0.799326	1.15701	0.476761	0.486298	0.0781691	0.200185	0.174525	0.36131
GLDIETPSHYT(1)V	Transport	transport.p- and v-ATPases	AT4G30190	transport.p-_and_v-ATPases.H+-exporting_ATPase	ATPase/_hydrogen-exporting_ATPase,_phosphorylative_mechanism_|_chr4:14770499-14776056_REVERSE_-_Symbols:_AHA2,_PMA2_|_AHA2	34.1.2	34.1.2	34.1	34	Y	-1.19573	0.620763	-1.06752	-1.19791	0.0249747	0.273322	0.286422	0.0707011	-0.396308	0.612619	-0.335694	0.23956	0.100348	0.0176221	0.42334	1
HGS(1)AGADSEMLSMSQK	Transport	transport.p- and v-ATPases	AT5G04930	transport.p-_and_v-ATPases	ATPase,_coupled_to_transmembrane_movement_of_ions,_phosphorylative_mechanism_|_chr5:1444870-1449817_FORWARD_-_Symbols:_ALA1_|_ALA1_(aminophospholipid_ATPase1)	34.1	34.1	34.1	34	Y	-0.573638	0.308614	0.489248	0.434789	0.262332	0.521839	0.0201368	0.464702	0.355685	0.0800644	0.39609	0.751394	0.748774	0.521839	0.630954	0.100348
HGSAGADSEMLS(0.001)MS(0.999)QK	Transport	transport.p- and v-ATPases	AT5G04930	transport.p-_and_v-ATPases	ATPase,_coupled_to_transmembrane_movement_of_ions,_phosphorylative_mechanism_|_chr5:1444870-1449817_FORWARD_-_Symbols:_ALA1_|_ALA1_(aminophospholipid_ATPase1)	34.1	34.1	34.1	34	Y	-2.21615	0.472997	0.386203	-0.259471	0.286422	0.149541	0.393769	0.583882	-1.72261	0.374339	0.783108	0.00136587	0.669815	0.262332	0.037373	1
KQS(0.779)NLS(0.221)HFSAQDAMS(1)PR	Transport	transport.p- and v-ATPases	AT1G72700	transport.p-_and_v-ATPases	haloacid_dehalogenase-like_hydrolase_family_protein_|_chr1:27366910-27371733_FORWARD	34.1	34.1	34.1	34	Y	0.430646	-0.902704	-0.0535305	-0.442195	0.521839	0.0781691	0.669815	0.273322	1.50177	0.372802	0.0351678	-1.16025	0.200185	0.521839	0.87278	0.0061699
KQS(0.861)NLS(0.139)HFSAQDAMSPR	Transport	transport.p- and v-ATPases	AT1G72700	transport.p-_and_v-ATPases	haloacid_dehalogenase-like_hydrolase_family_protein_|_chr1:27366910-27371733_FORWARD	34.1	34.1	34.1	34	Y	-0.811825	-0.687099	0.0872515	0.417389	0.754023	0.037373	0.624206	0.273322	2.63248	0.0149774	-0.121089	0.697121	0.100348	1	0.583882	0.037373
KS(1)IDKPPHHDPILGVS(0.772)S(0.228)R	Transport	transport.p- and v-ATPases	AT5G04930	transport.p-_and_v-ATPases	ATPase,_coupled_to_transmembrane_movement_of_ions,_phosphorylative_mechanism_|_chr5:1444870-1449817_FORWARD_-_Symbols:_ALA1_|_ALA1_(aminophospholipid_ATPase1)	34.1	34.1	34.1	34	Y	-1.49566	-0.121994	-0.359528	0.451983	0.36131	0.748774	0.286422	0.273322	1.50303	-0.32506	-0.216148	0.641332	0.0781691	0.748774	0.42334	0.262332
KS(1)IDKPPHHDPILGVSSR	Transport	transport.p- and v-ATPases	AT5G04930	transport.p-_and_v-ATPases	ATPase,_coupled_to_transmembrane_movement_of_ions,_phosphorylative_mechanism_|_chr5:1444870-1449817_FORWARD_-_Symbols:_ALA1_|_ALA1_(aminophospholipid_ATPase1)	34.1	34.1	34.1	34	Y	-0.910596	0.179008	-0.175716	0.0399008	0.465209	0.630954	0.83117	0.715001	1.49013	0.179646	0.166264	-0.375572	0.149541	0.630954	0.630954	0.42334
LKGLDIDTAGHHYT(1)V	Transport	transport.p- and v-ATPases	AT2G18960	transport.p-_and_v-ATPases.H+-exporting_ATPase	ATPase/_hydrogen-exporting_ATPase,_phosphorylative_mechanism_/_protein_binding_|_chr2:8221631-8227622_FORWARD_-_Symbols:_AHA1,_PMA,_OST2_|_AHA1_(ARABIDOPSIS_H+_ATPASE_1)	34.1.2	34.1.2	34.1	34	Y	-0.675442	-0.123978	-0.901257	-0.826659	0.149541	0.715001	0.286422	0.465209	-0.182594	0.702844	0.0144537	-0.696191	0.521839	0.336668	0.630954	0.521839
S(0.001)GGS(0.999)PLVNEDLDVVVDQS(1)GPKVK	Transport	transport.p- and v-ATPases	AT3G25610	transport.p-_and_v-ATPases	haloacid_dehalogenase-like_hydrolase_family_protein_|_chr3:9308942-9313353_REVERSE	34.1	34.1	34.1	34	Y	-0.592313	0.667689	-1.65688	2.16999	0.630954	0.715001	0.605577	0.0143059	-0.476295	0.448733	-0.74239	0.0381355	0.748774	0.754023	0.583882	0.806496
S(0.004)AADQQRET(0.013)ES(0.984)QQAGEDLLESPLLQEEK	Transport	transport.p- and v-ATPases	AT4G39080	transport.p-_and_v-ATPases	ATPase_|_chr4:18209399-18215056_FORWARD_-_Symbols:_VHA-A3_|_VHA-A3_(VACUOLAR_PROTON_ATPASE_A3)	34.1	34.1	34.1	34	Y	-0.0436013	1.67585	0.150687	0.0988419	0.521839	0.36131	1	1	-0.181186	2.22601	0.1031	0.792021	0.748774	0.0284597	0.748774	0.0864107
S(0.192)S(0.802)S(0.005)NTPSSSAAAAGSIDSSAARR	Transport	transport.p- and v-ATPases	AT3G12740	transport.p-_and_v-ATPases	phospholipid_transporter_|_chr3:4049515-4051775_FORWARD_-_Symbols:_ALIS1_|_ALIS1_(ALA-INTERACTING_SUBUNIT_1)	34.1	34.1	34.1	34	Y	-0.115615	-0.598771	0.23714	0.236121	0.916815	0.521839	0.327187	0.36131	0.183705	-0.679451	-0.267699	0.343086	0.464702	0.200185	0.715001	0.200185
S(0.355)GGS(0.645)PLVNEDLDVVVDQS(1)GPKVK	Transport	transport.p- and v-ATPases	AT3G25610	transport.p-_and_v-ATPases	haloacid_dehalogenase-like_hydrolase_family_protein_|_chr3:9308942-9313353_REVERSE	34.1	34.1	34.1	34	Y	-4.1877	-0.218149	-2.66782	-0.0619694	0.135593	0.42334	0.196706	0.83117	0.155124	0.10374	-3.16268	-0.70204	0.393769	0.748774	0.0880815	0.200185
S(0.594)GGS(0.406)PLVNEDLDVVVDQSGPK	Transport	transport.p- and v-ATPases	AT3G25610	transport.p-_and_v-ATPases	haloacid_dehalogenase-like_hydrolase_family_protein_|_chr3:9308942-9313353_REVERSE	34.1	34.1	34.1	34	Y	-0.592313	1.04906	-2.41174	2.22984	0.630954	0.201243	0.196706	0.0143059	-0.090294	0.73375	0.645555	-0.132953	1	0.250592	0.87278	0.462433
S(0.767)S(0.232)S(0.001)NT(0.986)PS(0.011)S(0.003)S(0.001)AAAAGSIDSSAARR	Transport	transport.p- and v-ATPases	AT3G12740	transport.p-_and_v-ATPases	phospholipid_transporter_|_chr3:4049515-4051775_FORWARD_-_Symbols:_ALIS1_|_ALIS1_(ALA-INTERACTING_SUBUNIT_1)	34.1	34.1	34.1	34	Y	0.0820384	0.732022	-0.233697	0.374951	0.630954	0.0446097	1	0.583882	-0.416314	0.719949	-0.794641	-0.144548	0.521839	0.201243	0.117185	0.336668
S(0.997)IRPT(0.003)TVGYTAR	Transport	transport.p- and v-ATPases	AT3G25610	transport.p-_and_v-ATPases	haloacid_dehalogenase-like_hydrolase_family_protein_|_chr3:9308942-9313353_REVERSE	34.1	34.1	34.1	34	Y	0.3311	0.22259	-0.287191	-0.309787	0.42334	0.42334	1	0.465209	0.718046	0.122245	-0.63561	-0.601936	0.630954	0.87278	0.630954	0.109315
S(1)GRFHDQLNK	Transport	transport.p- and v-ATPases	AT1G13210	transport.p-_and_v-ATPases	ATPase,_coupled_to_transmembrane_movement_of_ions,_phosphorylative_mechanism_/_calmodulin_binding_|_chr1:4508963-4513938_REVERSE_-_Symbols:_ACA.l_|_ACA.l_(autoinhibited_Ca2+/ATPase_II)	34.1	34.1	34.1	34	Y	0.444589	0.339445	-0.262563	0.360099	0.148915	0.273322	0.393769	0.220671	3.34511	0.471058	-0.286535	0.842819	0.0880815	0.273322	0.465209	0.0176221
SAADQQRETESQQAGEDLLES(1)PLLQEEK	Transport	transport.p- and v-ATPases	AT4G39080	transport.p-_and_v-ATPases	ATPase_|_chr4:18209399-18215056_FORWARD_-_Symbols:_VHA-A3_|_VHA-A3_(VACUOLAR_PROTON_ATPASE_A3)	34.1	34.1	34.1	34	Y	-0.573578	2.90689	0.469377	0.364775	0.521839	0.00394775	0.522431	0.465209	0.233105	2.8633	0.29537	-0.214605	0.87278	0.00394775	1	0.583882
SGS(1)FSVDSSATHQR	Transport	transport.p- and v-ATPases	AT1G59820	transport.p-_and_v-ATPases	ATPase,_coupled_to_transmembrane_movement_of_ions,_phosphorylative_mechanism_/_phospholipid_transporter_|_chr1:22011328-22020294_FORWARD_-_Symbols:_ALA3_|_ALA3_(Aminophospholipid_ATPase3)	34.1	34.1	34.1	34	Y	0.156483	0.692858	2.14409	-0.228178	0.87278	0.200185	0.0274863	0.605577	0.346248	0.0543874	0.707427	0.65284	0.748774	1	0.220671	0.135593
SSFQEDHS(1)NIGGPGFSR	Transport	transport.p- and v-ATPases	AT3G25610	transport.p-_and_v-ATPases	haloacid_dehalogenase-like_hydrolase_family_protein_|_chr3:9308942-9313353_REVERSE	34.1	34.1	34.1	34	Y	-0.487957	-0.0154263	-1.25637	-0.513888	0.336668	0.583882	1	0.77283	0.152649	1.4133	-0.541548	2.12057	0.715001	0.100348	0.855132	0.200825
T(1)LHGLQPKEDVNIFPEK	Transport	transport.p- and v-ATPases	AT2G18960	transport.p-_and_v-ATPases.H+-exporting_ATPase	ATPase/_hydrogen-exporting_ATPase,_phosphorylative_mechanism_/_protein_binding_|_chr2:8221631-8227622_FORWARD_-_Symbols:_AHA1,_PMA,_OST2_|_AHA1_(ARABIDOPSIS_H+_ATPASE_1)	34.1.2	34.1.2	34.1	34	Y	-0.0969817	0.242023	3.10273	0.791632	1	0.748774	0.0433081	0.36131	-0.307737	0.314878	4.43694	1.33508	0.630954	0.748774	0.0864107	0.100348
TLDQFYS(0.004)RDT(0.057)T(0.939)N	Transport	transport.p- and v-ATPases	AT4G38510	transport.p-_and_v-ATPases.H+-transporting_two-sector_ATPase.subunit_B	vacuolar_ATP_synthase_subunit_B,_putative_/_V-ATPase_B_subunit,_putative_/_vacuolar_proton_pump_B_subunit,_putative_/_V-ATPase_57_kDa_subunit,_putative_|_chr4:18010812-18015001_REVERSE	34.1.1.1	34.1.1	34.1	34	Y	0.0560964	0.441409	0.00777794	0.142618	1	0.336668	1	0.669815	2.03123	0.806324	0.682125	0.163004	1	0.0249747	0.36131	0.855132
TLDQFYSRDS(0.008)T(0.59)S(0.401)	Transport	transport.p- and v-ATPases	AT1G76030	transport.p-_and_v-ATPases.H+-transporting_two-sector_ATPase.subunit_B	vacuolar_ATP_synthase_subunit_B_/_V-ATPase_B_subunit_/_vacuolar_proton_pump_B_subunit_/_V-ATPase_57_kDa_subunit_|_chr1:28533798-28537194_FORWARD	34.1.1.1	34.1.1	34.1	34	Y	-0.589421	0.217975	-0.414673	0.449632	0.336668	0.36131	0.393769	0.201243	-0.150374	-0.93677	-0.194316	0.739315	0.748774	0.0105871	0.36131	0.037373
AIPFKS(0.975)RS(0.025)	Transport	transport.Major Intrinsic Proteins	AT3G61430	transport.Major_Intrinsic_Proteins.PIP	water_channel_|_chr3:22733474-22735335_FORWARD_-_Symbols:_PIP1A,_ATPIP1,_PIP1,_PIP1_-_1_|_PIP1A_(PLASMA_MEMBRANE_INTRINSIC_PROTEIN_1A)	34.19.1	34.19.1	34.19	34	Y	0.93783	-0.361004	0.410526	0.502066	0.273322	0.521839	0.196706	0.250592	-3.02542	-0.522721	0.425969	2.15615	0.141645	0.262332	0.521839	0.347208
ALAS(1)FRS(1)NPT(1)N	Transport	transport.Major Intrinsic Proteins	AT2G16850	transport.Major_Intrinsic_Proteins.PIP	water_channel_|_chr2:7301581-7303437_FORWARD_-_Symbols:_PIP3B,_PIP2_-_8_(PLASMA_MEMBRANE_INTRINSIC_PROTEIN_2_-_8_|_PIP2_-_8)	34.19.1	34.19.1	34.19	34	Y	-0.0909549	-0.751517	-0.800829	-0.648454	0.855132	0.0249747	0.286422	0.201243	0.0969923	-0.205255	-1.73597	-1.25766	0.583882	0.748774	0.0284597	0.037373
ALGS(1)FGS(1)FGS(1)FR	Transport	transport.Major Intrinsic Proteins	AT5G60660	transport.Major_Intrinsic_Proteins.PIP	water_channel_|_chr5:24375457-24376989_REVERSE_-_Symbols:_PIP2F,_PIP2_-_4_(PLASMA_MEMBRANE_INTRINSIC_PROTEIN_2_-_4_|_PIP2_-_4)	34.19.1	34.19.1	34.19	34	Y	-0.290956	0.0153191	0.97259	0.0329985	0.521839	0.87278	0.393769	0.438578	0.776681	0.0594123	0.096461	0.169555	0.42334	0.748774	0.521839	0.87278
ALGS(1)FRS(1)QPHV	Transport	transport.Major Intrinsic Proteins	AT3G54820	transport.Major_Intrinsic_Proteins.PIP	water_channel_|_chr3:20302021-20304010_FORWARD_-_Symbols:_PIP2D,_PIP2_-_5_(PLASMA_MEMBRANE_INTRINSIC_PROTEIN_2_-_5_|_PIP2_-_5)	34.19.1	34.19.1	34.19	34	Y	-0.246565	0.214495	0.0741233	0.178993	0.748774	1	0.669815	0.393769	-1.01943	-0.532041	-0.175946	0.611158	0.0446097	0.200185	0.521839	0.0163092
ALGSFGS(1)FGS(0.999)FRS(0.001)FA	Transport	transport.Major Intrinsic Proteins	AT5G60660	transport.Major_Intrinsic_Proteins.PIP	water_channel_|_chr5:24375457-24376989_REVERSE_-_Symbols:_PIP2F,_PIP2_-_4_(PLASMA_MEMBRANE_INTRINSIC_PROTEIN_2_-_4_|_PIP2_-_4)	34.19.1	34.19.1	34.19	34	Y	-0.952853	1.70095	0.714355	0.10671	0.0546639	0.0678892	0.393769	1	0.601031	-0.673008	0.617898	-0.639599	0.0546639	0.0472018	0.42334	0.109315
ALGSFGS(1)FGS(1)FRS(1)FA	Transport	transport.Major Intrinsic Proteins	AT5G60660	transport.Major_Intrinsic_Proteins.PIP	water_channel_|_chr5:24375457-24376989_REVERSE_-_Symbols:_PIP2F,_PIP2_-_4_(PLASMA_MEMBRANE_INTRINSIC_PROTEIN_2_-_4_|_PIP2_-_4)	34.19.1	34.19.1	34.19	34	Y	-0.673896	0.733493	0.536204	-1.89641	0.100348	0.141645	0.200825	0.0678892	0.771956	3.41306	-0.00252747	-1.29413	0.037373	0.0880815	1	0.201243
ALGSFGSFGS(1)FRS(1)FA	Transport	transport.Major Intrinsic Proteins	AT5G60660	transport.Major_Intrinsic_Proteins.PIP	water_channel_|_chr5:24375457-24376989_REVERSE_-_Symbols:_PIP2F,_PIP2_-_4_(PLASMA_MEMBRANE_INTRINSIC_PROTEIN_2_-_4_|_PIP2_-_4)	34.19.1	34.19.1	34.19	34	Y	-0.0634402	-0.103663	2.21307	0.608618	0.464702	0.630954	0.248213	0.0550088	1.52032	0.11315	-0.116604	-0.675156	0.583882	0.630954	0.522431	0.0284597
ASAIKALGS(1)FRS(1)NAT(1)N	Transport	transport.Major Intrinsic Proteins	AT4G35100	transport.Major_Intrinsic_Proteins.PIP	water_channel_|_chr4:16708598-16710248_FORWARD_-_Symbols:_PIP3,_PIP3A,_PIP2_-_7,_SIMIP_|_PIP3_(PLASMA_MEMBRANE_INTRINSIC_PROTEIN_3)	34.19.1	34.19.1	34.19	34	Y	-0.594028	-0.438839	-0.980449	-2.80152	0.916815	0.141645	0.286422	0.0880815	0.34135	0.413259	-4.20969	-2.68301	0.465209	0.522431	0.0190165	0.144127
AYGS(1)VRS(1)QLHELHA	Transport	transport.Major Intrinsic Proteins	AT2G39010	transport.Major_Intrinsic_Proteins.PIP	water_channel_|_chr2:16291477-16294034_FORWARD_-_Symbols:_PIP2E,_PIP2_-_6_|_PIP2E_(PLASMA_MEMBRANE_INTRINSIC_PROTEIN_2E)	34.19.1	34.19.1	34.19	34	Y	-0.297262	-0.268493	-0.204541	-1.10591	0.393769	0.521839	0.462433	0.201243	-0.651226	-0.112471	-0.653412	-1.04918	0.0550088	0.87278	0.0758002	0.149541
DLDVNES(1)GPPAAR	Transport	transport.Major Intrinsic Proteins	AT5G60660	transport.Major_Intrinsic_Proteins.PIP	water_channel_|_chr5:24375457-24376989_REVERSE_-_Symbols:_PIP2F,_PIP2_-_4_(PLASMA_MEMBRANE_INTRINSIC_PROTEIN_2_-_4_|_PIP2_-_4)	34.19.1	34.19.1	34.19	34	Y	-0.0929944	-0.219647	1.49278	-0.0723923	0.748774	0.748774	0.0274863	0.715001	0.675371	-0.155354	-0.55559	-0.135017	0.149541	0.336668	0.601508	1
DYEDPPPT(1)PFFDADELTK	Transport	transport.Major Intrinsic Proteins	AT2G37170	transport.Major_Intrinsic_Proteins.PIP	water_channel_|_chr2:15613402-15614857_REVERSE_-_Symbols:_PIP2B,_PIP2_-_2_|_PIP2B_(PLASMA_MEMBRANE_INTRINSIC_PROTEIN_2)	34.19.1	34.19.1	34.19	34	Y	-0.447484	0.205167	0.154265	0.45033	0.630954	0.521839	0.669815	0.273322	0.0621832	0.357939	-0.504955	0.855365	1	0.630954	0.262332	0.0249747
DYEDPPPT(1)PFFDAEELTK	Transport	transport.Major Intrinsic Proteins	AT2G37180	transport.Major_Intrinsic_Proteins.PIP	water_channel_|_chr2:15617708-15619155_FORWARD_-_Symbols:_RD28,_PIP2_-_3,_PIP2C_|_RD28_(RESPONSIVE_TO_DESICCATION_28)	34.19.1	34.19.1	34.19	34	Y	-0.275415	-0.217867	0.236051	0.28313	0.630954	0.42334	0.393769	0.393769	-2.24403	0.363438	0.462611	-0.134445	0.037373	0.42334	0.149541	0.715001
MDDIS(1)VS(0.004)KS(0.996)NHGNVVVLNIK	Transport	transport.Major Intrinsic Proteins	AT2G34390	transport.Major_Intrinsic_Proteins.NIP	lactate_transmembrane_transporter/_water_channel_|_chr2:14514487-14515915_REVERSE_-_Symbols:_NIP2_-_1_(NOD26-LIKE_INTRINSIC_PROTEIN_2_-_1)_-_1,_NLM4_|_NIP2	34.19.3	34.19.3	34.19	34	Y	0.343592	0.0491278	0.425529	-0.362339	0.465209	0.748774	0.327187	0.201243	0.167521	0.0287114	0.751488	-0.0149788	0.583882	0.748774	0.201243	0.630954
QPIGTSAQS(1)DKDYK	Transport	transport.Major Intrinsic Proteins	AT3G61430	transport.Major_Intrinsic_Proteins.PIP	water_channel_|_chr3:22733474-22735335_FORWARD_-_Symbols:_PIP1A,_ATPIP1,_PIP1,_PIP1_-_1_|_PIP1A_(PLASMA_MEMBRANE_INTRINSIC_PROTEIN_1A)	34.19.1	34.19.1	34.19	34	Y	0.783857	0.494956	0.218987	-0.159384	0.748774	0.748774	0.806496	0.855132	-2.19328	0.262165	2.14415	0.0869344	0.135593	0.36131	0.100348	0.748774
S(0.184)FS(0.814)GKDY(0.002)QDPPPEPLFDATELGK	Transport	transport.Major Intrinsic Proteins	AT3G54820	transport.Major_Intrinsic_Proteins.PIP	water_channel_|_chr3:20302021-20304010_FORWARD_-_Symbols:_PIP2D,_PIP2_-_5_(PLASMA_MEMBRANE_INTRINSIC_PROTEIN_2_-_5_|_PIP2_-_5)	34.19.1	34.19.1	34.19	34	Y	-0.624579	0.156505	-1.11544	-0.146448	0.0274863	0.630954	0.0105152	0.715001	1.68901	0.0335032	-0.132437	0.22745	0.0678892	0.87278	0.748774	0.42334
S(1)KEVS(1)EEGKTHHGK	Transport	transport.Major Intrinsic Proteins	AT4G35100	transport.Major_Intrinsic_Proteins.PIP	water_channel_|_chr4:16708598-16710248_FORWARD_-_Symbols:_PIP3,_PIP3A,_PIP2_-_7,_SIMIP_|_PIP3_(PLASMA_MEMBRANE_INTRINSIC_PROTEIN_3)	34.19.1	34.19.1	34.19	34	Y	-0.107971	-0.613516	0.148644	-0.306115	0.521839	0.42334	0.522431	0.583882	-6.40728	-1.03836	0.511192	0.282126	0.0105152	0.0781691	0.149541	0.630954
S(1)LGS(1)FRS(1)AANV	Transport	transport.Major Intrinsic Proteins	AT2G37170	transport.Major_Intrinsic_Proteins.PIP	water_channel_|_chr2:15613402-15614857_REVERSE_-_Symbols:_PIP2B,_PIP2_-_2_|_PIP2B_(PLASMA_MEMBRANE_INTRINSIC_PROTEIN_2)	34.19.1	34.19.1	34.19	34	Y	0.499314	0.184	0.547382	-0.873476	0.855132	0.465209	0.83117	0.196706	0.613487	0.137087	-3.98658	-0.17245	0.715001	0.220671	0.0880815	0.669815
S(1)QLHELHA	Transport	transport.Major Intrinsic Proteins	AT2G39010	transport.Major_Intrinsic_Proteins.PIP	water_channel_|_chr2:16291477-16294034_FORWARD_-_Symbols:_PIP2E,_PIP2_-_6_|_PIP2E_(PLASMA_MEMBRANE_INTRINSIC_PROTEIN_2E)	34.19.1	34.19.1	34.19	34	Y	-0.0762007	-0.49275	0.4945	-0.0449532	0.464702	0.521839	0.0864107	0.916815	0.916255	-0.257326	0.71986	1.05426	0.100348	0.748774	0.0284597	0.715001
T(0.035)KDELT(0.965)EEES(0.905)LS(0.27)GKDY(0.826)LDPPPVK	Transport	transport.Major Intrinsic Proteins	AT2G39010	transport.Major_Intrinsic_Proteins.PIP	water_channel_|_chr2:16291477-16294034_FORWARD_-_Symbols:_PIP2E,_PIP2_-_6_|_PIP2E_(PLASMA_MEMBRANE_INTRINSIC_PROTEIN_2E)	34.19.1	34.19.1	34.19	34	Y	0.370506	-0.441771	0.549588	1.26517	0.149541	0.286422	0.135593	0.36131	0.321117	2.21853	0.415206	-1.23153	0.521839	0.262332	0.87278	0.669815
TKDELT(1)EEES(1)LS(1)GKDYLDPPPVK	Transport	transport.Major Intrinsic Proteins	AT2G39010	transport.Major_Intrinsic_Proteins.PIP	water_channel_|_chr2:16291477-16294034_FORWARD_-_Symbols:_PIP2E,_PIP2_-_6_|_PIP2E_(PLASMA_MEMBRANE_INTRINSIC_PROTEIN_2E)	34.19.1	34.19.1	34.19	34	Y	0.0320086	1.86792	-0.118213	-1.20763	1	0.037373	0.669815	0.220671	0.0908978	0.356618	0.0706196	-0.602383	0.87278	0.669815	1	0.77283
TKDELT(1)EEES(1)LSGKDYLDPPPVK	Transport	transport.Major Intrinsic Proteins	AT2G39010	transport.Major_Intrinsic_Proteins.PIP	water_channel_|_chr2:16291477-16294034_FORWARD_-_Symbols:_PIP2E,_PIP2_-_6_|_PIP2E_(PLASMA_MEMBRANE_INTRINSIC_PROTEIN_2E)	34.19.1	34.19.1	34.19	34	Y	0.390922	0.0113684	-0.056549	-0.530668	0.200185	1	0.806496	0.438578	0.26447	-0.125324	0.182109	-0.182515	0.42334	0.521839	0.855132	0.465209
HGGFAYIYHDNDDES(1)HRVDPGS(1)PFPR	Transport	transport.ammonium	AT3G24300	transport.ammonium	ammonium_transmembrane_transporter_|_chr3:8805631-8807388_REVERSE_-_Symbols:_AMT1_-_3_(AMMONIUM_TRANSPORTER_1_-_3_|_AMT1_-_3)_-_3,_ATAMT1	34.5	34.5	34.5	34	Y	-0.556069	-0.127612	0.350187	-0.24636	0.144127	0.630954	0.522431	0.715001	3.05623	0.265833	0.588056	-0.431336	0.42334	0.42334	0.144127	0.336668
ISAEDEMAGMDMT(1)R	Transport	transport.ammonium	AT1G64780	transport.ammonium	ammonium_transmembrane_transporter_|_chr1:24060770-24062630_REVERSE_-_Symbols:_ATAMT1_-_2_(AMMONIUM_TRANSPORTER_1_-_2_|_ATAMT1_-_2)_-_2,_AMT1	34.5	34.5	34.5	34	Y	0.656723	0.681349	0.353793	-0.0876826	0.521839	0.336668	0.669815	0.464702	-1.18498	0.221281	-2.04031	0.72382	0.0249747	0.630954	0.273322	0.144127
ISEQHEMQGMDMT(1)R	Transport	transport.ammonium	AT3G24300	transport.ammonium	ammonium_transmembrane_transporter_|_chr3:8805631-8807388_REVERSE_-_Symbols:_AMT1_-_3_(AMMONIUM_TRANSPORTER_1_-_3_|_AMT1_-_3)_-_3,_ATAMT1	34.5	34.5	34.5	34	Y	-0.826517	-0.555734	-0.585801	-0.414137	0.715001	0.200185	0.438578	0.273322	-0.510469	-0.545065	-0.091286	-0.204295	0.583882	0.109315	0.521839	0.748774
RVEPRS(0.979)PS(0.803)PS(0.218)GANT(0.029)T(0.96)PT(0.011)PV	Transport	transport.ammonium	AT4G13510	transport.ammonium	ammonium_transmembrane_transporter_|_chr4:7858183-7859918_FORWARD_-_Symbols:_AMT1_-_1_(AMMONIUM_TRANSPORTER_1_-_1_|_AMT1_-_1)_-_1,_ATAMT1,_ATAMT1	34.5	34.5	34.5	34	Y	0.107881	-0.207474	2.65024	0.524785	0.748774	0.754023	0.0500435	0.220671	0.59439	0.581566	0.244772	-0.100147	0.200185	0.250592	0.601508	0.462433
RVEPRS(0.988)PS(0.053)PS(0.959)GANTTPTPV	Transport	transport.ammonium	AT4G13510	transport.ammonium	ammonium_transmembrane_transporter_|_chr4:7858183-7859918_FORWARD_-_Symbols:_AMT1_-_1_(AMMONIUM_TRANSPORTER_1_-_1_|_AMT1_-_1)_-_1,_ATAMT1,_ATAMT1	34.5	34.5	34.5	34	Y	-2.44683	0.0463262	-1.58318	-0.189924	0.0105152	1	0.196706	0.83117	-1.66947	0.244417	0.985033	-0.0765163	0.522431	0.037373	0.144127	0.748774
RVEPRS(1)PS(0.992)PS(0.008)GANTTPTPV	Transport	transport.ammonium	AT4G13510	transport.ammonium	ammonium_transmembrane_transporter_|_chr4:7858183-7859918_FORWARD_-_Symbols:_AMT1_-_1_(AMMONIUM_TRANSPORTER_1_-_1_|_AMT1_-_1)_-_1,_ATAMT1,_ATAMT1	34.5	34.5	34.5	34	Y	1.07251	-0.255193	0.542045	0.476986	0.522431	0.624206	0.3017	0.624206	2.10039	1.68738	0.126527	0.463731	0.135593	0.117185	0.583882	0.916815
RVEPRS(1)PS(1)PSGANTTPTPV	Transport	transport.ammonium	AT4G13510	transport.ammonium	ammonium_transmembrane_transporter_|_chr4:7858183-7859918_FORWARD_-_Symbols:_AMT1_-_1_(AMMONIUM_TRANSPORTER_1_-_1_|_AMT1_-_1)_-_1,_ATAMT1,_ATAMT1	34.5	34.5	34.5	34	Y	-0.142223	-0.0462753	-0.913239	-0.567046	0.855132	1	0.135593	0.200825	1.14067	0.431137	-0.12886	-0.470998	0.0061699	0.262332	0.521839	0.336668
VDPGS(1)PFPR	Transport	transport.ammonium	AT3G24300	transport.ammonium	ammonium_transmembrane_transporter_|_chr3:8805631-8807388_REVERSE_-_Symbols:_AMT1_-_3_(AMMONIUM_TRANSPORTER_1_-_3_|_AMT1_-_3)_-_3,_ATAMT1	34.5	34.5	34.5	34	Y	0.773837	-0.00679624	-0.104873	-0.952733	0.262332	0.87278	0.83117	0.0330063	-0.0218376	-0.220658	-0.153678	-0.00548085	0.87278	0.87278	0.42334	0.87278
VEPT(0.046)S(0.059)RS(0.274)S(0.625)T(0.992)PT(0.003)PTLTV	Transport	transport.ammonium	AT1G64780	transport.ammonium	ammonium_transmembrane_transporter_|_chr1:24060770-24062630_REVERSE_-_Symbols:_ATAMT1_-_2_(AMMONIUM_TRANSPORTER_1_-_2_|_ATAMT1_-_2)_-_2,_AMT1	34.5	34.5	34.5	34	Y	-1.30699	-0.466188	-2.18283	-0.120473	0.855132	0.149541	0.522431	0.855132	-2.31772	-1.06048	-1.78025	-0.399872	0.262332	0.00648531	0.42334	0.273322
AAAASSWSDNSGTES(0.876)S(0.123)PR			AT1G59610	misc.dynamin	GTPase_|_chr1:21893221-21901086_FORWARD_-_Symbols:_ADL3,_CF1_|_ADL3_(ARABIDOPSIS_DYNAMIN-LIKE_3)	26.17	26.17	26.17	26	N	3.2729	-0.220024	-0.143658	0.619456	0.037373	0.522431	1	0.563703	-0.331138	-0.140593	1.52269	3.30002	0.83117	0.327187	0.327187	0.327187
AAAASSYSDNSGTES(0.877)S(0.123)PR			AT1G10290	misc.dynamin	GTPase_|_chr1:3370558-3377463_FORWARD_-_Symbols:_ADL6,_DRP2A_|_ADL6_(DYNAMIN-LIKE_PROTEIN_6)	26.17	26.17	26.17	26	N	1.14671	0.173752	0.0211813	0.10906	0.521839	1	0.563703	0.624206	1.19615	-0.494975	3.08507	5.2058	0.037373	0.248213	0.462433	0.0550088
AAAAVTTTTT(0.001)DS(0.999)LAS(1)DDDR			AT1G66680	not_assigned.no_ontology	Symbols:_AR401_|_AR401_|_chr1:24866095-24868992_REVERSE	35.1	35.1	35.1	35	N	2.91418	1.77054	-0.682603	0.119316	0.0550088	0.037373	0.393769	1	0.276145	1.02042	-0.324025	0.21714	0.77283	0.200185	0.87278	0.521839
AAAS(0.05)NGDEGS(0.974)S(0.974)QAGPGPDS(0.001)GS(0.001)GSAPAAGPGAGFAGIQLSR			AT4G02600	stress.biotic.signalling.MLO-like	calmodulin_binding_|_chr4:1143999-1147409_FORWARD_-_Symbols:_MLO1,_ATMLO1_|_MLO1	20.1.3.1	20.1.3	20.1	20	N	0.283985	0.192398	-0.248631	-1.03427	0.262332	0.521839	0.83117	0.0061699	0.0205044	0.0725327	-0.185467	0.0867311	1	0.630954	0.87278	1
AADDGDPTKFAAIYDS(0.001)S(0.098)S(0.83)PS(0.071)HPLLSKPSTS(0.001)ALDS(0.999)PR			AT4G38640	transport.misc	choline_transporter-related_|_chr4:18059653-18062289_REVERSE	34.99	34.99	34.99	34	N	-0.476197	0.123457	1.67867	1.09424	0.748774	0.748774	0.0864107	0.0338949	0.618289	-0.519488	3.04208	5.06347	0.42334	0.42334	0.273322	0.0105152
AADDGDPTKFAAIYDS(0.002)S(0.018)S(0.954)PS(0.026)HPLLSKPS(0.014)T(0.043)S(0.021)ALDS(0.922)PR			AT4G38640	transport.misc	choline_transporter-related_|_chr4:18059653-18062289_REVERSE	34.99	34.99	34.99	34	N	-3.11147	0.0250085	-0.293327	0.155348	0.262332	0.521839	0.669815	0.855132	-3.04492	-0.349955	-1.8213	-0.326501	0.273322	1	0.522431	0.336668
AAGGSETGPRS(0.23)S(0.767)PPT(0.002)YGM			AT1G56220	development.unspecified	dormancy/auxin_associated_family_protein_|_chr1:21043349-21044738_FORWARD	33.99	33.99	33.99	33	N	0.159118	0.00871655	0.304921	2.32592	1	1	0.669815	0.141645	-0.315726	-0.140841	0.368207	0.693446	0.336668	0.715001	0.630954	0.327187
AAGLADS(1)PPNS(0.948)PT(0.052)R			AT4G10930	not_assigned.unknown	unknown_protein_|_chr4:6705147-6708846_REVERSE	35.2	35.2	35.2	35	N	-3.58004	0.62168	-3.15142	0.223098	0.144127	0.262332	0.0105152	0.715001	-2.99075	-0.0405489	-2.23943	0.0961727	0.522431	1	0.100348	0.748774
AAGLADS(1)PPNS(0.998)PT(0.374)RS(0.628)VEVLPEK			AT4G10930	not_assigned.unknown	unknown_protein_|_chr4:6705147-6708846_REVERSE	35.2	35.2	35.2	35	N	1.83767	0.405464	0.421099	0.0615908	0.42334	0.262332	0.522431	0.855132	0.129659	0.308337	-1.30034	-0.264801	0.583882	0.42334	0.0546639	0.748774
AANTPAEYDS(1)DDEYLAPR			AT1G32400	development.unspecified	protein_binding_|_chr1:11689106-11691531_REVERSE_-_Symbols:_TOM2A_|_TOM2A_(TOBAMOVIRUS_MULTIPLICATION_2A)	33.99	33.99	33.99	33	N	0.595943	-0.167541	-0.35682	0.332864	0.42334	0.630954	0.669815	0.201243	0.767112	0.298556	-0.172356	0.859118	0.336668	0.262332	0.521839	0.00648531
AAPS(0.002)T(0.994)PT(0.003)GTSSGYSASSGFR			AT3G53390	not_assigned.no_ontology	transducin_family_protein_/_WD-40_repeat_family_protein_|_chr3:19792531-19796753_FORWARD	35.1	35.1	35.1	35	N	-2.30475	-1.13282	0.283168	0.165109	0.583882	0.42334	0.669815	0.583882	-2.66911	-0.0181736	0.173846	-0.919491	0.201243	0.87278	0.855132	0.200185
AAPTPIDT(0.01)KAS(0.039)T(0.951)K			AT5G66210	signalling.calcium.calcium_dependent_protein_kinases	ATP_binding_/_calcium_ion_binding_/_calmodulin-dependent_protein_kinase/_protein_kinase/_protein_serine/threonine_kinase_|_chr5:26456291-26459624_REVERSE_-_Symbols:_CPK28_|_CPK28	29.4.1	29.4.1	29.4	29	N	-0.104991	-0.222602	-0.386289	-0.104065	0.630954	1	0.135593	0.36131	-0.0772268	0.120383	0.439653	-0.545857	0.87278	0.521839	0.109315	0.109315
AAPTSNFTVGSDGPPS(1)FR			AT5G03280	transport.metal	transporter_|_chr5:787428-793356_FORWARD_-_Symbols:_EIN2,_PIR2,_CKR1,_ERA3,_ORE3,_ORE2,_ATEIN2_|_EIN2_(ETHYLENE_INSENSITIVE_2)	34.12	34.12	34.12	34	N	-1.90645	0.108646	-1.50438	-0.436134	0.100348	0.583882	0.0880815	0.273322	-1.03801	0.496589	-3.36508	-0.181143	0.201243	0.748774	0.0190165	0.748774
AAS(0.117)S(0.883)LPVNVPDWSK			AT2G28400	not_assigned.unknown	unknown_protein_|_chr2:12148304-12149052_REVERSE	35.2	35.2	35.2	35	N	0.0352346	1.13353	-0.443732	-0.609319	0.630954	0.521839	0.83117	0.715001	-0.0867274	-0.233085	-1.22114	2.06765	0.87278	0.715001	0.100348	0.0781691
AAS(1)EEGEAVEEEVKGGGGMVGR			AT5G52310	stress.abiotic.cold	Symbols:_COR78,_LTI78,_RD29A,_LTI140_|_LTI78_(LOW-TEMPERATURE-INDUCED_78)_|_chr5:21240849-21243613_FORWARD	20.2.2	20.2.2	20.2	20	N	-0.250938	2.24567	0.857052	0.510402	0.583882	0.0781691	0.288844	0.583882	1.67559	2.78394	0.107947	-1.22743	0.149541	0.00394775	1	0.630954
AAS(1)GSLAPPNADRS(1)R			AT4G11740	cell.vesicle_transport	Symbols:_SAY1_|_SAY1_|_chr4:7071860-7075501_FORWARD	31.4	31.4	31.4	31	N	-0.0213503	2.60622	0.685177	-2.59004	0.87278	0.0880815	0.393769	0.286422	-0.0374593	0.210324	0.659899	-2.84888	0.748774	0.806496	0.336668	0.0880815
AAS(1)PDPLGESSSSGTAR			AT4G35980	not_assigned.unknown	unknown_protein_|_chr4:17030572-17031696_REVERSE	35.2	35.2	35.2	35	N	0.574562	-0.0272241	-0.566511	0.287703	0.141645	0.87278	0.522431	0.465209	1.58775	0.108764	-0.576321	-0.1884	0.0678892	0.748774	0.42334	0.748774
AAS(1)PIRS(0.25)DS(0.75)FQAR			AT4G06534	not_assigned.unknown	unknown_protein_|_chr4:3356870-3358087_FORWARD	35.2	35.2	35.2	35	N	0.438802	0.298508	0.580183	0.321039	0.630954	0.393769	1	0.347208	0.76159	0.641318	3.12696	0.522771	0.200185	0.0880815	0.0550088	0.144127
AAS(1)PQIRT(0.992)PS(0.007)S(0.001)DVDSQYISQLLAEHQK			AT3G08620	RNA.RNA_binding	KH_domain-containing_protein_|_chr3:2617768-2620573_FORWARD	27.4	27.4	27.4	27	N	-3.2876	-0.499637	-3.76342	-0.458545	0.220671	0.336668	0.286422	0.462433	-3.02779	-0.42538	-1.14391	-0.112712	0.462433	0.42334	0.748774	1
AAS(1)S(0.986)T(0.015)NQDYDLLQGR			AT4G16310	misc.oxidases_-_copper,_flavone_etc	amine_oxidase/_electron_carrier/_oxidoreductase_|_chr4:9218636-9225264_FORWARD_-_Symbols:_LDL3_|_LDL3_(LSD1-LIKE3)	26.7	26.7	26.7	26	N	1.02994	0.121029	-1.99659	0.248616	0.0678892	1	0.0253473	0.465209	0.468436	0.00687232	0.640116	0.572568	0.174525	0.87278	0.715001	0.109315
AASPIRS(0.049)DS(0.951)FQAR			AT4G06534	not_assigned.unknown	unknown_protein_|_chr4:3356870-3358087_FORWARD	35.2	35.2	35.2	35	N	0.491115	-0.00221503	-0.674482	0.390858	0.42334	0.87278	0.157299	0.855132	0.763975	-0.0513117	3.08465	-0.454336	0.336668	1	0.200825	0.0105152
AASQMAGS(0.994)PS(0.006)VLK			AT3G54760	not_assigned.no_ontology	dentin_sialophosphoprotein-related_|_chr3:20269659-20272307_REVERSE	35.1	35.1	35.1	35	N	-1.05862	-0.292957	-1.77516	-0.680526	0.149541	0.916815	0.0330063	0.273322	-0.251766	-0.536736	-0.464633	-0.523691	0.748774	0.462433	0.748774	0.42334
AASTHGIALVAPDT(0.571)S(0.429)PR			AT2G41530	C1-metabolism	S-formylglutathione_hydrolase/_hydrolase,_acting_on_ester_bonds_|_chr2:17323495-17325618_REVERSE_-_Symbols:_ATSFGH,_SFGH_|_SFGH_(S-FORMYLGLUTATHIONE_HYDROLASE)	25	25	25	25	N	-0.359327	0.548885	-0.406692	0.40264	0.630954	0.100348	0.522431	0.522431	-0.35449	-0.0460972	-0.0449722	0.287991	0.630954	0.521839	0.748774	1
AASTTGMSSMVADS(0.566)S(0.432)PPY(0.002)VNLKK			AT3G12950	not_assigned.unknown	catalytic_|_chr3:4132528-4135134_REVERSE	35.2	35.2	35.2	35	N	0.751222	0.381274	0.140143	0.309175	0.200185	0.0781691	0.393769	0.347208	0.590676	0.829596	-0.478541	0.313196	0.201243	0.0781691	0.109315	0.201243
AATAS(0.042)S(0.946)EAS(0.012)EGPVMGLINKR			AT1G27090	not_assigned.no_ontology.glycine_rich_proteins	glycine-rich_protein_|_chr1:9403900-9406256_REVERSE	35.1.40	35.1.40	35.1	35	N	-0.14559	2.13676	-0.46835	-0.140705	0.465209	0.0176221	0.200825	1	-0.0305914	0.0549786	-0.143269	-0.351621	1	0.715001	0.748774	1
AATLLS(0.005)LGS(0.995)HQR			AT1G08720	signalling.MAP???kinases.putative_MAP3K,_Raf-like	MAP_kinase_kinase_kinase/_kinase/_protein_serine/threonine/tyrosine_kinase_|_chr1:2774030-2779297_FORWARD_-_Symbols:_EDR1,_ATEDR1_|_EDR1_(ENHANCED_DISEASE_RESISTANCE_1)	30.6	30.6	30.6	30	N	-0.0837629	0.0492332	0.626334	0.598072	0.624206	1	0.286422	0.36131	-0.265853	-0.487702	-0.0939655	0.321101	0.522431	0.100348	0.748774	0.144127
ADANENS(1)EES(0.985)AHAT(0.015)PYSSDASGEIR			AT2G23140	protein.degradation.ubiquitin.E3.RING	binding_/_ubiquitin-protein_ligase_|_chr2:9845694-9849164_REVERSE	29.5.11.4.2	29.5.11	29.5	29	N	-2.56459	-0.782729	-2.97561	1.03442	0.0105871	1	0.10105	0.4795	-0.244467	2.31403	-2.58088	-0.142453	0.521839	0.201243	0.117185	0.806496
ADDGS(1)EDEIREANVDGDT(0.55)AS(0.45)QHEAAWLPGK			AT2G28390	not_assigned.no_ontology	SAND_family_protein_|_chr2:12139580-12143465_REVERSE	35.1	35.1	35.1	35	N	-1.74786	-0.556185	-2.82871	-0.509298	0.0550088	0.100348	0.0550088	0.201243	0.182585	0.329216	-3.14695	-0.442391	0.87278	0.149541	0.0330063	0.200185
ADES(1)PKSIYDFTVK			AT2G31570	redox.ascorbate_and_glutathione.glutathione	glutathione_peroxidase_|_chr2:13437974-13439881_REVERSE_-_Symbols:_ATGPX2_|_ATGPX2_(GLUTATHIONE_PEROXIDASE_2)	21.2.2	21.2.2	21.2	21	N	-1.02395	0.0456748	0.720695	0.4584	0.273322	0.855132	0.288844	0.715001	-0.83374	2.45596	2.52052	1.22394	0.465209	0.0446097	0.286422	0.100348
ADFASAAIAT(1)PPIS(1)KEIK			AT1G01540	signalling.kinase.RLCK.receptor_like_cytoplasmatic_kinase_V	protein_kinase_family_protein_|_chr1:195780-198684_FORWARD	29.4.1.55	29.4.1	29.4	29	N	0.574096	1.68169	0.824042	-0.28083	0.00648531	0.0249747	0.0201368	0.522431	0.15582	1.44932	0.0805583	1.43099	0.87278	0.0163092	0.715001	0.336668
ADKTDIIS(0.002)S(0.008)S(0.2)S(0.79)DKAS(1)PPPPSAFR			AT3G47200	not_assigned.unknown	unknown_protein_|_chr3:17377587-17379235_REVERSE	35.2	35.2	35.2	35	N	-0.125016	0.105678	-0.331896	0.260773	0.916815	0.87278	0.83117	0.36131	-0.634544	0.0994578	-0.268234	0.0839075	0.201243	0.87278	0.748774	0.200825
ADKTDIIS(0.005)S(0.02)S(0.615)S(0.359)DKAS(1)PPPPSAFR			AT3G47200	not_assigned.unknown	unknown_protein_|_chr3:17377587-17379235_REVERSE	35.2	35.2	35.2	35	N	-0.229324	-0.0315457	-0.640699	-0.0700887	0.465209	0.748774	0.0880815	0.855132	-0.105296	-0.0602538	0.376225	-0.325511	0.715001	0.87278	0.465209	0.262332
ADKTDIIS(0.607)S(0.117)S(0.12)S(0.156)DKAS(1)PPPPSAFR			AT3G47200	not_assigned.unknown	unknown_protein_|_chr3:17377587-17379235_REVERSE	35.2	35.2	35.2	35	N	-0.252461	-0.247339	-0.232543	0.943536	0.630954	0.521839	0.522431	0.0284597	0.100464	-0.27786	-0.877773	1.2518	0.87278	0.748774	0.144127	0.037373
ADKTDIIS(0.987)S(0.005)S(0.004)S(0.004)DKAS(1)PPPPSAFR			AT3G47200	not_assigned.unknown	unknown_protein_|_chr3:17377587-17379235_REVERSE	35.2	35.2	35.2	35	N	2.39313	0.599061	0.211086	0.37062	0.273322	0.109315	0.669815	0.715001	-0.634764	-0.260355	2.20281	0.123745	0.462433	0.336668	0.262332	0.42334
ADNNS(1)PPGSVEQK			AT5G57020	protein.postranslational_modification	glycylpeptide_N-tetradecanoyltransferase/_myristoyltransferase_|_chr5:23074867-23076901_FORWARD_-_Symbols:_NMT1,_ATNMT1_|_NMT1_(MYRISTOYL-COA:PROTEIN_N-MYRISTOYLTRANSFERASE)	29.4	29.4	29.4	29	N	-1.04786	-0.657723	2.73815	-0.319839	0.0105871	0.200185	0.286422	0.456057	-0.709731	1.64919	-0.620551	0.618191	0.0678892	0.037373	0.855132	0.0864107
ADQTSDSTSPVAPLS(0.002)VS(0.099)S(0.671)PT(0.163)AT(0.066)KK			AT4G15790	not_assigned.unknown	unknown_protein_|_chr4:8982183-8984210_FORWARD	35.2	35.2	35.2	35	N	0.939103	-3.06506	-0.222204	-4.38096	0.100348	0.754023	0.327187	0.3017	0.0470947	0.48124	-0.220687	0.271866	0.36131	0.583882	0.117185	1
ADS(0.831)T(0.169)GDENDQVEDFALVQYIENSK			AT4G26450	not_assigned.unknown	unknown_protein_|_chr4:13362556-13364935_FORWARD	35.2	35.2	35.2	35	N	2.24776	-1.02116	-0.335771	0.487789	0.0284597	0.715001	0.563703	0.715001	4.03596	-0.714492	0.114211	-2.82243	0.0446097	0.630954	0.83117	0.144127
ADS(1)FKGISDDDSTQTGMK			AT1G71710	minor_CHO_metabolism.myo-inositol.poly-phosphatases	inositol_polyphosphate_5-phosphatase,_putative_|_chr1:26973567-26976831_REVERSE	3.4.1	3.4.1	3.4	3	N	-1.6212	-4.36399	-2.08532	-0.181656	0.0249747	0.0550088	0.0550088	1	-0.600935	-0.906956	-0.354088	-0.415351	0.42334	0.630954	0.630954	0.42334
ADS(1)GS(1)KIVDSLK			AT1G17210	not_assigned.no_ontology	zinc_ion_binding_|_chr1:5880130-5884756_REVERSE	35.1	35.1	35.1	35	N	0.36635	0.0236763	-0.101292	0.358528	0.748774	1	0.77283	0.36131	-0.178729	-0.342954	-1.05614	-0.713301	0.336668	0.200185	0.0274863	0.100348
ADS(1)VEGTVVDRDGDEVNDDSAGPSK			AT1G17210	not_assigned.no_ontology	zinc_ion_binding_|_chr1:5880130-5884756_REVERSE	35.1	35.1	35.1	35	N	0.757022	0.043494	1.01234	-1.18618	0.583882	0.748774	0.806496	0.0201368	0.204112	-0.210108	-1.17517	-0.216621	0.465209	0.42334	0.0176221	0.521839
ADT(1)LDFSK			AT3G63260	signalling.MAP???kinases.putative_MAP3K,_Raf-like	kinase/_protein_serine/threonine/tyrosine_kinase_|_chr3:23372881-23375007_REVERSE_-_Symbols:_ATMRK1_|_ATMRK1	29.4	29.4	29.4	29	N	-1.93871	0.0121875	-1.93152	0.543064	0.0864107	1	0.286422	0.0446097	-0.807768	0.524408	-2.89838	0.440882	0.715001	0.521839	0.262332	0.149541
ADTPSS(1)PAGDGGESGGSVR			AT2G38880	RNA.regulation_of_transcription.CCAAT_box_binding_factor_family,_HAP3	transcription_factor_|_chr2:16238492-16240476_FORWARD_-_Symbols:_NF-YB1_|_NF-YB1_(NUCLEAR_FACTOR_Y,_SUBUNIT_B1)	27.3.15	27.3.15	27.3	27	N	-0.153764	0.467351	0.162369	0.15413	0.262332	0.42334	0.393769	0.583882	-0.198457	-0.0810358	-0.223521	-0.243784	0.336668	0.87278	0.336668	0.42334
AEAAGERS(1)NT(0.999)Y(0.001)DVGPVTR			AT3G10730	not_assigned.no_ontology	sad1/unc-84-like_2_family_protein_|_chr3:3358328-3360682_REVERSE	35.1	35.1	35.1	35	N	0.218903	0.00288778	-0.385263	0.225053	0.521839	0.630954	0.3017	0.393769	0.0426201	0.240021	-0.469031	0.381481	1	0.521839	0.201243	0.522431
AEAAGERS(1)NT(1)Y(0.001)DVGPVTR			AT3G10730	not_assigned.no_ontology	sad1/unc-84-like_2_family_protein_|_chr3:3358328-3360682_REVERSE	35.1	35.1	35.1	35	N	-0.0848109	0.154361	-0.698986	0.487064	1	0.855132	0.393769	0.563703	0.893589	-0.173856	-2.11708	0.607714	0.149541	0.754023	0.0446097	0.669815
AEEGNVEEKVKVEEIEVNT(1)DNK			AT3G55340	RNA.RNA_binding	RNA_binding_/_mRNA_binding_|_chr3:20515647-20518059_FORWARD_-_Symbols:_PHIP1_|_PHIP1_(PHRAGMOPLASTIN_INTERACTING_PROTEIN_1)	27.4	27.4	27.4	27	N	-1.12301	0.112728	-0.813369	0.38478	0.336668	0.273322	0.196706	0.144127	-1.59975	0.365649	-0.232031	0.266018	0.273322	0.42334	0.522431	0.0781691
AEEQQNS(0.055)DQS(0.945)NGGNVIPTPEEVATFLHK			AT2G43910	amino_acid_metabolism.synthesis.aspartate_family.methionine.methionine_S-methyltransferase	thiol_methyltransferase,_putative_|_chr2:18184491-18187028_REVERSE	13.1.3.4.13	13.1.3	13.1	13	N	0.107611	-1.02293	-0.37033	0.708794	0.583882	0.583882	1	0.583882	0.643619	-0.652827	-0.955722	-2.17145	0.464702	1	0.583882	0.037373
AEEQQNS(0.996)DQS(0.004)NGGNVIPTPEEVATFLHK			AT2G43910	amino_acid_metabolism.synthesis.aspartate_family.methionine.methionine_S-methyltransferase	thiol_methyltransferase,_putative_|_chr2:18184491-18187028_REVERSE	13.1.3.4.13	13.1.3	13.1	13	N	2.00502	-1.90288	-2.37244	0.226449	0.0880815	0.0678892	0.286422	0.583882	3.29501	-0.839232	-2.39768	-2.60302	0.0880815	0.262332	0.262332	0.715001
AEESTEGETEAVVENAVET(0.999)EAEGEGEAT(0.001)VAAEEAKPPWK			AT5G47190	protein.synthesis.ribosomal_protein.prokaryotic.chloroplast.50S_subunit.L19	ribosomal_protein_L19_family_protein_|_chr5:19164246-19166107_REVERSE	29.2.1.1.1.2.19	29.2.1	29.2	29	N	0.0658156	0.677749	-0.546274	0.910676	0.42334	0.521839	0.121335	0.0253473	0.0587351	0.596883	-0.452112	-0.398356	0.87278	0.262332	0.200185	0.201243
AEKTEIFS(0.02)S(0.02)PS(0.942)S(0.942)PPPS(0.065)FY(0.01)MVDK			AT3G47210	not_assigned.unknown	unknown_protein_|_chr3:17385313-17387244_FORWARD	35.2	35.2	35.2	35	N	-1.74082	0.298753	-1.20886	0.0727554	0.715001	0.336668	0.196706	0.715001	0.408597	0.0842982	-0.410097	-0.654384	0.521839	0.748774	1	0.522431
AEKTEIFS(0.167)S(0.832)PS(0.017)S(0.323)PPPS(0.659)FY(0.002)MVDKTGK			AT3G47210	not_assigned.unknown	unknown_protein_|_chr3:17385313-17387244_FORWARD	35.2	35.2	35.2	35	N	2.16881	0.345723	-2.23047	-0.154133	0.0446097	0.521839	0.121335	0.715001	3.02603	-0.390115	-0.257143	0.0987912	0.100348	0.521839	0.630954	0.748774
AEKTEIFS(0.957)S(0.043)PS(0.011)S(0.954)PPPS(0.035)FY(0.001)MVDKTGK			AT3G47210	not_assigned.unknown	unknown_protein_|_chr3:17385313-17387244_FORWARD	35.2	35.2	35.2	35	N	-1.1692	-0.167466	1.07913	-0.282746	0.42334	0.748774	0.0433081	0.201243	-1.47781	0.00876946	1.0807	-0.424882	0.262332	0.748774	0.0550088	0.149541
AEKTEIFSSPSS(1)PPPSFYMVDKTGK			AT3G47210	not_assigned.unknown	unknown_protein_|_chr3:17385313-17387244_FORWARD	35.2	35.2	35.2	35	N	1.1949	0.307158	0.960258	0.559234	0.135593	0.36131	0.220671	0.201243	0.504509	-0.155099	0.307806	0.112133	0.806496	0.273322	0.601508	0.87278
AELVELLGSDS(0.998)S(0.002)			AT1G06190	not_assigned.unknown	ATP_binding_/_ATPase,_coupled_to_transmembrane_movement_of_ions,_phosphorylative_mechanism_|_chr1:1892273-1894148_REVERSE	35.2	35.2	35.2	35	N	-0.0355995	0.342699	0.229555	3.64141	0.754023	0.336668	0.806496	0.117185	-0.270679	0.58082	0.212003	1.4626	0.201243	0.336668	0.583882	0.601508
AES(0.888)ET(0.115)GT(0.998)KEVEVTNVNSDGDQSDINSK			AT1G67230	not_assigned.no_ontology	Symbols:_LINC1_|_LINC1_(LITTLE_NUCLEI1)_|_chr1:25151270-25156323_REVERSE	35.1	35.1	35.1	35	N	0.164351	-0.657026	-0.887463	0.246593	0.748774	0.100348	0.393769	0.465209	-3.26833	-0.0511622	-0.922348	-3.91383	0.0880815	0.855132	0.262332	0.201243
AES(0.97)ET(0.921)GT(0.109)KEVEVTNVNSDGDQSDINSK			AT1G67230	not_assigned.no_ontology	Symbols:_LINC1_|_LINC1_(LITTLE_NUCLEI1)_|_chr1:25151270-25156323_REVERSE	35.1	35.1	35.1	35	N	0.0975139	-0.0456574	1.01901	-0.442791	0.748774	0.583882	0.0338949	0.715001	-3.66056	0.555691	4.44678	-0.548188	0.0105152	0.262332	0.0550088	0.336668
AES(0.999)ET(0.001)GTKEVEVTNVNSDGDQSDINSK			AT1G67230	not_assigned.no_ontology	Symbols:_LINC1_|_LINC1_(LITTLE_NUCLEI1)_|_chr1:25151270-25156323_REVERSE	35.1	35.1	35.1	35	N	-0.545096	0.682078	-4.39658	0.477152	0.748774	0.0678892	0.121335	0.715001	0.398808	0.84506	-1.80147	0.961583	1	0.0678892	0.273322	0.037373
AES(1)MTNPVKPAVLPVVPEK			AT1G73150	RNA.regulation_of_transcription.Global_transcription_factor_group	DNA_binding_/_histone_binding_|_chr1:27504112-27506112_REVERSE_-_Symbols:_GTE3_|_GTE3_(GLOBAL_TRANSCRIPTION_FACTOR_GROUP_E_3)	27.3.52	27.3.52	27.3	27	N	-2.70493	-3.21241	-3.50037	-0.424441	0.0446097	0.135593	0.3017	0.583882	-0.0594779	-1.50996	-0.730485	-0.214939	1	0.149541	0.465209	0.521839
AESQTGGGGGGSHESGGDQS(1)PR			AT3G53340	RNA.regulation_of_transcription.CCAAT_box_binding_factor_family,_HAP3	transcription_factor_|_chr3:19774331-19776205_REVERSE_-_Symbols:_NF-YB10_|_NF-YB10_(NUCLEAR_FACTOR_Y,_SUBUNIT_B10)	27.3.15	27.3.15	27.3	27	N	3.62159	0.863853	0.987999	-1.9038	0.135593	0.135593	0.393769	0.654721	1.35836	0.816155	-1.05177	1.16393	0.0864107	0.286422	0.200185	0.36131
AETENFLVDAIES(0.001)S(0.018)DS(0.981)PLLGNETAR			AT3G03720	transport.amino_acids	cationic_amino_acid_transmembrane_transporter_|_chr3:925612-930974_REVERSE_-_Symbols:_CAT4_|_CAT4_(CATIONIC_AMINO_ACID_TRANSPORTER_4)	34.3	34.3	34.3	34	N	0.117378	0.0151182	-0.73526	0.0408163	0.87278	0.87278	0.135593	0.806496	-0.116062	-2.66984	0.115018	0.815335	0.630954	0.0330063	0.748774	0.464702
AETKPS(0.002)FS(0.998)PK			AT3G17880	redox.thioredoxin	oxidoreductase,_acting_on_sulfur_group_of_donors,_disulfide_as_acceptor_/_protein_binding_|_chr3:6123409-6126281_FORWARD_-_Symbols:_HIP,_ATTDX,_ATHIP2_|_ATTDX_(TETRATICOPEPTIDE_DOMAIN-CONTAINING_THIOREDOXIN)	21.1	21.1	21.1	21	N	0.0986991	0.354513	-3.09761	4.07844	0.855132	0.806496	0.327187	0.0143059	-0.464729	0.66699	-3.72757	2.92441	0.630954	0.522431	0.0446097	0.462433
AEVTTEKAS(1)S(1)AEEDGTK			AT1G72150	transport.misc	transporter_|_chr1:27148460-27150980_FORWARD_-_Symbols:_PATL1_|_PATL1_(PATELLIN_1)	34.99	34.99	34.99	34	N	0.0157792	-1.11478	0.140304	-0.897638	0.630954	0.200185	0.669815	0.273322	-0.259585	1.25846	-0.326879	0.190241	0.87278	0.200185	0.630954	0.630954
AFAHPPEELNS(1)PASHFSGK			AT3G15450	hormone_metabolism.auxin.induced-regulated-responsive-activated	unknown_protein_|_chr3:5212984-5214121_FORWARD	17.2.3	17.2.3	17.2	17	N	2.30803	-1.3354	-3.2194	-0.413441	0.135593	0.624206	0.0880815	0.583882	4.24713	-1.35126	-2.89156	-0.44403	0.0105152	0.583882	0.135593	0.630954
AFDDADYVKDDDEEEEEAVS(1)DVELENK			AT1G56460	RNA.regulation_of_transcription.unclassified	PAPA-1-like_family_protein_/_zinc_finger_(HIT_type)_family_protein_|_chr1:21146289-21149616_FORWARD	27.3.99	27.3.99	27.3	27	N	-3.84563	0.728973	-1.47137	-3.55501	0.0284597	0.0781691	0.654721	0.0550088	-3.60758	0.196484	-2.74756	-2.72631	0.100348	0.748774	0.00902344	0.200825
AFGDKS(1)LK			AT2G20630	protein.postranslational_modification	protein_phosphatase_2C,_putative_/_PP2C,_putative_|_chr2:8896912-8899835_REVERSE	29.4	29.4	29.4	29	N	1.08618	-0.573436	0.715604	-0.0927183	0.465209	0.0781691	0.200825	0.624206	0.450972	-0.549016	0.422314	0.236864	0.144127	0.0678892	0.42334	0.462433
AFNT(0.234)AS(0.294)VNKT(0.471)LPEDIT(0.003)AS(0.948)PLPT(0.048)K			AT2G41705	not_assigned.no_ontology	camphor_resistance_CrcB_family_protein_|_chr2:17397274-17400081_FORWARD	35.1	35.1	35.1	35	N	-0.319384	0.506003	0.653855	0.123661	0.748774	0.0678892	0.0433081	0.754023	0.0671075	0.432359	-0.116543	-0.161095	0.748774	0.273322	1	0.583882
AFQFSISPS(0.001)S(0.003)NS(0.996)PPVS(1)PR			AT2G19810	RNA.regulation_of_transcription.C3H_zinc_finger_family	zinc_finger_(CCCH-type)_family_protein_|_chr2:8550313-8551858_FORWARD	27.3.12	27.3.12	27.3	27	N	0.600367	-0.179139	-1.00974	-2.33455	1	0.87278	0.393769	0.201243	0.299259	-0.588496	-1.2434	-2.59232	0.273322	0.336668	0.200185	0.144127
AFQLS(0.009)IS(0.978)PVS(0.02)GS(0.993)PPMS(0.999)PR			AT4G29190	RNA.regulation_of_transcription.C3H_zinc_finger_family	zinc_finger_(CCCH-type)_family_protein_|_chr4:14391938-14393373_REVERSE	27.3.12	27.3.12	27.3	27	N	-0.185431	0.673543	0.177603	0.622829	0.521839	0.262332	0.83117	0.135593	0.0843544	-0.730028	0.311527	0.217456	0.583882	0.037373	0.465209	0.42334
AFS(0.987)PS(0.013)IVSGS(0.001)QWRPGS(0.999)PFQSQNETVR			AT5G18230	RNA.regulation_of_transcription.putative_transcription_regulator	transcription_regulator_NOT2/NOT3/NOT5_family_protein_|_chr5:6021444-6027249_REVERSE	27.3.67	27.3.67	27.3	27	N	-0.0234661	0.0729531	0.0438715	0.161901	0.87278	1	0.806496	0.715001	0.425468	-0.108712	0.653227	-4.01317	0.201243	0.748774	0.462433	0.0061699
AFS(0.992)ES(0.008)DIQTLGTGNTGLVQSQLDR			AT4G27900	not_assigned.unknown	Bacteria_-_0_-_BEST_Arabidopsis_thaliana_protein_match_is:_unknown_protein_(TAIR:AT5G53420.1)_-_CONTAINS_InterPro_DOMAIN/s:_CCT_domain_(InterPro:IPR010402)_-_EXPRESSED_DURING:_13_growth_stages_-_EXPRESSED_IN:_23_plant_structures_-_Fungi_-_0_-_Has_876_Blast_hits_to_876_proteins_in_63_species:_Archae_-_0_-_INVOLVED_IN:_biological_process_unknown_-_LOCATED_IN:_cellular_component_unknown_-_Metazoa_-_…	35.2	35.2	35.2	35	N	-2.41558	-0.521631	-0.991153	-4.97508	0.201243	0.748774	0.327187	0.0201368	-2.5833	-0.168339	0.385547	-4.25968	0.135593	1	0.174525	0.0446097
AFS(1)DEQINR			AT1G24300	not_assigned.no_ontology	Bacteria_-_738_-_BEST_Arabidopsis_thaliana_protein_match_is:_GYF_domain-containing_protein_(TAIR:AT1G27430.1)_-_CONTAINS_InterPro_DOMAIN/s:_GYF_(InterPro:IPR003169)_-_EXPRESSED_IN:_cultured_cell_-_Fungi_-_1952_-_Has_21766_Blast_hits_to_10819_proteins_in_514_species:_Archae_-_0_-_Metazoa_-_8216_-_Other_Eukaryotes_-_9701_(source:_NCBI_BLink)._|_chr1:8614365-8620420_REVERSE_-_Plants_-_1070_-_Viruses…	35.1	35.1	35.1	35	N	0.655824	-0.536508	1.56829	0.138869	0.748774	0.144127	0.220671	1	1.88829	0.0594604	1.92107	-3.27904	0.336668	0.855132	0.0446097	0.144127
AFS(1)PSIVSGSQWRPGS(0.964)PFQS(0.009)QNET(0.027)VR			AT5G18230	RNA.regulation_of_transcription.putative_transcription_regulator	transcription_regulator_NOT2/NOT3/NOT5_family_protein_|_chr5:6021444-6027249_REVERSE	27.3.67	27.3.67	27.3	27	N	-0.679411	-0.463601	-0.301789	0.161901	0.0105152	0.36131	0.624206	0.715001	-0.320964	-1.02029	0.368629	-4.11622	0.465209	0.00648531	0.624206	0.0061699
AGDS(0.01)T(0.99)PEELANATQVQGDYLPIVR			AT3G49010	protein.synthesis.ribosomal_protein.eukaryotic.60S_subunit.L13	structural_constituent_of_ribosome_|_chr3:18166769-18168580_REVERSE_-_Symbols:_ATBBC1,_BBC1,_RSU2_|_ATBBC1_(ARABIDOPSIS_THALIANA_BREAST_BASIC_CONSERVED_1)	29.2.1.2.2.13	29.2.1	29.2	29	N	-2.03246	-0.509656	-3.38266	-0.549469	0.0105871	0.521839	0.0550088	0.465209	-0.121456	-0.463095	-3.98894	-0.893693	0.630954	0.748774	0.0330063	0.149541
AGGDES(1)EIDSSQDEK			AT3G49140	not_assigned.no_ontology.pentatricopeptide_(PPR)_repeat-containing_protein	Bacteria_-_10333_-_BEST_Arabidopsis_thaliana_protein_match_is:_EMB2758_(embryo_defective_2758)_(TAIR:AT4G33990.1)_-_CONTAINS_InterPro_DOMAIN/s:_Pentatricopeptide_repeat_(InterPro:IPR002885)_-_EXPRESSED_DURING:_13_growth_stages_-_Fungi_-_3499_-_Has_45368_Blast_hits_to_16108_proteins_in_635_species:_Archae_-_60_-_Metazoa_-_8211_-_Other_Eukaryotes_-_7967_(source:_NCBI_BLink)._|_chr3:18212062-1821784…	35.1.5	35.1.5	35.1	35	N	0.00832416	-0.542285	-0.0795298	0.619948	0.87278	0.42334	0.393769	0.465209	-0.0814837	-0.551874	-0.119754	0.434357	1	0.42334	0.630954	0.630954
AGIVTEPWSVAENGNPSITAKGS(0.82)S(0.18)R			AT2G38170	transport.calcium	calcium_ion_transmembrane_transporter/_calcium:cation_antiporter/_calcium:hydrogen_antiporter_|_chr2:15990045-15993278_REVERSE_-_Symbols:_CAX1,_ATCAX1,_RCI4_|_CAX1_(cation_exchanger_1)	34.21	34.21	34.21	34	N	-0.701313	0.817382	-0.392166	3.51672	0.0284597	0.336668	0.0770999	0.0253473	0.0155168	1.41626	0.267233	0.0771903	0.87278	0.262332	0.393769	0.855132
AGLLALDDENS(1)EDLEEETHDEEDNTLSYSDLTR			AT1G78280	RNA.regulation_of_transcription.JUMONJI_family	transferase,_transferring_glycosyl_groups_|_chr1:29452555-29457373_FORWARD	27.3.57	27.3.57	27.3	27	N	-0.766523	0.077379	0.204658	-2.89627	0.336668	0.465209	1	0.438578	0.143034	0.0475239	1.06752	-0.124612	0.630954	0.748774	0.0758002	0.87278
AGS(0.002)S(0.008)T(0.007)T(0.005)FLS(0.975)PPS(0.829)S(0.174)PR			AT3G06170	not_assigned.no_ontology	TMS_membrane_family_protein_/_tumour_differentially_expressed_(TDE)_family_protein_|_chr3:1867415-1869948_FORWARD	35.1	35.1	35.1	35	N	0.763098	0.192666	-0.357807	-4.1104	0.462433	0.87278	0.669815	0.121335	3.90837	-4.36909	-0.375952	-0.586437	0.0880815	0.0550088	0.336668	0.149541
AGS(0.994)IDES(0.559)RS(0.441)VES(0.006)MERPR			AT1G13020	protein.synthesis.initiation	eukaryotic_translation_initiation_factor,_putative_(EIF4B5)_|_chr1:4440544-4443684_REVERSE	29.2.3	29.2.3	29.2	29	N	0.241281	0.201486	-0.137745	0.500929	0.583882	0.336668	0.462433	0.36131	0.0747662	-0.390307	0.0441099	0.20027	0.855132	0.0678892	0.601508	0.36131
AGS(0.997)NKET(0.003)EMES(0.999)VS(0.001)AKK			AT1G15210	transport.ABC_transporters_and_multidrug_resistance_systems	ATPase,_coupled_to_transmembrane_movement_of_substances_|_chr1:5231348-5236573_REVERSE_-_Symbols:_PDR7,_ATPDR7_|_PDR7_(PLEIOTROPIC_DRUG_RESISTANCE_7)	34.16	34.16	34.16	34	N	-0.0204995	-0.0373017	0.512588	-0.814838	0.87278	0.630954	0.522431	0.36131	-0.123776	0.0663011	0.625468	0.0630462	0.521839	0.87278	0.0546639	0.87278
AGS(1)APEGTQFDTR			AT1G54270	protein.synthesis.initiation	ATP-dependent_helicase/_translation_initiation_factor_|_chr1:20259692-20262266_FORWARD_-_Symbols:_EIF4A-2_|_EIF4A-2	29.2.3	29.2.3	29.2	29	N	2.12298	0.516614	0.136595	-2.53967	0.0105871	0.521839	0.806496	1	3.06281	-0.264773	2.14716	0.260851	0.0176221	0.855132	0.0284597	0.521839
AGS(1)LEGLEFDFK			AT5G14200	amino_acid_metabolism.synthesis.branched_chain_group.leucine_specific.3-isopropylmalate_dehydrogenase	3-isopropylmalate_dehydrogenase,_chloroplast,_putative_|_chr5:4576202-4578402_FORWARD	13.1.4.4.3	13.1.4	13.1	13	N	-1.97081	0.352829	-0.0186598	0.322677	0.0678892	0.393769	1	0.522431	-2.42476	0.350802	-0.49182	0.87054	0.0163092	0.522431	0.141645	0.630954
AGS(1)NKET(0.026)EMES(0.958)VS(0.016)AK			AT1G15210	transport.ABC_transporters_and_multidrug_resistance_systems	ATPase,_coupled_to_transmembrane_movement_of_substances_|_chr1:5231348-5236573_REVERSE_-_Symbols:_PDR7,_ATPDR7_|_PDR7_(PLEIOTROPIC_DRUG_RESISTANCE_7)	34.16	34.16	34.16	34	N	0.414435	0.407245	0.427459	0.510895	0.42334	0.200185	0.286422	0.0446097	-0.346163	0.0280507	-0.727464	0.15125	0.583882	0.87278	0.336668	0.262332
AGSDDVGEWPHPPT(0.858)PS(0.142)GNK			AT3G55270	protein.postranslational_modification	MAP_kinase_tyrosine/serine/threonine_phosphatase_|_chr3:20496081-20500019_FORWARD_-_Symbols:_MKP1,_ATMKP1_|_MKP1_(MITOGEN-ACTIVATED_PROTEIN_KINASE_PHOSPHATASE_1)	29.4	29.4	29.4	29	N	0.00858511	-0.263796	0.0105008	3.45538	1	0.200185	0.669815	0.0143059	0.483592	0.0919742	0.155036	-0.190685	0.200185	0.36131	0.273322	0.624206
AGSSTTFLS(1)PPS(0.041)S(0.959)PR			AT3G06170	not_assigned.no_ontology	TMS_membrane_family_protein_/_tumour_differentially_expressed_(TDE)_family_protein_|_chr3:1867415-1869948_FORWARD	35.1	35.1	35.1	35	N	-0.164952	0.991257	1.32361	0.281851	0.87278	0.465209	0.220671	0.465209	0.247507	1.54171	1.752	-0.278803	0.630954	0.144127	0.201243	1
AGSSTTFLS(1)PPS(0.714)S(0.286)PR			AT3G06170	not_assigned.no_ontology	TMS_membrane_family_protein_/_tumour_differentially_expressed_(TDE)_family_protein_|_chr3:1867415-1869948_FORWARD	35.1	35.1	35.1	35	N	-0.245244	0.42777	0.0936946	-0.244782	0.748774	0.630954	0.669815	0.36131	0.327515	0.105678	0.150783	-0.422498	0.336668	0.630954	0.748774	0.037373
AGSSTTLLS(1)PPDS(1)PRAEKPLLPIDGK			AT1G16180	not_assigned.no_ontology	TMS_membrane_family_protein_/_tumour_differentially_expressed_(TDE)_family_protein_|_chr1:5540905-5542902_FORWARD	35.1	35.1	35.1	35	N	-0.437403	0.32727	0.315285	-1.41479	0.336668	0.174525	0.83117	0.438578	0.381853	1.75481	0.606157	-0.962133	0.200185	0.583882	0.336668	0.273322
AHDS(1)EPEAEKPTAKPAGTGK			AT1G76810	protein.synthesis.initiation	eukaryotic_translation_initiation_factor_2_family_protein_/_eIF-2_family_protein_|_chr1:28831003-28836586_REVERSE	29.2.3	29.2.3	29.2	29	N	-1.8226	-0.679939	-0.806236	-0.336867	0.521839	0.521839	0.286422	0.806496	-0.537646	0.13508	-0.169908	-1.0562	0.42334	0.748774	0.521839	0.250592
AHEGEDEGAGLS(1)ELEEEDDDAKRK			AT1G74250	stress.abiotic.heat	DNAJ_heat_shock_N-terminal_domain-containing_protein_|_chr1:27920328-27922414_FORWARD	20.2.1	20.2.1	20.2	20	N	-2.91905	-0.0219348	1.13043	-0.308354	0.273322	0.87278	0.0209213	0.715001	0.268245	-0.397714	0.4213	-0.233051	0.630954	0.630954	0.148915	0.87278
AHPYYDFENVIDS(1)DDEMDK			AT5G63870	protein.postranslational_modification	protein_serine/threonine_phosphatase_|_chr5:25561160-25563274_REVERSE_-_Symbols:_PP7_|_PP7_(SERINE/THREONINE_PHOSPHATASE_7)	29.4	29.4	29.4	29	N	-2.80671	-0.987416	-0.468689	-0.398314	0.201243	0.583882	0.624206	0.855132	-0.130983	-0.102044	-0.267614	-0.466588	1	1	0.624206	1
AIAIAS(1)GS(1)GET(1)EEEDDLEDLKK			AT1G05350	not_assigned.no_ontology	thiF_family_protein_|_chr1:1560678-1564123_REVERSE	35.1	35.1	35.1	35	N	0.252885	0.699779	-0.604941	-0.944982	0.583882	0.149541	0.286422	0.0678892	0.730223	0.336539	-2.82107	-0.591814	0.135593	0.336668	0.00648531	0.109315
AIDEES(0.999)LHT(0.02)S(0.984)S(0.997)GDNEKPAVSSGK			AT4G31880	not_assigned.unknown	Bacteria_-_15478_-_BEST_Arabidopsis_thaliana_protein_match_is:_binding_(TAIR:AT1G15940.1)_-_EXPRESSED_DURING:_14_growth_stages_-_EXPRESSED_IN:_24_plant_structures_-_Fungi_-_16017_-_Has_114836_Blast_hits_to_56273_proteins_in_1914_species:_Archae_-_187_-_Metazoa_-_53116_-_Other_Eukaryotes_-_24977_(source:_NCBI_BLink)._|_chr4:15419404-15424183_REVERSE_-_Plants_-_4342_-_Viruses_-_719_-_LOCATED_IN:_cy…	35.2	35.2	35.2	35	N	2.34477	-0.10833	0.973849	0.203281	0.149541	0.748774	0.0770999	0.464702	0.138002	0.0443733	-0.514851	-0.170172	0.630954	0.583882	0.148915	0.916815
AIDEESLHT(0.015)S(0.985)S(1)GDNEKPAVSSGK			AT4G31880	not_assigned.unknown	Bacteria_-_15478_-_BEST_Arabidopsis_thaliana_protein_match_is:_binding_(TAIR:AT1G15940.1)_-_EXPRESSED_DURING:_14_growth_stages_-_EXPRESSED_IN:_24_plant_structures_-_Fungi_-_16017_-_Has_114836_Blast_hits_to_56273_proteins_in_1914_species:_Archae_-_187_-_Metazoa_-_53116_-_Other_Eukaryotes_-_24977_(source:_NCBI_BLink)._|_chr4:15419404-15424183_REVERSE_-_Plants_-_4342_-_Viruses_-_719_-_LOCATED_IN:_cy…	35.2	35.2	35.2	35	N	-2.52448	-2.19718	-5.24338	-4.97758	0.0249747	0.327187	0.121335	0.196706	-0.213396	2.4753	-6.20469	-1.56733	0.630954	0.135593	0.0880815	0.36131
AIIGRS(0.054)PS(0.885)S(0.061)K			AT3G05900	not_assigned.no_ontology	neurofilament_protein-related_|_chr3:1761205-1763984_REVERSE	35.1	35.1	35.1	35	N	-0.688323	0.672669	-0.0813755	-4.17455	0.42334	0.465209	0.83117	0.100348	-0.232047	0.791941	0.0613548	-3.65113	0.748774	0.36131	0.748774	0.149541
AIS(1)GKEHDVPNR			AT1G18460	lipid_metabolism.lipid_degradation.lipases.triacylglycerol_lipase	lipase_family_protein_|_chr1:6352470-6356113_FORWARD	11.9.2.1	11.9.2	11.9	11	N	-0.084155	-0.145284	1.00342	-0.0232312	0.806496	0.630954	0.0274863	0.806496	2.71109	-0.104007	0.726562	-0.5936	0.200825	0.87278	0.0446097	0.201243
AIS(1)LPS(0.002)S(0.998)PQNYR			AT3G58640	signalling.MAP???kinases.putative_MAP3K,_Raf-like	protein_kinase_family_protein_|_chr3:21686743-21693831_REVERSE	29.4	29.4	29.4	29	N	-0.133113	0.973749	-3.55729	-0.230017	0.601508	0.0880815	0.0880815	0.462433	0.292258	0.249351	-4.28239	-0.238737	0.327187	1	0.0163092	0.465209
AIS(1)LPS(0.081)S(0.919)PQNYR			AT3G58640	signalling.MAP???kinases.putative_MAP3K,_Raf-like	protein_kinase_family_protein_|_chr3:21686743-21693831_REVERSE	29.4	29.4	29.4	29	N	-1.09592	-0.336378	-0.97417	-0.542583	0.200185	0.36131	0.0330063	0.0330063	-0.278226	0.0239602	0.067922	-0.114112	0.42334	0.855132	0.748774	0.521839
AKDEPVVENGS(0.001)T(0.008)FS(0.76)ET(0.232)K			AT3G05420	lipid_metabolism.FA_synthesis_and_FA_elongation.acyl-CoA_binding_protein	acyl-CoA_binding_|_chr3:1561778-1567250_FORWARD_-_Symbols:_ACBP4_|_ACBP4_(ACYL-COA_BINDING_PROTEIN_4)	11.1.13	11.1.13	11.1	11	N	-0.146546	0.176038	-1.7612	0.442992	0.855132	0.521839	0.522431	0.200825	0.217838	0.457513	-3.09705	-0.203687	0.42334	0.149541	0.0546639	0.36131
AKDEPVVENGS(0.889)T(0.216)FS(0.679)ET(0.215)K			AT3G05420	lipid_metabolism.FA_synthesis_and_FA_elongation.acyl-CoA_binding_protein	acyl-CoA_binding_|_chr3:1561778-1567250_FORWARD_-_Symbols:_ACBP4_|_ACBP4_(ACYL-COA_BINDING_PROTEIN_4)	11.1.13	11.1.13	11.1	11	N	0.360444	-0.117003	-2.50542	-0.478798	0.273322	0.630954	0.522431	0.0550088	0.406634	-0.947454	-2.94638	-0.191124	0.42334	0.0446097	0.200185	0.36131
AKES(1)AS(1)ES(0.995)ES(0.005)EETPKEPEPATK			AT4G31880	not_assigned.unknown	Bacteria_-_15478_-_BEST_Arabidopsis_thaliana_protein_match_is:_binding_(TAIR:AT1G15940.1)_-_EXPRESSED_DURING:_14_growth_stages_-_EXPRESSED_IN:_24_plant_structures_-_Fungi_-_16017_-_Has_114836_Blast_hits_to_56273_proteins_in_1914_species:_Archae_-_187_-_Metazoa_-_53116_-_Other_Eukaryotes_-_24977_(source:_NCBI_BLink)._|_chr4:15419404-15424183_REVERSE_-_Plants_-_4342_-_Viruses_-_719_-_LOCATED_IN:_cy…	35.2	35.2	35.2	35	N	3.13721	-0.310383	0.578439	0.144234	0.0190165	0.42334	0.196706	0.438578	0.839851	-0.596968	0.0823532	0.0934638	0.0864107	0.200185	1	0.630954
AKES(1)AS(1)ES(0.997)ES(0.003)EETPKEPEPATK			AT4G31880	not_assigned.unknown	Bacteria_-_15478_-_BEST_Arabidopsis_thaliana_protein_match_is:_binding_(TAIR:AT1G15940.1)_-_EXPRESSED_DURING:_14_growth_stages_-_EXPRESSED_IN:_24_plant_structures_-_Fungi_-_16017_-_Has_114836_Blast_hits_to_56273_proteins_in_1914_species:_Archae_-_187_-_Metazoa_-_53116_-_Other_Eukaryotes_-_24977_(source:_NCBI_BLink)._|_chr4:15419404-15424183_REVERSE_-_Plants_-_4342_-_Viruses_-_719_-_LOCATED_IN:_cy…	35.2	35.2	35.2	35	N	4.42915	-1.26871	-1.44719	-2.25913	0.0550088	0.601508	0.0880815	0.522431	4.11552	-0.80859	-1.93458	-3.34489	0.0330063	0.715001	0.0249747	0.0880815
AKES(1)AS(1)ES(0.999)ES(0.996)EET(0.005)PKEPEPATK			AT4G31880	not_assigned.unknown	Bacteria_-_15478_-_BEST_Arabidopsis_thaliana_protein_match_is:_binding_(TAIR:AT1G15940.1)_-_EXPRESSED_DURING:_14_growth_stages_-_EXPRESSED_IN:_24_plant_structures_-_Fungi_-_16017_-_Has_114836_Blast_hits_to_56273_proteins_in_1914_species:_Archae_-_187_-_Metazoa_-_53116_-_Other_Eukaryotes_-_24977_(source:_NCBI_BLink)._|_chr4:15419404-15424183_REVERSE_-_Plants_-_4342_-_Viruses_-_719_-_LOCATED_IN:_cy…	35.2	35.2	35.2	35	N	3.93873	-0.280966	-1.35026	-2.46959	0.135593	0.286422	0.286422	0.669815	3.58946	-0.890886	-1.83766	-1.56349	0.200825	0.0880815	0.0781691	0.465209
AKESAS(0.005)ES(0.996)ES(0.999)EETPKEPEPATK			AT4G31880	not_assigned.unknown	Bacteria_-_15478_-_BEST_Arabidopsis_thaliana_protein_match_is:_binding_(TAIR:AT1G15940.1)_-_EXPRESSED_DURING:_14_growth_stages_-_EXPRESSED_IN:_24_plant_structures_-_Fungi_-_16017_-_Has_114836_Blast_hits_to_56273_proteins_in_1914_species:_Archae_-_187_-_Metazoa_-_53116_-_Other_Eukaryotes_-_24977_(source:_NCBI_BLink)._|_chr4:15419404-15424183_REVERSE_-_Plants_-_4342_-_Viruses_-_719_-_LOCATED_IN:_cy…	35.2	35.2	35.2	35	N	-0.31189	2.12375	0.249989	-0.215935	0.855132	0.135593	0.669815	0.754023	0.206587	0.680131	0.281915	-0.479984	0.201243	0.286422	0.521839	0.601508
AKETGPEIETAVDGES(1)VHEIETTER			AT5G40450	not_assigned.unknown	unknown_protein_|_chr5:16184650-16193678_REVERSE	35.2	35.2	35.2	35	N	-0.157032	0.0766188	0.679027	0.139092	0.624206	0.630954	0.220671	0.855132	3.75471	0.0196366	-0.304422	-0.424095	0.286422	0.87278	0.916815	0.748774
AKS(1)PVEVK			AT2G35820	not_assigned.unknown	unknown_protein_|_chr2:15050912-15052239_FORWARD	35.2	35.2	35.2	35	N	0.505004	0.640149	0.349565	-2.57427	0.336668	0.0284597	0.286422	0.10105	-0.340636	0.513578	-0.163479	-2.33038	0.0550088	0.0330063	0.87278	0.0500435
ALDLASKPEGT(0.991)GT(0.009)PTK			AT2G37660	not_assigned.unknown	binding_/_catalytic/_coenzyme_binding_|_chr2:15795213-15797059_REVERSE	35.2	35.2	35.2	35	N	0.363592	-0.464006	-0.106905	-0.351983	0.36131	0.521839	1	0.465209	0.617389	-0.507427	0.610566	-0.200503	0.465209	0.630954	0.200185	0.748774
ALDSSVALS(1)PR			AT1G73980	nucleotide_metabolism.salvage.nucleoside_kinases.uridine_kinase	phosphoribulokinase/uridine_kinase_family_protein_|_chr1:27820149-27824036_REVERSE	23.3.2.2	23.3.2	23.3	23	N	-0.791597	0.210857	-1.15465	0.188623	0.521839	0.916815	0.438578	0.583882	-0.441934	1.65986	-1.8425	-0.264591	0.87278	0.201243	0.201243	0.630954
ALEAMNT(0.999)PT(0.001)S(0.041)S(0.865)FT(0.094)R			AT3G19580	RNA.regulation_of_transcription.C2H2_zinc_finger_family	DNA_binding_/_nucleic_acid_binding_/_transcription_factor/_transcription_repressor/_zinc_ion_binding_|_chr3:6803166-6804233_REVERSE_-_Symbols:_AZF2_|_AZF2_(ARABIDOPSIS_ZINC-FINGER_PROTEIN_2)	27.3.11	27.3.11	27.3	27	N	0.497291	-0.240823	-1.01829	0.49528	0.0678892	0.630954	0.286422	0.273322	0.200556	-0.55321	-0.70653	0.0831727	0.144127	0.336668	0.336668	0.748774
ALEAMNT(0.999)PT(0.001)S(0.043)S(0.914)FT(0.043)R			AT3G19580	RNA.regulation_of_transcription.C2H2_zinc_finger_family	DNA_binding_/_nucleic_acid_binding_/_transcription_factor/_transcription_repressor/_zinc_ion_binding_|_chr3:6803166-6804233_REVERSE_-_Symbols:_AZF2_|_AZF2_(ARABIDOPSIS_ZINC-FINGER_PROTEIN_2)	27.3.11	27.3.11	27.3	27	N	-0.296627	0.170099	-1.42338	0.143286	0.42334	0.521839	0.135593	0.583882	-0.0699732	0.257205	-0.756828	-0.0881155	0.748774	0.630954	0.336668	0.748774
ALEDLFGDEET(0.5)S(0.5)R			AT1G12360	cell.vesicle_transport	protein_transporter_|_chr1:4200876-4206404_FORWARD_-_Symbols:_KEU_|_KEU_(keule)	31.4	31.4	31.4	31	N	0.233408	0.428953	-0.265803	-0.572892	0.42334	0.42334	0.605577	0.286422	0.0538612	-0.645018	-0.27774	0.0351814	0.748774	0.144127	0.336668	0.87278
ALEESESTLKANDT(0.787)DS(0.213)PR			AT2G26570	not_assigned.unknown	unknown_protein_|_chr2:11299144-11302191_FORWARD	35.2	35.2	35.2	35	N	1.39452	0.637964	-0.248399	-0.411744	0.273322	0.0330063	0.438578	0.144127	0.0175953	0.266879	-0.648806	-0.466696	0.521839	0.286422	0.0176221	0.149541
ALELDEGDS(1)D			AT5G20935	not_assigned.unknown	unknown_protein_|_chr5:7103470-7104023_FORWARD	35.2	35.2	35.2	35	N	-0.199686	0.455433	-0.35132	0.0997263	0.465209	0.36131	0.393769	1	-0.2056	0.607707	-0.694103	1.60932	0.336668	0.0061699	0.0781691	0.583882
ALELLNLAEVS(1)S(1)EDDEDDK			AT5G49710	not_assigned.unknown	unknown_protein_|_chr5:20195410-20197353_FORWARD	35.2	35.2	35.2	35	N	-0.533444	-1.07046	-4.28639	1.62745	0.748774	0.336668	0.0388671	0.0209213	0.133364	-1.61613	-1.1395	0.506047	0.748774	0.0781691	0.42334	0.141645
ALGDQGGS(0.303)FS(0.697)HEEEGDAVDESGGNDDELMPDVVK			AT3G09850	not_assigned.no_ontology	D111/G-patch_domain-containing_protein_|_chr3:3023211-3025851_REVERSE	35.1	35.1	35.1	35	N	0.373606	-0.368679	0.278011	-0.10454	0.715001	0.262332	0.624206	0.754023	2.40643	-0.576423	0.494743	-0.0516953	0.201243	0.0546639	0.0678892	1
ALGDQGGS(0.546)FS(0.454)HEEEGDAVDESGGNDDELMPDVVK			AT3G09850	not_assigned.no_ontology	D111/G-patch_domain-containing_protein_|_chr3:3023211-3025851_REVERSE	35.1	35.1	35.1	35	N	-0.529071	0.527116	-1.16119	-0.328001	0.144127	0.200185	0.0550088	0.669815	-0.0195007	0.107401	-0.931673	0.210053	1	0.748774	0.0781691	0.87278
ALGS(1)MNLDELLK			AT3G56850	hormone_metabolism.abscisic_acid.induced-regulated-responsive-activated	DNA_binding_/_transcription_activator/_transcription_factor_|_chr3:21046341-21048516_REVERSE_-_Symbols:_AREB3,_DPBF3_|_AREB3_(ABA-RESPONSIVE_ELEMENT_BINDING_PROTEIN_3)	17.1.3	17.1.3	17.1	17	N	-2.13466	-0.645893	-2.01548	-1.14098	0.0446097	0.200185	0.286422	0.83117	0.280542	-0.880769	-0.873146	-1.40237	0.521839	0.0546639	0.465209	0.855132
ALIGEGS(1)YGR			AT1G06700	signalling.kinase.RLCK.receptor_like_cytoplasmatic_kinase_VIII	serine/threonine_protein_kinase,_putative_|_chr1:2052483-2055280_REVERSE	29.4.1.58	29.4.1	29.4	29	N	-0.0211153	0.209561	-0.472264	1.53615	0.87278	0.630954	0.83117	0.0201368	-0.774149	0.597911	-0.983846	-0.45696	0.630954	0.521839	0.87278	0.36131
ALISSHS(1)PKR			AT1G29280	RNA.regulation_of_transcription.WRKY_domain_transcription_factor_family	transcription_factor_|_chr1:10236367-10237467_FORWARD_-_Symbols:_WRKY65,_ATWRKY65_|_WRKY65	27.3.32	27.3.32	27.3	27	N	-1.28729	-0.938434	-0.66499	-0.838974	0.0781691	0.201243	0.522431	0.754023	-0.4266	-0.0778038	1.70848	-0.757305	0.87278	0.87278	0.42334	0.583882
ALLANYS(1)QT(1)PR			AT1G09770	RNA.regulation_of_transcription.MYB-related_transcription_factor_family	DNA_binding_/_transcription_factor_|_chr1:3161841-3165360_FORWARD_-_Symbols:_ATCDC5,_CDC5,_ATMYBCDC5_|_ATCDC5_(ARABIDOPSIS_THALIANA_CELL_DIVISION_CYCLE_5)	27.3.26	27.3.26	27.3	27	N	0.125688	0.165806	0.190168	-0.279298	0.715001	0.630954	0.83117	0.438578	0.317181	-0.255655	-0.417047	0.0288528	0.715001	0.630954	0.715001	0.87278
ALLEGGS(1)DDEGASTEAQGR			AT1G64790	protein.synthesis	binding_|_chr1:24064937-24082027_REVERSE	29.2	29.2	29.2	29	N	-0.796815	-0.207345	-0.92341	-0.216227	0.0163092	0.630954	0.0880815	0.583882	-0.0633511	-0.257385	-0.249591	-0.272965	1	0.583882	0.630954	0.42334
ALLFGSEDEVAAS(0.003)S(0.014)S(0.222)S(0.76)PPASRPPIDVLV			AT4G25220	transport.membrane_system_unknown	transporter,_putative_|_chr4:12920927-12922885_FORWARD	34.98	34.98	34.98	34	N	0.777779	0.126982	-0.434419	0.369145	0.754023	0.262332	0.135593	0.200825	0.95117	0.0144549	0.504081	0.391163	0.624206	0.87278	0.87278	0.109315
ALLPES(0.988)ET(0.012)DKDSQK			AT3G03710	RNA.processing	3'-5'-exoribonuclease/_RNA_binding_/_nucleic_acid_binding_/_polyribonucleotide_nucleotidyltransferase_|_chr3:919542-925338_FORWARD_-_Symbols:_RIF10_|_RIF10_(resistant_to_inhibition_with_FSM_10)	27.1	27.1	27.1	27	N	0.331269	0.71674	0.154839	-0.52029	0.748774	0.117185	0.605577	0.465209	0.586879	-0.561292	-0.0972969	-1.67437	0.42334	0.464702	0.336668	0.100348
ALNLESTQDEETQNLQDLEES(1)DGR			AT3G58110	not_assigned.unknown	unknown_protein_|_chr3:21516745-21519129_FORWARD	35.2	35.2	35.2	35	N	0.254744	-0.588852	-0.230805	-2.12037	0.200185	0.916815	0.806496	0.200825	0.341716	-0.199252	-0.316661	0.37735	0.42334	0.916815	0.347208	0.87278
ALPPDVLFIADPEGSLLGT(0.998)GNS(0.002)VGPTFVGNETR			AT1G70570	amino_acid_metabolism.synthesis.aromatic_aa.tryptophan.anthranilate_phosphoribosyltransferase	anthranilate_phosphoribosyltransferase,_putative_|_chr1:26608627-26612284_FORWARD	13.1.6.5.2	13.1.6	13.1	13	N	0.294668	-4.50274	-0.258413	-4.74096	0.630954	0.0880815	0.669815	0.0201368	0.523344	-1.39739	0.0718195	-5.10806	0.42334	0.262332	1	0.0105152
ALQESMNVGS(1)PPR			AT4G36860	development.unspecified	zinc_ion_binding_|_chr4:17358438-17361978_REVERSE	33.99	33.99	33.99	33	N	0.559549	-0.263961	0.360216	-1.08842	0.624206	0.855132	0.393769	0.347208	3.53735	0.785552	-0.340589	-0.48226	0.0550088	0.42334	0.521839	0.601508
ALS(0.999)PT(0.001)T(0.003)S(0.996)VAS(1)KGEK			AT5G47430	RNA.regulation_of_transcription.putative_transcription_regulator	zinc_ion_binding_|_chr5:19235631-19241221_REVERSE	27.3.67	27.3.67	27.3	27	N	0.0393979	0.0577561	-0.369613	1.06554	0.624206	0.521839	0.605577	0.250592	0.536634	0.467075	-0.861193	2.81416	0.624206	0.521839	0.273322	0.144127
ALS(0.999)S(0.001)ITR			AT1G51690	protein.postranslational_modification	nucleotide_binding_/_protein_phosphatase_type_2A_regulator_|_chr1:19164063-19170446_FORWARD_-_Symbols:_ATB_ALPHA_|_ATB_ALPHA	29.4	29.4	29.4	29	N	-1.11467	0.446036	-0.883525	-0.378328	0.117185	0.220671	0.179712	0.522431	2.77746	1.66748	2.24687	-0.341825	0.0446097	0.117185	0.273322	0.42334
ALS(1)MAIHQAQLS(1)QR			AT1G33990	misc.nitrilases,_*nitrile_lyases,_berberine_bridge_enzymes,_reticuline_oxidases,_troponine_reductases	hydrolase_|_chr1:12355568-12358031_FORWARD_-_Symbols:_ATMES14,_MES14_|_MES14_(METHYL_ESTERASE_14)	26.8	26.8	26.8	26	N	2.20883	-1.16136	-3.08433	-1.21416	0.0209213	0.250592	0.0707011	0.522431	2.43093	-0.846109	0.521584	0.829405	0.135593	0.916815	0.42334	0.0546639
ALS(1)PTTSVAS(1)KGEK			AT5G47430	RNA.regulation_of_transcription.putative_transcription_regulator	zinc_ion_binding_|_chr5:19235631-19241221_REVERSE	27.3.67	27.3.67	27.3	27	N	3.00746	0.0382324	-0.369613	3.02813	0.855132	0.87278	0.605577	0.347208	0.741094	-0.0648695	-0.846841	3.91842	0.0864107	1	0.273322	0.0061699
ALS(1)TSKPDPVVEDQA			AT2G41840	protein.synthesis.ribosomal_protein.eukaryotic.40S_subunit.S2	40S_ribosomal_protein_S2_(RPS2C)_|_chr2:17459788-17461539_REVERSE	29.2.1.2.1.2	29.2.1	29.2	29	N	-1.47087	-0.338682	-0.865497	-0.260868	0.149541	0.630954	0.522431	0.583882	0.102991	0.349053	0.190809	-0.265015	0.87278	0.521839	0.630954	0.521839
ALSMAIHQAQLS(1)QR			AT1G33990	misc.nitrilases,_*nitrile_lyases,_berberine_bridge_enzymes,_reticuline_oxidases,_troponine_reductases	hydrolase_|_chr1:12355568-12358031_FORWARD_-_Symbols:_ATMES14,_MES14_|_MES14_(METHYL_ESTERASE_14)	26.8	26.8	26.8	26	N	0.0630056	-0.229292	-3.47519	-1.72608	0.141645	0.855132	0.0201368	1	0.313377	-0.785062	0.497219	0.859481	0.273322	0.754023	0.42334	0.0781691
ALYGESINLYEPNDS(0.117)T(0.883)ENVDDS(0.141)T(0.125)KAS(0.301)T(0.39)GET(0.042)GR			AT1G67230	not_assigned.no_ontology	Symbols:_LINC1_|_LINC1_(LITTLE_NUCLEI1)_|_chr1:25151270-25156323_REVERSE	35.1	35.1	35.1	35	N	-0.840661	0.124587	-1.89067	-0.475196	0.141645	0.87278	0.393769	0.522431	-0.191468	0.00287182	-4.44103	0.372931	0.327187	0.87278	0.0249747	0.201243
ALYGESINLYEPNDS(0.408)T(0.5)ENVDDS(0.063)T(0.069)KAS(0.931)T(0.027)GET(0.002)GR			AT1G67230	not_assigned.no_ontology	Symbols:_LINC1_|_LINC1_(LITTLE_NUCLEI1)_|_chr1:25151270-25156323_REVERSE	35.1	35.1	35.1	35	N	-0.137014	0.826613	-1.83765	-0.181846	0.748774	0.262332	0.669815	0.754023	0.328114	0.309521	-4.5272	-0.0055626	0.522431	0.521839	0.135593	0.916815
ALYGESINLYEPNDS(0.898)T(0.102)ENVDDSTK			AT1G67230	not_assigned.no_ontology	Symbols:_LINC1_|_LINC1_(LITTLE_NUCLEI1)_|_chr1:25151270-25156323_REVERSE	35.1	35.1	35.1	35	N	4.03444	1.68486	-1.28524	-0.564135	0.0105152	0.0880815	0.200825	0.583882	5.30171	-1.84786	-1.57638	-0.21161	0.0105152	0.0209213	0.100348	0.748774
AMAEETVLPSLSSVATSQPVESSENGFT(0.006)S(0.071)ES(0.868)PKES(0.021)S(0.034)LK			AT5G46750	development.unspecified	ARF_GTPase_activator/_DNA_binding_/_zinc_ion_binding_|_chr5:18969749-18971932_REVERSE_-_Symbols:_AGD9_|_AGD9_(ARF-GAP_DOMAIN_9)	33.99	33.99	33.99	33	N	0.071335	-1.42198	-0.0244886	-0.0813128	0.464702	0.200185	1	0.855132	0.513057	-1.0831	-0.428846	-0.224999	0.174525	0.109315	0.220671	0.87278
AMS(1)LQMDSTSLENMESGTSTAPR			AT2G01180	misc.acid_and_other_phosphatases	phosphatidate_phosphatase_|_chr2:106900-108803_REVERSE_-_Symbols:_ATPAP1,_PAP1,_LPP1,_ATLPP1_|_ATPAP1_(PHOSPHATIDIC_ACID_PHOSPHATASE_1)	26.13	26.13	26.13	26	N	0.235523	1.63736	-0.627273	-1.7951	0.748774	0.201243	0.0880815	0.200825	-0.0554398	0.113739	-0.465485	0.227704	0.87278	0.601508	0.100348	0.748774
ANGGFIMS(0.731)AS(0.269)HNPGGPEYDWGIK			AT5G51820	glycolysis.plastid_branch.phosphoglucomutase_(PGM)	phosphoglucomutase_|_chr5:21063368-21068057_REVERSE_-_Symbols:_PGM,_ATPGMP,_PGM1,_STF1_|_PGM_(PHOSPHOGLUCOMUTASE)	4.2.2	4.2.2	4.2	4	N	0.504345	-2.58324	0.390835	-0.25215	0.465209	0.0176221	0.286422	0.465209	0.334646	-0.205057	0.333047	0.0160152	0.465209	0.583882	0.262332	0.748774
ANGGFIMSAS(1)HNPGGPEYDWGIK			AT5G51820	glycolysis.plastid_branch.phosphoglucomutase_(PGM)	phosphoglucomutase_|_chr5:21063368-21068057_REVERSE_-_Symbols:_PGM,_ATPGMP,_PGM1,_STF1_|_PGM_(PHOSPHOGLUCOMUTASE)	4.2.2	4.2.2	4.2	4	N	-0.144107	-5.27162	-0.191884	-5.6474	0.601508	0.00394775	1	0.00902344	0.464948	-0.668576	-0.482979	-1.34655	0.327187	0.42334	0.273322	0.465209
ANIESEAVDFEPEEDDLMDEEGTAIDGADVS(1)PRAGHPR			AT1G51510	RNA.RNA_binding	RNA_binding_/_protein_binding_|_chr1:19102799-19104850_REVERSE_-_Symbols:_Y14_|_Y14	27.4	27.4	27.4	27	N	1.5269	-0.716957	-3.02347	-0.706413	0.109315	0.336668	0.10105	0.522431	0.0774155	-0.921514	-0.822981	-2.06441	0.87278	0.336668	0.916815	0.201243
ANLS(1)PAGDKANVEEPMVYATKQEAK			AT1G44910	not_assigned.no_ontology	protein_binding_|_chr1:16975604-16982965_FORWARD	35.1	35.1	35.1	35	N	-1.36489	0.895811	-3.01992	2.36612	0.465209	0.141645	0.0550088	0.0143059	-1.71444	2.29314	-0.324979	2.08714	0.144127	0.100348	0.521839	0.462433
ANS(1)GS(1)EEAWAPGK			AT5G15130	RNA.regulation_of_transcription.WRKY_domain_transcription_factor_family	transcription_factor_|_chr5:4904347-4907094_FORWARD_-_Symbols:_WRKY72,_ATWRKY72_|_WRKY72	27.3.32	27.3.32	27.3	27	N	-0.23041	-0.0233894	-0.444734	-0.113457	0.624206	0.87278	0.438578	0.855132	-0.6548	-0.449901	0.43086	-0.109085	0.0832645	0.262332	0.262332	1
ANSLQSSVPQLVHDAPS(0.879)PAVS(0.453)GS(0.668)R			AT5G13020	not_assigned.no_ontology	emsy_N_terminus_domain-containing_protein_/_ENT_domain-containing_protein_|_chr5:4129359-4132089_REVERSE	35.1	35.1	35.1	35	N	0.912213	0.195542	0.794167	-0.27461	0.262332	0.748774	0.179712	1	-3.37996	0.349692	0.829478	-4.03071	0.669815	0.521839	0.117185	0.100348
ANVEDKT(0.017)QS(0.983)IDR			AT1G58025	RNA.regulation_of_transcription.Bromodomain_proteins	DNA_binding_|_chr1:21458123-21462196_REVERSE	27.3.42	27.3.42	27.3	27	N	0.239243	-0.704231	3.18793	0.773955	1	0.135593	0.0433081	0.0472018	0.810143	-0.738651	1.65349	-0.207224	0.144127	0.135593	0.0143059	0.583882
APDS(0.001)FDS(0.999)DDEFPGEEDNDTSDGVIVARPITDYK			AT1G07000	RNA.regulation_of_transcription.unclassified	protein_binding_|_chr1:2150194-2152325_REVERSE_-_Symbols:_ATEXO70B2_|_ATEXO70B2_(exocyst_subunit_EXO70_family_protein_B2)	27.3.99	27.3.99	27.3	27	N	0.438935	-0.816471	-0.202865	-0.549419	0.117185	0.0758002	1	0.36131	2.35379	-0.296122	-0.361983	-1.05301	0.0162936	0.806496	0.624206	0.200185
APELHTGGTAGPS(0.039)S(0.95)NS(0.011)AK			AT5G40930	protein.targeting.mitochondria	P-P-bond-hydrolysis-driven_protein_transmembrane_transporter_|_chr5:16404457-16406002_FORWARD_-_Symbols:_TOM20-4_|_TOM20-4_(TRANSLOCASE_OF_OUTER_MEMBRANE_20-4)	29.3.2	29.3.2	29.3	29	N	0.0146845	-2.0119	-0.228321	0.468417	1	0.521839	0.83117	1	0.0258268	0.0669342	0.0767499	0.587215	1	1	0.87278	0.521839
APEYALVTQNSDPT(0.037)S(0.963)PR			AT4G08330	not_assigned.unknown	unknown_protein_|_chr4:5255120-5256704_REVERSE	35.2	35.2	35.2	35	N	-0.709066	2.80863	-0.746382	-0.225504	0.0546639	0.0678892	0.624206	1	-0.235336	3.11874	-0.215897	0.0277022	0.521839	0.0105871	0.601508	0.630954
APPATLT(0.036)S(0.962)PKPPS(0.001)SSDFSIPTIDLK			AT1G06620	redox.ascorbate_and_glutathione	2-oxoglutarate-dependent_dioxygenase,_putative_|_chr1:2025601-2027271_FORWARD	21.2	21.2	21.2	21	N	-0.50904	-0.543553	0.673851	-0.482215	0.465209	0.200185	0.0500435	0.465209	-0.278578	-0.602958	0.139399	-0.812343	0.754023	0.149541	0.250592	0.109315
APPQIPS(0.583)S(0.417)PAQAQAQEPTPTSHKLDWEER			AT2G45250	not_assigned.unknown	Bacteria_-_4_-_BEST_Arabidopsis_thaliana_protein_match_is:_unknown_protein_(TAIR:AT4G38280.1)_-_CONTAINS_InterPro_DOMAIN/s:_Hly-III_related_(InterPro:IPR004254)_-_EXPRESSED_DURING:_L_mature_pollen_stage,_M_germinated_pollen_stage_-_EXPRESSED_IN:_male_gametophyte_-_Fungi_-_6_-_Has_91_Blast_hits_to_89_proteins_in_22_species:_Archae_-_0_-_INVOLVED_IN:_biological_process_unknown_-_LOCATED_IN:_mitocho…	35.2	35.2	35.2	35	N	-4.45242	0.873795	-0.221124	-1.11851	0.273322	0.100348	0.669815	0.0190165	-4.29115	0.702116	0.270528	-0.297598	0.262332	0.144127	0.521839	0.201243
APPS(0.984)PS(0.018)RVPQS(0.984)PS(0.014)R			AT2G11520	signalling.kinase.RLCK.receptor_like_cytoplasmatic_kinase_IV	ATP_binding_/_kinase/_protein_kinase/_protein_serine/threonine_kinase_|_chr2:4618581-4621576_FORWARD_-_Symbols:_CRCK3_|_CRCK3	29.4.1.54	29.4.1	29.4	29	N	0.834594	1.14157	-0.0830603	0.204459	0.262332	0.624206	0.83117	0.465209	-0.373643	0.243224	0.528511	0.152465	0.855132	0.563703	0.262332	0.630954
APPS(0.999)PS(0.001)RVPQS(0.948)PS(0.052)R			AT2G11520	signalling.kinase.RLCK.receptor_like_cytoplasmatic_kinase_IV	ATP_binding_/_kinase/_protein_kinase/_protein_serine/threonine_kinase_|_chr2:4618581-4621576_FORWARD_-_Symbols:_CRCK3_|_CRCK3	29.4.1.54	29.4.1	29.4	29	N	1.0935	0.484353	-0.132307	-0.258483	0.36131	0.336668	0.806496	0.669815	0.699675	0.578356	0.445041	1.18421	0.465209	0.521839	0.327187	0.42334
APPS(1)PLNDAESLSER			AT5G58140	signaling.kinase.cytoplasmatic_kinase.AGC	FMN_binding_/_blue_light_photoreceptor/_kinase/_protein_serine/threonine_kinase_|_chr5:23524427-23533111_FORWARD_-_Symbols:_PHOT2,_NPL1_|_PHOT2_(PHOTOTROPIN_2)	29.4	29.4	29.4	29	N	0.166102	-0.528332	0.334563	0.119067	0.630954	0.630954	0.0526323	1	-0.0638571	-1.138	0.0709262	-1.45811	0.630954	0.262332	0.855132	0.0781691
APS(1)LLDRVKS(0.73)INMS(0.261)Y(0.009)FK			AT5G56980	not_assigned.unknown	unknown_protein_|_chr5:23056080-23057742_REVERSE	35.2	35.2	35.2	35	N	-0.129774	0.895884	0.710215	-0.0508	0.522431	0.0781691	0.141645	0.855132	0.122896	-0.0157173	0.836663	-0.207034	0.669815	0.715001	0.144127	0.87278
APS(1)PVNNPLLGGIPK			AT1G15750	development.unspecified	protein_binding_/_protein_homodimerization/_transcription_repressor_|_chr1:5414817-5420630_REVERSE_-_Symbols:_WSIP1,_TPL_|_TPL_(TOPLESS)	33.99	33.99	33.99	33	N	-0.804045	-0.159265	-0.930671	-0.732125	0.109315	1	0.200825	0.273322	-0.26754	0.0804501	-0.195408	-0.796898	0.630954	0.521839	0.630954	0.109315
APSVSKS(1)DDEDS(1)EDDKPLSAR			AT5G55310	DNA.synthesis/chromatin_structure	DNA_topoisomerase_type_I_|_chr5:22430176-22435076_REVERSE_-_Symbols:_TOP1BETA,_TOP1_|_TOP1BETA_(DNA_TOPOISOMERASE_1_BETA)	28.1	28.1	28.1	28	N	0.188813	-0.0480438	-0.625406	0.390567	0.669815	0.393769	0.296718	0.0864107	2.48497	0.887723	-0.0226116	0.53995	0.144127	0.0880815	1	0.0162936
AQANEPQSVPETNNVSSSSGQDT(0.001)VLPS(0.081)S(0.918)PGR			AT5G05190	not_assigned.unknown	unknown_protein_|_chr5:1541521-1544137_FORWARD	35.2	35.2	35.2	35	N	1.27935	-3.1433	-3.9368	0.548028	0.0209213	0.347208	1	0.855132	5.25638	-0.935847	-0.122141	0.524952	0.0105152	0.601508	0.42334	0.262332
AQDQKS(0.998)PS(0.002)VSIKT			AT2G25190	not_assigned.unknown	unknown_protein_|_chr2:10733946-10735699_FORWARD	35.2	35.2	35.2	35	N	0.257283	-0.101042	1.87221	2.09848	0.521839	0.87278	0.0832645	0.117185	0.16322	-0.881591	0.834945	2.89473	0.521839	0.0546639	0.248213	0.0284597
AQEVAADS(1)LS(1)NLDVDGQSR			AT1G67230	not_assigned.no_ontology	Symbols:_LINC1_|_LINC1_(LITTLE_NUCLEI1)_|_chr1:25151270-25156323_REVERSE	35.1	35.1	35.1	35	N	0.576814	-0.508152	-3.20825	0.304357	0.521839	0.748774	0.0201368	0.464702	0.995519	-0.0948842	-0.97037	-0.281273	0.200185	0.87278	0.262332	0.855132
AQFLEKAT(0.733)S(0.262)ALS(0.005)EAK			AT2G30930	not_assigned.unknown	unknown_protein_|_chr2:13162369-13163398_FORWARD	35.2	35.2	35.2	35	N	-0.78362	2.48863	-0.0356196	-0.256598	0.630954	0.0143059	1	0.601508	0.278854	0.786457	0.647849	-0.578721	0.748774	0.462433	0.201243	0.347208
AQGDESKGDGDS(1)AGEEGGTENRDK			AT1G68370	signalling.gravity	cytoskeletal_protein_binding_|_chr1:25631745-25634738_REVERSE_-_Symbols:_ARG1_|_ARG1_(ALTERED_RESPONSE_TO_GRAVITY_1)	17.2.2	17.2.2	17.2	17	N	1.91599	-3.78109	-0.187005	-2.33754	0.669815	0.0446097	0.83117	0.200825	-1.0154	0.134461	-3.58086	1.04465	0.0864107	0.521839	0.0880815	0.42334
AQIS(1)EPELAAEHEEVKENK			AT1G20440	stress.abiotic.unspecified	Symbols:_COR47,_RD17_|_COR47_(COLD-REGULATED_47)_|_chr1:7084409-7085772_REVERSE	20.2.99	20.2.99	20.2	20	N	-2.47722	-1.59945	3.40407	-0.862896	0.0446097	0.36131	0.0832645	0.465209	0.0279901	-0.960546	6.71489	-0.750237	0.748774	0.465209	0.0105152	0.262332
AQLVS(0.001)T(0.02)GGS(0.979)PK			AT3G24870	RNA.regulation_of_transcription.putative_transcription_regulator	DNA_binding_|_chr3:9074665-9084278_REVERSE	27.3.67	27.3.67	27.3	27	N	-0.116192	0.316401	-0.00607131	-0.0696232	1	0.327187	1	1	-0.144553	1.25689	-0.266148	-0.994149	0.630954	0.0678892	0.262332	0.144127
AQNTPEPASAPANMLSFGGVGGPGS(1)PR			AT4G17950	RNA.regulation_of_transcription.putative_transcription_regulator	DNA-binding_family_protein_|_chr4:9966990-9969232_REVERSE	27.3.67	27.3.67	27.3	27	N	0.361553	0.244619	-1.43687	-1.2758	0.109315	1	0.141645	0.36131	0.535586	-0.423539	-1.18512	-0.396827	0.336668	0.262332	0.174525	0.87278
AQT(0.009)S(0.815)T(0.176)DRFEMWGDGLQTR			AT5G28840	redox.ascorbate_and_glutathione.ascorbate.GME	GDP-mannose_3,5-epimerase/_NAD_or_NADH_binding_/_catalytic_|_chr5:10862173-10864903_REVERSE_-_Symbols:_GME_|_GME_(GDP-D-MANNOSE_3',5'-EPIMERASE)	21.2.1.1	21.2.1	21.2	21	N	0.491445	-0.515685	0.057082	0.106499	0.336668	0.037373	0.806496	0.855132	0.192899	-0.630147	0.0330802	-0.886905	1	0.0284597	0.855132	0.42334
AQTGVMT(1)AETGTYR			AT4G38470	signalling.MAP???kinases.putative_MAP3K,_Raf-like	protein_kinase_family_protein_|_chr4:17999432-18003681_FORWARD	29.4	29.4	29.4	29	N	-0.937398	2.15463	-0.184049	0.229636	0.262332	0.144127	1	0.36131	-0.531004	1.0366	-0.428283	-0.529627	0.36131	1	0.87278	0.87278
ARIT(0.754)PS(0.308)VS(0.639)EES(0.651)T(0.649)DGLNGNDGVSLPR			AT5G01400	RNA.processing.3'_end_processing.Symplekin	binding_|_chr5:162550-171072_REVERSE_-_Symbols:_ESP4_|_ESP4_(ENHANCED_SILENCING_PHENOTYPE_4)	27.1.3.16	27.1.3	27.1	27	N	-0.0497293	-0.410945	-0.608093	0.662941	0.855132	0.916815	0.248213	0.0330063	-0.0578827	-0.432165	0.187747	0.674942	0.715001	0.916815	0.669815	0.0284597
ARIT(0.997)PS(0.155)VS(0.853)EES(0.96)T(0.036)DGLNGNDGVSLPR			AT5G01400	RNA.processing.3'_end_processing.Symplekin	binding_|_chr5:162550-171072_REVERSE_-_Symbols:_ESP4_|_ESP4_(ENHANCED_SILENCING_PHENOTYPE_4)	27.1.3.16	27.1.3	27.1	27	N	2.82586	-1.33902	-1.79624	-2.07126	0.0880815	0.916815	0.200825	0.0880815	2.99443	-1.3652	-0.28644	-1.03311	0.286422	0.916815	1	0.3142
ARIT(0.998)PS(0.01)VS(0.99)EES(0.828)T(0.174)DGLNGNDGVSLPR			AT5G01400	RNA.processing.3'_end_processing.Symplekin	binding_|_chr5:162550-171072_REVERSE_-_Symbols:_ESP4_|_ESP4_(ENHANCED_SILENCING_PHENOTYPE_4)	27.1.3.16	27.1.3	27.1	27	N	3.25529	-1.5037	-2.32583	-2.10284	0.0330063	0.174525	0.0550088	0.135593	3.47276	-1.48166	-0.803486	-0.117463	0.0550088	0.0472018	0.336668	0.809855
ARIT(0.999)PS(0.327)VS(0.671)EES(0.379)T(0.624)DGLNGNDGVSLPR			AT5G01400	RNA.processing.3'_end_processing.Symplekin	binding_|_chr5:162550-171072_REVERSE_-_Symbols:_ESP4_|_ESP4_(ENHANCED_SILENCING_PHENOTYPE_4)	27.1.3.16	27.1.3	27.1	27	N	3.01725	-1.17752	-2.29326	-3.27459	0.0550088	0.174525	0.0330063	0.121335	3.19102	-2.04973	-0.828544	-1.0118	0.393769	0.0864107	0.336668	0.647329
ARPS(1)AESLDELVK			AT3G52880	redox.ascorbate_and_glutathione	Symbols:_ATMDAR1_|_monodehydroascorbate_reductase,_putative_|_chr3:19601213-19604454_REVERSE	21.2	21.2	21.2	21	N	-0.0912747	1.86372	0.26459	0.599729	0.806496	0.347208	0.563703	0.36131	2.56223	0.701667	-0.644146	0.524581	0.220671	0.117185	0.386476	0.748774
ARPY(0.999)S(0.998)AT(0.5)NKDS(0.5)T(0.002)K			AT1G23060	not_assigned.unknown	unknown_protein_|_chr1:8170755-8172992_REVERSE	35.2	35.2	35.2	35	N	-0.856815	-0.393284	-0.46768	-0.535203	0.273322	0.748774	0.288844	0.273322	-0.103357	-0.60415	-0.808592	-0.509199	0.715001	0.336668	0.141645	0.87278
ARS(1)PPPPR			AT2G24590	RNA.processing.splicing	splicing_factor,_putative_|_chr2:10449631-10451184_FORWARD	27.1.1	27.1.1	27.1	27	N	0.393461	0.282486	-2.24685	0.507203	0.336668	0.42334	0.200825	0.144127	0.27821	-0.1619	-3.30124	0.266269	0.336668	0.521839	0.0546639	0.262332
AS(0.001)GGGEADKS(0.999)LEIGSGTADPK			AT3G63260	signalling.MAP???kinases.putative_MAP3K,_Raf-like	kinase/_protein_serine/threonine/tyrosine_kinase_|_chr3:23372881-23375007_REVERSE_-_Symbols:_ATMRK1_|_ATMRK1	29.4	29.4	29.4	29	N	-0.561162	-0.396667	0.366443	-0.554103	0.144127	0.583882	0.83117	0.100348	0.688166	-0.344783	0.323112	-0.635223	0.748774	0.521839	0.521839	0.037373
AS(0.001)S(0.97)GS(0.029)ADRDVILADLEK			AT2G45820	RNA.regulation_of_transcription.putative_transcription_regulator	DNA-binding_protein,_putative_|_chr2:18862953-18864691_REVERSE	27.3.67	27.3.67	27.3	27	N	-2.58653	-0.230085	-3.69887	0.371163	0.0282801	0.748774	0.286422	0.464702	-0.887484	0.120243	-2.15946	0.842919	0.715001	0.748774	0.630954	0.36131
AS(0.001)S(0.999)GIEAHSDEANISNNMSDR			AT4G02510	protein.targeting.chloroplast	transmembrane_receptor_|_chr4:1104766-1109600_FORWARD_-_Symbols:_TOC159,_TOC86,_PPI2,_TOC160,_ATTOC159_|_TOC159_(TRANSLOCON_AT_THE_OUTER_ENVELOPE_MEMBRANE_OF_CHLOROPLASTS_159)	29.3.3	29.3.3	29.3	29	N	-0.150716	1.94818	-0.143876	0.462071	0.336668	0.273322	0.669815	0.36131	0.37728	2.82726	0.188047	-0.170863	0.521839	0.0176221	0.87278	0.748774
AS(0.001)S(0.999)PHVQVQLHEGK			AT3G47200	not_assigned.unknown	unknown_protein_|_chr3:17377587-17379235_REVERSE	35.2	35.2	35.2	35	N	-1.6554	-0.215696	0.220272	-0.423811	0.109315	0.87278	0.179712	0.135593	-4.66126	0.209451	0.349247	0.214922	0.0550088	0.748774	0.201243	0.630954
AS(0.002)FPHPGS(0.999)VT(0.999)VCEINR			AT3G56900	not_assigned.no_ontology	aladin-related_/_adracalin-related_|_chr3:21066124-21069483_FORWARD	35.1	35.1	35.1	35	N	-4.86473	0.0317156	0.562705	0.029014	0.0284597	0.748774	0.220671	0.715001	0.816276	0.22606	0.602017	0.290164	0.87278	0.87278	0.201243	0.336668
AS(0.002)VS(0.998)DNGNASDFTAAPR			AT2G45140	protein.targeting.secretory_pathway.ER	structural_molecule_|_chr2:18610806-18613290_FORWARD_-_Symbols:_PVA12_|_PVA12_(PLANT_VAP_HOMOLOG_12)	29.3.4.1	29.3.4	29.3	29	N	-2.34687	0.917753	-2.33994	-0.477611	0.144127	0.109315	0.0253473	0.583882	-1.67754	-0.292327	-0.263068	1.68821	0.262332	0.83117	1	0.336668
AS(0.004)S(0.996)FVYS(1)PGR			AT1G08680	RNA.regulation_of_transcription.unclassified	ARF_GTPase_activator/_DNA_binding_/_zinc_ion_binding_|_chr1:2762590-2768967_FORWARD_-_Symbols:_ZIGA4,_AGD14_|_ZIGA4_(ARF_GAP-like_zinc_finger-containing_protein_ZiGA4)	27.3.99	27.3.99	27.3	27	N	-0.0295145	-1.0002	-0.209939	-0.377163	1	0.0546639	0.286422	0.438578	-0.479376	0.0379469	-0.0729469	-0.439682	0.521839	0.748774	0.87278	0.200185
AS(0.005)S(0.995)PSPNILLK			AT5G52830	RNA.regulation_of_transcription.WRKY_domain_transcription_factor_family	transcription_factor_|_chr5:21410852-21412340_FORWARD_-_Symbols:_WRKY27,_ATWRKY27_|_WRKY27	27.3.32	27.3.32	27.3	27	N	-1.33561	-0.803849	-0.263409	1.25688	0.0546639	0.109315	0.462433	0.174525	-0.617867	-0.153757	0.430726	0.739795	0.42334	0.42334	0.855132	0.201243
AS(0.006)S(0.994)AVVDSDLDIDPK			AT1G03740	signalling.kinase.cytoplasmatic_kinase.cyclin???dependent???kinase_like	ATP_binding_/_kinase/_protein_kinase/_protein_serine/threonine_kinase_|_chr1:933512-937043_FORWARD	29.4	29.4	29.4	29	N	-0.316997	1.10532	0.626332	0.256411	0.748774	0.201243	0.522431	0.715001	-0.17429	0.0410841	-1.15921	-3.18336	0.87278	0.916815	0.0678892	0.0105152
AS(0.013)GS(0.987)PPVPVMHS(1)PPRPVTVK			AT1G77180	DNA.synthesis/chromatin_structure	chromatin_protein_family_|_chr1:28999618-29002135_REVERSE	28.1	28.1	28.1	28	N	-0.796477	-0.47881	-1.18581	0.300818	0.0105152	0.201243	0.393769	0.583882	-0.319515	-0.404862	-0.228982	-0.140244	0.393769	0.141645	0.521839	0.748774
AS(0.039)S(0.961)IS(0.001)S(0.999)LLDSSVNR			AT4G05150	not_assigned.no_ontology	octicosapeptide/Phox/Bem1p_(PB1)_domain-containing_protein_|_chr4:2660338-2662908_FORWARD	35.1	35.1	35.1	35	N	0.54244	0.111829	-3.04378	0.464803	0.200825	0.87278	0.121335	0.36131	0.0306412	0.0310885	-2.15778	0.515364	0.806496	0.87278	0.42334	0.201243
AS(0.149)S(0.851)EETSSIDTNELITDLK			AT4G01150	not_assigned.unknown	unknown_protein_|_chr4:493548-494850_FORWARD	35.2	35.2	35.2	35	N	-0.348276	-1.45786	-0.50682	0.243321	0.630954	0.521839	0.135593	1	-0.127647	-2.22186	-0.319765	-0.0499701	0.87278	0.715001	0.200185	1
AS(0.154)HGS(0.846)DDNS(1)S(1)EPMIIDTK			AT5G23880	RNA.processing.3'_end_processing.CPSF100	DNA_binding_/_protein_binding_|_chr5:8052504-8058354_FORWARD_-_Symbols:_EMB1265,_CPSF100,_ESP5,_ATCPSF100_|_CPSF100_(CLEAVAGE_AND_POLYADENYLATION_SPECIFICITY_FACTOR_100)	27.1.3.3	27.1.3	27.1	27	N	-0.454382	0.918532	2.73508	0.268759	0.42334	0.00902344	0.148915	1	-0.205804	1.36258	4.76235	-4.38481	0.87278	0.0472018	0.200825	0.100348
AS(0.154)S(0.846)GDLDNTAIIDQILK			AT5G10540	protein.degradation	peptidase_M3_family_protein_/_thimet_oligopeptidase_family_protein_|_chr5:3328065-3334971_FORWARD	29.5	29.5	29.5	29	N	0.436244	1.47013	0.308774	2.42185	0.583882	0.00394775	0.393769	0.0678892	2.19115	0.871334	0.419662	0.137114	0.0446097	0.037373	0.200185	1
AS(0.5)S(0.5)VKIPVVSQEDAPSGETTSQLSEK			AT1G15500	transport.metabolite_transporters_at_the_mitochondrial_membrane	ATP:ADP_antiporter_|_chr1:5326290-5328874_FORWARD_-_Symbols:_ATNTT2_|_ATNTT2	34.9	34.9	34.9	34	N	-0.186391	-0.0737469	0.63666	0.736891	0.87278	0.748774	0.200825	0.100348	0.435966	0.0509255	-0.0538585	0.57643	0.200185	0.87278	1	0.583882
AS(0.531)S(0.468)AVVDS(0.001)DLDIDPK			AT1G03740	signalling.kinase.cytoplasmatic_kinase.cyclin???dependent???kinase_like	ATP_binding_/_kinase/_protein_kinase/_protein_serine/threonine_kinase_|_chr1:933512-937043_FORWARD	29.4	29.4	29.4	29	N	1.33033	-0.0925442	-0.237922	-0.799185	0.715001	0.748774	0.393769	0.0880815	1.22423	-0.503975	0.0619267	-0.301959	0.36131	0.262332	0.748774	0.336668
AS(0.865)LS(0.125)T(0.01)GNIPEMFDGRPSFTEGSGLEASPR			AT5G54440	not_assigned.unknown	unknown_protein_|_chr5:22099936-22107833_FORWARD	35.2	35.2	35.2	35	N	-0.525358	0.26701	-0.556769	-0.0469612	0.0880815	0.806496	0.141645	1	1.09433	0.955037	0.479325	-0.341615	0.624206	0.0209213	0.464702	0.522431
AS(0.958)GES(0.033)S(0.009)DSSTDLDVVSTIQNVWDK			AT1G52220	not_assigned.unknown	Bacteria_-_66_-_BEST_Arabidopsis_thaliana_protein_match_is:_PSI-P_(PHOTOSYSTEM_I_P_SUBUNIT)_-_DNA_binding_(TAIR:AT2G46820.2)_-_EXPRESSED_DURING:_13_growth_stages_-_EXPRESSED_IN:_23_plant_structures_-_Fungi_-_0_-_Has_203_Blast_hits_to_203_proteins_in_35_species:_Archae_-_0_-_INVOLVED_IN:_biological_process_unknown_-_LOCATED_IN:_chloroplast_thylakoid_membrane,_chloroplast_-_Metazoa_-_0_-_Other_Euka…	35.2	35.2	35.2	35	N	-0.0145059	0.917669	-0.23121	-1.69921	0.583882	0.465209	0.83117	0.393769	0.0456185	1.36836	-0.490439	0.61431	0.630954	0.144127	0.200185	0.521839
AS(0.997)PS(0.003)FNPLAS(0.991)PDS(0.009)DAGIEK			AT5G19520	RNA.regulation_of_transcription.putative_transcription_regulator	mechanically-gated_ion_channel_|_chr5:6585421-6588936_FORWARD_-_Symbols:_MSL9_|_MSL9_(MECHANOSENSITIVE_CHANNEL_OF_SMALL_CONDUCTANCE-LIKE_9)	27.3.67	27.3.67	27.3	27	N	-0.782631	-0.336431	-0.571998	-0.669742	0.87278	0.149541	0.393769	0.144127	-2.96827	-0.530901	-2.53351	-0.251841	0.0284597	0.0678892	0.0061699	0.630954
AS(0.998)PS(0.002)KEMS(1)PERR			AT5G64200	RNA.processing.splicing	RNA_binding_/_nucleic_acid_binding_/_nucleotide_binding_|_chr5:25681202-25683641_REVERSE_-_Symbols:_ATSC35,_SC35_|_ATSC35	27.1.1	27.1.1	27.1	27	N	0.429489	-0.0276116	0.67888	-0.0625063	0.347208	0.87278	0.327187	0.563703	-0.18758	0.0577252	-4.78849	-0.277977	0.347208	1	0.0143059	0.393769
AS(1)EDLNIVAESK			AT2G35880	not_assigned.unknown	Bacteria_-_1037_-_BEST_Arabidopsis_thaliana_protein_match_is:_unknown_protein_(TAIR:AT4G32330.3)_-_CONTAINS_InterPro_DOMAIN/s:_Targeting_for_Xklp2_(InterPro:IPR009675)_-_EXPRESSED_DURING:_13_growth_stages_-_EXPRESSED_IN:_24_plant_structures_-_Fungi_-_1700_-_Has_14997_Blast_hits_to_8919_proteins_in_586_species:_Archae_-_10_-_Metazoa_-_6567_-_Other_Eukaryotes_-_5030_(source:_NCBI_BLink)._|_chr2:150…	35.2	35.2	35.2	35	N	0.295414	0.18172	0.463005	-0.780964	0.273322	0.521839	0.83117	0.465209	0.464733	1.38118	-0.37851	-1.31719	0.174525	0.0546639	0.521839	0.149541
AS(1)ESGLNGDPNILEEVSETKR			AT2G47000	transport.ABC_transporters_and_multidrug_resistance_systems	ATPase,_coupled_to_transmembrane_movement_of_substances_/_xenobiotic-transporting_ATPase_|_chr2:19309868-19314750_REVERSE_-_Symbols:_MDR4,_PGP4,_ABCB4,_ATPGP4_|_ABCB4_(ATP_BINDING_CASSETTE_SUBFAMILY_B4)	34.16	34.16	34.16	34	N	1.20348	-0.776376	0.853029	-0.224743	0.0546639	0.109315	0.135593	0.855132	1.04513	-0.390661	0.673771	-0.0900652	0.200185	0.42334	0.336668	1
AS(1)GGGEADKSLEIGSGTADPK			AT3G63260	signalling.MAP???kinases.putative_MAP3K,_Raf-like	kinase/_protein_serine/threonine/tyrosine_kinase_|_chr3:23372881-23375007_REVERSE_-_Symbols:_ATMRK1_|_ATMRK1	29.4	29.4	29.4	29	N	-0.800626	0.12051	0.166129	-1.25147	0.0446097	0.855132	1	0.201243	-0.700406	-0.0970917	-0.262076	-0.356427	0.0446097	0.715001	0.624206	0.583882
AS(1)LGNEEELIKPPESATSTAELTTVQSENQR			AT5G09960	not_assigned.unknown	unknown_protein_|_chr5:3106320-3107829_FORWARD	35.2	35.2	35.2	35	N	1.50097	-3.67203	0.200821	-5.25291	1	0.0176221	0.77283	0.121335	3.00844	-3.82596	1.70051	-1.5194	0.273322	0.0163092	0.386476	0.200185
AS(1)LGNEEELINPFHDQPPVDTAKPK			AT5G64850	not_assigned.unknown	unknown_protein_|_chr5:25921409-25923358_FORWARD	35.2	35.2	35.2	35	N	0.121388	-0.664029	-0.137362	-0.0994531	0.521839	0.630954	0.624206	0.806496	0.0119679	-1.0069	0.431181	-0.174366	0.748774	0.336668	0.201243	1
AS(1)PEEMGDDASEIPS(0.991)PPKNT(0.009)YKDPDGGR			AT5G19910	RNA.regulation_of_transcription.unclassified	SOH1_family_protein_|_chr5:6731185-6732892_REVERSE	27.3.99	27.3.99	27.3	27	N	0.252371	-0.169892	-1.32075	0.445028	0.855132	0.583882	0.200825	0.0758002	0.954622	0.123354	-0.233851	-0.0125162	0.583882	1	0.748774	0.715001
AS(1)PEEMGDDASEIPS(1)PPK			AT5G19910	RNA.regulation_of_transcription.unclassified	SOH1_family_protein_|_chr5:6731185-6732892_REVERSE	27.3.99	27.3.99	27.3	27	N	0.247674	-1.12356	-1.28722	0.4958	0.855132	0.336668	0.286422	0.117185	0.981732	-0.511005	-0.126161	1.25042	0.273322	0.748774	1	0.0061699
AS(1)PS(0.004)KEMS(0.996)PERR			AT5G64200	RNA.processing.splicing	RNA_binding_/_nucleic_acid_binding_/_nucleotide_binding_|_chr5:25681202-25683641_REVERSE_-_Symbols:_ATSC35,_SC35_|_ATSC35	27.1.1	27.1.1	27.1	27	N	0.0589583	-0.56774	0.67888	0.18779	0.347208	0.521839	0.327187	0.141645	-0.870022	-0.473894	-4.66151	0.657833	0.0472018	0.521839	0.0143059	0.201243
ASAEAAPASGDS(1)DVNMQDAK			AT1G79920	stress.abiotic.heat	ATP_binding_|_chr1:30058632-30062744_REVERSE	20.2.1	20.2.1	20.2	20	N	0.801256	0.126082	-1.81866	-0.0678385	0.250592	0.754023	0.179712	0.855132	2.91154	0.560159	-1.33491	-0.398347	0.273322	0.327187	0.465209	0.630954
ASANSLS(1)APIK			AT4G10730	signalling.kinase.cytoplasmatic_kinase	ATP_binding_/_kinase/_protein_kinase/_protein_serine/threonine_kinase/_protein_tyrosine_kinase_|_chr4:6609418-6614883_REVERSE	29.4	29.4	29.4	29	N	-0.533709	1.23669	0.454384	-0.581163	0.262332	0.149541	0.393769	0.715001	-0.464745	1.39251	0.409215	-1.30623	0.200185	0.42334	0.521839	0.273322
ASDKEIALDS(0.053)AS(0.497)MS(0.741)S(0.71)AQEDHQEEILK			AT5G24880	not_assigned.unknown	Bacteria_-_19200_-_BEST_Arabidopsis_thaliana_protein_match_is:_calmodulin-binding_protein-related_(TAIR:AT5G10660.1)_-_EXPRESSED_DURING:_L_mature_pollen_stage,_M_germinated_pollen_stage,_4_anthesis,_petal_differentiation_and_expansion_stage_-_EXPRESSED_IN:_8_plant_structures_-_Fungi_-_18359_-_Has_195834_Blast_hits_to_92446_proteins_in_2480_species:_Archae_-_1007_-_LOCATED_IN:_cellular_component_u…	35.2	35.2	35.2	35	N	-0.263252	-0.320842	0.169282	-0.294506	0.393769	0.149541	0.605577	0.174525	0.335219	-0.23722	-0.294089	-0.469721	0.715001	0.336668	0.855132	0.0143059
ASDKEIALDSAS(1)MS(0.043)S(0.957)AQEDHQEEILK			AT5G24880	not_assigned.unknown	Bacteria_-_19200_-_BEST_Arabidopsis_thaliana_protein_match_is:_calmodulin-binding_protein-related_(TAIR:AT5G10660.1)_-_EXPRESSED_DURING:_L_mature_pollen_stage,_M_germinated_pollen_stage,_4_anthesis,_petal_differentiation_and_expansion_stage_-_EXPRESSED_IN:_8_plant_structures_-_Fungi_-_18359_-_Has_195834_Blast_hits_to_92446_proteins_in_2480_species:_Archae_-_1007_-_LOCATED_IN:_cellular_component_u…	35.2	35.2	35.2	35	N	-2.40856	-0.509954	-2.90536	0.53556	0.0176221	0.42334	0.0330063	0.144127	0.837297	-1.00996	-2.90969	0.346416	0.521839	0.0446097	0.0284597	0.273322
ASDNSVSASSST(0.001)AERES(0.989)DEDS(0.005)S(0.005)NALAVR			AT1G70320	protein.degradation.ubiquitin.E3.HECT	ubiquitin-protein_ligase_|_chr1:26488522-26501281_REVERSE_-_Symbols:_UPL2_|_UPL2_(UBIQUITIN-PROTEIN_LIGASE_2)	29.5.11.4.1	29.5.11	29.5	29	N	1.53294	-0.17938	-1.36528	-4.25121	0.286422	0.465209	0.654721	0.0388671	2.10129	-0.366249	-1.82748	-2.79796	0.286422	0.250592	0.250592	0.0446097
ASDYS(1)VS(0.007)S(0.993)AGDPFR			AT1G08680	RNA.regulation_of_transcription.unclassified	ARF_GTPase_activator/_DNA_binding_/_zinc_ion_binding_|_chr1:2762590-2768967_FORWARD_-_Symbols:_ZIGA4,_AGD14_|_ZIGA4_(ARF_GAP-like_zinc_finger-containing_protein_ZiGA4)	27.3.99	27.3.99	27.3	27	N	-1.35184	-0.611672	-1.09837	-0.0698972	0.141645	0.262332	0.0880815	0.583882	-0.600242	-1.02425	-0.383143	0.276884	1	0.0249747	0.42334	0.87278
ASDYS(1)VS(0.013)S(0.987)AGDPFR			AT1G08680	RNA.regulation_of_transcription.unclassified	ARF_GTPase_activator/_DNA_binding_/_zinc_ion_binding_|_chr1:2762590-2768967_FORWARD_-_Symbols:_ZIGA4,_AGD14_|_ZIGA4_(ARF_GAP-like_zinc_finger-containing_protein_ZiGA4)	27.3.99	27.3.99	27.3	27	N	2.17945	-0.327814	-1.05199	-0.185467	0.0550088	0.521839	0.0880815	0.522431	1.60157	-0.803292	-0.412575	0.114151	1	0.0546639	0.42334	0.630954
ASELPMS(1)PHLEQIHGEIR			AT1G48240	protein.targeting.secretory_pathway.unspecified	protein_transporter_|_chr1:17809007-17811895_REVERSE_-_Symbols:_ATNPSN12,_NPSN12_|_ATNPSN12	29.3.4.99	29.3.4	29.3	29	N	-2.40171	0.492779	0.666884	0.517093	0.0446097	0.262332	0.220671	0.179712	-2.95973	0.369828	1.47351	0.320229	0.0105152	0.521839	0.464702	0.36131
ASFIAS(1)PR			AT3G02830	RNA.regulation_of_transcription.C3H_zinc_finger_family	DNA_binding_/_nuclease/_nucleic_acid_binding_|_chr3:613802-616144_FORWARD_-_Symbols:_ZFN1_|_ZFN1_(ZINC_FINGER_PROTEIN_1)	27.3.12	27.3.12	27.3	27	N	-0.327374	0.647883	-0.124867	2.89873	0.521839	0.109315	0.669815	0.220671	0.065928	0.343599	-0.456093	2.83023	0.42334	0.109315	0.262332	0.200825
ASGS(1)PPVPVMHS(0.998)PPRPVT(0.002)VK			AT1G77180	DNA.synthesis/chromatin_structure	chromatin_protein_family_|_chr1:28999618-29002135_REVERSE	28.1	28.1	28.1	28	N	-0.796477	-0.47881	-1.18581	0.300818	0.0105152	0.201243	0.393769	0.583882	-0.319515	-0.404862	-0.228982	-0.140244	0.393769	0.141645	0.521839	0.748774
ASLGNEEELIKPPESATSTAELTTVQS(1)ENQR			AT5G09960	not_assigned.unknown	unknown_protein_|_chr5:3106320-3107829_FORWARD	35.2	35.2	35.2	35	N	0.253508	-0.598733	-0.701783	-0.818967	0.748774	0.630954	1	0.393769	1.57068	-0.437393	-0.830053	-1.11948	0.0546639	0.630954	0.87278	0.0781691
ASLQTS(0.008)KS(0.983)VS(0.008)EAR			AT2G02170	cell.organization.remorin	remorin_family_protein_|_chr2:556493-558798_REVERSE	27.3.99	27.3.99	27.3	27	N	0.126991	0.174323	-0.0959542	-0.853402	0.87278	0.715001	0.522431	0.669815	-1.00027	0.246603	0.780695	-1.53574	0.273322	0.465209	0.109315	0.36131
ASNPSGNSEIS(1)PDAS(1)PVEEK			AT5G05190	not_assigned.unknown	unknown_protein_|_chr5:1541521-1544137_FORWARD	35.2	35.2	35.2	35	N	0.893676	-0.0763382	-0.200604	0.681126	0.0546639	0.87278	0.456057	0.100348	0.602351	0.730272	0.515575	0.410048	0.0284597	0.336668	0.583882	0.36131
ASPSFNPLAS(1)PDS(1)DAGIEK			AT5G19520	RNA.regulation_of_transcription.putative_transcription_regulator	mechanically-gated_ion_channel_|_chr5:6585421-6588936_FORWARD_-_Symbols:_MSL9_|_MSL9_(MECHANOSENSITIVE_CHANNEL_OF_SMALL_CONDUCTANCE-LIKE_9)	27.3.67	27.3.67	27.3	27	N	-1.20153	0.382634	-0.9527	0.413567	1	0.109315	0.196706	0.347208	-2.83674	0.243914	-1.35626	0.355388	0.0678892	0.87278	0.0249747	0.36131
ASQNNSYDNKS(1)PLHK			AT3G25070	stress.biotic	protein_binding_|_chr3:9132310-9134030_FORWARD_-_Symbols:_RIN4_|_RIN4_(RPM1_INTERACTING_PROTEIN_4)	20.1	20.1	20.1	20	N	0.0320697	0.279718	-0.299122	-0.700023	1	0.630954	0.288844	0.100348	2.0551	0.269651	0.466011	-0.139179	0.393769	0.262332	0.0209213	0.83117
ASQNTQPVDNSQQSVIDS(0.999)DGAGAS(0.001)ISNGPLK			AT3G23980	not_assigned.no_ontology	unknown_protein_|_chr3:8662433-8667752_REVERSE	35.1	35.1	35.1	35	N	-0.0318561	0.783998	-0.444796	3.00365	0.748774	0.149541	0.135593	0.0282801	0.4868	-0.36571	0.0616354	-0.211706	0.262332	0.521839	0.87278	0.916815
ASS(1)FIRGGTDQLQTAR			AT3G11820	cell.vesicle_transport	SNAP_receptor/_protein_anchor_|_chr3:3729305-3731116_REVERSE_-_Symbols:_SYP121,_AT-SYR1,_ATSYP121,_SYR1,_ATSYR1,_PEN1_|_SYP121_(SYNTAXIN_OF_PLANTS_121)	31.4	31.4	31.4	31	N	-0.855473	-0.134459	-0.0468174	0.636959	0.336668	0.630954	0.796253	0.601508	0.0297819	0.0546335	-0.22388	-0.790806	0.87278	0.87278	0.630954	0.0472018
ASS(1)FVYS(1)PGR			AT1G08680	RNA.regulation_of_transcription.unclassified	ARF_GTPase_activator/_DNA_binding_/_zinc_ion_binding_|_chr1:2762590-2768967_FORWARD_-_Symbols:_ZIGA4,_AGD14_|_ZIGA4_(ARF_GAP-like_zinc_finger-containing_protein_ZiGA4)	27.3.99	27.3.99	27.3	27	N	-0.240789	0.254808	-0.184646	-3.93518	0.0678892	0.521839	0.624206	0.0707011	-0.297661	1.00003	-0.926396	-3.70625	0.117185	0.465209	0.0472018	0.144127
ASS(1)SVSTLYK			AT4G03550	minor_CHO_metabolism.callose	1,3-beta-glucan_synthase/_transferase,_transferring_glycosyl_groups_|_chr4:1573348-1579696_FORWARD_-_Symbols:_ATGSL05,_GSL05,_ATGSL5,_PMR4,_GSL5_|_ATGSL05_(GLUCAN_SYNTHASE-LIKE_5)	3.6	3.6	3.6	3	N	0.221923	2.46283	0.942042	-0.698627	0.521839	0.200825	0.327187	0.273322	0.0674422	3.10426	-0.00937086	-0.537253	0.521839	0.135593	1	0.336668
ASSDKQT(0.793)S(0.207)PKPPPS(0.983)PS(0.017)PLR			AT3G46440	cell_wall.precursor_synthesis.UXS	UDP-glucuronate_decarboxylase/_catalytic_|_chr3:17089045-17091875_REVERSE_-_Symbols:_UXS5_|_UXS5	10.1.5	10.1.5	10.1	10	N	-0.979942	0.788972	-0.106418	-3.86973	0.0284597	0.0061699	1	0.393769	-0.517698	0.688114	0.025511	-4.02686	0.583882	0.037373	0.87278	0.36131
ASSGIEAHS(1)DEANISNNMSDR			AT4G02510	protein.targeting.chloroplast	transmembrane_receptor_|_chr4:1104766-1109600_FORWARD_-_Symbols:_TOC159,_TOC86,_PPI2,_TOC160,_ATTOC159_|_TOC159_(TRANSLOCON_AT_THE_OUTER_ENVELOPE_MEMBRANE_OF_CHLOROPLASTS_159)	29.3.3	29.3.3	29.3	29	N	-4.14062	-0.300643	-0.160761	0.558959	0.0678892	0.630954	0.669815	0.465209	0.133936	-0.115758	0.0759501	0.444002	0.42334	0.87278	0.855132	0.87278
ASTS(0.011)S(0.989)DGMEEERDSEIEDEIADEIAR			AT2G12550	protein.degradation.ubiquitin	ubiquitin-associated_(UBA)/TS-N_domain-containing_protein_|_chr2:5114868-5118747_FORWARD	29.5.11	29.5.11	29.5	29	N	2.68802	-0.698934	-0.384821	0.950733	0.0678892	0.109315	1	0.0446097	2.50538	-0.115851	0.0307836	0.549926	0.0176221	0.748774	0.624206	0.200185
ASVS(1)DNGHGSEFSFER			AT3G60600	DNA.unspecified	protein_binding_|_chr3:22400395-22402702_FORWARD_-_Symbols:_VAP27-1,_VAP,_(AT)VAP,_VAP27_|_VAP_(VESICLE_ASSOCIATED_PROTEIN)	28.99	28.99	28.99	28	N	-2.28445	-0.163695	0.0840459	-0.327249	0.0880815	0.630954	0.806496	0.250592	0.580944	-0.0994135	-0.0180235	0.0378416	0.262332	0.748774	0.855132	0.806496
AT(0.001)T(0.015)GY(0.007)GLRS(0.98)PVKS(0.997)PIR			AT1G34320	not_assigned.unknown	unknown_protein_|_chr1:12520179-12524370_FORWARD	35.2	35.2	35.2	35	N	-0.386589	0.155787	-2.95711	-0.99557	0.855132	0.273322	0.135593	0.0388671	0.429918	0.206065	-2.98552	-0.321167	0.36131	1	0.0550088	0.715001
AT(0.001)T(0.999)PVGRS(0.997)PVT(0.217)S(0.786)PVR			AT1G67590	cell.organization.remorin	remorin_family_protein_|_chr1:25333058-25334647_REVERSE	27.3.67	27.3.67	27.3	27	N	0.447248	-0.840489	0.287098	-0.584579	0.149541	0.630954	0.669815	0.36131	0.92621	-2.85488	0.243649	-1.51753	0.0249747	0.135593	0.521839	0.0546639
AT(0.001)T(0.999)PVGRS(1)PVT(0.348)S(0.652)PVR			AT1G67590	cell.organization.remorin	remorin_family_protein_|_chr1:25333058-25334647_REVERSE	27.3.67	27.3.67	27.3	27	N	0.666917	0.524005	-0.717461	-0.343114	0.144127	0.200185	0.10105	0.583882	-1.4922	-0.577402	-0.1486	-0.685816	0.327187	0.521839	0.754023	0.0781691
AT(0.08)T(0.922)PIRS(0.996)PIS(0.561)S(0.465)EPS(0.512)S(0.464)PGR			AT2G02170	cell.organization.remorin	remorin_family_protein_|_chr2:556493-558798_REVERSE	27.3.99	27.3.99	27.3	27	N	0.0441405	-2.56523	-0.229972	3.20193	0.462433	0.0678892	0.654721	0.0446097	0.386512	-0.898892	1.69347	-0.58621	0.855132	0.149541	1	0.336668
AT(0.103)T(0.122)QS(0.606)HT(0.436)S(0.733)DLTSEEQPASLDIMK			AT3G13060	not_assigned.unknown	Bacteria_-_8_-_BEST_Arabidopsis_thaliana_protein_match_is:_ECT2_-_CONTAINS_InterPro_DOMAIN/s:_YT521-B-like_protein_(InterPro:IPR007275)_-_EXPRESSED_DURING:_15_growth_stages_-_EXPRESSED_IN:_24_plant_structures_-_FUNCTIONS_IN:_molecular_function_unknown_-_Fungi_-_103_-_Has_1007_Blast_hits_to_965_proteins_in_147_species:_Archae_-_0_-_INVOLVED_IN:_biological_process_unknown_-_LOCATED_IN:_cellular_com…	35.2	35.2	35.2	35	N	0.771127	-0.099678	-2.22999	-0.680124	0.201243	0.87278	0.438578	0.144127	0.600725	-0.243047	-1.66876	-0.178451	0.109315	0.630954	0.36131	0.42334
AT(0.176)T(0.176)PVGRS(0.648)PVT(0.943)S(0.057)PVR			AT1G67590	cell.organization.remorin	remorin_family_protein_|_chr1:25333058-25334647_REVERSE	27.3.67	27.3.67	27.3	27	N	1.57834	-0.226829	-0.645743	-0.0909089	0.201243	0.630954	0.0143059	1	0.20477	-0.417747	0.531935	0.384987	0.327187	0.465209	0.36131	0.916815
AT(0.556)S(0.444)PQPDGPSSTGGSLK			AT1G59610	misc.dynamin	GTPase_|_chr1:21893221-21901086_FORWARD_-_Symbols:_ADL3,_CF1_|_ADL3_(ARABIDOPSIS_DYNAMIN-LIKE_3)	26.17	26.17	26.17	26	N	0.104248	-0.530856	1.03279	-0.259358	0.855132	0.200185	0.0526323	0.624206	0.593291	-0.387411	0.0285675	0.0471738	0.100348	0.336668	0.601508	0.806496
ATADEFS(1)DEDTSPIEEVR			AT5G64410	transport.peptides_and_oligopeptides	oligopeptide_transporter_|_chr5:25750845-25755052_REVERSE_-_Symbols:_ATOPT4,_OPT4_|_OPT4_(OLIGOPEPTIDE_TRANSPORTER_4)	34.13	34.13	34.13	34	N	-0.440325	0.00581248	-0.335021	-0.0890741	0.36131	0.630954	0.393769	0.465209	-0.0837591	0.0970993	-0.288514	-0.736995	0.583882	0.748774	0.521839	0.0446097
ATDILQGS(0.596)PVES(0.361)GPT(0.521)T(0.521)PLPDKK			AT1G20670	RNA.regulation_of_transcription.Bromodomain_proteins	DNA-binding_bromodomain-containing_protein_|_chr1:7164190-7168021_REVERSE	27.3.42	27.3.42	27.3	27	N	1.05577	-0.189203	-0.335881	-0.315336	0.144127	0.630954	0.135593	0.715001	0.0623277	-0.931324	-0.171811	-0.0784652	0.748774	0.0546639	0.630954	0.87278
ATETLDEKT(1)PEVNS(1)PAKEEIDVVPK			AT5G63550	not_assigned.unknown	BEST_Arabidopsis_thaliana_protein_match_is:_unknown_protein_(TAIR:AT3G48710.1)._|_chr5:25444672-25448172_FORWARD_-_CONTAINS_InterPro_DOMAIN/s:_DEK,_C-terminal_(InterPro:IPR014876)_-_EXPRESSED_IN:_guard_cell	35.2	35.2	35.2	35	N	-0.985271	-1.26833	-1.30867	-0.563233	0.109315	0.200185	0.200825	0.121335	-0.152357	-1.28854	-0.786855	-0.169283	0.521839	0.149541	0.336668	0.521839
ATETTIDQTLPIGTSQADQT(0.057)PS(0.555)LVS(0.361)DKDDQT(0.026)PK			AT5G40450	not_assigned.unknown	unknown_protein_|_chr5:16184650-16193678_REVERSE	35.2	35.2	35.2	35	N	-0.150906	-1.29562	-0.0232716	0.312079	0.855132	0.0176221	0.83117	0.121335	-0.253331	-0.226573	0.549826	-0.317496	0.715001	0.521839	0.0781691	0.201243
ATETVLATAVS(1)NGK			AT4G14040	metal_handling	selenium_binding_|_chr4:8100349-8102875_REVERSE_-_Symbols:_EDA38,_SBP2_|_SBP2_(SELENIUM-BINDING_PROTEIN_2)	15	15	15	15	N	0.940515	0.972789	-0.668056	-0.535361	0.0105152	0.109315	0.0550088	0.179712	0.503408	-0.693428	-0.510363	2.20842	0.0274863	0.286422	0.149541	0.0678892
ATKLES(1)FKVVEK			AT3G28690	signalling.kinase.RLCK.receptor_like_cytoplasmatic_kinase_VII	protein_kinase,_putative_|_chr3:10755445-10757868_FORWARD	29.4.1.57	29.4.1	29.4	29	N	0.1569	0.252106	-2.47433	-0.960926	0.87278	0.42334	0.200825	0.0880815	0.174814	0.897699	-2.75211	-0.309568	0.630954	0.262332	0.273322	0.715001
ATNPDS(0.953)NGS(0.88)S(0.147)HGT(0.02)GLDMVTPVSGR			AT1G67230	not_assigned.no_ontology	Symbols:_LINC1_|_LINC1_(LITTLE_NUCLEI1)_|_chr1:25151270-25156323_REVERSE	35.1	35.1	35.1	35	N	4.12723	-0.0515208	-1.36196	-0.586588	0.0678892	1	0.0880815	0.248213	3.78616	-1.56602	-4.76667	-0.226274	0.0284597	0.174525	0.0105152	0.386476
ATNPDS(0.998)NGS(0.801)S(0.198)HGT(0.003)GLDMVTPVSGR			AT1G67230	not_assigned.no_ontology	Symbols:_LINC1_|_LINC1_(LITTLE_NUCLEI1)_|_chr1:25151270-25156323_REVERSE	35.1	35.1	35.1	35	N	0.813087	-0.272746	-1.09822	-0.929872	0.262332	0.624206	0.200825	0.624206	1.53586	-0.393036	-0.671577	-1.20568	0.0546639	0.327187	0.336668	0.624206
ATS(1)ALSEAK			AT2G30930	not_assigned.unknown	unknown_protein_|_chr2:13162369-13163398_FORWARD	35.2	35.2	35.2	35	N	-0.818014	0.0579979	-0.643387	-0.97589	0.748774	0.748774	0.393769	0.522431	-0.708601	2.86325	-0.273152	0.410169	0.87278	0.0163092	0.748774	0.336668
ATS(1)PQPDGPTAGGSLK			AT1G10290	misc.dynamin	GTPase_|_chr1:3370558-3377463_FORWARD_-_Symbols:_ADL6,_DRP2A_|_ADL6_(DYNAMIN-LIKE_PROTEIN_6)	26.17	26.17	26.17	26	N	0.0382319	-0.293661	-1.52361	-0.415764	0.87278	0.630954	0.0880815	0.250592	0.425041	0.312747	-0.613909	0.360515	0.748774	0.87278	0.262332	0.465209
ATT(0.002)ERDWS(0.998)ENS(1)GDRR			AT1G13190	RNA.RNA_binding	RNA_recognition_motif_(RRM)-containing_protein_|_chr1:4498881-4501613_FORWARD	27.4	27.4	27.4	27	N	0.567945	0.275305	0.0489066	-1.0154	0.174525	0.83117	1	0.201243	0.448251	2.27432	0.00187171	-0.0943602	0.201243	0.0105152	0.748774	0.855132
ATT(0.021)PVGRS(0.975)PVT(0.059)S(0.945)PVR			AT1G67590	cell.organization.remorin	remorin_family_protein_|_chr1:25333058-25334647_REVERSE	27.3.67	27.3.67	27.3	27	N	0.0864736	0.386201	-0.34314	-1.78136	0.87278	0.117185	0.286422	0.0880815	0.0407561	-0.674505	0.199115	-1.4032	1	0.0061699	0.262332	0.262332
ATT(0.033)PIRS(0.953)PIS(0.172)S(0.839)EPS(0.54)S(0.463)PGR			AT2G02170	cell.organization.remorin	remorin_family_protein_|_chr2:556493-558798_REVERSE	27.3.99	27.3.99	27.3	27	N	0.469913	-0.779757	1.09277	3.35495	0.135593	0.715001	0.0707011	0.0446097	0.235517	-0.407893	2.8323	-0.372365	0.336668	0.855132	0.0163092	0.200185
ATT(0.049)PIRS(0.933)PIS(0.309)S(0.709)EPS(0.676)S(0.324)PGR			AT2G02170	cell.organization.remorin	remorin_family_protein_|_chr2:556493-558798_REVERSE	27.3.99	27.3.99	27.3	27	N	0.607868	-0.896227	-4.37381	-0.41125	0.327187	0.144127	0.0201368	0.179712	0.222756	-0.904074	-3.67062	-0.598749	0.601508	0.200825	0.0061699	0.201243
ATT(1)PTPDKEPLLKK			AT1G15340	RNA.regulation_of_transcription.Methyl_binding_domain_proteins	DNA_binding_/_methyl-CpG_binding_|_chr1:5275677-5277689_REVERSE_-_Symbols:_MBD10_|_MBD10	27.3.59	27.3.59	27.3	27	N	-1.28101	-1.86587	-0.717207	-0.430087	0.037373	1	0.563703	0.715001	-0.0499063	-0.927159	-0.479532	-0.677773	0.630954	0.87278	0.522431	0.42334
AVDEMS(1)DGEPLVS(0.549)FLKKS(0.451)PEGIDAK			AT5G10950	not_assigned.no_ontology	cylicin-related_|_chr5:3459273-3461734_REVERSE	35.1	35.1	35.1	35	N	0.345512	0.163172	-0.579948	0.923651	0.262332	0.583882	0.286422	0.144127	0.437869	0.33771	0.279582	0.393358	0.42334	0.521839	0.748774	0.262332
AVDEMS(1)DGEPLVSFLK			AT5G10950	not_assigned.no_ontology	cylicin-related_|_chr5:3459273-3461734_REVERSE	35.1	35.1	35.1	35	N	-2.2765	-0.00687226	-1.83361	0.599204	0.144127	0.855132	0.0880815	0.754023	-0.536742	1.18711	-0.795544	0.868313	0.583882	0.336668	0.336668	0.273322
AVGEAEDVS(0.123)NS(0.123)S(0.123)S(0.509)EDRT(0.123)R			AT1G62300	RNA.regulation_of_transcription.WRKY_domain_transcription_factor_family	transcription_factor_|_chr1:23016683-23019279_REVERSE_-_Symbols:_WRKY6,_ATWRKY6_|_WRKY6	27.3.32	27.3.32	27.3	27	N	0.0159536	-0.389628	-0.453396	1.75786	1	0.262332	0.286422	0.0550088	0.239061	0.184236	-0.241896	-0.0808734	1	0.748774	0.336668	0.87278
AVLDRT(0.008)ES(0.975)S(0.037)AS(0.98)HHS(1)DEEAR			AT2G26280	DNA.synthesis/chromatin_structure	ATP_binding_/_damaged_DNA_binding_/_protein_binding_|_chr2:11187733-11191337_REVERSE_-_Symbols:_CID7_|_CID7	28.1	28.1	28.1	28	N	-7.78077	0.298459	-4.80762	0.397914	0.0330063	0.462433	0.121335	0.462433	-0.646867	0.933456	-4.71548	0.330416	0.521839	0.624206	0.135593	0.220671
AVLDRT(0.034)ES(0.949)S(0.017)AS(1)HHSDEEAR			AT2G26280	DNA.synthesis/chromatin_structure	ATP_binding_/_damaged_DNA_binding_/_protein_binding_|_chr2:11187733-11191337_REVERSE_-_Symbols:_CID7_|_CID7	28.1	28.1	28.1	28	N	0.208169	-0.0178352	0.52693	0.0636333	1	1	0.286422	0.855132	3.97159	-0.14079	0.262833	-0.152346	0.83117	0.87278	0.262332	0.630954
AVLDRT(0.062)ES(0.644)S(0.644)AS(0.644)HHS(0.006)DEEAR			AT2G26280	DNA.synthesis/chromatin_structure	ATP_binding_/_damaged_DNA_binding_/_protein_binding_|_chr2:11187733-11191337_REVERSE_-_Symbols:_CID7_|_CID7	28.1	28.1	28.1	28	N	0.315082	0.0606271	-0.280583	0.117778	0.273322	0.521839	0.624206	0.464702	0.476592	0.310698	-1.05959	-0.538918	0.141645	0.42334	0.0176221	0.624206
AVLDRT(0.132)ES(0.86)S(0.01)AS(0.998)HHS(1)DEEAR			AT2G26280	DNA.synthesis/chromatin_structure	ATP_binding_/_damaged_DNA_binding_/_protein_binding_|_chr2:11187733-11191337_REVERSE_-_Symbols:_CID7_|_CID7	28.1	28.1	28.1	28	N	-1.78971	-0.526051	-0.54478	-0.430466	0.42334	0.262332	0.220671	0.200825	-0.573556	0.0371079	-0.179242	0.107373	1	0.87278	0.806496	0.336668
AVPYTGGDIKKS(1)GELGR			AT4G22290	protein.degradation.ubiquitin	ubiquitin_thiolesterase_|_chr4:11782905-11785816_REVERSE	29.5.11	29.5.11	29.5	29	N	0.473392	-0.107423	-0.167639	1.20032	0.200185	0.855132	0.669815	0.250592	-0.582782	0.230353	-0.234444	-0.107438	0.149541	0.521839	0.465209	0.916815
AVQRS(0.683)S(0.718)S(0.598)PNEDRGENQLVVYDLK			AT5G35330	RNA.regulation_of_transcription.Methyl_binding_domain_proteins	DNA_binding_/_DNA_demethylase_|_chr5:13523475-13525787_REVERSE_-_Symbols:_MBD02,_MBD2,_ATMBD2_|_MBD02_(METHYL-CPG-BINDING_DOMAIN_PROTEIN_02)	27.3.59	27.3.59	27.3	27	N	1.54408	0.78975	2.5998	0.779957	0.624206	0.00648531	0.0143059	0.0446097	-0.564962	0.759085	0.535725	0.514891	0.563703	0.00394775	0.220671	0.149541
AVS(1)ATKVITEGEDQA			AT1G59359	protein.synthesis.ribosomal_protein.eukaryotic.40S_subunit.S2	40S_ribosomal_protein_S2_(RPS2B)_|_chr1:21842304-21843745_REVERSE	29.2.1.2.1.2	29.2.1	29.2	29	N	-0.363389	0.586765	0.943369	0.131674	0.87278	0.42334	0.135593	1	0.244873	0.825998	-0.0894804	-0.116336	0.87278	0.149541	0.855132	1
AVTGGGGGGGGS(1)DVELVSK			AT2G32080	RNA.regulation_of_transcription.unclassified	nucleic_acid_binding_|_chr2:13642237-13644166_REVERSE_-_Symbols:_PUR_ALPHA-1_|_PUR_ALPHA-1	27.3.99	27.3.99	27.3	27	N	-0.682733	0.879197	-1.77636	-0.25389	0.262332	0.149541	0.0550088	0.855132	-0.221744	0.91747	-0.678379	-0.0318729	0.630954	0.149541	0.42334	0.583882
AVVAS(0.999)PS(0.001)QENPR			AT2G17700	signalling.MAP???kinases.putative_MAP3K,_Raf-like	protein_kinase_family_protein_|_chr2:7685388-7689436_REVERSE	29.4	29.4	29.4	29	N	-0.724911	0.143795	0.389816	0.205107	0.141645	0.583882	0.462433	0.855132	-0.291851	-0.238627	0.494175	0.286533	0.327187	0.522431	0.347208	0.630954
AVVDS(1)DLS(1)DEEVGTVK			AT1G15280	not_assigned.no_ontology.glycine_rich_proteins	glycine-rich_protein_|_chr1:5252317-5256751_FORWARD	35.1.40	35.1.40	35.1	35	N	1.53516	0.27997	-1.33547	-0.400346	0.0446097	0.42334	0.438578	0.135593	0.267743	0.548337	-0.341424	0.14498	0.220671	0.336668	0.521839	0.748774
AWTLEGES(1)DDEEGHPEEK			AT1G20920	RNA.processing.RNA_helicase	DEAD_box_RNA_helicase,_putative_|_chr1:7285114-7289778_FORWARD	27.1.2	27.1.2	27.1	27	N	0.381202	1.60055	-0.212415	-0.237292	0.220671	0.135593	0.462433	0.855132	-0.00205229	0.60524	0.263787	-0.0254637	0.77283	0.393769	0.806496	0.87278
AYGGGGGSS(0.055)S(0.945)PHHQNQAQAEILR			AT5G66870	RNA.regulation_of_transcription.AS2,Lateral_Organ_Boundaries_Gene_Family	Symbols:_ASL1,_LBD36_|_ASL1_|_chr5:26705862-26708676_FORWARD	27.3.37	27.3.37	27.3	27	N	0.885669	-0.301448	0.192576	-0.663696	0.0758002	0.521839	1	0.0678892	0.532855	0.403518	-0.53657	0.091279	0.250592	0.200185	0.174525	0.87278
AYHPAYTET(0.002)MS(0.019)MGGGS(0.969)S(0.969)HGGGQQY(0.042)VPFATSSGSLR			AT4G11850	lipid_metabolism.lipid_degradation.lysophospholipases.phospholipase_D	phospholipase_D_|_chr4:7129123-7133200_REVERSE_-_Symbols:_PLDGAMMA1,_MEE54_|_PLDGAMMA1	11.9.3.1	11.9.3	11.9	11	N	-0.480396	0.260571	-0.0669005	0.39903	0.327187	0.521839	0.83117	0.583882	3.55644	-0.250481	-0.498978	0.379633	0.286422	0.630954	0.200825	0.109315
DAAALETQS(1)PEDFDQPSPLRK			AT1G71880	transport.sugars.sucrose	carbohydrate_transmembrane_transporter/_sucrose:hydrogen_symporter/_sugar:hydrogen_symporter_|_chr1:27054180-27056341_FORWARD_-_Symbols:_SUC1,_ATSUC1_|_SUC1_(Sucrose-proton_symporter_1)	34.2.1	34.2.1	34.2	34	N	-0.350875	0.505955	-0.037827	3.5185	0.262332	0.393769	0.83117	0.0864107	0.106779	0.249623	-0.105089	3.13486	0.87278	0.42334	0.748774	0.0550088
DADS(1)PVHSNDAEEEMIR			AT4G00752	protein.degradation	UBX_domain-containing_protein_|_chr4:317564-320895_REVERSE	29.5	29.5	29.5	29	N	1.5189	-2.1853	-2.71965	-0.500232	0.0880815	0.100348	0.0550088	0.583882	1.61623	-0.855068	-2.78321	-0.154519	0.806496	0.42334	0.0190165	0.87278
DAETVNQTSHPTEEEAQVTVSSNADVEDS(0.046)HET(0.305)VS(0.649)PR			AT4G32330	not_assigned.unknown	Bacteria_-_347_-_BEST_Arabidopsis_thaliana_protein_match_is:_unknown_protein_(TAIR:AT2G25480.1)_-_CONTAINS_InterPro_DOMAIN/s:_Targeting_for_Xklp2_(InterPro:IPR009675)_-_EXPRESSED_DURING:_13_growth_stages_-_EXPRESSED_IN:_23_plant_structures_-_Fungi_-_461_-_Has_4728_Blast_hits_to_3313_proteins_in_331_species:_Archae_-_4_-_INVOLVED_IN:_biological_process_unknown_-_LOCATED_IN:_cellular_component_unkn…	35.2	35.2	35.2	35	N	-0.425366	0.108937	0.35528	3.73646	0.630954	1	0.200825	0.00902344	0.00399758	-0.336253	0.258092	0.758313	0.87278	0.393769	0.521839	0.0162936
DAFS(1)DSDMS(1)VEELR			AT3G21060	development.unspecified	transducin_family_protein_/_WD-40_repeat_family_protein_|_chr3:7377434-7380213_FORWARD	33.99	33.99	33.99	33	N	0.650656	-0.0975322	0.8436	-0.637157	0.42334	0.87278	0.10105	0.100348	0.270284	0.190504	0.317048	-0.415045	0.521839	0.336668	0.583882	0.200185
DAGDSNSGLS(1)PKPK			AT4G28080	not_assigned.unknown	binding_|_chr4:13948603-13957840_REVERSE	35.2	35.2	35.2	35	N	0.189433	0.978621	-0.0314029	-1.31704	0.521839	0.327187	1	0.327187	-0.0744215	2.2449	0.106304	-0.978264	0.521839	0.0880815	0.855132	0.347208
DAGGGVS(1)GEEMPSW			AT2G38880	RNA.regulation_of_transcription.CCAAT_box_binding_factor_family,_HAP3	transcription_factor_|_chr2:16238492-16240476_FORWARD_-_Symbols:_NF-YB1_|_NF-YB1_(NUCLEAR_FACTOR_Y,_SUBUNIT_B1)	27.3.15	27.3.15	27.3	27	N	-0.45688	1.15908	-0.590505	0.00207537	0.42334	0.100348	1	0.715001	-0.122037	2.22592	-0.0694902	-0.713804	0.630954	0.0105871	0.87278	0.200185
DAS(0.631)RAS(0.369)LGNEEELINPFHDQPPVDTAKPK			AT5G64850	not_assigned.unknown	unknown_protein_|_chr5:25921409-25923358_FORWARD	35.2	35.2	35.2	35	N	-0.690663	-0.713523	-0.570305	0.398082	0.0781691	0.0282801	0.0880815	0.77283	-0.435615	-0.3612	-0.611504	-0.0224755	0.149541	0.273322	0.200185	0.393769
DAT(0.004)EIQQPAAT(0.078)DIS(0.918)IKK			AT5G23450	lipid_metabolism.'exotics'_(steroids,_squalene_etc).sphingolipids	D-erythro-sphingosine_kinase/_diacylglycerol_kinase_|_chr5:7904708-7909585_REVERSE_-_Symbols:_ATLCBK1_|_ATLCBK1_(A._THALIANA_LONG-CHAIN_BASE_(LCB)_KINASE_1)	11.8.1	11.8.1	11.8	11	N	0.269327	0.487688	0.0472411	-0.350605	0.521839	0.149541	1	0.286422	0.107482	0.842701	-0.00360027	0.0380817	0.87278	0.109315	0.87278	1
DATKEYS(1)DS(1)EKETSLK			AT5G53440	not_assigned.unknown	unknown_protein_|_chr5:21683679-21687970_REVERSE	35.2	35.2	35.2	35	N	-1.12854	0.089135	-3.21487	-0.0907287	0.630954	0.87278	0.200825	0.715001	-0.108838	0.268716	-2.72246	-0.278249	0.748774	0.149541	0.83117	0.522431
DAVAGAPINVTGSASGSNSATIPSMFPAGS(0.002)APPLS(0.998)PR			AT5G28900	protein.postranslational_modification	calcium-binding_EF_hand_family_protein_|_chr5:10925635-10930338_FORWARD	29.4	29.4	29.4	29	N	-3.36166	2.08054	0.194696	2.63075	0.109315	0.393769	0.83117	0.0864107	-0.00297369	1.45728	-0.182234	-1.82877	0.748774	1	0.583882	0.0274863
DDDEKIDDTAT(0.004)S(0.996)ENEVTEIEK			AT5G01400	RNA.processing.3'_end_processing.Symplekin	binding_|_chr5:162550-171072_REVERSE_-_Symbols:_ESP4_|_ESP4_(ENHANCED_SILENCING_PHENOTYPE_4)	27.1.3.16	27.1.3	27.1	27	N	-3.08863	1.84293	-1.94484	-0.579106	0.336668	0.200825	0.200825	0.465209	-3.26469	0.1068	-0.560988	-0.562613	0.286422	0.624206	0.748774	0.42334
DDFDSGLLS(1)DEDLQDDDLEASASK			AT1G69070	not_assigned.unknown	Bacteria_-_18692_-_CONTAINS_InterPro_DOMAIN/s:_Nop14-like_protein_(InterPro:IPR007276)_-_EXPRESSED_DURING:_13_growth_stages_-_EXPRESSED_IN:_23_plant_structures_-_Fungi_-_6782_-_Has_64668_Blast_hits_to_30830_proteins_in_1152_species:_Archae_-_207_-_INVOLVED_IN:_biological_process_unknown_-_LOCATED_IN:_cellular_component_unknown_-_Metazoa_-_20758_-_Other_Eukaryotes_-_15529_(source:_NCBI_BLink)._|_c…	35.2	35.2	35.2	35	N	-1.81085	1.28622	-3.45529	-1.11585	0.336668	0.0678892	0.0880815	0.465209	0.519339	-0.639004	-2.93522	-3.52808	0.336668	0.273322	0.200825	0.0678892
DDVT(0.002)S(0.997)PGGT(0.001)TIAGVHELEK			AT5G14800	amino_acid_metabolism.degradation.glutamate_family.arginine	pyrroline-5-carboxylate_reductase_|_chr5:4785960-4787839_REVERSE_-_Symbols:_P5CR,_AT-P5R,_AT-P5C1,_EMB2772_|_P5CR_(PYRROLINE-5-_CARBOXYLATE_(P5C)_REDUCTASE)	13.2.2.3	13.2.2	13.2	13	N	-3.14343	0.00125798	-0.242829	0.549221	0.0678892	0.754023	0.0880815	0.465209	-0.217889	-0.0830128	0.66021	0.0283723	1	0.754023	0.583882	0.87278
DEGLGS(1)INQR			AT2G35050	signalling.MAP???kinases.putative_MAP3K,_Raf-like	protein_kinase_family_protein_|_chr2:14769708-14775035_FORWARD	29.4	29.4	29.4	29	N	0.109283	-1.05131	0.465409	4.11575	0.748774	0.0864107	0.0550088	0.0143059	0.20873	0.215759	-0.388633	3.36128	0.42334	0.462433	0.200185	0.0550088
DENHLFPDAIGHHIQGVT(1)VHDGEWDSHEAIK			AT2G01530	stress.abiotic.unspecified	copper_ion_binding_|_chr2:239705-240520_FORWARD_-_Symbols:_MLP329_|_MLP329_(MLP-LIKE_PROTEIN_329)	20.2.99	20.2.99	20.2	20	N	-2.62727	0.0535394	-0.508049	0.146461	0.754023	0.630954	0.200825	0.601508	-2.90228	-0.152506	-0.313583	-0.300329	0.347208	0.748774	0.583882	0.347208
DET(0.007)KPEET(0.992)PIAS(0.001)EFEQK			AT1G76180	stress.abiotic.unspecified	calcium_ion_binding_|_chr1:28586773-28587877_REVERSE_-_Symbols:_ERD14_|_ERD14_(EARLY_RESPONSE_TO_DEHYDRATION_14)	20.2.99	20.2.99	20.2	20	N	0.664562	-0.551044	-0.108952	0.128666	0.522431	0.149541	0.83117	0.465209	0.790382	-0.0247487	-0.289202	0.254356	0.462433	0.748774	0.583882	0.42334
DETEFRPS(1)PAHNER			AT5G48657	not_assigned.no_ontology	defense_protein-related_|_chr5:19733917-19735489_REVERSE	35.1	35.1	35.1	35	N	-4.037	-0.290023	-0.091969	1.76444	0.100348	0.754023	0.669815	0.601508	0.310206	0.879018	0.129829	2.21149	0.630954	0.347208	0.87278	0.100348
DEVS(1)DDEATIEQTLK			AT1G58200	cell.division.plastid	ion_channel_|_chr1:21548187-21553085_REVERSE_-_Symbols:_MSL3_|_MSL3_(MscS-LIKE_3)	31.2.5	31.2.5	31.2	31	N	-2.82106	0.463524	0.761273	-0.0597515	0.201243	0.336668	0.200825	1	0.468024	0.497131	1.36069	-0.507858	0.42334	0.0781691	0.0284597	0.630954
DFGS(1)MNMDELLK			AT3G19290	hormone_metabolism.abscisic_acid.signal_transduction	DNA_binding_/_protein_binding_/_transcription_activator/_transcription_factor_|_chr3:6687140-6690123_FORWARD_-_Symbols:_ABF4,_AREB2_|_ABF4_(ABRE_BINDING_FACTOR_4)	17.1.2	17.1.2	17.1	17	N	-1.74007	0.773874	0.604777	0.305344	0.144127	0.100348	0.386476	0.715001	0.186332	1.00867	-0.00780914	0.227631	0.748774	0.0176221	1	0.336668
DFMPS(0.988)DT(0.053)DFS(0.782)T(0.178)K			AT3G63460	not_assigned.no_ontology	WD-40_repeat_family_protein_|_chr3:23430644-23437344_REVERSE	35.1	35.1	35.1	35	N	-0.784062	1.28481	-2.76618	-2.55225	0.149541	0.42334	0.0190165	0.121335	-1.22117	-0.261264	-0.453251	0.654664	0.0446097	1	0.87278	0.336668
DFMPSDTDFS(0.381)T(0.619)K			AT3G63460	not_assigned.no_ontology	WD-40_repeat_family_protein_|_chr3:23430644-23437344_REVERSE	35.1	35.1	35.1	35	N	1.13599	-0.171752	-0.14408	3.28867	0.109315	0.583882	0.386476	0.0472018	0.437783	-0.863949	-0.293485	2.78318	0.109315	0.0546639	0.393769	0.144127
DFMPSDTDFS(0.842)T(0.158)K			AT3G63460	not_assigned.no_ontology	WD-40_repeat_family_protein_|_chr3:23430644-23437344_REVERSE	35.1	35.1	35.1	35	N	-0.260191	0.458031	-2.70545	-3.11645	0.521839	0.583882	0.0190165	0.0707011	-0.0609793	-0.533272	-0.489753	0.72585	0.715001	0.250592	0.748774	0.262332
DFS(0.001)REDS(0.999)ES(1)PIKEESLDR			AT3G48800	not_assigned.no_ontology	sterile_alpha_motif_(SAM)_domain-containing_protein_|_chr3:18095825-18096661_REVERSE	35.1	35.1	35.1	35	N	-2.3252	0.74761	-2.32372	-0.139457	0.201243	0.200185	0.522431	0.855132	0.266998	0.642391	-1.30872	-0.688094	0.42334	0.262332	0.630954	0.0781691
DFS(0.007)RS(0.03)DS(0.918)S(0.045)VS(1)EDGPKER			AT4G39680	RNA.regulation_of_transcription.putative_transcription_regulator	SAP_domain-containing_protein_|_chr4:18414306-18417530_REVERSE	27.3.67	27.3.67	27.3	27	N	1.99665	-0.0324677	-3.8011	1.96941	0.0209213	0.855132	0.605577	0.0758002	2.14259	0.222743	-1.41604	0.503232	0.0330063	0.465209	0.630954	0.0758002
DFS(0.028)REDS(0.972)ES(1)PMKER			AT5G23680	not_assigned.no_ontology	sterile_alpha_motif_(SAM)_domain-containing_protein_|_chr5:7985354-7986851_REVERSE	35.1	35.1	35.1	35	N	0.52213	0.0172555	-1.21799	-0.158818	0.748774	0.583882	0.669815	1	0.456628	-0.541241	-0.809713	-0.150474	0.393769	0.0758002	1	0.522431
DFSATVTDQPGDALLNNGYGS(0.005)QDS(0.995)FGR			AT4G16150	RNA.regulation_of_transcription.AtSR_Transcription_Factor_family	calmodulin_binding_/_transcription_regulator_|_chr4:9148059-9153292_FORWARD	27.3.39	27.3.39	27.3	27	N	-1.07466	-0.767814	-1.01589	0.147872	0.250592	0.0209213	0.10105	0.522431	0.887007	0.27951	-0.941573	1.15158	0.715001	0.0550088	0.141645	0.201243
DFVVAHNLS(1)GALQSDGRPVAPR			AT3G23310	signaling.kinase.cytoplasmatic_kinase.AGC	protein_kinase,_putative_|_chr3:8338900-8343632_FORWARD	29.4	29.4	29.4	29	N	0.308479	-3.11874	0.653361	-0.305306	0.200185	0.144127	0.0500435	0.715001	-0.027315	-1.25996	0.2968	-3.04012	0.855132	0.583882	0.36131	0.0678892
DGALTSNDELES(1)IS(1)AR			AT3G54610	RNA.regulation_of_transcription.Histone_acetyltransferases	DNA_binding_/_H3_histone_acetyltransferase/_histone_acetyltransferase_|_chr3:20213560-20217653_FORWARD_-_Symbols:_HAT1,_GCN5,_HAG1,_HAC3,_HAG01,_BGT_|_GCN5	27.3.54	27.3.54	27.3	27	N	-0.91827	0.948746	-1.4328	-1.12375	0.42334	0.149541	0.200825	0.393769	-2.63384	0.452119	-1.09086	-0.197019	0.201243	0.100348	0.200185	0.748774
DGEEGLLVHGGNS(0.836)PT(0.164)NER			AT5G48180	hormone_metabolism.jasmonate.induced-regulated-responsive-activated	Symbols:_NSP5_|_NSP5_(NITRILE_SPECIFIER_PROTEIN_5)_|_chr5:19540937-19542426_REVERSE	16.5.1.3.2	16.5.1	16.5	16	N	-0.131241	0.642162	-0.0257883	0.413907	0.630954	0.754023	0.83117	0.465209	-0.196778	2.56738	-0.938251	0.0769317	0.630954	0.0176221	0.037373	1
DGES(1)PPQGGKPGWAALPSTR			AT2G03800	not_assigned.unknown	D-aminoacyl-tRNA_deacylase_|_chr2:1156713-1158934_FORWARD_-_Symbols:_GEK1_|_GEK1_(GEKO1)	35.2	35.2	35.2	35	N	-2.30289	0.384082	-0.00533447	-3.6582	0.715001	0.748774	0.462433	0.0707011	-2.56108	0.540357	0.51028	-3.15357	0.83117	0.521839	0.465209	0.0880815
DGETSEPPEVIPDY(0.242)ENS(0.816)PRQGS(0.941)DGQER			AT4G28980	signalling.kinase.cyclin???dependent???kinase	Symbols:_CDKF_-_1,_CAK1AT_|_cyclin-dependent_kinase-activating_kinase_1At_/_CDK-activating_kinase_1At_(CAK1)_|_chr4:14288439-14290700_FORWARD	31.3	31.3	31.3	31	N	0.527583	0.251046	0.366289	0.285339	0.109315	0.855132	0.0832645	0.715001	1.50233	0.564795	0.385284	0.00616419	0.0781691	0.100348	0.624206	1
DGETSEPPEVIPDYENS(1)PR			AT4G28980	signalling.kinase.cyclin???dependent???kinase	Symbols:_CDKF_-_1,_CAK1AT_|_cyclin-dependent_kinase-activating_kinase_1At_/_CDK-activating_kinase_1At_(CAK1)_|_chr4:14288439-14290700_FORWARD	31.3	31.3	31.3	31	N	-1.14898	-1.20693	-3.91654	-0.0453722	0.109315	0.336668	0.0388671	0.583882	-0.614588	-1.33438	-1.15389	-0.879438	0.336668	0.336668	0.149541	0.100348
DGGGT(0.019)GS(0.981)IPPALENEQMK			AT1G79570	signalling.MAP???kinases.putative_MAP3K,_Raf-like	protein_kinase_family_protein_|_chr1:29932578-29938220_REVERSE	29.4	29.4	29.4	29	N	0.402746	-0.421621	-0.845311	1.80211	0.262332	0.109315	0.200825	0.135593	0.175519	0.701039	-0.56405	1.51043	0.521839	0.521839	0.42334	0.0678892
DGQIEETVDTAPAS(0.005)LGS(0.983)PS(0.012)R			AT5G67220	N-metabolism.misc	nitrogen_regulation_family_protein_|_chr5:26820121-26821964_REVERSE	12.4	12.4	12.4	12	N	-2.47131	-0.388887	-1.23428	0.209531	0.0678892	0.748774	0.0880815	0.583882	-0.301797	-0.344091	-0.443645	-0.58293	0.521839	0.630954	0.521839	0.149541
DGQQIYGS(1)PHGVR			AT1G60110	misc.myrosinases-lectin-jacalin	Bacteria_-_0_-_BEST_Arabidopsis_thaliana_protein_match_is:_jacalin_lectin_family_protein_(TAIR:AT1G60130.1)_-_CONTAINS_InterPro_DOMAIN/s:_Mannose-binding_lectin_(InterPro:IPR001229)_-_Fungi_-_0_-_Has_1392_Blast_hits_to_461_proteins_in_29_species:_Archae_-_0_-_Metazoa_-_0_-_Other_Eukaryotes_-_2_(source:_NCBI_BLink)._|_chr1:22168502-22170649_FORWARD_-_Plants_-_1390_-_Viruses_-_0_-_EXPRESSED_IN:_cul…	26.16	26.16	26.16	26	N	-1.31073	-0.325871	0.27262	-0.255635	0.0446097	0.347208	0.327187	0.855132	2.29736	-0.569555	1.34733	0.568029	0.42334	0.0864107	0.0472018	0.42334
DGS(0.209)KGS(0.239)S(0.239)T(0.315)AS(0.993)FS(0.004)YMPR			AT5G02290	signalling.kinase.RLCK.receptor_like_cytoplasmatic_kinase_VII	ATP_binding_/_kinase/_protein_kinase/_protein_serine/threonine_kinase/_protein_tyrosine_kinase_|_chr5:470182-472627_REVERSE_-_Symbols:_NAK_|_NAK	29.4.1.57	29.4.1	29.4	29	N	-0.995287	-0.0268336	1.07491	0.0343357	0.0330063	0.87278	0.0500435	0.601508	-0.156499	-0.237223	1.06759	0.205969	0.522431	0.630954	0.00902344	0.754023
DGS(0.352)KGS(0.592)S(0.028)T(0.028)ASFSYMPR			AT5G02290	signalling.kinase.RLCK.receptor_like_cytoplasmatic_kinase_VII	ATP_binding_/_kinase/_protein_kinase/_protein_serine/threonine_kinase/_protein_tyrosine_kinase_|_chr5:470182-472627_REVERSE_-_Symbols:_NAK_|_NAK	29.4.1.57	29.4.1	29.4	29	N	-0.659483	-0.488647	0.55004	0.376343	0.0176221	0.149541	0.286422	0.83117	-0.355425	-0.491299	0.337311	0.573549	0.117185	0.0546639	0.87278	0.36131
DGS(1)FGFPDR			AT3G50370	not_assigned.unknown	unknown_protein_|_chr3:18676059-18684346_REVERSE	35.2	35.2	35.2	35	N	-1.28452	-0.209765	0.189468	2.64191	0.100348	0.748774	0.456057	0.0105871	-1.30757	0.149784	1.16611	0.483049	0.0678892	0.521839	0.0472018	0.201243
DGSASGVS(0.004)GT(0.054)S(0.862)GPT(0.575)T(0.499)PVS(0.003)S(0.003)ET(0.001)MLQSVSASLASLTR			AT5G65690	gluconeogenesis_/_glyoxylate_cycle.PEPCK	ATP_binding_/_phosphoenolpyruvate_carboxykinase_(ATP)/_phosphoenolpyruvate_carboxykinase/_purine_nucleotide_binding_|_chr5:26266340-26269616_FORWARD_-_Symbols:_PCK2,_PEPCK_|_PCK2_(PHOSPHOENOLPYRUVATE_CARBOXYKINASE_2)	6.4	6.4	6.4	6	N	0.0581157	0.0324694	0.374075	-0.210061	0.855132	0.87278	0.393769	0.715001	1.77981	0.129192	0.503601	0.0814548	0.669815	0.87278	0.201243	0.87278
DGSASGVSGTSGPT(0.018)T(0.981)PVSSETMLQSVSASLASLTR			AT5G65690	gluconeogenesis_/_glyoxylate_cycle.PEPCK	ATP_binding_/_phosphoenolpyruvate_carboxykinase_(ATP)/_phosphoenolpyruvate_carboxykinase/_purine_nucleotide_binding_|_chr5:26266340-26269616_FORWARD_-_Symbols:_PCK2,_PEPCK_|_PCK2_(PHOSPHOENOLPYRUVATE_CARBOXYKINASE_2)	6.4	6.4	6.4	6	N	-4.56032	-0.49808	-0.736742	0.628351	0.0104056	0.42334	0.0880815	0.0330063	1.3542	-0.379351	-0.242958	-0.317346	0.521839	0.42334	0.855132	0.201243
DGVVGS(1)EEEDEIK			AT5G27650	RNA.regulation_of_transcription.PWWP_domain_protein	PWWP_domain-containing_protein_|_chr5:9785407-9789232_FORWARD	27.3.68	27.3.68	27.3	27	N	0.491969	2.40976	0.159886	-0.316971	0.174525	0.0190165	0.438578	0.583882	1.15081	2.1754	-0.0233797	-0.614997	0.0864107	0.0105152	1	0.336668
DHYDMYEPEANTMLQNS(1)APGS(1)PFHPAGSR			AT4G38550	not_assigned.unknown	Bacteria_-_103_-_BEST_Arabidopsis_thaliana_protein_match_is:_unknown_protein_(TAIR:AT2G20950.1)_-_CONTAINS_InterPro_DOMAIN/s:_Phospholipase-like,_arabidopsis_(InterPro:IPR007942)_-_EXPRESSED_DURING:_13_growth_stages_-_EXPRESSED_IN:_21_plant_structures_-_Fungi_-_619_-_Has_2527_Blast_hits_to_1973_proteins_in_273_species:_Archae_-_3_-_Metazoa_-_1039_-_Other_Eukaryotes_-_216_(source:_NCBI_BLink)._|_c…	35.2	35.2	35.2	35	N	3.75	-2.61251	-4.14088	-1.6852	0.0446097	0.00648531	0.121335	1	3.21018	-0.84873	-0.342536	-2.73038	0.36131	0.149541	0.521839	0.806496
DIDFHAPVSTNTHNVEALPLPAPT(0.048)PS(0.967)LS(0.986)PPPPPK			AT1G73150	RNA.regulation_of_transcription.Global_transcription_factor_group	DNA_binding_/_histone_binding_|_chr1:27504112-27506112_REVERSE_-_Symbols:_GTE3_|_GTE3_(GLOBAL_TRANSCRIPTION_FACTOR_GROUP_E_3)	27.3.52	27.3.52	27.3	27	N	-4.18734	-0.133756	-0.195035	0.0252196	0.100348	0.393769	1	0.654721	0.505908	0.421703	-0.0753699	0.809283	0.521839	0.200825	0.916815	0.0758002
DIDLS(0.005)FS(0.939)S(0.051)PT(0.005)K			AT2G32240	not_assigned.unknown	Bacteria_-_44259_-_BEST_Arabidopsis_thaliana_protein_match_is:_unknown_protein_(TAIR:AT1G05320.3)_-_CONTAINS_InterPro_DOMAIN/s:_Prefoldin_(InterPro:IPR009053)_-_EXPRESSED_DURING:_13_growth_stages_-_EXPRESSED_IN:_25_plant_structures_-_Fungi_-_15490_-_Has_221693_Blast_hits_to_95553_proteins_in_2574_species:_Archae_-_2848_-_INVOLVED_IN:_response_to_cadmium_ion_-_LOCATED_IN:_plasma_membrane_-_Metazoa…	35.2	35.2	35.2	35	N	-0.359077	0.0742432	0.626903	-0.257715	1	1	0.286422	0.220671	0.998538	-0.134	-1.81315	0.456247	0.521839	0.754023	0.135593	0.855132
DIDLS(0.999)FS(0.001)SPTK			AT2G32240	not_assigned.unknown	Bacteria_-_44259_-_BEST_Arabidopsis_thaliana_protein_match_is:_unknown_protein_(TAIR:AT1G05320.3)_-_CONTAINS_InterPro_DOMAIN/s:_Prefoldin_(InterPro:IPR009053)_-_EXPRESSED_DURING:_13_growth_stages_-_EXPRESSED_IN:_25_plant_structures_-_Fungi_-_15490_-_Has_221693_Blast_hits_to_95553_proteins_in_2574_species:_Archae_-_2848_-_INVOLVED_IN:_response_to_cadmium_ion_-_LOCATED_IN:_plasma_membrane_-_Metazoa…	35.2	35.2	35.2	35	N	-1.60085	0.119228	0.355028	-0.352701	0.262332	0.521839	0.296718	0.201243	-2.84422	0.460748	0.983366	-1.08665	0.0550088	0.200185	0.0176221	0.00394775
DIES(1)EVEVS(1)QEGRVR			AT3G05420	lipid_metabolism.FA_synthesis_and_FA_elongation.acyl-CoA_binding_protein	acyl-CoA_binding_|_chr3:1561778-1567250_FORWARD_-_Symbols:_ACBP4_|_ACBP4_(ACYL-COA_BINDING_PROTEIN_4)	11.1.13	11.1.13	11.1	11	N	0.80697	0.319589	-1.36821	0.152245	0.624206	0.87278	0.0880815	0.715001	0.4236	0.0885224	-1.15613	-0.440524	1	0.87278	0.262332	1
DIESLS(0.885)S(0.113)VS(0.002)K			AT5G40450	not_assigned.unknown	unknown_protein_|_chr5:16184650-16193678_REVERSE	35.2	35.2	35.2	35	N	-1.01289	-2.23757	-0.86708	0.587734	0.109315	0.0446097	0.669815	0.201243	-0.723531	-0.343352	-0.663651	0.0703297	0.262332	0.521839	0.748774	1
DILTGSQEAAGS(1)PLVAGDER			AT3G48050	RNA.regulation_of_transcription.unclassified	DNA_binding_/_protein_binding_/_transcription_regulator_|_chr3:17733533-17739412_REVERSE	27.3.99	27.3.99	27.3	27	N	-1.86876	0.0137914	0.317707	-0.524893	0.0284597	0.87278	0.723674	0.201243	-0.492147	0.132412	0.432777	-1.14514	0.336668	0.42334	0.77283	0.0546639
DIQDIS(1)LNLK			AT5G20280	major_CHO_metabolism.synthesis.sucrose.SPS	sucrose-phosphate_synthase/_transferase,_transferring_glycosyl_groups_|_chr5:6844714-6850154_REVERSE_-_Symbols:_ATSPS1F_|_ATSPS1F_(sucrose_phosphate_synthase_1F)	2.1.1.1	2.1.1	2.1	2	N	-0.0745327	0.350029	0.466768	0.711131	0.250592	0.630954	0.135593	0.465209	0.108219	0.775015	0.294425	0.111339	0.754023	0.0781691	0.336668	1
DIQETTILS(1)H			AT5G61520	transport.sugars	hexose_transporter,_putative_|_chr5:24739026-24741273_REVERSE	34.2	34.2	34.2	34	N	-0.17266	0.377736	0.348028	0.377149	0.521839	0.630954	0.83117	0.36131	0.74898	1.19173	-0.140907	0.178783	0.109315	0.0546639	1	0.87278
DIQGSDNAIPLS(1)PQWLLSKPGENK			AT5G42950	not_assigned.no_ontology	GYF_domain-containing_protein_|_chr5:17224436-17231355_FORWARD	35.1	35.1	35.1	35	N	-3.83087	-0.318925	-0.0992293	0.11978	0.135593	0.748774	0.806496	0.855132	0.232382	-0.607046	-0.609044	-5.17832	0.42334	0.87278	0.174525	0.0061699
DIQTALGQAS(0.128)S(0.872)			AT2G31570	redox.ascorbate_and_glutathione.glutathione	glutathione_peroxidase_|_chr2:13437974-13439881_REVERSE_-_Symbols:_ATGPX2_|_ATGPX2_(GLUTATHIONE_PEROXIDASE_2)	21.2.2	21.2.2	21.2	21	N	0.922407	0.361102	-0.752717	0.523928	0.200185	1	0.393769	0.36131	0.757931	0.767131	0.589468	0.622573	0.0678892	0.855132	0.630954	0.336668
DIQTALGQAS(0.736)S(0.264)			AT2G31570	redox.ascorbate_and_glutathione.glutathione	glutathione_peroxidase_|_chr2:13437974-13439881_REVERSE_-_Symbols:_ATGPX2_|_ATGPX2_(GLUTATHIONE_PEROXIDASE_2)	21.2.2	21.2.2	21.2	21	N	0.345745	-0.312129	0.0480128	0.519384	0.149541	0.465209	0.881497	0.36131	-0.841107	0.0296235	1.12868	0.618029	0.0880815	0.583882	0.36131	0.336668
DIRS(0.663)S(0.337)PGYS(1)DEKK			AT3G23900	RNA.RNA_binding	RNA_recognition_motif_(RRM)-containing_protein_|_chr3:8631606-8636045_REVERSE	27.4	27.4	27.4	27	N	-0.760396	-1.84744	0.00313218	-2.10288	0.336668	0.200185	0.83117	0.0678892	-0.62729	-0.321457	-0.262022	1.12327	0.336668	0.748774	1	0.200185
DIS(1)PTAAGLGLPVTGGK			AT1G67230	not_assigned.no_ontology	Symbols:_LINC1_|_LINC1_(LITTLE_NUCLEI1)_|_chr1:25151270-25156323_REVERSE	35.1	35.1	35.1	35	N	-1.14042	-1.06287	-1.33632	-3.6027	0.0678892	0.855132	0.0253473	0.0201368	0.292955	-0.665581	0.368969	-0.805338	0.521839	0.87278	0.715001	0.109315
DKDGDTASAS(1)QETVAR			AT4G38630	protein.degradation.ubiquitin	peptide_receptor_|_chr4:18057130-18059540_REVERSE_-_Symbols:_RPN10,_MCB1,_ATMCB1,_MBP1_|_RPN10_(REGULATORY_PARTICLE_NON-ATPASE_10)	29.5.11	29.5.11	29.5	29	N	1.44765	0.426809	-0.426904	0.0210716	0.174525	0.149541	0.669815	1	0.491312	0.210945	-2.25527	-0.776102	0.201243	0.336668	0.273322	0.0781691
DKGDS(0.011)S(0.989)EIGDNDMNDR			AT5G06560	not_assigned.unknown	unknown_protein_|_chr5:2003304-2006188_REVERSE	35.2	35.2	35.2	35	N	-0.966727	1.07589	0.246243	3.01277	0.336668	0.0678892	0.462433	0.0758002	0.538017	2.00598	1.85488	4.05311	0.336668	0.0758002	0.273322	0.0282801
DKKES(1)MEVDTSELEK			AT1G15340	RNA.regulation_of_transcription.Methyl_binding_domain_proteins	DNA_binding_/_methyl-CpG_binding_|_chr1:5275677-5277689_REVERSE_-_Symbols:_MBD10_|_MBD10	27.3.59	27.3.59	27.3	27	N	-1.25157	-0.485949	-2.71704	3.90506	0.109315	0.327187	1	0.0274863	0.27052	0.0492436	-0.277417	-0.0357685	0.87278	0.583882	0.748774	0.563703
DKLSEITQAIDDDDT(1)DDES(1)VVPTSGELK			AT2G34970	protein.synthesis.initiation	eIF4-gamma/eIF5/eIF2-epsilon_domain-containing_protein_|_chr2:14746307-14748781_FORWARD	29.2.3	29.2.3	29.2	29	N	-2.81565	-1.0219	-4.40196	-0.559081	0.0550088	0.200185	0.0388671	0.36131	0.835625	-0.349486	-0.47691	-0.25709	0.336668	0.748774	0.42334	0.521839
DKPAPS(0.589)T(0.384)PT(0.025)GT(0.002)SSSSTASSGFR			AT2G37160	not_assigned.no_ontology	transducin_family_protein_/_WD-40_repeat_family_protein_|_chr2:15608827-15612934_FORWARD	35.1	35.1	35.1	35	N	-0.224044	-0.0118831	1.02684	-0.112866	0.336668	0.855132	0.0143059	0.4795	-0.439247	-0.092543	1.11483	0.502466	0.149541	0.465209	0.0061699	0.669815
DKS(0.998)DS(0.002)ELTKLPTNK			AT1G65985	not_assigned.unknown	unknown_protein_|_chr1:24562553-24568530_REVERSE	35.2	35.2	35.2	35	N	-1.02247	0.35509	-2.20042	0.207453	0.144127	0.262332	0.327187	0.583882	-0.413437	-0.185291	-3.12295	0.705096	0.630954	0.42334	0.0864107	0.336668
DLGLSLNT(1)PS(0.979)PNT(0.022)R			AT4G00550	lipid_metabolism.glycolipid_synthesis.DGDG_synthase	UDP-galactosyltransferase/_UDP-glycosyltransferase/_digalactosyldiacylglycerol_synthase/_transferase,_transferring_glycosyl_groups_|_chr4:237967-240500_REVERSE_-_Symbols:_DGD2_|_DGD2	11.10.2	11.10.2	11.10	11	N	-0.708477	0.206099	-2.37329	0.0101197	0.135593	0.42334	0.0190165	0.916815	-0.0896301	0.123928	-1.85152	0.0528325	0.83117	0.521839	0.0446097	0.715001
DLGS(1)AS(1)PPVARPVR			AT4G13350	signalling.G-proteins	GTP_binding_/_GTPase_|_chr4:7769770-7773666_REVERSE_-_Symbols:_NIG_|_NIG_(NSP_(NUCLEAR_SHUTTLE_PROTEIN)-INTERACTING_GTPASE)	30.5	30.5	30.5	30	N	0.523988	-0.305462	-0.69858	-0.057558	0.273322	0.748774	0.669815	0.806496	-0.548951	-0.0879264	-0.986091	4.02574	0.87278	0.748774	0.42334	0.135593
DLLSFVEEEEEEPRNS(0.785)NAS(0.168)S(0.036)S(0.008)S(0.002)GTPAVVASK			AT5G07220	stress.abiotic	protein_binding_|_chr5:2265256-2266967_REVERSE_-_Symbols:_ATBAG3_|_ATBAG3_(ARABIDOPSIS_THALIANA_BCL-2-ASSOCIATED_ATHANOGENE_3)	20.2	20.2	20.2	20	N	0.333047	-1.4884	-0.699771	1.10654	0.262332	0.336668	0.135593	0.0105152	0.0514842	-1.6974	-0.167653	0.253024	0.748774	0.336668	1	0.336668
DLLTLDEKS(1)PR			AT5G15200	protein.synthesis.ribosomal_protein.eukaryotic.40S_subunit.S9	40S_ribosomal_protein_S9_(RPS9B)_|_chr5:4934883-4936408_REVERSE	29.2.1.2.1.9	29.2.1	29.2	29	N	0.200905	-0.862289	-4.15018	-0.551526	0.87278	0.36131	0.0707011	0.36131	-1.56008	-1.01834	-1.48993	-0.698324	0.201243	0.336668	0.273322	0.336668
DLRPDDMVLDDIIPEEDPQYES(1)EAEHVEAR			AT5G61150	RNA.regulation_of_transcription.putative_transcription_regulator	protein_binding_|_chr5:24603656-24607725_REVERSE_-_Symbols:_VIP4_|_VIP4_(VERNALIZATION_INDEPENDENCE_4)	27.3.67	27.3.67	27.3	27	N	-3.96206	-0.045459	-0.210386	2.55196	0.201243	0.754023	0.393769	0.327187	0.258427	1.20305	0.25814	-0.323316	0.748774	0.465209	1	0.327187
DLS(1)DGESILR			AT3G17900	not_assigned.unknown	unknown_protein_|_chr3:6128506-6133383_FORWARD	35.2	35.2	35.2	35	N	-2.39795	0.345415	1.03709	0.0681527	0.0249747	0.522431	0.0338949	0.855132	-0.260938	0.506249	2.01684	-0.449028	0.748774	0.669815	0.0880815	0.748774
DLS(1)VGGPS(1)HS(1)LDAENER			AT1G17210	not_assigned.no_ontology	zinc_ion_binding_|_chr1:5880130-5884756_REVERSE	35.1	35.1	35.1	35	N	-0.429002	-3.00453	-1.92771	-0.15821	0.336668	0.0880815	0.0330063	0.715001	-0.99684	-1.82978	-1.03665	-0.187223	0.0781691	0.149541	0.149541	0.630954
DLSASQDS(0.973)T(0.027)KEELR			AT3G53720	transport.metal	monovalent_cation:proton_antiporter/_sodium:hydrogen_antiporter_|_chr3:19905678-19910112_REVERSE_-_Symbols:_ATCHX20,_CHX20_|_ATCHX20_(CATION/H+_EXCHANGER_20)	34.12	34.12	34.12	34	N	0.0799975	-0.11659	-0.0583051	2.78715	0.36131	0.715001	0.83117	0.327187	-0.0574867	1.41549	0.319372	4.35012	0.748774	0.0284597	0.262332	0.0105152
DLSDFS(1)PK			AT2G23140	protein.degradation.ubiquitin.E3.RING	binding_/_ubiquitin-protein_ligase_|_chr2:9845694-9849164_REVERSE	29.5.11.4.2	29.5.11	29.5	29	N	0.0507697	-1.14591	-0.873952	0.340605	1	0.521839	0.393769	0.583882	0.0980866	-3.46941	-0.139718	0.0939155	0.748774	0.0330063	0.748774	0.87278
DLSEQLDS(0.005)VT(0.006)LENGS(0.971)QS(0.533)S(0.484)GEAK			AT1G73960	not_assigned.no_ontology	metallopeptidase/_zinc_ion_binding_|_chr1:27805045-27814446_REVERSE_-_Symbols:_TAF2_|_TAF2_(TBP-ASSOCIATED_FACTOR_2)	35.1	35.1	35.1	35	N	-0.105943	0.559782	-1.86407	-0.189131	0.583882	0.200185	0.0330063	0.855132	-0.968471	0.712081	-1.24974	0.768813	0.0162936	0.200185	0.262332	0.149541
DLSMNKFDWDHPLHLQPMS(1)PTTVK			AT3G29360	cell_wall.precursor_synthesis.UDP-Glc_dehydrogenase_(UGD)	UDP-glucose_6-dehydrogenase,_putative_|_chr3:11267091-11269229_REVERSE	10.1.4	10.1.4	10.1	10	N	0.103363	-1.56726	-0.75389	-1.42448	0.715001	0.201243	0.83117	0.715001	2.67531	-0.352686	-1.00235	-1.83679	0.201243	0.521839	0.522431	0.36131
DLSVLPGGKET(0.388)QS(0.612)PS(0.612)RS(0.388)DGLIR			AT5G07970	not_assigned.no_ontology	dentin_sialophosphoprotein-related_|_chr5:2543868-2548723_REVERSE	35.1	35.1	35.1	35	N	1.79066	-0.56679	-2.47449	0.250514	0.0446097	0.200185	0.83117	0.250592	0.88638	-0.0238797	-3.62978	0.0759377	0.109315	1	0.135593	0.347208
DMDGYVMS(0.962)PS(0.032)LS(0.007)K			AT2G22300	RNA.regulation_of_transcription.AtSR_Transcription_Factor_family	calmodulin_binding_/_transcription_regulator_|_chr2:9471388-9476646_FORWARD_-_Symbols:_CAMTA3,_SR1_|_SR1_(SIGNAL_RESPONSIVE_1)	27.3.39	27.3.39	27.3	27	N	0.588673	-0.566674	0.0463748	-0.0721698	0.336668	0.100348	1	0.715001	1.2632	-0.0390688	1.55665	-0.0756392	0.715001	0.583882	0.393769	0.748774
DMS(1)QADFGR			AT4G13940	amino_acid_metabolism.degradation.aspartate_family.methionine	adenosylhomocysteinase/_copper_ion_binding_|_chr4:8054862-8057139_FORWARD_-_Symbols:_HOG1,_EMB1395,_SAHH1,_MEE58,_ATSAHH1_|_MEE58_(MATERNAL_EFFECT_EMBRYO_ARREST_58)	13.2.3.4	13.2.3	13.2	13	N	0.7893	0.270138	-0.224606	3.28124	0.109315	0.583882	0.669815	0.0758002	0.43951	-0.154421	-0.505716	3.00181	0.149541	0.36131	0.0781691	0.117185
DNDGNES(1)PRKLDLDGLTPFEK			AT1G55150	hormone_metabolism.ethylene.induced-regulated-responsive-activated	DEAD_box_RNA_helicase,_putative_(RH20)_|_chr1:20574480-20577320_FORWARD	17.5.3	17.5.3	17.5	17	N	-0.986018	-0.471219	-1.86445	0.199549	0.0781691	0.748774	0.0500435	0.583882	-0.267395	-0.468549	0.889097	-0.0873987	0.42334	0.87278	0.855132	0.715001
DNEESAS(0.001)GS(0.999)PERDDITLSK			AT2G20320	not_assigned.no_ontology	Bacteria_-_2_-_BEST_Arabidopsis_thaliana_protein_match_is:_DENN_(AEX-3)_domain-containing_protein_(TAIR:AT5G35560.1)_-_CONTAINS_InterPro_DOMAIN/s:_uDENN_(InterPro:IPR005113),_dDENN_(InterPro:IPR005112),_DENN_(InterPro:IPR001194)_-_EXPRESSED_DURING:_8_growth_stages_-_EXPRESSED_IN:_15_plant_structures_-_Fungi_-_41_-_Has_454_Blast_hits_to_447_proteins_in_77_species:_Archae_-_0_-_INVOLVED_IN:_biologi…	35.1	35.1	35.1	35	N	-0.749643	-1.22777	-1.56438	0.191976	0.200185	0.0781691	0.135593	0.916815	0.473543	-0.620559	-0.0152797	0.554001	0.630954	0.262332	1	0.36131
DNLT(0.003)LWT(0.06)S(0.937)DMQDDAADEIK			AT1G78300	signalling.14-3-3_proteins	protein_binding_/_protein_phosphorylated_amino_acid_binding_|_chr1:29461671-29463385_FORWARD_-_Symbols:_GRF2,_14-3-3OMEGA,_GF14_OMEGA_|_GRF2_(GENERAL_REGULATORY_FACTOR_2)	30.7	30.7	30.7	30	N	-0.0190733	0.272921	-1.26028	0.748314	0.87278	0.36131	0.135593	0.0550088	0.383385	0.210091	-0.680152	0.0221371	0.42334	0.36131	0.87278	0.87278
DNLTLWT(0.001)S(0.999)DIS(1)EEGGDDAHK			AT2G42590	signalling.14-3-3_proteins	calcium_ion_binding_/_protein_binding_/_protein_phosphorylated_amino_acid_binding_|_chr2:17731855-17733967_REVERSE_-_Symbols:_GRF9,_GF14_MU_|_GRF9_(GENERAL_REGULATORY_FACTOR_9)	30.7	30.7	30.7	30	N	-0.74133	-0.907191	-2.86618	-1.3232	0.200185	0.0104056	0.0550088	0.0880815	0.000270557	-0.446212	-0.747285	-0.104524	0.87278	0.0678892	0.336668	0.748774
DNLTLWT(0.001)S(0.999)DMQDDVADDIK			AT4G09000	signalling.14-3-3_proteins	Symbols:_GRF1,_GF14_CHI_|_14-3-3-like_protein_GF14_chi_/__general_regulatory_factor_1_(GRF1)_|_chr4:5775210-5777481_FORWARD	30.7	30.7	30.7	30	N	0.201884	0.170809	-0.985906	-0.0684895	0.748774	0.630954	0.0201368	0.855132	-0.62687	-0.0683839	-0.427962	-2.2904	0.201243	0.715001	0.109315	0.201243
DNLTLWT(0.005)S(0.995)DIS(1)EEGGDDAHK			AT2G42590	signalling.14-3-3_proteins	calcium_ion_binding_/_protein_binding_/_protein_phosphorylated_amino_acid_binding_|_chr2:17731855-17733967_REVERSE_-_Symbols:_GRF9,_GF14_MU_|_GRF9_(GENERAL_REGULATORY_FACTOR_9)	30.7	30.7	30.7	30	N	-0.714851	-0.907191	-2.93844	-1.33748	0.200185	0.0104056	0.0330063	0.0880815	0.000270557	-0.446212	-0.754945	-0.104524	0.87278	0.0678892	0.262332	0.748774
DNLTLWTSDLNEEGDERT(1)KGADEPQDEN			AT1G22300	signalling.14-3-3_proteins	ATP_binding_/_protein_binding_/_protein_phosphorylated_amino_acid_binding_|_chr1:7878769-7881219_REVERSE_-_Symbols:_GRF10,_14-3-3EPSILON,_GF14_EPSILON_|_GRF10_(GENERAL_REGULATORY_FACTOR_10)	30.7	30.7	30.7	30	N	-3.90841	-0.349627	0.537301	0.552131	0.0105152	0.200185	0.77283	0.465209	-3.87331	0.254326	0.215761	-0.408204	0.0105152	0.521839	0.386476	0.336668
DNLTLWTSDMT(1)DEAGDEIK			AT5G38480	signalling.14-3-3_proteins	ATP_binding_/_protein_binding_/_protein_phosphorylated_amino_acid_binding_|_chr5:15409697-15411516_FORWARD_-_Symbols:_GRF3,_RCI1_|_GRF3_(GENERAL_REGULATORY_FACTOR_3)	30.7	30.7	30.7	30	N	-2.25812	0.429621	-4.61925	-0.275609	0.0176221	0.748774	0.0201368	1	0.0514736	-0.234863	-3.36204	-0.59124	0.87278	0.521839	0.286422	0.521839
DNPFAFDLS(0.798)PS(0.166)S(0.035)S(0.001)R			AT2G22880	not_assigned.no_ontology	VQ_motif-containing_protein_|_chr2:9741119-9741463_REVERSE	35.1	35.1	35.1	35	N	0.538998	-0.0372184	-0.632403	0.900262	0.149541	1	0.135593	0.583882	-0.0972975	-0.282132	-0.14386	0.0277377	0.669815	0.521839	0.630954	0.87278
DNPGLDDDDDS(1)AELESGTFK			AT1G52380	signalling.G-proteins	Ran-binding_protein_1_domain-containing_protein_/_RanBP1_domain-containing_protein_|_chr1:19508983-19511539_FORWARD	30.5	30.5	30.5	30	N	-2.90198	-0.738577	-1.44687	-0.340305	0.0105871	0.0546639	0.522431	0.583882	-0.14223	-1.46449	-0.27725	-0.130854	0.748774	0.0249747	0.748774	0.87278
DNQTPTQSVVS(1)APTSTLQNLK			AT1G75990	protein.degradation.ubiquitin.proteasom	26S_proteasome_regulatory_subunit_S3,_putative_(RPN3)_|_chr1:28524493-28526776_REVERSE	29.5.11.20	29.5.11	29.5	29	N	-2.9089	-1.35473	0.265601	0.529589	0.0446097	0.87278	0.4795	0.583882	0.117784	-1.23713	2.69922	-0.0353278	0.87278	0.336668	0.0880815	1
DPS(0.999)RAS(0.997)LGNEEELIKPPES(0.002)AT(0.001)STAELTTVQSENQR			AT5G09960	not_assigned.unknown	unknown_protein_|_chr5:3106320-3107829_FORWARD	35.2	35.2	35.2	35	N	0.0942911	-0.681462	1.50856	4.67951	0.87278	0.462433	0.141645	0.0282801	0.46267	-0.324797	1.00505	0.186578	0.630954	0.754023	0.36131	0.464702
DPS(1)PPPLSSLGK			AT2G34310	not_assigned.unknown	unknown_protein_|_chr2:14477745-14479962_REVERSE	35.2	35.2	35.2	35	N	-2.56505	-1.10524	3.3575	-0.364685	0.522431	0.149541	0.0209213	0.36131	-1.37619	-0.799957	-0.0361369	-0.207739	0.465209	0.262332	1	0.521839
DPVFVDDEVGPVGS(0.294)T(0.331)HGQT(0.48)DS(0.537)S(0.358)NRQPANQASS			AT5G45490	stress.biotic.PR-proteins	disease_resistance_protein-related_|_chr5:18431003-18432397_FORWARD	20.1.7	20.1.7	20.1	20	N	0.843803	-1.12057	0.832971	-0.173599	0.522431	0.0105152	0.0274863	0.327187	0.587489	-0.255415	5.42508	0.56351	1	0.0880815	0.100348	0.36131
DPVFVDDEVGPVGS(0.887)T(0.111)HGQT(0.002)DSSNR			AT5G45490	stress.biotic.PR-proteins	disease_resistance_protein-related_|_chr5:18431003-18432397_FORWARD	20.1.7	20.1.7	20.1	20	N	-4.24767	-0.426004	-3.39649	0.0679666	0.522431	0.336668	0.0253473	0.465209	-4.34836	-0.222301	-3.33198	-0.144258	0.83117	0.748774	0.464702	0.715001
DQAVDGLS(0.939)S(0.061)DLNGIR			AT3G63460	not_assigned.no_ontology	WD-40_repeat_family_protein_|_chr3:23430644-23437344_REVERSE	35.1	35.1	35.1	35	N	-2.30917	-0.292142	-3.2113	-0.0989246	0.0678892	0.87278	0.0707011	0.715001	-0.2566	-0.102024	-3.18536	-0.423516	0.748774	1	0.0330063	0.521839
DQKKGVGPT(1)S(1)EVLVK			AT5G67340	protein.degradation.ubiquitin.E3.RING	armadillo/beta-catenin_repeat_family_protein_/_U-box_domain-containing_protein_|_chr5:26864556-26867602_FORWARD	29.5.11.4.2	29.5.11	29.5	29	N	-0.176427	-4.28337	-0.377624	-0.593858	0.715001	0.0880815	0.563703	0.715001	1.12506	-0.651079	0.389475	-3.37814	0.464702	0.336668	0.806496	0.100348
DQLSESMS(0.993)FS(0.005)S(0.001)QMK			AT5G03660	not_assigned.no_ontology	unknown_protein_|_chr5:937977-940058_FORWARD	35.1	35.1	35.1	35	N	-3.05347	0.47885	0.160958	-0.435904	0.0061699	0.465209	0.624206	0.855132	-0.0598556	-0.102454	2.15011	-1.71393	0.87278	0.465209	0.0061699	0.262332
DQS(0.004)T(0.996)PGSGGESGGGGGGDNHITR			AT2G45430	DNA.unspecified	DNA-binding_protein-related_|_chr2:18727561-18728935_FORWARD	28.99	28.99	28.99	28	N	0.136292	-0.429861	0.206679	-0.131615	0.563703	0.200185	0.806496	0.855132	2.21793	-0.303842	-1.24152	-0.655588	0.624206	0.262332	0.117185	0.149541
DQST(0.002)PGS(0.998)GGES(0.999)GGGGGGDNHIT(0.001)R			AT2G45430	DNA.unspecified	DNA-binding_protein-related_|_chr2:18727561-18728935_FORWARD	28.99	28.99	28.99	28	N	-0.834166	-0.0532151	-1.7233	0.288225	0.630954	0.87278	0.0550088	0.174525	-0.613392	-0.00864091	-0.912732	0.00987862	0.393769	0.521839	0.149541	0.715001
DQTAAPES(0.997)PS(0.002)S(0.001)NAEALVAVEPRPYGTFNTIR			AT2G39970	transport.peroxisomes	peroxisomal_membrane_protein_(PMP36)_|_chr2:16683832-16686709_REVERSE	34.17	34.17	34.17	34	N	-2.91608	0.950042	0.516965	0.862362	0.0550088	0.200185	0.393769	0.157299	0.470131	0.674323	-0.686338	5.00602	0.262332	0.149541	0.522431	0.0190165
DQVGVT(0.004)AT(0.981)PET(0.015)QQQIELGKR			AT2G04865	not_assigned.unknown	unknown_protein_|_chr2:1712149-1714599_FORWARD	35.2	35.2	35.2	35	N	0.110091	-0.430283	-0.560869	-0.0189184	1	0.521839	0.881497	0.4795	0.217132	-0.0177446	-0.0611931	0.518848	0.715001	0.630954	0.462433	0.248213
DQVRPELVENESEHMNAQDEPEIDS(0.915)DS(0.085)DNPNNFK			AT5G57610	signalling.MAP???kinases.putative_MAP3K,_Raf-like	protein_kinase_family_protein_|_chr5:23325307-23329347_FORWARD	29.4	29.4	29.4	29	N	-0.332923	0.84755	-0.135781	3.89329	0.87278	0.0282801	0.881497	0.0143059	0.223234	0.910757	0.182246	0.577475	0.521839	0.273322	0.601508	0.916815
DRDADIDPNEHS(0.116)S(0.884)AGK			AT2G45430	DNA.unspecified	DNA-binding_protein-related_|_chr2:18727561-18728935_FORWARD	28.99	28.99	28.99	28	N	0.0989479	0.120733	0.188193	-0.531955	0.715001	0.87278	0.806496	0.201243	0.429336	0.973563	0.307601	-0.555374	0.0274863	0.037373	0.715001	0.100348
DRDADIDPNEHS(0.929)S(0.071)AGK			AT2G45430	DNA.unspecified	DNA-binding_protein-related_|_chr2:18727561-18728935_FORWARD	28.99	28.99	28.99	28	N	-5.00493	0.793159	2.484	0.323531	0.0105152	0.149541	0.148915	0.36131	-0.698379	0.357574	0.388588	0.225824	0.200185	0.200185	0.327187	0.521839
DRNS(1)PESAIISAIDR			AT5G14540	RNA.regulation_of_transcription.Trihelix,_Triple-Helix_transcription_factor_family	proline-rich_family_protein_|_chr5:4687147-4689674_REVERSE	27.3.30	27.3.30	27.3	27	N	-2.29346	-0.0629587	0.901798	2.91869	0.0176221	0.87278	0.141645	0.0864107	-0.379439	-0.51142	0.41495	1.0946	0.630954	0.149541	0.464702	0.220671
DRRS(1)ES(1)LAK			AT5G10360	protein.synthesis.ribosomal_protein.eukaryotic.40S_subunit.S6	structural_constituent_of_ribosome_|_chr5:3258474-3260234_REVERSE_-_Symbols:_EMB3010_|_EMB3010_(embryo_defective_3010)	29.2.1.2.1.6	29.2.1	29.2	29	N	0.411356	1.494	0.0815256	-0.686589	0.109315	0.630954	0.669815	0.465209	0.162893	-0.0209988	0.0790342	-1.23793	0.630954	0.748774	1	0.149541
DRS(1)EDAGNDAMDVDDEQQSNKK			AT1G50920	signalling.G-proteins	GTP-binding_protein-related_|_chr1:18870139-18872930_FORWARD	29.2.2.1	29.2.2	29.2	29	N	-0.94106	1.13792	-0.0176572	0.393609	0.0104056	0.0864107	0.83117	0.200825	-0.848325	2.28225	-0.341842	0.214375	0.0104056	0.135593	0.630954	0.42334
DRS(1)PS(1)PYSSHSYSR			AT1G10890	protein.degradation.ubiquitin.E3.SCF.FBOX	unknown_protein_|_chr1:3627726-3630765_FORWARD	29.5.11.4.3.2	29.5.11	29.5	29	N	-0.315771	-0.780645	0.995116	-1.81148	0.748774	0.336668	0.0253473	0.10105	-0.219882	-0.019525	0.221255	1.79041	0.36131	0.715001	0.273322	0.583882
DRYQKQS(0.01)S(0.99)LLSK			AT1G59610	misc.dynamin	GTPase_|_chr1:21893221-21901086_FORWARD_-_Symbols:_ADL3,_CF1_|_ADL3_(ARABIDOPSIS_DYNAMIN-LIKE_3)	26.17	26.17	26.17	26	N	-0.600866	-0.459732	0.356522	0.564758	0.748774	0.855132	0.141645	0.201243	0.34124	-0.310192	-0.28751	-0.131972	0.521839	0.87278	1	0.855132
DS(0.804)S(0.826)RAAS(0.37)PDPLGESSSSGTAR			AT4G35980	not_assigned.unknown	unknown_protein_|_chr4:17030572-17031696_REVERSE	35.2	35.2	35.2	35	N	-0.419806	0.481	0.394451	0.333996	0.148915	0.100348	1	0.273322	0.855554	0.489837	-3.63623	-0.172959	0.393769	0.262332	0.0190165	0.748774
DS(1)WDLSDR			AT5G58140	signaling.kinase.cytoplasmatic_kinase.AGC	FMN_binding_/_blue_light_photoreceptor/_kinase/_protein_serine/threonine_kinase_|_chr5:23524427-23533111_FORWARD_-_Symbols:_PHOT2,_NPL1_|_PHOT2_(PHOTOTROPIN_2)	29.4	29.4	29.4	29	N	0.380375	0.118454	0.0634146	0.377173	1	0.754023	0.83117	0.715001	0.253877	0.200968	-0.126862	-0.0660686	0.715001	0.754023	0.87278	0.87278
DSDIPESEGIDKDGS(0.572)S(0.428)PNKR			AT2G33610	RNA.regulation_of_transcription.Chromatin_Remodeling_Factors	DNA_binding_|_chr2:14228972-14231309_FORWARD_-_Symbols:_ATSWI3B,_CHB2_|_ATSWI3B_(SWITCH_SUBUNIT_3)	27.3.44	27.3.44	27.3	27	N	1.27846	-0.66967	2.3311	-0.427941	0.465209	0.0446097	0.386476	0.250592	3.21118	0.323697	0.299222	0.733772	0.144127	0.916815	0.286422	0.754023
DSEIEETEEFDTES(1)PLPK			AT5G55210	not_assigned.unknown	unknown_protein_|_chr5:22396426-22397446_REVERSE	35.2	35.2	35.2	35	N	-0.816293	0.528124	-0.91662	-0.151809	0.42334	0.336668	0.393769	1	0.101021	0.613334	-0.520899	-0.434596	0.630954	0.87278	0.521839	0.87278
DSGAT(1)PIHDGMRT(1)PMRDR			AT4G08350	RNA.regulation_of_transcription.Global_transcription_factor_group	structural_constituent_of_ribosome_/_transcription_elongation_regulator/_transcription_factor_|_chr4:5286229-5292239_FORWARD_-_Symbols:_GTA02,_GTA2_|_GTA2_(GLOBAL_TRANSCRIPTION_FACTOR_GROUP_A2)	27.3.52	27.3.52	27.3	27	N	0.320387	-0.141103	0.362796	0.688721	0.855132	0.715001	0.522431	0.0176221	0.716226	-0.341005	0.685899	-0.0556309	0.36131	0.42334	0.200825	0.87278
DSKPSVAEAAAPLKT(1)PENS(1)PS(1)AEDA			AT3G15970	signalling.G-proteins	Ran-binding_protein_1_domain-containing_protein_/_RanBP1_domain-containing_protein_|_chr3:5408797-5411143_REVERSE	30.5	30.5	30.5	30	N	-0.274058	0.69081	1.21866	2.72501	0.262332	0.0678892	0.0201368	0.100348	0.0296542	0.911299	0.266863	0.0722825	1	0.200185	0.200185	0.87278
DSLAGGS(1)S(1)EGDFEYSR			AT1G73460	signalling.kinase.cytoplasmatic_kinase	protein_kinase_family_protein_|_chr1:27620122-27625092_FORWARD	29.4	29.4	29.4	29	N	0.348046	-0.287149	0.870007	-0.554705	0.36131	0.336668	0.393769	0.144127	2.253	-0.275853	-0.447762	-0.593665	0.273322	0.521839	0.715001	0.149541
DSS(0.004)S(0.996)IAGSS(0.103)S(0.897)PIPATVSTGK			AT2G38410	cell.vesicle_transport	VHS_domain-containing_protein_/_GAT_domain-containing_protein_|_chr2:16086630-16090208_REVERSE	31.4	31.4	31.4	31	N	-0.155914	-0.459594	-0.342961	1.99522	0.521839	0.754023	0.393769	0.220671	-0.426198	0.690046	-5.1165	0.763101	1	0.0758002	0.00648531	0.916815
DSS(0.779)S(0.22)IAGSS(0.456)S(0.544)PIPATVSTGK			AT2G38410	cell.vesicle_transport	VHS_domain-containing_protein_/_GAT_domain-containing_protein_|_chr2:16086630-16090208_REVERSE	31.4	31.4	31.4	31	N	0.276589	0.491301	-4.47333	-0.309731	0.754023	0.109315	0.0707011	0.583882	2.68888	-0.464226	-3.86397	-0.421741	0.36131	0.200185	0.0678892	0.262332
DSSSIAGS(0.992)S(0.221)S(0.787)PIPATVSTGK			AT2G38410	cell.vesicle_transport	VHS_domain-containing_protein_/_GAT_domain-containing_protein_|_chr2:16086630-16090208_REVERSE	31.4	31.4	31.4	31	N	2.80783	0.802145	-0.353314	-0.557492	0.0105152	0.42334	1	0.273322	1.63125	1.19373	-0.236877	-0.303226	0.135593	0.0104056	0.87278	0.630954
DSSSIAGSSS(1)PIPATVSTGK			AT2G38410	cell.vesicle_transport	VHS_domain-containing_protein_/_GAT_domain-containing_protein_|_chr2:16086630-16090208_REVERSE	31.4	31.4	31.4	31	N	-0.568759	-0.629105	-1.41666	-0.731679	0.262332	0.200185	0.0880815	0.121335	-0.0666585	-0.0789749	-0.564972	-0.583366	0.630954	0.748774	0.336668	0.109315
DSSVLVSVS(0.004)S(0.996)PMREYEWAEAR			AT3G22520	not_assigned.unknown	unknown_protein_|_chr3:7974762-7977590_FORWARD	35.2	35.2	35.2	35	N	-2.31811	-0.817112	-3.55788	-0.134778	0.0249747	0.336668	0.0253473	1	-0.483445	-1.32896	-1.04393	-0.829971	0.262332	0.200185	0.100348	0.200185
DT(0.042)AGS(0.958)ES(1)ESEATPSPAEESGSGEDKEVEISAIGAEIK			AT4G14870	not_assigned.unknown	P-P-bond-hydrolysis-driven_protein_transmembrane_transporter_|_chr4:8517192-8517902_FORWARD	35.2	35.2	35.2	35	N	0.202682	-0.376444	-1.0934	-0.815243	1	0.521839	0.286422	0.144127	-0.9187	-0.552693	-1.76691	-0.486889	0.465209	0.200185	0.0781691	0.200185
DTDTPVAEGKS(0.131)EET(0.869)LK			AT3G05900	not_assigned.no_ontology	neurofilament_protein-related_|_chr3:1761205-1763984_REVERSE	35.1	35.1	35.1	35	N	-0.47323	0.338968	0.177577	0.0724425	0.521839	0.42334	0.669815	0.916815	-0.0281734	0.34667	0.546225	-0.12637	0.87278	0.262332	0.0546639	0.806496
DTEKDT(0.001)EDRES(0.999)S(1)PEFDPK			AT5G50780	not_assigned.no_ontology	ATP_binding_|_chr5:20650269-20655212_FORWARD	35.1	35.1	35.1	35	N	0.465262	0.674713	-2.28763	0.428086	0.0472018	0.100348	0.393769	0.201243	2.26035	0.619643	-4.12869	0.0178244	0.117185	0.0678892	0.200825	0.748774
DVDDEKYWS(1)E			AT4G10750	not_assigned.no_ontology	HpcH/HpaI_aldolase_family_protein_|_chr4:6618676-6619939_FORWARD	35.1	35.1	35.1	35	N	-1.21821	0.441093	-1.16831	-0.169678	0.336668	0.521839	0.157299	0.855132	-1.3248	0.754552	2.09793	-0.566943	0.465209	0.200185	0.393769	0.42334
DVESLRDVEYMALSSTTLT(1)E			AT2G18690	not_assigned.unknown	unknown_protein_|_chr2:8097420-8098827_FORWARD	35.2	35.2	35.2	35	N	-1.9985	-0.221705	0.466322	-0.305436	0.465209	0.262332	0.0253473	0.36131	-0.154231	-0.478209	1.29949	0.0902726	0.748774	0.109315	0.0061699	0.87278
DVGLDIVS(0.999)DEET(0.001)NGR			AT3G21810	RNA.regulation_of_transcription.unclassified	zinc_finger_(CCCH-type)_family_protein_|_chr3:7684430-7688616_FORWARD	27.3.99	27.3.99	27.3	27	N	-0.413283	-0.408259	-1.21462	-0.0826532	0.200825	0.201243	0.462433	0.855132	0.132891	-0.245804	-1.38443	0.207212	0.669815	0.87278	0.174525	0.748774
DVNVIS(0.001)GLPANT(0.807)S(0.192)R			AT5G46790	not_assigned.unknown	unknown_protein_|_chr5:18983870-18984759_REVERSE	35.2	35.2	35.2	35	N	0.047783	0.182357	0.39724	0.286987	0.630954	0.715001	0.220671	0.4795	0.239836	-0.351525	0.190157	3.65521	0.42334	0.336668	0.250592	0.0880815
DVPIHHPLSELS(0.999)DREES(0.001)R			AT5G52310	stress.abiotic.cold	Symbols:_COR78,_LTI78,_RD29A,_LTI140_|_LTI78_(LOW-TEMPERATURE-INDUCED_78)_|_chr5:21240849-21243613_FORWARD	20.2.2	20.2.2	20.2	20	N	0.00478017	-0.50234	-0.371387	0.337312	1	0.100348	0.286422	0.0832645	3.36178	-0.389131	-0.764205	0.308395	0.0758002	0.149541	0.135593	0.83117
DVPS(1)PYGS(0.578)T(0.237)S(0.14)S(0.045)APVMR			AT4G05150	not_assigned.no_ontology	octicosapeptide/Phox/Bem1p_(PB1)_domain-containing_protein_|_chr4:2660338-2662908_FORWARD	35.1	35.1	35.1	35	N	-0.878706	-0.509964	-2.40517	-0.695115	0.465209	0.336668	0.135593	0.201243	-2.10604	-0.152864	-1.0913	-0.458876	0.36131	0.87278	0.336668	0.521839
DVPSPYGS(0.949)T(0.04)S(0.009)S(0.002)APVMR			AT4G05150	not_assigned.no_ontology	octicosapeptide/Phox/Bem1p_(PB1)_domain-containing_protein_|_chr4:2660338-2662908_FORWARD	35.1	35.1	35.1	35	N	-2.15877	-0.81109	-0.812593	0.193122	0.262332	0.521839	0.393769	0.715001	-2.6204	-0.615826	-0.823787	-1.03089	0.36131	0.521839	0.42334	0.262332
DYEGGEYEHEGGGRS(1)R			AT3G50670	RNA.processing.splicing	RNA_binding_/_nucleic_acid_binding_/_nucleotide_binding_|_chr3:18826300-18829618_REVERSE_-_Symbols:_U1-70K,_U1SNRNP_|_U1-70K_(U1_SMALL_NUCLEAR_RIBONUCLEOPROTEIN-70K)	27.1.1	27.1.1	27.1	27	N	-0.765481	0.0628953	2.68982	-0.120268	0.521839	0.87278	0.77283	0.583882	-0.224926	-0.327549	0.133224	-3.61405	0.87278	0.87278	0.669815	0.0284597
EAALAATPS(0.025)DS(0.833)PT(0.142)IFDK			AT3G56490	protein.postranslational_modification	zinc-binding_protein,_putative_/_protein_kinase_C_inhibitor,_putative_|_chr3:20941502-20943469_FORWARD	29.4	29.4	29.4	29	N	-2.54389	0.218556	1.18757	0.0153691	0.144127	0.262332	0.220671	0.601508	-1.28073	0.198266	1.80765	0.326631	0.465209	0.42334	0.100348	0.715001
EAEENAETS(1)DNETLGAWK			AT5G47690	not_assigned.unknown	binding_|_chr5:19317716-19327334_FORWARD	35.2	35.2	35.2	35	N	-0.736598	-0.599033	-0.928107	0.125905	0.109315	0.521839	0.0880815	0.583882	-0.793744	-1.04573	-0.506722	-0.179675	0.200185	0.109315	0.336668	0.630954
EAHS(1)PNVQT(1)PR			AT3G10980	stress	unknown_protein_|_chr3:3438278-3440809_FORWARD	20	20	20	20	N	0.0870591	0.0855071	-0.202801	-0.385366	0.200185	0.630954	0.669815	0.36131	0.1933	0.484051	1.38421	-0.587874	0.521839	0.149541	0.0446097	0.149541
EAIGEELKVPS(0.851)S(0.149)K			AT5G40450	not_assigned.unknown	unknown_protein_|_chr5:16184650-16193678_REVERSE	35.2	35.2	35.2	35	N	-0.917199	-0.194789	0.54313	3.2591	0.273322	0.42334	0.327187	0.00902344	-0.340785	0.443866	0.53412	2.18717	0.583882	0.262332	0.347208	0.174525
EAILAAGNES(0.99)DS(0.014)S(0.995)DNNSSQSFGR			AT1G03350	not_assigned.no_ontology.BSD_domain-containing_protein	BSD_domain-containing_protein_|_chr1:822638-824393_REVERSE	35.1.8	35.1.8	35.1	35	N	-0.492151	-1.17603	-1.60096	-0.890693	0.286422	0.0546639	0.0190165	0.583882	-0.0620815	-0.97651	-0.627154	0.13084	1	0.0546639	0.109315	0.630954
EAILAAGNES(1)DS(0.175)S(0.825)DNNSSQSFGR			AT1G03350	not_assigned.no_ontology.BSD_domain-containing_protein	BSD_domain-containing_protein_|_chr1:822638-824393_REVERSE	35.1.8	35.1.8	35.1	35	N	-0.814225	0.262537	-1.65002	0.91552	0.0209213	0.149541	0.3017	0.77283	0.451774	-0.0809463	-2.56415	2.48141	0.624206	0.748774	0.201243	0.393769
EAIPS(0.366)VT(0.436)PS(0.488)T(0.497)PLT(0.295)ALRY(0.484)T(0.505)T(0.483)S(0.445)AEK			AT5G12150	signalling.G-proteins	pleckstrin_homology_(PH)_domain-containing_protein_/_RhoGAP_domain-containing_protein_|_chr5:3924126-3930305_REVERSE	30.5	30.5	30.5	30	N	-1.44515	0.0452091	0.455387	0.171729	0.563703	1	0.0190165	0.583882	1.0689	-0.172262	0.726297	0.297949	0.220671	0.748774	0.0546639	0.336668
EAIPS(0.426)VT(0.523)PS(0.497)T(0.498)PLT(0.137)ALRY(0.481)T(0.505)T(0.484)S(0.448)AEK			AT5G12150	signalling.G-proteins	pleckstrin_homology_(PH)_domain-containing_protein_/_RhoGAP_domain-containing_protein_|_chr5:3924126-3930305_REVERSE	30.5	30.5	30.5	30	N	-1.95944	-0.665541	-0.081216	0.160617	0.148915	0.149541	1	0.583882	0.927327	-0.59139	0.607771	-0.397404	0.220671	0.109315	0.0781691	0.336668
EANIS(1)GDDAFAR			AT3G09740	cell.vesicle_transport	protein_transporter_|_chr3:2989431-2991661_FORWARD_-_Symbols:_SYP71,_ATSYP71_|_SYP71_(SYNTAXIN_OF_PLANTS_71)	31.4	31.4	31.4	31	N	-0.476374	0.051675	0.403481	2.98769	0.748774	0.583882	0.220671	0.0284597	1.1608	1.10359	0.938913	3.8057	0.0546639	0.262332	0.144127	0.0104056
EANVDGDT(0.553)AS(0.447)QHEAAWLPGK			AT2G28390	not_assigned.no_ontology	SAND_family_protein_|_chr2:12139580-12143465_REVERSE	35.1	35.1	35.1	35	N	0.241466	-0.489112	-2.66304	0.100668	0.748774	0.200185	0.135593	1	-0.751555	-0.357769	-3.34752	0.137789	0.36131	0.42334	0.0330063	0.0880815
EANVDGDTAS(1)QHEAAWLPGK			AT2G28390	not_assigned.no_ontology	SAND_family_protein_|_chr2:12139580-12143465_REVERSE	35.1	35.1	35.1	35	N	-4.83901	-1.63026	-2.77452	-0.441778	0.0880815	0.0162936	0.393769	0.855132	-0.451408	-0.478625	-3.03654	-0.138987	0.630954	0.465209	0.286422	0.748774
EAPANDTDNT(0.035)S(0.952)ET(0.012)EDQKELEK			AT4G28080	not_assigned.unknown	binding_|_chr4:13948603-13957840_REVERSE	35.2	35.2	35.2	35	N	0.0373201	0.865956	-0.144677	-1.21708	0.754023	0.0758002	1	0.288844	0.812075	3.91817	0.117304	-0.471562	0.0061699	0.0061699	0.748774	0.563703
EAS(1)IEIPTLNTGENLTVDHQ			AT1G61750	protein.postranslational_modification	Bacteria_-_562_-_BEST_Arabidopsis_thaliana_protein_match_is:_protein_kinase-related_(TAIR:AT1G63600.1)_-_CONTAINS_InterPro_DOMAIN/s:_Protein_of_unknown_function_DUF26_(InterPro:IPR002902)_-_EXPRESSED_IN:_root_-_Fungi_-_309_-_Has_5451_Blast_hits_to_2391_proteins_in_173_species:_Archae_-_4_-_INVOLVED_IN:_biological_process_unknown_-_LOCATED_IN:_endomembrane_system_-_Metazoa_-_1882_-_Other_Eukaryote…	29.4	29.4	29.4	29	N	-0.4186	-0.158802	2.09863	0.349931	0.42334	0.748774	0.0274863	0.36131	0.291425	0.190831	2.52607	0.47684	0.83117	0.748774	0.144127	0.521839
EASANEASLPQS(1)PEPVSASEANPSPSR			AT5G40200	protein.degradation.serine_protease	catalytic/_protein_binding_/_serine-type_endopeptidase/_serine-type_peptidase_|_chr5:16070330-16073314_FORWARD_-_Symbols:_DegP9_|_DegP9_(DegP_protease_9)	29.5.5	29.5.5	29.5	29	N	0.655209	0.510213	-0.195468	3.95927	0.393769	0.220671	0.83117	0.00902344	-0.414493	1.03216	-0.0532152	0.366263	0.200825	0.273322	0.748774	0.347208
EAT(0.98)NADREHGVES(0.02)DSEEER			AT4G10710	RNA.regulation_of_transcription.Global_transcription_factor_group	Symbols:_SPT16_|_SPT16_(global_transcription_factor_C)_|_chr4:6601989-6606354_REVERSE	27.3.52	27.3.52	27.3	27	N	0.398727	-0.305092	-0.146762	0.72951	0.174525	0.109315	1	0.250592	3.33266	-0.288532	0.716968	0.640518	0.0282801	0.200185	0.100348	0.0061699
EAT(0.999)ADMS(0.004)EEFS(0.997)EGEKGDIISDISTHGESTKPR			AT5G20280	major_CHO_metabolism.synthesis.sucrose.SPS	sucrose-phosphate_synthase/_transferase,_transferring_glycosyl_groups_|_chr5:6844714-6850154_REVERSE_-_Symbols:_ATSPS1F_|_ATSPS1F_(sucrose_phosphate_synthase_1F)	2.1.1.1	2.1.1	2.1	2	N	0.29095	0.474941	0.3635	-0.737458	0.42334	0.336668	0.796253	0.296718	-0.00763768	0.34761	-0.400597	0.74617	0.87278	0.87278	0.748774	0.36131
EATADMS(1)EEFS(1)EGEKGDIISDISTHGESTKPR			AT5G20280	major_CHO_metabolism.synthesis.sucrose.SPS	sucrose-phosphate_synthase/_transferase,_transferring_glycosyl_groups_|_chr5:6844714-6850154_REVERSE_-_Symbols:_ATSPS1F_|_ATSPS1F_(sucrose_phosphate_synthase_1F)	2.1.1.1	2.1.1	2.1	2	N	0.646909	-2.16471	0.489988	0.117007	0.0781691	0.583882	0.135593	1	0.253219	-4.38927	-0.0269321	2.04385	0.87278	0.0880815	0.87278	0.0274863
EATNLIPS(1)PR			AT1G28280	not_assigned.no_ontology	VQ_motif-containing_protein_|_chr1:9886077-9887478_REVERSE	35.1	35.1	35.1	35	N	-0.108305	0.165711	-0.0852299	-0.230335	0.630954	0.855132	0.83117	0.456057	0.106711	0.434392	-0.815042	-0.70292	1	0.201243	0.0678892	0.0282801
EDDKALLIEDGGGLQS(0.005)AS(0.995)PR			AT3G06550	not_assigned.no_ontology	Bacteria_-_0_-_BEST_Arabidopsis_thaliana_protein_match_is:_O-acetyltransferase_family_protein_(TAIR:AT2G34410.2)_-_CONTAINS_InterPro_DOMAIN/s:_Cas1p-like_(InterPro:IPR012419)_-_EXPRESSED_IN:_cultured_cell_-_Fungi_-_25_-_Has_185_Blast_hits_to_183_proteins_in_57_species:_Archae_-_0_-_INVOLVED_IN:_biological_process_unknown_-_LOCATED_IN:_endomembrane_system_-_Metazoa_-_97_-_Other_Eukaryotes_-_7_(sou…	35.1	35.1	35.1	35	N	-0.175473	-0.243116	-0.0301119	-0.932874	0.521839	0.286422	0.83117	0.0472018	-0.695796	-0.789972	0.068691	-0.35246	0.200185	0.141645	0.87278	1
EDHFDEVES(1)R			AT4G31130	not_assigned.unknown	unknown_protein_|_chr4:15136935-15138840_REVERSE	35.2	35.2	35.2	35	N	0.653616	0.217773	0.431923	-1.67096	0.336668	0.715001	0.135593	0.144127	0.156675	-0.463095	0.204562	-0.4636	1	0.465209	0.630954	0.855132
EDLSELYREDLS(1)DVET(0.911)S(0.089)			AT1G25260	protein.synthesis.ribosomal_protein.eukaryotic.60S_subunit.P0	acidic_ribosomal_protein_P0-related_|_chr1:8853959-8855872_REVERSE	29.2.1.2.2.80	29.2.1	29.2	29	N	-0.244577	0.131777	-1.33122	-0.31804	0.42334	0.87278	1	0.273322	0.278436	-0.169226	-1.70688	0.523436	0.715001	1	0.200185	0.149541
EDNAT(0.13)IANES(0.197)RS(0.687)PES(0.963)VS(0.023)AVS(0.035)VVS(0.965)NR			AT2G34680	hormone_metabolism.auxin.induced-regulated-responsive-activated	protein_binding_|_chr2:14616622-14629129_REVERSE_-_Symbols:_AIR9_|_AIR9	17.2.3	17.2.3	17.2	17	N	0.694239	-0.761057	-2.30459	0.927491	0.42334	0.037373	0.881497	0.0284597	0.193458	-0.484613	-2.69878	1.20148	0.748774	0.262332	0.583882	0.262332
EDNATIANES(0.227)RS(0.773)PES(1)VSAVSVVSNR			AT2G34680	hormone_metabolism.auxin.induced-regulated-responsive-activated	protein_binding_|_chr2:14616622-14629129_REVERSE_-_Symbols:_AIR9_|_AIR9	17.2.3	17.2.3	17.2	17	N	-1.96623	0.0442573	-2.21844	-1.98419	0.100348	1	0.0880815	0.296718	-0.360967	-0.240789	-1.92081	0.792837	0.521839	0.855132	0.109315	0.715001
EDNES(1)DGDKDDEPVISFTGK			AT1G76810	protein.synthesis.initiation	eukaryotic_translation_initiation_factor_2_family_protein_/_eIF-2_family_protein_|_chr1:28831003-28836586_REVERSE	29.2.3	29.2.3	29.2	29	N	-0.499073	-1.03194	0.0126166	-2.5304	0.42334	0.0249747	1	0.200825	-0.336514	-1.54634	0.96577	-1.1961	0.855132	0.0249747	0.0105871	1
EDRGS(1)GDEEKIPAYR			AT2G42190	RNA.regulation_of_transcription.putative_transcription_regulator	unknown_protein_|_chr2:17582869-17584194_FORWARD	27.3.67	27.3.67	27.3	27	N	-3.257	-0.90375	-0.487969	-1.22475	0.144127	1	0.456057	0.522431	-4.0184	-0.904629	-0.438107	-1.53716	0.0446097	0.42334	0.462433	0.100348
EDRGS(1)GEEEKIPAFR			AT3G57930	not_assigned.unknown	unknown_protein_|_chr3:21447109-21448690_REVERSE	35.2	35.2	35.2	35	N	-0.347565	-2.06478	-0.381905	-2.73809	0.262332	0.262332	1	0.462433	0.480048	-1.95419	0.0171621	-3.40962	0.262332	0.583882	0.42334	0.0864107
EDRS(1)PVDDDY(0.002)EPNRT(0.499)S(0.499)PR			AT2G37340	RNA.processing.splicing	nucleic_acid_binding_/_nucleotide_binding_/_zinc_ion_binding_|_chr2:15670147-15672700_REVERSE_-_Symbols:_RSZ33,_ATRSZ33_|_RSZ33	27.1.1	27.1.1	27.1	27	N	-3.43236	-3.99538	-1.73318	-5.7257	0.201243	0.393769	0.200825	1	-0.894061	-4.40959	-0.737751	-0.152091	0.748774	0.286422	0.393769	0.87278
EDS(1)ES(0.998)PIKEES(0.002)LDR			AT3G48800	not_assigned.no_ontology	sterile_alpha_motif_(SAM)_domain-containing_protein_|_chr3:18095825-18096661_REVERSE	35.1	35.1	35.1	35	N	-0.280713	0.4191	-2.303	0.320542	0.462433	0.336668	0.669815	0.201243	3.55018	0.306785	-1.30587	0.329527	0.273322	0.262332	0.630954	0.465209
EDS(1)LKKVDS(0.903)FS(0.097)R			AT5G64220	RNA.regulation_of_transcription.AtSR_Transcription_Factor_family	calmodulin-binding_protein_|_chr5:25686246-25692215_FORWARD	27.3.39	27.3.39	27.3	27	N	-0.328519	0.547437	-0.857238	-0.106791	0.916815	0.149541	0.0330063	0.583882	0.0680577	0.0794993	2.73555	0.182982	0.464702	0.87278	0.149541	0.630954
EDTQSNIS(1)PPRR			AT1G31870	not_assigned.unknown	unknown_protein_|_chr1:11436747-11440109_FORWARD	35.2	35.2	35.2	35	N	0.19187	0.288695	0.11989	-1.05897	0.286422	0.522431	0.806496	0.273322	0.596508	2.0331	0.409399	0.114572	0.583882	0.393769	0.754023	0.748774
EEDDDDEVS(1)PEPVSTEPK			AT3G12950	not_assigned.unknown	catalytic_|_chr3:4132528-4135134_REVERSE	35.2	35.2	35.2	35	N	-1.36491	-0.73278	-5.04672	0.00130995	0.0546639	0.0546639	0.0388671	0.855132	-0.386593	-0.717632	-0.629187	-0.461916	0.748774	0.149541	0.521839	0.336668
EEDLQEAKT(0.014)ES(0.993)S(0.993)GDAEGK			AT5G47690	not_assigned.unknown	binding_|_chr5:19317716-19327334_FORWARD	35.2	35.2	35.2	35	N	-0.237694	0.344671	3.83288	-0.0809589	0.336668	0.42334	0.0143059	1	-0.431964	-0.369704	0.00816378	-0.201525	0.200185	0.630954	0.916815	0.630954
EEDLQEAKT(0.948)ES(0.526)S(0.526)GDAEGK			AT5G47690	not_assigned.unknown	binding_|_chr5:19317716-19327334_FORWARD	35.2	35.2	35.2	35	N	-0.154163	-0.0164862	2.87716	0.194209	0.87278	0.748774	0.0143059	0.220671	0.232808	0.192457	-0.603099	-0.202861	0.521839	0.42334	0.347208	0.201243
EEEAS(1)LKNNLKVAEGEVK			AT1G65010	not_assigned.no_ontology	unknown_protein_|_chr1:24149543-24154274_FORWARD	35.1	35.1	35.1	35	N	-0.38559	0.741807	-0.573425	0.352473	0.754023	0.200185	0.393769	0.201243	-0.903643	0.546378	-0.660049	-0.073855	0.144127	0.0284597	0.144127	1
EEEEQIRVS(1)S(1)EDKK			AT2G25760	signalling.kinase.cytoplasmatic_kinase	protein_kinase_family_protein_|_chr2:10984808-10988924_REVERSE	29.4	29.4	29.4	29	N	-0.521132	1.21192	-0.17072	-0.567619	0.109315	0.037373	0.563703	0.117185	-0.419532	-0.230384	0.19099	-0.0726604	0.273322	0.336668	0.669815	1
EEGS(1)VNRRFT(1)LER			AT3G10980	stress	unknown_protein_|_chr3:3438278-3440809_FORWARD	20	20	20	20	N	0.900152	0.60077	-0.429241	-0.405217	0.0781691	0.109315	0.393769	0.121335	0.529056	-0.00828253	-0.260656	0.816098	0.748774	0.748774	0.630954	0.0105871
EEHSFVETDS(1)PGT(0.002)NS(0.998)PK			AT1G27850	DNA.synthesis/chromatin_structure	unknown_protein_|_chr1:9698417-9703941_FORWARD	28.1	28.1	28.1	28	N	1.40662	0.499113	-2.79143	-0.443463	0.201243	0.109315	0.3017	0.273322	-0.122062	0.52643	-2.53915	0.121043	0.916815	0.200185	0.336668	0.748774
EEIES(1)EDGEILEK			AT5G38600	RNA.processing.splicing	proline-rich_spliceosome-associated_(PSP)_family_protein_/_zinc_knuckle_(CCHC-type)_family_protein_|_chr5:15456595-15460767_FORWARD	27.1.1	27.1.1	27.1	27	N	0.786707	-0.48703	0.474217	-2.72004	0.109315	0.200185	0.200825	0.201243	0.27436	0.0714151	0.834684	0.208569	0.336668	0.748774	0.0546639	0.87278
EEISNQWFSQNIFAEAVEEGDLGKDDS(1)EDEIANK			AT4G25730	protein.synthesis.ribosome_biogenesis.Pre-rRNA_processing_and_modifications.methylotransferases	FtsJ-like_methyltransferase_family_protein_|_chr4:13102679-13106780_REVERSE	29.2.2.3.3	29.2.2	29.2	29	N	0.665177	0.462726	-0.100078	-0.174258	0.220671	0.393769	0.669815	0.36131	1.88869	0.781218	-0.575257	-0.0549745	0.135593	0.0330063	0.109315	0.336668
EESGAANGS(1)PPPSGGSRPR			AT4G38710	not_assigned.no_ontology.glycine_rich_proteins	glycine-rich_protein_|_chr4:18077790-18080083_REVERSE	35.1.40	35.1.40	35.1	35	N	-0.385413	0.797184	-0.597737	0.783051	0.42334	0.248213	0.669815	0.220671	-0.95797	0.763805	-0.126134	-0.316511	0.0249747	0.148915	1	0.174525
EESPGPSGGGSVS(0.996)PFNS(0.003)S(0.001)GK			AT2G38610	not_assigned.no_ontology	KH_domain-containing_protein_|_chr2:16147113-16149873_REVERSE	35.1	35.1	35.1	35	N	0.332921	0.797474	-0.163873	1.76307	0.42334	0.465209	0.3017	0.624206	0.429342	1.2788	0.0972661	1.18638	0.109315	0.855132	0.465209	1
EET(0.986)VS(0.061)VPES(0.952)IELEEQPQEER			AT5G40450	not_assigned.unknown	unknown_protein_|_chr5:16184650-16193678_REVERSE	35.2	35.2	35.2	35	N	1.3045	-1.01998	0.822957	-0.170452	0.754023	0.200185	0.0526323	0.881497	-1.54213	-0.586941	0.78605	0.215934	0.117185	0.42334	0.250592	1
EETVS(1)VPES(1)IELEEQPQEER			AT5G40450	not_assigned.unknown	unknown_protein_|_chr5:16184650-16193678_REVERSE	35.2	35.2	35.2	35	N	1.68014	-0.317669	0.484136	-4.31855	0.0446097	0.286422	0.881497	0.0707011	0.479631	0.676645	0.0325258	-0.538705	0.36131	0.393769	1	0.630954
EEVQPETLAT(0.993)PT(0.008)QS(0.993)PS(0.006)R			AT1G79280	development.unspecified	Symbols:_NUA_|_NUA_(NUCLEAR_PORE_ANCHOR)_|_chr1:29819176-29832978_REVERSE	33.99	33.99	33.99	33	N	-0.0336125	0.0634328	-0.117427	-3.68226	0.87278	1	1	0.121335	-1.10665	1.78272	-0.733519	-4.77931	0.0446097	0.201243	0.109315	0.0284597
EEVRDDIS(1)LQNDTVDANETTK			AT1G24160	not_assigned.unknown	unknown_protein_|_chr1:8553420-8556290_REVERSE	35.2	35.2	35.2	35	N	-0.198083	-0.351359	-0.59898	0.100062	0.42334	0.200185	0.83117	1	0.177278	0.148354	-0.49662	-3.33797	1	0.748774	0.630954	0.201243
EFLT(0.002)S(0.998)S(1)DEEEESVSIR			AT1G36310	not_assigned.unknown	methyltransferase_|_chr1:13669441-13671156_FORWARD	35.2	35.2	35.2	35	N	0.301662	-0.29437	-2.09713	-0.00877132	0.273322	0.521839	0.393769	0.605577	-0.047438	0.360329	-3.16685	-0.570306	0.624206	0.262332	0.0284597	0.273322
EFLTEKLS(1)PGEEDK			AT4G25580	not_assigned.no_ontology	stress-responsive_protein-related_|_chr4:13056184-13058802_FORWARD	35.1	35.1	35.1	35	N	-0.351597	1.0513	0.377375	-0.844813	0.521839	0.0446097	0.393769	0.0201368	-0.130667	-0.68064	0.726348	-0.112737	1	0.336668	0.336668	0.630954
EFS(1)PS(0.996)HHHQPHS(0.004)PSTR			AT5G09960	not_assigned.unknown	unknown_protein_|_chr5:3106320-3107829_FORWARD	35.2	35.2	35.2	35	N	2.32182	0.240663	0.711842	0.40697	0.135593	0.77283	0.462433	0.141645	3.87349	0.239299	0.35069	0.755845	0.0433081	0.462433	0.715001	0.144127
EFS(1)PSHHHQPHS(1)PSTRR			AT5G09960	not_assigned.unknown	unknown_protein_|_chr5:3106320-3107829_FORWARD	35.2	35.2	35.2	35	N	-0.100194	-1.78807	0.162943	0.72054	0.601508	0.0105152	0.669815	0.0446097	-0.261883	-1.10738	0.0450745	-0.296215	0.464702	0.0249747	0.748774	0.42334
EFTAPVTPVKEEKT(1)EEK			AT1G72150	transport.misc	transporter_|_chr1:27148460-27150980_FORWARD_-_Symbols:_PATL1_|_PATL1_(PATELLIN_1)	34.99	34.99	34.99	34	N	0.184439	0.0559198	0.396906	3.45877	0.521839	0.563703	1	0.0274863	0.113637	-0.39756	0.305677	1.95754	0.669815	0.220671	0.465209	0.0864107
EGAS(1)PSRPASALGAS(0.122)S(0.878)PGISGNGYGLDAR			AT2G23140	protein.degradation.ubiquitin.E3.RING	binding_/_ubiquitin-protein_ligase_|_chr2:9845694-9849164_REVERSE	29.5.11.4.2	29.5.11	29.5	29	N	4.37028	-3.07706	-1.53174	-4.31012	0.0446097	0.0176221	0.0330063	0.0707011	2.39393	-4.31829	-0.735741	-0.209066	0.464702	0.0330063	0.200185	1
EGDLTNEGHS(1)DEDR			AT5G13010	RNA.processing.RNA_helicase	ATP_binding_/_RNA_helicase/_helicase/_nucleic_acid_binding_|_chr5:4122410-4128861_FORWARD_-_Symbols:_EMB3011_|_EMB3011_(embryo_defective_3011)	27.1.2	27.1.2	27.1	27	N	-0.37902	1.71606	1.42215	-1.40475	0.624206	0.286422	0.806496	0.200825	-0.421722	2.88256	-1.3103	0.109392	0.135593	0.135593	0.141645	0.87278
EGEEANT(1)ELES(1)DDEDGLIYNPLK			AT5G06160	RNA.processing.splicing	nucleic_acid_binding_/_zinc_ion_binding_|_chr5:1862369-1866433_REVERSE_-_Symbols:_ATO_|_ATO_(ATROPOS)	27.1.1	27.1.1	27.1	27	N	0.127207	0.783541	-3.54008	-1.08964	0.715001	1	0.0201368	0.273322	2.23737	0.543808	-0.512494	-0.615606	0.201243	0.715001	0.630954	0.630954
EGELDEDNLS(0.967)S(0.033)DLSER			AT3G61480	not_assigned.unknown	Bacteria_-_13_-_BEST_Arabidopsis_thaliana_protein_match_is:_unknown_protein_(TAIR:AT5G28350.2)_-_CONTAINS_InterPro_DOMAIN/s:_Protein_of_unknown_function_DUF1339_(InterPro:IPR009771),_WD40/YVTN_repeat-like_(InterPro:IPR015943),_Quinoprotein_amine_dehydrogenase,_beta_chain-like_(InterPro:IPR011044)_-_EXPRESSED_DURING:_L_mature_pollen_stage,_M_germinated_pollen_stage_-_EXPRESSED_IN:_male_gametophyte…	35.2	35.2	35.2	35	N	-0.595807	2.81642	-1.80361	0.0118166	0.336668	0.0190165	0.286422	1	0.279761	2.98019	-2.96689	-0.24514	1	0.0550088	0.0550088	0.262332
EGELDNDNLS(0.947)S(0.046)DLS(0.003)DREPS(0.004)R			AT5G28350	not_assigned.unknown	Bacteria_-_9_-_BEST_Arabidopsis_thaliana_protein_match_is:_unknown_protein_(TAIR:AT3G61480.1)_-_CONTAINS_InterPro_DOMAIN/s:_Protein_of_unknown_function_DUF1339_(InterPro:IPR009771),_WD40_repeat_(InterPro:IPR001680),_WD40/YVTN_repeat-like_(InterPro:IPR015943),_Quinoprotein_amine_dehydrogenase,_beta_chain-like_(InterPro:IPR011044)_-_EXPRESSED_IN:_cultured_cell_-_Fungi_-_64_-_Has_271_Blast_hits_to_2…	35.2	35.2	35.2	35	N	-0.767576	0.0372767	-0.178308	-0.327973	0.522431	0.87278	0.881497	0.36131	1.65454	0.0335487	-0.0380021	-0.74523	0.583882	1	0.916815	0.336668
EGELGEKDKEDDVES(1)EEEEEEEEGSGSK			AT5G63550	not_assigned.unknown	BEST_Arabidopsis_thaliana_protein_match_is:_unknown_protein_(TAIR:AT3G48710.1)._|_chr5:25444672-25448172_FORWARD_-_CONTAINS_InterPro_DOMAIN/s:_DEK,_C-terminal_(InterPro:IPR014876)_-_EXPRESSED_IN:_guard_cell	35.2	35.2	35.2	35	N	-0.328061	-0.0443112	-0.6005	0.27834	0.386476	0.624206	0.179712	0.624206	7.39556	0.204207	-0.14532	0.756326	0.0550088	0.624206	0.715001	0.0446097
EGS(0.427)DGET(0.573)EVEAEIPSVVASM			AT5G53350	protein.degradation.serine_protease	ATP_binding_/_ATPase/_nucleoside-triphosphatase/_nucleotide_binding_/_protein_binding_|_chr5:21643898-21647707_FORWARD_-_Symbols:_CLPX_|_CLPX	29.5.5	29.5.5	29.5	29	N	-0.319595	0.154518	-0.844206	0.603549	0.0678892	0.465209	0.438578	0.36131	0.539074	-0.408552	-0.1092	0.1122	0.262332	0.262332	0.748774	0.715001
EGS(1)VS(0.996)GT(0.004)ESEFSMAR			AT3G49590	not_assigned.unknown	Bacteria_-_58_-_BEST_Arabidopsis_thaliana_protein_match_is:_unknown_protein_(TAIR:AT3G18770.1)_-_CONTAINS_InterPro_DOMAIN/s:_Autophagy-related_protein_13_(InterPro:IPR018731)_-_EXPRESSED_DURING:_15_growth_stages_-_EXPRESSED_IN:_23_plant_structures_-_Fungi_-_125_-_Has_1841_Blast_hits_to_549_proteins_in_149_species:_Archae_-_0_-_INVOLVED_IN:_biological_process_unknown_-_LOCATED_IN:_cellular_compone…	35.2	35.2	35.2	35	N	1.01355	-0.598453	-1.12704	-0.275895	0.286422	0.135593	0.393769	0.273322	0.326119	-1.0594	0.0831375	0.120891	1	0.0143059	0.87278	0.521839
EGS(1)VS(0.999)GT(0.001)ESEFSMAR			AT3G49590	not_assigned.unknown	Bacteria_-_58_-_BEST_Arabidopsis_thaliana_protein_match_is:_unknown_protein_(TAIR:AT3G18770.1)_-_CONTAINS_InterPro_DOMAIN/s:_Autophagy-related_protein_13_(InterPro:IPR018731)_-_EXPRESSED_DURING:_15_growth_stages_-_EXPRESSED_IN:_23_plant_structures_-_Fungi_-_125_-_Has_1841_Blast_hits_to_549_proteins_in_149_species:_Archae_-_0_-_INVOLVED_IN:_biological_process_unknown_-_LOCATED_IN:_cellular_compone…	35.2	35.2	35.2	35	N	-0.273531	0.202829	-1.15291	-0.840982	0.630954	0.87278	0.200825	0.201243	-0.759217	0.342231	0.0837393	-0.560767	0.262332	0.87278	0.748774	0.42334
EGSLPTVEEEEEEAENS(0.125)ET(0.875)			AT4G37100	not_assigned.unknown	catalytic/_pyridoxal_phosphate_binding_|_chr4:17479173-17481863_REVERSE	35.2	35.2	35.2	35	N	-0.680661	1.04329	-0.266752	0.164902	0.42334	0.0446097	0.83117	0.715001	0.00609527	0.389205	-0.520712	-0.461573	0.87278	0.201243	0.630954	0.262332
EGSLPTVIEEEAEDS(0.023)ET(0.977)			AT2G23520	not_assigned.no_ontology	catalytic/_pyridoxal_phosphate_binding_|_chr2:10013991-10016943_REVERSE	35.1	35.1	35.1	35	N	-0.387528	0.635723	0.110206	-1.11907	0.748774	0.200825	0.327187	0.0330063	-0.302036	-1.85586	1.4114	0.027906	0.42334	0.100348	0.0678892	0.87278
EGSLPTVIEEEAEDS(0.978)ET(0.022)			AT2G23520	not_assigned.no_ontology	catalytic/_pyridoxal_phosphate_binding_|_chr2:10013991-10016943_REVERSE	35.1	35.1	35.1	35	N	0.787918	2.90694	-0.919747	-0.389059	0.393769	0.0061699	0.0880815	0.100348	-0.143365	-0.168129	1.03582	-0.658248	0.77283	0.465209	0.149541	0.0446097
EGT(0.977)KGS(0.011)S(0.011)GNLVDAAR			AT5G64813	signalling.G-proteins	GTPase_|_chr5:25910279-25912896_FORWARD_-_Symbols:_LIP1_|_LIP1_(Light_Insensitive_Period1)	30.5	30.5	30.5	30	N	-0.349254	-0.16722	2.42582	-0.779779	0.42334	0.465209	0.327187	0.583882	0.478491	1.33661	1.49455	0.975674	0.748774	0.0678892	0.601508	0.262332
EGWFQES(0.001)S(0.015)VAS(0.974)PT(0.01)RFPGETSDGK			AT3G56410	not_assigned.unknown	unknown_protein_|_chr3:20916172-20921206_REVERSE	35.2	35.2	35.2	35	N	-3.92574	-0.293804	-1.6169	-0.713068	0.100348	0.806496	0.220671	0.715001	-0.636694	2.83788	-1.60909	-4.01256	0.630954	0.0105871	0.141645	0.0880815
EHET(0.173)VS(0.795)EKT(0.032)DDEK			AT5G40450	not_assigned.unknown	unknown_protein_|_chr5:16184650-16193678_REVERSE	35.2	35.2	35.2	35	N	-0.0986135	-0.286536	0.964848	-0.847962	0.630954	0.273322	0.0550088	0.273322	0.523881	-0.304883	0.442617	-0.507865	0.109315	0.347208	0.262332	0.521839
EHMRS(1)REESELK			AT3G25070	stress.biotic	protein_binding_|_chr3:9132310-9134030_FORWARD_-_Symbols:_RIN4_|_RIN4_(RPM1_INTERACTING_PROTEIN_4)	20.1	20.1	20.1	20	N	-6.01831	-1.47137	-3.08352	0.0183883	0.0105152	0.273322	0.286422	0.806496	-2.27563	0.191607	-2.57945	0.0310133	0.0678892	0.754023	0.393769	0.916815
EIALDSAS(0.983)MS(0.018)S(0.999)AQEDHQEEILK			AT5G24880	not_assigned.unknown	Bacteria_-_19200_-_BEST_Arabidopsis_thaliana_protein_match_is:_calmodulin-binding_protein-related_(TAIR:AT5G10660.1)_-_EXPRESSED_DURING:_L_mature_pollen_stage,_M_germinated_pollen_stage,_4_anthesis,_petal_differentiation_and_expansion_stage_-_EXPRESSED_IN:_8_plant_structures_-_Fungi_-_18359_-_Has_195834_Blast_hits_to_92446_proteins_in_2480_species:_Archae_-_1007_-_LOCATED_IN:_cellular_component_u…	35.2	35.2	35.2	35	N	-2.47649	0.348751	-2.75581	0.322166	0.0176221	0.201243	0.0880815	0.201243	0.837297	0.0184921	-2.87197	0.428152	0.521839	0.715001	0.0446097	0.200185
EIDEHLLAEEEEVKT(0.999)PETPSLVGK			AT1G70830	stress.biotic	Symbols:_MLP28_|_MLP28_(MLP-LIKE_PROTEIN_28)_|_chr1:26709947-26711462_REVERSE	20.1	20.1	20.1	20	N	0.0120763	-0.755872	0.313806	-1.52078	0.630954	1	0.220671	0.465209	0.0538716	0.723195	-0.0901331	-4.56165	0.630954	0.327187	0.715001	0.0105152
EIDQLPS(0.981)PT(0.027)S(0.988)S(0.984)NHDLDADS(0.019)			AT3G48860	not_assigned.unknown	unknown_protein_|_chr3:18117486-18122093_FORWARD	35.2	35.2	35.2	35	N	-0.630398	0.0624718	-0.056844	0.132795	0.262332	0.583882	1	0.465209	-0.0036543	-0.461523	0.278814	0.399246	1	0.273322	0.462433	0.262332
EIDQLPS(0.998)PT(0.015)S(0.96)S(0.981)NHDLDADS(0.047)			AT3G48860	not_assigned.unknown	unknown_protein_|_chr3:18117486-18122093_FORWARD	35.2	35.2	35.2	35	N	-0.497142	-0.214295	-0.533957	0.0506556	0.42334	0.465209	0.456057	1	-0.291446	-0.200527	0.601518	-0.361842	0.748774	0.715001	0.754023	0.201243
EIEVADYES(1)S(1)DEDRHFK			AT5G47430	RNA.regulation_of_transcription.putative_transcription_regulator	zinc_ion_binding_|_chr5:19235631-19241221_REVERSE	27.3.67	27.3.67	27.3	27	N	-2.36427	-1.16998	-4.58851	-0.447436	0.200825	0.0678892	0.393769	0.654721	-0.987426	0.0187003	-2.05229	0.380316	0.273322	0.42334	1	0.273322
EIGEVNPSEGPMGSESQDDYDNYERDS(1)PQRK			AT4G31200	RNA.processing	SWAP_(Suppressor-of-White-APricot)/surp_domain-containing_protein_|_chr4:15161636-15164914_REVERSE	27.1	27.1	27.1	27	N	-2.1625	-0.534802	-3.45856	0.327804	0.144127	0.42334	0.0880815	1	-0.0654613	-0.731825	-1.66605	-1.13745	0.630954	0.42334	0.273322	0.100348
EIIS(0.001)S(0.003)DS(0.016)ADVVNDKPAS(0.846)DS(0.092)NPVVT(0.041)K			AT3G05900	not_assigned.no_ontology	neurofilament_protein-related_|_chr3:1761205-1763984_REVERSE	35.1	35.1	35.1	35	N	0.315274	0.491114	0.174277	3.65709	0.748774	0.36131	0.806496	0.0864107	0.467583	-0.0848268	-0.803744	0.0796049	0.262332	0.583882	0.0282801	0.563703
EIIS(0.568)S(0.395)DS(0.037)ADVVNDKPASDSNPVVTK			AT3G05900	not_assigned.no_ontology	neurofilament_protein-related_|_chr3:1761205-1763984_REVERSE	35.1	35.1	35.1	35	N	0.338022	0.105982	-0.248577	-0.794275	0.521839	0.583882	0.522431	0.438578	0.324938	0.697776	-0.877587	-1.06852	0.465209	0.037373	0.0176221	0.0678892
EIKS(0.576)S(0.424)PQEEIKK			AT1G31440	cell.vesicle_transport	SH3_domain-containing_protein_1_(SH3P1)_|_chr1:11255836-11258715_REVERSE	31.4	31.4	31.4	31	N	-0.0798246	-0.604232	0.339343	-0.412799	0.855132	0.262332	0.393769	0.464702	-0.351265	-0.215275	1.04897	-1.03367	0.201243	1	0.0284597	0.0472018
EILQS(0.976)ES(0.024)FKEEGYLASELQEAEK			AT1G22530	transport.misc	transporter_|_chr1:7955493-7958442_REVERSE_-_Symbols:_PATL2_|_PATL2_(PATELLIN_2)	34.99	34.99	34.99	34	N	1.03975	-0.422094	-2.55207	0.756417	0.0781691	0.262332	0.0190165	0.36131	1.11736	-0.320581	-2.44922	-0.846834	0.42334	0.336668	0.0550088	0.336668
EILQSES(1)FKEEGYLASELQEAEK			AT1G22530	transport.misc	transporter_|_chr1:7955493-7958442_REVERSE_-_Symbols:_PATL2_|_PATL2_(PATELLIN_2)	34.99	34.99	34.99	34	N	0.184666	0.0175719	0.16016	-0.113553	0.521839	0.748774	0.83117	0.583882	0.495599	-0.104044	0.463798	-0.730417	0.109315	0.748774	0.521839	0.0678892
EIS(1)PGDIR			AT5G13020	not_assigned.no_ontology	emsy_N_terminus_domain-containing_protein_/_ENT_domain-containing_protein_|_chr5:4129359-4132089_REVERSE	35.1	35.1	35.1	35	N	-1.02776	-0.673893	-0.556176	0.11308	0.109315	0.42334	0.220671	0.583882	-0.471547	0.0875749	-0.0744065	-3.1097	0.262332	0.630954	0.583882	0.0446097
EISHDS(1)S(1)DEEDGDGGK			AT2G17840	development.unspecified	Symbols:_ERD7_|_ERD7_(EARLY-RESPONSIVE_TO_DEHYDRATION_7)_|_chr2:7755605-7757852_REVERSE	33.99	33.99	33.99	33	N	-0.726485	-0.38967	-2.16343	0.331915	0.521839	0.250592	0.77283	0.624206	-2.68993	-0.496295	-1.27482	-0.516831	0.273322	0.0864107	0.563703	0.174525
EISHDS(1)S(1)DEEDGDGGKNTNEMLNYGLTIASK			AT2G17840	development.unspecified	Symbols:_ERD7_|_ERD7_(EARLY-RESPONSIVE_TO_DEHYDRATION_7)_|_chr2:7755605-7757852_REVERSE	33.99	33.99	33.99	33	N	-0.722668	-0.567417	-1.82043	0.0691264	0.748774	0.327187	0.77283	1	-2.66065	-0.0160994	-1.76283	-0.238144	0.465209	1	0.386476	0.754023
EITDSEFSNSHHPQVDMAS(1)PVREEK			AT2G39200	stress.biotic.signalling.MLO-like	calmodulin_binding_|_chr2:16356148-16359813_REVERSE_-_Symbols:_MLO12,_ATMLO12_|_MLO12_(MILDEW_RESISTANCE_LOCUS_O_12)	20.1.3.1	20.1.3	20.1	20	N	-0.456453	0.474404	-0.0959721	0.358671	0.262332	0.630954	0.83117	0.286422	-0.797211	0.21881	-0.258666	2.55394	0.149541	0.87278	0.465209	0.200185
EKDQGS(0.999)IS(0.765)S(0.181)T(0.044)S(0.011)DLYGNR			AT5G58190	not_assigned.unknown	Symbols:_ECT10_|_ECT10_|_chr5:23546373-23549549_FORWARD	35.2	35.2	35.2	35	N	-0.376867	0.448386	-1.72367	-0.0925129	0.36131	0.109315	0.0500435	0.715001	-0.0995202	-0.0909353	-0.202617	0.00660267	0.855132	0.87278	0.916815	0.748774
EKPHSDYEKVDDGDANS(0.987)DS(0.605)S(0.408)QQER			AT3G23900	RNA.RNA_binding	RNA_recognition_motif_(RRM)-containing_protein_|_chr3:8631606-8636045_REVERSE	27.4	27.4	27.4	27	N	-0.0778258	0.631022	-0.151349	-0.128297	0.748774	0.201243	0.881497	0.393769	0.90995	0.775192	-0.0390122	-0.327079	0.0330063	0.037373	0.855132	0.336668
EKPS(0.003)S(0.997)PPTFDDGPT(0.052)S(0.946)PPAS(0.002)LHEPEPSAK			AT4G29440	not_assigned.unknown	unknown_protein_|_chr4:14473757-14477877_REVERSE	35.2	35.2	35.2	35	N	-0.046763	-1.72779	-1.54544	0.220184	0.87278	0.336668	0.0550088	1	-0.133531	-1.46034	-1.06334	0.247589	0.87278	0.336668	0.149541	1
EKPS(0.006)S(0.994)PPTFDDGPT(0.002)S(0.997)PPAS(0.001)LHEPEPSAK			AT4G29440	not_assigned.unknown	unknown_protein_|_chr4:14473757-14477877_REVERSE	35.2	35.2	35.2	35	N	-0.0799096	-1.97452	-1.54544	0.345739	0.87278	0.0104056	0.0550088	0.855132	-0.0578893	-1.23541	-1.06526	0.391853	1	0.0546639	0.149541	1
EKS(0.727)DS(0.727)DS(0.727)EY(0.818)DILDFPEVPNVLLRPTPGATSVNAPDAAK			AT1G34220	not_assigned.unknown	unknown_protein_|_chr1:12462849-12466000_REVERSE	35.2	35.2	35.2	35	N	-0.556487	-0.0413288	-0.83382	-0.183651	0.327187	0.87278	0.121335	0.715001	2.07877	-0.0160002	-0.485616	0.00986043	0.0880815	0.748774	0.465209	0.87278
EKS(0.895)DS(0.916)DS(0.895)EY(0.294)DILDFPEVPNVLLRPTPGATSVNAPDAAK			AT1G34220	not_assigned.unknown	unknown_protein_|_chr1:12462849-12466000_REVERSE	35.2	35.2	35.2	35	N	-4.36965	4.5195	-0.434414	-0.858	0.0105152	0.0105152	0.327187	0.157299	0.279938	3.94642	-0.559529	-0.0951136	0.521839	0.0330063	0.174525	0.563703
EKS(0.983)DS(0.995)DS(0.022)EYDILDFPEVPNVLLRPTPGATSVNAPDAAK			AT1G34220	not_assigned.unknown	unknown_protein_|_chr1:12462849-12466000_REVERSE	35.2	35.2	35.2	35	N	-4.25543	-1.65016	-0.115016	-1.71949	0.393769	0.00394775	1	0.286422	-0.897835	-1.58552	0.174026	-4.19692	0.87278	0.00394775	0.386476	0.0880815
EKS(1)DS(0.989)DS(0.011)EYDILDFPEVPNVLLRPTPGATSVNAPDAAK			AT1G34220	not_assigned.unknown	unknown_protein_|_chr1:12462849-12466000_REVERSE	35.2	35.2	35.2	35	N	-4.85236	-1.84259	-0.530447	-1.69305	0.0880815	0.00394775	0.148915	0.669815	-1.24811	-1.58382	-1.28794	-4.69286	0.521839	0.00394775	0.0209213	0.200825
ELAAEES(1)DGS(1)VKEDDDDDEDSSESGK			AT2G38040	lipid_metabolism.FA_synthesis_and_FA_elongation.Acetyl_CoA_Carboxylation.heteromeric_Complex.alpha_Carboxyltransferase	acetyl-CoA_carboxylase_|_chr2:15917093-15921170_FORWARD_-_Symbols:_CAC3_|_CAC3	11.1.1.2.1	11.1.1	11.1	11	N	0.52616	1.03427	-0.179241	0.102648	0.465209	0.0678892	0.83117	0.855132	0.437535	1.0085	-0.403308	0.152588	0.174525	0.0472018	0.149541	0.87278
ELDS(0.038)S(0.956)NS(0.007)DAIER			AT1G70410	TCA_/_org_transformation.carbonic_anhydrases	Symbols:_ATBCA4,_BCA4_|_carbonic_anhydrase,_putative_/_carbonate_dehydratase,_putative_|_chr1:26533926-26538333_REVERSE	8.3	8.3	8.3	8	N	-0.360865	-1.07824	-0.155519	-0.731674	0.336668	0.36131	0.522431	0.916815	-0.345985	-0.704094	0.602885	-0.126484	0.521839	0.715001	0.149541	0.916815
ELDSS(0.001)NS(0.999)DAIER			AT1G70410	TCA_/_org_transformation.carbonic_anhydrases	Symbols:_ATBCA4,_BCA4_|_carbonic_anhydrase,_putative_/_carbonate_dehydratase,_putative_|_chr1:26533926-26538333_REVERSE	8.3	8.3	8.3	8	N	-0.262065	-1.06501	0.444324	-1.45289	0.336668	0.855132	1	0.522431	-0.181057	0.0274136	-0.0482331	-3.17119	0.630954	0.630954	0.521839	0.0550088
ELDSSSEAVS(0.065)GNS(0.934)DKVGADDLS(0.839)DS(0.163)EK			AT4G02510	protein.targeting.chloroplast	transmembrane_receptor_|_chr4:1104766-1109600_FORWARD_-_Symbols:_TOC159,_TOC86,_PPI2,_TOC160,_ATTOC159_|_TOC159_(TRANSLOCON_AT_THE_OUTER_ENVELOPE_MEMBRANE_OF_CHLOROPLASTS_159)	29.3.3	29.3.3	29.3	29	N	0.0393899	0.388589	0.118197	-3.30953	1	0.855132	0.669815	0.0201368	0.367601	0.0679517	-0.131197	-2.33925	0.336668	0.855132	0.630954	0.273322
ELENGQRFS(1)PELK			AT1G72930	stress.biotic.receptors	transmembrane_receptor_|_chr1:27439452-27440464_FORWARD_-_Symbols:_TIR_|_TIR_(TOLL/INTERLEUKIN-1_RECEPTOR-LIKE)	20.1.2	20.1.2	20.1	20	N	-0.202633	-0.629144	0.404143	-0.0225855	0.630954	0.174525	0.200825	0.855132	0.446622	0.0304654	0.569822	-2.71752	0.748774	1	0.109315	0.393769
ELGWS(1)DDEDK			AT1G61690	not_assigned.no_ontology.pentatricopeptide_(PPR)_repeat-containing_protein	phosphoinositide_binding_|_chr1:22782607-22786859_REVERSE	35.1.5	35.1.5	35.1	35	N	-0.0348262	-0.0683045	0.34975	0.250644	0.916815	0.630954	0.286422	0.583882	0.0387654	0.0276959	-0.599943	0.120701	1	0.87278	0.149541	0.87278
ELISEDS(0.023)VS(0.977)PR			AT5G19320	signalling.G-proteins	RAN_GTPase_activator_|_chr5:6505110-6507435_REVERSE_-_Symbols:_RANGAP2_|_RANGAP2_(RAN_GTPASE_ACTIVATING_PROTEIN_2)	30.5	30.5	30.5	30	N	-0.738981	0.0287821	-1.79453	0.579153	0.521839	1	0.83117	0.100348	-1.89183	0.52991	-2.96949	-0.173314	0.393769	0.0249747	0.522431	0.87278
ELKFDDGS(1)DS(1)DDAK			AT5G47480	not_assigned.unknown	unknown_protein_|_chr5:19257420-19263424_FORWARD	35.2	35.2	35.2	35	N	0.465883	0.35931	-1.1851	-1.08912	0.42334	0.87278	0.200825	0.201243	0.41467	0.224204	-0.413779	0.568938	1	0.583882	0.336668	0.855132
ELLSELKS(1)EEGDGT(0.992)PHS(0.006)S(0.001)ASPFSR			AT5G41950	not_assigned.unknown	binding_|_chr5:16785714-16789514_FORWARD	35.2	35.2	35.2	35	N	0.635099	-0.364007	-0.298387	-0.202161	0.141645	0.464702	0.438578	0.855132	0.810718	-0.0180772	0.447637	-1.42934	0.135593	1	0.262332	0.715001
ELNIS(1)DEDNEGSSK			AT5G59610	stress.abiotic.heat	DNAJ_heat_shock_N-terminal_domain-containing_protein_|_chr5:24013165-24015071_FORWARD	20.2.1	20.2.1	20.2	20	N	0.0609786	-0.474636	-0.247797	-1.42231	0.748774	0.149541	0.522431	0.286422	-0.721981	0.150914	0.207785	-2.85396	0.109315	0.87278	0.583882	0.0550088
ELPQAAPPGLGS(1)PHQNNR			AT1G51600	RNA.regulation_of_transcription.C2C2(Zn)_GATA_transcription_factor_family	sequence-specific_DNA_binding_/_transcription_factor/_zinc_ion_binding_|_chr1:19132221-19135541_FORWARD_-_Symbols:_ZML2,_TIFY2A_|_TIFY2A	27.3.9	27.3.9	27.3	27	N	-0.975245	1.86795	-2.94987	1.39703	0.149541	0.0284597	0.121335	0.273322	0.047165	1.81086	-0.715285	0.985063	0.87278	0.0472018	0.521839	0.748774
ELS(1)LGHS(1)KR			AT2G25800	not_assigned.unknown	Bacteria_-_8_-_BEST_Arabidopsis_thaliana_protein_match_is:_unknown_protein_(TAIR:AT2G20010.2)_-_CONTAINS_InterPro_DOMAIN/s:_Munc13_homology_1_(InterPro:IPR014770),_Protein_of_unknown_function_DUF810_(InterPro:IPR008528),_Munc13_homology_2_(InterPro:IPR014772)_-_EXPRESSED_DURING:_13_growth_stages_-_EXPRESSED_IN:_23_plant_structures_-_Fungi_-_18_-_Has_242_Blast_hits_to_156_proteins_in_35_species:_A…	35.2	35.2	35.2	35	N	-0.0638313	0.53551	0.488848	-0.147225	0.748774	0.855132	0.286422	0.806496	-0.472326	-0.754815	0.2162	0.185709	0.0678892	0.00902344	0.42334	0.916815
ELSIPVDQT(0.004)S(0.011)HS(0.985)FGR			AT3G13530	signalling.MAP???kinases.MAP3K,???ste-like	ATP_binding_/_binding_/_kinase/_protein_kinase/_protein_serine/threonine_kinase/_protein_tyrosine_kinase_|_chr3:4411688-4419320_REVERSE_-_Symbols:_MAPKKK7,_MAP3KE1_|_MAPKKK7	30.6	30.6	30.6	30	N	1.01342	0.0194523	-4.51343	0.970018	0.464702	0.601508	0.0105152	0.121335	1.40039	2.30194	-3.00443	0.503992	0.0758002	0.201243	0.0330063	1
ELSLT(0.01)S(0.986)PEVVT(0.005)K			AT3G51800	protein.degradation	aminopeptidase/_metalloexopeptidase_|_chr3:19211027-19213709_REVERSE_-_Symbols:_ATG2_|_ATG2	29.5	29.5	29.5	29	N	-2.18053	-0.109317	-0.402133	-0.538321	0.037373	0.87278	0.386476	0.200825	-2.41199	-0.24164	-0.165234	-0.212345	0.0446097	0.42334	0.83117	0.465209
ELSSSS(0.004)S(0.974)VS(0.022)DDKKLVK			AT4G17140	not_assigned.no_ontology.C2_domain-containing_protein	BEST_Arabidopsis_thaliana_protein_match_is:_phosphoinositide_binding_(TAIR:AT1G48090.2)._|_chr4:9613330-9636873_REVERSE_-_CONTAINS_InterPro_DOMAIN/s:_Pleckstrin_homology_(InterPro:IPR001849)_-_EXPRESSED_DURING:_13_growth_stages_-_EXPRESSED_IN:_23_plant_structures_-_INVOLVED_IN:_biological_process_unknown_-_FUNCTIONS_IN:_molecular_function_unknown	35.1.19	35.1.19	35.1	35	N	2.12382	0.217325	2.04773	0.281016	0.393769	0.630954	0.327187	0.654721	2.72326	0.222608	1.00102	1.3094	0.200825	0.521839	0.144127	0.0282801
ELYEIAS(0.999)PNYT(0.001)GK			AT4G19880	misc.glutathione_S_transferases	Bacteria_-_905_-_BEST_Arabidopsis_thaliana_protein_match_is:_unknown_protein_(TAIR:AT5G45020.1)_-_CONTAINS_InterPro_DOMAIN/s:_Glutathione_S-transferase,_predicted_(InterPro:IPR016639),_Glutathione_S-transferase,_C-terminal-like_(InterPro:IPR010987),_Glutathione_S-transferase/chloride_channel,_C-terminal_(InterPro:IPR017933),_Thioredoxin-like_fold_(InterPro:IPR012336)_-_EXPRESSED_DURING:_13_growth…	26.9	26.9	26.9	26	N	-0.284065	0.711901	0.46029	0.625124	1	0.336668	0.624206	0.200825	-2.92904	0.203107	1.81728	2.23857	0.0880815	0.465209	0.201243	0.262332
EMS(0.098)LHGGEGGS(0.902)GGGGSGEQMTR			AT4G12050	RNA.regulation_of_transcription.putative_transcription_regulator	DNA-binding_protein-related_|_chr4:7219824-7221328_REVERSE	27.3.67	27.3.67	27.3	27	N	-0.0503406	-0.722049	-0.0181629	-0.194708	0.624206	0.262332	0.624206	0.715001	2.69422	-0.390884	-0.154312	-0.19436	0.393769	0.583882	0.855132	1
EMSEEDTEET(0.003)GS(0.997)EEGK			AT1G01320	not_assigned.no_ontology.tetratricopeptide_repeat_(TPR)	tetratricopeptide_repeat_(TPR)-containing_protein_|_chr1:121124-130570_REVERSE	35.1.27	35.1.27	35.1	35	N	-0.70588	1.96574	0.632661	0.115424	0.0781691	0.0176221	0.0880815	1	-0.622836	2.46812	-0.39803	0.271105	0.109315	0.0284597	0.583882	0.464702
ENFESAVGPLTNIS(0.04)DDGPKT(0.96)R			AT2G20050	signaling.kinase.cytoplasmatic_kinase.AGC	ATP_binding_/_cAMP-dependent_protein_kinase_regulator/_catalytic/_protein_kinase/_protein_serine/threonine_phosphatase_|_chr2:8649434-8654228_REVERSE	29.4	29.4	29.4	29	N	-1.25011	-0.495778	-0.114905	0.667544	0.0061699	0.201243	1	0.0143059	-0.116965	0.206548	-0.370874	0.147643	0.748774	0.273322	0.42334	0.583882
ENPNLPS(0.98)PS(0.02)AKEK			AT2G27140	stress.abiotic.heat	heat_shock_family_protein_|_chr2:11598379-11599322_REVERSE	20.2.1	20.2.1	20.2	20	N	-0.225898	-0.0496219	-0.547725	0.134636	0.916815	0.87278	0.462433	0.715001	-0.255359	0.510488	-1.26249	0.327479	0.583882	0.262332	0.174525	0.521839
ENS(0.999)PGPS(0.003)GS(0.008)VS(0.987)PFNS(0.002)NAMK			AT3G08620	RNA.RNA_binding	KH_domain-containing_protein_|_chr3:2617768-2620573_FORWARD	27.4	27.4	27.4	27	N	-0.342331	0.0431112	-2.90206	0.917562	0.144127	0.748774	0.121335	0.462433	-0.601889	-0.208946	-2.52838	0.448844	0.0176221	0.521839	0.286422	0.250592
ENS(1)LEMRPNDSFAK			AT4G29440	not_assigned.unknown	unknown_protein_|_chr4:14473757-14477877_REVERSE	35.2	35.2	35.2	35	N	-2.74008	-0.0109384	-0.843922	0.135112	0.201243	0.87278	0.0433081	0.36131	-3.09526	-0.512696	0.197894	0.33815	0.0446097	0.109315	0.462433	0.262332
ENS(1)LFGGDADITEKPIEPIK			AT2G20190	cell.division	binding_|_chr2:8711596-8719018_REVERSE_-_Symbols:_ATCLASP,_CLASP_|_CLASP_(CLIP-ASSOCIATED_PROTEIN)	31.2	31.2	31.2	31	N	0.133918	2.04477	0.382371	0.239172	0.806496	0.0284597	0.77283	0.583882	-0.224227	1.61155	-0.597862	-3.00491	0.462433	0.201243	0.148915	0.273322
ENS(1)PGPSGSVSPFNSNAMK			AT3G08620	RNA.RNA_binding	KH_domain-containing_protein_|_chr3:2617768-2620573_FORWARD	27.4	27.4	27.4	27	N	-0.604812	-0.840403	-0.257298	-0.157614	0.36131	0.0446097	0.669815	0.715001	0.0491295	0.188924	-0.204239	-0.165384	0.464702	0.87278	0.465209	0.855132
ENSRDDDELADAS(1)DSETK			AT5G63420	development.unspecified	DNA_binding_/_catalytic/_hydrolase_|_chr5:25400386-25405968_FORWARD_-_Symbols:_emb2746_|_emb2746_(embryo_defective_2746)	33.99	33.99	33.99	33	N	-1.15238	-0.59453	-1.27541	-0.491215	0.0781691	1	0.286422	0.465209	0.274906	-0.0856067	-0.316871	-0.208913	0.521839	1	0.748774	0.521839
EPVIEPVVEDVEDS(0.766)T(0.766)DS(0.345)S(0.123)VGEEEEEDDLIK			AT5G24490	protein.synthesis.ribosomal_protein.prokaryotic.chloroplast.30S_subunit.S30A	30S_ribosomal_protein,_putative_|_chr5:8365601-8367460_FORWARD	29.2.1.1.1.1.530	29.2.1	29.2	29	N	0.307351	-0.106223	0.237751	-0.145079	0.521839	0.36131	0.462433	0.715001	-0.0923039	0.267997	0.0730557	-2.94099	0.465209	0.149541	0.347208	0.037373
EQAVWALGNVAGDS(1)PR			AT3G06720	protein.targeting.nucleus	binding_/_protein_transporter_|_chr3:2120324-2124131_FORWARD_-_Symbols:_AT-IMP,_ATKAP_ALPHA,_AIMP_ALPHA,_IMPA-1,_IMPA1_|_IMPA-1_(IMPORTIN_ALPHA_ISOFORM_1)	29.3.1	29.3.1	29.3	29	N	0.422341	-0.499808	-0.470847	-0.0262813	0.336668	0.201243	0.286422	0.855132	0.214135	-0.481239	0.148242	0.467774	0.748774	0.347208	0.748774	0.87278
EQGDDDS(0.769)S(0.241)PNS(0.972)PNDRT(0.011)ES(0.004)S(0.005)HLQK			AT3G58640	signalling.MAP???kinases.putative_MAP3K,_Raf-like	protein_kinase_family_protein_|_chr3:21686743-21693831_REVERSE	29.4	29.4	29.4	29	N	0.364315	-0.304813	-1.17339	-0.204405	0.327187	0.144127	0.327187	0.583882	0.6616	0.124941	-2.5285	0.227041	1	0.855132	0.0446097	0.748774
EQLSQMEKGS(1)PQEQQGNK			AT4G25090	stress.biotic.respiratory_burst	respiratory_burst_oxidase,_putative_/_NADPH_oxidase,_putative_|_chr4:12878775-12883599_REVERSE	20.1.1	20.1.1	20.1	20	N	-0.782987	-0.245912	-0.925434	-0.0220171	0.336668	0.336668	0.393769	0.855132	0.822402	0.0468535	-2.04781	-0.270334	0.262332	0.748774	0.0176221	0.42334
EQSFAFSVQS(0.998)PIVHT(0.002)DK			AT1G08090	transport.nitrate	nitrate_transmembrane_transporter_|_chr1:2524076-2526164_FORWARD_-_Symbols:_ATNRT2:1,_NRT2,_NRT2_-_1AT,_ACH1,_LIN1,_ATNRT2.1,_NRT2.1_|_ATNRT2:1_(NITRATE_TRANSPORTER_2:1)	34.4	34.4	34.4	34	N	-0.0871125	-0.135633	-0.901459	-0.0307509	0.87278	0.855132	0.135593	0.465209	2.4157	0.3115	-0.783112	-0.465472	0.200185	0.87278	0.149541	0.109315
ERGS(1)PDYGR			AT4G25500	RNA.processing.splicing	RNA_binding_/_nucleic_acid_binding_/_nucleotide_binding_|_chr4:13024571-13027440_FORWARD_-_Symbols:_ATRSP35,_ATRSP40,_AT-SRP40,_RSP35_|_ATRSP35	27.1.1	27.1.1	27.1	27	N	0.624828	-0.357153	-0.855028	-0.857813	0.336668	0.36131	0.296718	0.0678892	2.11599	-0.492439	-0.0855548	-0.0219457	0.00394775	0.36131	0.754023	0.748774
ERS(0.906)Y(0.311)S(0.799)RS(0.984)PPHNGSR			AT3G13570	RNA.processing.splicing	RNA_binding_/_nucleic_acid_binding_/_nucleotide_binding_|_chr3:4429298-4432159_REVERSE_-_Symbols:_SCL30A_|_SCL30a	27.1.1	27.1.1	27.1	27	N	-0.55365	-0.0719546	3.17782	0.693398	0.0781691	0.36131	0.248213	0.144127	-0.344473	1.17517	-0.00632479	-0.269307	0.336668	0.0105871	0.83117	0.748774
ERS(0.98)Y(0.666)S(0.856)RS(0.494)PPHNGS(0.003)R			AT3G13570	RNA.processing.splicing	RNA_binding_/_nucleic_acid_binding_/_nucleotide_binding_|_chr3:4429298-4432159_REVERSE_-_Symbols:_SCL30A_|_SCL30a	27.1.1	27.1.1	27.1	27	N	0.188254	-0.600061	3.73808	0.458319	0.521839	0.100348	0.0209213	0.0446097	-0.300569	-0.117496	0.707318	-0.212598	0.583882	0.855132	0.0550088	0.200825
ERS(0.999)EDPMET(0.016)S(0.169)S(0.816)AEAGGGIR			AT5G65410	RNA.regulation_of_transcription.zf-HD	DNA_binding_/_sequence-specific_DNA_binding_/_transcription_factor/_transcription_regulator_|_chr5:26136094-26137183_FORWARD_-_Symbols:_ATHB25,_ZFHD2,_HB25_|_HB25_(HOMEOBOX_PROTEIN_25)	27.3.80	27.3.80	27.3	27	N	-0.275871	-0.24451	0.0442663	-2.48926	0.521839	0.630954	0.438578	0.135593	-0.39122	0.152051	-0.0832522	-3.181	0.42334	0.465209	0.748774	0.0446097
ERS(1)EDPMETSSAEAGGGIR			AT5G65410	RNA.regulation_of_transcription.zf-HD	DNA_binding_/_sequence-specific_DNA_binding_/_transcription_factor/_transcription_regulator_|_chr5:26136094-26137183_FORWARD_-_Symbols:_ATHB25,_ZFHD2,_HB25_|_HB25_(HOMEOBOX_PROTEIN_25)	27.3.80	27.3.80	27.3	27	N	0.121327	-0.154261	-0.125268	-2.97419	0.748774	0.630954	0.522431	0.121335	0.262943	0.434648	0.354441	-2.45411	0.42334	0.42334	0.42334	0.037373
ERS(1)RELS(1)HEQPR			AT3G50670	RNA.processing.splicing	RNA_binding_/_nucleic_acid_binding_/_nucleotide_binding_|_chr3:18826300-18829618_REVERSE_-_Symbols:_U1-70K,_U1SNRNP_|_U1-70K_(U1_SMALL_NUCLEAR_RIBONUCLEOPROTEIN-70K)	27.1.1	27.1.1	27.1	27	N	1.44502	-0.281126	-0.172133	0.315382	0.201243	0.630954	0.605577	0.83117	-0.559263	0.466025	0.37985	0.499477	0.327187	0.201243	0.465209	0.748774
ES(0.01)VT(0.035)S(0.131)T(0.503)AES(0.32)VT(0.001)ASLTDAEK			AT2G30930	not_assigned.unknown	unknown_protein_|_chr2:13162369-13163398_FORWARD	35.2	35.2	35.2	35	N	0.24559	0.259671	0.0792764	0.333536	0.521839	1	0.669815	0.144127	-0.169344	0.589579	-0.0719952	2.01664	0.630954	0.0781691	0.630954	0.037373
ES(0.011)NS(0.989)VHQVSSFEMSPSSEK			AT2G11520	signalling.kinase.RLCK.receptor_like_cytoplasmatic_kinase_IV	ATP_binding_/_kinase/_protein_kinase/_protein_serine/threonine_kinase_|_chr2:4618581-4621576_FORWARD_-_Symbols:_CRCK3_|_CRCK3	29.4.1.54	29.4.1	29.4	29	N	0.315144	-0.951929	-0.98256	-1.23098	0.715001	0.0061699	0.220671	0.0880815	0.279788	-0.373012	-3.70824	-0.151926	0.36131	0.336668	0.0061699	0.748774
ES(0.062)S(0.938)PQPLPLPS(1)PR			AT3G08760	protein.postranslational_modification	ATP_binding_/_kinase/_protein_kinase/_protein_tyrosine_kinase_|_chr3:2657918-2660889_REVERSE_-_Symbols:_ATSIK_|_ATSIK	29.4	29.4	29.4	29	N	0.220502	0.333957	1.6444	-0.602143	0.630954	0.748774	0.0143059	0.200825	0.375079	0.170678	0.307628	-0.444193	0.42334	0.87278	0.36131	0.336668
ES(0.537)S(0.463)PGFDVLVDNEAGDSEYYHVEDR			AT2G02160	RNA.regulation_of_transcription.unclassified	zinc_finger_(CCCH-type)_family_protein_|_chr2:553110-556113_REVERSE	27.3.99	27.3.99	27.3	27	N	-0.262206	1.18413	-0.470623	-3.4721	0.200185	0.0678892	0.121335	0.393769	-0.52661	-0.301238	-0.527041	-2.51772	0.149541	0.144127	0.336668	1
ES(0.999)EKIEMTS(0.001)PVVTK			AT2G37970	not_assigned.no_ontology	binding_|_chr2:15890972-15891843_FORWARD_-_Symbols:_SOUL-1_|_SOUL-1	35.1	35.1	35.1	35	N	-0.283306	-1.08729	-3.00251	2.49511	0.462433	0.149541	0.296718	0.347208	1.04791	-0.714074	-3.34388	2.76533	0.0282801	0.36131	0.141645	0.273322
ES(1)S(1)DEALVSMLASR			AT5G40450	not_assigned.unknown	unknown_protein_|_chr5:16184650-16193678_REVERSE	35.2	35.2	35.2	35	N	-5.768	-0.544693	-0.388799	-5.02398	0.286422	0.336668	0.286422	0.196706	-3.71129	-1.08686	-0.194377	-4.52271	0.522431	0.109315	0.87278	0.200825
ESEKDPLIAAENGSGVLS(1)DGGGGVQQK			AT1G06890	not_assigned.no_ontology	transporter-related_|_chr1:2111563-2114601_REVERSE	35.1	35.1	35.1	35	N	0.417517	-1.71556	-2.05022	-1.13733	0.630954	0.0880815	0.0880815	0.201243	1.24733	-2.11913	-3.54107	-0.0906548	0.149541	0.0330063	0.0190165	0.748774
ESEYQLAPWQS(0.062)DVNHS(0.207)NDS(0.713)PLAPS(0.019)R			AT5G23490	not_assigned.unknown	unknown_protein_|_chr5:7919438-7926628_FORWARD	35.2	35.2	35.2	35	N	-3.03077	0.321565	-0.124249	-0.148434	0.100348	0.149541	0.83117	0.855132	-0.397586	0.293428	0.0891985	-0.248884	0.748774	0.630954	0.521839	0.521839
ESFET(0.002)LS(0.999)HGS(1)PDNSVTSPDK			AT3G52240	not_assigned.unknown	unknown_protein_|_chr3:19372714-19375880_REVERSE	35.2	35.2	35.2	35	N	-0.0659434	-0.168379	-0.10317	0.235458	1	0.715001	0.83117	0.393769	4.52254	-0.683124	-0.112782	0.553959	0.0105152	0.0678892	0.522431	0.336668
ESFETLS(1)HGS(1)PDNSVTSPDK			AT3G52240	not_assigned.unknown	unknown_protein_|_chr3:19372714-19375880_REVERSE	35.2	35.2	35.2	35	N	-0.381437	-1.59892	1.08555	-3.65755	0.630954	0.583882	0.220671	0.0201368	-0.412813	-0.856923	2.03283	-0.113542	0.630954	0.754023	0.0678892	0.87278
ESFPT(0.001)S(0.004)S(0.995)NPDSTDNIPHQR			AT3G58630	RNA.regulation_of_transcription.Trihelix,_Triple-Helix_transcription_factor_family	transcription_factor_|_chr3:21683568-21685941_REVERSE	27.3.30	27.3.30	27.3	27	N	-1.14177	0.683782	-1.02205	0.380101	0.149541	0.248213	0.286422	0.465209	-0.323841	2.91208	-0.604306	-0.815298	0.42334	0.135593	0.748774	0.262332
ESFPT(0.003)S(0.198)S(0.799)NPDS(0.962)T(0.037)DNIPHQR			AT3G58630	RNA.regulation_of_transcription.Trihelix,_Triple-Helix_transcription_factor_family	transcription_factor_|_chr3:21683568-21685941_REVERSE	27.3.30	27.3.30	27.3	27	N	-0.605765	0.260006	-1.36453	-0.435595	0.630954	0.100348	0.0550088	0.393769	0.199446	0.648761	-0.79525	-0.115124	0.521839	0.273322	0.336668	0.715001
ESLS(1)PGQQHVSQNTAVKPEGR			AT1G01510	RNA.regulation_of_transcription.Orphan_family	protein_binding_|_chr1:187211-190056_FORWARD_-_Symbols:_AN_|_AN_(ANGUSTIFOLIA)	27.3.34	27.3.34	27.3	27	N	0.329931	-0.776104	-0.106006	-0.86679	0.273322	0.273322	0.83117	0.855132	0.293779	-0.481756	0.777996	-4.00946	0.144127	0.601508	0.149541	0.200825
ESS(0.873)S(0.126)EDDSSSEDEPAKKPAAK			AT1G48920	protein.synthesis.ribosome_biogenesis.Pre-rRNA_processing_and_modifications.snoRNPs	nucleic_acid_binding_/_nucleotide_binding_|_chr1:18098095-18101623_FORWARD_-_Symbols:_ATNUC-L1,_PARL1_|_ATNUC-L1	29.2.2.3.1	29.2.2	29.2	29	N	0.774103	0.328196	0.508748	0.432464	0.135593	0.465209	0.200825	0.117185	-0.160772	0.184993	0.285861	0.877805	0.630954	0.36131	0.262332	0.00902344
ESSLKQEAAVVS(0.035)S(0.965)PK			AT5G46750	development.unspecified	ARF_GTPase_activator/_DNA_binding_/_zinc_ion_binding_|_chr5:18969749-18971932_REVERSE_-_Symbols:_AGD9_|_AGD9_(ARF-GAP_DOMAIN_9)	33.99	33.99	33.99	33	N	-5.84669	-0.241539	-0.985379	-0.12278	0.135593	0.630954	0.522431	0.83117	-1.32996	-0.323966	-0.369266	-0.00507404	0.36131	0.521839	0.748774	0.42334
ESSTEEVKPSASIATEEVS(1)EEPNTSEPQVTK			AT4G31880	not_assigned.unknown	Bacteria_-_15478_-_BEST_Arabidopsis_thaliana_protein_match_is:_binding_(TAIR:AT1G15940.1)_-_EXPRESSED_DURING:_14_growth_stages_-_EXPRESSED_IN:_24_plant_structures_-_Fungi_-_16017_-_Has_114836_Blast_hits_to_56273_proteins_in_1914_species:_Archae_-_187_-_Metazoa_-_53116_-_Other_Eukaryotes_-_24977_(source:_NCBI_BLink)._|_chr4:15419404-15424183_REVERSE_-_Plants_-_4342_-_Viruses_-_719_-_LOCATED_IN:_cy…	35.2	35.2	35.2	35	N	-2.51414	1.32105	-0.861718	1.0138	0.465209	0.0678892	0.654721	0.135593	0.826745	0.560432	0.199416	-0.939769	0.262332	0.465209	0.464702	1
ET(0.002)QS(0.904)PS(0.072)RS(0.022)DGLIR			AT5G07970	not_assigned.no_ontology	dentin_sialophosphoprotein-related_|_chr5:2543868-2548723_REVERSE	35.1	35.1	35.1	35	N	1.28558	-0.314196	-3.72572	0.406713	0.100348	0.200185	0.0388671	0.0500435	-0.0353538	-0.370793	-2.38748	0.0996074	0.630954	0.262332	0.583882	0.601508
ET(0.003)S(0.997)PVKDENEDNLTSVSR			AT3G12810	RNA.regulation_of_transcription.Chromatin_Remodeling_Factors	ATP_binding_/_DNA_binding_/_helicase/_nucleic_acid_binding_|_chr3:4065042-4074078_FORWARD_-_Symbols:_PIE1,_SRCAP,_chr13_|_PIE1_(PHOTOPERIOD-INDEPENDENT_EARLY_FLOWERING_1)	27.3.44	27.3.44	27.3	27	N	0.0515133	0.0435748	3.31589	-0.689779	1	0.87278	0.0433081	0.121335	-0.246295	0.0383453	0.145682	-0.11855	0.336668	1	0.386476	0.87278
ET(0.013)S(0.987)PVKDENEDNLT(0.016)S(0.253)VS(0.731)R			AT3G12810	RNA.regulation_of_transcription.Chromatin_Remodeling_Factors	ATP_binding_/_DNA_binding_/_helicase/_nucleic_acid_binding_|_chr3:4065042-4074078_FORWARD_-_Symbols:_PIE1,_SRCAP,_chr13_|_PIE1_(PHOTOPERIOD-INDEPENDENT_EARLY_FLOWERING_1)	27.3.44	27.3.44	27.3	27	N	0.324776	0.216844	2.72656	-0.400036	0.273322	0.583882	0.0832645	0.273322	0.195223	0.13022	-0.610728	0.0792252	0.748774	0.465209	0.0500435	0.87278
ET(0.021)DS(0.021)LS(0.884)S(0.074)DAIASEDPFTTDLASQSFTNAQTER			AT3G20250	not_assigned.no_ontology.pumilio/Puf_RNA-binding_domain-containing_protein	RNA_binding_/_binding_|_chr3:7058902-7063240_REVERSE_-_Symbols:_APUM5_|_APUM5_(Arabidopsis_Pumilio_5)	35.1.12	35.1.12	35.1	35	N	0.0962121	-0.441359	0.155793	-0.143439	1	0.273322	0.563703	0.522431	4.11968	-0.78375	1.22017	-0.212811	0.135593	0.0284597	0.220671	0.748774
ET(0.329)DS(0.671)LS(0.617)S(0.383)DAIASEDPFTTDLASQSFTNAQTER			AT3G20250	not_assigned.no_ontology.pumilio/Puf_RNA-binding_domain-containing_protein	RNA_binding_/_binding_|_chr3:7058902-7063240_REVERSE_-_Symbols:_APUM5_|_APUM5_(Arabidopsis_Pumilio_5)	35.1.12	35.1.12	35.1	35	N	0.647426	-0.379799	-4.02509	0.557581	0.36131	0.42334	0.196706	0.174525	0.0858327	0.259027	-3.58871	0.353231	1	0.262332	0.393769	0.36131
ETDIDHDNHGLMFGLNS(1)EDDIEETDVDHR			AT1G09730	protein.degradation.cysteine_protease	Ulp1_protease_family_protein_|_chr1:3147667-3154236_REVERSE	29.5.3	29.5.3	29.5	29	N	-4.69666	0.867041	0.0165188	-4.24472	0.201243	0.669815	0.77283	0.135593	0.0611856	0.0722158	2.89522	-3.71468	0.630954	0.83117	0.286422	0.286422
ETEGDVPS(1)PADVIEK			AT3G05900	not_assigned.no_ontology	neurofilament_protein-related_|_chr3:1761205-1763984_REVERSE	35.1	35.1	35.1	35	N	2.21271	-0.66186	-2.76633	0.0451248	0.273322	0.42334	0.135593	0.36131	0.554878	-0.545615	-3.17733	-5.83988	0.250592	0.42334	0.0678892	0.0190165
ETEVEAAEIS(0.007)T(0.942)PERT(0.051)DAPKDESGK			AT4G31880	not_assigned.unknown	Bacteria_-_15478_-_BEST_Arabidopsis_thaliana_protein_match_is:_binding_(TAIR:AT1G15940.1)_-_EXPRESSED_DURING:_14_growth_stages_-_EXPRESSED_IN:_24_plant_structures_-_Fungi_-_16017_-_Has_114836_Blast_hits_to_56273_proteins_in_1914_species:_Archae_-_187_-_Metazoa_-_53116_-_Other_Eukaryotes_-_24977_(source:_NCBI_BLink)._|_chr4:15419404-15424183_REVERSE_-_Plants_-_4342_-_Viruses_-_719_-_LOCATED_IN:_cy…	35.2	35.2	35.2	35	N	0.872903	0.614342	-2.66432	-0.0735234	0.0209213	0.109315	0.179712	1	0.693225	0.772788	-2.29122	-0.252429	0.248213	0.109315	0.462433	0.87278
ETHGSTSSSSKPPLDGNNKGS(0.197)S(0.777)S(0.026)K			AT5G58140	signaling.kinase.cytoplasmatic_kinase.AGC	FMN_binding_/_blue_light_photoreceptor/_kinase/_protein_serine/threonine_kinase_|_chr5:23524427-23533111_FORWARD_-_Symbols:_PHOT2,_NPL1_|_PHOT2_(PHOTOTROPIN_2)	29.4	29.4	29.4	29	N	0.598909	7.35554	0.0552103	0.544719	0.0781691	0.144127	0.669815	0.141645	-0.0302437	0.915089	-0.0900362	2.42952	1	0.220671	0.630954	0.601508
ETS(1)ADEETSQEEKTEETQNSNLK			AT2G35410	RNA.RNA_binding	33_kDa_ribonucleoprotein,_chloroplast,_putative_/_RNA-binding_protein_cp33,_putative_|_chr2:14898324-14899750_FORWARD	27.4	27.4	27.4	27	N	-0.645574	1.94465	0.153789	-0.649864	0.0781691	0.200825	0.669815	0.393769	-0.357986	3.17894	0.37216	-0.667198	0.200185	0.0880815	0.87278	0.262332
ETSADEET(0.826)S(0.174)QEEKTEETQNSNLK			AT2G35410	RNA.RNA_binding	33_kDa_ribonucleoprotein,_chloroplast,_putative_/_RNA-binding_protein_cp33,_putative_|_chr2:14898324-14899750_FORWARD	27.4	27.4	27.4	27	N	-0.723751	-0.340014	-0.0252996	3.18265	0.109315	0.109315	0.83117	0.0500435	-0.372742	-0.406555	0.424106	-0.423642	0.521839	0.144127	0.109315	0.386476
ETSSVAEAS(0.319)S(0.654)PT(0.142)ES(0.789)QAT(0.097)R			AT1G75190	not_assigned.unknown	unknown_protein_|_chr1:28219382-28220227_FORWARD	35.2	35.2	35.2	35	N	-0.571386	-0.259221	-0.372263	-0.137759	0.0249747	0.465209	0.286422	0.754023	-0.163331	0.517351	-0.538292	-0.415919	1	0.201243	0.149541	0.144127
ETSSVAEASS(0.999)PTESQATR			AT1G75190	not_assigned.unknown	unknown_protein_|_chr1:28219382-28220227_FORWARD	35.2	35.2	35.2	35	N	-0.653153	-0.47831	-0.223955	-0.466617	0.262332	1	0.522431	0.465209	0.359098	-0.0363114	0.217524	-0.414779	0.748774	0.748774	0.521839	0.42334
[truncated: 2,281 more rows]
