# Supplementary material for: Regulatory Modules of Metabolites and Protein Phosphorylation in Arabidopsis Genotypes With Altered Sucrose Allocation
Source: Front Plant Sci. 2022 May 19;13:891405. doi: 10.3389/fpls.2022.891405 (PMC9161306; doi:10.3389/fpls.2022.891405)
Supplement: Supplementary file 7 [file Table_7.XLSX]

## Sheet: PhoClusters_WT
											Clusters of phosphopeptides with non-zero patterns
											(Kruskal-Wallis test; α = 5%)
						standardised pattern: z-scores					hierarchical	hierarchical	k-means	Silhouette	Cluster		k-means 9 cluster matching hierarchical 9 cluster (%)
Phosphopeptide	Type	Subtype	Protein	Bin	bin selected?	DR	DS	NR	NS	Kruskal-W.	8 cluster	9 cluster	9 cluster	score	name		cluster 1	cluster 2	size	% match
VHNPVVESSIQPQRS(1)PRK	Signalling	signalling.calcium	AT1G74690	30.3	Y	0.5057	0.44957	-1.49888	0.543611	0.0481243	A_WT	A_WT	A_WT	0.672961	A_WT		A_WT		46	0.956522
HHT(1)FSFRPSSGNDQSEAGSAR			AT1G56220	33.99	N	0.556656	0.469744	-1.49878	0.472378	0.0302791	A_WT	A_WT	A_WT	0.672904	A_WT		B_WT		323	0.479876
VNHDDS(1)EEEKLPTR			AT2G19710	35.2	N	0.52361	0.33335	-1.48856	0.631595	0.048184	A_WT	A_WT	A_WT	0.672841	A_WT		C_WT		71	0.352113
VPVPPHLVDVS(1)DDEDVQNLQESLGEAR			AT5G63220	35.2	N	0.410062	0.389376	-1.48615	0.686717	0.0178436	A_WT	A_WT	A_WT	0.67027	A_WT		D_WT		5	0
S(1)PEHALFTKPVYDQTEQLPPAPWETQEPR			AT1G21380	31.4	N	0.636164	0.40841	-1.49258	0.448004	0.0148281	A_WT	A_WT	A_WT	0.669673	A_WT		E_WT		19	0.894737
TANS(0.001)S(0.999)FGGSQSSSSGHNNSYR			AT2G37550	29.4	N	0.501977	0.540312	-1.49913	0.456838	0.00977846	A_WT	A_WT	A_WT	0.66836	A_WT		F_WT		167	0.952096
VSGS(1)EHGFSLNEPLGISENK			AT1G55860	29.5	N	0.660024	0.315369	-1.485	0.509603	0.0278801	A_WT	A_WT	A_WT	0.666255	A_WT		G_WT	J_WT	223	0.923767
S(1)S(1)DDEGGEEYLFK			AT2G31680	30.5	N	0.433528	0.213656	-1.4543	0.807112	0.0128186	A_WT	A_WT	A_WT	0.665713	A_WT		H_WT		306	0.781046
S(1)DLQTPLVRPK	Hormone metabolism	hormone metabolism.brassinosteroid	AT3G19820	17.3	Y	0.686589	0.508523	-1.47956	0.284445	0.0159622	A_WT	A_WT	A_WT	0.664421	A_WT		I_WT		177	0.954802
SHHHFHVGS(1)APSGVPLEK			AT1G29400	27.4	N	0.686686	0.314424	-1.48251	0.481405	0.0168002	A_WT	A_WT	A_WT	0.664361	A_WT				0	0.758414
KETEEDVS(0.001)S(0.999)PADIIEK			AT3G05900	35.1	N	0.707537	0.319409	-1.48044	0.453497	0.0135148	A_WT	A_WT	A_WT	0.662789	A_WT
TVDDGIHELFTEYMALPS(1)PQNTTSEGGK			AT3G42170	28.99	N	0.692685	0.539133	-1.47347	0.241656	0.0250516	A_WT	A_WT	A_WT	0.662201	A_WT
GNSVPATAPTPIPLVSINHDDDDDES(1)DDDFLQLAHR			AT1G21380	31.4	N	0.6368	0.659766	-1.46027	0.163706	0.041504	A_WT	A_WT	A_WT	0.656878	A_WT
RKVS(1)NPSFIAAQSK	Signalling	signalling.calcium	AT1G19870	30.3	Y	0.26666	0.27534	-1.43423	0.892228	0.00961039	A_WT	A_WT	A_WT	0.656224	A_WT
KDNADMTSDLTGTIESADSAIPNS(0.998)PT(0.002)EDAAPGNIQDLK			AT3G54760	35.1	N	0.729391	0.210408	-1.46542	0.525617	0.0281063	A_WT	A_WT	A_WT	0.655386	A_WT
SAS(1)FKEESDFFADLK			AT1G30690	29.3	N	0.685552	0.169477	-1.4609	0.605868	0.0163549	A_WT	A_WT	A_WT	0.655125	A_WT
LIHPLPPPILS(1)PENS(1)PEHSGDDAWMQELNIQRPPTPTR			AT4G03080	29.4	N	0.446968	0.69616	-1.48321	0.340085	0.0360069	A_WT	A_WT	A_WT	0.655054	A_WT
GDPS(0.003)S(0.997)PHVPEESVK			AT1G76510	27.3	N	0.337574	0.644951	-1.48811	0.505584	0.0245163	A_WT	A_WT	A_WT	0.654018	A_WT
LIHPLPPPILS(1)PENS(1)PEHSGDDAWMQELNIQRPPT(0.989)PT(0.011)R			AT4G03080	29.4	N	0.46323	0.739308	-1.47184	0.269304	0.0333554	A_WT	A_WT	A_WT	0.65095	A_WT
SLS(1)PKPPS(1)PR	Signalling	signalling.calcium	AT2G43680	30.3	Y	0.520913	0.0743824	-1.4259	0.830609	0.00528225	A_WT	A_WT	A_WT	0.648498	A_WT
STLKNDS(1)FVK			AT3G27300	7.1	N	0.620209	0.0737615	-1.43536	0.741386	0.0189331	A_WT	A_WT	A_WT	0.646429	A_WT
LMPEPTAIALLYAQQQQMTTHDNMGS(0.893)GS(0.106)ER			AT2G32120	20.2	N	0.773064	0.529297	-1.44935	0.146987	0.0188928	A_WT	A_WT	A_WT	0.646226	A_WT
KKEES(1)EEEEGDFGFDLFG			AT5G57290	29.2	N	0.747633	0.102354	-1.44218	0.592192	0.00857639	A_WT	A_WT	A_WT	0.643291	A_WT
EIENIMQLAGLNPNS(0.007)DS(0.977)AT(0.011)S(0.004)S(0.001)R	Signalling	signalling.receptor kinases	AT5G49760	30.2	Y	0.342501	0.0503858	-1.38029	0.987401	0.0392884	A_WT	A_WT	A_WT	0.642275	A_WT
SLS(1)PKPPS(1)PRADLPR	Signalling	signalling.calcium	AT2G43680	30.3	Y	0.470815	0.0323174	-1.40281	0.899676	0.0167723	A_WT	A_WT	A_WT	0.641324	A_WT
AQIS(1)EPELAAEHEEVKENK			AT1G20440	20.2	N	0.729718	0.0732553	-1.43584	0.632864	0.0107528	A_WT	A_WT	A_WT	0.640713	A_WT
EEEEVS(1)PAAEASAEEAKPK	Cell	cell.organisation	AT3G57410	31.1	Y	0.323565	0.784318	-1.46675	0.358871	0.0158379	A_WT	A_WT	A_WT	0.640684	A_WT
MSGNLASAGS(0.087)NS(0.766)MKKT(0.703)NS(0.35)GPLS(0.094)K			AT1G78880	35.1	N	0.393109	0.0157354	-1.37951	0.970661	0.0494214	A_WT	A_WT	A_WT	0.637036	A_WT
NNVPEHETPTVATEES(1)PATTTEVTDR			AT1G20440	20.2	N	0.660737	0.0224982	-1.42086	0.737622	0.0351331	A_WT	A_WT	A_WT	0.636248	A_WT
RRS(0.994)T(0.005)S(0.001)DAFEK			AT1G56220	33.99	N	0.655369	0.772514	-1.4047	-0.0231854	0.0175052	A_WT	A_WT	A_WT	0.634129	A_WT
MLAIFHEAFAHPPEELNS(1)PAS(1)EK			AT4G27450	17.2	N	0.909199	0.187078	-1.42491	0.32863	0.012828	A_WT	A_WT	A_WT	0.633025	A_WT
ALGDQGGS(0.303)FS(0.697)HEEEGDAVDESGGNDDELMPDVVK			AT3G09850	35.1	N	0.690139	0.734699	-1.40842	-0.0164148	0.0259784	A_WT	A_WT	A_WT	0.632966	A_WT
NEESVLLFPELILS(1)PQERPPS(1)R			AT2G20960	35.1	N	0.840693	0.533743	-1.41654	0.0421032	0.0474098	A_WT	A_WT	A_WT	0.625802	A_WT
QQFESIARPTLEIEIPS(1)PR			AT5G13560	35.1	N	0.73345	-0.0309899	-1.40346	0.700997	0.0245013	A_WT	A_WT	A_WT	0.621346	A_WT
AGSSTTFLS(1)PPS(0.714)S(0.286)PR			AT3G06170	35.1	N	0.916952	0.0510772	-1.40272	0.434693	0.0218877	A_WT	A_WT	A_WT	0.617448	A_WT
QLVNS(0.001)S(0.999)FADLQKPQMELDGK			AT3G55610	13.1	N	0.864879	-0.0498254	-1.38665	0.571592	0.045057	A_WT	A_WT	A_WT	0.605263	A_WT
IGIWQYGDIES(1)DDEDTGPAR			AT5G07350	27.3	N	0.365885	-0.126197	-1.30759	1.0679	0.00809174	A_WT	A_WT	A_WT	0.599758	A_WT
REDQEPGLQT(1)PDLILS(1)EVEDEKPK			AT5G14120	33.99	N	0.733746	-0.183593	-1.34198	0.79183	0.0208428	A_WT	A_WT	A_WT	0.576231	A_WT
T(1)PPTNASLDYPSADSEHVSKR			AT1G15750	33.99	N	0.451879	-0.212282	-1.28643	1.04683	0.0495687	A_WT	A_WT	A_WT	0.570173	A_WT
SLS(1)FNSWEVPK	Signalling	signalling.calcium	AT4G33050	30.3	Y	0.524751	-0.234236	-1.29146	1.00095	0.0377419	A_WT	A_WT	A_WT	0.560983	A_WT
LPVLDGSFFTKDPPPGS(0.998)PS(0.001)SSR			AT5G11040	35.1	N	0.59383	-0.237614	-1.30227	0.94605	0.0235171	A_WT	A_WT	A_WT	0.558585	A_WT
REDQEPGLQTPDLILS(1)EVEDEKPK			AT5G14120	33.99	N	0.747148	-0.242836	-1.31414	0.809831	0.0208428	A_WT	A_WT	A_WT	0.55073	A_WT
VSS(1)PPRVPNPAIQK			AT1G52320	35.2	N	0.857916	-0.242793	-1.31151	0.696392	0.00376038	A_WT	A_WT	A_WT	0.54304	A_WT
EGT(0.977)KGS(0.011)S(0.011)GNLVDAAR			AT5G64813	30.5	N	0.976797	-0.302776	-1.26627	0.592248	0.00370042	A_WT	A_WT	A_WT	0.504427	A_WT
KRS(1)FEEEEEDNDVNK			AT1G02330	35.1	N	1.03573	-0.510045	-1.13718	0.611501	0.0164123	A_WT	A_WT	J_WT	0.583071	A_WT
KPES(0.827)EY(0.073)GS(0.097)GY(0.003)GGQTEVEYGR			AT5G39570	35.2	N	0.604751	-0.44455	-1.18097	1.02077	0.0274338	A_WT	A_WT	J_WT	0.548717	A_WT
T(0.524)PS(0.475)PQLAAPLAPIQQSNSSTYVSDYGAEAEDGSGFEDFEFK			AT5G43960	29.3	N	0.297881	0.48301	-1.47973	0.698836	0.0394216	B_WT	B_WT	A_WT	0.659308	B_WT
HYSEDVGEVQASQEKPVS(1)PKK	Cell	cell.organisation	AT4G27430	31.1	Y	0.248866	0.550918	-1.4757	0.675917	0.0331546	B_WT	B_WT	A_WT	0.651389	B_WT
ASSGIEAHS(1)DEANISNNMSDR			AT4G02510	29.3	N	0.196076	0.454675	-1.453	0.802252	0.0114762	B_WT	B_WT	A_WT	0.647483	B_WT
TQAALIS(1)DDDTSHAEEPDFNQK			AT5G14720	29.4	N	0.117383	0.475045	-1.43311	0.840683	0.0171442	B_WT	B_WT	A_WT	0.633613	B_WT
LGKES(1)DAEPDRMEDHQELPENHNVETK			AT1G15940	35.1	N	0.0884036	0.569461	-1.43607	0.778205	0.0387873	B_WT	B_WT	A_WT	0.62466	B_WT
ETSSVAEASS(0.999)PTESQATR			AT1G75190	35.2	N	0.0468623	0.51478	-1.41552	0.853878	0.036955	B_WT	B_WT	A_WT	0.61702	B_WT
TLS(1)GNDKDQSGGEEETTSR			AT5G51300	27.1	N	0.0666091	0.100604	-1.30251	1.1353	0.0252054	B_WT	B_WT	A_WT	0.61058	B_WT
LQEIWDEVGES(1)DDERDK	Cell	cell.organisation	AT5G55230	31.1	Y	0.0223092	0.115046	-1.28868	1.15133	0.0483124	B_WT	B_WT	A_WT	0.599589	B_WT
FTQGGYVDTGS(1)PTVGSGR			AT2G45200	31.4	N	-0.0320603	0.221355	-1.30544	1.11615	0.00144463	B_WT	B_WT	A_WT	0.589076	B_WT
VT(0.006)EEGS(0.542)QAS(0.707)S(0.749)S(0.782)S(0.215)AAAIQGLSVR			AT3G02200	29.5	N	-0.0647069	0.439559	-1.35626	0.981408	0.0304587	B_WT	B_WT	A_WT	0.583482	B_WT
SAS(0.005)KS(0.095)NPS(0.905)S(0.995)PPHLAEGR			AT2G20950	35.2	N	-0.0115509	0.0460485	-1.24141	1.20691	0.0161632	B_WT	B_WT	A_WT	0.58016	B_WT
ATGAFILTAS(1)HNPGGPTEDFGIK	Glycolysis	glycolysis.cytosolic branch	AT1G23190	4.1	Y	-0.09807	0.505865	-1.35527	0.947479	0.00317269	B_WT	B_WT	A_WT	0.57007	B_WT
S(1)DDDERGEEYLFK			AT2G43130	30.5	N	0.239544	-0.202537	-1.22285	1.18585	0.00124231	B_WT	B_WT	A_WT	0.568302	B_WT
SLSASGS(1)FRNDSTPK	Glycolysis	glycolysis.cytosolic branch	AT1G07110	4.1	Y	-0.102164	0.227115	-1.27288	1.14793	0.0112443	B_WT	B_WT	A_WT	0.562471	B_WT
QTTAEGS(1)ANPEPDQILS(1)PRR			AT1G57990	34.10	N	0.210163	-0.226687	-1.19679	1.21332	0.000895395	B_WT	B_WT	A_WT	0.557584	B_WT
TLS(1)GNDKDQS(1)GGEEETTSR			AT5G51300	27.1	N	-0.119836	0.286803	-1.28545	1.11848	0.0252054	B_WT	B_WT	A_WT	0.557582	B_WT
AHEGEDEGAGLS(1)ELEEEDDDAKRK			AT1G74250	20.2	N	-0.138193	0.3117	-1.2844	1.11089	0.0186335	B_WT	B_WT	A_WT	0.54989	B_WT
VVEGDS(1)AEEDENKLPVEDIVSSR			AT4G02510	29.3	N	-0.159627	0.33268	-1.28002	1.10697	0.00622707	B_WT	B_WT	A_WT	0.539693	B_WT
S(1)QEFDPISSGVTNPR			AT1G34120	3.4	N	-0.162699	0.581467	-1.33804	0.919274	0.0414277	B_WT	B_WT	A_WT	0.538708	B_WT
S(1)DDEHHFEASESGASKTYPQSAGNIR			AT1G26630	29.2	N	-0.167179	0.494663	-1.31997	0.992488	0.0131373	B_WT	B_WT	A_WT	0.537584	B_WT
GS(1)PNNYFR			AT3G02180	33.99	N	-0.158325	0.16711	-1.21826	1.20948	0.0131136	B_WT	B_WT	A_WT	0.532409	B_WT
SSLTQVRPVS(1)GGGR			AT3G50370	35.2	N	-0.0403695	-0.076253	-1.16352	1.28014	0.0027153	B_WT	B_WT	A_WT	0.520277	B_WT
NVVLDEFGS(1)PK	Photosynthesis	PS.calvin cycle	AT2G28000	1.3	Y	-0.200631	0.354472	-1.26483	1.11099	0.00104673	B_WT	B_WT	A_WT	0.517151	B_WT
KKS(1)PPGS(1)PVQTDLVLGR			AT5G57710	20.2	N	-0.204066	0.610837	-1.32198	0.915209	0.0100073	B_WT	B_WT	A_WT	0.515497	B_WT
HKDSLAAAES(1)PDGMK			AT3G17850	29.4	N	0.0101194	-0.147798	-1.14947	1.28715	0.046448	B_WT	B_WT	A_WT	0.51175	B_WT
LPRINS(1)AES(1)MELWASQQK			AT5G20280	2.1	N	-0.140365	0.0140677	-1.15589	1.28219	0.0214376	B_WT	B_WT	A_WT	0.511597	B_WT
TNPVQPPPPPPPPSVPS(0.001)T(0.001)EAPVT(0.003)ANDPNDS(0.546)QS(0.449)PK			AT5G52440	29.3	N	-0.151169	0.011973	-1.14846	1.28765	0.0427456	B_WT	B_WT	A_WT	0.504781	B_WT
NVS(1)GALQSDGRPVATR			AT4G14350	29.4	N	0.220651	-0.35328	-1.12064	1.25327	0.013429	B_WT	B_WT	A_WT	0.498822	B_WT
DVPSPYGS(0.949)T(0.04)S(0.009)S(0.002)APVMR			AT4G05150	35.1	N	-0.237569	0.475867	-1.27861	1.04032	0.0232605	B_WT	B_WT	A_WT	0.495339	B_WT
EDRGS(1)GDEEKIPAYR			AT2G42190	27.3	N	-0.237841	0.610881	-1.30471	0.931665	0.00954794	B_WT	B_WT	A_WT	0.494958	B_WT
VVFS(0.001)DRVS(0.999)S(1)GESR			AT1G01540	29.4	N	-0.51442	-0.562422	-0.420552	1.49739	0.0041964	B_WT	B_WT	B_WT	0.681919	B_WT
SYSGAGLGKPGS(1)GK			AT4G21160	27.3	N	-0.492653	-0.63946	-0.357941	1.49005	0.00357434	B_WT	B_WT	B_WT	0.681663	B_WT
RS(1)S(1)VGS(0.983)AS(0.016)GFSFR			AT2G35880	35.2	N	-0.511861	-0.622232	-0.357005	1.4911	0.0048289	B_WT	B_WT	B_WT	0.681584	B_WT
LLEHFLVQEQTEGS(0.185)S(0.783)PS(0.032)R	Signalling	signalling.light	AT5G64330	30.11	Y	-0.538122	-0.540974	-0.418458	1.49755	0.00379761	B_WT	B_WT	B_WT	0.681247	B_WT
NAS(1)FRPNIQNR			AT1G70100	35.2	N	-0.473052	-0.509398	-0.517272	1.49972	0.0203781	B_WT	B_WT	B_WT	0.680288	B_WT
ATT(0.021)PVGRS(0.975)PVT(0.059)S(0.945)PVR			AT1G67590	27.3	N	-0.432977	-0.530976	-0.534388	1.49834	0.0145947	B_WT	B_WT	B_WT	0.680219	B_WT
LVNPLLHGS(1)NPDEK			AT3G07360	29.5	N	-0.56545	-0.509968	-0.421961	1.49738	0.00674939	B_WT	B_WT	B_WT	0.679912	B_WT
LTGLTEIS(1)DEEDWVDEEGNTR			AT1G63680	33.99	N	-0.577955	-0.527265	-0.390047	1.49527	0.00190413	B_WT	B_WT	B_WT	0.679788	B_WT
SSDAEEVS(1)DTEDEWLK			AT5G52960	35.2	N	-0.496347	-0.477989	-0.525379	1.49971	0.0045509	B_WT	B_WT	B_WT	0.678975	B_WT
ETS(1)ADEETSQEEKTEETQNSNLK			AT2G35410	27.4	N	-0.426512	-0.503501	-0.567494	1.49751	0.00413935	B_WT	B_WT	B_WT	0.678395	B_WT
YSLDNNPSSVLS(1)PR			AT4G00752	29.5	N	-0.611332	-0.526986	-0.352978	1.4913	0.0149688	B_WT	B_WT	B_WT	0.678079	B_WT
NGYHNADNEVEPVT(1)DDDNDR			AT5G19390	35.1	N	-0.483746	-0.677057	-0.323438	1.48424	0.00945243	B_WT	B_WT	B_WT	0.677891	B_WT
ALLPES(0.988)ET(0.012)DKDSQK			AT3G03710	27.1	N	-0.5766	-0.461244	-0.459911	1.49775	0.0050299	B_WT	B_WT	B_WT	0.677694	B_WT
EDTQSNIS(1)PPRR			AT1G31870	35.2	N	-0.562676	-0.451245	-0.484441	1.49836	0.00433151	B_WT	B_WT	B_WT	0.677426	B_WT
LAQLRPVILDKPGNFSDDSGAS(0.197)S(0.803)DGETAVSSPSER	Cell	cell.organisation	AT5G66055	31.1	Y	-0.619662	-0.506014	-0.366246	1.49192	0.00854192	B_WT	B_WT	B_WT	0.677358	B_WT
TNS(1)LALPR	Cell	cell.organisation	AT1G42550	31.1	Y	-0.372162	-0.562385	-0.559501	1.49405	0.00367792	B_WT	B_WT	B_WT	0.676876	B_WT
DS(1)WDLSDR			AT5G58140	29.4	N	-0.627143	-0.560776	-0.296728	1.48465	0.0485098	B_WT	B_WT	B_WT	0.67678	B_WT
S(0.892)GT(0.108)KFLPSSD			AT5G23060	35.2	N	-0.533392	-0.69207	-0.249142	1.4746	0.00491215	B_WT	B_WT	B_WT	0.676706	B_WT
EIDEHLLAEEEEVKT(0.999)PETPSLVGK			AT1G70830	20.1	N	-0.543331	-0.43464	-0.520387	1.49836	0.0212751	B_WT	B_WT	B_WT	0.676382	B_WT
RPESGLGS(1)GYGGR			AT5G39570	35.2	N	-0.405623	-0.65454	-0.430407	1.49057	0.0057741	B_WT	B_WT	B_WT	0.675931	B_WT
S(0.995)VT(0.005)DLTPLQEESSQPNEQEK			AT5G40450	35.2	N	-0.369908	-0.592252	-0.531227	1.49339	0.00759183	B_WT	B_WT	B_WT	0.675728	B_WT
NVS(1)LQSHEDLAR			AT1G20110	27.3	N	-0.395264	-0.64795	-0.447872	1.49109	0.0117259	B_WT	B_WT	B_WT	0.675535	B_WT
TSVSTS(0.003)T(0.048)S(0.829)S(0.12)GGLDS(0.001)LPR	Cell	cell.organisation	AT2G35630	31.1	Y	-0.648801	-0.57213	-0.257402	1.47833	0.0252235	B_WT	B_WT	B_WT	0.674776	B_WT
VVFSDRVS(1)S(0.999)GES(0.001)R			AT1G01540	29.4	N	-0.578894	-0.415239	-0.502511	1.49664	0.00359117	B_WT	B_WT	B_WT	0.674554	B_WT
SSS(0.973)S(0.027)KPELDTIDTATTSGSK			AT3G06820	35.1	N	-0.378462	-0.646661	-0.465487	1.49061	0.0220261	B_WT	B_WT	B_WT	0.674017	B_WT
NVSGLSIGS(0.032)S(0.962)PLDS(0.006)QR			AT3G21290	35.1	N	-0.487798	-0.715244	-0.272214	1.47526	0.00655357	B_WT	B_WT	B_WT	0.673678	B_WT
LAPDPASQS(0.003)AS(0.997)PER			AT3G10540	29.4	N	-0.591391	-0.40725	-0.497114	1.49575	0.00693243	B_WT	B_WT	B_WT	0.673614	B_WT
AFS(1)PSIVSGSQWRPGS(0.964)PFQS(0.009)QNET(0.027)VR			AT5G18230	27.3	N	-0.475976	-0.410493	-0.608438	1.49491	0.00515542	B_WT	B_WT	B_WT	0.672459	B_WT
NSEDSGVTVDGS(1)PSAK	Glycolysis	glycolysis.cytosolic branch	AT1G07110	4.1	Y	-0.468272	-0.40671	-0.619039	1.49402	0.00885951	B_WT	B_WT	B_WT	0.671654	B_WT
SIGFNPT(0.012)S(0.961)PT(0.513)RLS(0.513)IGR			AT1G65320	35.1	N	-0.334459	-0.571733	-0.583886	1.49008	0.030025	B_WT	B_WT	B_WT	0.671549	B_WT
GGDGDDVIDADFT(1)DSQ			AT4G24280	20.2	N	-0.689162	-0.471913	-0.321767	1.48284	0.00239219	B_WT	B_WT	B_WT	0.671507	B_WT
FVEENYPLPEQPEPLS(0.992)EDDS(0.008)VK			AT1G79350	33.99	N	-0.387042	-0.693555	-0.404511	1.48511	0.0229041	B_WT	B_WT	B_WT	0.671202	B_WT
S(0.156)S(0.844)GEMSDGDVPGGR	Signalling	signalling.light	AT3G45780	30.11	Y	-0.393805	-0.442778	-0.65384	1.49042	0.0022172	B_WT	B_WT	B_WT	0.671096	B_WT
KVPS(0.948)S(0.051)PALS(0.001)K			AT3G16560	29.4	N	-0.511239	-0.385619	-0.597457	1.49432	0.00293988	B_WT	B_WT	B_WT	0.670868	B_WT
GGDNGGDVIDADFT(1)DSN			AT5G49910	20.2	N	-0.570222	-0.735019	-0.148244	1.45348	0.00679132	B_WT	B_WT	B_WT	0.670633	B_WT
DGVVGS(1)EEEDEIK			AT5G27650	27.3	N	-0.690146	-0.446927	-0.347293	1.48437	0.0339474	B_WT	B_WT	B_WT	0.670603	B_WT
EEAAS(0.003)S(0.997)PVSGAADHQVPAS(1)P	Cell	cell.organisation	AT5G55230	31.1	Y	-0.703341	-0.496011	-0.277838	1.47719	0.00150485	B_WT	B_WT	B_WT	0.670495	B_WT
GDIIS(1)DIS(0.955)T(0.043)HGES(0.001)T(0.001)KPR			AT5G20280	2.1	N	-0.356053	-0.463181	-0.668139	1.48737	0.0458599	B_WT	B_WT	B_WT	0.670294	B_WT
LDEEENT(0.005)HIS(0.845)T(0.15)R	Signalling	signalling.receptor kinases	AT3G14840	30.2	Y	-0.570767	-0.3713	-0.551858	1.49393	0.0464269	B_WT	B_WT	B_WT	0.670171	B_WT
S(0.049)GS(0.951)APPTVEGLLR			AT3G10360	35.1	N	-0.418158	-0.418505	-0.654048	1.49071	0.011706	B_WT	B_WT	B_WT	0.670043	B_WT
NQPGNPNPDAEVVALS(1)PK			AT2G02080	27.3	N	-0.57308	-0.369356	-0.551294	1.49373	0.00850188	B_WT	B_WT	B_WT	0.669936	B_WT
KIS(1)GPLDYSGS(1)MK			AT1G78880	35.1	N	-0.378045	-0.713638	-0.390085	1.48177	0.00358667	B_WT	B_WT	B_WT	0.66851	B_WT
AEALAALTSAFNS(0.065)S(0.065)PS(0.672)S(0.672)KS(0.526)PPRR	Cell	cell.organisation	AT3G57410	31.1	Y	-0.659459	-0.370747	-0.458806	1.48901	0.021187	B_WT	B_WT	B_WT	0.667443	B_WT
ELAAEES(1)DGS(1)VKEDDDDDEDSSESGK			AT2G38040	11.1	N	-0.730184	-0.56451	-0.161987	1.45668	0.00628185	B_WT	B_WT	B_WT	0.666608	B_WT
NVS(1)MIQR			AT2G42320	28.1	N	-0.300319	-0.522242	-0.660813	1.48337	0.00291899	B_WT	B_WT	B_WT	0.666343	B_WT
ISDFLS(1)PK			AT5G36790	3.99	N	-0.365763	-0.724495	-0.389481	1.47974	0.0366227	B_WT	B_WT	B_WT	0.666286	B_WT
SMFSGFTETPKS(1)PK			AT5G64680	35.2	N	-0.404806	-0.397518	-0.684252	1.48658	0.00798526	B_WT	B_WT	B_WT	0.666272	B_WT
LMKDGS(1)LNLGNE	Signalling	signalling.calcium	AT3G51850	30.3	Y	-0.315984	-0.651471	-0.518209	1.48566	0.00225024	B_WT	B_WT	B_WT	0.665925	B_WT
IPEPS(1)VHS(1)EEEVFEDGEEIDGGVR	Cell	cell.organisation	AT4G18950	31.1	Y	-0.738791	-0.43085	-0.305271	1.47491	0.0188928	B_WT	B_WT	B_WT	0.665315	B_WT
MSVASFYNPGS(1)DAEISPATSLVEK			AT1G62380	17.5	N	-0.745586	-0.429318	-0.298434	1.47334	0.0338677	B_WT	B_WT	B_WT	0.664511	B_WT
FNHPDPTAIGGVDS(0.997)PLY(0.003)R			AT5G63260	27.3	N	-0.55329	-0.326531	-0.608947	1.48877	0.0394603	B_WT	B_WT	B_WT	0.66364	B_WT
GASVGAGGES(0.003)LGQS(0.82)S(0.178)R			AT1G75100	20.2	N	-0.742932	-0.392763	-0.340141	1.47584	0.0057805	B_WT	B_WT	B_WT	0.662689	B_WT
NYSLNFDDGGDGKDS(1)S(1)PER			AT5G25240	35.2	N	-0.665843	-0.328519	-0.49134	1.4857	0.0405254	B_WT	B_WT	B_WT	0.66225	B_WT
VFTYDNTAS(1)ETDEVVETSTGK			AT3G02830	27.3	N	-0.432053	-0.350597	-0.700495	1.48314	0.0401888	B_WT	B_WT	B_WT	0.661169	B_WT
AFS(0.987)PS(0.013)IVSGS(0.001)QWRPGS(0.999)PFQSQNETVR			AT5G18230	27.3	N	-0.60932	-0.308669	-0.568649	1.48664	0.00285625	B_WT	B_WT	B_WT	0.661133	B_WT
LTPPGS(0.999)PPILS(0.001)AS(0.008)GT(0.992)PK			AT4G15545	35.2	N	-0.294848	-0.67853	-0.50803	1.48141	0.00873854	B_WT	B_WT	B_WT	0.66109	B_WT
ELDSSSEAVS(0.065)GNS(0.934)DKVGADDLS(0.839)DS(0.163)EK			AT4G02510	29.3	N	-0.633631	-0.292912	-0.557383	1.48393	0.0283316	B_WT	B_WT	B_WT	0.658076	B_WT
S(0.001)LS(0.999)DFRGGGEIS(1)PR			AT3G06450	34.18	N	-0.342275	-0.777355	-0.34897	1.4686	0.01444	B_WT	B_WT	B_WT	0.65783	B_WT
S(0.867)S(0.133)DKIEDAFRK			AT1G04990	27.3	N	-0.802607	-0.546682	-0.0825442	1.43183	0.012063	B_WT	B_WT	B_WT	0.657802	B_WT
SGPDSDGRVS(1)PFVSPGVASK			AT3G07660	35.2	N	-0.682627	-0.779221	0.0758164	1.38603	0.0057344	B_WT	B_WT	B_WT	0.657792	B_WT
T(1)IALGKFTK	Photosynthesis	PS.lightreaction	ATCG00270	1.1	Y	-0.68544	-0.304275	-0.492011	1.48173	0.0372614	B_WT	B_WT	B_WT	0.657736	B_WT
EALEDS(0.849)S(0.151)HEMEIPETSNK	Cell	cell.organisation	AT3G12020	31.1	Y	-0.798696	-0.570067	-0.0573566	1.42612	0.015496	B_WT	B_WT	B_WT	0.657602	B_WT
IDIDESLFS(1)N			AT2G38140	29.2	N	-0.522703	-0.29739	-0.662816	1.48291	0.00345975	B_WT	B_WT	B_WT	0.657346	B_WT
TSFTLEEDPHAS(1)PLS(1)PK			AT3G17650	34.13	N	-0.592751	-0.285387	-0.605354	1.48349	0.00778165	B_WT	B_WT	B_WT	0.657029	B_WT
S(0.565)PS(0.435)PFLFAPQVPVAPLQR			AT5G21170	29.4	N	-0.291156	-0.725745	-0.458885	1.47579	0.0232991	B_WT	B_WT	B_WT	0.656942	B_WT
SQFKPS(0.178)S(0.821)LPDS(0.001)R			AT3G53930	29.4	N	-0.297112	-0.736447	-0.441147	1.47471	0.00423971	B_WT	B_WT	B_WT	0.656838	B_WT
S(0.013)S(0.014)IEKGDS(0.018)GET(0.052)ADAAS(0.8)IS(0.33)S(0.655)AT(0.118)AFR			AT5G18980	35.2	N	-0.819654	-0.585139	-0.00437758	1.40917	0.0239056	B_WT	B_WT	B_WT	0.653891	B_WT
APDS(0.001)FDS(0.999)DDEFPGEEDNDTSDGVIVARPITDYK			AT1G07000	27.3	N	-0.832333	-0.379131	-0.239743	1.45121	0.00322259	B_WT	B_WT	B_WT	0.651063	B_WT
IS(0.007)S(0.955)AT(0.036)AFT(0.002)HVLHSR			AT2G31670	35.1	N	-0.257954	-0.730567	-0.483273	1.47179	0.0128674	B_WT	B_WT	B_WT	0.650907	B_WT
LAS(1)IDS(0.994)FDS(0.006)R			AT5G04510	29.4	N	-0.321924	-0.817859	-0.318343	1.45813	0.0426899	B_WT	B_WT	B_WT	0.650212	B_WT
RWNNQPVHS(1)YPEK			AT5G52580	30.5	N	-0.53167	-0.875617	0.0106819	1.39661	0.0326347	B_WT	B_WT	B_WT	0.648689	B_WT
YS(1)PSIAYS(0.935)PS(0.065)NAR			AT4G35800	27.2	N	-0.809304	-0.697466	0.151974	1.3548	0.0438528	B_WT	B_WT	B_WT	0.647764	B_WT
T(0.035)KDELT(0.965)EEES(0.905)LS(0.27)GKDY(0.826)LDPPPVK	Transport	transport.Major Intrinsic Proteins	AT2G39010	34.19	Y	-0.52811	-0.24887	-0.69717	1.47415	0.0279905	B_WT	B_WT	B_WT	0.647115	B_WT
DVGLDIVS(0.999)DEET(0.001)NGR			AT3G21810	27.3	N	-0.711508	-0.832514	0.220343	1.32368	0.016581	B_WT	B_WT	B_WT	0.646342	B_WT
QLS(1)LDQFQNESRR			AT4G03080	29.4	N	-0.320871	-0.846618	-0.281924	1.44941	0.0331546	B_WT	B_WT	B_WT	0.645827	B_WT
SMTGEQIQAPS(0.031)S(0.969)PR			AT1G30450	34.18	N	-0.29147	-0.335671	-0.827858	1.455	0.00770257	B_WT	B_WT	B_WT	0.64448	B_WT
ERS(1)EDPMETSSAEAGGGIR			AT5G65410	27.3	N	-0.496299	-0.242328	-0.731182	1.46981	0.0143154	B_WT	B_WT	B_WT	0.643501	B_WT
KANSLQSSVPQLVHDAPS(1)PAVS(0.769)GS(0.231)R			AT5G13020	35.1	N	-0.319373	-0.310261	-0.82613	1.45576	0.0208435	B_WT	B_WT	B_WT	0.642444	B_WT
GGDGDDVIDADFTDS(1)Q			AT4G24280	20.2	N	-0.322439	-0.307604	-0.825797	1.45584	0.0244193	B_WT	B_WT	B_WT	0.642212	B_WT
GGS(1)FLAGNLS(1)FNRAR			AT3G05090	35.1	N	-0.279173	-0.32849	-0.8428	1.45046	0.00530025	B_WT	B_WT	B_WT	0.64159	B_WT
DGEEGLLVHGGNS(0.836)PT(0.164)NER			AT5G48180	16.5	N	-0.315567	-0.869807	-0.256223	1.4416	0.0429132	B_WT	B_WT	B_WT	0.641539	B_WT
QIMDLMNDNS(0.018)NNS(0.982)QDGDHQNYR			AT5G14540	27.3	N	-0.646123	-0.210773	-0.613417	1.47031	0.0464269	B_WT	B_WT	B_WT	0.640399	B_WT
NTLVS(1)GGVR			AT1G79570	29.4	N	-0.301599	-0.882696	-0.253017	1.43731	0.0019204	B_WT	B_WT	B_WT	0.6378	B_WT
S(1)IPSPYSYWPGR			AT5G42950	35.1	N	-0.166626	-0.537886	-0.75109	1.4556	0.0319336	B_WT	B_WT	B_WT	0.636687	B_WT
EMEVLDGDKGEKLES(0.13)S(0.548)S(0.322)GR	Signalling	signalling.calcium	AT5G07300	30.3	Y	-0.218399	-0.330001	-0.886194	1.43459	0.0160149	B_WT	B_WT	B_WT	0.634411	B_WT
EETVS(1)VPES(1)IELEEQPQEER			AT5G40450	35.2	N	-0.635191	-0.187749	-0.642729	1.46567	0.019368	B_WT	B_WT	B_WT	0.634178	B_WT
GESEPIAAAAAVAGPS(0.07)S(0.919)PQS(0.011)R			AT4G35890	35.1	N	-0.556429	-0.194598	-0.713178	1.4642	0.00933905	B_WT	B_WT	B_WT	0.634006	B_WT
TSGMPSETSDVDSAYAPSPQLPLS(1)PR			AT3G13290	33.99	N	-0.929927	-0.614808	0.241262	1.30347	0.0138376	B_WT	B_WT	B_WT	0.633157	B_WT
FQEIPFTNES(1)L			AT4G12070	35.2	N	-0.710566	-0.18896	-0.563849	1.46337	0.0013988	B_WT	B_WT	B_WT	0.632687	B_WT
RKS(1)LS(1)DGEDNVNNTR			AT3G01490	29.4	N	-0.492684	-0.2035	-0.764003	1.46019	0.0481413	B_WT	B_WT	B_WT	0.632602	B_WT
S(0.003)PS(0.997)YKEVALAPPGSIAK			AT1G01320	35.1	N	-0.635036	-0.176921	-0.651327	1.46328	0.00261479	B_WT	B_WT	B_WT	0.630947	B_WT
NTSETSIASGSSS(0.001)IS(0.986)PS(0.013)GEVNQK			AT3G20020	26.6	N	-0.909912	-0.701447	0.368761	1.2426	0.00925518	B_WT	B_WT	B_WT	0.62847	B_WT
SVVELTNGS(1)S(1)EDGR			AT1G54080	27.1	N	-0.819492	-0.829862	0.450793	1.19856	0.0287958	B_WT	B_WT	B_WT	0.627274	B_WT
EEIES(1)EDGEILEK			AT5G38600	27.1	N	-0.726004	-0.168797	-0.563562	1.45836	0.030282	B_WT	B_WT	B_WT	0.626219	B_WT
TSLS(0.07)T(0.061)S(0.553)HS(0.658)S(0.658)LKK			AT1G24160	35.2	N	-0.496151	-0.178553	-0.779416	1.45412	0.00533455	B_WT	B_WT	B_WT	0.625116	B_WT
FDFLHGIDS(1)PAS(0.063)S(0.937)PR			AT4G11270	33.99	N	-0.675964	-0.153142	-0.628499	1.4576	0.0465063	B_WT	B_WT	B_WT	0.623116	B_WT
GDIIS(1)DIS(0.788)T(0.211)HGESTKPR			AT5G20280	2.1	N	-0.870785	-0.205927	-0.361553	1.43827	0.0185259	B_WT	B_WT	B_WT	0.622899	B_WT
VTSESDFMT(1)EY(1)VVTR			AT2G43790	30.6	N	-0.414427	-0.189809	-0.840176	1.44441	0.0120399	B_WT	B_WT	B_WT	0.621036	B_WT
DVDDEKYWS(1)E			AT4G10750	35.1	N	-0.625887	-0.141597	-0.687169	1.45465	0.00460678	B_WT	B_WT	B_WT	0.618968	B_WT
AMS(1)LQMDSTSLENMESGTSTAPR			AT2G01180	26.13	N	-0.355018	-1.01261	0.00803293	1.3596	0.0131136	B_WT	B_WT	B_WT	0.617707	B_WT
T(1)LKGDSQFGVR			AT3G10380	31.4	N	-1.04803	-0.44575	0.205008	1.28877	0.00355198	B_WT	B_WT	B_WT	0.616863	B_WT
VSS(1)FEALQPATR			AT1G74910	2.1	N	-0.50682	-0.141077	-0.797066	1.44496	0.0271551	B_WT	B_WT	B_WT	0.612795	B_WT
S(1)PDYGYAR			AT1G23860	27.1	N	-0.533678	-0.135082	-0.777673	1.44643	0.0320716	B_WT	B_WT	B_WT	0.61246	B_WT
GPGNYS(1)FNK	Cell	cell.organisation	AT1G68060	31.1	Y	-0.0819624	-0.548384	-0.801494	1.43184	0.0446591	B_WT	B_WT	B_WT	0.61097	B_WT
NQT(0.001)T(0.003)PVT(0.996)PVEAAFSTETTPVTAEK			AT4G39680	27.3	N	-0.731221	-0.118436	-0.597505	1.44716	0.00712277	B_WT	B_WT	B_WT	0.60916	B_WT
AS(1)EDLNIVAESK			AT2G35880	35.2	N	-0.958217	-0.711617	0.533881	1.13595	0.0293391	B_WT	B_WT	B_WT	0.608359	B_WT
LNLS(1)FQNRR	Signalling	signalling.calcium	AT3G50770	30.3	Y	-0.674192	-0.112595	-0.660948	1.44773	0.00278953	B_WT	B_WT	B_WT	0.608275	B_WT
QPGS(0.99)PET(0.01)NVDDLLQTPPATSR			AT5G14720	29.4	N	-0.953952	-0.71968	0.54397	1.12966	0.000464743	B_WT	B_WT	B_WT	0.605897	B_WT
LAS(0.002)IS(0.998)GGLDGQAPR			AT3G13530	30.6	N	-0.164511	-0.249464	-0.981502	1.39548	0.0121	B_WT	B_WT	B_WT	0.604456	B_WT
DLS(0.961)PPS(0.018)T(0.022)ADAVNVTATDVPVVPSSSAPGVVR	Signalling	signalling.calcium	AT5G03040	30.3	Y	-0.0647949	-0.696766	-0.672864	1.43442	0.0206002	B_WT	B_WT	B_WT	0.601107	B_WT
VVGTQAPVQLGS(1)LR			AT5G28840	21.2	N	-0.664691	-0.0931155	-0.684671	1.44248	0.00277215	B_WT	B_WT	B_WT	0.600035	B_WT
TQVTSSGGGFS(1)PGK			AT2G02170	27.3	N	-0.786121	-0.101559	-0.550572	1.43825	0.0226326	B_WT	B_WT	B_WT	0.599713	B_WT
VTISPTSTS(0.003)S(0.179)S(0.818)PPSLQGLTFAIK			AT1G08980	26.8	N	-0.580174	-0.0969131	-0.762543	1.43963	0.022133	B_WT	B_WT	B_WT	0.599335	B_WT
VEDDDAAKGFS(1)DVS(1)GEENANR			AT2G04865	35.2	N	-1.14352	-0.410854	0.379988	1.17438	0.0249324	B_WT	B_WT	B_WT	0.595705	B_WT
AQNTPEPASAPANMLSFGGVGGPGS(1)PR			AT4G17950	27.3	N	-1.08815	-0.564625	0.570185	1.08259	0.0464027	B_WT	B_WT	B_WT	0.594168	B_WT
ALAS(1)FRS(1)NPT(1)N	Transport	transport.Major Intrinsic Proteins	AT2G16850	34.19	Y	-1.04639	-0.161266	-0.154407	1.36206	0.0160469	B_WT	B_WT	B_WT	0.591284	B_WT
S(0.019)S(0.019)S(0.956)S(0.005)SSWGFVDPDLQR			AT2G19460	35.2	N	-0.0488204	-0.774762	-0.602659	1.42624	0.00235123	B_WT	B_WT	B_WT	0.589602	B_WT
TTS(1)APPNMDDQKR			AT3G60240	29.2	N	-0.70426	-0.975325	0.573093	1.10649	0.0291141	B_WT	B_WT	B_WT	0.588462	B_WT
DIQTALGQAS(0.128)S(0.872)			AT2G31570	21.2	N	-1.03575	-0.14285	-0.189246	1.36785	0.0341344	B_WT	B_WT	B_WT	0.588448	B_WT
VLGEDDDPS(0.051)S(0.949)PIGR			AT3G21360	35.2	N	-0.969246	-0.110728	-0.315914	1.39589	0.0445202	B_WT	B_WT	B_WT	0.587071	B_WT
SVENYPS(0.166)S(0.993)PS(0.841)PR			AT1G11310	20.1	N	-0.0646272	-0.864679	-0.488329	1.41763	0.00362909	B_WT	B_WT	B_WT	0.58578	B_WT
FDFLHGIDS(1)PAS(0.772)S(0.228)PR			AT4G11270	33.99	N	-0.335047	-0.109305	-0.956185	1.40054	0.0258762	B_WT	B_WT	B_WT	0.583901	B_WT
VS(0.996)PS(0.004)EMTETAPAIMTTESER			AT2G32170	35.2	N	-0.98003	-0.712521	0.623239	1.06931	0.0394603	B_WT	B_WT	B_WT	0.583429	B_WT
VVLTSLQS(1)FPR			AT1G21170	35.2	N	-0.003348	-0.529373	-0.86895	1.40167	0.0188391	B_WT	B_WT	B_WT	0.581257	B_WT
S(0.5)S(0.5)DLAEGDEDLIAGIRNDFVEIGGR			AT3G49800	35.1	N	-1.13321	-0.159416	-0.00751679	1.30014	0.00770257	B_WT	B_WT	B_WT	0.578991	B_WT
DGQIEETVDTAPAS(0.005)LGS(0.983)PS(0.012)R			AT5G67220	12.4	N	-0.688515	-0.0447491	-0.695231	1.4285	0.0150347	B_WT	B_WT	B_WT	0.576543	B_WT
SVGDLT(0.041)S(0.959)ADLK	Photosynthesis	PS.calvin cycle	AT3G12780	1.3	Y	-0.742992	-0.0434569	-0.640416	1.42686	0.00289432	B_WT	B_WT	B_WT	0.575304	B_WT
GLAYDT(1)SDDQQDITR	Photosynthesis	PS.calvin cycle	AT2G39730	1.3	Y	-0.581639	-0.046201	-0.79569	1.42353	0.000854622	B_WT	B_WT	B_WT	0.574729	B_WT
ASSDKQT(0.793)S(0.207)PKPPPS(0.983)PS(0.017)PLR			AT3G46440	10.1	N	-0.00663588	-0.766531	-0.641398	1.41457	0.0499079	B_WT	B_WT	B_WT	0.572984	B_WT
S(0.002)LS(0.998)DFRGGGEIS(1)PR			AT3G06450	34.18	N	-0.547886	-0.0398548	-0.829854	1.41759	0.0423571	B_WT	B_WT	B_WT	0.569734	B_WT
SEIEEEEEEGS(1)ASAITGSR			AT4G15545	35.2	N	-1.23623	-0.215875	0.295468	1.15664	0.0070921	B_WT	B_WT	B_WT	0.569359	B_WT
Y(0.032)S(0.954)PS(0.014)IAY(0.001)S(0.985)PS(0.014)NAR			AT4G35800	27.2	N	-1.23248	-0.202652	0.264724	1.17041	0.0137759	B_WT	B_WT	B_WT	0.568929	B_WT
FSYNSYPDS(1)AES(1)S(1)PR			AT5G09620	35.1	N	0.0252952	-0.563476	-0.857194	1.39538	0.0114323	B_WT	B_WT	B_WT	0.568591	B_WT
ASS(1)SVSTLYK			AT4G03550	3.6	N	0.0224001	-0.643344	-0.783333	1.40428	0.0153202	B_WT	B_WT	B_WT	0.567501	B_WT
S(0.517)S(0.483)DLAEGDEDLIAGIR			AT3G49800	35.1	N	-1.17132	-0.0764993	-0.0255694	1.27339	0.0082655	B_WT	B_WT	B_WT	0.556261	B_WT
TATEAYEAPLLVS(0.58)LS(0.42)GRR	Signalling	signalling.receptor kinases	AT5G25930	30.2	Y	-1.26861	-0.123783	0.245683	1.14671	0.00900088	B_WT	B_WT	B_WT	0.55288	B_WT
ALLEGGS(1)DDEGASTEAQGR			AT1G64790	29.2	N	0.0613136	-0.498595	-0.932888	1.37017	0.0116182	B_WT	B_WT	B_WT	0.55256	B_WT
VGDISDIVDT(0.003)DS(0.997)GVHIIK			AT2G18040	31.3	N	-0.00354938	-0.946048	-0.434628	1.38423	0.0239231	B_WT	B_WT	B_WT	0.550468	B_WT
TNVESTEKEPGAS(1)E			AT5G54080	13.2	N	0.0623134	-0.601039	-0.846378	1.3851	0.0325285	B_WT	B_WT	B_WT	0.549902	B_WT
IRS(1)EMQIWSEDDKSSR			AT4G10120	2.1	N	-0.397771	-0.0172247	-0.96625	1.38125	0.048274	B_WT	B_WT	B_WT	0.548461	B_WT
IGESSES(1)SDETEATDLK	Transport	transport.potassium	AT1G01790	34.15	Y	0.00391911	-0.939083	-0.449163	1.38433	0.00196209	B_WT	B_WT	B_WT	0.54822	B_WT
NEVTPY(0.023)LVS(0.977)R			AT3G25840	29.4	N	0.0223673	-0.298534	-1.0603	1.33647	0.0086748	B_WT	B_WT	B_WT	0.546509	B_WT
AIS(1)LPS(0.081)S(0.919)PQNYR			AT3G58640	29.4	N	-1.20747	-0.0507574	0.017612	1.24062	0.026197	B_WT	B_WT	B_WT	0.546027	B_WT
LSYPT(0.003)S(0.997)PALPKPR	Signalling	signalling.calcium	AT5G03040	30.3	Y	-0.490322	-0.000663488	-0.903213	1.3942	0.0428182	B_WT	B_WT	B_WT	0.545015	B_WT
MESTESYAAGS(1)PEELAKR			AT5G04430	27.4	N	0.0850962	-0.460554	-0.976351	1.35181	0.0306065	B_WT	B_WT	B_WT	0.541492	B_WT
QSSS(0.012)S(0.988)PPPALAPR	Signalling	signalling.calcium	AT5G03040	30.3	Y	-0.475056	0.00458904	-0.91881	1.38928	0.000965744	B_WT	B_WT	B_WT	0.541259	B_WT
ILEISLNNVS(0.984)S(0.016)DDLNR			AT2G26890	20.2	N	-0.337992	-0.00523959	-1.01726	1.36049	0.0397216	B_WT	B_WT	B_WT	0.538399	B_WT
SLS(1)ASSFLIDTK	Glycolysis	glycolysis.cytosolic branch	AT1G07110	4.1	Y	-0.411463	0.00572308	-0.969383	1.37512	0.00401824	B_WT	B_WT	B_WT	0.537295	B_WT
TSIQIREPNDEGS(0.077)S(0.923)			AT2G20280	27.3	N	0.0702598	-0.777152	-0.681264	1.38816	0.0482966	B_WT	B_WT	B_WT	0.534173	B_WT
AT(0.001)T(0.999)PVGRS(0.997)PVT(0.217)S(0.786)PVR			AT1G67590	27.3	N	-0.799244	0.0291716	-0.630802	1.40087	0.00773369	B_WT	B_WT	B_WT	0.531011	B_WT
IVDVS(0.098)ES(0.951)T(0.951)DEAEVQQVEPVDVQPVK			AT3G05900	35.1	N	-0.756095	0.0354059	-0.680657	1.40135	0.0498839	B_WT	B_WT	B_WT	0.526866	B_WT
ALS(1)TSKPDPVVEDQA			AT2G41840	29.2	N	-0.533328	0.0316946	-0.886887	1.38852	0.00691865	B_WT	B_WT	B_WT	0.526819	B_WT
VAGAS(1)ADILDAAEK			AT1G13930	20.2	N	-0.714622	0.0430844	-0.727711	1.39925	0.00255025	B_WT	B_WT	B_WT	0.521089	B_WT
AAAVAALSQVLVAENKKS(1)PDT(0.117)S(0.853)PT(0.03)R	Cell	cell.organisation	AT2G41740	31.1	Y	-0.870451	0.0625884	-0.57384	1.3817	0.0333554	B_WT	B_WT	B_WT	0.507847	B_WT
S(1)EPGFPGSFSASDK			AT4G37300	35.2	N	-0.277087	0.0539911	-1.09166	1.31476	0.0190654	B_WT	B_WT	B_WT	0.506363	B_WT
GTS(1)PQPRPQQEPAPSNPVR	Signalling	signalling.light	AT3G45780	30.11	Y	-0.868434	0.76088	-0.857568	0.965122	0.000788471	B_WT	B_WT	C_WT	0.689819	B_WT
IGNS(1)DVEEEKESNAAK			AT1G69030	35.1	N	-0.862061	0.743593	-0.86188	0.980348	0.00160019	B_WT	B_WT	C_WT	0.689692	B_WT
ITDHPEADKFQSLQS(0.997)QT(0.003)HGK			AT4G37300	35.2	N	-0.85032	0.79207	-0.878588	0.936838	0.00301609	B_WT	B_WT	C_WT	0.689565	B_WT
ALPPDVLFIADPEGSLLGT(0.998)GNS(0.002)VGPTFVGNETR			AT1G70570	13.1	N	-0.850196	0.804942	-0.879651	0.924905	0.00432993	B_WT	B_WT	C_WT	0.689391	B_WT
YEQGS(0.992)S(0.008)DGGNKFDGLNLYVK			AT2G23350	27.1	N	-0.880147	0.727752	-0.841437	0.993832	0.012695	B_WT	B_WT	C_WT	0.689374	B_WT
LVKPEATVHEDDDS(1)DEGWQEAVPK			AT4G28080	35.2	N	-0.864234	0.813849	-0.866289	0.916675	0.000594034	B_WT	B_WT	C_WT	0.689356	B_WT
LT(1)PPGS(1)PPILS(0.055)AS(0.657)GT(0.288)PK			AT4G15545	35.2	N	-0.847035	0.729561	-0.874904	0.992378	0.000613106	B_WT	B_WT	C_WT	0.689326	B_WT
AYGS(1)VRS(1)QLHELHA	Transport	transport.Major Intrinsic Proteins	AT2G39010	34.19	Y	-0.832317	0.754662	-0.892494	0.970149	0.00125799	B_WT	B_WT	C_WT	0.689301	B_WT
KFETLSYLPDLTDS(1)ELAK	Photosynthesis	PS.calvin cycle	AT1G67090	1.3	Y	-0.890027	0.729347	-0.831525	0.992205	0.000757978	B_WT	B_WT	C_WT	0.689247	B_WT
T(1)AILERR	Photosynthesis	PS.lightreaction	ATCG00020	1.1	Y	-0.886429	0.823705	-0.844362	0.907086	0.000668061	B_WT	B_WT	C_WT	0.68904	B_WT
TVDGETENLPNGDS(0.066)S(0.934)PK			AT4G28080	35.2	N	-0.92019	0.77037	-0.805022	0.954841	0.00253981	B_WT	B_WT	C_WT	0.688743	B_WT
ALDLASKPEGT(0.991)GT(0.009)PTK			AT2G37660	35.2	N	-0.875283	0.702784	-0.842485	1.01498	0.000675671	B_WT	B_WT	C_WT	0.688708	B_WT
NLGLGS(1)DDEDDVEDDEGGGINGGDVKPVTGEER			AT3G18390	33.99	N	-0.874548	0.695836	-0.842043	1.02075	0.00115663	B_WT	B_WT	C_WT	0.688442	B_WT
S(1)GQLDHQLS(0.999)NLASSKPK			AT4G22290	29.5	N	-0.920318	0.738856	-0.801077	0.982539	0.0147074	B_WT	B_WT	C_WT	0.688427	B_WT
S(0.197)S(0.803)DALEVPPRPIK			AT1G66940	29.4	N	-0.88564	0.697196	-0.830927	1.01937	0.000814856	B_WT	B_WT	C_WT	0.688339	B_WT
S(1)GQLDHQLS(1)NLASSKPK			AT4G22290	29.5	N	-0.898556	0.704437	-0.81878	1.0129	0.00666214	B_WT	B_WT	C_WT	0.688297	B_WT
TKDELT(1)EEES(1)LSGKDYLDPPPVK	Transport	transport.Major Intrinsic Proteins	AT2G39010	34.19	Y	-0.858536	0.835479	-0.872956	0.896013	0.000855208	B_WT	B_WT	C_WT	0.688151	B_WT
LAS(1)KVDAIK	Photosynthesis	PS.calvin cycle	AT1G55490	1.3	Y	-0.917979	0.719421	-0.800731	0.999289	0.0304656	B_WT	B_WT	C_WT	0.688066	B_WT
FDWDHPLHLQPMS(0.999)PT(0.001)TVK			AT5G15490	10.1	N	-0.840083	0.824409	-0.890631	0.906305	0.00763812	B_WT	B_WT	C_WT	0.687621	B_WT
AMAEETVLPSLSSVATSQPVESSENGFT(0.006)S(0.071)ES(0.868)PKES(0.021)S(0.034)LK			AT5G46750	33.99	N	-0.940615	0.82889	-0.787329	0.899054	0.0108692	B_WT	B_WT	C_WT	0.687389	B_WT
DLSMNKFDWDHPLHLQPMS(1)PTTVK			AT3G29360	10.1	N	-0.944693	0.828061	-0.782835	0.899467	0.0070921	B_WT	B_WT	C_WT	0.68721	B_WT
S(0.5)S(0.5)DALEVPPRPIKES(0.935)PT(0.051)LS(0.014)EDIK			AT1G66940	29.4	N	-0.802487	0.687715	-0.911241	1.02601	0.00114975	B_WT	B_WT	C_WT	0.686982	B_WT
VEEVKDES(1)S(1)DDAGMMGLFD			AT3G28500	29.2	N	-0.947848	0.838468	-0.779748	0.889128	0.0432052	B_WT	B_WT	C_WT	0.686827	B_WT
DESDGGDGETES(1)QRLDEEEQTVTK	Cell	cell.organisation	AT1G42550	31.1	Y	-0.957357	0.832807	-0.769033	0.893582	0.0161808	B_WT	B_WT	C_WT	0.686418	B_WT
RLS(1)LS(1)PWR	Cell	cell.organisation	AT1G42550	31.1	Y	-0.774327	0.706921	-0.940568	1.00797	0.00102299	B_WT	B_WT	C_WT	0.686213	B_WT
SVS(1)TPFMNTTAK	N-metabolism	N-metabolism.nitrate metabolism	AT1G37130	12.1	Y	-0.954162	0.724256	-0.762144	0.99205	0.00114166	B_WT	B_WT	C_WT	0.686106	B_WT
S(1)QLHELHA	Transport	transport.Major Intrinsic Proteins	AT2G39010	34.19	Y	-0.785906	0.764252	-0.937338	0.958992	0.000811081	B_WT	B_WT	C_WT	0.685816	B_WT
KQS(0.698)KT(0.291)S(0.011)FSVPS(1)PK	Cell	cell.organisation	AT1G42550	31.1	Y	-0.778795	0.671369	-0.930404	1.03783	0.000257396	B_WT	B_WT	C_WT	0.685342	B_WT
SVS(1)SPFMNTASK	N-metabolism	N-metabolism.nitrate metabolism	AT1G77760	12.1	Y	-0.804055	0.818294	-0.924668	0.910428	0.000564738	B_WT	B_WT	C_WT	0.68463	B_WT
TAS(1)ANS(1)LVDAEEK	Signalling	signalling.receptor kinases	AT1G07650	30.2	Y	-0.8131	0.633361	-0.890327	1.07007	0.00306989	B_WT	B_WT	C_WT	0.684613	B_WT
ANGGFIMSAS(1)HNPGGPEYDWGIK			AT5G51820	4.2	N	-0.969974	0.879852	-0.755235	0.845357	0.000886238	B_WT	B_WT	C_WT	0.684315	B_WT
VVVGGSELT(0.001)S(0.023)S(0.976)PK			AT4G28080	35.2	N	-0.959259	0.685519	-0.749815	1.02356	0.00028582	B_WT	B_WT	C_WT	0.684164	B_WT
EHGNS(1)PGYYDGR	Photosynthesis	PS.calvin cycle	AT1G67090	1.3	Y	-0.900005	0.626923	-0.801455	1.07454	0.000442643	B_WT	B_WT	C_WT	0.683668	B_WT
IPTTRPKS(1)PK			AT2G35880	35.2	N	-0.849888	0.884213	-0.881821	0.847496	0.0108514	B_WT	B_WT	C_WT	0.683557	B_WT
TAGET(1)S(1)EEDGLK			AT1G01320	35.1	N	-0.987345	0.873123	-0.735442	0.849665	0.000694958	B_WT	B_WT	C_WT	0.683383	B_WT
SGEMTDSSLLSIS(1)PPS(1)AR	Major CHO metabolism	major CHO metabolism.degradation	AT3G23920	2.2	Y	-0.763421	0.644854	-0.939296	1.05786	0.0022551	B_WT	B_WT	C_WT	0.683305	B_WT
AS(1)LGNEEELIKPPESATSTAELTTVQSENQR			AT5G09960	35.2	N	-0.752731	0.645855	-0.949198	1.05607	0.0283283	B_WT	B_WT	C_WT	0.682732	B_WT
S(1)LEIFNPSSGK			AT5G58140	29.4	N	-0.833608	0.882277	-0.89769	0.849021	0.000570119	B_WT	B_WT	C_WT	0.682428	B_WT
S(1)DEISDPEQQIK			AT4G37300	35.2	N	-0.84119	0.591033	-0.852621	1.10278	0.000543713	B_WT	B_WT	C_WT	0.68174	B_WT
TSSSTIS(0.001)T(0.004)NPS(0.049)S(0.946)PIS(0.014)T(0.051)AS(0.742)T(0.193)GKPPLPR	Signalling	signalling.light	AT5G67385	30.11	Y	-0.942933	0.619425	-0.753358	1.07687	0.0116489	B_WT	B_WT	C_WT	0.680815	B_WT
MS(0.962)NS(0.038)ELMAPTNNLAMSTEK			AT4G08180	31.4	N	-0.968245	0.642241	-0.730555	1.05656	0.0173505	B_WT	B_WT	C_WT	0.680732	B_WT
GNDNWDAFQNLLLKDNDS(1)EPEELLR	Cell	cell.organisation	AT4G27430	31.1	Y	-0.804739	0.582021	-0.885849	1.10857	0.00408129	B_WT	B_WT	C_WT	0.680498	B_WT
LAS(1)KVDAIKDTLENDEEK			AT3G13470	29.6	N	-0.820756	0.891607	-0.90975	0.8389	0.00113042	B_WT	B_WT	C_WT	0.680385	B_WT
LSGGDHIHAGT(1)VVGK	Photosynthesis	PS.calvin cycle	ATCG00490	1.3	Y	-0.964405	0.617878	-0.728987	1.07551	0.000799305	B_WT	B_WT	C_WT	0.679054	B_WT
SLS(1)LQER			AT5G48620	20.1	N	-0.705996	0.583326	-0.976397	1.09907	0.000842618	B_WT	B_WT	C_WT	0.675421	B_WT
SDEIS(1)DPEQQIK			AT4G37300	35.2	N	-0.760655	0.530159	-0.912802	1.1433	0.00082328	B_WT	B_WT	C_WT	0.67372	B_WT
NDNGIGGENS(1)NDDGVR			AT3G28920	27.3	N	-0.875297	0.520002	-0.797118	1.15241	0.0209106	B_WT	B_WT	C_WT	0.673289	B_WT
NFANS(1)FGRK	Cell	cell.organisation	AT1G42550	31.1	Y	-0.812269	0.512019	-0.858086	1.15834	0.000221	B_WT	B_WT	C_WT	0.673011	B_WT
APPS(1)PLNDAESLSER			AT5G58140	29.4	N	-0.833481	0.482041	-0.827074	1.17851	0.00559032	B_WT	B_WT	C_WT	0.668707	B_WT
VMIHQPLGT(1)AGGK			AT1G66670	29.5	N	-0.874414	0.485718	-0.786452	1.17515	0.000867607	B_WT	B_WT	C_WT	0.668264	B_WT
YRDTTSES(0.003)S(0.997)NHYVAR			AT2G25450	16.5	N	-1.01533	0.564689	-0.654644	1.10529	0.00210634	B_WT	B_WT	C_WT	0.668165	B_WT
GVEFDDDLET(1)EKS(1)DGT(1)IGER	Cell	cell.organisation	AT1G42550	31.1	Y	-0.783845	0.47769	-0.874184	1.18034	0.000935788	B_WT	B_WT	C_WT	0.667684	B_WT
T(0.005)AS(0.995)ANS(1)LVDAEEKTGLLD	Signalling	signalling.receptor kinases	AT1G07650	30.2	Y	-0.920941	0.491383	-0.738676	1.16823	0.00335823	B_WT	B_WT	C_WT	0.666565	B_WT
VGADDLS(1)DS(1)EKEKPNLVGDGK			AT4G02510	29.3	N	-0.627717	0.623651	-1.05083	1.05489	0.00567389	B_WT	B_WT	C_WT	0.664129	B_WT
SMDMTPKS(1)PEPESETPTR			AT3G28920	27.3	N	-0.770052	0.447608	-0.876728	1.19917	0.0193174	B_WT	B_WT	C_WT	0.662401	B_WT
ALPTYTPES(1)PGDATR	Photosynthesis	PS.calvin cycle	AT3G60750	1.3	Y	-0.777466	0.445159	-0.868778	1.20108	0.0070921	B_WT	B_WT	C_WT	0.662164	B_WT
SMS(1)DSNLNNVR			AT5G56850	35.2	N	-0.691166	0.467607	-0.955611	1.17917	0.00151433	B_WT	B_WT	C_WT	0.661214	B_WT
KGYT(0.115)S(0.885)DEELEELDSPLTSIVDK			AT2G42320	28.1	N	-0.618285	0.690432	-1.0701	0.997954	0.00485793	B_WT	B_WT	C_WT	0.659961	B_WT
KVPS(0.999)LS(0.001)S(0.004)LS(0.498)S(0.498)R			AT1G51500	34.16	N	-0.603975	0.555303	-1.05401	1.10268	0.00122009	B_WT	B_WT	C_WT	0.65952	B_WT
SDAALLNLEEGS(0.002)S(0.998)PIPNPSTAAEDSR	Cell	cell.organisation	AT5G10470	31.1	Y	-0.95067	0.465575	-0.696017	1.18111	0.00186525	B_WT	B_WT	C_WT	0.659502	B_WT
MGLVNES(1)DSEDSSEHDKDVDDEK			AT4G10750	35.1	N	-0.641176	0.480609	-1.00254	1.16311	0.00113909	B_WT	B_WT	C_WT	0.658832	B_WT
T(1)PNSDAEVIALS(1)PK			AT2G02070	27.3	N	-0.657357	0.857701	-1.05206	0.851711	0.00844784	B_WT	B_WT	C_WT	0.658533	B_WT
AAIENGS(1)EEGLGDSAEVEEAPIEFPR	Signalling	signalling.light	AT4G08920	30.11	Y	-0.599729	0.53537	-1.05217	1.11653	0.00662114	B_WT	B_WT	C_WT	0.65852	B_WT
S(0.995)VT(0.005)FVTK			AT3G44310	16.5	N	-0.725458	0.427842	-0.910998	1.20861	0.00109885	B_WT	B_WT	C_WT	0.656806	B_WT
SSS(1)FLQR			AT5G25220	27.3	N	-0.841479	0.411487	-0.792512	1.2225	0.0326276	B_WT	B_WT	C_WT	0.6553	B_WT
NLEIVNS(0.004)S(0.923)S(0.073)PS(0.075)S(0.876)PT(0.048)K			AT5G65590	27.3	N	-0.843922	0.409106	-0.789045	1.22386	0.00536562	B_WT	B_WT	C_WT	0.654697	B_WT
SDAALLNLEEGS(0.815)S(0.185)PIPNPSTAAEDSR	Cell	cell.organisation	AT5G10470	31.1	Y	-0.748289	0.411259	-0.883658	1.22069	0.00812144	B_WT	B_WT	C_WT	0.654661	B_WT
EESPGPSGGGSVS(0.996)PFNS(0.003)S(0.001)GK			AT2G38610	35.1	N	-0.886358	0.412584	-0.745944	1.21972	0.0172115	B_WT	B_WT	C_WT	0.65347	B_WT
SLS(1)FSTSGPR	Signalling	signalling.receptor kinases	AT1G07650	30.2	Y	-0.742957	0.403791	-0.885749	1.22491	0.00056342	B_WT	B_WT	C_WT	0.652854	B_WT
S(0.177)T(0.82)VGT(0.003)PAYIAPEVLSR			AT1G60940	29.4	N	-0.628254	0.9066	-1.07315	0.794806	0.045728	B_WT	B_WT	C_WT	0.648034	B_WT
YRS(0.999)RS(1)Y(0.002)S(1)PAPR			AT3G55460	27.1	N	-0.958619	0.413579	-0.665954	1.21099	0.0155974	B_WT	B_WT	C_WT	0.647509	B_WT
SVENYPS(0.037)S(0.964)PS(0.999)PR			AT1G11310	20.1	N	-1.13822	0.541503	-0.486883	1.0836	0.000435182	B_WT	B_WT	C_WT	0.647274	B_WT
DFVVAHNLS(1)GALQSDGRPVAPR			AT3G23310	29.4	N	-0.624499	0.409645	-0.992371	1.20723	0.00907362	B_WT	B_WT	C_WT	0.645333	B_WT
FSGS(1)PVSTGTPK			AT2G26570	35.2	N	-1.06513	0.454637	-0.552787	1.16328	0.00257178	B_WT	B_WT	C_WT	0.643052	B_WT
LKPQS(1)PLGGTTQENEGFTDK	Signalling	signalling.calcium	AT5G03040	30.3	Y	-1.23959	0.65483	-0.364759	0.949514	0.0499227	B_WT	B_WT	C_WT	0.642613	B_WT
LT(1)PPGS(1)PPILS(0.002)AS(0.09)GT(0.908)PK			AT4G15545	35.2	N	-1.19497	0.570787	-0.412969	1.03716	0.000930361	B_WT	B_WT	C_WT	0.64156	B_WT
GDEDDDVS(1)PRPFGTQPK			AT2G20960	35.1	N	-0.582954	0.40994	-1.0264	1.19942	0.0200373	B_WT	B_WT	C_WT	0.641147	B_WT
QLVNS(0.001)S(0.999)FADLQKPQTELDGK			AT2G39800	13.1	N	-0.534838	0.445727	-1.076	1.16511	0.00880887	B_WT	B_WT	C_WT	0.640235	B_WT
LAGQEFGT(0.975)T(0.021)T(0.004)GRPR			AT3G57610	23.1	N	-0.846556	0.333069	-0.753349	1.26684	0.00300669	B_WT	B_WT	C_WT	0.634254	B_WT
S(1)VDQEEVVVGLEDDAK			AT3G46530	20.1	N	-0.803207	0.323312	-0.793295	1.27319	0.000721823	B_WT	B_WT	C_WT	0.632549	B_WT
PLPQGLPMASAISSGGSGGGS(0.005)DS(0.995)PR			AT5G14540	27.3	N	-0.937657	0.336149	-0.654991	1.2565	0.0384293	B_WT	B_WT	C_WT	0.627955	B_WT
S(0.002)IS(0.998)IES(1)PRQPKS(1)PK			AT3G62700	34.16	N	-0.823631	0.309818	-0.766237	1.28005	0.0298896	B_WT	B_WT	C_WT	0.627644	B_WT
HPQWQSDDGGDNS(1)EPESPSDSLR			AT5G20280	2.1	N	-0.489695	0.489344	-1.12249	1.12284	0.00462221	B_WT	B_WT	C_WT	0.626354	B_WT
KAELVELLGSDS(0.066)S(0.934)			AT1G06190	35.2	N	-0.777078	0.303169	-0.809932	1.28384	0.00101081	B_WT	B_WT	C_WT	0.626018	B_WT
IKRNT(1)LVS(1)GGVR			AT1G79570	29.4	N	-0.710386	0.303815	-0.87384	1.28041	0.0253471	B_WT	B_WT	C_WT	0.624527	B_WT
TIEKPVEDPS(1)ELPK	N-metabolism	N-metabolism.ammonia metabolism	AT5G35630	12.2	Y	-0.814046	0.299108	-0.770948	1.28589	0.00300669	B_WT	B_WT	C_WT	0.624209	B_WT
FDPIGQGEGGEVELES(0.999)DKAT(0.001)EEGGGK			AT4G02510	29.3	N	-0.674172	0.302454	-0.90614	1.27786	0.0491198	B_WT	B_WT	C_WT	0.622076	B_WT
LALELES(0.854)ET(0.646)S(0.499)QQT(0.001)LQQQLADEAR	Signalling	signalling.calcium	AT3G22190	30.3	Y	-0.50199	0.819615	-1.16524	0.847615	0.0278434	B_WT	B_WT	C_WT	0.620206	B_WT
AANTPAEYDS(1)DDEYLAPR			AT1G32400	33.99	N	-0.54822	0.999347	-1.11971	0.668585	0.000451131	B_WT	B_WT	C_WT	0.619115	B_WT
AT(0.001)T(0.999)PVGRS(1)PVT(0.348)S(0.652)PVR			AT1G67590	27.3	N	-0.621242	0.281219	-0.942905	1.28293	0.00570704	B_WT	B_WT	C_WT	0.61099	B_WT
EALT(1)T(1)DDDDNDDLGTHFNIEK	Cell	cell.organisation	AT1G24460	31.1	Y	-1.14765	0.376041	-0.402806	1.17441	0.0171603	B_WT	B_WT	C_WT	0.61042	B_WT
TDSEVTSLAAS(0.039)S(0.961)PARS(1)PR			AT1G45688	35.2	N	-0.844489	0.264674	-0.722192	1.30201	0.0232605	B_WT	B_WT	C_WT	0.609491	B_WT
LPAEIMGEDS(1)EEEGTR			AT5G25040	34.99	N	-0.588848	0.280657	-0.96996	1.27815	0.00526658	B_WT	B_WT	C_WT	0.60786	B_WT
SDETS(1)DDEDELTSFGSMPVK			AT2G39810	35.2	N	-1.36509	0.580973	-0.103717	0.887832	0.0184991	B_WT	B_WT	C_WT	0.60761	B_WT
ATADEFS(1)DEDTSPIEEVR			AT5G64410	34.13	N	-0.439136	0.398207	-1.13013	1.17106	0.000618945	B_WT	B_WT	C_WT	0.606461	B_WT
APSPSTTNFAGS(0.813)S(0.187)PR	Signalling	signalling.light	AT5G64330	30.11	Y	-0.713226	0.230479	-0.836046	1.31879	0.00704834	B_WT	B_WT	C_WT	0.596199	B_WT
SLGS(1)FKEETNK			AT4G09160	29.3	N	-0.665176	0.233361	-0.881784	1.3136	0.0111629	B_WT	B_WT	C_WT	0.595519	B_WT
LSELS(1)DDEDFDEQKDIEYGEAYYK			AT3G48500	35.2	N	-0.806561	0.220597	-0.738793	1.32476	0.00399681	B_WT	B_WT	C_WT	0.591485	B_WT
VEGTLPSYMQAS(0.007)DGRS(0.993)PR	Signalling	signalling.receptor kinases	AT1G51805	30.2	Y	-0.635218	0.228181	-0.905894	1.31293	0.000909618	B_WT	B_WT	C_WT	0.591465	B_WT
HHT(0.67)EDT(0.33)DENTQAAEIER			AT2G26300	30.5	N	-1.42664	0.572412	0.0581919	0.796032	0.0340226	B_WT	B_WT	C_WT	0.591143	B_WT
S(1)EIEEEEEEGS(0.958)AS(0.041)AITGSR			AT4G15545	35.2	N	-1.1662	0.320185	-0.344974	1.19099	0.000653094	B_WT	B_WT	C_WT	0.590511	B_WT
DES(1)DGGDGET(0.004)ES(0.995)QRLDEEEQT(0.001)VTK	Cell	cell.organisation	AT1G42550	31.1	Y	-0.789868	0.212152	-0.751388	1.3291	0.00301609	B_WT	B_WT	C_WT	0.587816	B_WT
SSGEMS(1)DGDVPGGR	Signalling	signalling.light	AT3G45780	30.11	Y	-0.820366	0.213008	-0.720329	1.32769	0.00262049	B_WT	B_WT	C_WT	0.587061	B_WT
ENSRDDDELADAS(1)DSETK			AT5G63420	33.99	N	-0.62427	0.217839	-0.910391	1.31682	0.00367113	B_WT	B_WT	C_WT	0.586095	B_WT
ETEGDVPS(1)PADVIEK			AT3G05900	35.1	N	-1.30922	0.377318	-0.129594	1.0615	0.0106386	B_WT	B_WT	C_WT	0.581847	B_WT
LSS(0.002)SKDKS(0.048)DS(0.95)DDATVPPPSGA			AT3G63160	35.2	N	-0.754779	0.197335	-0.778632	1.33608	0.00167702	B_WT	B_WT	C_WT	0.580625	B_WT
NGVGEVES(1)PIERR			AT4G25500	27.1	N	-1.28859	0.35006	-0.153853	1.09239	0.00428311	B_WT	B_WT	C_WT	0.578609	B_WT
ETLNRPAAPTNYVAISKEEAASSPVSGAADHQVPAS(1)P	Cell	cell.organisation	AT5G55230	31.1	Y	-0.360888	0.494867	-1.21064	1.07667	0.00150013	B_WT	B_WT	C_WT	0.571631	B_WT
TDSEVTSLAAS(0.024)S(0.976)PARS(1)PR			AT1G45688	35.2	N	-0.363701	0.66375	-1.24139	0.941338	0.000402057	B_WT	B_WT	C_WT	0.570741	B_WT
S(0.048)NS(0.948)VES(0.004)PGGSVHSTR			AT3G13360	35.2	N	-0.645082	0.178547	-0.871984	1.33852	0.00607455	B_WT	B_WT	C_WT	0.567682	B_WT
GGMT(1)SHAAVVAR			AT4G15530	6.5	N	-0.615113	0.170521	-0.894334	1.33893	0.0233391	B_WT	B_WT	C_WT	0.561752	B_WT
ISGPHDSNDLVS(1)DGDDA			AT3G55890	35.1	N	-0.750628	0.163181	-0.763959	1.35141	0.00433398	B_WT	B_WT	C_WT	0.561413	B_WT
AEEQQNS(0.055)DQS(0.945)NGGNVIPTPEEVATFLHK			AT2G43910	13.1	N	-0.990318	0.176052	-0.503021	1.31729	0.0393444	B_WT	B_WT	C_WT	0.553566	B_WT
AGS(0.002)S(0.008)T(0.007)T(0.005)FLS(0.975)PPS(0.829)S(0.174)PR			AT3G06170	35.1	N	-1.49769	0.459001	0.461061	0.57763	0.0342301	B_WT	B_WT	C_WT	0.551231	B_WT
AEALAALTSAFNSSPSS(0.001)KS(0.999)PPR	Cell	cell.organisation	AT3G57410	31.1	Y	-0.433808	0.172438	-1.04148	1.30285	0.0156932	B_WT	B_WT	C_WT	0.551052	B_WT
ELLSELKS(1)EEGDGT(0.992)PHS(0.006)S(0.001)ASPFSR			AT5G41950	35.2	N	-0.824516	0.146734	-0.678199	1.35598	0.0281506	B_WT	B_WT	C_WT	0.548689	B_WT
EGELDNDNLS(0.947)S(0.046)DLS(0.003)DREPS(0.004)R			AT5G28350	35.2	N	-0.739399	0.1396	-0.761685	1.36148	0.0463273	B_WT	B_WT	C_WT	0.54666	B_WT
MDRTEEIEES(1)PAGPSSGSAK			AT4G33625	35.2	N	-0.748672	0.12723	-0.745264	1.36671	0.0107528	B_WT	B_WT	C_WT	0.53832	B_WT
DIQETTILS(1)H			AT5G61520	34.2	N	-0.761983	0.120651	-0.727945	1.36928	0.0021449	B_WT	B_WT	C_WT	0.53348	B_WT
DPS(1)PPPLSSLGK			AT2G34310	35.2	N	-0.289011	0.500837	-1.25552	1.0437	0.00387317	B_WT	B_WT	C_WT	0.531498	B_WT
HDGIHDS(1)PRGRS(1)VLDT(1)PLS(0.954)S(0.046)AR	Major CHO metabolism	major CHO metabolism.degradation	AT1G35580	2.2	Y	-0.288388	0.778705	-1.29164	0.801322	0.0104452	B_WT	B_WT	C_WT	0.530683	B_WT
AAAAS(0.001)S(0.999)DVEEVKTEK	Major CHO metabolism	major CHO metabolism.degradation	AT1G69200	2.2	Y	-0.738761	0.11593	-0.748498	1.37133	0.000971849	B_WT	B_WT	C_WT	0.530476	B_WT
VSDLLGDDDS(0.997)PS(0.003)RGGR	Cell	cell.organisation	AT1G04780	31.1	Y	-0.919339	0.120756	-0.555006	1.35359	0.0199975	B_WT	B_WT	C_WT	0.526753	B_WT
LALELES(0.791)ET(0.382)S(0.826)QQT(0.001)LQQQLADEAR	Signalling	signalling.calcium	AT3G22190	30.3	Y	-0.276906	0.970838	-1.27971	0.585779	0.0267996	B_WT	B_WT	C_WT	0.523243	B_WT
AQANEPQSVPETNNVSSSSGQDT(0.001)VLPS(0.081)S(0.918)PGR			AT5G05190	35.2	N	-1.40195	0.180239	0.253248	0.968462	0.0439725	B_WT	B_WT	C_WT	0.517635	B_WT
S(1)LVS(0.027)S(0.951)PLVT(0.022)R			AT4G14200	35.2	N	-1.43792	0.184053	0.389852	0.864016	0.0467057	B_WT	B_WT	C_WT	0.515658	B_WT
NGTQNTTVAPDGLTQS(0.002)PS(0.998)LR			AT1G17840	34.16	N	-0.952653	0.103911	-0.503388	1.35213	0.00597224	B_WT	B_WT	C_WT	0.51437	B_WT
S(1)IDGNS(0.052)S(0.793)S(0.154)RDVNLKIDA			AT4G31130	35.2	N	-0.277821	0.101323	-1.11528	1.29178	0.0074907	B_WT	B_WT	C_WT	0.512526	B_WT
S(0.878)S(0.122)PELTNMLSAAHSVYDPNK			AT4G03200	35.2	N	0.431124	-0.611536	-1.01068	1.19109	0.00113943	B_WT	B_WT	J_WT	0.609409	B_WT
S(0.105)S(0.12)VLHS(0.776)QPKS(0.781)T(0.215)VGT(0.003)PAYIAPEILLR			AT3G50500	29.4	N	0.385209	-0.709949	-0.908811	1.23355	0.0241978	B_WT	B_WT	J_WT	0.607496	B_WT
PLPQGLPMASAISSGGSGGGS(0.616)DS(0.384)PR			AT5G14540	27.3	N	0.309029	-0.743771	-0.844892	1.27963	0.033889	B_WT	B_WT	J_WT	0.584177	B_WT
VLS(0.997)S(0.003)TENFIHGLDEK	TCA / org transformation	TCA / org transformation.other organic acid transformatons	AT1G09430	8.2	Y	0.343645	-0.563234	-1.01727	1.23686	0.0395694	B_WT	B_WT	J_WT	0.580772	B_WT
DGQQIYGS(1)PHGVR			AT1G60110	26.16	N	0.321077	-0.600698	-0.977548	1.25717	0.0472866	B_WT	B_WT	J_WT	0.576353	B_WT
MPS(1)PVYASSSNALEAK			AT2G40980	35.2	N	0.360799	-0.469206	-1.09553	1.20394	0.0229096	B_WT	B_WT	J_WT	0.553765	B_WT
TAPDGS(1)PPPAAAAGDEDIYSIDAAK			AT2G25720	35.2	N	0.220832	-0.633672	-0.903642	1.31648	0.0176682	B_WT	B_WT	J_WT	0.535324	B_WT
SYS(1)GSLYR			AT5G14720	29.4	N	0.400261	-0.419987	-1.14409	1.16381	0.0114762	B_WT	B_WT	J_WT	0.531253	B_WT
SMS(1)APSLQPLQGVPSGGLQSSEVKPSGR			AT4G13350	30.5	N	0.252312	-0.408054	-1.09637	1.25212	0.00958963	B_WT	B_WT	J_WT	0.522194	B_WT
S(0.164)T(0.836)VGTPAYIAPEILLR			AT3G50500	29.4	N	0.212697	-0.405182	-1.08106	1.27354	0.032658	B_WT	B_WT	J_WT	0.514988	B_WT
KFDWDHPLHLQPMS(1)PTTVK			AT5G39320	10.1	N	0.382972	0.966673	-1.38479	0.0351431	0.0341481	C_WT	C_WT	A_WT	0.615394	C_WT
LPS(1)PSIEQRLPS(1)PPVAQR			AT2G29210	27.1	N	0.157968	0.968688	-1.40059	0.273933	0.0282869	C_WT	C_WT	A_WT	0.603526	C_WT
LPS(0.994)PS(0.006)IEQRLPS(1)PPVAQRLPS(1)PPPR			AT2G29210	27.1	N	0.17126	0.991674	-1.39111	0.228177	0.0371781	C_WT	C_WT	A_WT	0.60235	C_WT
LPS(1)PS(1)IEQR			AT2G29210	27.1	N	0.151264	0.988409	-1.39165	0.251973	0.0371781	C_WT	C_WT	A_WT	0.600249	C_WT
EKS(1)DS(0.989)DS(0.011)EYDILDFPEVPNVLLRPTPGATSVNAPDAAK			AT1G34220	35.2	N	0.258957	1.10221	-1.30974	-0.0514217	0.044564	C_WT	C_WT	A_WT	0.56838	C_WT
S(0.001)VS(0.999)S(1)GEKVESLNR			AT4G34340	35.2	N	0.0591676	1.17489	-1.27074	0.0366845	0.0269093	C_WT	C_WT	A_WT	0.541601	C_WT
S(0.001)FGT(0.964)RS(0.036)GT(0.998)KFLPSSD			AT5G23060	35.2	N	-0.920491	0.922748	-0.807736	0.805479	0.000528457	C_WT	C_WT	C_WT	0.683533	C_WT
KPHLMPS(0.022)S(0.978)PEHVDGK			AT2G43650	35.1	N	-0.974849	0.948722	-0.744978	0.771105	0.0284924	C_WT	C_WT	C_WT	0.677176	C_WT
VIDSEINSALQSDNIDS(1)DEEMTPGSFPFR			AT2G39795	35.1	N	-0.940016	0.968505	-0.781696	0.753206	0.00598323	C_WT	C_WT	C_WT	0.675623	C_WT
T(1)QSNPNEQSVELNR	Photosynthesis	PS.lightreaction	ATCG00560	1.1	Y	-0.908981	0.982523	-0.813205	0.739663	0.00159736	C_WT	C_WT	C_WT	0.674053	C_WT
KTSSSTISTNPS(0.001)S(0.998)PIS(0.001)TASTGKPPLPR	Signalling	signalling.light	AT5G67385	30.11	Y	-0.898977	1.00457	-0.819968	0.714373	0.00192816	C_WT	C_WT	C_WT	0.669538	C_WT
RVGGSTHQVPIEIGS(0.864)T(0.136)QGK			ATCG01240	29.2	N	-0.899276	1.01175	-0.818255	0.705785	0.00490409	C_WT	C_WT	C_WT	0.667861	C_WT
SFGT(0.998)RS(0.009)GT(0.993)KFLPSSD			AT5G23060	35.2	N	-0.917648	1.01503	-0.797988	0.700602	0.00161754	C_WT	C_WT	C_WT	0.666452	C_WT
SKDNLYEQKPEEPVPVIPAAS(1)PTNDTSAAGSSFASR			AT5G46750	33.99	N	-1.15553	0.887859	-0.514476	0.782152	0.0213771	C_WT	C_WT	C_WT	0.663799	C_WT
T(1)IDRTYPIFTVR	Photosynthesis	PS.lightreaction	ATCG00570	1.1	Y	-0.804739	1.07895	-0.895614	0.621407	0.0487224	C_WT	C_WT	C_WT	0.649642	C_WT
LS(0.505)S(0.505)KLS(0.988)GYHT(0.001)PVEAIEPVIPHHELGGK			AT3G13300	27.1	N	-0.95125	1.07709	-0.743759	0.617922	0.00880499	C_WT	C_WT	C_WT	0.646775	C_WT
S(1)PPVNLQQAPQTYSFTPANSFAGNLGQQPTSRPSELSAPK			AT1G08680	27.3	N	-0.784737	1.09804	-0.908121	0.594816	0.0200254	C_WT	C_WT	C_WT	0.642942	C_WT
LT(1)PPGS(1)PPILS(0.079)AS(0.807)GT(0.113)PK			AT4G15545	35.2	N	-0.826115	1.10722	-0.865841	0.584735	0.0310233	C_WT	C_WT	C_WT	0.640734	C_WT
RQRS(1)AS(1)DEEEDGTVQR			AT5G04420	35.1	N	-1.06814	1.06778	-0.599367	0.599736	0.0136446	C_WT	C_WT	C_WT	0.634918	C_WT
FDQIGDDDS(1)GEFEPVSDK			AT4G02510	29.3	N	-0.908211	1.12246	-0.775064	0.560816	0.0122791	C_WT	C_WT	C_WT	0.633154	C_WT
AT(1)QT(1)VEDSSRSGPR	Photosynthesis	PS.lightreaction	ATCG00710	1.1	Y	-0.903504	1.14888	-0.768308	0.522935	0.0234736	C_WT	C_WT	C_WT	0.622053	C_WT
ADS(0.831)T(0.169)GDENDQVEDFALVQYIENSK			AT4G26450	35.2	N	-1.0343	1.12234	-0.621389	0.533343	0.0284287	C_WT	C_WT	C_WT	0.618737	C_WT
LDLREDES(0.711)S(0.644)S(0.644)GGLDAES(0.001)VAESSPK			AT5G42870	35.1	N	-0.847061	1.17	-0.817763	0.494822	0.0461767	C_WT	C_WT	C_WT	0.61434	C_WT
S(0.001)AS(0.749)T(0.251)PLLNSLVHVS(0.179)S(0.821)PRDS(1)PIETVESVHQIQR			AT5G20190	35.2	N	-0.692824	1.19484	-0.946115	0.444104	0.0329209	C_WT	C_WT	C_WT	0.597251	C_WT
S(0.998)FS(0.002)NSPLIENSDSNQIIVSEKK			AT1G80830	34.12	N	-1.11682	1.12944	-0.494677	0.482048	0.0222734	C_WT	C_WT	C_WT	0.59608	C_WT
LS(0.399)S(0.784)KLS(0.749)GY(0.025)HT(0.043)PVEAIEPVIPHHELGGK			AT3G13300	27.1	N	-0.817364	1.21655	-0.820983	0.421797	0.00227916	C_WT	C_WT	C_WT	0.588932	C_WT
LS(0.794)S(0.329)KLS(0.631)GY(0.001)HT(0.245)PVEAIEPVIPHHELGGK			AT3G13300	27.1	N	-0.951021	1.20936	-0.676725	0.418383	0.00908092	C_WT	C_WT	C_WT	0.583149	C_WT
S(0.002)S(0.002)S(0.997)AGMARIEEEEETEEGSVNPK			AT1G10140	35.2	N	-0.677109	1.23359	-0.935865	0.37938	0.0341995	C_WT	C_WT	C_WT	0.573439	C_WT
S(1)QVQESVSNDTMVKPDSSTTPTPGR			AT5G58140	29.4	N	-0.805182	1.24229	-0.815574	0.378465	0.0119809	C_WT	C_WT	C_WT	0.571743	C_WT
EDNES(1)DGDKDDEPVISFTGK			AT1G76810	29.2	N	-0.712856	1.26064	-0.887322	0.339541	0.00508626	C_WT	C_WT	C_WT	0.556686	C_WT
T(0.614)RDS(0.384)DEEDRDY(0.002)DVAALANNLNQAFNYR			AT2G28360	35.1	N	-0.72386	1.28142	-0.861253	0.303691	0.00278811	C_WT	C_WT	C_WT	0.540123	C_WT
IGELITTGYSSDS(0.015)S(0.009)S(0.976)PNNS(1)VHGSSAVFSLLAPIGEATPVR	N-metabolism	N-metabolism.nitrate metabolism	AT1G37130	12.1	Y	-0.384615	1.46746	-0.304424	-0.778425	0.0458486	C_WT	C_WT	E_WT	0.668557	C_WT
KMVHLVENMS(0.5)QT(0.5)IEKK			AT5G59390	35.1	N	-0.450762	1.48685	-0.360935	-0.67515	0.0142583	C_WT	C_WT	E_WT	0.668326	C_WT
IS(0.789)T(0.211)PELPPPVFIKPES(0.906)PEPVS(0.044)T(0.05)PK			AT4G05150	35.1	N	-0.43673	1.48635	-0.367982	-0.681636	0.014882	C_WT	C_WT	E_WT	0.668259	C_WT
HLEENGS(1)DGEQGPGGSNGWITTINDVEMENQIVLPEDKK			AT1G06220	29.2	N	-0.480146	1.49572	-0.416688	-0.598883	0.00990371	C_WT	C_WT	E_WT	0.666573	C_WT
MDISELRS(1)GES(1)VDDESENYLSDLGK	Cell	cell.organisation	AT1G42550	31.1	Y	-0.209101	1.43168	-0.329126	-0.89345	0.0273838	C_WT	C_WT	E_WT	0.665003	C_WT
S(0.003)DS(0.997)PKAHQNQTTNQTVFLKPAK	N-metabolism	N-metabolism.nitrate metabolism	AT1G37130	12.1	Y	-0.480604	1.4989	-0.46514	-0.553152	0.022303	C_WT	C_WT	E_WT	0.664632	C_WT
SDEKEEILS(1)PR			AT2G34310	35.2	N	-0.159642	1.40082	-0.272782	-0.9684	0.0474547	C_WT	C_WT	E_WT	0.663351	C_WT
SSEQGS(0.742)S(0.258)DAEPKPIFVK			AT2G25170	28.99	N	-0.170392	1.4375	-0.407948	-0.859156	0.0456002	C_WT	C_WT	E_WT	0.663179	C_WT
RLPYSSDVNQS(1)PNRR			AT5G05170	10.2	N	-0.451183	1.49877	-0.550358	-0.497227	0.0150137	C_WT	C_WT	E_WT	0.660248	C_WT
TVAAVAGS(1)PGT(0.002)PT(0.963)T(0.035)PGSAR			AT2G33830	17.2	N	-0.763376	1.45432	-0.167265	-0.523677	0.00319278	C_WT	C_WT	E_WT	0.659392	C_WT
IPPT(0.001)RPKS(0.999)PK			AT4G32330	35.2	N	-0.530764	1.49893	-0.521591	-0.446578	0.0440913	C_WT	C_WT	E_WT	0.659192	C_WT
YETS(0.004)HS(0.993)HS(0.003)STGGTGSHGNVGGHGGGAGAPAAK			AT2G03440	33.99	N	-0.6142	1.49469	-0.463026	-0.417461	0.0199589	C_WT	C_WT	E_WT	0.658022	C_WT
S(0.939)PT(0.066)Y(0.02)GGRRS(0.754)Y(0.874)S(0.347)PR			AT2G24590	27.1	N	-0.582152	1.49549	-0.518015	-0.39532	0.0108652	C_WT	C_WT	E_WT	0.656016	C_WT
AETENFLVDAIES(0.001)S(0.018)DS(0.981)PLLGNETAR			AT3G03720	34.3	N	-0.617431	1.49171	-0.512692	-0.361582	0.0379672	C_WT	C_WT	E_WT	0.65325	C_WT
T(0.011)FDELS(0.759)DT(0.23)EVYEDS(1)D			AT1G12920	29.2	N	-0.627386	1.49081	-0.506258	-0.357168	0.0274863	C_WT	C_WT	E_WT	0.652863	C_WT
ANNNENDRS(0.783)FS(0.217)PVK	Signalling	signalling.receptor kinases	AT3G47110	30.2	Y	-0.644154	1.48823	-0.505677	-0.338403	0.0128674	C_WT	C_WT	E_WT	0.650849	C_WT
S(1)AEETNKEIK			AT2G34310	35.2	N	-0.497721	1.4909	-0.631304	-0.361873	0.0137758	C_WT	C_WT	E_WT	0.649456	C_WT
IDREPS(1)PKR			AT3G19650	31.3	N	-0.779063	1.46817	-0.337578	-0.35153	0.0388912	C_WT	C_WT	E_WT	0.649062	C_WT
T(0.547)S(0.455)PNGS(0.858)S(0.141)ENIEILDDLSPPHLEK			AT2G20190	31.2	N	-0.200683	1.45939	-0.766721	-0.491985	0.0239056	C_WT	C_WT	E_WT	0.644093	C_WT
SIMIIKPPGY(0.001)QGS(0.532)S(0.467)APAS(0.001)PAGSTPPLS(0.002)PFS(0.998)PPLS(0.986)PFS(0.014)GGK			AT1G56220	33.99	N	-0.367024	1.47463	-0.750493	-0.35711	0.00632012	C_WT	C_WT	E_WT	0.641128	C_WT
LVKT(1)VT(0.044)ET(0.956)IDEISDGRK	Photosynthesis	PS.lightreaction	AT1G68830	1.1	Y	-0.360539	1.47221	-0.76165	-0.350017	0.0126579	C_WT	C_WT	E_WT	0.639696	C_WT
EDDKALLIEDGGGLQS(0.005)AS(0.995)PR			AT3G06550	35.1	N	-0.429314	1.46456	-0.777326	-0.257918	0.0469331	C_WT	C_WT	E_WT	0.630348	C_WT
DRRS(1)ES(1)LAK			AT5G10360	29.2	N	-0.627105	1.46005	-0.669555	-0.163388	0.00219931	C_WT	C_WT	E_WT	0.623311	C_WT
DPVFVDDEVGPVGS(0.294)T(0.331)HGQT(0.48)DS(0.537)S(0.358)NRQPANQASS			AT5G45490	20.1	N	0.17941	1.344	-0.738587	-0.784827	0.0465221	C_WT	C_WT	E_WT	0.621964	C_WT
SYS(1)DPPS(1)PGR			AT1G71710	3.4	N	-0.809507	1.44467	-0.484787	-0.150375	0.0369864	C_WT	C_WT	E_WT	0.621785	C_WT
ATGAFILT(0.85)AS(0.15)HNPGGPTEDFGIK	Glycolysis	glycolysis.cytosolic branch	AT1G23190	4.1	Y	-0.61629	1.44883	-0.711667	-0.120873	0.0334145	C_WT	C_WT	E_WT	0.613857	C_WT
ANVEDKT(0.017)QS(0.983)IDR			AT1G58025	27.3	N	-0.961049	1.39017	-0.37538	-0.0537447	0.0497801	C_WT	C_WT	E_WT	0.597202	C_WT
S(1)GDEAVAAPVVPPVAEAAVIPEDMDVSTALELTVRK			AT2G32060	29.2	N	0.141256	1.33122	-0.985049	-0.487425	0.00178729	C_WT	C_WT	E_WT	0.58652	C_WT
S(1)S(1)DDERDEKELSLTSPEVVTK			AT3G51800	29.5	N	-0.456184	1.39254	-0.923343	-0.0130122	0.0218212	C_WT	C_WT	E_WT	0.575531	C_WT
TTS(1)RPIS(1)PR			AT4G15545	35.2	N	-0.495458	1.3874	-0.910656	0.0187152	0.019146	C_WT	C_WT	E_WT	0.568459	C_WT
ANGGFIMS(0.731)AS(0.269)HNPGGPEYDWGIK			AT5G51820	4.2	N	-0.596646	1.38642	-0.847652	0.0578822	0.00664016	C_WT	C_WT	E_WT	0.561141	C_WT
EET(0.986)VS(0.061)VPES(0.952)IELEEQPQEER			AT5G40450	35.2	N	0.133011	1.30195	-1.07643	-0.358532	0.00274806	C_WT	C_WT	E_WT	0.559483	C_WT
VS(0.114)PS(0.876)EMT(0.01)ETAPAIMTTESER			AT2G32170	35.2	N	-0.401515	1.33187	-1.02737	0.0970211	0.0347954	C_WT	C_WT	E_WT	0.533474	C_WT
NLAGDVIGT(1)RT(1)EAADAK	Photosynthesis	PS.lightreaction	AT5G01530	1.1	Y	-0.890034	1.34231	-0.615864	0.163591	0.000608699	C_WT	C_WT	E_WT	0.528714	C_WT
ILTRDEELGVIS(1)DDDDS(0.982)PS(0.018)GKR			AT1G71940	35.2	N	-0.957044	1.31611	-0.558645	0.199575	0.0216658	C_WT	C_WT	E_WT	0.513242	C_WT
AT(1)T(1)EVGEAPATTTEAETTELPEIVK	Photosynthesis	PS.lightreaction	AT2G46820	1.1	Y	-0.936932	1.31919	-0.584087	0.201827	0.0309296	C_WT	C_WT	E_WT	0.512024	C_WT
NDNS(1)DDEEIS(1)EEELEALADELAR			AT5G11270	35.2	N	-0.775933	1.32859	-0.766254	0.213593	0.0324878	C_WT	C_WT	E_WT	0.500859	C_WT
QKPVERPGS(1)GAGR			AT3G26400	29.2	N	-0.440792	1.29639	-1.04385	0.188254	0.0484778	C_WT	C_WT	E_WT	0.497937	C_WT
AELVELLGSDS(0.998)S(0.002)			AT1G06190	35.2	N	-0.731708	1.31784	-0.820381	0.234249	0.00395088	C_WT	C_WT	E_WT	0.488326	C_WT
ILTRDEELGVIS(1)DDDDS(0.907)PS(0.093)GKR			AT1G71940	35.2	N	-0.958356	1.28786	-0.594104	0.2646	0.00892872	C_WT	C_WT	E_WT	0.481023	C_WT
S(1)LNPDYDPDDQDVDSSSDVR			AT2G34585	35.2	N	-1.45657	0.68973	0.616497	0.150344	0.0472028	E_WT	D_WT	E_WT	0.51555	D_WT
RS(1)PEPHDS(1)S(1)EADSAEKPTHIR			AT5G04430	27.4	N	-1.37911	0.0727989	0.999217	0.307099	0.0329033	E_WT	D_WT	F_WT	0.599514	D_WT
EGAS(1)PSRPASALGAS(0.122)S(0.878)PGISGNGYGLDAR			AT2G23140	29.5	N	-1.29718	0.361298	1.07984	-0.143962	0.00249837	E_WT	D_WT	F_WT	0.591776	D_WT
T(0.004)VS(0.022)GT(0.103)S(0.092)S(0.648)S(0.103)S(0.022)S(0.007)PELI			AT5G52200	35.2	N	-1.3536	-0.107845	0.940736	0.520713	0.0405485	E_WT	D_WT	F_WT	0.571206	D_WT
VVPTNQDS(0.998)DT(0.002)EPKK			AT3G05900	35.1	N	-1.35672	-0.136907	0.858821	0.634809	0.0123243	E_WT	D_WT	F_WT	0.540601	D_WT
QNS(1)GPIPILPTTGLITSGPIT(0.07)S(0.928)GPLNS(0.002)SGAPR			AT1G78880	35.1	N	-0.740563	1.31591	0.238847	-0.814191	0.0369709	E_WT	E_WT	E_WT	0.660983	E_WT
S(0.976)S(0.976)DS(0.049)NDLDEDELLQMALKEQAKR			AT1G76850	35.2	N	-0.7306	1.26591	0.332526	-0.867832	0.026501	E_WT	E_WT	E_WT	0.653458	E_WT
GS(0.044)DS(0.956)PPSVSGESVR			AT5G22450	35.2	N	-0.894508	1.26331	0.333237	-0.702038	0.00500125	E_WT	E_WT	E_WT	0.652949	E_WT
GATFGEDKHS(0.355)S(0.645)DGK			AT1G54080	27.1	N	-0.841487	1.25041	0.363331	-0.772251	0.00676923	E_WT	E_WT	E_WT	0.651152	E_WT
S(1)AAGTPEWMAPEVLR			AT5G03730	29.4	N	-0.740836	1.24638	0.367684	-0.873223	0.0316494	E_WT	E_WT	E_WT	0.649654	E_WT
LDSHSQNQKPEELNGQVS(1)PDEHSGAK			AT5G53620	35.2	N	-0.881153	1.18156	0.475235	-0.775647	0.0124009	E_WT	E_WT	E_WT	0.636709	E_WT
DHYDMYEPEANTMLQNS(1)APGS(1)PFHPAGSR			AT4G38550	35.2	N	-1.0469	1.32279	0.10308	-0.378972	0.0321521	E_WT	E_WT	E_WT	0.633896	E_WT
SELES(1)TDDGPEEVVEIPK			AT1G20970	35.1	N	-0.937585	1.16563	0.492711	-0.720753	0.0162839	E_WT	E_WT	E_WT	0.633103	E_WT
SLS(1)VT(0.003)T(0.997)AS(1)LHGK			AT5G63490	35.1	N	-0.800499	1.13095	0.550857	-0.88131	0.0215158	E_WT	E_WT	E_WT	0.623942	E_WT
HVNS(0.399)S(0.601)LDLKPDIPVVEPDEPS(0.984)DIEEMES(0.016)PVK			AT5G24290	35.1	N	-0.942217	1.11833	0.562354	-0.738464	0.0106403	E_WT	E_WT	E_WT	0.62159	E_WT
VHS(0.999)PVNT(0.001)KEHEEK			AT1G80810	35.1	N	-0.732521	1.08968	0.599959	-0.957114	0.0229566	E_WT	E_WT	E_WT	0.612521	E_WT
TEEHS(1)DHEELQHDPDDPFDIDNTK	Signalling	signalling.calcium	AT3G21180	30.3	Y	-0.901864	1.05459	0.652616	-0.805342	0.0159194	E_WT	E_WT	E_WT	0.604	E_WT
GRS(1)LT(1)PVR			AT1G55310	27.1	N	-1.14595	0.941771	0.726199	-0.522025	0.0468579	E_WT	E_WT	E_WT	0.572599	E_WT
RRS(1)PS(1)PPPAR			AT4G31580	27.1	N	-1.05947	0.856583	0.850847	-0.647965	0.001571	E_WT	E_WT	E_WT	0.54087	E_WT
GFVADDS(1)DIES(1)PR			AT5G19390	35.1	N	-1.04043	0.791318	0.918374	-0.669261	0.00929929	E_WT	E_WT	E_WT	0.514675	E_WT
IVHAVS(1)PS(1)DHS(1)NDEDR			AT1G01440	30.5	N	-0.224766	0.700348	0.845238	-1.32082	0.0425653	E_WT	E_WT	E_WT	0.504577	E_WT
GS(1)PDYGRGAS(1)PVAHKR			AT5G52040	27.1	N	-1.14832	0.740699	0.928259	-0.520641	0.0355665	E_WT	E_WT	E_WT	0.498901	E_WT
NSVVSPVVGAGGDS(0.921)S(0.688)KEDRS(0.389)PVDDDY(0.002)EPNR			AT2G37340	27.1	N	-1.03017	0.585686	1.08738	-0.642904	0.00210763	E_WT	E_WT	F_WT	0.558287	E_WT
VRADT(1)S(1)S(1)DEEDDLKGNK			AT1G80930	27.4	N	-0.603114	0.643774	1.03347	-1.07413	0.0304797	E_WT	E_WT	F_WT	0.53582	E_WT
S(1)MIPQNLGS(0.998)FKEES(0.001)S(0.001)K			AT1G72160	29.3	N	-0.604927	-0.518183	1.49291	-0.369805	0.00302356	F_WT	F_WT	F_WT	0.691298	F_WT
SDS(0.999)S(0.001)SSSSSEEEGSDGEKRK			AT1G76180	20.2	N	-0.575467	-0.518475	1.49609	-0.402152	0.0027635	F_WT	F_WT	F_WT	0.691157	F_WT
S(1)LS(1)PVYR			AT3G61860	27.1	N	-0.617293	-0.532752	1.48985	-0.339806	0.0380044	F_WT	F_WT	F_WT	0.691006	F_WT
DKDGDTASAS(1)QETVAR			AT4G38630	29.5	N	-0.624133	-0.53773	1.48822	-0.326355	0.0290988	F_WT	F_WT	F_WT	0.690792	F_WT
S(1)PRRS(1)LS(0.999)PVY(0.002)R			AT3G61860	27.1	N	-0.59568	-0.554735	1.49055	-0.340135	0.0161018	F_WT	F_WT	F_WT	0.690737	F_WT
MKEEDVS(1)S(1)QNVNPR			AT1G17210	35.1	N	-0.586838	-0.445024	1.49705	-0.465192	0.0232083	F_WT	F_WT	F_WT	0.690584	F_WT
ARS(1)PPPPR			AT2G24590	27.1	N	-0.650257	-0.407233	1.49108	-0.433592	0.00579846	F_WT	F_WT	F_WT	0.690507	F_WT
LEENS(1)QT(1)MFLS(1)RR			AT5G45050	20.1	N	-0.698317	-0.462887	1.48168	-0.320479	0.00863125	F_WT	F_WT	F_WT	0.69029	F_WT
SPAQSVSGGSLEDPAPVNS(1)R			AT3G48050	27.3	N	-0.535987	-0.558448	1.49642	-0.401983	0.0359668	F_WT	F_WT	F_WT	0.690239	F_WT
SPVKS(1)PIRS(1)PNQK			AT1G34320	35.2	N	-0.547837	-0.583059	1.49293	-0.362036	0.0347978	F_WT	F_WT	F_WT	0.689983	F_WT
KEETDSNGIGSTAGVDS(1)GDIS(1)PVDDIQK			AT5G02770	35.2	N	-0.586247	-0.420425	1.49653	-0.489856	0.0332049	F_WT	F_WT	F_WT	0.689908	F_WT
ALEAMNT(0.999)PT(0.001)S(0.043)S(0.914)FT(0.043)R			AT3G19580	27.3	N	-0.582903	-0.584827	1.48841	-0.320681	0.0306504	F_WT	F_WT	F_WT	0.6899	F_WT
SLAHS(1)DDES(1)EEEKEEEEKQEEEK			AT4G26630	35.2	N	-0.54735	-0.600653	1.4907	-0.342697	0.0464269	F_WT	F_WT	F_WT	0.689427	F_WT
ESVEFS(1)PSSASDFSPLAR	Signalling	signalling.receptor kinases	AT1G51890	30.2	Y	-0.741237	-0.438026	1.47376	-0.294498	0.00960161	F_WT	F_WT	F_WT	0.689153	F_WT
DSS(0.779)S(0.22)IAGSS(0.456)S(0.544)PIPATVSTGK			AT2G38410	31.4	N	-0.530442	-0.608045	1.49142	-0.352938	0.0429132	F_WT	F_WT	F_WT	0.689022	F_WT
S(0.937)RGVS(0.903)GS(0.16)S(0.359)T(0.641)PVHYK			AT2G20950	35.2	N	-0.649928	-0.353752	1.48895	-0.485268	0.0392468	F_WT	F_WT	F_WT	0.688814	F_WT
S(0.126)KT(0.874)PELS(1)PPVTPLVATPVNK			AT2G27090	35.2	N	-0.66879	-0.347531	1.4868	-0.470483	0.018474	F_WT	F_WT	F_WT	0.688785	F_WT
AAS(1)PDPLGESSSSGTAR			AT4G35980	35.2	N	-0.719478	-0.347488	1.48016	-0.413194	0.0185046	F_WT	F_WT	F_WT	0.688767	F_WT
SSIASVPIT(0.082)DT(0.082)T(0.082)HVKS(0.275)ET(0.697)GS(0.78)PR			AT1G03060	35.1	N	-0.646849	-0.351301	1.48903	-0.49088	0.0137838	F_WT	F_WT	F_WT	0.688654	F_WT
LIADEAADKET(1)ES(1)ES(1)EEEDSLR			AT2G19490	28.1	N	-0.569167	-0.399893	1.49611	-0.527052	0.0106495	F_WT	F_WT	F_WT	0.688548	F_WT
ES(0.011)NS(0.989)VHQVSSFEMSPSSEK			AT2G11520	29.4	N	-0.730871	-0.344069	1.47813	-0.403194	0.00380405	F_WT	F_WT	F_WT	0.688542	F_WT
SSKPNPFDS(1)DDESDNKHTLNPSK			AT5G61210	31.4	N	-0.48988	-0.520761	1.49984	-0.489196	0.0164302	F_WT	F_WT	F_WT	0.688445	F_WT
LSGVLGEPSAPVT(0.01)GDS(0.99)DPAT(1)PAPT(0.011)S(0.143)ES(0.846)PLQDK			AT2G01060	27.3	N	-0.518481	-0.632757	1.48889	-0.33765	0.0278214	F_WT	F_WT	F_WT	0.687853	F_WT
ASDYS(1)VS(0.013)S(0.987)AGDPFR			AT1G08680	27.3	N	-0.738843	-0.322403	1.47589	-0.41464	0.00288104	F_WT	F_WT	F_WT	0.687801	F_WT
DTEKDT(0.001)EDRES(0.999)S(1)PEFDPK			AT5G50780	35.1	N	-0.555802	-0.39382	1.49586	-0.546242	0.0450416	F_WT	F_WT	F_WT	0.687657	F_WT
LSGVLGEPSAPVTGDSDPAT(1)PAPT(0.002)S(0.026)ES(0.972)PLQDK			AT2G01060	27.3	N	-0.478199	-0.513158	1.49982	-0.508463	0.00885951	F_WT	F_WT	F_WT	0.687656	F_WT
EVEDVVGESESGEVYTLS(1)S(1)GDEAETTSR			AT5G42870	35.1	N	-0.472644	-0.601629	1.49568	-0.421409	0.0056819	F_WT	F_WT	F_WT	0.687542	F_WT
HDAIASGSPLPVQAS(0.01)GS(0.99)PLS(1)VQASK			AT2G38410	31.4	N	-0.571816	-0.375424	1.49427	-0.547029	0.0388861	F_WT	F_WT	F_WT	0.687467	F_WT
DQS(0.004)T(0.996)PGSGGESGGGGGGDNHITR			AT2G45430	28.99	N	-0.595238	-0.356554	1.49217	-0.540373	0.0102156	F_WT	F_WT	F_WT	0.687429	F_WT
TMYGAT(0.006)GDGS(0.996)S(0.996)S(0.996)DEEGVT(0.006)KPK			AT3G50590	35.1	N	-0.499677	-0.452499	1.49889	-0.546714	0.0045509	F_WT	F_WT	F_WT	0.687123	F_WT
FFRQES(0.361)T(0.636)DS(0.003)LAVGS(1)PPK			AT1G59710	35.2	N	-0.808461	-0.397885	1.4577	-0.251357	0.0321478	F_WT	F_WT	F_WT	0.686681	F_WT
PVMDNGS(1)GDS(1)DDDKPLAFK			AT5G55300	28.1	N	-0.462635	-0.624582	1.49357	-0.406351	0.00546649	F_WT	F_WT	F_WT	0.686588	F_WT
LSNSNSDNGENNS(1)S(1)DDEKEITISK			AT5G10950	35.1	N	-0.536772	-0.39133	1.49557	-0.567465	0.00668052	F_WT	F_WT	F_WT	0.68647	F_WT
ILEQPQT(0.997)PS(0.405)S(0.595)PT(0.004)PEESTAT(0.01)RS(0.809)PT(0.108)GS(0.073)			AT5G22220	27.3	N	-0.452417	-0.627701	1.49347	-0.413351	0.0147412	F_WT	F_WT	F_WT	0.686016	F_WT
LTAQKS(1)HMS(1)EGPDDLGR			AT4G29440	35.2	N	-0.472984	-0.653438	1.48919	-0.362773	0.00659456	F_WT	F_WT	F_WT	0.685907	F_WT
AVVDS(1)DLS(1)DEEVGTVK			AT1G15280	35.1	N	-0.630669	-0.647219	1.46564	-0.187756	0.00998299	F_WT	F_WT	F_WT	0.685415	F_WT
S(0.931)PS(0.069)ATSTVS(1)NEEFPR			AT2G23140	29.5	N	-0.425492	-0.555088	1.49778	-0.517198	0.00546354	F_WT	F_WT	F_WT	0.684695	F_WT
ES(0.002)S(0.073)S(0.812)S(0.504)S(0.4)HS(0.577)QHGEDRVAT(0.631)PVPEPK	Cell wall	cell wall.cell wall proteins	AT4G28300	10.5	Y	-0.467815	-0.44713	1.49734	-0.582398	0.0236186	F_WT	F_WT	F_WT	0.684603	F_WT
NATEVPS(0.999)PDY(0.004)S(0.996)QGK	Signalling	signalling.calcium	AT1G20760	30.3	Y	-0.522691	-0.688958	1.47705	-0.265405	0.0490241	F_WT	F_WT	F_WT	0.684494	F_WT
S(0.071)KT(0.93)PELS(0.999)PPVTPLVATPVNK			AT2G27090	35.2	N	-0.769198	-0.555349	1.44417	-0.119618	0.0112272	F_WT	F_WT	F_WT	0.684357	F_WT
T(0.011)EY(0.001)S(0.989)GEAGEEKS(0.99)ES(0.01)EGK			AT5G47690	35.2	N	-0.474751	-0.683861	1.48367	-0.32506	0.0350044	F_WT	F_WT	F_WT	0.684304	F_WT
EVSTLS(1)DPGS(1)PR			AT4G05150	35.1	N	-0.420874	-0.626228	1.49373	-0.446627	0.0432052	F_WT	F_WT	F_WT	0.684141	F_WT
SDPLLS(0.103)S(0.12)S(0.546)PS(0.212)S(0.184)S(0.514)T(0.321)PDNHR			AT2G25190	35.2	N	-0.82407	-0.510229	1.43213	-0.0978344	0.0127401	F_WT	F_WT	F_WT	0.683052	F_WT
LVNEPETEPS(0.008)S(0.992)PQR			AT2G46020	27.3	N	-0.690902	-0.234359	1.4725	-0.54724	0.00855241	F_WT	F_WT	F_WT	0.682978	F_WT
AS(0.998)PS(0.002)KEMS(1)PERR			AT5G64200	27.1	N	-0.418546	-0.662772	1.48959	-0.408269	0.00894979	F_WT	F_WT	F_WT	0.682941	F_WT
QMDAYNKNLEEGS(1)DES(0.979)EKS(0.021)R			AT3G51880	27.3	N	-0.798173	-0.211432	1.45574	-0.446135	0.0495848	F_WT	F_WT	F_WT	0.682647	F_WT
S(1)QEREKS(1)LEIEPK			AT2G16940	27.4	N	-0.398327	-0.572748	1.49593	-0.524858	0.0351706	F_WT	F_WT	F_WT	0.682584	F_WT
VST(0.128)GS(0.87)AS(0.058)S(0.941)LLGT(0.002)T(0.001)R			AT5G06560	35.2	N	-0.435185	-0.690373	1.48488	-0.359326	0.0331546	F_WT	F_WT	F_WT	0.682535	F_WT
S(0.997)PS(0.003)ATSTVSNEEFPR			AT2G23140	29.5	N	-0.890183	-0.280714	1.43494	-0.264043	0.022063	F_WT	F_WT	F_WT	0.682458	F_WT
KYQVS(1)EDDGNS(1)GDENLEAR			AT3G45830	27.3	N	-0.390753	-0.578162	1.49531	-0.526394	0.0317823	F_WT	F_WT	F_WT	0.681922	F_WT
S(0.977)S(0.023)DQIELDDDDFQETRPKPK			AT2G47980	35.2	N	-0.833366	-0.195086	1.44658	-0.418133	0.0315228	F_WT	F_WT	F_WT	0.681513	F_WT
LPVPVAVQAQS(0.349)S(0.302)S(0.349)PRIS(0.995)PT(0.108)AS(0.897)PPLAS(0.298)S(0.702)PR			AT5G41100	35.2	N	-0.384503	-0.595043	1.49434	-0.514799	0.0125401	F_WT	F_WT	F_WT	0.681401	F_WT
VATEES(0.005)S(0.995)AEVTDR			AT1G76180	20.2	N	-0.912698	-0.267872	1.42645	-0.245884	0.0413565	F_WT	F_WT	F_WT	0.681218	F_WT
VVTSTPPGLS(0.004)ET(0.016)S(0.017)IS(0.969)DS(0.993)DDENT(0.001)GDFLIR			AT5G20930	29.4	N	-0.90272	-0.24197	1.43007	-0.285381	0.0179899	F_WT	F_WT	F_WT	0.681211	F_WT
SSKPNPFDS(1)DDES(0.994)DNKHT(0.005)LNPS(0.001)K			AT5G61210	31.4	N	-0.390344	-0.654132	1.4903	-0.445821	0.00830333	F_WT	F_WT	F_WT	0.68118	F_WT
S(0.019)T(0.023)S(0.957)S(0.045)S(0.956)PPPPPPSSSLPQQEQEQDQQQLPLRR			AT2G27100	27.3	N	-0.401499	-0.505567	1.4956	-0.588536	0.00465202	F_WT	F_WT	F_WT	0.681166	F_WT
IDKEGS(1)S(0.999)PAT(0.001)TTDRPR	Signalling	signalling.light	AT5G66560	30.11	Y	-0.462019	-0.730097	1.47439	-0.282272	0.00207361	F_WT	F_WT	F_WT	0.680724	F_WT
S(0.994)LRT(0.255)S(0.752)PVHLR			AT1G48490	29.4	N	-0.390604	-0.518233	1.49506	-0.586223	0.00584877	F_WT	F_WT	F_WT	0.680498	F_WT
ASDYS(1)VS(0.007)S(0.993)AGDPFR			AT1G08680	27.3	N	-0.439206	-0.409327	1.49187	-0.643335	0.00458363	F_WT	F_WT	F_WT	0.67978	F_WT
TQDVEMKDNQT(1)PT(1)QS(1)VVSAPTSTLQNLK			AT1G75990	29.5	N	-0.374895	-0.549397	1.49425	-0.569954	0.0473911	F_WT	F_WT	F_WT	0.67974	F_WT
S(0.422)LT(0.578)MPAAVSPGTPT(0.005)T(0.069)PT(0.276)T(0.749)PT(0.276)T(0.625)PRKDNVWR			AT1G28330	33.99	N	-0.404008	-0.712947	1.4817	-0.364748	0.0158611	F_WT	F_WT	F_WT	0.679549	F_WT
LPEKS(0.492)T(0.492)S(0.492)S(0.699)S(0.699)PPPPPPS(0.042)S(0.042)S(0.042)LPQQEQEQDQQQLPLR			AT2G27100	27.3	N	-0.40528	-0.447003	1.49215	-0.639865	0.0147743	F_WT	F_WT	F_WT	0.678613	F_WT
SPVDDDYEPNRT(0.214)S(0.787)PRGS(1)ES(1)P			AT2G37340	27.1	N	-0.495639	-0.762108	1.46031	-0.202562	0.000341611	F_WT	F_WT	F_WT	0.678374	F_WT
KLPVYEPS(0.572)LS(0.428)EDEEDS(0.947)GS(0.053)ERDNPEK			AT5G09840	35.2	N	-0.646533	-0.190276	1.46618	-0.62937	0.00483011	F_WT	F_WT	F_WT	0.678104	F_WT
S(1)PESVSAVSVVSNR			AT2G34680	17.2	N	-0.768437	-0.65815	1.40567	0.0209176	0.0277153	F_WT	F_WT	F_WT	0.677592	F_WT
LTS(0.005)GS(0.006)LY(0.013)DGS(0.643)S(0.691)S(0.642)DEDDNNILGLSR			AT3G18760	29.2	N	-0.394279	-0.430055	1.48916	-0.664827	0.0464269	F_WT	F_WT	F_WT	0.676234	F_WT
GEGGAAADHHSEAS(0.023)S(0.943)PS(0.026)S(0.008)LSAGAGNGAK			AT5G47010	27.1	N	-0.827348	-0.0986663	1.43177	-0.505757	0.0437266	F_WT	F_WT	F_WT	0.676052	F_WT
HRRPS(0.99)S(0.009)DS(0.001)MSS(0.069)S(0.931)PPGS(1)PAR			AT5G21170	29.4	N	-0.390429	-0.755242	1.47308	-0.327413	0.0121291	F_WT	F_WT	F_WT	0.67581	F_WT
RDDIAMS(0.86)DT(0.14)EEVLS(0.818)S(0.149)S(0.028)S(0.005)R			AT1G01510	27.3	N	-0.345686	-0.708784	1.48174	-0.427273	0.00292395	F_WT	F_WT	F_WT	0.675195	F_WT
ESS(0.011)S(0.029)S(0.055)S(0.082)HS(0.919)QHGEDRVAT(0.904)PVPEPK	Cell wall	cell wall.cell wall proteins	AT4G28300	10.5	Y	-0.32044	-0.664765	1.4851	-0.499892	0.00367708	F_WT	F_WT	F_WT	0.673848	F_WT
DAT(0.006)S(0.994)MGTVEDPK	Signalling	signalling.calcium	AT1G19870	30.3	Y	-0.595766	-0.171578	1.46099	-0.693642	0.0437608	F_WT	F_WT	F_WT	0.673518	F_WT
SLS(1)DSEEKSNLEK			AT5G24290	35.1	N	-0.562428	-0.195427	1.46482	-0.706962	0.00707957	F_WT	F_WT	F_WT	0.673195	F_WT
SLNASFAATS(0.001)ANS(0.921)AS(0.078)R			AT2G17980	29.3	N	-0.38054	-0.412022	1.48517	-0.692606	0.0185735	F_WT	F_WT	F_WT	0.67316	F_WT
KLPVYEPS(0.006)LS(0.994)EDEEDS(0.709)GS(0.291)ER			AT5G09840	35.2	N	-0.450826	-0.809945	1.45074	-0.189972	0.0277372	F_WT	F_WT	F_WT	0.673124	F_WT
ATNPDS(0.953)NGS(0.88)S(0.147)HGT(0.02)GLDMVTPVSGR			AT1G67230	35.1	N	-0.606192	-0.159377	1.45844	-0.692874	0.010552	F_WT	F_WT	F_WT	0.673111	F_WT
SGS(1)GTSLNGDLPQSVSR			AT5G47480	35.2	N	-0.56368	-0.189816	1.46357	-0.710072	0.0152692	F_WT	F_WT	F_WT	0.672774	F_WT
AS(1)PS(0.004)KEMS(0.996)PERR			AT5G64200	27.1	N	-0.32606	-0.525555	1.48761	-0.635996	0.00681292	F_WT	F_WT	F_WT	0.672591	F_WT
NSQDTWSQGGSLPS(0.992)PT(0.008)PNQITTPTAK			AT2G16485	35.2	N	-0.777189	-0.687409	1.38457	0.0800248	0.00316338	F_WT	F_WT	F_WT	0.672561	F_WT
SEHADS(1)DS(0.997)DT(0.003)FYIPSK			AT5G57110	34.21	N	-0.36669	-0.426951	1.48501	-0.69137	0.011722	F_WT	F_WT	F_WT	0.672426	F_WT
AKES(1)AS(1)ES(0.999)ES(0.996)EET(0.005)PKEPEPATK			AT4G31880	35.2	N	-0.904163	-0.566036	1.36014	0.110059	0.0214822	F_WT	F_WT	F_WT	0.672077	F_WT
ATT(0.049)PIRS(0.933)PIS(0.309)S(0.709)EPS(0.676)S(0.324)PGR			AT2G02170	27.3	N	-0.957348	-0.0401227	1.38879	-0.391321	0.0138437	F_WT	F_WT	F_WT	0.671648	F_WT
AKES(1)AS(1)ES(0.997)ES(0.003)EETPKEPEPATK			AT4G31880	35.2	N	-0.988824	-0.458607	1.34193	0.1055	0.00327293	F_WT	F_WT	F_WT	0.671606	F_WT
VAS(1)PENGAVRNRS(1)PR			AT5G52040	27.1	N	-0.468998	-0.270809	1.47286	-0.733057	0.00640886	F_WT	F_WT	F_WT	0.671377	F_WT
ADS(1)VEGTVVDRDGDEVNDDSAGPSK			AT1G17210	35.1	N	-0.411579	-0.81689	1.4535	-0.225029	0.015056	F_WT	F_WT	F_WT	0.671294	F_WT
GIGSHDS(1)S(1)PEKEKEK			AT5G28630	35.1	N	-0.300701	-0.589951	1.48574	-0.595084	0.0210867	F_WT	F_WT	F_WT	0.671024	F_WT
S(1)RS(1)RS(1)PLPSVQK			AT1G02840	27.1	N	-0.338737	-0.446314	1.48292	-0.697866	0.00836319	F_WT	F_WT	F_WT	0.669779	F_WT
ARIT(0.999)PS(0.327)VS(0.671)EES(0.379)T(0.624)DGLNGNDGVSLPR			AT5G01400	27.1	N	-1.04435	-0.407518	1.313	0.138875	0.0220849	F_WT	F_WT	F_WT	0.667918	F_WT
FDS(1)FNS(1)NNNDAFSLSR	Signalling	signalling.calcium	AT1G21630	30.3	Y	-0.420328	-0.289163	1.4701	-0.760607	0.00334082	F_WT	F_WT	F_WT	0.667356	F_WT
AESQTGGGGGGSHESGGDQS(1)PR			AT3G53340	27.3	N	-0.773223	-0.723163	1.36446	0.131924	0.0155035	F_WT	F_WT	F_WT	0.66699	F_WT
S(0.445)LT(0.555)MPAAVSPGTPT(0.001)T(0.025)PT(0.203)T(0.564)PT(0.622)T(0.583)PRKDNVWR			AT1G28330	33.99	N	-0.281055	-0.535378	1.48085	-0.66442	0.0439753	F_WT	F_WT	F_WT	0.665907	F_WT
DLGLSLNT(1)PS(0.979)PNT(0.022)R			AT4G00550	11.10	N	-0.268111	-0.575392	1.48036	-0.636854	0.0133386	F_WT	F_WT	F_WT	0.665368	F_WT
AIAIAS(1)GS(1)GET(1)EEEDDLEDLKK			AT1G05350	35.1	N	-0.582887	-0.855662	1.38762	0.0509277	0.00369409	F_WT	F_WT	F_WT	0.662922	F_WT
ALEAMNT(0.999)PT(0.001)S(0.041)S(0.865)FT(0.094)R			AT3G19580	27.3	N	-0.855664	0.096227	1.37224	-0.612805	0.0149429	F_WT	F_WT	F_WT	0.661854	F_WT
S(1)PIDDEAELS(0.024)RPS(0.976)PK			AT3G53500	27.4	N	-0.340624	-0.327715	1.46405	-0.795706	0.0176325	F_WT	F_WT	F_WT	0.659534	F_WT
QT(0.132)S(0.868)PKPPPS(0.999)PS(0.001)PLR			AT3G46440	10.1	N	-0.272269	-0.451947	1.47102	-0.746804	0.0109779	F_WT	F_WT	F_WT	0.658811	F_WT
HDIDRGQT(0.19)S(0.677)S(0.385)AS(0.748)VDAPQR			AT1G73960	35.1	N	-0.755209	0.101656	1.37696	-0.723404	0.00534911	F_WT	F_WT	F_WT	0.657433	F_WT
EDS(1)ES(0.998)PIKEES(0.002)LDR			AT3G48800	35.1	N	-0.225373	-0.7824	1.46025	-0.452475	0.0283988	F_WT	F_WT	F_WT	0.656479	F_WT
S(1)NYDKEQFEDLYEQDGDVT(1)PR			AT4G38550	35.2	N	-0.575773	-0.889136	1.36686	0.0980475	0.00478419	F_WT	F_WT	F_WT	0.655643	F_WT
QTS(1)PKPPPSPSPLR			AT3G46440	10.1	N	-0.754428	0.123112	1.36837	-0.737053	0.0045743	F_WT	F_WT	F_WT	0.655331	F_WT
ALS(1)PTTSVAS(1)KGEK			AT5G47430	27.3	N	-0.685388	0.0830664	1.38328	-0.780955	0.00445557	F_WT	F_WT	F_WT	0.654841	F_WT
QGTLPTVIEEDDS(0.935)S(0.59)ET(0.475)			AT5G66950	35.2	N	-0.657476	-0.854081	1.34564	0.165919	0.0263095	F_WT	F_WT	F_WT	0.654671	F_WT
NSQDTWSQGGSLPS(0.738)PT(0.262)PNQIT(0.062)T(0.89)PT(0.048)AK			AT2G16485	35.2	N	-0.700294	-0.829759	1.33536	0.194694	0.00161024	F_WT	F_WT	F_WT	0.654635	F_WT
GLAYDT(0.007)S(0.993)DDQQDITR	Photosynthesis	PS.calvin cycle	AT2G39730	1.3	Y	-0.944907	-0.629484	1.27276	0.301631	0.0400844	F_WT	F_WT	F_WT	0.654138	F_WT
LPEKS(0.539)T(0.635)S(0.647)S(0.635)S(0.539)PPPPPPS(0.001)S(0.001)S(0.001)LPQQEQEQDQQQLPLR			AT2G27100	27.3	N	-0.191105	-0.731026	1.46204	-0.539913	0.0225416	F_WT	F_WT	F_WT	0.652627	F_WT
LAELY(0.02)S(0.976)PAS(0.58)S(0.424)PGQPEENLDR			AT1G22500	29.5	N	-0.187038	-0.710079	1.46305	-0.565935	0.00550053	F_WT	F_WT	F_WT	0.652154	F_WT
GS(1)DDGYS(0.012)S(0.868)DS(0.121)VLR			AT1G12360	31.4	N	-0.879734	-0.704228	1.27966	0.304302	0.00596675	F_WT	F_WT	F_WT	0.651861	F_WT
IGGSHAANHLES(1)PS(0.999)PS(0.869)S(0.145)LS(0.987)PPGR			AT2G29210	27.1	N	-0.311851	-0.290949	1.44953	-0.846732	0.00435803	F_WT	F_WT	F_WT	0.650607	F_WT
IGGSHAANHLES(0.966)PS(0.037)PS(0.576)S(0.427)LS(0.993)PPGR			AT2G29210	27.1	N	-0.179912	-0.72426	1.46063	-0.556457	0.0154548	F_WT	F_WT	F_WT	0.650562	F_WT
ALS(0.999)PT(0.001)T(0.003)S(0.996)VAS(1)KGEK			AT5G47430	27.3	N	-0.562793	0.0221674	1.39651	-0.855883	0.00408999	F_WT	F_WT	F_WT	0.650485	F_WT
SNS(1)SSSSSSDEEGEEKKEK			AT1G20440	20.2	N	-1.02504	0.162417	1.31189	-0.449269	0.0015147	F_WT	F_WT	F_WT	0.650475	F_WT
IQEGPEGS(1)LQS(1)EMK			AT1G68790	35.1	N	-0.26719	-0.369767	1.45624	-0.819288	0.0357507	F_WT	F_WT	F_WT	0.650301	F_WT
IFGLPDDDNTEDS(1)AQDS			AT1G04510	35.1	N	-0.714417	-0.840248	1.31357	0.241096	0.0479836	F_WT	F_WT	F_WT	0.649462	F_WT
MGKEDS(1)ES(1)EDEGDTVPLK			AT3G19510	27.3	N	-0.794908	-0.792143	1.28407	0.302983	0.00310494	F_WT	F_WT	F_WT	0.647365	F_WT
VEPEES(1)ES(1)DDVIIVRK	Signalling	signalling.calcium	AT1G19870	30.3	Y	-0.191646	-0.509863	1.45919	-0.75768	0.0082461	F_WT	F_WT	F_WT	0.646094	F_WT
ALYGESINLYEPNDS(0.898)T(0.102)ENVDDSTK			AT1G67230	35.1	N	-0.82058	-0.778418	1.26977	0.329224	0.0223395	F_WT	F_WT	F_WT	0.645556	F_WT
DIES(1)EVEVS(1)QEGRVR			AT3G05420	11.1	N	-0.754877	-0.828928	1.28628	0.297524	0.00668052	F_WT	F_WT	F_WT	0.644984	F_WT
TEHET(0.116)S(0.484)S(0.165)S(0.232)S(0.085)S(0.918)PEKIANGLK			AT4G39910	29.5	N	-0.46654	-0.0221956	1.39815	-0.909412	0.0492796	F_WT	F_WT	F_WT	0.644016	F_WT
LS(0.001)RFDS(0.999)INS(0.99)S(0.01)KDFGGAAFSR	Signalling	signalling.calcium	AT1G20760	30.3	Y	-0.25095	-0.963295	1.40458	-0.190339	0.0204071	F_WT	F_WT	F_WT	0.643315	F_WT
FSYNSYPDS(0.055)T(0.055)DS(0.52)S(0.52)PRS(0.851)R			AT5G64430	35.1	N	-0.135782	-0.73385	1.45091	-0.581279	0.0176117	F_WT	F_WT	F_WT	0.640685	F_WT
S(0.121)LRT(0.94)S(0.94)PVHPR			AT3G17850	29.4	N	-0.839442	-0.782386	1.23989	0.381935	0.00622707	F_WT	F_WT	F_WT	0.639493	F_WT
VAT(1)PVPEPK	Cell wall	cell wall.cell wall proteins	AT4G28300	10.5	Y	-0.133974	-0.590927	1.45105	-0.726153	0.00880273	F_WT	F_WT	F_WT	0.636588	F_WT
SPIDDEAELSRPS(1)PKGS(1)ES(1)P			AT3G53500	27.4	N	-0.243538	-0.288938	1.43145	-0.898974	0.0334733	F_WT	F_WT	F_WT	0.636469	F_WT
RFAQVS(1)S(1)DEEDDVPITR			AT4G11560	27.3	N	-0.143376	-0.51224	1.44632	-0.790704	0.011066	F_WT	F_WT	F_WT	0.633968	F_WT
S(0.002)DS(0.998)PVS(1)AVS(1)EPQLPEQK			AT3G13990	35.1	N	-0.0997037	-0.713773	1.44349	-0.630015	0.00433916	F_WT	F_WT	F_WT	0.631239	F_WT
S(0.005)EHADS(0.995)DS(1)DTFYIPSK			AT5G57110	34.21	N	-0.0992751	-0.775337	1.43894	-0.564324	0.0182265	F_WT	F_WT	F_WT	0.630842	F_WT
S(0.574)KS(0.714)S(0.714)PENGQVES(0.999)PGQIMEVEAGR			AT5G52040	27.1	N	-0.348321	-0.0544163	1.38345	-0.980708	0.0456212	F_WT	F_WT	F_WT	0.629327	F_WT
LTS(0.003)GS(0.004)LY(0.003)DGS(0.893)S(0.588)S(0.509)DEDDNNILGLSR			AT3G18760	29.2	N	-0.334073	-0.0744089	1.38734	-0.978855	0.0168393	F_WT	F_WT	F_WT	0.629156	F_WT
GSEGQTPPGES(0.395)RT(0.395)PPRS(0.663)VT(0.545)P	Signalling	signalling.receptor kinases	AT2G26730	30.2	Y	-0.0851194	-0.767064	1.43635	-0.584171	0.00743823	F_WT	F_WT	F_WT	0.627134	F_WT
YEGLDPET(0.101)S(0.899)DLDT(1)DNEALTPPK			AT2G17480	20.1	N	-0.118451	-0.491621	1.43601	-0.825933	0.0340784	F_WT	F_WT	F_WT	0.625094	F_WT
ELGPS(0.076)S(0.962)EIS(0.962)EKR	Signalling	signalling.calcium	AT1G05150	30.3	Y	-0.0812824	-0.860075	1.42215	-0.480791	0.0280089	F_WT	F_WT	F_WT	0.622571	F_WT
GFMS(1)GPLDGS(0.229)S(0.771)GPIDGKTGSDQFQR			AT2G28890	26.13	N	-0.0675394	-0.777771	1.43093	-0.585619	0.0243228	F_WT	F_WT	F_WT	0.62185	F_WT
FDS(1)INS(0.918)S(0.082)KDFGGAAFSR	Signalling	signalling.calcium	AT1G20760	30.3	Y	-0.0578925	-0.879079	1.41318	-0.476213	0.0181736	F_WT	F_WT	F_WT	0.615108	F_WT
DFMPSDTDFS(0.842)T(0.158)K			AT3G63460	35.1	N	-1.05175	-0.594525	1.12749	0.51878	0.0337227	F_WT	F_WT	F_WT	0.614795	F_WT
IEKEEGELS(1)PVGDS(1)EDNFVVYEDR			AT5G15020	27.3	N	-0.0614574	-0.575523	1.42802	-0.791042	0.00408433	F_WT	F_WT	F_WT	0.613461	F_WT
ITESEQAAGDS(1)DEGVDSITTGGR			AT1G68790	35.1	N	-0.0400197	-0.721926	1.42666	-0.664719	0.0262276	F_WT	F_WT	F_WT	0.612722	F_WT
QDS(0.931)T(0.068)QS(0.001)HISSASVNLR			AT2G19710	35.2	N	-0.17213	-0.22534	1.3905	-0.993029	0.0209081	F_WT	F_WT	F_WT	0.611326	F_WT
T(0.023)GGS(0.741)S(0.248)S(0.988)PVS(1)PPPAMIGR			AT2G46020	27.3	N	-0.128827	-0.300975	1.39821	-0.96841	0.0179899	F_WT	F_WT	F_WT	0.608151	F_WT
GAS(1)DIDS(1)EDEFYDVER			AT3G55020	30.5	N	-0.0209458	-0.799899	1.41611	-0.595269	0.000801131	F_WT	F_WT	F_WT	0.606364	F_WT
S(1)APT(0.005)T(0.995)PINQNAAAAFAAVSEEER			AT4G37870	6.4	N	-0.587001	-1.04107	1.16495	0.46312	0.0293874	F_WT	F_WT	F_WT	0.59287	F_WT
SDIT(1)PPGS(0.976)PVGT(0.024)DLVLGRPNR			AT4G30350	20.2	N	-0.175259	-1.13571	1.29585	0.0151154	0.0458064	F_WT	F_WT	F_WT	0.59075	F_WT
ELGPS(0.056)S(0.945)EIS(0.999)EKR	Signalling	signalling.calcium	AT1G05150	30.3	Y	0.0125012	-0.634025	1.40728	-0.785758	0.00879476	F_WT	F_WT	F_WT	0.589102	F_WT
ISLSANRT(0.095)S(0.338)T(0.566)DKLQK			AT3G13530	30.6	N	-0.998303	-0.695251	1.05409	0.639466	0.0292699	F_WT	F_WT	F_WT	0.588662	F_WT
RREAS(1)DDDS(1)DDDDAVR			AT1G15280	35.1	N	-0.00678632	-0.391607	1.37547	-0.977077	0.0190424	F_WT	F_WT	F_WT	0.576163	F_WT
AAAAVTTTTT(0.001)DS(0.999)LAS(1)DDDR			AT1G66680	35.1	N	-0.920303	-0.79391	1.02064	0.693573	0.00688596	F_WT	F_WT	F_WT	0.575697	F_WT
AFGDKS(1)LK			AT2G20630	29.4	N	0.03045	-0.474654	1.37863	-0.934427	0.00258152	F_WT	F_WT	F_WT	0.56875	F_WT
AEVTTEKAS(1)S(1)AEEDGTK			AT1G72150	34.99	N	-0.560168	-1.08973	1.08726	0.56264	0.0233314	F_WT	F_WT	F_WT	0.565956	F_WT
DFMPS(0.988)DT(0.053)DFS(0.782)T(0.178)K			AT3G63460	35.1	N	-0.679807	-1.02046	1.0099	0.690371	0.00807565	F_WT	F_WT	F_WT	0.564363	F_WT
SQFAFDDS(1)VPS(0.199)T(0.787)PLS(0.014)R	Signalling	signalling.calcium	AT1G20760	30.3	Y	0.0977138	-0.976948	1.34777	-0.46854	0.0356665	F_WT	F_WT	F_WT	0.554069	F_WT
LIADEAADKETES(1)ES(1)EEEDSLR			AT2G19490	28.1	N	0.0956692	-0.648559	1.37585	-0.822959	0.0032494	F_WT	F_WT	F_WT	0.550553	F_WT
EGEEANT(1)ELES(1)DDEDGLIYNPLK			AT5G06160	27.1	N	-0.997362	-0.718345	0.951191	0.764516	0.0108543	F_WT	F_WT	F_WT	0.547836	F_WT
AGS(1)FRDS(1)PEEEGPVELPEAAR	Signalling	signalling.light	AT3G22380	30.11	Y	0.11838	-0.753545	1.3703	-0.735137	0.043981	F_WT	F_WT	F_WT	0.543276	F_WT
AS(1)PEEMGDDASEIPS(0.991)PPKNT(0.009)YKDPDGGR			AT5G19910	27.3	N	0.12873	-0.746761	1.36609	-0.748055	0.00203102	F_WT	F_WT	F_WT	0.537196	F_WT
LQETNHVS(1)PPNNR			AT1G30755	35.2	N	-0.484387	-1.15678	1.02125	0.619917	0.0371618	F_WT	F_WT	F_WT	0.53283	F_WT
LDFS(0.003)NDS(0.999)PRS(1)NNGS(0.999)FRK			AT5G06560	35.2	N	0.1277	-0.586972	1.35518	-0.895907	0.00996628	F_WT	F_WT	F_WT	0.528793	F_WT
GVS(1)GSSTPVHYK			AT2G20950	35.2	N	0.100642	-0.392878	1.32782	-1.03558	0.0207902	F_WT	F_WT	F_WT	0.52816	F_WT
ALEESESTLKANDT(0.787)DS(0.213)PR			AT2G26570	35.2	N	-0.23967	-1.25207	1.10797	0.383763	0.0244281	F_WT	F_WT	F_WT	0.511101	F_WT
ATS(1)PQPDGPTAGGSLK			AT1G10290	26.17	N	-0.368717	-1.2211	1.02858	0.56124	0.0253471	F_WT	F_WT	F_WT	0.510357	F_WT
ELSIPVDQT(0.004)S(0.011)HS(0.985)FGR			AT3G13530	30.6	N	-0.704069	-1.01391	0.842301	0.875675	0.0152763	F_WT	F_WT	F_WT	0.503976	F_WT
S(0.04)GS(0.956)GT(0.004)S(1)LNGDLPQSVSR			AT5G47480	35.2	N	0.182398	-0.729835	1.34242	-0.794978	0.0193264	F_WT	F_WT	F_WT	0.503251	F_WT
NS(1)S(1)PPS(1)PFHPAAYK			AT4G38550	35.2	N	0.0619295	-1.35354	1.05198	0.239632	0.0091408	F_WT	F_WT	G_WT	0.569293	F_WT
AS(0.004)S(0.996)FVYS(1)PGR			AT1G08680	27.3	N	-0.387986	-1.22734	0.946314	0.669017	0.0408103	F_WT	F_WT	G_WT	0.506932	F_WT
LDFSNDS(1)PRS(0.996)NNGS(0.004)FR			AT5G06560	35.2	N	0.366797	-0.654617	1.23833	-0.950511	0.00360947	F_WT	F_WT	H_WT	0.594812	F_WT
TVGS(1)SNNISVQS(0.014)S(0.984)PS(0.002)HGYTPTIAK			AT3G05090	35.1	N	0.316955	-0.936792	1.26644	-0.646601	0.0157008	F_WT	F_WT	H_WT	0.564298	F_WT
FEGY(0.106)S(0.896)PPRS(0.978)PPS(0.055)QS(0.046)DLLS(0.104)RPS(0.815)PGR			AT4G36980	35.2	N	0.294286	-0.677997	1.28275	-0.899039	0.00832119	F_WT	F_WT	H_WT	0.562117	F_WT
S(0.999)PS(0.002)S(0.999)QDSLPGIALYR			AT3G49590	35.2	N	0.302806	-1.00084	1.26088	-0.562855	0.0205318	F_WT	F_WT	H_WT	0.552936	F_WT
S(0.161)KT(0.84)PELS(1)PPVT(1)PLVATPVNK			AT2G27090	35.2	N	0.268416	-0.514345	1.27039	-1.02446	0.0421366	F_WT	F_WT	H_WT	0.550937	F_WT
GS(0.024)T(0.976)PTDLPGEDVADNR	TCA / org transformation	TCA / org transformation.other organic acid transformatons	AT5G11670	8.2	Y	0.210751	-0.655722	1.32399	-0.879016	0.0142472	F_WT	F_WT	H_WT	0.515696	F_WT
FKVTSADLS(1)PK			AT5G14720	29.4	N	-0.437241	-1.09226	0.292467	1.23703	0.00714862	G_WT	G_WT	B_WT	0.599427	G_WT
ISGVSAEGSGVIVEGSAPITEEAVAT(1)PPAADSK			AT1G30230	29.2	N	-0.239365	-1.18459	0.199325	1.22463	0.0199155	G_WT	G_WT	B_WT	0.568747	G_WT
GFSDS(1)DTNVNR			AT2G01190	35.1	N	-0.220246	-1.19479	0.196233	1.2188	0.0257262	G_WT	G_WT	B_WT	0.564086	G_WT
RVS(0.955)T(0.147)GS(0.898)AS(0.95)S(0.05)LLGTTR			AT5G06560	35.2	N	-0.0138714	-1.27196	0.116007	1.16982	0.0340784	G_WT	G_WT	B_WT	0.506385	G_WT
VLSLSPS(1)FRK			AT1G70290	3.2	N	0.753161	-1.47159	0.426711	0.291715	0.0154137	G_WT	G_WT	G_WT	0.674747	G_WT
S(1)PS(0.987)T(0.013)GERPSSQNSLPLR			AT4G01120	27.3	N	0.805654	-1.45941	0.387539	0.266213	0.0330353	G_WT	G_WT	G_WT	0.673896	G_WT
TSGDETANVSS(1)PSMAEELPEQSVPK			AT4G31880	35.2	N	0.766154	-1.47015	0.395945	0.308052	0.00791241	G_WT	G_WT	G_WT	0.673611	G_WT
SVLDTPLS(1)S(1)AR	Major CHO metabolism	major CHO metabolism.degradation	AT1G35580	2.2	Y	0.772068	-1.46931	0.379856	0.31739	0.0495204	G_WT	G_WT	G_WT	0.672299	G_WT
TDQAILSNS(0.989)S(0.011)DLGR			AT1G22280	29.4	N	0.716586	-1.47476	0.48899	0.269188	0.0117775	G_WT	G_WT	G_WT	0.67219	G_WT
LLDGVGAS(0.001)S(0.021)S(0.978)AHGT(1)PR			AT1G29220	27.3	N	0.877829	-1.43862	0.316018	0.244775	0.0325596	G_WT	G_WT	G_WT	0.669755	G_WT
ITT(1)QPINIR			AT1G28330	33.99	N	0.73644	-1.46727	0.502735	0.228096	0.0317516	G_WT	G_WT	G_WT	0.669615	G_WT
LDAPRPT(0.672)T(0.328)PKPPS(1)PR	Signalling	signalling.calcium	AT2G43680	30.3	Y	0.716967	-1.4706	0.517007	0.236628	0.0145811	G_WT	G_WT	G_WT	0.669551	G_WT
TNS(1)LLVLPR			AT3G05200	29.5	N	0.904669	-1.42818	0.310991	0.212519	0.0052228	G_WT	G_WT	G_WT	0.669199	G_WT
VMEFNET(1)P			AT3G02290	29.5	N	0.657504	-1.47926	0.555524	0.26623	0.0158153	G_WT	G_WT	G_WT	0.668969	G_WT
SLSGEGGS(1)GT(0.007)GS(0.932)LS(0.062)R			AT5G03280	34.12	N	0.529909	-1.49362	0.591196	0.372519	0.00990306	G_WT	G_WT	G_WT	0.668386	G_WT
S(1)FRDDNTEEGRNDLR			AT1G19450	34.2	N	0.649183	-1.47827	0.572023	0.257061	0.00688596	G_WT	G_WT	G_WT	0.667611	G_WT
SLS(0.001)GEGGS(0.995)GT(0.018)GS(0.973)LS(0.014)RLQGLGR			AT5G03280	34.12	N	0.479458	-1.49512	0.605167	0.410496	0.0126621	G_WT	G_WT	G_WT	0.667035	G_WT
TVKS(1)PNVFER			AT1G72690	35.2	N	0.675111	-1.47279	0.567612	0.230068	0.015831	G_WT	G_WT	G_WT	0.66661	G_WT
MNDLFSS(0.025)S(0.964)FS(0.011)R			AT3G11820	31.4	N	0.716253	-1.48116	0.364832	0.400071	0.0103679	G_WT	G_WT	G_WT	0.666438	G_WT
LAAPSS(1)PFDDDS(1)DDVDEQPLVR			AT4G11740	31.4	N	0.769638	-1.47017	0.329338	0.371196	0.0276022	G_WT	G_WT	G_WT	0.66596	G_WT
GANLWDDGS(0.84)T(0.16)HDAVTK			AT3G16420	26.16	N	0.833619	-1.43999	0.457581	0.148787	0.0135467	G_WT	G_WT	G_WT	0.664452	G_WT
GSDDGYS(0.009)S(0.981)DS(0.01)VLR			AT1G12360	31.4	N	0.518856	-1.49983	0.499033	0.481941	0.0281605	G_WT	G_WT	G_WT	0.66326	G_WT
NEEDVS(1)PSLEGLTEK			AT2G24940	21.2	N	0.918447	-1.41547	0.369694	0.127334	0.00546649	G_WT	G_WT	G_WT	0.662196	G_WT
LGDGAAES(1)LHVK			AT3G52930	4.3	N	0.547876	-1.49868	0.445557	0.505245	0.0437323	G_WT	G_WT	G_WT	0.660096	G_WT
SSNAISAS(1)PPLTER			AT3G27390	35.2	N	0.943103	-1.41406	0.228348	0.242605	0.000796787	G_WT	G_WT	G_WT	0.659831	G_WT
ESFPT(0.001)S(0.004)S(0.995)NPDSTDNIPHQR			AT3G58630	27.3	N	0.995846	-1.38567	0.273109	0.116714	0.0280055	G_WT	G_WT	G_WT	0.657717	G_WT
SPKPVS(1)PTSNFSDVNK			AT5G03320	29.4	N	0.906494	-1.41086	0.42616	0.0782098	0.0252616	G_WT	G_WT	G_WT	0.656476	G_WT
VQDLIHGGGGAS(1)PVQS(0.993)PT(0.007)R			AT1G62330	35.2	N	0.336605	-1.48897	0.629628	0.522732	0.0439896	G_WT	G_WT	G_WT	0.656131	G_WT
S(0.134)S(0.151)VLHS(0.718)QPKS(0.741)T(0.255)VGT(0.002)PAYIAPEVLLR			AT5G66880	29.4	N	0.761375	-1.46837	0.26897	0.438021	0.0105938	G_WT	G_WT	G_WT	0.655655	G_WT
VQDLIHGGGGAS(1)PVQS(0.714)PT(0.286)R			AT1G62330	35.2	N	0.325557	-1.48745	0.637925	0.523971	0.0439896	G_WT	G_WT	G_WT	0.65563	G_WT
SEETLKETDTES(1)VEK			AT3G05900	35.1	N	0.292609	-1.47881	0.702591	0.483607	0.0182292	G_WT	G_WT	G_WT	0.655489	G_WT
KRGALLQDS(1)EEEDG			AT5G64010	35.2	N	0.320843	-1.47894	0.719038	0.439061	0.0480617	G_WT	G_WT	G_WT	0.65508	G_WT
TAS(1)ISSQRAPS(1)PAGHR			AT5G66210	29.4	N	0.959001	-1.39399	0.363263	0.0717277	0.0034963	G_WT	G_WT	G_WT	0.654854	G_WT
EEVQPETLAT(0.993)PT(0.008)QS(0.993)PS(0.006)R			AT1G79280	33.99	N	0.548049	-1.46688	0.710183	0.208652	0.0065829	G_WT	G_WT	G_WT	0.653869	G_WT
SPEKEEVQPETLAT(1)PT(0.001)QS(0.919)PS(0.08)R			AT1G79280	33.99	N	0.403302	-1.47601	0.740551	0.332157	0.00538121	G_WT	G_WT	G_WT	0.653851	G_WT
S(1)APTT(1)PINQNAAAAFAAVSEEER			AT4G37870	6.4	N	0.258635	-1.47371	0.714991	0.500082	0.00266177	G_WT	G_WT	G_WT	0.653228	G_WT
TSLLKSS(1)PGR			AT5G57110	34.21	N	0.838596	-1.4478	0.217768	0.391432	0.00103831	G_WT	G_WT	G_WT	0.652766	G_WT
S(1)LLQTFEAK			AT2G30930	35.2	N	0.895802	-1.40853	0.45902	0.0537065	0.0157722	G_WT	G_WT	G_WT	0.652713	G_WT
APEYALVTQNSDPT(0.037)S(0.963)PR			AT4G08330	35.2	N	1.06735	-1.34912	0.162692	0.119077	0.0171318	G_WT	G_WT	G_WT	0.649868	G_WT
S(1)PEKEEVQPETLAT(1)PT(0.005)QS(0.827)PS(0.168)R			AT1G79280	33.99	N	0.527748	-1.46073	0.74266	0.190317	0.032817	G_WT	G_WT	G_WT	0.649325	G_WT
S(1)WGT(1)VDLNLK			AT1G76810	29.2	N	0.504456	-1.49581	0.40429	0.58706	0.0131515	G_WT	G_WT	G_WT	0.648842	G_WT
IGS(0.999)S(0.001)EMLIEGEDVR			AT4G01290	35.2	N	0.886501	-1.43133	0.180245	0.364583	0.0324742	G_WT	G_WT	G_WT	0.648679	G_WT
S(1)WGTVDLNLK			AT1G76810	29.2	N	0.504525	-1.49561	0.402072	0.589015	0.0131515	G_WT	G_WT	G_WT	0.648489	G_WT
RMDDS(1)LS(1)PRAR			AT2G37340	27.1	N	0.535833	-1.45855	0.744036	0.178681	0.0419282	G_WT	G_WT	G_WT	0.648419	G_WT
VSPAVDPPS(1)PR			AT1G15400	35.2	N	0.89459	-1.40281	0.480687	0.0275375	0.00461316	G_WT	G_WT	G_WT	0.648144	G_WT
EVPVGTVSVYNS(1)PR			AT4G11850	11.9	N	1.03585	-1.35987	0.274421	0.0496024	0.0109328	G_WT	G_WT	G_WT	0.647997	G_WT
KFS(1)EQNIGAPPS(0.001)Y(0.001)EEAVS(0.007)DS(0.321)RS(0.667)PVY(0.004)S(1)ER			AT2G43160	35.1	N	1.03882	-1.35856	0.269527	0.0502189	0.036955	G_WT	G_WT	G_WT	0.647827	G_WT
T(0.01)S(0.01)S(0.033)S(0.121)LS(0.028)DRS(0.006)DS(0.079)DS(0.127)VES(0.584)PPKSDGR			AT1G27100	35.2	N	0.235395	-1.46325	0.771501	0.456358	0.0487512	G_WT	G_WT	G_WT	0.647602	G_WT
YRS(1)RS(0.999)Y(0.001)S(1)PAPR			AT3G55460	27.1	N	0.719176	-1.47124	0.242949	0.509119	0.0377743	G_WT	G_WT	G_WT	0.645833	G_WT
ENS(1)GFGFLLTR	Cell	cell.organisation	AT5G20490	31.1	Y	0.586785	-1.4888	0.323835	0.578179	0.020323	G_WT	G_WT	G_WT	0.645376	G_WT
HPQWQSDDGGDNS(1)EPES(1)PSDSLR			AT5G20280	2.1	N	0.351407	-1.46118	0.805551	0.304223	0.0263458	G_WT	G_WT	G_WT	0.645156	G_WT
SDS(1)QSSLNFSER	Signalling	signalling.receptor kinases	AT4G35470	30.2	Y	1.03178	-1.35715	0.30523	0.0201381	0.00079308	G_WT	G_WT	G_WT	0.644359	G_WT
GS(1)AAELTEPTTGTEK			AT4G27870	35.1	N	0.966692	-1.37724	0.410737	-0.000183805	0.00435696	G_WT	G_WT	G_WT	0.643469	G_WT
ISAGVSS(0.001)MS(0.999)FK			AT5G16880	31.4	N	0.80032	-1.45249	0.189923	0.462252	0.00465104	G_WT	G_WT	G_WT	0.643294	G_WT
DSSSIAGSSS(1)PIPATVSTGK			AT2G38410	31.4	N	1.00979	-1.35983	0.362008	-0.0119643	0.00880499	G_WT	G_WT	G_WT	0.64022	G_WT
AAPTSNFTVGSDGPPS(1)FR			AT5G03280	34.12	N	0.791987	-1.45223	0.178743	0.481498	0.0278214	G_WT	G_WT	G_WT	0.639659	G_WT
AQTGVMT(1)AETGTYR			AT4G38470	29.4	N	0.62703	-1.48088	0.269914	0.583934	0.0307614	G_WT	G_WT	G_WT	0.639582	G_WT
LEPVVAKPHS(1)PDNR	TCA / org transformation	TCA / org transformation.other organic acid transformatons	AT4G13430	8.2	Y	1.03194	-1.35108	0.330992	-0.0118508	0.0272121	G_WT	G_WT	G_WT	0.63917	G_WT
GILAADES(0.906)T(0.092)GT(0.002)IGK			AT3G52930	4.3	N	1.10281	-1.32193	0.187979	0.0311394	0.00908092	G_WT	G_WT	G_WT	0.638914	G_WT
QILQS(1)PKMS(1)PQLVLTNK			AT5G23150	27.3	N	1.00599	-1.35945	0.373456	-0.0199954	0.0142279	G_WT	G_WT	G_WT	0.638824	G_WT
VLEEDNGLS(1)PGPYK			AT5G03700	35.1	N	0.935564	-1.40816	0.113565	0.359032	0.00913712	G_WT	G_WT	G_WT	0.636745	G_WT
S(0.5)RS(0.5)EINDEDEAS(1)GEEELLEK			AT3G51880	27.3	N	0.41364	-1.48889	0.407206	0.668046	0.0287638	G_WT	G_WT	G_WT	0.63654	G_WT
SAS(1)VNVEELR			AT1G10900	30.4	N	0.743949	-1.45968	0.185058	0.530676	0.00132033	G_WT	G_WT	G_WT	0.635181	G_WT
AIDEESLHT(0.015)S(0.985)S(1)GDNEKPAVSSGK			AT4G31880	35.2	N	0.963699	-1.36803	0.445097	-0.0407636	0.0486562	G_WT	G_WT	G_WT	0.635005	G_WT
STS(1)FGDGEDGVDAK			AT5G56980	35.2	N	0.957796	-1.36894	0.454688	-0.043547	0.00161754	G_WT	G_WT	G_WT	0.634317	G_WT
SES(1)APPSMEGSFAALR			AT3G20250	35.1	N	0.977568	-1.39012	0.0904662	0.322086	0.0217468	G_WT	G_WT	G_WT	0.633551	G_WT
ATS(1)ALSEAK			AT2G30930	35.2	N	0.0858751	-1.44042	0.691415	0.663134	0.0429468	G_WT	G_WT	G_WT	0.631403	G_WT
SAS(1)VGNWILEPK			AT4G24100	29.4	N	0.861233	-1.42779	0.11122	0.455335	0.00235723	G_WT	G_WT	G_WT	0.62932	G_WT
SIS(1)EANIAGSSR	Transport	transport.potassium	AT4G23640	34.15	Y	0.391972	-1.48051	0.368245	0.720298	0.0145365	G_WT	G_WT	G_WT	0.625589	G_WT
LPS(1)FTAK			AT3G11330	35.1	N	0.77733	-1.44537	0.129677	0.538366	0.00948162	G_WT	G_WT	G_WT	0.624033	G_WT
SFS(1)QAEFLEANTVLSK			AT1G15040	35.1	N	0.922973	-1.40429	0.067075	0.41424	0.00179964	G_WT	G_WT	G_WT	0.622659	G_WT
MDSVNS(1)FKGYGK			AT1G53840	10.8	N	1.15231	-1.28629	0.132764	0.00121405	0.00237833	G_WT	G_WT	G_WT	0.620884	G_WT
YGAGIGPGVYDIHS(1)PR			AT5G17920	13.1	N	1.09622	-1.32292	0.00731125	0.219387	0.0402019	G_WT	G_WT	G_WT	0.616769	G_WT
DAGGGVS(1)GEEMPSW			AT2G38880	27.3	N	0.885469	-1.41266	0.0618803	0.465309	0.0150537	G_WT	G_WT	G_WT	0.616719	G_WT
MTEAGPIDLIDDDNS(1)DEEGGIDK			AT1G15440	35.1	N	0.484663	-1.47287	0.262279	0.725927	0.00882451	G_WT	G_WT	G_WT	0.615482	G_WT
AFDDADYVKDDDEEEEEAVS(1)DVELENK			AT1G56460	27.3	N	0.767129	-1.44006	0.100526	0.572402	0.0282869	G_WT	G_WT	G_WT	0.612836	G_WT
S(1)LENMVKK			AT3G14990	18.2	N	0.927742	-1.35326	0.542493	-0.116976	0.00570921	G_WT	G_WT	G_WT	0.612778	G_WT
GYETKS(0.993)T(0.007)LDTER			AT4G15610	35.1	N	1.13202	-1.28187	0.25394	-0.104089	0.0239282	G_WT	G_WT	G_WT	0.612678	G_WT
RPSSDSMS(0.002)S(0.039)S(0.959)PPGS(1)PAR			AT5G21170	29.4	N	1.14499	-1.27511	0.230343	-0.100228	0.022566	G_WT	G_WT	G_WT	0.612235	G_WT
VGFPGAS(1)R			AT5G13530	29.4	N	0.478702	-1.47042	0.25404	0.737679	0.00827473	G_WT	G_WT	G_WT	0.612197	G_WT
MELSVS(0.022)S(0.978)PK			AT3G27700	27.4	N	0.00366352	-1.41009	0.809564	0.596861	0.0257462	G_WT	G_WT	G_WT	0.611744	G_WT
TMKNS(1)LNIS(1)MRDV	Signalling	signalling.calcium	AT2G17290	30.3	Y	0.26903	-1.45675	0.370076	0.817645	0.00962891	G_WT	G_WT	G_WT	0.606251	G_WT
LNDDENTHIS(0.991)T(0.009)R	Signalling	signalling.receptor kinases	AT1G53430	30.2	Y	0.490349	-1.46279	0.215114	0.757323	0.00891376	G_WT	G_WT	G_WT	0.60272	G_WT
S(1)ELEGMASIAAVGA			AT2G32150	35.1	N	0.196452	-1.44461	0.405501	0.842658	0.00292336	G_WT	G_WT	G_WT	0.602586	G_WT
S(0.31)T(0.378)RRS(0.31)PS(0.019)S(0.983)QDS(1)LPGIALYR			AT3G49590	35.2	N	1.15881	-1.25538	0.243873	-0.147304	0.0151795	G_WT	G_WT	G_WT	0.599138	G_WT
S(0.996)PS(0.004)VGPQTLGDHAILDR			AT1G72390	35.2	N	1.17234	-1.24623	0.223753	-0.149856	0.023486	G_WT	G_WT	G_WT	0.597015	G_WT
VRDESFDEAVLDS(1)PEVK			AT1G13360	35.2	N	1.08407	-1.28663	0.374108	-0.17155	0.0068335	G_WT	G_WT	G_WT	0.59588	G_WT
NS(1)LNIS(1)MRDV	Signalling	signalling.calcium	AT2G17290	30.3	Y	0.233104	-1.44305	0.348782	0.861168	0.00962891	G_WT	G_WT	G_WT	0.595314	G_WT
TTQQPEKPGS(1)VNSQPPPWR	Signalling	signalling.calcium	AT3G20410	30.3	Y	1.13723	-1.26205	0.292792	-0.167968	0.0181736	G_WT	G_WT	G_WT	0.594792	G_WT
AVTGGGGGGGGS(1)DVELVSK			AT2G32080	27.3	N	0.845448	-1.4097	0.0186982	0.54555	0.0146707	G_WT	G_WT	G_WT	0.594363	G_WT
TSIQIREPNDEGS(0.98)S(0.02)			AT2G20280	27.3	N	0.594792	-1.45084	0.132313	0.723732	0.0458741	G_WT	G_WT	G_WT	0.593774	G_WT
MAS(1)IDAQLR	Glycolysis	glycolysis.cytosolic branch	AT3G14940	4.1	Y	1.1791	-1.23846	0.222256	-0.162893	0.00293888	G_WT	G_WT	G_WT	0.592621	G_WT
S(1)APQT(1)PHRNPY			AT3G17410	29.4	N	1.12009	-1.26613	0.32957	-0.183532	0.0419282	G_WT	G_WT	G_WT	0.590565	G_WT
FNNHS(1)PEENNNSPLSGSSATNTNETELSLMLK			AT1G50600	33.99	N	0.0922828	-1.41273	0.411352	0.909098	0.0180472	G_WT	G_WT	G_WT	0.587699	G_WT
S(1)IPSIVELDSLK	Glycolysis	glycolysis.cytosolic branch	AT3G03250	4.1	Y	1.21331	-1.23549	0.0354673	-0.0132848	0.0101686	G_WT	G_WT	G_WT	0.585441	G_WT
LQNVTSAEDGS(0.992)GPS(0.008)KSTAVDDSASK			AT5G39590	35.2	N	0.272197	-1.43852	0.286183	0.880145	0.0322829	G_WT	G_WT	G_WT	0.584981	G_WT
MDS(1)PQSVVSPFK			AT5G55530	20.2	N	0.145703	-1.41867	0.357278	0.915692	0.0148516	G_WT	G_WT	G_WT	0.583251	G_WT
STIS(1)FRR			AT1G80180	35.2	N	1.19043	-1.24199	-0.113881	0.165442	0.012139	G_WT	G_WT	G_WT	0.583145	G_WT
TQTQEETGNLDS(1)FMGK	Signalling	signalling.receptor kinases	AT2G23770	30.2	Y	1.21671	-1.21457	0.148013	-0.150151	0.0236886	G_WT	G_WT	G_WT	0.580735	G_WT
LEEIS(1)DGES(1)GNI			AT5G13020	35.1	N	1.02037	-1.29541	0.486038	-0.210997	0.0162888	G_WT	G_WT	G_WT	0.579969	G_WT
MDSMEAPSLPFQS(0.842)PS(0.158)R			AT4G37020	35.2	N	0.0468658	-1.39274	0.39692	0.948958	0.0403071	G_WT	G_WT	G_WT	0.577559	G_WT
FS(1)ADRVDAQDNSSEAR			AT2G45140	29.3	N	1.00069	-1.29929	0.513908	-0.215304	0.0098938	G_WT	G_WT	G_WT	0.577314	G_WT
FDS(1)IGSTR	Signalling	signalling.calcium	AT1G21630	30.3	Y	0.536866	-1.44164	0.117613	0.787159	0.0175052	G_WT	G_WT	G_WT	0.576795	G_WT
RS(0.004)T(0.996)FRNDS(1)FVR			AT5G40760	7.1	N	0.963906	-1.35805	-0.0757861	0.469932	0.00251969	G_WT	G_WT	G_WT	0.572311	G_WT
SIS(1)ITPEIGDDIVR			AT3G58640	29.4	N	0.651413	-1.42982	0.0513143	0.727087	0.0174024	G_WT	G_WT	G_WT	0.571402	G_WT
EMRDNDVPVSYS(0.998)GS(0.002)GGPTK	Signalling	signalling.calcium	AT1G05150	30.3	Y	0.99474	-1.34513	-0.0891237	0.439514	0.00711408	G_WT	G_WT	G_WT	0.571222	G_WT
LLVNEDEHPS(1)KRR			AT5G66950	35.2	N	1.04168	-1.32335	-0.108147	0.389809	0.0453627	G_WT	G_WT	G_WT	0.569792	G_WT
AQASS(1)DGDEEEAIPLRSEGK	Major CHO metabolism	major CHO metabolism.degradation	AT5G16150	2.2	Y	1.14781	-1.26237	-0.145691	0.260255	0.0035125	G_WT	G_WT	G_WT	0.567493	G_WT
SFS(1)AEGLK			AT2G25620	29.4	N	0.505868	-1.4348	0.108088	0.82084	0.00464445	G_WT	G_WT	G_WT	0.566487	G_WT
VAS(1)EQQGEVVGQR			AT1G67230	35.1	N	1.10554	-1.28734	-0.137138	0.318945	0.0327916	G_WT	G_WT	G_WT	0.565878	G_WT
YSLVLDPNLDAGT(1)PR			AT3G03570	35.2	N	1.12936	-1.23731	0.360388	-0.252444	0.0211025	G_WT	G_WT	G_WT	0.562771	G_WT
S(0.972)AT(0.028)IEEDVASISGRPFSDPGSSK	Cell	cell.organisation	AT4G16340	31.1	Y	1.21925	-1.20871	-0.167125	0.156588	0.0161164	G_WT	G_WT	G_WT	0.561667	G_WT
RVEPRS(1)PS(1)PSGANTTPTPV	Transport	transport.ammonium	AT4G13510	34.5	Y	1.19822	-1.19696	0.255832	-0.257093	0.00112818	G_WT	G_WT	G_WT	0.558225	G_WT
FAS(1)LGLS(0.691)T(0.228)S(0.081)PR			AT1G27100	35.2	N	0.600068	-1.42319	0.0402884	0.782833	0.036955	G_WT	G_WT	G_WT	0.555345	G_WT
QVS(1)PSASDSNSRPLNQSSPSEQDR			AT5G22000	29.5	N	0.69745	-1.41088	-0.00969186	0.723117	0.00962181	G_WT	G_WT	G_WT	0.550957	G_WT
QSLS(1)EGSLDK			AT1G59610	26.17	N	0.542604	-1.42267	0.0564053	0.823659	0.00861678	G_WT	G_WT	G_WT	0.550815	G_WT
GLNAVEGDS(1)GGEEANDEGTVTTPQSVYTLNPR			AT1G31930	30.5	N	1.18809	-1.19531	0.286135	-0.278912	0.00206845	G_WT	G_WT	G_WT	0.549358	G_WT
SSVSS(0.999)PS(0.001)HFR			AT3G27190	23.3	N	1.14611	-1.2174	0.353322	-0.282037	0.00778165	G_WT	G_WT	G_WT	0.54869	G_WT
LIHPLPPAITS(1)PET(0.104)S(0.896)PER			AT2G27210	29.5	N	0.938699	-1.3525	-0.112447	0.52625	0.0461497	G_WT	G_WT	G_WT	0.548219	G_WT
TETGMDT(0.002)NS(0.929)PS(0.069)R			AT5G52310	20.2	N	1.25863	-1.16821	-0.198594	0.108179	0.0456983	G_WT	G_WT	G_WT	0.529953	G_WT
FSDHMFEDQFS(1)NEDSAPR			AT1G08680	27.3	N	1.2727	-1.16716	-0.131531	0.0259924	0.0481243	G_WT	G_WT	G_WT	0.52765	G_WT
PSSFSKPDLDPSS(0.001)S(0.998)PPPISPLSQDSSEAERR			AT5G51150	35.2	N	1.24657	-1.15841	-0.267957	0.179797	0.0194098	G_WT	G_WT	G_WT	0.525862	G_WT
LVLISQSNDDDDS(1)DEDSSSTFASK			AT2G17650	11.1	N	-0.196233	-1.2978	0.463155	1.03087	0.0252054	G_WT	G_WT	G_WT	0.525156	G_WT
AQLVS(0.001)T(0.02)GGS(0.979)PK			AT3G24870	27.3	N	-0.346052	-1.24891	0.641721	0.953241	0.034169	G_WT	G_WT	G_WT	0.522964	G_WT
NVTPFIEWLQNAES(1)ES(1)EEE			AT1G36730	29.2	N	-0.208095	-1.29324	0.470292	1.03104	0.0299819	G_WT	G_WT	G_WT	0.522901	G_WT
LHVPDEIDES(1)P			AT2G20000	31.2	N	0.920568	-1.34251	-0.150412	0.572356	0.0291371	G_WT	G_WT	G_WT	0.521018	G_WT
AS(0.006)S(0.994)AVVDSDLDIDPK			AT1G03740	29.4	N	1.07236	-1.27317	-0.222803	0.423604	0.00470607	G_WT	G_WT	G_WT	0.514728	G_WT
TAS(1)AEGLSTNTGEEASAITHDETSR			AT3G48890	21.2	N	1.14297	-1.19025	0.395002	-0.347726	0.0352715	G_WT	G_WT	G_WT	0.512213	G_WT
EGELDEDNLS(0.967)S(0.033)DLSER			AT3G61480	35.2	N	0.675462	-1.3873	-0.0717543	0.783589	0.0175052	G_WT	G_WT	G_WT	0.509509	G_WT
S(0.231)S(0.824)DS(0.944)LS(0.001)GTNELLNINSETPMK			AT3G19770	29.3	N	1.30132	-1.13453	-0.0308874	-0.135904	0.00787846	G_WT	G_WT	G_WT	0.50281	G_WT
VQTESGVMT(1)AETGTYR			AT4G35780	29.4	N	1.20185	-1.14865	0.315984	-0.369185	0.0128152	G_WT	G_WT	G_WT	0.502279	G_WT
ASS(1)FIRGGTDQLQTAR			AT3G11820	31.4	N	1.42293	-0.914731	-0.185575	-0.322628	0.00449615	G_WT	G_WT	I_WT	0.631444	G_WT
RQGS(1)S(1)GIVWDDR			AT1G80180	35.2	N	1.38781	-0.999227	-0.197126	-0.191462	0.0294178	G_WT	G_WT	I_WT	0.595557	G_WT
SASTVS(0.005)IT(0.01)AS(0.985)PR			AT3G10730	35.1	N	1.3643	-1.04008	-0.115464	-0.208757	0.0189394	G_WT	G_WT	I_WT	0.570534	G_WT
S(1)PVWSHPK			AT3G62900	35.2	N	1.36767	-0.724042	-0.767971	0.124343	0.0121499	G_WT	G_WT	I_WT	0.564489	G_WT
S(0.004)S(0.071)S(0.925)PFPVLDNRPIDK			AT4G39680	27.3	N	1.35795	-0.840326	-0.65621	0.138583	0.00988233	G_WT	G_WT	I_WT	0.552151	G_WT
S(1)FRDDNEEARNDLR			AT1G75220	34.2	N	1.35254	-0.903715	-0.580228	0.131401	0.00402557	G_WT	G_WT	I_WT	0.55063	G_WT
SES(1)GNRLSETDVGALYSQLK	Cell	cell.organisation	AT5G59210	31.1	Y	1.34819	-0.693706	-0.820691	0.166209	0.0432052	G_WT	G_WT	I_WT	0.54534	G_WT
FYMEPET(0.002)S(0.997)DSGSMASGSMAR			AT1G48410	33.99	N	1.3087	-1.07699	-0.340064	0.108354	0.0202831	G_WT	G_WT	I_WT	0.535278	G_WT
VIADKPS(1)DEEDDRQR			AT1G80930	27.4	N	1.34324	-0.839428	-0.678615	0.174805	0.0442541	G_WT	G_WT	I_WT	0.533881	G_WT
LGLNPNSGTGT(0.001)T(0.999)PLHS(1)R	Signalling	signalling.receptor kinases	AT1G51800	30.2	Y	1.3267	-1.08748	7.87262e-05	-0.239298	0.0137863	G_WT	G_WT	I_WT	0.529897	G_WT
VKS(1)PVT(1)PVSERPIR			AT3G48710	35.2	N	1.33294	-0.778325	-0.758803	0.204184	0.0122595	G_WT	G_WT	I_WT	0.521606	G_WT
GGIS(1)DEFSR	Signalling	signalling.receptor kinases	AT2G37050	30.2	Y	1.31504	-1.10937	-0.199864	-0.00580536	0.0202831	G_WT	G_WT	I_WT	0.520082	G_WT
LRS(1)LDER	Major CHO metabolism	major CHO metabolism.degradation	AT4G34860	2.2	Y	1.28913	-1.10975	-0.302414	0.12304	0.0114437	G_WT	G_WT	I_WT	0.511906	G_WT
SQS(1)PELNSKPVTR			AT3G05270	35.1	N	0.705256	-0.940246	-0.774397	1.00939	0.0360288	G_WT	G_WT	J_WT	0.67749	G_WT
DILTGSQEAAGS(1)PLVAGDER			AT3G48050	27.3	N	0.80332	-0.872626	-0.857199	0.926504	0.00211959	G_WT	G_WT	J_WT	0.673812	G_WT
SSESRPGPSTSS(0.003)RPGLS(0.996)PS(0.001)SSIGSMASSEK			AT3G14010	35.1	N	0.827274	-0.870296	-0.860894	0.903916	0.00751084	G_WT	G_WT	J_WT	0.673256	G_WT
AS(0.026)S(0.974)GPDLSEIPNPADFPVIR	Cell	cell.organisation	AT5G59210	31.1	Y	0.628725	-1.01342	-0.674742	1.05944	0.0075405	G_WT	G_WT	J_WT	0.671346	G_WT
S(0.424)T(0.567)S(0.009)S(1)NPADDIPLTEAKDEEEASEVAGLEAK	Cell	cell.organisation	AT2G41740	31.1	Y	0.930268	-0.871466	-0.858081	0.799278	0.0053561	G_WT	G_WT	J_WT	0.670528	G_WT
LDAARPT(0.629)T(0.859)PRPPS(0.512)PLADAPR	Signalling	signalling.calcium	AT2G43680	30.3	Y	0.675404	-0.847661	-0.865309	1.03757	0.0116861	G_WT	G_WT	J_WT	0.669964	G_WT
MAS(1)IDVHLR	Glycolysis	glycolysis.cytosolic branch	AT1G53310	4.1	Y	0.91419	-0.990297	-0.73028	0.806387	0.0188232	G_WT	G_WT	J_WT	0.669547	G_WT
SKS(1)DLQNQLK			AT3G09500	29.2	N	0.910184	-1.02147	-0.693353	0.804634	0.0354453	G_WT	G_WT	J_WT	0.66653	G_WT
S(0.006)LS(0.987)S(0.006)TFPSSSGEFDLTDPPLEDGRNDAAEK			AT1G33050	35.2	N	0.606069	-0.888316	-0.808545	1.09079	0.0264325	G_WT	G_WT	J_WT	0.665857	G_WT
NNS(1)LLSGIIDGGR			AT1G24300	35.1	N	0.665294	-1.10695	-0.564835	1.00649	0.030282	G_WT	G_WT	J_WT	0.663897	G_WT
MSS(1)PERWEAK			AT3G26560	27.1	N	0.583194	-0.904052	-0.785906	1.10676	0.0125611	G_WT	G_WT	J_WT	0.663476	G_WT
SAADQQRETESQQAGEDLLES(1)PLLQEEK	Transport	transport.p- and v-ATPases	AT4G39080	34.1	Y	0.561777	-0.997135	-0.675451	1.11081	0.00536562	G_WT	G_WT	J_WT	0.662707	G_WT
TDVMTLQGLGLVS(1)PKK			AT5G20250	3.1	N	0.567203	-1.08192	-0.571879	1.08659	0.0207683	G_WT	G_WT	J_WT	0.662555	G_WT
SDAALFTLEEGS(0.092)S(0.908)PVQNPSTAAEDSR	Cell	cell.organisation	AT5G65460	31.1	Y	0.561378	-1.05509	-0.604549	1.09826	0.0250426	G_WT	G_WT	J_WT	0.662314	G_WT
S(1)WVPPQPPPVAMAEAVEAIR			AT5G62810	29.3	N	0.676063	-0.795524	-0.915704	1.03516	0.00522647	G_WT	G_WT	J_WT	0.662293	G_WT
SNS(1)GEFVLNDNVVPER	Signalling	signalling.calcium	AT5G37710	30.3	Y	0.551875	-1.01294	-0.653515	1.11458	0.004934	G_WT	G_WT	J_WT	0.661216	G_WT
TQEES(1)DAET(0.989)PT(0.011)GLK			AT4G29440	35.2	N	0.548877	-0.97837	-0.693354	1.12285	0.0314888	G_WT	G_WT	J_WT	0.660425	G_WT
AS(0.154)HGS(0.846)DDNS(1)S(1)EPMIIDTK			AT5G23880	27.1	N	1.02075	-0.87691	-0.839628	0.695786	0.0283729	G_WT	G_WT	J_WT	0.660412	G_WT
S(1)FADILQEGLER			AT3G10360	35.1	N	0.551906	-1.09318	-0.552128	1.0934	0.0240614	G_WT	G_WT	J_WT	0.659817	G_WT
SLS(1)INEFLKPADGK			AT5G47210	27.4	N	0.551386	-0.903241	-0.777547	1.1294	0.00711379	G_WT	G_WT	J_WT	0.658575	G_WT
SSSDLSMFSS(0.039)S(0.96)LPT(0.001)LFHEK			AT2G42890	27.4	N	0.748194	-0.76338	-0.956083	0.971268	0.00185482	G_WT	G_WT	J_WT	0.657807	G_WT
SSS(1)GVSAPLIPK			AT5G20650	34.12	N	0.602137	-1.14107	-0.501956	1.04088	0.000361419	G_WT	G_WT	J_WT	0.655744	G_WT
LIHPLPPALSS(1)PET(0.02)S(0.98)PER			AT1G08420	29.4	N	0.905037	-1.10599	-0.584172	0.785129	0.0467057	G_WT	G_WT	J_WT	0.652797	G_WT
TEVNLGT(0.103)S(0.897)PR			AT2G32700	27.3	N	0.585201	-0.752205	-0.935759	1.10276	0.0176227	G_WT	G_WT	J_WT	0.651384	G_WT
S(1)LQNLIDPNARPPKK	Cell	cell.organisation	AT4G10840	31.1	Y	0.577295	-1.15822	-0.469968	1.0509	0.045728	G_WT	G_WT	J_WT	0.650525	G_WT
LPLDIDS(0.997)PT(0.002)KSENSSSDSQKLPT(1)PK			AT5G55530	20.2	N	0.73862	-0.724733	-0.98906	0.975173	0.00781729	G_WT	G_WT	J_WT	0.650057	G_WT
NPS(1)NLNLYLQDQR			AT1G62740	20.0	N	0.912351	-0.724249	-0.995546	0.807445	0.00315826	G_WT	G_WT	J_WT	0.648041	G_WT
SMS(1)FS(1)PDRVR	Cell	cell.organisation	AT4G30160	31.1	Y	1.00245	-0.737373	-0.974038	0.70896	0.00907492	G_WT	G_WT	J_WT	0.646841	G_WT
AES(0.97)ET(0.921)GT(0.109)KEVEVTNVNSDGDQSDINSK			AT1G67230	35.1	N	0.741728	-0.705728	-1.00571	0.969709	0.00262856	G_WT	G_WT	J_WT	0.645837	G_WT
HSYS(1)ENDLLK			AT5G52580	30.5	N	1.08792	-1.01177	-0.666507	0.590355	0.00375605	G_WT	G_WT	J_WT	0.64203	G_WT
SDEAAPSQDSAKPDVAASSSTQQPSEEDLGWDEIEDMS(0.061)S(0.939)IDGK			AT1G03350	35.1	N	0.447092	-0.896349	-0.748961	1.19822	0.044606	G_WT	G_WT	J_WT	0.637191	G_WT
KAS(1)GNYEVLGPEYK			AT1G17210	35.1	N	0.861836	-0.669389	-1.04244	0.84999	0.0168364	G_WT	G_WT	J_WT	0.636707	G_WT
SAS(1)INNESYMR			AT5G62090	35.2	N	0.85045	-1.2074	-0.436026	0.792973	0.0267572	G_WT	G_WT	J_WT	0.627392	G_WT
VDS(1)SQNWAGHI			AT5G43830	17.2	N	0.775017	-1.2268	-0.403502	0.855281	0.0380841	G_WT	G_WT	J_WT	0.626356	G_WT
SIS(1)DASSQSLSSILNNPHGGK			AT4G19490	35.2	N	1.14547	-0.979386	-0.680915	0.514828	0.0151425	G_WT	G_WT	J_WT	0.624343	G_WT
YYEQKS(1)FVSGD			AT2G38670	31.2	N	1.06266	-1.10758	-0.544547	0.589472	0.00587423	G_WT	G_WT	J_WT	0.623223	G_WT
SLS(1)WS(0.245)VS(0.755)R			AT1G18740	35.2	N	0.624137	-1.25284	-0.334961	0.963663	0.00372121	G_WT	G_WT	J_WT	0.618295	G_WT
QNEISLSDAGVSAEATPGS(1)PDLEGAWEK			AT2G02570	35.2	N	0.959671	-0.60688	-1.08428	0.731486	0.016095	G_WT	G_WT	J_WT	0.617188	G_WT
RGS(1)EANWALANSR			AT3G15450	17.2	N	0.56155	-1.25414	-0.313985	1.00658	0.00613337	G_WT	G_WT	J_WT	0.615246	G_WT
EILQSES(1)FKEEGYLASELQEAEK			AT1G22530	34.99	N	0.899143	-0.594575	-1.09876	0.794194	0.0186229	G_WT	G_WT	J_WT	0.614932	G_WT
THQENS(1)PIHNFGDGNSR			AT1G67120	29.2	N	1.18861	-0.889588	-0.762346	0.463323	0.0205184	G_WT	G_WT	J_WT	0.60513	G_WT
SIGFNPT(0.189)S(0.756)PT(0.067)RLS(0.988)IGR			AT1G65320	35.1	N	0.791189	-0.564413	-1.1208	0.894021	0.0038229	G_WT	G_WT	J_WT	0.60499	G_WT
TIMSNLNLS(1)YPK			AT1G53580	24.1	N	0.933684	-1.22459	-0.39598	0.686887	0.00804101	G_WT	G_WT	J_WT	0.603202	G_WT
SWS(1)FSDPESR			AT3G13910	35.2	N	0.604655	-1.2806	-0.280897	0.956844	0.00628878	G_WT	G_WT	J_WT	0.602529	G_WT
SPS(1)LNALR	Signalling	signalling.calcium	AT5G44460	30.3	Y	0.964714	-1.21619	-0.402754	0.654225	0.00432121	G_WT	G_WT	J_WT	0.599814	G_WT
TTFGS(1)QILR			AT5G49890	34.18	N	1.0932	-1.14344	-0.472969	0.523218	0.000492897	G_WT	G_WT	J_WT	0.597112	G_WT
YGLNQS(1)PPVNPKG			AT2G20230	35.2	N	0.875518	-0.540006	-1.13873	0.803217	0.00119531	G_WT	G_WT	J_WT	0.596289	G_WT
VLPNQS(1)PDRVDSFDVLS(0.85)PT(0.15)IR			AT2G19810	27.3	N	0.293933	-0.983299	-0.579739	1.26911	0.00317269	G_WT	G_WT	J_WT	0.59376	G_WT
SSGEIS(1)PEREPLIK			AT5G17010	34.2	N	1.15144	-0.600102	-1.03793	0.486593	0.0182491	G_WT	G_WT	J_WT	0.593692	G_WT
LDS(1)DAGALFVLQSK			AT5G41800	34.3	N	0.896317	-1.25377	-0.350803	0.708253	0.021688	G_WT	G_WT	J_WT	0.593035	G_WT
TVFS(0.988)S(0.012)DEVR			AT5G40450	35.2	N	0.285898	-1.03214	-0.51415	1.26039	0.0196142	G_WT	G_WT	J_WT	0.592272	G_WT
TEEQDLIDQS(1)PPPSAPDPEPNSSTNPNSVIHPR	Cell	cell.organisation	AT3G57890	31.1	Y	0.788731	-1.2827	-0.305539	0.799512	0.0243067	G_WT	G_WT	J_WT	0.591881	G_WT
VEDLASTISPEDQQDKPPEVEMS(1)D			AT4G24880	29.3	N	0.272621	-1.1151	-0.393419	1.2359	0.0145656	G_WT	G_WT	J_WT	0.588271	G_WT
SQLS(0.995)FT(0.004)NHDSLAR			AT1G05805	27.3	N	1.21746	-0.959507	-0.659954	0.402005	0.0434765	G_WT	G_WT	J_WT	0.586231	G_WT
TLSGS(1)NFEIEVKPADK			AT5G38470	28.2	N	0.732112	-1.29842	-0.272626	0.838929	0.032817	G_WT	G_WT	J_WT	0.586113	G_WT
VALTSLQS(1)LPR			AT1G76850	35.2	N	0.263184	-1.17696	-0.294118	1.20789	0.0212962	G_WT	G_WT	J_WT	0.583883	G_WT
VAVPDTQPLS(0.001)NPPRT(0.999)PMKK	Cell	cell.organisation	AT4G10840	31.1	Y	0.260751	-1.08553	-0.428297	1.25308	0.0388974	G_WT	G_WT	J_WT	0.583853	G_WT
DQLSESMS(0.993)FS(0.005)S(0.001)QMK			AT5G03660	35.1	N	1.19959	-0.68615	-0.948951	0.435506	0.00216092	G_WT	G_WT	J_WT	0.582989	G_WT
GYETKS(0.004)T(0.996)LDTER			AT4G15610	35.1	N	1.15059	-0.53041	-1.08549	0.465309	0.00299122	G_WT	G_WT	J_WT	0.581389	G_WT
SSPES(1)PSGSDSSTPLLR			AT1G68070	29.5	N	0.875579	-1.27757	-0.309093	0.711083	0.00358072	G_WT	G_WT	J_WT	0.579192	G_WT
S(1)GLTEVGVSGLAQR	Signalling	signalling.receptor kinases	AT3G28450	30.2	Y	0.582858	-1.31617	-0.207413	0.940723	0.00139995	G_WT	G_WT	J_WT	0.57645	G_WT
YVEDLESGFS(0.006)S(0.994)DVESK			AT3G18480	29.3	N	0.264987	-0.860741	-0.70498	1.30073	0.0141778	G_WT	G_WT	J_WT	0.57516	G_WT
VLPNQS(1)PDRVDSFDVLS(0.748)PT(0.252)IR			AT2G19810	27.3	N	0.238582	-0.885498	-0.663893	1.31081	0.0081104	G_WT	G_WT	J_WT	0.565162	G_WT
SLS(1)GISLNEPK			AT4G11270	33.99	N	0.634136	-1.32964	-0.194491	0.889997	0.00551539	G_WT	G_WT	J_WT	0.564479	G_WT
LKGLDIDTAGHHYT(1)V	Transport	transport.p- and v-ATPases	AT2G18960	34.1	Y	1.24098	-1.01002	-0.569995	0.33903	0.00698319	G_WT	G_WT	J_WT	0.562021	G_WT
RS(0.556)LT(0.422)S(0.09)S(0.11)RS(0.813)S(0.061)IS(0.926)LS(0.022)GER			AT5G50640	35.1	N	0.769444	-0.460469	-1.19087	0.881898	0.0473636	G_WT	G_WT	J_WT	0.561114	G_WT
S(0.5)GS(0.5)APPNMEGSFLAVDNLLSR			AT4G25880	35.1	N	0.884801	-1.29381	-0.274848	0.683852	0.0275153	G_WT	G_WT	J_WT	0.560729	G_WT
S(1)LVDVQR			AT5G58350	30.6	N	1.22384	-0.631474	-0.977359	0.384991	0.035725	G_WT	G_WT	J_WT	0.559551	G_WT
SLS(1)ELTTTSGLTR			AT1G60890	30.4	N	0.269866	-1.30546	-0.0681725	1.10377	0.00145732	G_WT	G_WT	J_WT	0.548318	G_WT
RQDS(1)FEMR			AT3G55320	34.16	N	1.26574	-0.787109	-0.815429	0.336797	0.00472735	G_WT	G_WT	J_WT	0.548259	G_WT
QAALVLNAS(1)RR	Signalling	signalling.calcium	AT4G29900	30.3	Y	0.935741	-1.29444	-0.259106	0.617803	0.00458363	G_WT	G_WT	J_WT	0.539979	G_WT
QLRPSFS(0.999)S(0.001)SSSTPR			AT5G40300	35.1	N	1.26405	-1.02149	-0.527057	0.2845	0.00500111	G_WT	G_WT	J_WT	0.536719	G_WT
RQDS(1)FEMRLPELPK			AT2G39480	34.16	N	1.27941	-0.785408	-0.805675	0.311677	0.00472735	G_WT	G_WT	J_WT	0.535587	G_WT
SIS(1)IES(1)PRQPK			AT3G62700	34.16	N	0.103029	-1.27055	-0.00510446	1.17263	0.0228657	G_WT	G_WT	J_WT	0.527006	G_WT
QLES(1)FNHLHDV			AT5G12140	29.5	N	1.28092	-0.710819	-0.873044	0.302942	0.00428104	G_WT	G_WT	J_WT	0.526257	G_WT
SIHPPPAFGS(0.754)S(0.246)PNLEALALAASLS(1)QDEDADNS(1)VHNNSLYSR			AT4G38470	29.4	N	1.2922	-0.93946	-0.615362	0.262626	0.0319148	G_WT	G_WT	J_WT	0.519523	G_WT
S(1)GIQFDWSSR	Signalling	signalling.receptor kinases	AT1G16670	30.2	Y	1.03941	-1.26775	-0.264224	0.492565	0.0355965	G_WT	G_WT	J_WT	0.51486	G_WT
NVAIELS(1)MR			AT3G26700	29.4	N	0.0870325	-1.1352	-0.235664	1.28383	0.0244936	G_WT	G_WT	J_WT	0.512559	G_WT
NADDIYSEFFGVS(0.015)S(0.938)PS(0.047)GPR			AT2G20550	20.2	N	1.21205	-1.1619	-0.324789	0.274646	0.0495687	G_WT	G_WT	J_WT	0.503324	G_WT
QSVS(0.999)NDWGGS(0.001)KPPVVEEDK			AT5G07120	17.2	N	0.297161	0.727533	0.451341	-1.47604	0.0125025	H_WT	H_WT	E_WT	0.511606	H_WT
KET(0.614)S(0.577)PVS(0.807)EGLGET(0.001)TTEMESSSATK			AT3G19150	31.3	N	0.599059	0.679705	0.185697	-1.46446	0.0446432	H_WT	H_WT	E_WT	0.489265	H_WT
S(0.003)YES(0.997)DDEEPRKS(1)TGTR			AT2G07360	35.1	N	0.0640956	0.00656751	1.18806	-1.25872	0.0158814	H_WT	H_WT	F_WT	0.511685	H_WT
T(1)MKNSLNIS(1)MRDV	Signalling	signalling.calcium	AT2G17290	30.3	Y	0.130002	-1.24329	1.19603	-0.0827337	0.00890133	H_WT	H_WT	F_WT	0.494108	H_WT
AES(0.888)ET(0.115)GT(0.998)KEVEVTNVNSDGDQSDINSK			AT1G67230	35.1	N	0.229125	-1.17073	1.22366	-0.282048	0.0323635	H_WT	H_WT	F_WT	0.490662	H_WT
SGLYNYNNFS(0.981)PS(0.019)R			AT3G08620	27.4	N	0.789527	-1.42538	0.585126	0.0507236	0.0156671	H_WT	H_WT	G_WT	0.647918	H_WT
ELPQAAPPGLGS(1)PHQNNR			AT1G51600	27.3	N	0.776464	-1.40392	0.65229	-0.0248302	0.0189331	H_WT	H_WT	G_WT	0.63028	H_WT
S(1)ADEQIPSSTSFVK			AT1G26270	29.5	N	0.368789	-1.42025	0.909207	0.142251	0.0153605	H_WT	H_WT	G_WT	0.622503	H_WT
TDAFGDNHQLS(1)PPFS(0.999)PS(0.095)GS(0.564)PS(0.282)T(0.059)PR			AT3G49590	35.2	N	0.262624	-1.41332	0.943802	0.20689	0.0274031	H_WT	H_WT	G_WT	0.620273	H_WT
KGANDGEEAEADDGDGDGSVVVGDVS(1)PK			AT5G53440	35.2	N	0.537602	-1.40765	0.853966	0.0160783	0.0297178	H_WT	H_WT	G_WT	0.616164	H_WT
MES(1)PITQPQMFR			AT5G25770	35.2	N	0.727656	-1.3895	0.731418	-0.0695765	0.0205318	H_WT	H_WT	G_WT	0.613276	H_WT
TLS(1)PKPPS(1)PR	Signalling	signalling.calcium	AT2G43680	30.3	Y	0.599291	-1.39897	0.826452	-0.0267742	0.0013738	H_WT	H_WT	G_WT	0.612044	H_WT
TGLSIQDHT(1)P			AT1G02880	18.2	N	0.57337	-1.38988	0.858886	-0.042376	0.010858	H_WT	H_WT	G_WT	0.604318	H_WT
NNSSSTTSFSSNES(1)PISQANNNNLSR			AT1G50600	33.99	N	0.450245	-1.38992	0.93022	0.00945491	0.00626579	H_WT	H_WT	G_WT	0.603206	H_WT
FTS(1)ESDSIADSSK			AT4G02510	29.3	N	0.312031	-1.38453	0.989344	0.0831536	0.0110603	H_WT	H_WT	G_WT	0.602611	H_WT
S(0.99)DS(0.01)DKELENQIIEAGEK			AT4G31880	35.2	N	0.420135	-1.38462	0.951915	0.0125746	0.0152606	H_WT	H_WT	G_WT	0.599986	H_WT
VHDMVVADADQDDGT(1)DDDNDLGEK			AT1G14170	35.1	N	0.657548	-1.3789	0.811283	-0.0899318	0.0124941	H_WT	H_WT	G_WT	0.598949	H_WT
MEDS(1)PQGLKR			AT2G47980	35.2	N	0.784698	-1.34974	0.731308	-0.166268	0.0211697	H_WT	H_WT	G_WT	0.583644	H_WT
VGS(1)VQNWSK			AT3G22850	17.2	N	0.859968	-1.33777	0.661199	-0.183394	0.00246161	H_WT	H_WT	G_WT	0.583001	H_WT
S(1)QDGDYFGSGDDFGGNTAR	Signalling	signalling.calcium	AT1G20760	30.3	Y	0.807383	-1.3389	0.72085	-0.189329	0.0131037	H_WT	H_WT	G_WT	0.575623	H_WT
LQKEVGS(1)DRDGGS(1)PQDNGR			AT2G37340	27.1	N	0.788145	-1.33966	0.740548	-0.189035	0.0144787	H_WT	H_WT	G_WT	0.573794	H_WT
EAEENAETS(1)DNETLGAWK			AT5G47690	35.2	N	0.521892	-1.35056	0.943616	-0.114951	0.00417121	H_WT	H_WT	G_WT	0.5728	H_WT
ILS(0.999)S(0.001)LSK			AT4G01480	23.4	N	0.911476	-1.3115	0.629645	-0.22962	0.0380915	H_WT	H_WT	G_WT	0.564943	H_WT
SSS(0.001)S(0.999)PSGSGSDLTERR			AT5G49510	29.6	N	0.90517	-1.30325	0.647912	-0.24983	0.000341375	H_WT	H_WT	G_WT	0.553584	H_WT
VLASDMELDHS(1)NETK			AT2G04880	27.3	N	0.759449	-1.32143	0.790477	-0.228499	0.0075488	H_WT	H_WT	G_WT	0.550473	H_WT
SPVQS(0.999)PS(0.001)RDDMVDLPR	Signalling	signalling.receptor kinases	AT5G58300	30.2	Y	0.794615	-1.31464	0.762557	-0.242535	0.0127087	H_WT	H_WT	G_WT	0.546782	H_WT
EVQKVDEQAQPPPS(1)Q			AT5G16050	30.7	N	0.316342	-1.29753	1.0968	-0.115606	0.0162801	H_WT	H_WT	G_WT	0.54563	H_WT
S(0.957)S(0.043)TLS(1)NEESGLGDSNR			AT3G51890	35.2	N	0.522692	-1.31854	0.977389	-0.181541	0.00610656	H_WT	H_WT	G_WT	0.545132	H_WT
HTTAMPLSVASLGGS(0.985)VGDNY(0.015)K			AT1G15780	35.2	N	0.263042	-1.28108	1.13009	-0.112052	0.0445202	H_WT	H_WT	G_WT	0.540343	H_WT
S(0.995)MS(0.005)ELS(0.998)T(0.002)GYSR	Major CHO metabolism	major CHO metabolism.degradation	AT1G35580	2.2	Y	0.533466	-1.30869	0.980172	-0.204947	0.000269094	H_WT	H_WT	G_WT	0.535426	H_WT
S(1)PPPYRT(1)PDRR			AT4G38550	35.2	N	0.39121	-1.28389	1.07886	-0.186179	0.0292909	H_WT	H_WT	G_WT	0.526848	H_WT
SLS(1)EIS(1)EVDAVR			AT1G56230	35.2	N	0.834252	-1.2879	0.74761	-0.29396	0.000362092	H_WT	H_WT	G_WT	0.519486	H_WT
DLS(1)VGGPS(1)HS(1)LDAENER			AT1G17210	35.1	N	0.529074	-1.28949	0.999961	-0.23955	0.0446538	H_WT	H_WT	G_WT	0.517289	H_WT
LDAPRPT(0.073)T(0.927)PKPPS(1)PR	Signalling	signalling.calcium	AT2G43680	30.3	Y	0.463666	-1.27423	1.05059	-0.240029	0.0106265	H_WT	H_WT	G_WT	0.509746	H_WT
TAS(0.005)S(0.033)S(0.962)PEHLS(1)FR			AT3G58640	29.4	N	0.229181	-1.22825	1.18503	-0.185954	0.025142	H_WT	H_WT	G_WT	0.509726	H_WT
NPS(1)FTQPTGDVSGGR			AT5G06560	35.2	N	0.676309	-1.28891	0.895227	-0.282622	0.0356432	H_WT	H_WT	G_WT	0.508613	H_WT
S(0.001)LS(0.999)EIS(1)EVDAVR			AT1G56230	35.2	N	0.846734	-1.26385	0.755706	-0.338594	0.000362092	H_WT	H_WT	G_WT	0.489533	H_WT
IEMTS(1)PVVTK			AT2G37970	35.1	N	0.829961	-0.712833	0.88911	-1.00624	0.00741586	H_WT	H_WT	H_WT	0.686851	H_WT
STTTT(0.008)VS(0.992)S(0.995)VHS(0.002)PT(0.001)T(0.001)DQDFSK	Signalling	signalling.calcium	AT2G17290	30.3	Y	0.908251	-0.725177	0.811912	-0.994986	0.000438459	H_WT	H_WT	H_WT	0.68661	H_WT
LTVDVQT(1)PPQS(1)PPVKPARFPVPLY			AT5G65660	35.1	N	0.86461	-0.797263	0.864812	-0.932159	0.000716264	H_WT	H_WT	H_WT	0.686591	H_WT
LSS(1)PSLPS(0.008)S(0.992)PPPSYYMGEKTEK			AT3G47210	35.2	N	0.906817	-0.718097	0.812341	-1.00106	0.000536768	H_WT	H_WT	H_WT	0.686365	H_WT
ISEQHEMQGMDMT(1)R	Transport	transport.ammonium	AT3G24300	34.5	Y	0.815175	-0.805544	0.913483	-0.923113	0.00626579	H_WT	H_WT	H_WT	0.686182	H_WT
LSSPS(1)LPS(0.046)S(0.954)PPPSYYMGEKTEK			AT3G47210	35.2	N	0.781345	-0.715532	0.93543	-1.00124	0.0388944	H_WT	H_WT	H_WT	0.68618	H_WT
ASDKEIALDSAS(1)MS(0.043)S(0.957)AQEDHQEEILK			AT5G24880	35.2	N	0.922685	-0.733695	0.797829	-0.986819	0.00074806	H_WT	H_WT	H_WT	0.686175	H_WT
S(1)RS(1)PPLRDVPPPPLR			AT4G28990	27.4	N	0.847451	-0.814849	0.882953	-0.915555	0.0141409	H_WT	H_WT	H_WT	0.686154	H_WT
S(0.004)LS(0.123)S(0.873)LNLPQAS(1)PYR			AT3G28690	29.4	N	0.932863	-0.733637	0.786868	-0.986095	0.0308363	H_WT	H_WT	H_WT	0.685363	H_WT
SEWSVPEHS(1)GS(1)IEETGER			AT3G16857	27.3	N	0.86621	-0.663639	0.844427	-1.047	0.00110268	H_WT	H_WT	H_WT	0.684944	H_WT
S(0.977)S(0.023)DSLSGTNELLNINSETPMKK			AT3G19770	29.3	N	0.745568	-0.792997	0.976122	-0.928693	0.0177349	H_WT	H_WT	H_WT	0.684716	H_WT
NS(0.992)T(0.008)SSESGSQSITLSQEEFK			AT5G55860	35.2	N	0.827768	-0.847657	0.903275	-0.883387	0.030497	H_WT	H_WT	H_WT	0.684701	H_WT
AES(0.999)ET(0.001)GTKEVEVTNVNSDGDQSDINSK			AT1G67230	35.1	N	0.778508	-0.829809	0.948696	-0.897395	0.00562057	H_WT	H_WT	H_WT	0.684625	H_WT
S(0.004)DS(0.996)PVS(1)AVS(1)EPQLPEQK			AT3G13990	35.1	N	0.734483	-0.781513	0.984937	-0.937908	0.00164829	H_WT	H_WT	H_WT	0.684522	H_WT
GGDVES(0.004)GKS(0.996)EHADS(0.998)DS(0.002)DTFYIPSK			AT5G57110	34.21	N	0.821458	-0.860369	0.909459	-0.870548	0.0324742	H_WT	H_WT	H_WT	0.683912	H_WT
LNIDTDSSS(1)PQNIIS(1)PK	N-metabolism	N-metabolism.ammonia metabolism	AT3G53180	12.2	Y	0.743241	-0.826766	0.979996	-0.896471	0.00339791	H_WT	H_WT	H_WT	0.683535	H_WT
SVPLVS(0.901)PS(0.101)NS(0.998)FAS(1)EDDHHMLK			AT1G17790	27.3	N	0.748774	-0.838673	0.975521	-0.885621	0.0269093	H_WT	H_WT	H_WT	0.683216	H_WT
S(1)INMSYFK			AT5G56980	35.2	N	0.887177	-0.870906	0.844597	-0.860869	0.00277215	H_WT	H_WT	H_WT	0.683041	H_WT
TSTTNLSS(0.009)NS(0.992)DHS(0.999)PNAADIIAQEFSK	Signalling	signalling.calcium	AT4G35310	30.3	Y	0.788489	-0.867467	0.940229	-0.861252	0.0034708	H_WT	H_WT	H_WT	0.682838	H_WT
SKSEVDEAVS(1)EEEAEDDD			AT2G17560	27.3	N	0.772304	-0.653928	0.933011	-1.05139	0.00441141	H_WT	H_WT	H_WT	0.682714	H_WT
GASPQAIS(0.024)S(0.976)KPPS(1)PR	Signalling	signalling.calcium	AT2G43680	30.3	Y	0.755441	-0.854217	0.969916	-0.87114	0.00782991	H_WT	H_WT	H_WT	0.682623	H_WT
S(1)FGHTSSSTTPSFTK			AT5G50760	17.2	N	0.838974	-0.884371	0.892463	-0.847066	0.0120377	H_WT	H_WT	H_WT	0.682321	H_WT
DT(0.042)AGS(0.958)ES(1)ESEATPSPAEESGSGEDKEVEISAIGAEIK			AT4G14870	35.2	N	0.963636	-0.85358	0.762515	-0.87257	0.0177349	H_WT	H_WT	H_WT	0.681813	H_WT
MDREETSDNMDNIANT(0.011)NS(0.937)GS(0.052)EGK			AT4G12050	27.3	N	0.969887	-0.724941	0.744643	-0.989589	0.000554584	H_WT	H_WT	H_WT	0.681306	H_WT
QKAES(1)DS(1)EEEEIIDELPR			AT4G37090	35.2	N	0.774837	-0.621736	0.923788	-1.07689	0.0226925	H_WT	H_WT	H_WT	0.68089	H_WT
LTVDVQT(1)PPQS(1)PPVKPAR			AT5G65660	35.1	N	0.772528	-0.891899	0.954278	-0.834907	0.0106386	H_WT	H_WT	H_WT	0.680444	H_WT
SSYTS(1)PPS(1)PKEVQEALPPR	Cell wall	cell wall.cell wall proteins	AT2G46630	10.5	Y	0.827873	-0.906138	0.902405	-0.824139	0.000853744	H_WT	H_WT	H_WT	0.680263	H_WT
S(1)VDDLFENQSK			AT1G19530	35.2	N	1.00799	-0.788097	0.708188	-0.92808	0.00141436	H_WT	H_WT	H_WT	0.680108	H_WT
EIALDSAS(0.983)MS(0.018)S(0.999)AQEDHQEEILK			AT5G24880	35.2	N	0.942479	-0.88986	0.785632	-0.838251	0.00266775	H_WT	H_WT	H_WT	0.680008	H_WT
DNKEVTFGDLGS(1)KR	Transport	transport.p- and v-ATPases	AT5G04930	34.1	Y	0.996374	-0.744921	0.717101	-0.968554	0.00640793	H_WT	H_WT	H_WT	0.679445	H_WT
SSS(0.002)GS(0.998)QRELHESQEK			AT2G32240	35.2	N	0.707021	-0.873221	1.01148	-0.845284	0.0293797	H_WT	H_WT	H_WT	0.678874	H_WT
S(0.916)KS(0.084)FGNLMEAASK			AT2G24550	20.2	N	0.728924	-0.890977	0.992536	-0.830483	0.00853734	H_WT	H_WT	H_WT	0.678613	H_WT
LSFGDESLKPPPS(0.975)PGS(0.596)MS(0.429)R			AT4G38900	27.3	N	0.948418	-0.903666	0.778527	-0.823279	0.0205945	H_WT	H_WT	H_WT	0.678403	H_WT
LVGLNPNADS(0.999)AT(0.001)YEEASGDPYGR	Signalling	signalling.receptor kinases	AT5G49770	30.2	Y	0.978329	-0.697489	0.730483	-1.01132	0.00158736	H_WT	H_WT	H_WT	0.678377	H_WT
MSSIES(1)FKQS(0.834)S(0.166)LR			AT2G47000	34.16	N	0.968121	-0.894104	0.7569	-0.830916	0.0199763	H_WT	H_WT	H_WT	0.678372	H_WT
ITPHSVPS(0.999)PRPS(0.5)S(0.5)PR	Signalling	signalling.calcium	AT2G43680	30.3	Y	0.7584	-0.911412	0.966015	-0.813003	0.00106705	H_WT	H_WT	H_WT	0.677999	H_WT
LSFGDES(0.001)LKPPPS(0.997)PGS(0.501)MS(0.501)R			AT4G38900	27.3	N	0.87074	-0.586299	0.821525	-1.10597	0.0274863	H_WT	H_WT	H_WT	0.677955	H_WT
EVAELS(1)GGS(1)ER			AT5G53440	35.2	N	0.762799	-0.914944	0.961917	-0.809772	0.0297676	H_WT	H_WT	H_WT	0.677788	H_WT
VTPLVDDSVVIDFKPGNEQAS(1)PDFVR			AT1G78880	35.1	N	0.718457	-0.647637	0.979942	-1.05076	0.0193759	H_WT	H_WT	H_WT	0.676963	H_WT
EEDDDDEVS(1)PEPVSTEPK			AT3G12950	35.2	N	1.0355	-0.800744	0.676033	-0.910787	0.000938742	H_WT	H_WT	H_WT	0.676573	H_WT
YLQS(1)GS(1)EDDDDTDTKR			AT3G56150	29.2	N	0.659687	-0.815308	1.0494	-0.89378	0.000987672	H_WT	H_WT	H_WT	0.675919	H_WT
ILEAGNDS(1)T(1)ENVGS(1)VGHIPDLESAR			AT5G47430	27.3	N	0.997838	-0.899777	0.722304	-0.820365	0.0401101	H_WT	H_WT	H_WT	0.675821	H_WT
YVS(1)PEGS(1)PFKIENPK			AT5G62820	35.1	N	0.967702	-0.652156	0.733423	-1.04897	0.00342777	H_WT	H_WT	H_WT	0.67574	H_WT
ANSSSTSVAS(0.085)PLVRPAS(0.915)PKVPS(1)QR	Signalling	signalling.calcium	AT3G59690	30.3	Y	0.987284	-0.911402	0.733984	-0.809866	0.0471693	H_WT	H_WT	H_WT	0.67526	H_WT
GAS(1)PQAIS(0.076)S(0.925)KPPS(1)PR	Signalling	signalling.calcium	AT2G43680	30.3	Y	0.683795	-0.678885	1.01527	-1.02018	0.00118506	H_WT	H_WT	H_WT	0.674583	H_WT
TAGES(1)DHS(1)DLEASVVK			AT1G32640	29.4	N	0.654195	-0.775635	1.05144	-0.929999	0.0169235	H_WT	H_WT	H_WT	0.67442	H_WT
HPSDGIPLRRPPS(1)K			AT3G10020	35.2	N	1.0532	-0.826027	0.655383	-0.882561	0.0389097	H_WT	H_WT	H_WT	0.674284	H_WT
IDEAS(1)PLIS(0.935)FGS(0.065)K			AT4G37700	35.2	N	0.685315	-0.90899	1.0281	-0.804423	0.0111748	H_WT	H_WT	H_WT	0.674	H_WT
HS(1)FNMFGFPAGIDGNVVQDQEEDDTTQPK			AT2G47000	34.16	N	0.946513	-0.609914	0.746978	-1.08358	0.00925801	H_WT	H_WT	H_WT	0.673962	H_WT
S(1)YS(1)PGYEGAAAAAPDRDR			AT3G55460	27.1	N	0.748399	-0.942209	0.972508	-0.778697	0.0107528	H_WT	H_WT	H_WT	0.673716	H_WT
S(1)AVDETSDSGAFQR			AT4G19880	26.9	N	1.04511	-0.881106	0.665641	-0.829648	0.00145037	H_WT	H_WT	H_WT	0.6736	H_WT
VAS(1)PRVPS(1)PRAEVPR	Signalling	signalling.calcium	AT2G43680	30.3	Y	0.740659	-0.941317	0.97931	-0.778652	0.0130004	H_WT	H_WT	H_WT	0.673454	H_WT
ITPHS(0.201)VPS(0.683)PRPS(0.558)S(0.558)PR	Signalling	signalling.calcium	AT2G43680	30.3	Y	0.810114	-0.958538	0.915016	-0.766592	0.00194081	H_WT	H_WT	H_WT	0.673354	H_WT
VPFGY(0.017)S(0.983)PADPRT(0.782)PS(0.201)Y(0.006)S(0.011)K			AT5G15680	35.2	N	0.669874	-0.905628	1.04073	-0.804977	0.000757978	H_WT	H_WT	H_WT	0.673199	H_WT
SDT(1)MIKDSSNESQEIK	Development	development.storage proteins	AT4G37070	33.1	Y	0.729323	-0.938981	0.989256	-0.779599	0.000720207	H_WT	H_WT	H_WT	0.67315	H_WT
S(1)AQELVK	Glycolysis	glycolysis.cytosolic branch	AT3G14940	4.1	Y	0.891887	-0.960698	0.834164	-0.765354	0.000477578	H_WT	H_WT	H_WT	0.672868	H_WT
YVS(0.697)S(0.308)PKPIS(0.995)PR	Signalling	signalling.calcium	AT3G59690	30.3	Y	1.06242	-0.840341	0.644087	-0.866165	0.00581529	H_WT	H_WT	H_WT	0.672744	H_WT
ALGSFGS(1)FGS(0.999)FRS(0.001)FA	Transport	transport.Major Intrinsic Proteins	AT5G60660	34.19	Y	1.06196	-0.823471	0.644199	-0.88269	0.000496982	H_WT	H_WT	H_WT	0.672602	H_WT
ASPSFNPLAS(1)PDS(1)DAGIEK			AT5G19520	27.3	N	0.661204	-0.690867	1.03588	-1.00622	0.00318934	H_WT	H_WT	H_WT	0.672121	H_WT
STTTTVS(0.003)S(0.996)VHS(0.001)PTTDQDFSK	Signalling	signalling.calcium	AT2G17290	30.3	Y	0.968798	-0.614776	0.723215	-1.07724	0.00298761	H_WT	H_WT	H_WT	0.67194	H_WT
MEQSPEAVVYAS(0.043)S(0.92)PS(0.037)ESYGTEENSETNLS(0.983)PQT(0.017)K			AT2G26570	35.2	N	0.699974	-0.935608	1.01417	-0.778541	0.00457589	H_WT	H_WT	H_WT	0.671713	H_WT
FFPS(1)PGRS(1)VEGHSFTGR			AT3G49590	35.2	N	1.05575	-0.89516	0.65155	-0.812138	0.0346189	H_WT	H_WT	H_WT	0.670837	H_WT
S(1)VEGHSFTGR			AT3G49590	35.2	N	1.07026	-0.811696	0.633038	-0.891602	0.0280735	H_WT	H_WT	H_WT	0.670654	H_WT
AS(0.997)PS(0.003)FNPLAS(0.991)PDS(0.009)DAGIEK			AT5G19520	27.3	N	0.628778	-0.788453	1.07237	-0.912693	0.014492	H_WT	H_WT	H_WT	0.670628	H_WT
ITPHS(0.006)VPS(0.979)PRPS(0.704)S(0.311)PR	Signalling	signalling.calcium	AT2G43680	30.3	Y	0.800243	-0.974614	0.922211	-0.74784	0.000704563	H_WT	H_WT	H_WT	0.67048	H_WT
LKQMGAT(1)VR			AT1G15040	35.1	N	0.626295	-0.80456	1.07517	-0.896907	0.00524575	H_WT	H_WT	H_WT	0.670406	H_WT
SLEELS(1)GEAEVS(1)HDEK	Transport	transport.phosphate	AT5G43370	34.7	Y	1.04489	-0.712121	0.653902	-0.986666	0.00010834	H_WT	H_WT	H_WT	0.669782	H_WT
ANLS(1)PAGDKANVEEPMVYATKQEAK			AT1G44910	35.1	N	0.623362	-0.788179	1.07654	-0.911727	0.00698628	H_WT	H_WT	H_WT	0.669689	H_WT
RLS(1)HLDS(1)IPHTPR			AT3G22260	29.5	N	0.982571	-0.952523	0.735577	-0.765625	0.00988318	H_WT	H_WT	H_WT	0.669668	H_WT
MSSIES(0.142)FKQS(0.929)S(0.929)LR			AT2G47000	34.16	N	1.07594	-0.882653	0.626058	-0.819346	0.0105613	H_WT	H_WT	H_WT	0.669581	H_WT
SDT(1)MIKDSSNES(1)QEIK	Development	development.storage proteins	AT4G37070	33.1	Y	0.620599	-0.84248	1.0806	-0.858717	0.00403078	H_WT	H_WT	H_WT	0.669356	H_WT
S(1)IS(1)PREER			AT1G55310	27.1	N	0.778056	-0.977363	0.942129	-0.742822	0.01454	H_WT	H_WT	H_WT	0.669313	H_WT
IIMDPEKSEDDDESS(0.02)S(0.903)S(0.061)S(0.012)S(0.002)SSR			AT2G01470	29.5	N	0.891125	-0.981785	0.832059	-0.741399	0.0223958	H_WT	H_WT	H_WT	0.669228	H_WT
DYEDPPPT(1)PFFDADELTK	Transport	transport.Major Intrinsic Proteins	AT2G37170	34.19	Y	1.07967	-0.819676	0.62122	-0.881211	0.00206578	H_WT	H_WT	H_WT	0.668853	H_WT
LSRPGS(1)GS(1)VSGLASQR			AT4G25970	11.3	N	0.79089	-0.453179	0.858787	-1.1965	0.0283089	H_WT	H_WT	H_WT	0.66877	H_WT
NVFGS(1)S(1)DDEDAEEYVR			AT5G61150	27.3	N	0.668046	-0.939414	1.03967	-0.768306	0.00468006	H_WT	H_WT	H_WT	0.668684	H_WT
ADKTDIIS(0.607)S(0.117)S(0.12)S(0.156)DKAS(1)PPPPSAFR			AT3G47200	35.2	N	1.08223	-0.798123	0.616702	-0.900809	0.000296912	H_WT	H_WT	H_WT	0.667619	H_WT
TGVNDDDDKNFKEEPEIQVLS(1)DDDS(1)DEEQVK			AT1G47970	35.2	N	0.855853	-0.474558	0.801728	-1.18302	0.0153421	H_WT	H_WT	H_WT	0.667151	H_WT
VPFGY(0.094)S(0.906)PADPRT(0.954)PS(0.035)Y(0.003)S(0.008)K			AT5G15680	35.2	N	0.614126	-0.740086	1.07964	-0.953679	0.0203781	H_WT	H_WT	H_WT	0.66677	H_WT
VNS(1)IPRRGS(1)EANWS(1)L			AT4G27450	17.2	N	0.970977	-0.974682	0.745893	-0.742188	0.00132827	H_WT	H_WT	H_WT	0.666515	H_WT
EAILAAGNES(0.99)DS(0.014)S(0.995)DNNSSQSFGR			AT1G03350	35.1	N	0.628734	-0.665348	1.05786	-1.02124	0.00451013	H_WT	H_WT	H_WT	0.665784	H_WT
NVAGEEDNDS(1)RAS(1)S(1)ISSLLDSSVNR			AT4G05150	35.1	N	0.607333	-0.904092	1.08905	-0.792294	0.0130569	H_WT	H_WT	H_WT	0.665226	H_WT
TPEVNS(1)PAKEEIDVVPKEEK			AT5G63550	35.2	N	0.918028	-0.998109	0.800894	-0.720813	0.00526658	H_WT	H_WT	H_WT	0.664962	H_WT
GASPQAIS(0.019)S(0.981)KPPS(1)PR	Signalling	signalling.calcium	AT2G43680	30.3	Y	0.66512	-0.559533	1.00526	-1.11085	0.00230176	H_WT	H_WT	H_WT	0.664445	H_WT
S(1)FGNLMEAASK			AT2G24550	20.2	N	1.10287	-0.849665	0.590919	-0.844128	0.0213738	H_WT	H_WT	H_WT	0.663525	H_WT
YVSSNFS(1)EPGRNPLPPFS(1)PK			AT3G49590	35.2	N	1.09083	-0.751763	0.601003	-0.940072	0.0155974	H_WT	H_WT	H_WT	0.663196	H_WT
LAPVPDMEGIS(1)PQHVS(0.793)T(0.207)VVK	Signalling	signalling.receptor kinases	AT1G06840	30.2	Y	0.871599	-1.01274	0.846686	-0.705545	0.0100073	H_WT	H_WT	H_WT	0.663152	H_WT
LVPHTVASQSEVDVAS(1)PVS(1)EKAPK			AT2G04880	27.3	N	0.590477	-0.765956	1.09998	-0.924499	0.029051	H_WT	H_WT	H_WT	0.663098	H_WT
ISGDETEES(1)DAS(1)EEKVSTR			AT5G57160	28.1	N	0.595328	-0.731763	1.09311	-0.956672	0.000718972	H_WT	H_WT	H_WT	0.663016	H_WT
S(0.001)LT(0.999)MPAAVSPGTPTTPT(0.029)T(0.08)PT(0.621)T(0.27)PRK			AT1G28330	33.99	N	0.586126	-0.830367	1.10628	-0.862034	0.0166723	H_WT	H_WT	H_WT	0.662745	H_WT
SES(1)LGHRSDVSSPEAK	Cell wall	cell wall.cell wall proteins	AT3G48530	10.5	Y	1.05208	-0.951035	0.650749	-0.751791	0.000682047	H_WT	H_WT	H_WT	0.662506	H_WT
ESFPT(0.003)S(0.198)S(0.799)NPDS(0.962)T(0.037)DNIPHQR			AT3G58630	27.3	N	0.669252	-0.978034	1.03413	-0.725347	0.00109885	H_WT	H_WT	H_WT	0.662323	H_WT
S(0.94)S(0.06)IDLISLPR			AT5G10625	35.2	N	1.1062	-0.87793	0.585691	-0.813959	0.00162274	H_WT	H_WT	H_WT	0.662207	H_WT
SMIPQNLGS(1)FKEESSK			AT1G72160	29.3	N	0.589835	-0.728997	1.09695	-0.957788	0.0100225	H_WT	H_WT	H_WT	0.661849	H_WT
VVYVAPPRPPS(1)PVREGS(1)EEGS(0.737)S(0.263)PR			AT2G45140	29.3	N	0.633751	-0.581986	1.03674	-1.0885	0.0439896	H_WT	H_WT	H_WT	0.661436	H_WT
VLIES(1)S(1)ES(1)EDEILIKNEPKPASSSSPQPTETK			AT4G30480	35.1	N	0.578254	-0.805747	1.11137	-0.88388	0.0014351	H_WT	H_WT	H_WT	0.661142	H_WT
SDKPLNYS(1)PDPENESGINER	Transport	transport.potassium	AT5G14880	34.15	Y	1.11205	-0.821336	0.578008	-0.868717	0.000932234	H_WT	H_WT	H_WT	0.660825	H_WT
S(1)AT(1)PEEDKKPDQGAHINLK			AT5G55160	29.5	N	0.92788	-0.476734	0.725741	-1.17689	0.00723326	H_WT	H_WT	H_WT	0.660632	H_WT
LIEEVSHSSGS(1)PNPVS(1)D	Signalling	signalling.receptor kinases	AT3G02880	30.2	Y	1.11198	-0.811843	0.577732	-0.877864	0.000512004	H_WT	H_WT	H_WT	0.660629	H_WT
TSTTNLS(0.997)S(0.027)NS(0.976)DHS(1)PNAADIIAQEFSK	Signalling	signalling.calcium	AT4G35310	30.3	Y	0.593168	-0.682682	1.08833	-0.998817	0.010858	H_WT	H_WT	H_WT	0.660435	H_WT
DQST(0.002)PGS(0.998)GGES(0.999)GGGGGGDNHIT(0.001)R			AT2G45430	28.99	N	0.572701	-0.825472	1.116	-0.863226	0.0019178	H_WT	H_WT	H_WT	0.659915	H_WT
IISSSVLPIQNS(1)PES(1)QENNNHPEVIIEEASR			AT5G66730	27.3	N	1.07949	-0.672562	0.602632	-1.00956	0.00966676	H_WT	H_WT	H_WT	0.659206	H_WT
SVEGHS(0.984)FT(0.016)GR			AT3G49590	35.2	N	1.09789	-0.932984	0.592299	-0.757205	0.0022172	H_WT	H_WT	H_WT	0.658912	H_WT
SYGS(1)MDSLEPSK			AT5G14540	27.3	N	1.01516	-0.990092	0.690619	-0.715689	0.00415262	H_WT	H_WT	H_WT	0.6588	H_WT
S(1)LEAETKEEEK			AT1G22530	34.99	N	1.08808	-0.942989	0.604332	-0.749424	0.0283673	H_WT	H_WT	H_WT	0.658634	H_WT
ATETLDEKT(1)PEVNS(1)PAKEEIDVVPK			AT5G63550	35.2	N	0.921415	-1.02602	0.791493	-0.686888	0.00526658	H_WT	H_WT	H_WT	0.658024	H_WT
IASDTNTHVS(0.961)T(0.039)R	Signalling	signalling.receptor kinases	AT3G24550	30.2	Y	0.923282	-0.451672	0.721361	-1.19297	0.0323242	H_WT	H_WT	H_WT	0.657922	H_WT
MTAS(1)IGS(1)VK			AT1G73960	35.1	N	1.01435	-1.00054	0.689487	-0.703293	0.00870104	H_WT	H_WT	H_WT	0.656284	H_WT
LAPVPDMEGIS(0.999)PQHVS(0.832)T(0.168)VVK	Signalling	signalling.receptor kinases	AT1G06840	30.2	Y	0.866228	-1.04098	0.845907	-0.671155	0.00459576	H_WT	H_WT	H_WT	0.656013	H_WT
SLS(1)VT(0.001)T(0.999)AS(1)LHGK			AT5G63490	35.1	N	0.555222	-0.763526	1.12569	-0.917382	0.00432993	H_WT	H_WT	H_WT	0.655534	H_WT
T(0.014)DS(0.986)MRS(0.988)T(0.012)SEPDPFASR	Signalling	signalling.calcium	AT1G21630	30.3	Y	0.55551	-0.867178	1.12816	-0.816494	0.00491072	H_WT	H_WT	H_WT	0.655146	H_WT
VSPASILAS(1)PS(1)PPAPT(0.06)S(0.895)PS(0.035)S(0.007)S(0.001)S(0.002)ISVR	Signalling	signalling.light	AT3G22380	30.11	Y	0.724169	-1.03221	0.979453	-0.671415	0.0214376	H_WT	H_WT	H_WT	0.654566	H_WT
T(0.012)S(0.012)S(0.976)PMDINNNLFT			AT1G76890	27.3	N	0.546384	-0.830364	1.13487	-0.850894	0.0443248	H_WT	H_WT	H_WT	0.653773	H_WT
QSSEGNNS(0.999)DS(0.001)EQEAKKPTDIIK			AT1G50570	20.2	N	0.850695	-1.05251	0.858593	-0.656773	0.00557337	H_WT	H_WT	H_WT	0.652843	H_WT
STS(0.002)S(0.034)S(0.963)PPPPPPSSSLPQQEQEQDQQQLPLRR			AT2G27100	27.3	N	0.563305	-0.963929	1.11499	-0.714367	0.0429468	H_WT	H_WT	H_WT	0.652072	H_WT
DSS(0.004)S(0.996)IAGSS(0.103)S(0.897)PIPATVSTGK			AT2G38410	31.4	N	0.534128	-0.813104	1.14315	-0.864169	0.00284656	H_WT	H_WT	H_WT	0.650896	H_WT
VT(0.329)T(0.329)PS(0.114)EEDS(0.229)NNGLPVQQPGT(1)PNQR			AT1G52200	35.1	N	0.848731	-0.333002	0.75104	-1.26677	0.0268237	H_WT	H_WT	H_WT	0.649969	H_WT
S(1)YGSMDSLEPSK			AT5G14540	27.3	N	0.881612	-1.06016	0.825101	-0.646553	0.0181182	H_WT	H_WT	H_WT	0.649777	H_WT
AAGLADS(1)PPNS(0.948)PT(0.052)R			AT4G10930	35.2	N	0.765588	-1.06061	0.936645	-0.641623	0.035429	H_WT	H_WT	H_WT	0.648741	H_WT
KDDEEEVEEEQPLS(1)PAAR			AT3G49210	35.2	N	1.13846	-0.936068	0.534102	-0.736494	0.0244724	H_WT	H_WT	H_WT	0.648716	H_WT
IVLDAS(1)PIVETGDDSVIGS(0.977)PS(0.023)ENLETQK			AT1G08060	27.3	N	1.09877	-0.617888	0.564321	-1.04521	0.0117809	H_WT	H_WT	H_WT	0.64825	H_WT
DFS(0.001)REDS(0.999)ES(1)PIKEESLDR			AT3G48800	35.1	N	0.710065	-1.05462	0.98598	-0.641421	0.0204694	H_WT	H_WT	H_WT	0.64735	H_WT
HS(0.034)S(0.096)S(0.085)IS(0.787)PALS(0.998)PQPLGSYGSYGQNIPMGSQR			AT3G13060	35.2	N	0.577221	-1.00583	1.09841	-0.669796	0.0100064	H_WT	H_WT	H_WT	0.646714	H_WT
RKGIES(1)DEEES(1)PPR			AT5G61150	27.3	N	0.883889	-0.332585	0.713327	-1.26463	0.00980864	H_WT	H_WT	H_WT	0.646135	H_WT
TFGS(0.997)S(0.038)LS(0.961)LNS(0.004)GPR			AT1G50120	35.2	N	0.553331	-0.567415	1.09602	-1.08194	0.00840856	H_WT	H_WT	H_WT	0.646012	H_WT
VLSHAVS(1)ESDVS(1)VHSTFASR			AT5G17330	13.1	N	0.519201	-0.865493	1.1533	-0.807005	0.00245884	H_WT	H_WT	H_WT	0.645903	H_WT
SVPLVS(1)PS(0.009)NS(0.991)FAS(1)EDDHHMLK			AT1G17790	27.3	N	0.66662	-1.04784	1.02277	-0.641548	0.00315084	H_WT	H_WT	H_WT	0.645687	H_WT
S(0.001)T(0.001)T(0.019)T(0.022)T(0.005)VS(0.476)S(0.476)VHS(0.995)PT(0.003)T(0.001)DQDFSK	Signalling	signalling.calcium	AT2G17290	30.3	Y	0.953947	-1.05813	0.746685	-0.642503	0.00322043	H_WT	H_WT	H_WT	0.645613	H_WT
S(0.999)PS(0.001)NNTTVDIFSIVK			AT4G10930	35.2	N	1.15679	-0.877758	0.513338	-0.792372	0.027507	H_WT	H_WT	H_WT	0.645563	H_WT
YSS(1)PS(0.001)S(0.999)PPPSFYRK			AT3G47210	35.2	N	1.15849	-0.872869	0.511104	-0.796726	0.00278953	H_WT	H_WT	H_WT	0.645077	H_WT
EVEKEKVDS(1)PR			AT5G63550	35.2	N	0.510067	-0.766844	1.15766	-0.900886	0.0150724	H_WT	H_WT	H_WT	0.644424	H_WT
AS(0.001)S(0.97)GS(0.029)ADRDVILADLEK			AT2G45820	27.3	N	1.15866	-0.771602	0.509047	-0.896106	0.00832627	H_WT	H_WT	H_WT	0.643879	H_WT
LSFGDESLKPPPS(0.259)PGS(0.123)MS(0.618)R			AT4G38900	27.3	N	0.843571	-1.08407	0.856545	-0.61605	0.00778165	H_WT	H_WT	H_WT	0.642266	H_WT
SSLHS(0.001)LPQT(0.008)T(0.019)IES(0.947)PPDS(0.807)PT(0.579)LS(0.193)S(0.183)IPDS(0.1)HGS(0.081)S(0.076)PHT(0.005)IIPT(0.001)PS(0.001)VAK			AT5G40300	35.1	N	1.13257	-0.644355	0.524955	-1.01317	0.035429	H_WT	H_WT	H_WT	0.641576	H_WT
SPS(1)SLSSDYIK			AT5G07120	17.2	N	1.06597	-0.502604	0.570491	-1.13386	0.00318048	H_WT	H_WT	H_WT	0.640318	H_WT
STPGS(1)PAHPPGAR			AT4G38550	35.2	N	0.703244	-1.07699	0.985527	-0.611779	0.00518544	H_WT	H_WT	H_WT	0.639639	H_WT
ADDGS(1)EDEIREANVDGDT(0.55)AS(0.45)QHEAAWLPGK			AT2G28390	35.1	N	0.493547	-0.741741	1.16703	-0.918839	0.0350044	H_WT	H_WT	H_WT	0.63944	H_WT
SSALPIETEYS(1)GEAGEEK			AT5G47690	35.2	N	0.6743	-1.07118	1.01058	-0.613699	0.00541582	H_WT	H_WT	H_WT	0.639174	H_WT
TAS(0.043)S(0.959)S(0.992)PEHLS(0.005)FR			AT3G58640	29.4	N	0.488738	-0.806272	1.17382	-0.856282	0.0127639	H_WT	H_WT	H_WT	0.638548	H_WT
TEIVELDS(1)PVS(1)K			AT1G58025	27.3	N	0.556328	-0.42658	1.05318	-1.18293	0.0099474	H_WT	H_WT	H_WT	0.637444	H_WT
DLGS(1)AS(1)PPVARPVR			AT4G13350	30.5	N	0.652877	-0.212688	0.882546	-1.32273	0.0341079	H_WT	H_WT	H_WT	0.636467	H_WT
ALGSFGS(1)FGS(1)FRS(1)FA	Transport	transport.Major Intrinsic Proteins	AT5G60660	34.19	Y	0.88767	-1.0993	0.806241	-0.594613	0.000697542	H_WT	H_WT	H_WT	0.634777	H_WT
SSGDES(1)MEDEPETK			AT4G39680	27.3	N	0.533023	-0.43755	1.07473	-1.17021	0.000464168	H_WT	H_WT	H_WT	0.633626	H_WT
DLDVNES(1)GPPAAR	Transport	transport.Major Intrinsic Proteins	AT5G60660	34.19	Y	1.15991	-0.652465	0.487945	-0.995392	0.00395509	H_WT	H_WT	H_WT	0.632848	H_WT
TDS(1)MRS(0.969)T(0.031)SEPDPFASR	Signalling	signalling.calcium	AT1G21630	30.3	Y	0.58704	-1.06325	1.07819	-0.601989	0.00180062	H_WT	H_WT	H_WT	0.632166	H_WT
MDYQQKPPQSSDPS(1)PS(1)PPDRPPGIR			AT3G52860	35.2	N	0.910916	-1.10274	0.779944	-0.58812	0.0207877	H_WT	H_WT	H_WT	0.631675	H_WT
FEGY(0.127)S(0.882)PPRS(0.943)PPS(0.049)QS(0.05)DLLS(0.11)RPS(0.841)PGR			AT4G36980	35.2	N	0.465409	-0.793557	1.18873	-0.860578	0.0239056	H_WT	H_WT	H_WT	0.631518	H_WT
ISAEDEMAGMDMT(1)R	Transport	transport.ammonium	AT1G64780	34.5	Y	1.19053	-0.863415	0.462402	-0.789517	0.00243795	H_WT	H_WT	H_WT	0.631214	H_WT
TSEPNS(1)EDEAAGVGKR			AT2G27100	27.3	N	0.463901	-0.795811	1.18977	-0.857861	0.0182849	H_WT	H_WT	H_WT	0.631022	H_WT
S(1)AADLTTVLER			AT1G14650	27.1	N	0.608544	-1.07476	1.05951	-0.593296	0.0381539	H_WT	H_WT	H_WT	0.630994	H_WT
ISS(0.999)T(0.001)SLISGR	Signalling	signalling.receptor kinases	AT5G01560	30.2	Y	1.17203	-0.971032	0.475371	-0.676366	0.0343927	H_WT	H_WT	H_WT	0.630513	H_WT
S(0.007)ES(0.993)LGHRS(1)DVS(1)S(1)PEAK	Cell wall	cell wall.cell wall proteins	AT3G48530	10.5	Y	0.857904	-1.11259	0.832224	-0.577542	0.00344115	H_WT	H_WT	H_WT	0.630147	H_WT
GS(0.903)T(0.096)PT(0.001)DLPGEDVADNR	TCA / org transformation	TCA / org transformation.other organic acid transformatons	AT5G11670	8.2	Y	1.1692	-0.659098	0.475857	-0.98596	0.0224909	H_WT	H_WT	H_WT	0.629926	H_WT
TSQS(1)EEPSRPREER			AT3G50670	27.1	N	1.19449	-0.836738	0.457149	-0.814904	0.0331976	H_WT	H_WT	H_WT	0.629875	H_WT
EVS(0.001)T(0.015)LS(0.984)DPGS(1)PRRDVPSPYGSTSSAPVMR			AT4G05150	35.1	N	0.472372	-0.936694	1.17865	-0.714325	0.029558	H_WT	H_WT	H_WT	0.628262	H_WT
DKPS(0.002)GS(0.998)DDEDNRMITYDAK	Signalling	signalling.misc	AT1G48050	30.8	Y	0.464334	-0.893717	1.1877	-0.758314	0.0153135	H_WT	H_WT	H_WT	0.628161	H_WT
HT(0.001)S(0.999)PSHIKQDGS(1)MS(1)PVR			AT2G29210	27.1	N	0.450017	-0.78121	1.19815	-0.866961	0.00380018	H_WT	H_WT	H_WT	0.626547	H_WT
KTGS(1)FVRPIS(1)PK			AT2G38280	23.2	N	1.16551	-0.994605	0.479241	-0.650142	0.0277793	H_WT	H_WT	H_WT	0.62631	H_WT
SAS(1)WPQL	Major CHO metabolism	major CHO metabolism.degradation	AT1G35580	2.2	Y	0.838603	-1.12266	0.847731	-0.56367	0.00936538	H_WT	H_WT	H_WT	0.625852	H_WT
LEEGPKEDEES(1)DKS(1)VS(1)EVNDEDDAEDGS(1)EEEEDDD			AT1G20696	27.3	N	1.09101	-1.05015	0.573729	-0.614589	0.0035873	H_WT	H_WT	H_WT	0.625254	H_WT
TVSKS(0.99)T(0.021)PGS(0.989)PAHPPGAR			AT4G38550	35.2	N	0.545881	-0.265824	0.998421	-1.27848	0.0026555	H_WT	H_WT	H_WT	0.624618	H_WT
NVETNT(1)PEHVS(0.669)QT(0.231)ET(0.08)S(0.02)AK			AT2G35050	29.4	N	0.457855	-0.923481	1.18915	-0.72352	0.0148151	H_WT	H_WT	H_WT	0.624298	H_WT
S(0.594)GGS(0.406)PLVNEDLDVVVDQSGPK	Transport	transport.p- and v-ATPases	AT3G25610	34.1	Y	1.20665	-0.795514	0.437333	-0.848467	0.021162	H_WT	H_WT	H_WT	0.623265	H_WT
S(1)LGS(1)FRS(1)AANV	Transport	transport.Major Intrinsic Proteins	AT2G37170	34.19	Y	1.1593	-1.01507	0.482531	-0.626753	0.00213222	H_WT	H_WT	H_WT	0.620283	H_WT
TFDELS(1)DTEVYEDS(1)D			AT1G12920	29.2	N	0.802468	-1.13435	0.878059	-0.546178	0.00655194	H_WT	H_WT	H_WT	0.620157	H_WT
TSGDETANVS(0.048)S(0.953)PS(1)MAEELPEQSVPK			AT4G31880	35.2	N	0.432873	-0.83265	1.20969	-0.809915	0.00362663	H_WT	H_WT	H_WT	0.619744	H_WT
LDGLLS(0.146)S(0.84)PS(0.014)K			AT3G27190	23.3	N	1.21175	-0.876804	0.427002	-0.761943	0.0256353	H_WT	H_WT	H_WT	0.619016	H_WT
IHGHGDSSSLS(1)DS(1)DDDKKSTSSSSSSFK			AT5G41600	35.1	N	0.575173	-0.0819007	0.880486	-1.37376	0.0059811	H_WT	H_WT	H_WT	0.616893	H_WT
GRVT(0.163)T(0.829)PS(0.007)EEDS(0.001)NNGLPVQQPGT(1)PNQR			AT1G52200	35.1	N	0.942563	-1.13123	0.732336	-0.543667	0.000892577	H_WT	H_WT	H_WT	0.613645	H_WT
FQS(1)QRFDSSFSNFDSQPEK			AT3G51890	35.2	N	1.20787	-0.950649	0.421035	-0.67826	0.0365412	H_WT	H_WT	H_WT	0.613613	H_WT
LRS(0.67)DT(0.33)MIK	Development	development.storage proteins	AT4G37070	33.1	Y	1.21858	-0.735495	0.413212	-0.896301	0.0215443	H_WT	H_WT	H_WT	0.613509	H_WT
S(0.007)RS(0.966)S(0.022)S(0.002)S(0.002)AAFS(0.02)S(0.363)S(0.247)AS(0.288)S(0.082)RR			AT1G10140	35.2	N	1.23115	-0.777255	0.3964	-0.850297	0.00135738	H_WT	H_WT	H_WT	0.608296	H_WT
EQLSQMEKGS(1)PQEQQGNK			AT4G25090	20.1	N	1.23212	-0.842233	0.395199	-0.785082	0.0161808	H_WT	H_WT	H_WT	0.607797	H_WT
VEGPPPSYMQAS(0.007)DGRS(0.993)PR	Signalling	signalling.receptor kinases	AT1G51850	30.2	Y	1.06994	-1.09686	0.584319	-0.557403	0.0202831	H_WT	H_WT	H_WT	0.607257	H_WT
TADS(1)DGES(1)GEIKFEDNNLPPLGEK			AT3G25840	29.4	N	0.605584	0.13213	0.713663	-1.45138	0.0120114	H_WT	H_WT	H_WT	0.606662	H_WT
MDS(0.006)S(0.994)PVQPGPVHGQDDKPK			AT1G67148	35.1	N	1.21769	-0.959855	0.401501	-0.659332	0.00483664	H_WT	H_WT	H_WT	0.605668	H_WT
RNS(1)GVQDLSLGHLDTESSSVAK			AT1G12760	29.5	N	1.07702	-1.09975	0.572753	-0.550022	0.00198249	H_WT	H_WT	H_WT	0.603478	H_WT
HT(0.006)S(0.994)PSHIKQDGS(1)MS(1)PVRGR			AT2G29210	27.1	N	0.388765	-0.822749	1.23625	-0.802266	0.00862835	H_WT	H_WT	H_WT	0.603027	H_WT
ALELLNLAEVS(1)S(1)EDDEDDK			AT5G49710	35.2	N	0.546822	0.0794816	0.804556	-1.43086	0.0126352	H_WT	H_WT	H_WT	0.602738	H_WT
QGS(1)LTLPR			AT3G19290	17.1	N	0.927901	-1.15265	0.738929	-0.514181	0.00141766	H_WT	H_WT	H_WT	0.602357	H_WT
VVADDARS(1)EDS(1)PEGEKQVTAK			AT5G15270	27.4	N	0.423271	-0.318222	1.11239	-1.21744	0.00971837	H_WT	H_WT	H_WT	0.601517	H_WT
SSGANVS(0.092)GS(0.877)S(0.507)RT(0.507)PT(0.009)HQS(0.004)S(0.004)R			AT3G25070	20.1	N	1.20541	-0.579651	0.399578	-1.02534	0.034794	H_WT	H_WT	H_WT	0.601138	H_WT
TVAAVAGS(1)PGT(0.001)PT(0.043)T(0.957)PGS(1)ARK			AT2G33830	17.2	N	0.937636	-0.109334	0.525488	-1.35379	0.0136388	H_WT	H_WT	H_WT	0.600203	H_WT
MDYQQKPPQS(0.001)S(0.002)DPS(0.997)PS(1)PPDRPPGIR			AT3G52860	35.2	N	0.894835	-1.16264	0.770958	-0.503153	0.0190907	H_WT	H_WT	H_WT	0.599595	H_WT
S(0.982)AS(0.017)TVSITANTAAATR			AT5G04990	35.1	N	1.24563	-0.803922	0.372679	-0.814387	0.00126572	H_WT	H_WT	H_WT	0.598875	H_WT
DVPS(1)PYGS(0.578)T(0.237)S(0.14)S(0.045)APVMR			AT4G05150	35.1	N	0.373443	-0.741198	1.24302	-0.87526	0.0124309	H_WT	H_WT	H_WT	0.598046	H_WT
EIS(1)PGDIR			AT5G13020	35.1	N	0.855044	-1.17363	0.807652	-0.489064	0.02317	H_WT	H_WT	H_WT	0.595264	H_WT
KMKDT(1)DSEEELK	Signalling	signalling.calcium	AT5G21274	30.3	Y	1.06021	-0.245176	0.453795	-1.26883	0.0275565	H_WT	H_WT	H_WT	0.594964	H_WT
S(0.95)AS(0.05)TVS(1)ITANTAAATR			AT5G04990	35.1	N	1.22396	-0.993865	0.378755	-0.608851	0.00186109	H_WT	H_WT	H_WT	0.594213	H_WT
IIGVDFNS(1)KRFDQAK			AT1G77120	5.3	N	0.965916	-1.15651	0.691674	-0.501084	0.000336006	H_WT	H_WT	H_WT	0.593315	H_WT
VLS(0.999)PYS(0.001)LPASLLHSER	Cell wall	cell wall.cell wall proteins	AT2G46630	10.5	Y	1.25046	-0.742005	0.360791	-0.86925	0.0419172	H_WT	H_WT	H_WT	0.593027	H_WT
SLVDYDDS(0.993)S(0.135)S(0.872)DDDVLAAEEKPLPQTQK			AT5G13470	35.2	N	0.3623	-0.788687	1.25142	-0.825028	0.0372171	H_WT	H_WT	H_WT	0.592644	H_WT
SNGYGDDGYDFDGS(1)DDEIATLK			AT1G70770	35.2	N	0.436992	-0.0377853	0.968285	-1.36749	0.04922	H_WT	H_WT	H_WT	0.591342	H_WT
S(0.001)GRT(0.004)S(0.996)EPNS(1)EDEAAGVGK			AT2G27100	27.3	N	0.511684	-1.13998	1.10195	-0.473655	0.0244281	H_WT	H_WT	H_WT	0.590713	H_WT
SLAGAAS(1)KS(1)FRDVFAPPTDDVFGR			AT2G36380	34.16	N	1.2563	-0.76773	0.352763	-0.841337	0.00768602	H_WT	H_WT	H_WT	0.589955	H_WT
ELKFDDGS(1)DS(1)DDAK			AT5G47480	35.2	N	0.515963	-1.14874	1.09548	-0.462711	0.0218212	H_WT	H_WT	H_WT	0.586926	H_WT
IELQSQS(1)WPMQQS(0.001)FS(0.998)PEKENGQT(0.002)GAR			AT4G38470	29.4	N	1.26079	-0.812373	0.345845	-0.794261	0.0271462	H_WT	H_WT	H_WT	0.586838	H_WT
IDYQQYEFS(1)DS(1)DKEATGLAK			AT1G18950	29.1	N	0.703264	0.194481	0.567155	-1.4649	0.0119524	H_WT	H_WT	H_WT	0.586262	H_WT
S(1)FDSHLNFPR			AT1G76980	35.2	N	1.26121	-0.873455	0.340564	-0.728317	0.0367331	H_WT	H_WT	H_WT	0.5831	H_WT
ASGAGPNSLVS(1)PQR	Signalling	signalling.in sugar and nutrient physiology	AT5G63270	30.1	Y	1.25692	-0.682353	0.341005	-0.91557	0.00913712	H_WT	H_WT	H_WT	0.582459	H_WT
VSS(0.144)S(0.856)PVS(0.962)PS(0.03)KET(0.008)DRK			AT1G25530	34.3	N	0.38421	-0.0882856	1.03542	-1.33135	0.0333554	H_WT	H_WT	H_WT	0.582316	H_WT
S(1)HHGFEPPVIAK	Signalling	signalling.receptor kinases	AT1G51800	30.2	Y	1.06603	-1.13874	0.567495	-0.494787	0.0018804	H_WT	H_WT	H_WT	0.579925	H_WT
TGQGYS(1)GPSL	Signalling	signalling.receptor kinases	AT3G24550	30.2	Y	1.27191	-0.768611	0.3249	-0.828201	0.000507168	H_WT	H_WT	H_WT	0.576747	H_WT
EDNATIANES(0.227)RS(0.773)PES(1)VSAVSVVSNR			AT2G34680	17.2	N	0.738913	-1.2021	0.903042	-0.439853	0.0216801	H_WT	H_WT	H_WT	0.576082	H_WT
MEEERDHNAS(1)ESSLPSLSK			AT5G63600	16.8	N	0.866913	-1.20038	0.779902	-0.446437	0.000428849	H_WT	H_WT	H_WT	0.573342	H_WT
IHGHGDSSSLS(1)DS(1)DDDKK			AT5G41600	35.1	N	1.14398	-0.277802	0.353996	-1.22017	0.0278751	H_WT	H_WT	H_WT	0.569124	H_WT
IELQSQSWPMQQSFS(1)PEKENGQTGAR			AT4G38470	29.4	N	1.28035	-0.742751	0.30762	-0.845219	0.00405596	H_WT	H_WT	H_WT	0.56765	H_WT
TGGKPGS(1)PGKS(0.001)S(0.999)EGHVK	Signalling	signalling.in sugar and nutrient physiology	AT5G55850	30.1	Y	0.334449	0.0745219	0.978511	-1.38748	0.00179824	H_WT	H_WT	H_WT	0.565943	H_WT
GAIPALPS(1)DAEVR	Major CHO metabolism	major CHO metabolism.degradation	AT2G31390	2.2	Y	1.27574	-0.904373	0.307084	-0.678451	0.00394039	H_WT	H_WT	H_WT	0.565188	H_WT
RPQT(1)PETRPR			AT2G20960	35.1	N	1.24468	-1.03765	0.31637	-0.523402	0.00427637	H_WT	H_WT	H_WT	0.563375	H_WT
RPDTESAEHS(1)PAQDEPHK			AT5G58040	27.1	N	0.351006	0.298844	0.810049	-1.4599	0.00651694	H_WT	H_WT	H_WT	0.562767	H_WT
VLSHAVS(1)ES(1)DVS(1)VHSTFASR			AT5G17330	13.1	N	1.25149	-1.02799	0.307786	-0.531293	0.00318688	H_WT	H_WT	H_WT	0.559824	H_WT
S(1)LIQQVNDNHQSR	Signalling	signalling.light	AT2G40080	30.11	Y	0.934636	-1.2037	0.700823	-0.431763	0.00411346	H_WT	H_WT	H_WT	0.559696	H_WT
SES(1)LGHRS(1)DVS(1)S(1)PEAK	Cell wall	cell wall.cell wall proteins	AT3G48530	10.5	Y	0.919487	-1.20731	0.716415	-0.428588	0.00415824	H_WT	H_WT	H_WT	0.559224	H_WT
RAHS(1)EAQLHNVNQEETK			AT2G17150	27.3	N	1.27322	-0.950387	0.298778	-0.621613	0.0274863	H_WT	H_WT	H_WT	0.559035	H_WT
VVVIEEEEEEDDES(1)S(1)EHGAIVLR	Signalling	signalling.calcium	AT5G62390	30.3	Y	1.29111	-0.802539	0.289391	-0.777961	0.0114137	H_WT	H_WT	H_WT	0.557776	H_WT
SYT(1)PS(1)PPR			AT1G55310	27.1	N	0.72042	-1.22398	0.906027	-0.402464	0.0390801	H_WT	H_WT	H_WT	0.557569	H_WT
LNIDTDSS(0.013)S(0.987)PQNIIS(1)PK	N-metabolism	N-metabolism.ammonia metabolism	AT3G53180	12.2	Y	1.04085	-1.17692	0.579035	-0.442969	0.00293761	H_WT	H_WT	H_WT	0.555118	H_WT
AS(1)PEEMGDDASEIPS(1)PPK			AT5G19910	27.3	N	0.271336	-0.277378	1.19663	-1.19059	0.00722244	H_WT	H_WT	H_WT	0.553308	H_WT
WYLTGERNS(1)PR			AT1G32090	20.2	N	1.20337	-1.09514	0.36224	-0.470467	0.00384757	H_WT	H_WT	H_WT	0.550687	H_WT
NQVQSVEFQT(1)PT(0.001)S(0.063)S(0.926)PGS(0.01)WFHGHER			AT5G23980	15.1	N	1.29858	-0.777404	0.274911	-0.796088	0.00778165	H_WT	H_WT	H_WT	0.549592	H_WT
S(1)LEFPEPT(0.421)S(0.579)FR			AT4G08500	30.6	N	1.26827	-0.515514	0.272619	-1.02538	0.0148595	H_WT	H_WT	H_WT	0.544629	H_WT
GS(1)DTEAEKSIQKEK			AT5G08180	29.2	N	1.1316	-1.14727	0.456795	-0.441119	0.00998633	H_WT	H_WT	H_WT	0.543453	H_WT
MNDLLSGS(1)FKTSVADGS(0.078)S(0.918)PPHS(0.004)HNIEMSK			AT3G52400	31.4	N	0.768113	-1.24013	0.852722	-0.380701	0.000591387	H_WT	H_WT	H_WT	0.542374	H_WT
TSEEGSQS(1)PEQVKDLGS(0.016)AS(0.984)PPVARPVR			AT4G13350	30.5	N	0.236581	0.0218549	1.07705	-1.33548	0.0123208	H_WT	H_WT	H_WT	0.542304	H_WT
S(0.002)NGS(0.998)EPES(1)PVS(0.996)PLLT(0.003)S(0.001)DPKNER			AT3G55320	34.16	N	1.11045	-0.0914882	0.277725	-1.29669	0.0201371	H_WT	H_WT	H_WT	0.538679	H_WT
YGDRS(0.001)S(0.999)PGGRS(1)PGFETGSR			AT4G13350	30.5	N	1.27161	-1.03325	0.259623	-0.497992	0.00296937	H_WT	H_WT	H_WT	0.534783	H_WT
AS(0.005)S(0.995)PSPNILLK			AT5G52830	27.3	N	1.25609	-0.418062	0.250438	-1.08846	0.00369495	H_WT	H_WT	H_WT	0.532176	H_WT
LPLEDEGGEGGEGGEVGEGGGGEGGPPPAT(0.019)S(0.015)S(0.071)S(0.878)PPS(0.018)GAGQGQLR			AT1G76500	27.3	N	0.212709	-0.254337	1.22273	-1.1811	0.035393	H_WT	H_WT	H_WT	0.530843	H_WT
S(1)PPPY(0.002)RT(0.998)PDRR			AT4G38550	35.2	N	0.402009	-1.21619	1.12397	-0.309785	0.0325596	H_WT	H_WT	H_WT	0.526588	H_WT
QAVKIELGLS(1)S(1)DEDEK			AT1G06210	31.4	N	0.411459	-1.21972	1.11699	-0.30873	0.00413935	H_WT	H_WT	H_WT	0.5256	H_WT
S(1)MS(1)ELS(0.964)T(0.034)GYS(0.001)R	Major CHO metabolism	major CHO metabolism.degradation	AT1G35580	2.2	Y	0.826989	-1.25262	0.785727	-0.360098	0.00462221	H_WT	H_WT	H_WT	0.524285	H_WT
KQPS(1)YGRGNDDDDDEQR			AT5G39570	35.2	N	1.00615	0.144764	0.232138	-1.38305	0.0169434	H_WT	H_WT	H_WT	0.523264	H_WT
THLADVVPSS(0.042)S(0.936)PT(0.018)T(0.004)MEK			AT2G28290	28.1	N	1.31723	-0.839288	0.233411	-0.711352	0.0351307	H_WT	H_WT	H_WT	0.522956	H_WT
SLIGEGS(1)YGR			AT2G30740	29.4	N	1.3178	-0.696217	0.230281	-0.85186	0.0233622	H_WT	H_WT	H_WT	0.521893	H_WT
SSFQEDHS(1)NIGGPGFSR	Transport	transport.p- and v-ATPases	AT3G25610	34.1	Y	1.32284	-0.818964	0.22369	-0.727566	0.0071568	H_WT	H_WT	H_WT	0.516677	H_WT
SVEVGVTNQDPPS(0.043)Y(0.076)T(0.88)PQAR	Signalling	signalling.calcium	AT3G20410	30.3	Y	1.30995	-0.569639	0.215307	-0.955614	0.0461467	H_WT	H_WT	H_WT	0.512973	H_WT
AVLDRT(0.008)ES(0.975)S(0.037)AS(0.98)HHS(1)DEEAR			AT2G26280	28.1	N	1.32711	-0.74134	0.215861	-0.801627	0.00953606	H_WT	H_WT	H_WT	0.511965	H_WT
RDNRES(1)DDDDETSSGYR			AT4G34390	30.5	N	1.06983	0.0887657	0.18765	-1.34624	0.0269203	H_WT	H_WT	H_WT	0.510103	H_WT
S(0.008)LS(0.991)LRS(0.896)GS(0.105)LR			AT3G28860	34.16	N	1.41984	-0.774885	-0.0261356	-0.618816	0.0217214	H_WT	H_WT	I_WT	0.614368	H_WT
VTYVAPPRPPS(1)PVHEGS(1)EEGS(0.627)S(0.373)PR			AT3G60600	28.99	N	1.4173	-0.812782	-0.0303015	-0.574218	0.00874938	H_WT	H_WT	I_WT	0.614127	H_WT
SDS(1)NRETVVAAVHDLKK			AT3G07420	29.1	N	1.41637	-0.818301	-0.0293538	-0.56871	0.000909618	H_WT	H_WT	I_WT	0.613515	H_WT
SLT(0.999)QS(0.026)RS(0.486)S(0.486)Y(0.003)EER			AT3G53780	29.5	N	1.41611	-0.798058	-0.0202833	-0.597768	0.0165817	H_WT	H_WT	I_WT	0.611544	H_WT
S(0.767)S(0.232)S(0.001)NT(0.986)PS(0.011)S(0.003)S(0.001)AAAAGSIDSSAARR	Transport	transport.p- and v-ATPases	AT3G12740	34.1	Y	1.41682	-0.754599	-0.0117794	-0.650439	0.00577037	H_WT	H_WT	I_WT	0.609897	H_WT
QVQNVDRPS(0.991)PT(0.01)S(0.051)S(0.944)PT(0.003)S(0.001)SWGYNSLR			AT1G01580	15.1	N	1.40699	-0.853693	-0.0134902	-0.53981	0.0366349	H_WT	H_WT	I_WT	0.606021	H_WT
SLPDVVT(0.006)S(0.99)PT(0.005)QGLISVEEDNHSR	Signalling	signalling.light	AT3G22170	30.11	Y	1.40835	-0.57917	-0.00390501	-0.825279	0.00257074	H_WT	H_WT	I_WT	0.602816	H_WT
S(0.99)AS(0.01)TVS(0.004)IT(0.594)AS(0.402)PR			AT3G10730	35.1	N	1.41082	-0.749232	0.00788192	-0.669467	0.0171727	H_WT	H_WT	I_WT	0.602644	H_WT
S(0.529)GS(0.433)FAGT(0.038)AQSGPGAPMATGR			AT1G16860	35.1	N	1.40923	-0.712797	0.0147593	-0.711188	0.00858503	H_WT	H_WT	I_WT	0.599942	H_WT
RVEPRS(1)PS(0.992)PS(0.008)GANTTPTPV	Transport	transport.ammonium	AT4G13510	34.5	Y	1.3941	-0.910168	-0.00641491	-0.477521	0.0329267	H_WT	H_WT	I_WT	0.598937	H_WT
FGLGS(0.035)S(0.965)PK			AT3G10980	20.0	N	1.30061	-0.0387547	-0.125563	-1.13629	0.0380841	H_WT	H_WT	I_WT	0.592492	H_WT
ELYEIAS(0.999)PNYT(0.001)GK			AT4G19880	26.9	N	1.38908	-0.892622	0.0260246	-0.522487	0.0312811	H_WT	H_WT	I_WT	0.589025	H_WT
TVS(0.999)S(0.001)SGYHTLR	Signalling	signalling.receptor kinases	AT5G24010	30.2	Y	1.2932	-0.0437644	-0.102612	-1.14682	0.0176101	H_WT	H_WT	I_WT	0.586913	H_WT
NHS(0.984)PS(0.016)KDSSSYGDQITDSGR			AT5G13950	35.2	N	1.33037	-0.186749	-0.05156	-1.09206	0.04971	H_WT	H_WT	I_WT	0.58606	H_WT
LST(1)LEKEHKDALER	Signalling	signalling.calcium	AT5G37710	30.3	Y	1.31102	-0.130853	-0.0573109	-1.12286	0.0154885	H_WT	H_WT	I_WT	0.58243	H_WT
NQVQSVEFQT(1)PTS(0.035)S(0.945)PGS(0.019)WFHGHER			AT5G23980	15.1	N	1.39204	-0.728337	0.0627883	-0.726496	0.0241978	H_WT	H_WT	I_WT	0.578984	H_WT
TTQQPEKPGSVNS(1)QPPPWR	Signalling	signalling.calcium	AT3G20410	30.3	Y	1.38605	-0.762789	0.0774553	-0.70072	0.00503747	H_WT	H_WT	I_WT	0.57187	H_WT
SNPLST(0.006)S(0.989)DPNS(0.005)AQIFFGK			AT3G03520	11.9	N	1.37566	-0.860596	0.084721	-0.599789	0.0260677	H_WT	H_WT	I_WT	0.565638	H_WT
VSS(1)AGLRTESVLQR	Signalling	signalling.calcium	AT5G04870	30.3	Y	1.37943	-0.709954	0.0948082	-0.764289	0.00195869	H_WT	H_WT	I_WT	0.562535	H_WT
SINSES(1)DS(0.939)DS(0.062)DFPHENQQGNPGLGK	Major CHO metabolism	major CHO metabolism.degradation	AT5G17523	2.2	Y	1.37756	-0.683674	0.0970038	-0.79089	0.0382788	H_WT	H_WT	I_WT	0.560626	H_WT
WVSSITEQQS(1)PSDVFDPELTR	Signalling	signalling.receptor kinases	AT5G16590	30.2	Y	1.37737	-0.710896	0.100001	-0.766474	0.00350342	H_WT	H_WT	I_WT	0.559749	H_WT
SNS(1)DGRDAFVFLNNSNDK			AT1G23710	35.2	N	1.36834	-0.569713	0.0927	-0.891331	0.0115217	H_WT	H_WT	I_WT	0.557909	H_WT
QVQNVDRPS(1)PT(0.407)S(0.299)S(0.294)PTSSWGYNSLR			AT1G01580	15.1	N	1.37337	-0.780869	0.109064	-0.701568	0.0111771	H_WT	H_WT	I_WT	0.55514	H_WT
ALISSHS(1)PKR			AT1G29280	27.3	N	1.3578	-0.734671	0.148046	-0.771177	0.00237332	H_WT	H_WT	I_WT	0.531819	H_WT
ADANENS(1)EES(0.985)AHAT(0.015)PYSSDASGEIR			AT2G23140	29.5	N	1.34706	-0.613743	0.1529	-0.886215	0.00344922	H_WT	H_WT	I_WT	0.525468	H_WT
QES(1)DGEEPVSLSQQPK			AT1G76380	27.3	N	1.3479	-0.745316	0.170989	-0.773577	0.0271462	H_WT	H_WT	I_WT	0.516911	H_WT
YSS(1)PS(0.008)S(0.992)PPPSFYRK			AT3G47210	35.2	N	1.33975	-0.82834	0.184827	-0.696241	0.00101887	H_WT	H_WT	I_WT	0.507815	H_WT
SSLHSLPQTTIES(0.995)PPDS(0.67)PT(0.235)LS(0.087)S(0.049)IPDS(0.367)HGS(0.275)S(0.25)PHT(0.066)IIPT(0.002)PS(0.002)VAK			AT5G40300	35.1	N	1.33692	-0.841049	0.189282	-0.685158	0.0249324	H_WT	H_WT	I_WT	0.504717	H_WT
GLDIETPSHYT(1)V	Transport	transport.p- and v-ATPases	AT4G30190	34.1	Y	1.29628	-1.04156	0.19073	-0.445448	0.000728908	H_WT	H_WT	I_WT	0.501255	H_WT
SIS(1)IESPRQPK			AT3G62700	34.16	N	1.29845	-1.02868	0.196379	-0.466149	0.00261302	H_WT	H_WT	I_WT	0.498213	H_WT
S(0.005)KPS(0.197)S(0.798)PIHGHVGGR			AT1G33470	27.4	N	1.01262	0.262437	-1.37673	0.101669	0.0182595	I_WT	I_WT	A_WT	0.595486	I_WT
SEEQEEGSYRKPS(1)YGR			AT5G39570	35.2	N	0.987047	0.388043	-1.36935	-0.00573788	0.0131373	I_WT	I_WT	A_WT	0.590125	I_WT
S(0.969)IS(0.031)GAAVGSGR			AT5G20060	11.9	N	1.1318	-0.0504167	-1.29295	0.211569	0.0324742	I_WT	I_WT	A_WT	0.547794	I_WT
RVDAGGASSVAPPPPPPT(0.004)NVES(0.996)GGEEVAVK			AT1G48620	28.1	N	1.08185	0.458962	-1.23511	-0.305701	0.0384156	I_WT	I_WT	A_WT	0.504437	I_WT
AATLLS(0.005)LGS(0.995)HQR			AT1G08720	30.6	N	0.408425	1.05045	-0.152546	-1.30632	0.014338	I_WT	I_WT	E_WT	0.585035	I_WT
SLLPMPGAAS(1)PHKPVLVGDLK			AT5G23880	27.1	N	0.517375	1.09047	-0.44993	-1.15791	0.0423998	I_WT	I_WT	E_WT	0.574832	I_WT
S(0.009)IHPPPAFGS(0.996)S(0.995)PNLEALALAASLSQDEDADNS(0.996)VHNNS(0.004)LYSR			AT4G38470	29.4	N	0.679164	1.03446	-0.843415	-0.870213	0.00412791	I_WT	I_WT	E_WT	0.535421	I_WT
HHESEYGTT(0.001)HS(0.999)EDRS(1)PR	Signalling	signalling.calcium	AT1G20760	30.3	Y	0.642382	1.04226	-1.04484	-0.639801	0.0131794	I_WT	I_WT	E_WT	0.504873	I_WT
QLS(1)IHDNR			AT1G59610	26.17	N	1.49861	-0.449267	-0.554433	-0.494908	0.00561747	I_WT	I_WT	I_WT	0.692116	I_WT
S(0.009)DS(0.991)DKELENQIIEAGEK			AT4G31880	35.2	N	1.4972	-0.412987	-0.548126	-0.536088	0.0321176	I_WT	I_WT	I_WT	0.691502	I_WT
DNLTLWTSDLNEEGDERT(1)KGADEPQDEN			AT1G22300	30.7	N	1.49326	-0.40399	-0.627495	-0.461771	0.0192328	I_WT	I_WT	I_WT	0.691385	I_WT
RVEPRS(0.979)PS(0.803)PS(0.218)GANT(0.029)T(0.96)PT(0.011)PV	Transport	transport.ammonium	AT4G13510	34.5	Y	1.49849	-0.437044	-0.520583	-0.540858	0.0150841	I_WT	I_WT	I_WT	0.691293	I_WT
SGS(1)FSVDSSATHQR	Transport	transport.p- and v-ATPases	AT1G59820	34.1	Y	1.49352	-0.368173	-0.580555	-0.544792	0.00678766	I_WT	I_WT	I_WT	0.690915	I_WT
VDS(1)EGVLCGANFK			AT4G27450	17.2	N	1.49783	-0.427801	-0.512512	-0.557516	0.0485476	I_WT	I_WT	I_WT	0.690837	I_WT
WDGGNDS(0.763)S(0.229)RHS(0.005)S(0.002)S(0.001)S(0.001)SGNYR			AT5G50380	31.4	N	1.49866	-0.550017	-0.501921	-0.446725	0.0307329	I_WT	I_WT	I_WT	0.690564	I_WT
YGS(0.995)T(0.005)DHDNLSSGK			AT5G11710	35.1	N	1.49688	-0.562249	-0.524108	-0.410526	0.00531523	I_WT	I_WT	I_WT	0.690447	I_WT
KRS(1)APTTPLR			AT5G65690	6.4	N	1.49859	-0.554234	-0.49608	-0.448278	0.0308101	I_WT	I_WT	I_WT	0.690358	I_WT
RVS(0.987)T(0.013)GS(1)AS(0.062)S(0.938)LLGTTR			AT5G06560	35.2	N	1.49133	-0.346669	-0.590122	-0.554539	0.00646686	I_WT	I_WT	I_WT	0.69033	I_WT
LEIS(0.001)AIS(0.533)MKMGFY(0.466)LLWID			AT1G20490	11.1	N	1.49681	-0.420364	-0.496352	-0.580089	0.0141182	I_WT	I_WT	I_WT	0.689976	I_WT
DYEDPPPT(1)PFFDAEELTK	Transport	transport.Major Intrinsic Proteins	AT2G37180	34.19	Y	1.48587	-0.315216	-0.646968	-0.523689	0.00328129	I_WT	I_WT	I_WT	0.689874	I_WT
MKS(1)ENVFR			AT3G22320	27.2	N	1.4951	-0.58722	-0.516086	-0.391795	0.00314878	I_WT	I_WT	I_WT	0.68943	I_WT
HPEYFADS(1)PSTGMDPATRDE			AT4G31720	27.2	N	1.49674	-0.432387	-0.475574	-0.588775	0.00443511	I_WT	I_WT	I_WT	0.689335	I_WT
QGS(1)FHVGFPEPEAER			AT5G47730	29.3	N	1.4962	-0.423372	-0.478612	-0.594211	0.0485372	I_WT	I_WT	I_WT	0.689198	I_WT
S(0.004)RS(0.955)S(0.023)S(0.009)S(0.009)AAFSS(0.052)S(0.129)AS(0.774)S(0.045)RR			AT1G10140	35.2	N	1.49887	-0.517886	-0.44557	-0.535409	0.0256676	I_WT	I_WT	I_WT	0.68907	I_WT
AS(0.002)FPHPGS(0.999)VT(0.999)VCEINR			AT3G56900	35.1	N	1.48789	-0.364791	-0.667419	-0.455685	0.0157717	I_WT	I_WT	I_WT	0.68897	I_WT
KGDS(1)DLS(1)NEEVHLK			AT2G30740	29.4	N	1.49781	-0.575587	-0.461558	-0.46067	0.0104642	I_WT	I_WT	I_WT	0.688898	I_WT
QYEDVEDEEEIGS(1)DDDLTR			AT5G14050	29.2	N	1.4836	-0.318948	-0.67982	-0.484828	0.00449159	I_WT	I_WT	I_WT	0.688761	I_WT
S(0.008)RS(0.992)PAPYNTHER			AT2G20950	35.2	N	1.49831	-0.502763	-0.439653	-0.55589	0.00693313	I_WT	I_WT	I_WT	0.688712	I_WT
T(0.005)AS(0.994)QT(0.001)AHLAAGR			AT4G25770	35.2	N	1.49494	-0.569241	-0.542411	-0.383288	0.0241978	I_WT	I_WT	I_WT	0.688712	I_WT
IES(1)NRHQVNNVSVTK			AT3G05050	29.4	N	1.49689	-0.461689	-0.445643	-0.589554	0.0190976	I_WT	I_WT	I_WT	0.688407	I_WT
PSLQRQGS(1)K			AT3G47780	34.16	N	1.49754	-0.510494	-0.424062	-0.562982	0.0156411	I_WT	I_WT	I_WT	0.687823	I_WT
KYGPDGT(0.087)VVALS(0.907)PKPIS(0.003)S(0.003)APAPSHLPPPSSHVIDFSASEK			AT4G12080	27.3	N	1.49529	-0.447816	-0.437266	-0.610212	0.00416247	I_WT	I_WT	I_WT	0.687432	I_WT
RAHS(1)EVQFR			AT2G40620	27.3	N	1.49728	-0.570775	-0.42341	-0.503092	0.00498302	I_WT	I_WT	I_WT	0.687387	I_WT
NS(0.023)S(0.974)KDDADRET(0.002)LEAEHTTLVTPHH			AT2G14045	35.2	N	1.47571	-0.249727	-0.677851	-0.548128	0.020053	I_WT	I_WT	I_WT	0.687235	I_WT
S(1)YAVTTSTPIL			AT1G10140	35.2	N	1.48768	-0.325173	-0.529543	-0.632967	0.00586236	I_WT	I_WT	I_WT	0.687076	I_WT
ASELPMS(1)PHLEQIHGEIR			AT1G48240	29.3	N	1.49278	-0.602794	-0.523112	-0.366875	0.00969507	I_WT	I_WT	I_WT	0.687043	I_WT
ILAATQNWEES(0.023)S(0.968)Y(0.01)	Signalling	signalling.receptor kinases	AT2G23770	30.2	Y	1.49106	-0.450819	-0.647491	-0.392751	0.00886605	I_WT	I_WT	I_WT	0.686999	I_WT
GQS(1)S(1)REGDVELGEQQGGDQGLEDFFK			AT5G08080	31.4	N	1.4818	-0.274486	-0.596513	-0.610806	0.00791579	I_WT	I_WT	I_WT	0.686889	I_WT
T(0.001)LS(0.948)T(0.051)ARDPT(0.001)APAGETDPNLHAR			AT3G58460	29.5	N	1.49277	-0.589567	-0.541466	-0.361739	0.0252487	I_WT	I_WT	I_WT	0.686626	I_WT
NKSDLDLQHS(0.344)DS(0.656)R			AT2G22560	29.4	N	1.4697	-0.21419	-0.682241	-0.573273	0.0258537	I_WT	I_WT	I_WT	0.685374	I_WT
GPLQHT(0.006)QS(0.988)MS(0.005)GLK			AT1G24267	35.2	N	1.49166	-0.645218	-0.437598	-0.408844	0.0431682	I_WT	I_WT	I_WT	0.68526	I_WT
LS(0.002)T(0.983)GLS(0.015)PNPATTKPQSK			AT1G28380	35.2	N	1.49333	-0.463743	-0.40327	-0.626319	0.00759155	I_WT	I_WT	I_WT	0.685252	I_WT
MDREETSDNIDNIANNS(1)GS(1)EGK			AT4G22810	27.3	N	1.48999	-0.390931	-0.441977	-0.657083	0.00298145	I_WT	I_WT	I_WT	0.68524	I_WT
AMGTS(1)YTETELNR	Signalling	signalling.calcium	AT1G18210	30.3	Y	1.48917	-0.377128	-0.451572	-0.660472	0.00377471	I_WT	I_WT	I_WT	0.685213	I_WT
AEEGNVEEKVKVEEIEVNT(1)DNK			AT3G55340	27.4	N	1.49385	-0.499346	-0.386435	-0.608066	0.00409402	I_WT	I_WT	I_WT	0.68477	I_WT
NAS(1)AASDISSISSR			AT5G52882	35.1	N	1.47311	-0.224574	-0.618009	-0.63053	0.0152037	I_WT	I_WT	I_WT	0.684433	I_WT
SLS(1)LRS(0.879)GS(0.121)LR			AT3G28860	34.16	N	1.48844	-0.668757	-0.436117	-0.383563	0.013539	I_WT	I_WT	I_WT	0.6838	I_WT
DRDADIDPNEHS(0.929)S(0.071)AGK			AT2G45430	28.99	N	1.49383	-0.564586	-0.369818	-0.559424	0.0172065	I_WT	I_WT	I_WT	0.6838	I_WT
S(1)KEVS(1)EEGKTHHGK	Transport	transport.Major Intrinsic Proteins	AT4G35100	34.19	Y	1.47579	-0.304231	-0.732765	-0.438795	0.0492892	I_WT	I_WT	I_WT	0.68372	I_WT
DRNS(1)PESAIISAIDR			AT5G14540	27.3	N	1.46447	-0.186158	-0.681674	-0.596642	0.00275141	I_WT	I_WT	I_WT	0.683642	I_WT
QNPLAS(1)PAPS(0.95)Y(0.006)S(0.044)QPQR	Signalling	signalling.calcium	AT2G43680	30.3	Y	1.45863	-0.166888	-0.717415	-0.57433	0.0104642	I_WT	I_WT	I_WT	0.682931	I_WT
AAS(1)PIRS(0.25)DS(0.75)FQAR			AT4G06534	35.2	N	1.49249	-0.613312	-0.369446	-0.509733	0.0262393	I_WT	I_WT	I_WT	0.682923	I_WT
VGPDVPSSADPTSQPS(1)PA	Signalling	signalling.receptor kinases	AT4G36180	30.2	Y	1.49175	-0.503715	-0.36587	-0.622165	0.00567563	I_WT	I_WT	I_WT	0.682904	I_WT
FSADRVDAQDNS(0.179)S(0.821)EAR			AT2G45140	29.3	N	1.47864	-0.277446	-0.513357	-0.687835	0.00687594	I_WT	I_WT	I_WT	0.682843	I_WT
S(0.999)ET(0.001)SLLIPK			AT3G21520	35.2	N	1.48652	-0.383288	-0.419757	-0.683478	0.0040629	I_WT	I_WT	I_WT	0.682841	I_WT
T(0.001)GS(0.999)YEALPTNNADSNHIQMK			AT5G13890	35.2	N	1.48591	-0.373562	-0.426016	-0.686328	0.00817367	I_WT	I_WT	I_WT	0.682818	I_WT
S(1)FADIFQADMGHPVVQQPS(1)RPAS(1)R			AT2G29140	35.1	N	1.48578	-0.371789	-0.427123	-0.68687	0.0151548	I_WT	I_WT	I_WT	0.682804	I_WT
EYGYRDDDRNS(1)R			AT2G43160	35.1	N	1.49191	-0.517839	-0.361226	-0.612841	0.00664136	I_WT	I_WT	I_WT	0.682736	I_WT
S(1)FADIFQADMGHGHPVAQQPS(1)RPAS(1)R			AT2G29200	35.1	N	1.48802	-0.674265	-0.411737	-0.402022	0.0242092	I_WT	I_WT	I_WT	0.682646	I_WT
S(0.037)LT(0.963)MPAAVS(1)PGTPTTPTTPTTPR			AT1G28330	33.99	N	1.48801	-0.553099	-0.613874	-0.321037	0.0203229	I_WT	I_WT	I_WT	0.681744	I_WT
DGSASGVSGTSGPT(0.018)T(0.981)PVSSETMLQSVSASLASLTR			AT5G65690	6.4	N	1.48263	-0.359205	-0.417287	-0.706143	0.00817607	I_WT	I_WT	I_WT	0.68095	I_WT
IAEENIS(1)PVK			AT1G75260	35.1	N	1.48599	-0.687901	-0.389801	-0.408283	0.0231022	I_WT	I_WT	I_WT	0.680787	I_WT
MFEQALVLFPEGS(1)PNRWER			AT5G04760	27.3	N	1.47575	-0.28305	-0.472288	-0.720411	0.0432052	I_WT	I_WT	I_WT	0.6801	I_WT
HGEPLKKS(0.014)S(0.984)GPQS(0.001)GGVT(0.001)R			AT1G78880	35.1	N	1.48928	-0.548891	-0.331279	-0.609111	0.00522647	I_WT	I_WT	I_WT	0.679955	I_WT
S(1)VDESFANSFSPR			AT1G61560	20.1	N	1.4698	-0.298155	-0.765302	-0.406339	0.00711721	I_WT	I_WT	I_WT	0.679919	I_WT
SLS(1)FASR			AT1G09090	20.1	N	1.46463	-0.262399	-0.779041	-0.423193	0.00305276	I_WT	I_WT	I_WT	0.679096	I_WT
IS(1)GFGLKVPSPELER	Transport	transport.potassium	AT4G33530	34.15	Y	1.45077	-0.12444	-0.673631	-0.652697	0.0290958	I_WT	I_WT	I_WT	0.679007	I_WT
SSS(1)WSFDEK			AT1G64110	29.5	N	1.48631	-0.505763	-0.325451	-0.6551	0.0496756	I_WT	I_WT	I_WT	0.678309	I_WT
AEKTEIFSSPSS(1)PPPSFYMVDKTGK			AT3G47210	35.2	N	1.48467	-0.467025	-0.335851	-0.681795	0.0171938	I_WT	I_WT	I_WT	0.678061	I_WT
KSAAKDS(0.069)ET(0.931)DLCLMIAK			AT5G06910	20.2	N	1.48407	-0.590462	-0.604307	-0.289303	0.049942	I_WT	I_WT	I_WT	0.678027	I_WT
T(0.199)GGS(0.24)S(0.791)S(0.77)PVS(1)PPPAMIGR			AT2G46020	27.3	N	1.48001	-0.723402	-0.38318	-0.373424	0.0179758	I_WT	I_WT	I_WT	0.677862	I_WT
IPS(0.999)PPIY(0.001)YPTEYQFIDNR			AT4G25880	35.1	N	1.48708	-0.61227	-0.312745	-0.562062	0.0312718	I_WT	I_WT	I_WT	0.677705	I_WT
HRLS(0.709)S(0.291)QGLLS(1)PIPSR			AT2G39130	34.3	N	1.48313	-0.61531	-0.584199	-0.283619	0.0206027	I_WT	I_WT	I_WT	0.677295	I_WT
NLYDLQELLDTTIIQNS(1)GNLK	Signalling	signalling.receptor kinases	AT5G49770	30.2	Y	1.46689	-0.30951	-0.782	-0.375381	0.00341253	I_WT	I_WT	I_WT	0.677111	I_WT
RS(0.016)S(0.984)PAPASGGDADGEAGQQNHVK			AT5G15130	27.3	N	1.45965	-0.178481	-0.548753	-0.732417	0.00100629	I_WT	I_WT	I_WT	0.677081	I_WT
TTATNTGGTTT(0.999)PAITTTAAK			AT4G36750	11.8	N	1.47347	-0.381929	-0.754683	-0.336857	0.00595467	I_WT	I_WT	I_WT	0.67699	I_WT
SSKAS(1)LKIEGVK	Signalling	signalling.receptor kinases	AT1G06840	30.2	Y	1.47961	-0.476257	-0.702411	-0.300938	0.0184372	I_WT	I_WT	I_WT	0.676901	I_WT
YRT(0.184)S(0.863)PS(0.951)PDRS(0.001)PYR			AT4G32420	31.3	N	1.48609	-0.602439	-0.303646	-0.580004	0.0131114	I_WT	I_WT	I_WT	0.676788	I_WT
AQFLEKAT(0.733)S(0.262)ALS(0.005)EAK			AT2G30930	35.2	N	1.47727	-0.730222	-0.425461	-0.321591	0.00923427	I_WT	I_WT	I_WT	0.676277	I_WT
HRLS(0.999)FS(0.001)NEK			AT1G77130	10.3	N	1.47369	-0.324674	-0.397417	-0.751595	0.0117601	I_WT	I_WT	I_WT	0.675999	I_WT
SFS(1)ASHSQYSVR			AT4G37700	35.2	N	1.48468	-0.593626	-0.293297	-0.597757	0.00333876	I_WT	I_WT	I_WT	0.675542	I_WT
RYEIVNGVVEVEGAAEEVKS(1)EQGEDK			AT2G19480	28.1	N	1.45522	-0.162708	-0.544838	-0.747673	0.0453573	I_WT	I_WT	I_WT	0.675368	I_WT
TKS(1)DKWVDPIR			AT1G76980	35.2	N	1.44937	-0.19679	-0.821368	-0.431215	0.00827772	I_WT	I_WT	I_WT	0.674648	I_WT
SHPS(1)HFHL			AT3G45600	33.99	N	1.47471	-0.371466	-0.353292	-0.749952	0.00896954	I_WT	I_WT	I_WT	0.674271	I_WT
SEEAYEETQES(0.001)S(0.031)QS(0.968)PRPVPK			AT2G46860	23.4	N	1.47165	-0.416528	-0.755712	-0.299412	0.0254836	I_WT	I_WT	I_WT	0.673792	I_WT
DTSRNPTSTTISSSSNHSLLPS(0.009)IS(0.99)NLANR	Signalling	signalling.receptor kinases	AT1G66880	30.2	Y	1.43195	-0.0565459	-0.672821	-0.702586	0.0213456	I_WT	I_WT	I_WT	0.673428	I_WT
KDGT(0.026)S(0.973)PTVKPAASVSGGVETVK			AT1G48620	28.1	N	1.47329	-0.450621	-0.738754	-0.283913	0.0317275	I_WT	I_WT	I_WT	0.673284	I_WT
DIDFHAPVSTNTHNVEALPLPAPT(0.048)PS(0.967)LS(0.986)PPPPPK			AT1G73150	27.3	N	1.47037	-0.334673	-0.366475	-0.769222	0.0279662	I_WT	I_WT	I_WT	0.672979	I_WT
AS(1)GGGEADKSLEIGSGTADPK			AT3G63260	29.4	N	1.47061	-0.748091	-0.452463	-0.270059	0.00522454	I_WT	I_WT	I_WT	0.671584	I_WT
RES(1)VKDDEEEYK			AT3G49601	35.2	N	1.47284	-0.481334	-0.727599	-0.263911	0.0232055	I_WT	I_WT	I_WT	0.67157	I_WT
VYS(1)DDERS(1)DHGVQAGYR			AT2G01190	35.1	N	1.47351	-0.496157	-0.717803	-0.259547	0.0305198	I_WT	I_WT	I_WT	0.671452	I_WT
S(1)LPT(0.02)T(0.974)PT(0.007)RPGFMNIWENGLEEEPAMER			AT2G19810	27.3	N	1.47488	-0.680075	-0.549673	-0.245131	0.0147609	I_WT	I_WT	I_WT	0.670889	I_WT
VLERLNS(1)DLQK			AT1G03080	29.4	N	1.4711	-0.736536	-0.475855	-0.258712	0.00433558	I_WT	I_WT	I_WT	0.670729	I_WT
QNS(1)ETLYYADDEDGNR			AT2G14835	29.5	N	1.47699	-0.511363	-0.269763	-0.695866	0.0486821	I_WT	I_WT	I_WT	0.670474	I_WT
DFGS(1)MNMDELLK			AT3G19290	17.1	N	1.4695	-0.77291	-0.331353	-0.365233	0.00602364	I_WT	I_WT	I_WT	0.670373	I_WT
YLDPDFSEPDPELLTES(0.001)FPS(0.999)PR			AT5G18130	35.2	N	1.45081	-0.260544	-0.838946	-0.351323	0.0196014	I_WT	I_WT	I_WT	0.67025	I_WT
TLDQFYSRDS(0.008)T(0.59)S(0.401)	Transport	transport.p- and v-ATPases	AT1G76030	34.1	Y	1.46743	-0.345344	-0.33983	-0.782251	0.00658423	I_WT	I_WT	I_WT	0.670172	I_WT
TSS(1)AANLFTGSTR			AT1G71860	29.4	N	1.47448	-0.625385	-0.617336	-0.231755	0.0416772	I_WT	I_WT	I_WT	0.669438	I_WT
SDAALFTLEEGS(0.68)S(0.32)PVQNPSTAAEDSR	Cell	cell.organisation	AT5G65460	31.1	Y	1.47278	-0.744404	-0.288366	-0.440015	0.0159288	I_WT	I_WT	I_WT	0.669384	I_WT
YRT(0.6)S(0.413)PS(0.986)PDRS(0.001)PYR			AT4G32420	31.3	N	1.4709	-0.758942	-0.296703	-0.415253	0.0091795	I_WT	I_WT	I_WT	0.669096	I_WT
HLPVGS(0.837)T(0.17)DS(0.993)LEELALGFGSNPPPR	Signalling	signalling.receptor kinases	AT1G51790	30.2	Y	1.47018	-0.411304	-0.296191	-0.762681	0.0374026	I_WT	I_WT	I_WT	0.66878	I_WT
TPS(0.983)FS(0.016)RIDGLLPVDNK			AT4G17140	35.1	N	1.46646	-0.362986	-0.3184	-0.785078	0.0159448	I_WT	I_WT	I_WT	0.668439	I_WT
SHS(1)QTFSRPLGHSDDTSASVK			AT2G39480	34.16	N	1.42863	-0.12736	-0.869893	-0.431375	0.00346093	I_WT	I_WT	I_WT	0.667889	I_WT
EAS(1)IEIPTLNTGENLTVDHQ			AT1G61750	29.4	N	1.47245	-0.478764	-0.263437	-0.730252	0.00479758	I_WT	I_WT	I_WT	0.667793	I_WT
LQEEEAAEEAAEAAKS(1)A			AT5G65220	29.2	N	1.45016	-0.204843	-0.423078	-0.822239	0.03506	I_WT	I_WT	I_WT	0.667586	I_WT
TKDS(1)PVMGLLTEENTSK			AT4G08310	35.1	N	1.47512	-0.662214	-0.240523	-0.572388	0.0282765	I_WT	I_WT	I_WT	0.667272	I_WT
IIDHDNNGKIS(1)PR	Cell	cell.organisation	AT4G37010	31.1	Y	1.46493	-0.79047	-0.308095	-0.366362	0.00963795	I_WT	I_WT	I_WT	0.666909	I_WT
EISHDS(1)S(1)DEEDGDGGK			AT2G17840	33.99	N	1.47226	-0.513988	-0.245548	-0.712724	0.0431497	I_WT	I_WT	I_WT	0.666473	I_WT
GAS(1)PVAAYR			AT4G25500	27.1	N	1.46286	-0.783543	-0.427311	-0.252005	0.0292594	I_WT	I_WT	I_WT	0.665384	I_WT
TVAAVAGS(1)PGT(0.999)PT(0.062)T(0.941)PGS(0.997)ARKENVWR			AT2G33830	17.2	N	1.46484	-0.781677	-0.271288	-0.411872	0.00572772	I_WT	I_WT	I_WT	0.664666	I_WT
S(1)VLDT(1)PLS(0.853)S(0.147)AR	Major CHO metabolism	major CHO metabolism.degradation	AT1G35580	2.2	Y	1.46807	-0.517094	-0.225278	-0.725697	0.000587136	I_WT	I_WT	I_WT	0.662849	I_WT
AEKTEIFS(0.957)S(0.043)PS(0.011)S(0.954)PPPS(0.035)FY(0.001)MVDKTGK			AT3G47210	35.2	N	1.45967	-0.460717	-0.780692	-0.218256	0.0139777	I_WT	I_WT	I_WT	0.662728	I_WT
QFGDAGGS(1)S(1)NEAANKR			AT3G25070	20.1	N	1.46599	-0.685307	-0.585917	-0.194765	0.00805035	I_WT	I_WT	I_WT	0.66243	I_WT
FLTQS(0.006)GT(0.994)FK			AT4G29810	29.4	N	1.45995	-0.810119	-0.348469	-0.301363	0.0168481	I_WT	I_WT	I_WT	0.662204	I_WT
LIHPLPPPILS(0.522)PENS(0.522)PEHS(0.956)GDDAWMQELNIQRPPTPTR			AT4G03080	29.4	N	1.46959	-0.655764	-0.208021	-0.605807	0.0243558	I_WT	I_WT	I_WT	0.662062	I_WT
SIS(1)FDNHK			AT3G06330	29.5	N	1.43371	-0.242453	-0.892405	-0.29885	0.033768	I_WT	I_WT	I_WT	0.661111	I_WT
DGS(0.209)KGS(0.239)S(0.239)T(0.315)AS(0.993)FS(0.004)YMPR			AT5G02290	29.4	N	1.42238	-0.171585	-0.912745	-0.338054	0.00550289	I_WT	I_WT	I_WT	0.660772	I_WT
APDHADYVISPS(1)FGR	Major CHO metabolism	major CHO metabolism.degradation	AT4G34860	2.2	Y	1.4562	-0.803647	-0.428055	-0.224498	0.00258515	I_WT	I_WT	I_WT	0.660381	I_WT
AGS(1)LEGLEFDFK			AT5G14200	13.1	N	1.45522	-0.824509	-0.272747	-0.357962	0.0249007	I_WT	I_WT	I_WT	0.659166	I_WT
GLS(1)GVAHSHGK			AT4G26455	35.1	N	1.46295	-0.530061	-0.198404	-0.734481	0.00423906	I_WT	I_WT	I_WT	0.65802	I_WT
GYDGADS(1)PIRES(1)PS(1)RS(1)PPAEE			AT5G52040	27.1	N	1.44371	-0.281108	-0.297687	-0.864912	0.0448646	I_WT	I_WT	I_WT	0.656964	I_WT
S(1)LEPLEAEQAVSEK			AT2G27285	35.1	N	1.45954	-0.702286	-0.590549	-0.166705	0.00704317	I_WT	I_WT	I_WT	0.656712	I_WT
RQNS(1)EENQWEK			AT4G17100	29.5	N	1.43385	-0.299966	-0.891936	-0.241951	0.0263458	I_WT	I_WT	I_WT	0.656291	I_WT
TTATNT(1)GGTT(0.052)T(0.948)PAITTTAAK			AT4G36750	11.8	N	1.45715	-0.773588	-0.192346	-0.491213	0.00508559	I_WT	I_WT	I_WT	0.654646	I_WT
FDRLVS(1)PK	Signalling	signalling.calcium	AT5G62390	30.3	Y	1.45384	-0.768906	-0.516497	-0.168436	0.0283316	I_WT	I_WT	I_WT	0.654415	I_WT
AGSSTTLLS(1)PPDS(1)PRAEKPLLPIDGK			AT1G16180	35.1	N	1.46049	-0.692886	-0.169016	-0.598589	0.0153574	I_WT	I_WT	I_WT	0.654029	I_WT
TLNSPSAAVAVS(1)DDS(0.984)ES(0.016)EK			AT4G00238	27.3	N	1.45309	-0.807528	-0.204335	-0.441226	0.0377508	I_WT	I_WT	I_WT	0.653908	I_WT
AGSSTTFLS(1)PPS(0.041)S(0.959)PR			AT3G06170	35.1	N	1.44437	-0.435413	-0.832517	-0.176437	0.0409462	I_WT	I_WT	I_WT	0.653149	I_WT
EIDQLPS(0.981)PT(0.027)S(0.988)S(0.984)NHDLDADS(0.019)			AT3G48860	35.2	N	1.45766	-0.561618	-0.166637	-0.729408	0.0441526	I_WT	I_WT	I_WT	0.652314	I_WT
QLNLDDFS(1)EGDDSAESAR			AT3G15950	28.99	N	1.45857	-0.682146	-0.158157	-0.618263	0.010557	I_WT	I_WT	I_WT	0.651966	I_WT
SSAVFIPHGPGAVS(1)DVAAQIR			AT3G01290	35.1	N	1.45377	-0.52388	-0.165134	-0.764752	0.00113756	I_WT	I_WT	I_WT	0.650174	I_WT
RVS(0.998)T(0.004)GS(0.998)AS(0.557)S(0.442)LLGTTR			AT5G06560	35.2	N	1.4431	-0.858908	-0.359551	-0.224641	0.00180991	I_WT	I_WT	I_WT	0.648499	I_WT
TLTEGDNDSVMEAS(0.05)S(0.95)PNEDKVEAVYPTGIPDYMR			AT5G13970	35.2	N	1.43426	-0.425633	-0.860023	-0.148608	0.0417113	I_WT	I_WT	I_WT	0.646577	I_WT
VLMPNLS(1)GIFNR			AT5G55860	35.2	N	1.37581	0.0375064	-0.937957	-0.475363	0.0293014	I_WT	I_WT	I_WT	0.646412	I_WT
IGGPHGMAMEWQGAPAS(0.673)PS(0.231)S(0.082)Y(0.014)PVK			AT3G08620	27.4	N	1.44824	-0.662864	-0.670901	-0.114474	0.0173316	I_WT	I_WT	I_WT	0.645888	I_WT
SFESTERPRS(1)R			AT3G26400	29.2	N	1.44475	-0.589114	-0.743729	-0.111902	0.0215903	I_WT	I_WT	I_WT	0.64478	I_WT
LLT(0.004)S(0.996)NALHR	Signalling	signalling.receptor kinases	AT1G34420	30.2	Y	1.44365	-0.462114	-0.158635	-0.8229	0.0492892	I_WT	I_WT	I_WT	0.644374	I_WT
S(0.084)NS(0.916)MDGEMSSASFNIESILASVSGK	Cell	cell.organisation	AT1G43700	31.1	Y	1.28525	0.298873	-0.746951	-0.837176	0.0389097	I_WT	I_WT	I_WT	0.642393	I_WT
MNDLLKGS(1)FELPRGQS(0.993)S(0.007)R			AT5G08080	31.4	N	1.3629	0.0480832	-0.43647	-0.974515	0.0263079	I_WT	I_WT	I_WT	0.642287	I_WT
HGS(1)AGADSEMLSMSQK	Transport	transport.p- and v-ATPases	AT5G04930	34.1	Y	1.44199	-0.475063	-0.146192	-0.820736	0.0450336	I_WT	I_WT	I_WT	0.642166	I_WT
DNDGNES(1)PRKLDLDGLTPFEK			AT1G55150	17.5	N	1.44622	-0.579116	-0.119582	-0.747518	0.00220141	I_WT	I_WT	I_WT	0.641158	I_WT
TNYGAIPTSSHASPLVDVES(0.314)LS(0.686)R			AT3G13720	30.5	N	1.43426	-0.855135	-0.141317	-0.437807	0.0109455	I_WT	I_WT	I_WT	0.638763	I_WT
DFS(0.001)GS(0.007)HGYS(0.991)FDDADPFGSTGPFK	Signalling	signalling.calcium	AT1G20760	30.3	Y	1.43391	-0.544925	-0.799333	-0.0896481	0.0362186	I_WT	I_WT	I_WT	0.638136	I_WT
QGTLPTVIEEDDS(0.016)S(0.977)ET(0.007)			AT5G66950	35.2	N	1.43172	-0.859279	-0.131365	-0.441079	0.00200192	I_WT	I_WT	I_WT	0.636399	I_WT
SSMVEHEVEDFEEAVGDLDET(0.031)S(0.978)S(0.991)NEGGVK			AT2G16640	29.3	N	1.42549	-0.379081	-0.151183	-0.895224	0.0356432	I_WT	I_WT	I_WT	0.635051	I_WT
DIDLS(0.999)FS(0.001)SPTK			AT2G32240	35.2	N	1.42622	-0.55041	-0.811689	-0.0641196	0.00773629	I_WT	I_WT	I_WT	0.631525	I_WT
SSNFDS(0.107)S(0.893)PPRRPR			AT1G31870	35.2	N	1.2395	0.381883	-0.769695	-0.851689	0.0139528	I_WT	I_WT	I_WT	0.630701	I_WT
TSASAASWS(0.999)FKGDHS(0.001)K			AT2G19710	35.2	N	1.42409	-0.850291	-0.492258	-0.081543	0.0261366	I_WT	I_WT	I_WT	0.62999	I_WT
TVS(0.235)S(0.766)PRFS(0.79)GS(0.208)PVSTGTPK			AT2G26570	35.2	N	1.20907	0.425555	-0.714739	-0.919889	0.00434038	I_WT	I_WT	I_WT	0.629179	I_WT
WDT(0.596)S(0.676)KS(0.377)S(0.35)IDAPQLMGAK	Signalling	signalling.receptor kinases	AT5G49760	30.2	Y	1.36408	-0.0657962	-1.03136	-0.266927	0.00909744	I_WT	I_WT	I_WT	0.628711	I_WT
TVAAVAGS(1)PGT(0.999)PT(0.113)T(0.886)PGS(0.002)AR			AT2G33830	17.2	N	1.34502	0.0759962	-1.00674	-0.41428	0.0291084	I_WT	I_WT	I_WT	0.628646	I_WT
S(0.436)GS(0.532)S(0.023)T(0.01)PVNTVPENDGAK	Signalling	signalling.calcium	AT3G61050	30.3	Y	1.18979	0.453025	-0.699492	-0.943328	0.0240787	I_WT	I_WT	I_WT	0.626581	I_WT
QGYS(0.999)FS(0.001)EQDDDFPLIFDTQENEKV	Signalling	signalling.receptor kinases	AT3G28450	30.2	Y	1.40045	-0.380002	-0.942478	-0.0779676	0.00813633	I_WT	I_WT	I_WT	0.626548	I_WT
FGIVEGLMTTVHS(0.002)IT(0.015)AT(0.983)QK	Glycolysis	glycolysis.cytosolic branch	AT1G13440	4.1	Y	1.25595	0.285722	-0.494644	-1.04703	0.0197973	I_WT	I_WT	I_WT	0.624878	I_WT
HDGPGPSLS(0.002)S(0.022)S(0.976)PGRK			AT1G54710	29.5	N	1.27509	0.306186	-0.913438	-0.667843	0.0369139	I_WT	I_WT	I_WT	0.623517	I_WT
YGS(1)APGSFLNSVVDEVIGGGSSNAR			AT1G05805	27.3	N	1.20462	0.440803	-0.801692	-0.843728	0.0132942	I_WT	I_WT	I_WT	0.620148	I_WT
TSS(0.004)EKS(0.996)EEELTVPPPK			AT1G69890	35.2	N	1.4165	-0.781402	-0.618601	-0.0164974	0.0126122	I_WT	I_WT	I_WT	0.616179	I_WT
NQLESIGHS(1)PEGKK			AT5G42570	35.1	N	1.40549	-0.546739	-0.851833	-0.00692104	0.0095109	I_WT	I_WT	I_WT	0.614488	I_WT
YQKQS(0.052)S(0.948)LLSK			AT1G10290	26.17	N	1.40121	-0.382085	-0.0786912	-0.940437	0.0358304	I_WT	I_WT	I_WT	0.614234	I_WT
ESFETLS(1)HGS(1)PDNSVTSPDK			AT3G52240	35.2	N	1.39594	-0.954409	-0.36738	-0.0741464	0.0107744	I_WT	I_WT	I_WT	0.610526	I_WT
ALLFGSEDEVAAS(0.003)S(0.014)S(0.222)S(0.76)PPASRPPIDVLV			AT4G25220	34.98	N	1.24168	0.240705	-0.352897	-1.12949	0.0133297	I_WT	I_WT	I_WT	0.609864	I_WT
EHMRS(1)REESELK			AT3G25070	20.1	N	1.3853	-0.368703	-0.0455491	-0.971046	0.0032344	I_WT	I_WT	I_WT	0.601866	I_WT
DVESLRDVEYMALSSTTLT(1)E			AT2G18690	35.2	N	1.31347	0.0428512	-1.09837	-0.257958	0.021268	I_WT	I_WT	I_WT	0.601074	I_WT
HGS(1)VHVKFPEPDTEGNK			AT1G55840	29.3	N	1.38415	-0.538487	-0.890053	0.0443918	0.00511646	I_WT	I_WT	I_WT	0.596962	I_WT
NNGNIS(0.001)ES(0.996)PPS(0.001)S(0.001)S(0.001)IGFFFGS(0.066)T(0.925)PPDS(0.01)HGPR			AT5G21160	35.2	N	1.07917	0.525419	-0.433542	-1.17105	0.0100173	I_WT	I_WT	I_WT	0.594101	I_WT
LHGDES(1)EEENKTAEDGEATKK			AT3G56990	33.99	N	1.2111	0.389467	-1.02462	-0.575939	0.0418452	I_WT	I_WT	I_WT	0.590508	I_WT
EGSLPTVIEEEAEDS(0.023)ET(0.977)			AT2G23520	35.1	N	1.21259	0.379562	-1.03906	-0.553097	0.0426343	I_WT	I_WT	I_WT	0.588063	I_WT
AADDGDPTKFAAIYDS(0.001)S(0.098)S(0.83)PS(0.071)HPLLSKPSTS(0.001)ALDS(0.999)PR			AT4G38640	34.99	N	0.997566	0.597192	-0.363445	-1.23131	0.0239707	I_WT	I_WT	I_WT	0.578347	I_WT
S(0.711)T(0.289)LLDDGDESMTEK			AT3G53480	34.16	N	1.06946	0.44819	-0.256957	-1.26069	0.0151392	I_WT	I_WT	I_WT	0.574527	I_WT
TPLRADS(1)DGEDDES(1)DAEHPGK			AT1G67230	35.1	N	1.28613	-0.218799	-1.13716	0.0698288	0.0074922	I_WT	I_WT	I_WT	0.568937	I_WT
QNPLAS(1)PAPS(0.987)Y(0.004)S(0.009)QPQR	Signalling	signalling.calcium	AT2G43680	30.3	Y	0.971598	0.751628	-0.805483	-0.917743	0.0200772	I_WT	I_WT	I_WT	0.567279	I_WT
SLLQTFEAKS(0.011)S(0.982)DIS(0.006)S(0.001)K			AT2G30930	35.2	N	1.31804	-0.464348	-1.01113	0.157439	0.0324576	I_WT	I_WT	I_WT	0.550651	I_WT
GKGDDDS(1)VHNVEFSGGNVHLITTK			AT3G08710	21.1	N	1.25919	-0.172094	-1.17361	0.086513	0.0490082	I_WT	I_WT	I_WT	0.547841	I_WT
AS(0.013)GS(0.987)PPVPVMHS(1)PPRPVTVK			AT1G77180	28.1	N	1.23722	0.095568	-1.20117	-0.131617	0.0251127	I_WT	I_WT	I_WT	0.544933	I_WT
ASGS(1)PPVPVMHS(0.998)PPRPVT(0.002)VK			AT1G77180	28.1	N	1.23722	0.095568	-1.20117	-0.131617	0.0251127	I_WT	I_WT	I_WT	0.544933	I_WT
DVNVIS(0.001)GLPANT(0.807)S(0.192)R			AT5G46790	35.2	N	0.892597	0.801929	-0.597794	-1.09673	0.0499033	I_WT	I_WT	I_WT	0.541796	I_WT
S(1)INFSSFTSPDK			AT2G26110	35.2	N	1.32021	-0.564012	-0.949509	0.193311	0.0092363	I_WT	I_WT	I_WT	0.534445	I_WT
AAAASSWSDNSGTES(0.876)S(0.123)PR			AT1G59610	26.17	N	0	0	0	0	0.491353	Z_WT	Z_WT	Z_WT	-	Z_WT
AAAASSYSDNSGTES(0.877)S(0.123)PR			AT1G10290	26.17	N	0	0	0	0	0.74069	Z_WT	Z_WT	Z_WT	-	Z_WT
AAALNIVPT(0.719)S(0.228)T(0.053)GAAK	Photosynthesis	PS.calvin cycle	AT3G26650	1.3	Y	0	0	0	0	0.330897	Z_WT	Z_WT	Z_WT	-	Z_WT
AAAS(0.05)NGDEGS(0.974)S(0.974)QAGPGPDS(0.001)GS(0.001)GSAPAAGPGAGFAGIQLSR			AT4G02600	20.1	N	0	0	0	0	0.974298	Z_WT	Z_WT	Z_WT	-	Z_WT
AAAVAALSQVLVAENKKS(1)PDT(0.113)S(0.861)PT(0.026)R	Cell	cell.organisation	AT2G41740	31.1	Y	0	0	0	0	0.120704	Z_WT	Z_WT	Z_WT	-	Z_WT
AADDGDPTKFAAIYDS(0.002)S(0.018)S(0.954)PS(0.026)HPLLSKPS(0.014)T(0.043)S(0.021)ALDS(0.922)PR			AT4G38640	34.99	N	0	0	0	0	0.338471	Z_WT	Z_WT	Z_WT	-	Z_WT
AAGGSETGPRS(0.23)S(0.767)PPT(0.002)YGM			AT1G56220	33.99	N	0	0	0	0	0.599609	Z_WT	Z_WT	Z_WT	-	Z_WT
AAGLADS(1)PPNS(0.998)PT(0.374)RS(0.628)VEVLPEK			AT4G10930	35.2	N	0	0	0	0	0.0870701	Z_WT	Z_WT	Z_WT	-	Z_WT
AAPS(0.002)T(0.994)PT(0.003)GTSSGYSASSGFR			AT3G53390	35.1	N	0	0	0	0	0.463363	Z_WT	Z_WT	Z_WT	-	Z_WT
AAPTPIDT(0.01)KAS(0.039)T(0.951)K			AT5G66210	29.4	N	0	0	0	0	0.287787	Z_WT	Z_WT	Z_WT	-	Z_WT
AAS(0.117)S(0.883)LPVNVPDWSK			AT2G28400	35.2	N	0	0	0	0	0.64437	Z_WT	Z_WT	Z_WT	-	Z_WT
AAS(1)EEGEAVEEEVKGGGGMVGR			AT5G52310	20.2	N	0	0	0	0	0.121111	Z_WT	Z_WT	Z_WT	-	Z_WT
AAS(1)FNIIPSSTGAAK	Glycolysis	glycolysis.cytosolic branch	AT1G13440	4.1	Y	0	0	0	0	0.100695	Z_WT	Z_WT	Z_WT	-	Z_WT
AAS(1)GSLAPPNADRS(1)R			AT4G11740	31.4	N	0	0	0	0	0.295782	Z_WT	Z_WT	Z_WT	-	Z_WT
AAS(1)PQIRT(0.992)PS(0.007)S(0.001)DVDSQYISQLLAEHQK			AT3G08620	27.4	N	0	0	0	0	0.320199	Z_WT	Z_WT	Z_WT	-	Z_WT
AAS(1)S(0.986)T(0.015)NQDYDLLQGR			AT4G16310	26.7	N	0	0	0	0	0.0640318	Z_WT	Z_WT	Z_WT	-	Z_WT
AASPIRS(0.049)DS(0.951)FQAR			AT4G06534	35.2	N	0	0	0	0	0.148281	Z_WT	Z_WT	Z_WT	-	Z_WT
AASQMAGS(0.994)PS(0.006)VLK			AT3G54760	35.1	N	0	0	0	0	0.0504129	Z_WT	Z_WT	Z_WT	-	Z_WT
AASTHGIALVAPDT(0.571)S(0.429)PR			AT2G41530	25.0	N	0	0	0	0	0.691533	Z_WT	Z_WT	Z_WT	-	Z_WT
AASTTGMSSMVADS(0.566)S(0.432)PPY(0.002)VNLKK			AT3G12950	35.2	N	0	0	0	0	0.5384	Z_WT	Z_WT	Z_WT	-	Z_WT
AATAS(0.042)S(0.946)EAS(0.012)EGPVMGLINKR			AT1G27090	35.1	N	0	0	0	0	0.520059	Z_WT	Z_WT	Z_WT	-	Z_WT
ADES(1)PKSIYDFTVK			AT2G31570	21.2	N	0	0	0	0	0.0713986	Z_WT	Z_WT	Z_WT	-	Z_WT
ADFASAAIAT(1)PPIS(1)KEIK			AT1G01540	29.4	N	0	0	0	0	0.0950718	Z_WT	Z_WT	Z_WT	-	Z_WT
ADKTDIIS(0.002)S(0.008)S(0.2)S(0.79)DKAS(1)PPPPSAFR			AT3G47200	35.2	N	0	0	0	0	0.50975	Z_WT	Z_WT	Z_WT	-	Z_WT
ADKTDIIS(0.005)S(0.02)S(0.615)S(0.359)DKAS(1)PPPPSAFR			AT3G47200	35.2	N	0	0	0	0	0.606269	Z_WT	Z_WT	Z_WT	-	Z_WT
ADKTDIIS(0.987)S(0.005)S(0.004)S(0.004)DKAS(1)PPPPSAFR			AT3G47200	35.2	N	0	0	0	0	0.743635	Z_WT	Z_WT	Z_WT	-	Z_WT
ADNNS(1)PPGSVEQK			AT5G57020	29.4	N	0	0	0	0	0.383761	Z_WT	Z_WT	Z_WT	-	Z_WT
ADQTSDSTSPVAPLS(0.002)VS(0.099)S(0.671)PT(0.163)AT(0.066)KK			AT4G15790	35.2	N	0	0	0	0	0.24489	Z_WT	Z_WT	Z_WT	-	Z_WT
ADS(1)FKGISDDDSTQTGMK			AT1G71710	3.4	N	0	0	0	0	0.131635	Z_WT	Z_WT	Z_WT	-	Z_WT
ADS(1)GS(1)KIVDSLK			AT1G17210	35.1	N	0	0	0	0	0.929181	Z_WT	Z_WT	Z_WT	-	Z_WT
ADS(1)PS(0.114)S(0.443)RS(0.443)FGAQR	Signalling	signalling.calcium	AT1G20760	30.3	Y	0	0	0	0	0.0512378	Z_WT	Z_WT	Z_WT	-	Z_WT
ADT(1)LDFSK			AT3G63260	29.4	N	0	0	0	0	0.0655141	Z_WT	Z_WT	Z_WT	-	Z_WT
ADTPSS(1)PAGDGGESGGSVR			AT2G38880	27.3	N	0	0	0	0	0.936081	Z_WT	Z_WT	Z_WT	-	Z_WT
AEAAGERS(1)NT(0.999)Y(0.001)DVGPVTR			AT3G10730	35.1	N	0	0	0	0	0.292532	Z_WT	Z_WT	Z_WT	-	Z_WT
AEAAGERS(1)NT(1)Y(0.001)DVGPVTR			AT3G10730	35.1	N	0	0	0	0	0.0826823	Z_WT	Z_WT	Z_WT	-	Z_WT
AEALAALT(0.001)S(0.002)AFNS(0.081)S(0.081)PS(0.725)S(0.081)KS(0.029)PPRR	Cell	cell.organisation	AT3G57410	31.1	Y	0	0	0	0	0.265939	Z_WT	Z_WT	Z_WT	-	Z_WT
AEAPFSSNSS(0.003)EHS(0.996)PGR	Signalling	signalling.receptor kinases	AT1G10850	30.2	Y	0	0	0	0	0.872389	Z_WT	Z_WT	Z_WT	-	Z_WT
AEEQQNS(0.996)DQS(0.004)NGGNVIPTPEEVATFLHK			AT2G43910	13.1	N	0	0	0	0	0.0589455	Z_WT	Z_WT	Z_WT	-	Z_WT
AEESTEGETEAVVENAVET(0.999)EAEGEGEAT(0.001)VAAEEAKPPWK			AT5G47190	29.2	N	0	0	0	0	0.128438	Z_WT	Z_WT	Z_WT	-	Z_WT
AEKTEIFS(0.02)S(0.02)PS(0.942)S(0.942)PPPS(0.065)FY(0.01)MVDK			AT3G47210	35.2	N	0	0	0	0	0.104384	Z_WT	Z_WT	Z_WT	-	Z_WT
AEKTEIFS(0.167)S(0.832)PS(0.017)S(0.323)PPPS(0.659)FY(0.002)MVDKTGK			AT3G47210	35.2	N	0	0	0	0	0.0582325	Z_WT	Z_WT	Z_WT	-	Z_WT
AES(1)MTNPVKPAVLPVVPEK			AT1G73150	27.3	N	0	0	0	0	0.190776	Z_WT	Z_WT	Z_WT	-	Z_WT
AETAETINTTIS(0.034)S(0.963)PPPES(0.003)ESSTTISAMTDPTSQEAASK	Cell	cell.organisation	AT1G47200	31.1	Y	0	0	0	0	0.379612	Z_WT	Z_WT	Z_WT	-	Z_WT
AETKPS(0.002)FS(0.998)PK			AT3G17880	21.1	N	0	0	0	0	0.444989	Z_WT	Z_WT	Z_WT	-	Z_WT
AEVPRT(0.629)LS(0.371)PKPPS(1)PR	Signalling	signalling.calcium	AT2G43680	30.3	Y	0	0	0	0	0.640102	Z_WT	Z_WT	Z_WT	-	Z_WT
AFAHPPEELNS(1)PASHFSGK			AT3G15450	17.2	N	0	0	0	0	0.104427	Z_WT	Z_WT	Z_WT	-	Z_WT
AFNT(0.234)AS(0.294)VNKT(0.471)LPEDIT(0.003)AS(0.948)PLPT(0.048)K			AT2G41705	35.1	N	0	0	0	0	0.146084	Z_WT	Z_WT	Z_WT	-	Z_WT
AFQFSISPS(0.001)S(0.003)NS(0.996)PPVS(1)PR			AT2G19810	27.3	N	0	0	0	0	0.0621834	Z_WT	Z_WT	Z_WT	-	Z_WT
AFQLS(0.009)IS(0.978)PVS(0.02)GS(0.993)PPMS(0.999)PR			AT4G29190	27.3	N	0	0	0	0	0.384486	Z_WT	Z_WT	Z_WT	-	Z_WT
AFS(0.992)ES(0.008)DIQTLGTGNTGLVQSQLDR			AT4G27900	35.2	N	0	0	0	0	0.133697	Z_WT	Z_WT	Z_WT	-	Z_WT
AFS(1)DEQINR			AT1G24300	35.1	N	0	0	0	0	0.33016	Z_WT	Z_WT	Z_WT	-	Z_WT
AFS(1)GLVS(0.769)T(0.231)PR	Transport	transport.phosphate	AT1G14040	34.7	Y	0	0	0	0	0.0760465	Z_WT	Z_WT	Z_WT	-	Z_WT
AGDS(0.01)T(0.99)PEELANATQVQGDYLPIVR			AT3G49010	29.2	N	0	0	0	0	0.110641	Z_WT	Z_WT	Z_WT	-	Z_WT
AGGDES(1)EIDSSQDEK			AT3G49140	35.1	N	0	0	0	0	0.0990433	Z_WT	Z_WT	Z_WT	-	Z_WT
AGIVTEPWSVAENGNPSITAKGS(0.82)S(0.18)R			AT2G38170	34.21	N	0	0	0	0	0.125142	Z_WT	Z_WT	Z_WT	-	Z_WT
AGLLALDDENS(1)EDLEEETHDEEDNTLSYSDLTR			AT1G78280	27.3	N	0	0	0	0	0.106305	Z_WT	Z_WT	Z_WT	-	Z_WT
AGS(0.994)IDES(0.559)RS(0.441)VES(0.006)MERPR			AT1G13020	29.2	N	0	0	0	0	0.131154	Z_WT	Z_WT	Z_WT	-	Z_WT
AGS(0.997)NKET(0.003)EMES(0.999)VS(0.001)AKK			AT1G15210	34.16	N	0	0	0	0	0.0607233	Z_WT	Z_WT	Z_WT	-	Z_WT
AGS(1)APEGTQFDTR			AT1G54270	29.2	N	0	0	0	0	0.213669	Z_WT	Z_WT	Z_WT	-	Z_WT
AGS(1)NKET(0.026)EMES(0.958)VS(0.016)AK			AT1G15210	34.16	N	0	0	0	0	0.35798	Z_WT	Z_WT	Z_WT	-	Z_WT
AGSDDVGEWPHPPT(0.858)PS(0.142)GNK			AT3G55270	29.4	N	0	0	0	0	0.714546	Z_WT	Z_WT	Z_WT	-	Z_WT
AHDS(1)EPEAEKPTAKPAGTGK			AT1G76810	29.2	N	0	0	0	0	0.0684908	Z_WT	Z_WT	Z_WT	-	Z_WT
AHGTDPS(1)PPMS(1)PILGATR	Major CHO metabolism	major CHO metabolism.degradation	AT3G23920	2.2	Y	0	0	0	0	0.944342	Z_WT	Z_WT	Z_WT	-	Z_WT
AHPYYDFENVIDS(1)DDEMDK			AT5G63870	29.4	N	0	0	0	0	0.382664	Z_WT	Z_WT	Z_WT	-	Z_WT
AIDEES(0.999)LHT(0.02)S(0.984)S(0.997)GDNEKPAVSSGK			AT4G31880	35.2	N	0	0	0	0	0.778224	Z_WT	Z_WT	Z_WT	-	Z_WT
AIIGRS(0.054)PS(0.885)S(0.061)K			AT3G05900	35.1	N	0	0	0	0	0.141262	Z_WT	Z_WT	Z_WT	-	Z_WT
AIPFKS(0.975)RS(0.025)	Transport	transport.Major Intrinsic Proteins	AT3G61430	34.19	Y	0	0	0	0	0.0566614	Z_WT	Z_WT	Z_WT	-	Z_WT
AIS(1)GKEHDVPNR			AT1G18460	11.9	N	0	0	0	0	0.405862	Z_WT	Z_WT	Z_WT	-	Z_WT
AIS(1)LPS(0.002)S(0.998)PQNYR			AT3G58640	29.4	N	0	0	0	0	0.0597514	Z_WT	Z_WT	Z_WT	-	Z_WT
AKDEPVVENGS(0.001)T(0.008)FS(0.76)ET(0.232)K			AT3G05420	11.1	N	0	0	0	0	0.19458	Z_WT	Z_WT	Z_WT	-	Z_WT
AKDEPVVENGS(0.889)T(0.216)FS(0.679)ET(0.215)K			AT3G05420	11.1	N	0	0	0	0	0.246738	Z_WT	Z_WT	Z_WT	-	Z_WT
AKES(1)AS(1)ES(0.995)ES(0.005)EETPKEPEPATK			AT4G31880	35.2	N	0	0	0	0	0.109325	Z_WT	Z_WT	Z_WT	-	Z_WT
AKESAS(0.005)ES(0.996)ES(0.999)EETPKEPEPATK			AT4G31880	35.2	N	0	0	0	0	0.916794	Z_WT	Z_WT	Z_WT	-	Z_WT
AKETGPEIETAVDGES(1)VHEIETTER			AT5G40450	35.2	N	0	0	0	0	0.180625	Z_WT	Z_WT	Z_WT	-	Z_WT
AKS(1)PVEVK			AT2G35820	35.2	N	0	0	0	0	0.0524148	Z_WT	Z_WT	Z_WT	-	Z_WT
ALDSSVALS(1)PR			AT1G73980	23.3	N	0	0	0	0	0.0683147	Z_WT	Z_WT	Z_WT	-	Z_WT
ALEDLFGDEET(0.5)S(0.5)R			AT1G12360	31.4	N	0	0	0	0	0.748212	Z_WT	Z_WT	Z_WT	-	Z_WT
ALELDEGDS(1)D			AT5G20935	35.2	N	0	0	0	0	0.104961	Z_WT	Z_WT	Z_WT	-	Z_WT
ALELLS(0.049)QDS(0.876)ES(0.072)QVS(0.002)T(0.001)YAR	Signalling	signalling.receptor kinases	AT1G53430	30.2	Y	0	0	0	0	0.244167	Z_WT	Z_WT	Z_WT	-	Z_WT
ALES(1)DGDHNDT(1)DS(1)EDDTTLSR	Transport	transport.potassium	AT4G33530	34.15	Y	0	0	0	0	0.381242	Z_WT	Z_WT	Z_WT	-	Z_WT
ALGDQGGS(0.546)FS(0.454)HEEEGDAVDESGGNDDELMPDVVK			AT3G09850	35.1	N	0	0	0	0	0.0826267	Z_WT	Z_WT	Z_WT	-	Z_WT
ALGS(1)FGS(1)FGS(1)FR	Transport	transport.Major Intrinsic Proteins	AT5G60660	34.19	Y	0	0	0	0	0.0510884	Z_WT	Z_WT	Z_WT	-	Z_WT
ALGS(1)FRS(1)QPHV	Transport	transport.Major Intrinsic Proteins	AT3G54820	34.19	Y	0	0	0	0	0.116578	Z_WT	Z_WT	Z_WT	-	Z_WT
ALGS(1)MNLDELLK			AT3G56850	17.1	N	0	0	0	0	0.0888771	Z_WT	Z_WT	Z_WT	-	Z_WT
ALGSFGSFGS(1)FRS(1)FA	Transport	transport.Major Intrinsic Proteins	AT5G60660	34.19	Y	0	0	0	0	0.351335	Z_WT	Z_WT	Z_WT	-	Z_WT
ALIGEGS(1)YGR			AT1G06700	29.4	N	0	0	0	0	0.343948	Z_WT	Z_WT	Z_WT	-	Z_WT
ALLANYS(1)QT(1)PR			AT1G09770	27.3	N	0	0	0	0	0.21752	Z_WT	Z_WT	Z_WT	-	Z_WT
ALLNGPGNYS(1)FNK	Cell	cell.organisation	AT1G24764	31.1	Y	0	0	0	0	0.389801	Z_WT	Z_WT	Z_WT	-	Z_WT
ALNLESTQDEETQNLQDLEES(1)DGR			AT3G58110	35.2	N	0	0	0	0	0.072683	Z_WT	Z_WT	Z_WT	-	Z_WT
ALQESMNVGS(1)PPR			AT4G36860	33.99	N	0	0	0	0	0.796748	Z_WT	Z_WT	Z_WT	-	Z_WT
ALS(0.999)S(0.001)ITR			AT1G51690	29.4	N	0	0	0	0	0.069562	Z_WT	Z_WT	Z_WT	-	Z_WT
ALS(1)ESTNLHPFMTK	Signalling	signalling.light	AT3G45780	30.11	Y	0	0	0	0	0.0605431	Z_WT	Z_WT	Z_WT	-	Z_WT
ALS(1)MAIHQAQLS(1)QR			AT1G33990	26.8	N	0	0	0	0	0.114101	Z_WT	Z_WT	Z_WT	-	Z_WT
ALSMAIHQAQLS(1)QR			AT1G33990	26.8	N	0	0	0	0	0.142738	Z_WT	Z_WT	Z_WT	-	Z_WT
ALYGESINLYEPNDS(0.117)T(0.883)ENVDDS(0.141)T(0.125)KAS(0.301)T(0.39)GET(0.042)GR			AT1G67230	35.1	N	0	0	0	0	0.0689772	Z_WT	Z_WT	Z_WT	-	Z_WT
ALYGESINLYEPNDS(0.408)T(0.5)ENVDDS(0.063)T(0.069)KAS(0.931)T(0.027)GET(0.002)GR			AT1G67230	35.1	N	0	0	0	0	0.177673	Z_WT	Z_WT	Z_WT	-	Z_WT
ANIESEAVDFEPEEDDLMDEEGTAIDGADVS(1)PRAGHPR			AT1G51510	27.4	N	0	0	0	0	0.165847	Z_WT	Z_WT	Z_WT	-	Z_WT
ANS(1)GS(1)EEAWAPGK			AT5G15130	27.3	N	0	0	0	0	0.367308	Z_WT	Z_WT	Z_WT	-	Z_WT
ANSLQSSVPQLVHDAPS(0.879)PAVS(0.453)GS(0.668)R			AT5G13020	35.1	N	0	0	0	0	0.147568	Z_WT	Z_WT	Z_WT	-	Z_WT
ANSSSTSVAS(1)PLVRPAS(1)PK	Signalling	signalling.calcium	AT3G59690	30.3	Y	0	0	0	0	0.0782655	Z_WT	Z_WT	Z_WT	-	Z_WT
APDHADYVIS(0.999)PS(0.001)FGR	Major CHO metabolism	major CHO metabolism.degradation	AT4G34860	2.2	Y	0	0	0	0	0.0904546	Z_WT	Z_WT	Z_WT	-	Z_WT
APELHTGGTAGPS(0.039)S(0.95)NS(0.011)AK			AT5G40930	29.3	N	0	0	0	0	0.0984664	Z_WT	Z_WT	Z_WT	-	Z_WT
APPATLT(0.036)S(0.962)PKPPS(0.001)SSDFSIPTIDLK			AT1G06620	21.2	N	0	0	0	0	0.143664	Z_WT	Z_WT	Z_WT	-	Z_WT
APPQIPS(0.583)S(0.417)PAQAQAQEPTPTSHKLDWEER			AT2G45250	35.2	N	0	0	0	0	0.0675495	Z_WT	Z_WT	Z_WT	-	Z_WT
APPS(0.984)PS(0.018)RVPQS(0.984)PS(0.014)R			AT2G11520	29.4	N	0	0	0	0	0.150309	Z_WT	Z_WT	Z_WT	-	Z_WT
APPS(0.999)PS(0.001)RVPQS(0.948)PS(0.052)R			AT2G11520	29.4	N	0	0	0	0	0.370667	Z_WT	Z_WT	Z_WT	-	Z_WT
APS(0.996)PS(0.003)TTNFAGS(0.583)S(0.417)PR	Signalling	signalling.light	AT5G64330	30.11	Y	0	0	0	0	0.383771	Z_WT	Z_WT	Z_WT	-	Z_WT
APS(1)LLDRVKS(0.73)INMS(0.261)Y(0.009)FK			AT5G56980	35.2	N	0	0	0	0	0.354632	Z_WT	Z_WT	Z_WT	-	Z_WT
APS(1)PVNNPLLGGIPK			AT1G15750	33.99	N	0	0	0	0	0.0529513	Z_WT	Z_WT	Z_WT	-	Z_WT
APSPSTTNFAGS(0.045)S(0.955)PR	Signalling	signalling.light	AT5G64330	30.11	Y	0	0	0	0	0.585441	Z_WT	Z_WT	Z_WT	-	Z_WT
APSVSKS(1)DDEDS(1)EDDKPLSAR			AT5G55310	28.1	N	0	0	0	0	0.34698	Z_WT	Z_WT	Z_WT	-	Z_WT
AQDQKS(0.998)PS(0.002)VSIKT			AT2G25190	35.2	N	0	0	0	0	0.503133	Z_WT	Z_WT	Z_WT	-	Z_WT
AQEVAADS(1)LS(1)NLDVDGQSR			AT1G67230	35.1	N	0	0	0	0	0.120158	Z_WT	Z_WT	Z_WT	-	Z_WT
AQGDESKGDGDS(1)AGEEGGTENRDK			AT1G68370	17.2	N	0	0	0	0	0.157618	Z_WT	Z_WT	Z_WT	-	Z_WT
AQT(0.009)S(0.815)T(0.176)DRFEMWGDGLQTR			AT5G28840	21.2	N	0	0	0	0	0.123648	Z_WT	Z_WT	Z_WT	-	Z_WT
ARIT(0.754)PS(0.308)VS(0.639)EES(0.651)T(0.649)DGLNGNDGVSLPR			AT5G01400	27.1	N	0	0	0	0	0.209489	Z_WT	Z_WT	Z_WT	-	Z_WT
ARIT(0.997)PS(0.155)VS(0.853)EES(0.96)T(0.036)DGLNGNDGVSLPR			AT5G01400	27.1	N	0	0	0	0	0.082257	Z_WT	Z_WT	Z_WT	-	Z_WT
ARIT(0.998)PS(0.01)VS(0.99)EES(0.828)T(0.174)DGLNGNDGVSLPR			AT5G01400	27.1	N	0	0	0	0	0.0557297	Z_WT	Z_WT	Z_WT	-	Z_WT
ARPS(1)AESLDELVK			AT3G52880	21.2	N	0	0	0	0	0.130739	Z_WT	Z_WT	Z_WT	-	Z_WT
ARPY(0.999)S(0.998)AT(0.5)NKDS(0.5)T(0.002)K			AT1G23060	35.2	N	0	0	0	0	0.949228	Z_WT	Z_WT	Z_WT	-	Z_WT
AS(0.001)GGGEADKS(0.999)LEIGSGTADPK			AT3G63260	29.4	N	0	0	0	0	0.0917897	Z_WT	Z_WT	Z_WT	-	Z_WT
AS(0.001)S(0.999)GIEAHSDEANISNNMSDR			AT4G02510	29.3	N	0	0	0	0	0.114501	Z_WT	Z_WT	Z_WT	-	Z_WT
AS(0.001)S(0.999)PHVQVQLHEGK			AT3G47200	35.2	N	0	0	0	0	0.0582891	Z_WT	Z_WT	Z_WT	-	Z_WT
AS(0.002)VS(0.998)DNGNASDFTAAPR			AT2G45140	29.3	N	0	0	0	0	0.11353	Z_WT	Z_WT	Z_WT	-	Z_WT
AS(0.039)S(0.961)IS(0.001)S(0.999)LLDSSVNR			AT4G05150	35.1	N	0	0	0	0	0.165819	Z_WT	Z_WT	Z_WT	-	Z_WT
AS(0.149)S(0.851)EETSSIDTNELITDLK			AT4G01150	35.2	N	0	0	0	0	0.31732	Z_WT	Z_WT	Z_WT	-	Z_WT
AS(0.154)S(0.846)GDLDNTAIIDQILK			AT5G10540	29.5	N	0	0	0	0	0.441707	Z_WT	Z_WT	Z_WT	-	Z_WT
AS(0.5)S(0.5)VKIPVVSQEDAPSGETTSQLSEK			AT1G15500	34.9	N	0	0	0	0	0.270976	Z_WT	Z_WT	Z_WT	-	Z_WT
AS(0.531)S(0.468)AVVDS(0.001)DLDIDPK			AT1G03740	29.4	N	0	0	0	0	0.179876	Z_WT	Z_WT	Z_WT	-	Z_WT
AS(0.865)LS(0.125)T(0.01)GNIPEMFDGRPSFTEGSGLEASPR			AT5G54440	35.2	N	0	0	0	0	0.0968047	Z_WT	Z_WT	Z_WT	-	Z_WT
AS(0.958)GES(0.033)S(0.009)DSSTDLDVVSTIQNVWDK			AT1G52220	35.2	N	0	0	0	0	0.413461	Z_WT	Z_WT	Z_WT	-	Z_WT
AS(0.959)NS(0.041)EKNPLLSDEKPK	Cell	cell.organisation	AT4G35450	31.1	Y	0	0	0	0	0.10542	Z_WT	Z_WT	Z_WT	-	Z_WT
AS(1)AEVLGK	Signalling	signalling.receptor kinases	AT2G26730	30.2	Y	0	0	0	0	0.0706092	Z_WT	Z_WT	Z_WT	-	Z_WT
AS(1)ESGLNGDPNILEEVSETKR			AT2G47000	34.16	N	0	0	0	0	0.767428	Z_WT	Z_WT	Z_WT	-	Z_WT
AS(1)LGNEEELINPFHDQPPVDTAKPK			AT5G64850	35.2	N	0	0	0	0	0.0529841	Z_WT	Z_WT	Z_WT	-	Z_WT
AS(1)PNIQPANVNR	Cell	cell.organisation	AT5G10470	31.1	Y	0	0	0	0	0.216302	Z_WT	Z_WT	Z_WT	-	Z_WT
ASAEAAPASGDS(1)DVNMQDAK			AT1G79920	20.2	N	0	0	0	0	0.107392	Z_WT	Z_WT	Z_WT	-	Z_WT
ASAIKALGS(1)FRS(1)NAT(1)N	Transport	transport.Major Intrinsic Proteins	AT4G35100	34.19	Y	0	0	0	0	0.499382	Z_WT	Z_WT	Z_WT	-	Z_WT
ASANSLS(1)APIK			AT4G10730	29.4	N	0	0	0	0	0.0659843	Z_WT	Z_WT	Z_WT	-	Z_WT
ASDKEIALDS(0.053)AS(0.497)MS(0.741)S(0.71)AQEDHQEEILK			AT5G24880	35.2	N	0	0	0	0	0.895436	Z_WT	Z_WT	Z_WT	-	Z_WT
ASDNSVSASSST(0.001)AERES(0.989)DEDS(0.005)S(0.005)NALAVR			AT1G70320	29.5	N	0	0	0	0	0.107626	Z_WT	Z_WT	Z_WT	-	Z_WT
ASFIAS(1)PR			AT3G02830	27.3	N	0	0	0	0	0.410905	Z_WT	Z_WT	Z_WT	-	Z_WT
ASLGNEEELIKPPESATSTAELTTVQS(1)ENQR			AT5G09960	35.2	N	0	0	0	0	0.366635	Z_WT	Z_WT	Z_WT	-	Z_WT
ASLGS(1)GKVYAVK	Signalling	signalling.receptor kinases	AT1G73080	30.2	Y	0	0	0	0	0.113243	Z_WT	Z_WT	Z_WT	-	Z_WT
ASLQTS(0.008)KS(0.983)VS(0.008)EAR			AT2G02170	27.3	N	0	0	0	0	0.159942	Z_WT	Z_WT	Z_WT	-	Z_WT
ASNPSGNSEIS(1)PDAS(1)PVEEK			AT5G05190	35.2	N	0	0	0	0	0.415218	Z_WT	Z_WT	Z_WT	-	Z_WT
ASQNNSYDNKS(1)PLHK			AT3G25070	20.1	N	0	0	0	0	0.280306	Z_WT	Z_WT	Z_WT	-	Z_WT
ASQNTQPVDNSQQSVIDS(0.999)DGAGAS(0.001)ISNGPLK			AT3G23980	35.1	N	0	0	0	0	0.399626	Z_WT	Z_WT	Z_WT	-	Z_WT
ASS(1)FVYS(1)PGR			AT1G08680	27.3	N	0	0	0	0	0.225153	Z_WT	Z_WT	Z_WT	-	Z_WT
ASS(1)PEMIRSSDS(1)PV	Signalling	signalling.receptor kinases	AT3G08680	30.2	Y	0	0	0	0	0.821324	Z_WT	Z_WT	Z_WT	-	Z_WT
ASTS(0.011)S(0.989)DGMEEERDSEIEDEIADEIAR			AT2G12550	29.5	N	0	0	0	0	0.299147	Z_WT	Z_WT	Z_WT	-	Z_WT
ASVS(1)DNGHGSEFSFER			AT3G60600	28.99	N	0	0	0	0	0.235412	Z_WT	Z_WT	Z_WT	-	Z_WT
AT(0.001)T(0.015)GY(0.007)GLRS(0.98)PVKS(0.997)PIR			AT1G34320	35.2	N	0	0	0	0	0.0714602	Z_WT	Z_WT	Z_WT	-	Z_WT
AT(0.08)T(0.922)PIRS(0.996)PIS(0.561)S(0.465)EPS(0.512)S(0.464)PGR			AT2G02170	27.3	N	0	0	0	0	0.066533	Z_WT	Z_WT	Z_WT	-	Z_WT
AT(0.103)T(0.122)QS(0.606)HT(0.436)S(0.733)DLTSEEQPASLDIMK			AT3G13060	35.2	N	0	0	0	0	0.327745	Z_WT	Z_WT	Z_WT	-	Z_WT
AT(0.176)T(0.176)PVGRS(0.648)PVT(0.943)S(0.057)PVR			AT1G67590	27.3	N	0	0	0	0	0.951777	Z_WT	Z_WT	Z_WT	-	Z_WT
AT(0.556)S(0.444)PQPDGPSSTGGSLK			AT1G59610	26.17	N	0	0	0	0	0.714488	Z_WT	Z_WT	Z_WT	-	Z_WT
AT(0.926)S(0.074)EGEISEKVEK	Photosynthesis	PS.calvin cycle	AT2G47400	1.3	Y	0	0	0	0	0.086048	Z_WT	Z_WT	Z_WT	-	Z_WT
AT(1)DIDDEWGQDGVER	Cell	cell.organisation	AT4G04020	31.1	Y	0	0	0	0	0.278041	Z_WT	Z_WT	Z_WT	-	Z_WT
ATDILQGS(0.596)PVES(0.361)GPT(0.521)T(0.521)PLPDKK			AT1G20670	27.3	N	0	0	0	0	0.822209	Z_WT	Z_WT	Z_WT	-	Z_WT
ATETTIDQTLPIGTSQADQT(0.057)PS(0.555)LVS(0.361)DKDDQT(0.026)PK			AT5G40450	35.2	N	0	0	0	0	0.326063	Z_WT	Z_WT	Z_WT	-	Z_WT
ATETVLATAVS(1)NGK			AT4G14040	15.0	N	0	0	0	0	0.0775227	Z_WT	Z_WT	Z_WT	-	Z_WT
ATKLES(1)FKVVEK			AT3G28690	29.4	N	0	0	0	0	0.0663766	Z_WT	Z_WT	Z_WT	-	Z_WT
ATNPDS(0.998)NGS(0.801)S(0.198)HGT(0.003)GLDMVTPVSGR			AT1G67230	35.1	N	0	0	0	0	0.091699	Z_WT	Z_WT	Z_WT	-	Z_WT
ATT(0.002)ERDWS(0.998)ENS(1)GDRR			AT1G13190	27.4	N	0	0	0	0	0.19563	Z_WT	Z_WT	Z_WT	-	Z_WT
ATT(0.033)PIRS(0.953)PIS(0.172)S(0.839)EPS(0.54)S(0.463)PGR			AT2G02170	27.3	N	0	0	0	0	0.0886959	Z_WT	Z_WT	Z_WT	-	Z_WT
ATT(1)PTPDKEPLLKK			AT1G15340	27.3	N	0	0	0	0	0.141865	Z_WT	Z_WT	Z_WT	-	Z_WT
AVDEMS(1)DGEPLVS(0.549)FLKKS(0.451)PEGIDAK			AT5G10950	35.1	N	0	0	0	0	0.485007	Z_WT	Z_WT	Z_WT	-	Z_WT
AVDEMS(1)DGEPLVSFLK			AT5G10950	35.1	N	0	0	0	0	0.0913639	Z_WT	Z_WT	Z_WT	-	Z_WT
AVGEAEDVS(0.123)NS(0.123)S(0.123)S(0.509)EDRT(0.123)R			AT1G62300	27.3	N	0	0	0	0	0.47102	Z_WT	Z_WT	Z_WT	-	Z_WT
AVGS(0.995)HCS(0.996)LS(0.008)EMDDLDLTR	Major CHO metabolism	major CHO metabolism.degradation	AT1G35580	2.2	Y	0	0	0	0	0.361805	Z_WT	Z_WT	Z_WT	-	Z_WT
AVGS(0.996)HCS(0.996)LS(0.008)EMDDLDLTR	Major CHO metabolism	major CHO metabolism.degradation	AT1G35580	2.2	Y	0	0	0	0	0.461942	Z_WT	Z_WT	Z_WT	-	Z_WT
AVLDRT(0.034)ES(0.949)S(0.017)AS(1)HHSDEEAR			AT2G26280	28.1	N	0	0	0	0	0.111514	Z_WT	Z_WT	Z_WT	-	Z_WT
AVLDRT(0.062)ES(0.644)S(0.644)AS(0.644)HHS(0.006)DEEAR			AT2G26280	28.1	N	0	0	0	0	0.0690029	Z_WT	Z_WT	Z_WT	-	Z_WT
AVLDRT(0.132)ES(0.86)S(0.01)AS(0.998)HHS(1)DEEAR			AT2G26280	28.1	N	0	0	0	0	0.197958	Z_WT	Z_WT	Z_WT	-	Z_WT
AVPYTGGDIKKS(1)GELGR			AT4G22290	29.5	N	0	0	0	0	0.287105	Z_WT	Z_WT	Z_WT	-	Z_WT
AVQRS(0.683)S(0.718)S(0.598)PNEDRGENQLVVYDLK			AT5G35330	27.3	N	0	0	0	0	0.314804	Z_WT	Z_WT	Z_WT	-	Z_WT
AVS(1)ATKVITEGEDQA			AT1G59359	29.2	N	0	0	0	0	0.232127	Z_WT	Z_WT	Z_WT	-	Z_WT
AVVAS(0.999)PS(0.001)QENPR			AT2G17700	29.4	N	0	0	0	0	0.360808	Z_WT	Z_WT	Z_WT	-	Z_WT
AWTLEGES(1)DDEEGHPEEK			AT1G20920	27.1	N	0	0	0	0	0.139112	Z_WT	Z_WT	Z_WT	-	Z_WT
AYGGGGGSS(0.055)S(0.945)PHHQNQAQAEILR			AT5G66870	27.3	N	0	0	0	0	0.937288	Z_WT	Z_WT	Z_WT	-	Z_WT
AYHPAYTET(0.002)MS(0.019)MGGGS(0.969)S(0.969)HGGGQQY(0.042)VPFATSSGSLR			AT4G11850	11.9	N	0	0	0	0	0.737503	Z_WT	Z_WT	Z_WT	-	Z_WT
DAAALETQS(1)PEDFDQPSPLRK			AT1G71880	34.2	N	0	0	0	0	0.608847	Z_WT	Z_WT	Z_WT	-	Z_WT
DADS(1)PVHSNDAEEEMIR			AT4G00752	29.5	N	0	0	0	0	0.0699705	Z_WT	Z_WT	Z_WT	-	Z_WT
DAETVNQTSHPTEEEAQVTVSSNADVEDS(0.046)HET(0.305)VS(0.649)PR			AT4G32330	35.2	N	0	0	0	0	0.887922	Z_WT	Z_WT	Z_WT	-	Z_WT
DAFS(1)DSDMS(1)VEELR			AT3G21060	33.99	N	0	0	0	0	0.574515	Z_WT	Z_WT	Z_WT	-	Z_WT
DAGDSNSGLS(1)PKPK			AT4G28080	35.2	N	0	0	0	0	0.227511	Z_WT	Z_WT	Z_WT	-	Z_WT
DAS(0.631)RAS(0.369)LGNEEELINPFHDQPPVDTAKPK			AT5G64850	35.2	N	0	0	0	0	0.077999	Z_WT	Z_WT	Z_WT	-	Z_WT
DAT(0.004)EIQQPAAT(0.078)DIS(0.918)IKK			AT5G23450	11.8	N	0	0	0	0	0.320762	Z_WT	Z_WT	Z_WT	-	Z_WT
DAT(0.213)S(0.787)MGT(1)VEDPKEK	Signalling	signalling.calcium	AT1G19870	30.3	Y	0	0	0	0	0.178221	Z_WT	Z_WT	Z_WT	-	Z_WT
DATKEYS(1)DS(1)EKETSLK			AT5G53440	35.2	N	0	0	0	0	0.767428	Z_WT	Z_WT	Z_WT	-	Z_WT
DAVAGAPINVTGSASGSNSATIPSMFPAGS(0.002)APPLS(0.998)PR			AT5G28900	29.4	N	0	0	0	0	0.0571318	Z_WT	Z_WT	Z_WT	-	Z_WT
DDDEKIDDTAT(0.004)S(0.996)ENEVTEIEK			AT5G01400	27.1	N	0	0	0	0	0.0643705	Z_WT	Z_WT	Z_WT	-	Z_WT
DDFDSGLLS(1)DEDLQDDDLEASASK			AT1G69070	35.2	N	0	0	0	0	0.488396	Z_WT	Z_WT	Z_WT	-	Z_WT
DDVT(0.002)S(0.997)PGGT(0.001)TIAGVHELEK			AT5G14800	13.2	N	0	0	0	0	0.139116	Z_WT	Z_WT	Z_WT	-	Z_WT
DEGLGS(1)INQR			AT2G35050	29.4	N	0	0	0	0	0.698144	Z_WT	Z_WT	Z_WT	-	Z_WT
DENHLFPDAIGHHIQGVT(1)VHDGEWDSHEAIK			AT2G01530	20.2	N	0	0	0	0	0.520059	Z_WT	Z_WT	Z_WT	-	Z_WT
DET(0.007)KPEET(0.992)PIAS(0.001)EFEQK			AT1G76180	20.2	N	0	0	0	0	0.740803	Z_WT	Z_WT	Z_WT	-	Z_WT
DETEFRPS(1)PAHNER			AT5G48657	35.1	N	0	0	0	0	0.19135	Z_WT	Z_WT	Z_WT	-	Z_WT
DEVS(1)DDEATIEQTLK			AT1G58200	31.2	N	0	0	0	0	0.0636776	Z_WT	Z_WT	Z_WT	-	Z_WT
DFMPSDTDFS(0.381)T(0.619)K			AT3G63460	35.1	N	0	0	0	0	0.110312	Z_WT	Z_WT	Z_WT	-	Z_WT
DFS(0.007)RS(0.03)DS(0.918)S(0.045)VS(1)EDGPKER			AT4G39680	27.3	N	0	0	0	0	0.308678	Z_WT	Z_WT	Z_WT	-	Z_WT
DFS(0.028)REDS(0.972)ES(1)PMKER			AT5G23680	35.1	N	0	0	0	0	0.123973	Z_WT	Z_WT	Z_WT	-	Z_WT
DFSATVTDQPGDALLNNGYGS(0.005)QDS(0.995)FGR			AT4G16150	27.3	N	0	0	0	0	0.161894	Z_WT	Z_WT	Z_WT	-	Z_WT
DGALTSNDELES(1)IS(1)AR			AT3G54610	27.3	N	0	0	0	0	0.054554	Z_WT	Z_WT	Z_WT	-	Z_WT
DGES(1)PPQGGKPGWAALPSTR			AT2G03800	35.2	N	0	0	0	0	0.113781	Z_WT	Z_WT	Z_WT	-	Z_WT
DGETSEPPEVIPDY(0.242)ENS(0.816)PRQGS(0.941)DGQER			AT4G28980	31.3	N	0	0	0	0	0.344522	Z_WT	Z_WT	Z_WT	-	Z_WT
DGETSEPPEVIPDYENS(1)PR			AT4G28980	31.3	N	0	0	0	0	0.538544	Z_WT	Z_WT	Z_WT	-	Z_WT
DGGGT(0.019)GS(0.981)IPPALENEQMK			AT1G79570	29.4	N	0	0	0	0	0.316465	Z_WT	Z_WT	Z_WT	-	Z_WT
DGPIPEDSEAGGS(1)GGGIGER	Signalling	signalling.calcium	AT3G49370	30.3	Y	0	0	0	0	0.472227	Z_WT	Z_WT	Z_WT	-	Z_WT
DGS(0.352)KGS(0.592)S(0.028)T(0.028)ASFSYMPR			AT5G02290	29.4	N	0	0	0	0	0.159299	Z_WT	Z_WT	Z_WT	-	Z_WT
DGS(1)FGFPDR			AT3G50370	35.2	N	0	0	0	0	0.117168	Z_WT	Z_WT	Z_WT	-	Z_WT
DGSASGVS(0.004)GT(0.054)S(0.862)GPT(0.575)T(0.499)PVS(0.003)S(0.003)ET(0.001)MLQSVSASLASLTR			AT5G65690	6.4	N	0	0	0	0	0.418042	Z_WT	Z_WT	Z_WT	-	Z_WT
DIDLS(0.005)FS(0.939)S(0.051)PT(0.005)K			AT2G32240	35.2	N	0	0	0	0	0.0970986	Z_WT	Z_WT	Z_WT	-	Z_WT
DIESLS(0.885)S(0.113)VS(0.002)K			AT5G40450	35.2	N	0	0	0	0	0.0504817	Z_WT	Z_WT	Z_WT	-	Z_WT
DIQDIS(1)LNLK			AT5G20280	2.1	N	0	0	0	0	0.0569841	Z_WT	Z_WT	Z_WT	-	Z_WT
DIQGSDNAIPLS(1)PQWLLSKPGENK			AT5G42950	35.1	N	0	0	0	0	0.0707291	Z_WT	Z_WT	Z_WT	-	Z_WT
DIQTALGQAS(0.736)S(0.264)			AT2G31570	21.2	N	0	0	0	0	0.106606	Z_WT	Z_WT	Z_WT	-	Z_WT
DIRS(0.663)S(0.337)PGYS(1)DEKK			AT3G23900	27.4	N	0	0	0	0	0.475291	Z_WT	Z_WT	Z_WT	-	Z_WT
DIS(1)PTAAGLGLPVTGGK			AT1G67230	35.1	N	0	0	0	0	0.0700728	Z_WT	Z_WT	Z_WT	-	Z_WT
DKGDS(0.011)S(0.989)EIGDNDMNDR			AT5G06560	35.2	N	0	0	0	0	0.169968	Z_WT	Z_WT	Z_WT	-	Z_WT
DKKES(1)MEVDTSELEK			AT1G15340	27.3	N	0	0	0	0	0.110145	Z_WT	Z_WT	Z_WT	-	Z_WT
DKLSEITQAIDDDDT(1)DDES(1)VVPTSGELK			AT2G34970	29.2	N	0	0	0	0	0.167456	Z_WT	Z_WT	Z_WT	-	Z_WT
DKPAPS(0.589)T(0.384)PT(0.025)GT(0.002)SSSSTASSGFR			AT2G37160	35.1	N	0	0	0	0	0.114258	Z_WT	Z_WT	Z_WT	-	Z_WT
DKS(0.998)DS(0.002)ELTKLPTNK			AT1G65985	35.2	N	0	0	0	0	0.104901	Z_WT	Z_WT	Z_WT	-	Z_WT
DLLSFVEEEEEEPRNS(0.785)NAS(0.168)S(0.036)S(0.008)S(0.002)GTPAVVASK			AT5G07220	20.2	N	0	0	0	0	0.418042	Z_WT	Z_WT	Z_WT	-	Z_WT
DLLTLDEKS(1)PR			AT5G15200	29.2	N	0	0	0	0	0.112261	Z_WT	Z_WT	Z_WT	-	Z_WT
DLRPDDMVLDDIIPEEDPQYES(1)EAEHVEAR			AT5G61150	27.3	N	0	0	0	0	0.11542	Z_WT	Z_WT	Z_WT	-	Z_WT
DLS(1)DGESILR			AT3G17900	35.2	N	0	0	0	0	0.102702	Z_WT	Z_WT	Z_WT	-	Z_WT
DLSASQDS(0.973)T(0.027)KEELR			AT3G53720	34.12	N	0	0	0	0	0.0958879	Z_WT	Z_WT	Z_WT	-	Z_WT
DLSDFS(1)PK			AT2G23140	29.5	N	0	0	0	0	0.0840544	Z_WT	Z_WT	Z_WT	-	Z_WT
DLSEQLDS(0.005)VT(0.006)LENGS(0.971)QS(0.533)S(0.484)GEAK			AT1G73960	35.1	N	0	0	0	0	0.0536702	Z_WT	Z_WT	Z_WT	-	Z_WT
DLSVLPGGKET(0.388)QS(0.612)PS(0.612)RS(0.388)DGLIR			AT5G07970	35.1	N	0	0	0	0	0.0936312	Z_WT	Z_WT	Z_WT	-	Z_WT
DMDGYVMS(0.962)PS(0.032)LS(0.007)K			AT2G22300	27.3	N	0	0	0	0	0.132878	Z_WT	Z_WT	Z_WT	-	Z_WT
DMS(1)QADFGR			AT4G13940	13.2	N	0	0	0	0	0.0756953	Z_WT	Z_WT	Z_WT	-	Z_WT
DMVSRDDS(0.999)FVTK	Signalling	signalling.receptor kinases	AT4G35470	30.2	Y	0	0	0	0	0.102763	Z_WT	Z_WT	Z_WT	-	Z_WT
DNEESAS(0.001)GS(0.999)PERDDITLSK			AT2G20320	35.1	N	0	0	0	0	0.502873	Z_WT	Z_WT	Z_WT	-	Z_WT
DNLT(0.003)LWT(0.06)S(0.937)DMQDDAADEIK			AT1G78300	30.7	N	0	0	0	0	0.558834	Z_WT	Z_WT	Z_WT	-	Z_WT
DNLTLWT(0.001)S(0.999)DIS(1)EEGGDDAHK			AT2G42590	30.7	N	0	0	0	0	0.364697	Z_WT	Z_WT	Z_WT	-	Z_WT
DNLTLWT(0.001)S(0.999)DMQDDVADDIK			AT4G09000	30.7	N	0	0	0	0	0.31476	Z_WT	Z_WT	Z_WT	-	Z_WT
DNLTLWT(0.005)S(0.995)DIS(1)EEGGDDAHK			AT2G42590	30.7	N	0	0	0	0	0.364697	Z_WT	Z_WT	Z_WT	-	Z_WT
DNLTLWTSDMT(1)DEAGDEIK			AT5G38480	30.7	N	0	0	0	0	0.057902	Z_WT	Z_WT	Z_WT	-	Z_WT
DNNVPVSYS(1)GNGIPTK	Signalling	signalling.calcium	AT2G32450	30.3	Y	0	0	0	0	0.0545823	Z_WT	Z_WT	Z_WT	-	Z_WT
DNPFAFDLS(0.798)PS(0.166)S(0.035)S(0.001)R			AT2G22880	35.1	N	0	0	0	0	0.250866	Z_WT	Z_WT	Z_WT	-	Z_WT
DNPGLDDDDDS(1)AELESGTFK			AT1G52380	30.5	N	0	0	0	0	0.445922	Z_WT	Z_WT	Z_WT	-	Z_WT
DNQTPTQSVVS(1)APTSTLQNLK			AT1G75990	29.5	N	0	0	0	0	0.133301	Z_WT	Z_WT	Z_WT	-	Z_WT
DPS(0.999)RAS(0.997)LGNEEELIKPPES(0.002)AT(0.001)STAELTTVQSENQR			AT5G09960	35.2	N	0	0	0	0	0.0668096	Z_WT	Z_WT	Z_WT	-	Z_WT
DPVFVDDEVGPVGS(0.887)T(0.111)HGQT(0.002)DSSNR			AT5G45490	20.1	N	0	0	0	0	0.430586	Z_WT	Z_WT	Z_WT	-	Z_WT
DQAVDGLS(0.939)S(0.061)DLNGIR			AT3G63460	35.1	N	0	0	0	0	0.249483	Z_WT	Z_WT	Z_WT	-	Z_WT
DQKKGVGPT(1)S(1)EVLVK			AT5G67340	29.5	N	0	0	0	0	0.179896	Z_WT	Z_WT	Z_WT	-	Z_WT
DQNGFIS(1)AAELR	Signalling	signalling.calcium	AT5G21274	30.3	Y	0	0	0	0	0.0663424	Z_WT	Z_WT	Z_WT	-	Z_WT
DQTAAPES(0.997)PS(0.002)S(0.001)NAEALVAVEPRPYGTFNTIR			AT2G39970	34.17	N	0	0	0	0	0.110367	Z_WT	Z_WT	Z_WT	-	Z_WT
DQVGVT(0.004)AT(0.981)PET(0.015)QQQIELGKR			AT2G04865	35.2	N	0	0	0	0	0.862289	Z_WT	Z_WT	Z_WT	-	Z_WT
DQVRPELVENESEHMNAQDEPEIDS(0.915)DS(0.085)DNPNNFK			AT5G57610	29.4	N	0	0	0	0	0.495733	Z_WT	Z_WT	Z_WT	-	Z_WT
DRDADIDPNEHS(0.116)S(0.884)AGK			AT2G45430	28.99	N	0	0	0	0	0.115282	Z_WT	Z_WT	Z_WT	-	Z_WT
DRS(1)EDAGNDAMDVDDEQQSNKK			AT1G50920	29.2	N	0	0	0	0	0.178576	Z_WT	Z_WT	Z_WT	-	Z_WT
DRS(1)PS(1)PYSSHSYSR			AT1G10890	29.5	N	0	0	0	0	0.0559457	Z_WT	Z_WT	Z_WT	-	Z_WT
DRYQKQS(0.01)S(0.99)LLSK			AT1G59610	26.17	N	0	0	0	0	0.0868204	Z_WT	Z_WT	Z_WT	-	Z_WT
DS(0.804)S(0.826)RAAS(0.37)PDPLGESSSSGTAR			AT4G35980	35.2	N	0	0	0	0	0.0524596	Z_WT	Z_WT	Z_WT	-	Z_WT
DSDIPESEGIDKDGS(0.572)S(0.428)PNKR			AT2G33610	27.3	N	0	0	0	0	0.273531	Z_WT	Z_WT	Z_WT	-	Z_WT
DSEIEETEEFDTES(1)PLPK			AT5G55210	35.2	N	0	0	0	0	0.0652066	Z_WT	Z_WT	Z_WT	-	Z_WT
DSGAT(1)PIHDGMRT(1)PMRDR			AT4G08350	27.3	N	0	0	0	0	0.253821	Z_WT	Z_WT	Z_WT	-	Z_WT
DSKPSVAEAAAPLKT(1)PENS(1)PS(1)AEDA			AT3G15970	30.5	N	0	0	0	0	0.433472	Z_WT	Z_WT	Z_WT	-	Z_WT
DSLAGGS(1)S(1)EGDFEYSR			AT1G73460	29.4	N	0	0	0	0	0.484661	Z_WT	Z_WT	Z_WT	-	Z_WT
DSSSIAGS(0.992)S(0.221)S(0.787)PIPATVSTGK			AT2G38410	31.4	N	0	0	0	0	0.0715208	Z_WT	Z_WT	Z_WT	-	Z_WT
DSSVLVSVS(0.004)S(0.996)PMREYEWAEAR			AT3G22520	35.2	N	0	0	0	0	0.119103	Z_WT	Z_WT	Z_WT	-	Z_WT
DTDTPVAEGKS(0.131)EET(0.869)LK			AT3G05900	35.1	N	0	0	0	0	0.200578	Z_WT	Z_WT	Z_WT	-	Z_WT
DVPIHHPLSELS(0.999)DREES(0.001)R			AT5G52310	20.2	N	0	0	0	0	0.186699	Z_WT	Z_WT	Z_WT	-	Z_WT
DYEGGEYEHEGGGRS(1)R			AT3G50670	27.1	N	0	0	0	0	0.0670845	Z_WT	Z_WT	Z_WT	-	Z_WT
EAALAATPS(0.025)DS(0.833)PT(0.142)IFDK			AT3G56490	29.4	N	0	0	0	0	0.143713	Z_WT	Z_WT	Z_WT	-	Z_WT
EAHS(1)PNVQT(1)PR			AT3G10980	20.0	N	0	0	0	0	0.353249	Z_WT	Z_WT	Z_WT	-	Z_WT
EAIGEELKVPS(0.851)S(0.149)K			AT5G40450	35.2	N	0	0	0	0	0.280502	Z_WT	Z_WT	Z_WT	-	Z_WT
EAILAAGNES(1)DS(0.175)S(0.825)DNNSSQSFGR			AT1G03350	35.1	N	0	0	0	0	0.0761909	Z_WT	Z_WT	Z_WT	-	Z_WT
EAIPS(0.366)VT(0.436)PS(0.488)T(0.497)PLT(0.295)ALRY(0.484)T(0.505)T(0.483)S(0.445)AEK			AT5G12150	30.5	N	0	0	0	0	0.875618	Z_WT	Z_WT	Z_WT	-	Z_WT
EAIPS(0.426)VT(0.523)PS(0.497)T(0.498)PLT(0.137)ALRY(0.481)T(0.505)T(0.484)S(0.448)AEK			AT5G12150	30.5	N	0	0	0	0	0.216022	Z_WT	Z_WT	Z_WT	-	Z_WT
EALEDS(0.5)S(0.5)HEMEIPETSNK	Cell	cell.organisation	AT3G12020	31.1	Y	0	0	0	0	0.543863	Z_WT	Z_WT	Z_WT	-	Z_WT
EANIS(1)GDDAFAR			AT3G09740	31.4	N	0	0	0	0	0.444182	Z_WT	Z_WT	Z_WT	-	Z_WT
EANVDGDT(0.553)AS(0.447)QHEAAWLPGK			AT2G28390	35.1	N	0	0	0	0	0.0656851	Z_WT	Z_WT	Z_WT	-	Z_WT
EANVDGDTAS(1)QHEAAWLPGK			AT2G28390	35.1	N	0	0	0	0	0.44109	Z_WT	Z_WT	Z_WT	-	Z_WT
EAPANDTDNT(0.035)S(0.952)ET(0.012)EDQKELEK			AT4G28080	35.2	N	0	0	0	0	0.135066	Z_WT	Z_WT	Z_WT	-	Z_WT
EASANEASLPQS(1)PEPVSASEANPSPSR			AT5G40200	29.5	N	0	0	0	0	0.420452	Z_WT	Z_WT	Z_WT	-	Z_WT
EAT(0.98)NADREHGVES(0.02)DSEEER			AT4G10710	27.3	N	0	0	0	0	0.103127	Z_WT	Z_WT	Z_WT	-	Z_WT
EAT(0.999)ADMS(0.004)EEFS(0.997)EGEKGDIISDISTHGESTKPR			AT5G20280	2.1	N	0	0	0	0	0.29661	Z_WT	Z_WT	Z_WT	-	Z_WT
EATADMS(1)EEFS(1)EGEKGDIISDISTHGESTKPR			AT5G20280	2.1	N	0	0	0	0	0.209661	Z_WT	Z_WT	Z_WT	-	Z_WT
EATNLIPS(1)PR			AT1G28280	35.1	N	0	0	0	0	0.659883	Z_WT	Z_WT	Z_WT	-	Z_WT
EDHFDEVES(1)R			AT4G31130	35.2	N	0	0	0	0	0.175063	Z_WT	Z_WT	Z_WT	-	Z_WT
EDLSELYREDLS(1)DVET(0.911)S(0.089)			AT1G25260	29.2	N	0	0	0	0	0.0843018	Z_WT	Z_WT	Z_WT	-	Z_WT
EDNAT(0.13)IANES(0.197)RS(0.687)PES(0.963)VS(0.023)AVS(0.035)VVS(0.965)NR			AT2G34680	17.2	N	0	0	0	0	0.118318	Z_WT	Z_WT	Z_WT	-	Z_WT
EDRGS(1)GEEEKIPAFR			AT3G57930	35.2	N	0	0	0	0	0.344428	Z_WT	Z_WT	Z_WT	-	Z_WT
EDRS(1)PVDDDY(0.002)EPNRT(0.499)S(0.499)PR			AT2G37340	27.1	N	0	0	0	0	0.0592964	Z_WT	Z_WT	Z_WT	-	Z_WT
EDS(1)LKKVDS(0.903)FS(0.097)R			AT5G64220	27.3	N	0	0	0	0	0.157578	Z_WT	Z_WT	Z_WT	-	Z_WT
EEDLQEAKT(0.014)ES(0.993)S(0.993)GDAEGK			AT5G47690	35.2	N	0	0	0	0	0.688136	Z_WT	Z_WT	Z_WT	-	Z_WT
EEDLQEAKT(0.948)ES(0.526)S(0.526)GDAEGK			AT5G47690	35.2	N	0	0	0	0	0.115441	Z_WT	Z_WT	Z_WT	-	Z_WT
EEEAS(1)LKNNLKVAEGEVK			AT1G65010	35.1	N	0	0	0	0	0.136488	Z_WT	Z_WT	Z_WT	-	Z_WT
EEEEQIRVS(1)S(1)EDKK			AT2G25760	29.4	N	0	0	0	0	0.132977	Z_WT	Z_WT	Z_WT	-	Z_WT
EEGS(1)VNRRFT(1)LER			AT3G10980	20.0	N	0	0	0	0	0.290151	Z_WT	Z_WT	Z_WT	-	Z_WT
EEHSFVETDS(1)PGT(0.002)NS(0.998)PK			AT1G27850	28.1	N	0	0	0	0	0.188483	Z_WT	Z_WT	Z_WT	-	Z_WT
EEISNQWFSQNIFAEAVEEGDLGKDDS(1)EDEIANK			AT4G25730	29.2	N	0	0	0	0	0.183858	Z_WT	Z_WT	Z_WT	-	Z_WT
EESGAANGS(1)PPPSGGSRPR			AT4G38710	35.1	N	0	0	0	0	0.613147	Z_WT	Z_WT	Z_WT	-	Z_WT
EEVRDDIS(1)LQNDTVDANETTK			AT1G24160	35.2	N	0	0	0	0	0.114234	Z_WT	Z_WT	Z_WT	-	Z_WT
EFLT(0.002)S(0.998)S(1)DEEEESVSIR			AT1G36310	35.2	N	0	0	0	0	0.379933	Z_WT	Z_WT	Z_WT	-	Z_WT
EFLTEKLS(1)PGEEDK			AT4G25580	35.1	N	0	0	0	0	0.694633	Z_WT	Z_WT	Z_WT	-	Z_WT
EFS(1)PS(0.996)HHHQPHS(0.004)PSTR			AT5G09960	35.2	N	0	0	0	0	0.237519	Z_WT	Z_WT	Z_WT	-	Z_WT
EFS(1)PSHHHQPHS(1)PSTRR			AT5G09960	35.2	N	0	0	0	0	0.233859	Z_WT	Z_WT	Z_WT	-	Z_WT
EFTAPVTPVKEEKT(1)EEK			AT1G72150	34.99	N	0	0	0	0	0.242884	Z_WT	Z_WT	Z_WT	-	Z_WT
EGDLTNEGHS(1)DEDR			AT5G13010	27.1	N	0	0	0	0	0.10244	Z_WT	Z_WT	Z_WT	-	Z_WT
EGELGEKDKEDDVES(1)EEEEEEEEGSGSK			AT5G63550	35.2	N	0	0	0	0	0.247422	Z_WT	Z_WT	Z_WT	-	Z_WT
EGFQIMDT(0.055)S(0.945)QR	Signalling	signalling.calcium	AT3G57530	30.3	Y	0	0	0	0	0.068791	Z_WT	Z_WT	Z_WT	-	Z_WT
EGFQIMDT(0.823)S(0.177)QR	Signalling	signalling.calcium	AT3G57530	30.3	Y	0	0	0	0	0.557362	Z_WT	Z_WT	Z_WT	-	Z_WT
EGS(0.427)DGET(0.573)EVEAEIPSVVASM			AT5G53350	29.5	N	0	0	0	0	0.561411	Z_WT	Z_WT	Z_WT	-	Z_WT
EGS(1)VS(0.996)GT(0.004)ESEFSMAR			AT3G49590	35.2	N	0	0	0	0	0.0711427	Z_WT	Z_WT	Z_WT	-	Z_WT
EGS(1)VS(0.999)GT(0.001)ESEFSMAR			AT3G49590	35.2	N	0	0	0	0	0.0553729	Z_WT	Z_WT	Z_WT	-	Z_WT
EGSLPTVEEEEEEAENS(0.125)ET(0.875)			AT4G37100	35.2	N	0	0	0	0	0.0826267	Z_WT	Z_WT	Z_WT	-	Z_WT
EGSLPTVIEEEAEDS(0.978)ET(0.022)			AT2G23520	35.1	N	0	0	0	0	0.0952888	Z_WT	Z_WT	Z_WT	-	Z_WT
EGWFQES(0.001)S(0.015)VAS(0.974)PT(0.01)RFPGETSDGK			AT3G56410	35.2	N	0	0	0	0	0.122679	Z_WT	Z_WT	Z_WT	-	Z_WT
EHET(0.173)VS(0.795)EKT(0.032)DDEK			AT5G40450	35.2	N	0	0	0	0	0.531378	Z_WT	Z_WT	Z_WT	-	Z_WT
EIDQLPS(0.998)PT(0.015)S(0.96)S(0.981)NHDLDADS(0.047)			AT3G48860	35.2	N	0	0	0	0	0.0988982	Z_WT	Z_WT	Z_WT	-	Z_WT
EIENIMQLAGLNPNS(0.944)DS(0.051)AT(0.003)S(0.001)S(0.001)R	Signalling	signalling.receptor kinases	AT5G49760	30.2	Y	0	0	0	0	0.0628414	Z_WT	Z_WT	Z_WT	-	Z_WT
EIEVADYES(1)S(1)DEDRHFK			AT5G47430	27.3	N	0	0	0	0	0.362432	Z_WT	Z_WT	Z_WT	-	Z_WT
EIGEVNPSEGPMGSESQDDYDNYERDS(1)PQRK			AT4G31200	27.1	N	0	0	0	0	0.259313	Z_WT	Z_WT	Z_WT	-	Z_WT
EIIS(0.001)S(0.003)DS(0.016)ADVVNDKPAS(0.846)DS(0.092)NPVVT(0.041)K			AT3G05900	35.1	N	0	0	0	0	0.416184	Z_WT	Z_WT	Z_WT	-	Z_WT
EIIS(0.568)S(0.395)DS(0.037)ADVVNDKPASDSNPVVTK			AT3G05900	35.1	N	0	0	0	0	0.279268	Z_WT	Z_WT	Z_WT	-	Z_WT
EIKS(0.576)S(0.424)PQEEIKK			AT1G31440	31.4	N	0	0	0	0	0.230496	Z_WT	Z_WT	Z_WT	-	Z_WT
EILQS(0.976)ES(0.024)FKEEGYLASELQEAEK			AT1G22530	34.99	N	0	0	0	0	0.0721106	Z_WT	Z_WT	Z_WT	-	Z_WT
EISHDS(1)S(1)DEEDGDGGKNTNEMLNYGLTIASK			AT2G17840	33.99	N	0	0	0	0	0.194659	Z_WT	Z_WT	Z_WT	-	Z_WT
EITDSEFSNSHHPQVDMAS(1)PVREEK			AT2G39200	20.1	N	0	0	0	0	0.65637	Z_WT	Z_WT	Z_WT	-	Z_WT
EKDQGS(0.999)IS(0.765)S(0.181)T(0.044)S(0.011)DLYGNR			AT5G58190	35.2	N	0	0	0	0	0.460825	Z_WT	Z_WT	Z_WT	-	Z_WT
EKPHSDYEKVDDGDANS(0.987)DS(0.605)S(0.408)QQER			AT3G23900	27.4	N	0	0	0	0	0.801077	Z_WT	Z_WT	Z_WT	-	Z_WT
EKPS(0.003)S(0.997)PPTFDDGPT(0.052)S(0.946)PPAS(0.002)LHEPEPSAK			AT4G29440	35.2	N	0	0	0	0	0.0607233	Z_WT	Z_WT	Z_WT	-	Z_WT
EKPS(0.006)S(0.994)PPTFDDGPT(0.002)S(0.997)PPAS(0.001)LHEPEPSAK			AT4G29440	35.2	N	0	0	0	0	0.0825845	Z_WT	Z_WT	Z_WT	-	Z_WT
EKS(0.727)DS(0.727)DS(0.727)EY(0.818)DILDFPEVPNVLLRPTPGATSVNAPDAAK			AT1G34220	35.2	N	0	0	0	0	0.141865	Z_WT	Z_WT	Z_WT	-	Z_WT
EKS(0.895)DS(0.916)DS(0.895)EY(0.294)DILDFPEVPNVLLRPTPGATSVNAPDAAK			AT1G34220	35.2	N	0	0	0	0	0.301499	Z_WT	Z_WT	Z_WT	-	Z_WT
EKS(0.983)DS(0.995)DS(0.022)EYDILDFPEVPNVLLRPTPGATSVNAPDAAK			AT1G34220	35.2	N	0	0	0	0	0.0625839	Z_WT	Z_WT	Z_WT	-	Z_WT
ELDS(0.038)S(0.956)NS(0.007)DAIER			AT1G70410	8.3	N	0	0	0	0	0.438629	Z_WT	Z_WT	Z_WT	-	Z_WT
ELDSS(0.001)NS(0.999)DAIER			AT1G70410	8.3	N	0	0	0	0	0.388552	Z_WT	Z_WT	Z_WT	-	Z_WT
ELENGQRFS(1)PELK			AT1G72930	20.1	N	0	0	0	0	0.217454	Z_WT	Z_WT	Z_WT	-	Z_WT
ELESLLQAS(1)PDR	Signalling	signalling.receptor kinases	AT5G01950	30.2	Y	0	0	0	0	0.0527486	Z_WT	Z_WT	Z_WT	-	Z_WT
ELGWS(1)DDEDK			AT1G61690	35.1	N	0	0	0	0	0.470855	Z_WT	Z_WT	Z_WT	-	Z_WT
ELISEDS(0.023)VS(0.977)PR			AT5G19320	30.5	N	0	0	0	0	0.16556	Z_WT	Z_WT	Z_WT	-	Z_WT
ELNIS(1)DEDNEGSSK			AT5G59610	20.2	N	0	0	0	0	0.200701	Z_WT	Z_WT	Z_WT	-	Z_WT
ELS(1)LGHS(1)KR			AT2G25800	35.2	N	0	0	0	0	0.17145	Z_WT	Z_WT	Z_WT	-	Z_WT
ELSLT(0.01)S(0.986)PEVVT(0.005)K			AT3G51800	29.5	N	0	0	0	0	0.160851	Z_WT	Z_WT	Z_WT	-	Z_WT
ELSSSS(0.004)S(0.974)VS(0.022)DDKKLVK			AT4G17140	35.1	N	0	0	0	0	0.25916	Z_WT	Z_WT	Z_WT	-	Z_WT
EMS(0.098)LHGGEGGS(0.902)GGGGSGEQMTR			AT4G12050	27.3	N	0	0	0	0	0.376334	Z_WT	Z_WT	Z_WT	-	Z_WT
EMSEEDTEET(0.003)GS(0.997)EEGK			AT1G01320	35.1	N	0	0	0	0	0.177499	Z_WT	Z_WT	Z_WT	-	Z_WT
ENFESAVGPLTNIS(0.04)DDGPKT(0.96)R			AT2G20050	29.4	N	0	0	0	0	0.0739108	Z_WT	Z_WT	Z_WT	-	Z_WT
ENPNLPS(0.98)PS(0.02)AKEK			AT2G27140	20.2	N	0	0	0	0	0.115918	Z_WT	Z_WT	Z_WT	-	Z_WT
ENS(0.767)T(0.233)GS(1)LDDLVTDNNLHASSGR	Development	development.storage proteins	AT5G04040	33.1	Y	0	0	0	0	0.289269	Z_WT	Z_WT	Z_WT	-	Z_WT
ENS(0.999)PGPS(0.003)GS(0.008)VS(0.987)PFNS(0.002)NAMK			AT3G08620	27.4	N	0	0	0	0	0.249759	Z_WT	Z_WT	Z_WT	-	Z_WT
ENS(1)LEMRPNDSFAK			AT4G29440	35.2	N	0	0	0	0	0.123312	Z_WT	Z_WT	Z_WT	-	Z_WT
ENS(1)LFGGDADITEKPIEPIK			AT2G20190	31.2	N	0	0	0	0	0.354886	Z_WT	Z_WT	Z_WT	-	Z_WT
ENS(1)PGPSGSVSPFNSNAMK			AT3G08620	27.4	N	0	0	0	0	0.663834	Z_WT	Z_WT	Z_WT	-	Z_WT
EPVIEPVVEDVEDS(0.766)T(0.766)DS(0.345)S(0.123)VGEEEEEDDLIK			AT5G24490	29.2	N	0	0	0	0	0.0623804	Z_WT	Z_WT	Z_WT	-	Z_WT
EQAVWALGNVAGDS(1)PR			AT3G06720	29.3	N	0	0	0	0	0.0614214	Z_WT	Z_WT	Z_WT	-	Z_WT
EQGDDDS(0.769)S(0.241)PNS(0.972)PNDRT(0.011)ES(0.004)S(0.005)HLQK			AT3G58640	29.4	N	0	0	0	0	0.0977627	Z_WT	Z_WT	Z_WT	-	Z_WT
EQSFAFSVQS(0.998)PIVHT(0.002)DK			AT1G08090	34.4	N	0	0	0	0	0.613485	Z_WT	Z_WT	Z_WT	-	Z_WT
ERGS(1)PDYGR			AT4G25500	27.1	N	0	0	0	0	0.882873	Z_WT	Z_WT	Z_WT	-	Z_WT
ERS(0.906)Y(0.311)S(0.799)RS(0.984)PPHNGSR			AT3G13570	27.1	N	0	0	0	0	0.449427	Z_WT	Z_WT	Z_WT	-	Z_WT
ERS(0.98)Y(0.666)S(0.856)RS(0.494)PPHNGS(0.003)R			AT3G13570	27.1	N	0	0	0	0	0.589377	Z_WT	Z_WT	Z_WT	-	Z_WT
ERS(0.999)EDPMET(0.016)S(0.169)S(0.816)AEAGGGIR			AT5G65410	27.3	N	0	0	0	0	0.0891382	Z_WT	Z_WT	Z_WT	-	Z_WT
ERS(1)RELS(1)HEQPR			AT3G50670	27.1	N	0	0	0	0	0.260293	Z_WT	Z_WT	Z_WT	-	Z_WT
ES(0.01)VT(0.035)S(0.131)T(0.503)AES(0.32)VT(0.001)ASLTDAEK			AT2G30930	35.2	N	0	0	0	0	0.121757	Z_WT	Z_WT	Z_WT	-	Z_WT
ES(0.062)S(0.938)PQPLPLPS(1)PR			AT3G08760	29.4	N	0	0	0	0	0.479892	Z_WT	Z_WT	Z_WT	-	Z_WT
ES(0.537)S(0.463)PGFDVLVDNEAGDSEYYHVEDR			AT2G02160	27.3	N	0	0	0	0	0.211967	Z_WT	Z_WT	Z_WT	-	Z_WT
ES(0.959)VEFS(0.039)PS(0.001)S(0.001)AS(0.004)DFS(0.996)PLAR	Signalling	signalling.receptor kinases	AT1G51890	30.2	Y	0	0	0	0	0.145732	Z_WT	Z_WT	Z_WT	-	Z_WT
ES(0.999)EKIEMTS(0.001)PVVTK			AT2G37970	35.1	N	0	0	0	0	0.145068	Z_WT	Z_WT	Z_WT	-	Z_WT
ES(1)S(1)DEALVSMLASR			AT5G40450	35.2	N	0	0	0	0	0.0553729	Z_WT	Z_WT	Z_WT	-	Z_WT
ESEKDPLIAAENGSGVLS(1)DGGGGVQQK			AT1G06890	35.1	N	0	0	0	0	0.109044	Z_WT	Z_WT	Z_WT	-	Z_WT
ESEYQLAPWQS(0.062)DVNHS(0.207)NDS(0.713)PLAPS(0.019)R			AT5G23490	35.2	N	0	0	0	0	0.0640566	Z_WT	Z_WT	Z_WT	-	Z_WT
ESFET(0.002)LS(0.999)HGS(1)PDNSVTSPDK			AT3G52240	35.2	N	0	0	0	0	0.439288	Z_WT	Z_WT	Z_WT	-	Z_WT
ESLS(1)PGQQHVSQNTAVKPEGR			AT1G01510	27.3	N	0	0	0	0	0.122469	Z_WT	Z_WT	Z_WT	-	Z_WT
ESS(0.873)S(0.126)EDDSSSEDEPAKKPAAK			AT1G48920	29.2	N	0	0	0	0	0.0961606	Z_WT	Z_WT	Z_WT	-	Z_WT
ESSLKQEAAVVS(0.035)S(0.965)PK			AT5G46750	33.99	N	0	0	0	0	0.181825	Z_WT	Z_WT	Z_WT	-	Z_WT
ESSTEEVKPSASIATEEVS(1)EEPNTSEPQVTK			AT4G31880	35.2	N	0	0	0	0	0.315925	Z_WT	Z_WT	Z_WT	-	Z_WT
ESVEFS(1)PSSASDFS(1)PLAR	Signalling	signalling.receptor kinases	AT1G51890	30.2	Y	0	0	0	0	0.104689	Z_WT	Z_WT	Z_WT	-	Z_WT
ET(0.002)QS(0.904)PS(0.072)RS(0.022)DGLIR			AT5G07970	35.1	N	0	0	0	0	0.0896339	Z_WT	Z_WT	Z_WT	-	Z_WT
ET(0.003)S(0.997)PVKDENEDNLTSVSR			AT3G12810	27.3	N	0	0	0	0	0.472796	Z_WT	Z_WT	Z_WT	-	Z_WT
ET(0.013)S(0.987)PVKDENEDNLT(0.016)S(0.253)VS(0.731)R			AT3G12810	27.3	N	0	0	0	0	0.114122	Z_WT	Z_WT	Z_WT	-	Z_WT
ET(0.021)DS(0.021)LS(0.884)S(0.074)DAIASEDPFTTDLASQSFTNAQTER			AT3G20250	35.1	N	0	0	0	0	0.162705	Z_WT	Z_WT	Z_WT	-	Z_WT
ET(0.329)DS(0.671)LS(0.617)S(0.383)DAIASEDPFTTDLASQSFTNAQTER			AT3G20250	35.1	N	0	0	0	0	0.131379	Z_WT	Z_WT	Z_WT	-	Z_WT
ET(0.776)ES(0.224)QQAGEDLLESPLLQEEK	Transport	transport.p- and v-ATPases	AT4G39080	34.1	Y	0	0	0	0	0.106811	Z_WT	Z_WT	Z_WT	-	Z_WT
ETDIDHDNHGLMFGLNS(1)EDDIEETDVDHR			AT1G09730	29.5	N	0	0	0	0	0.160809	Z_WT	Z_WT	Z_WT	-	Z_WT
ETEVEAAEIS(0.007)T(0.942)PERT(0.051)DAPKDESGK			AT4G31880	35.2	N	0	0	0	0	0.0579714	Z_WT	Z_WT	Z_WT	-	Z_WT
ETHGSTSSSSKPPLDGNNKGS(0.197)S(0.777)S(0.026)K			AT5G58140	29.4	N	0	0	0	0	0.149698	Z_WT	Z_WT	Z_WT	-	Z_WT
ETSADEET(0.826)S(0.174)QEEKTEETQNSNLK			AT2G35410	27.4	N	0	0	0	0	0.36386	Z_WT	Z_WT	Z_WT	-	Z_WT
ETSSVAEAS(0.319)S(0.654)PT(0.142)ES(0.789)QAT(0.097)R			AT1G75190	35.2	N	0	0	0	0	0.0939296	Z_WT	Z_WT	Z_WT	-	Z_WT
EVKPSSPFLES(0.001)S(0.067)S(0.931)FS(0.002)GDAALR			AT4G14070	11.1	N	0	0	0	0	0.0610852	Z_WT	Z_WT	Z_WT	-	Z_WT
EVS(0.039)T(0.858)LS(0.104)DPGS(0.999)PRR			AT4G05150	35.1	N	0	0	0	0	0.100538	Z_WT	Z_WT	Z_WT	-	Z_WT
EVS(0.998)T(0.002)LS(0.028)DPGS(0.971)PRR			AT4G05150	35.1	N	0	0	0	0	0.861436	Z_WT	Z_WT	Z_WT	-	Z_WT
EVTIPTPVAEKEEVAAPVS(1)DEK			AT1G72150	34.99	N	0	0	0	0	0.447068	Z_WT	Z_WT	Z_WT	-	Z_WT
EVVLPSLIPVVPEPELERES(1)GER			AT2G21620	20.2	N	0	0	0	0	0.454746	Z_WT	Z_WT	Z_WT	-	Z_WT
EY(0.001)S(0.999)DDEDLDEENETTGSLKPEDVK			AT4G02640	27.3	N	0	0	0	0	0.947039	Z_WT	Z_WT	Z_WT	-	Z_WT
EYEDHRS(0.146)S(0.854)DVDNDEIIAR			AT5G03330	29.5	N	0	0	0	0	0.489065	Z_WT	Z_WT	Z_WT	-	Z_WT
EYEEYNS(1)PK	Signalling	signalling.light	AT3G26740	30.11	Y	0	0	0	0	0.130878	Z_WT	Z_WT	Z_WT	-	Z_WT
EYLGGS(1)ES(0.999)DEAT(0.001)TPTK			AT1G21000	27.3	N	0	0	0	0	0.897608	Z_WT	Z_WT	Z_WT	-	Z_WT
FAS(1)LGLS(0.03)T(0.798)S(0.171)PR			AT1G27100	35.2	N	0	0	0	0	0.528037	Z_WT	Z_WT	Z_WT	-	Z_WT
FAS(1)LGLS(0.709)T(0.268)S(0.023)PR			AT1G27100	35.2	N	0	0	0	0	0.317954	Z_WT	Z_WT	Z_WT	-	Z_WT
FASLGLS(0.002)T(0.053)S(0.945)PR			AT1G27100	35.2	N	0	0	0	0	0.107489	Z_WT	Z_WT	Z_WT	-	Z_WT
FDDYDRDS(1)ES(1)EEDNLGR			AT4G29440	35.2	N	0	0	0	0	0.320301	Z_WT	Z_WT	Z_WT	-	Z_WT
FDEKS(0.004)S(0.92)T(0.076)GQYLDK			AT1G13930	20.2	N	0	0	0	0	0.104059	Z_WT	Z_WT	Z_WT	-	Z_WT
FDGEES(1)PPPDFDEDR	Cell	cell.organisation	AT5G53310	31.1	Y	0	0	0	0	0.571805	Z_WT	Z_WT	Z_WT	-	Z_WT
FDGEESPPPDFDEDRS(0.405)VGEVDGGDHT(0.595)PFAGGK	Cell	cell.organisation	AT5G53310	31.1	Y	0	0	0	0	0.0613025	Z_WT	Z_WT	Z_WT	-	Z_WT
FDLEGS(1)EKEDS(0.99)PRET(0.01)AR			AT5G13160	29.4	N	0	0	0	0	0.0659843	Z_WT	Z_WT	Z_WT	-	Z_WT
FDS(0.927)MNS(0.776)T(0.286)KDFS(0.005)GS(0.005)HGY(0.001)SFDDADPFGSTGPFK	Signalling	signalling.calcium	AT1G20760	30.3	Y	0	0	0	0	0.114646	Z_WT	Z_WT	Z_WT	-	Z_WT
FDS(1)FNTSEAGAGFSSQPER	Signalling	signalling.calcium	AT1G20760	30.3	Y	0	0	0	0	0.303502	Z_WT	Z_WT	Z_WT	-	Z_WT
FDS(1)FNYQR	Signalling	signalling.calcium	AT1G21630	30.3	Y	0	0	0	0	0.640102	Z_WT	Z_WT	Z_WT	-	Z_WT
FDS(1)INS(0.75)S(0.249)RDVT(0.001)GAEK	Signalling	signalling.calcium	AT1G20760	30.3	Y	0	0	0	0	0.123392	Z_WT	Z_WT	Z_WT	-	Z_WT
FDS(1)INS(0.953)S(0.046)RDVT(0.001)GAEK	Signalling	signalling.calcium	AT1G20760	30.3	Y	0	0	0	0	0.083892	Z_WT	Z_WT	Z_WT	-	Z_WT
FEDQS(0.748)ET(0.317)S(0.296)S(0.278)S(0.256)HGGIT(0.105)APGPISVAQLPR			AT2G27040	27.3	N	0	0	0	0	0.188634	Z_WT	Z_WT	Z_WT	-	Z_WT
FEDQSET(0.001)S(0.086)S(0.956)S(0.956)HGGIT(0.001)APGPISVAQLPR			AT2G27040	27.3	N	0	0	0	0	0.161537	Z_WT	Z_WT	Z_WT	-	Z_WT
FEDQSET(0.001)S(0.824)S(0.873)S(0.24)HGGIT(0.062)APGPISVAQLPR			AT2G27040	27.3	N	0	0	0	0	0.0809009	Z_WT	Z_WT	Z_WT	-	Z_WT
FEGY(0.051)S(0.948)PPRS(0.925)PPS(0.114)QS(0.096)DLLS(0.129)RPS(0.736)PGR			AT4G36980	35.2	N	0	0	0	0	0.0909864	Z_WT	Z_WT	Z_WT	-	Z_WT
FEQLFGEES(1)EVS(1)EEGT(1)EG			AT3G20250	35.1	N	0	0	0	0	0.147256	Z_WT	Z_WT	Z_WT	-	Z_WT
FERRDFS(1)NEEDR			AT1G12380	35.2	N	0	0	0	0	0.242672	Z_WT	Z_WT	Z_WT	-	Z_WT
FFRQES(0.989)T(0.011)DSLAVGS(0.996)PPKS(0.004)EGR			AT1G59710	35.2	N	0	0	0	0	0.0857189	Z_WT	Z_WT	Z_WT	-	Z_WT
FFTPEEYFIPS(0.004)S(0.013)T(0.05)S(0.81)PGT(0.122)			AT3G14890	28.2	N	0	0	0	0	0.0812027	Z_WT	Z_WT	Z_WT	-	Z_WT
FGLGS(0.459)S(0.541)PKNISGAS(0.068)S(0.903)PS(0.024)PS(0.005)R			AT3G10980	20.0	N	0	0	0	0	0.20642	Z_WT	Z_WT	Z_WT	-	Z_WT
FGLGS(0.465)S(0.534)PKNIS(0.002)GAS(0.588)S(0.388)PS(0.019)PS(0.005)R			AT3G10980	20.0	N	0	0	0	0	0.827036	Z_WT	Z_WT	Z_WT	-	Z_WT
FGLGS(0.803)S(0.197)PK			AT3G10980	20.0	N	0	0	0	0	0.0885264	Z_WT	Z_WT	Z_WT	-	Z_WT
FGMLET(0.024)T(0.968)PS(0.216)S(0.129)S(0.544)PS(0.12)R			AT5G02090	35.2	N	0	0	0	0	0.0907201	Z_WT	Z_WT	Z_WT	-	Z_WT
FGNS(1)PPRFS(1)DAS(1)AR	Signalling	signalling.calcium	AT1G20760	30.3	Y	0	0	0	0	0.119807	Z_WT	Z_WT	Z_WT	-	Z_WT
FGS(1)WPDGLDSTVK			AT3G12050	35.1	N	0	0	0	0	0.050181	Z_WT	Z_WT	Z_WT	-	Z_WT
FHS(0.327)MEKPQFDHQNS(0.792)S(0.784)GS(0.097)NYDDLTPQR			AT1G34220	35.2	N	0	0	0	0	0.17256	Z_WT	Z_WT	Z_WT	-	Z_WT
FHS(1)MEKPQFDHQNSSGSNYDDLTPQR			AT1G34220	35.2	N	0	0	0	0	0.273117	Z_WT	Z_WT	Z_WT	-	Z_WT
FHSMEKPQFDHQNS(0.992)S(0.008)GSNYDDLTPQR			AT1G34220	35.2	N	0	0	0	0	0.0741246	Z_WT	Z_WT	Z_WT	-	Z_WT
FKNDTADGYAMS(1)PR			AT5G06560	35.2	N	0	0	0	0	0.115116	Z_WT	Z_WT	Z_WT	-	Z_WT
FLSNHGPLANRQPGSAFISAT(0.001)S(0.999)E			AT1G66580	29.2	N	0	0	0	0	0.444778	Z_WT	Z_WT	Z_WT	-	Z_WT
FNHPDPTTIGGT(0.032)DS(0.772)PS(0.197)FR			AT3G48440	27.3	N	0	0	0	0	0.876082	Z_WT	Z_WT	Z_WT	-	Z_WT
FNS(0.003)S(0.979)PS(0.015)S(0.003)LTGHDDSSSEIHIFR			AT2G47980	35.2	N	0	0	0	0	0.196232	Z_WT	Z_WT	Z_WT	-	Z_WT
FNS(0.998)RDET(0.002)EFRPS(1)PAHNER			AT5G48657	35.1	N	0	0	0	0	0.16425	Z_WT	Z_WT	Z_WT	-	Z_WT
FQAPGGGS(0.716)FPS(0.349)S(0.81)PS(0.115)QIHS(0.01)GGGR			AT1G59910	35.1	N	0	0	0	0	0.0601419	Z_WT	Z_WT	Z_WT	-	Z_WT
FQQSTMS(1)PEIVEVQEESTKIEPEPSMK			AT2G40980	35.2	N	0	0	0	0	0.124673	Z_WT	Z_WT	Z_WT	-	Z_WT
FRES(0.007)PES(0.987)ES(0.007)ELVPDSR			AT2G28120	33.99	N	0	0	0	0	0.32974	Z_WT	Z_WT	Z_WT	-	Z_WT
FRNT(0.809)S(0.385)QT(0.805)PEVGELVR			AT1G67580	29.4	N	0	0	0	0	0.341583	Z_WT	Z_WT	Z_WT	-	Z_WT
FRS(1)GEPS(1)PR			AT3G11820	31.4	N	0	0	0	0	0.649409	Z_WT	Z_WT	Z_WT	-	Z_WT
FS(0.004)GS(0.996)ES(1)S(1)NAVVVHPR	Signalling	signalling.receptor kinases	AT1G66150	30.2	Y	0	0	0	0	0.767428	Z_WT	Z_WT	Z_WT	-	Z_WT
FS(0.5)S(0.5)ILEER			AT3G42660	35.1	N	0	0	0	0	0.933877	Z_WT	Z_WT	Z_WT	-	Z_WT
FS(0.961)Y(0.039)T(0.001)EVIS(0.999)LLQK			AT3G07420	29.1	N	0	0	0	0	0.112637	Z_WT	Z_WT	Z_WT	-	Z_WT
FS(0.995)Y(0.005)T(0.002)EVIS(0.998)LLQK			AT3G07420	29.1	N	0	0	0	0	0.165964	Z_WT	Z_WT	Z_WT	-	Z_WT
FSADRVDAQDNS(0.879)S(0.121)EAR			AT2G45140	29.3	N	0	0	0	0	0.179177	Z_WT	Z_WT	Z_WT	-	Z_WT
FSAFS(1)PNK			AT1G24160	35.2	N	0	0	0	0	0.442498	Z_WT	Z_WT	Z_WT	-	Z_WT
FSDQPVMLDVYS(1)PDR	Signalling	signalling.receptor kinases	AT5G10020	30.2	Y	0	0	0	0	0.743676	Z_WT	Z_WT	Z_WT	-	Z_WT
FSEQNIGAPPSYEEAVSDS(0.009)RS(0.972)PVY(0.003)S(0.016)ER			AT2G43160	35.1	N	0	0	0	0	0.648461	Z_WT	Z_WT	Z_WT	-	Z_WT
FSGS(1)PVSTGT(1)PK			AT2G26570	35.2	N	0	0	0	0	0.70017	Z_WT	Z_WT	Z_WT	-	Z_WT
FSGVLS(0.993)S(0.053)S(0.653)DS(0.3)PR			AT3G49590	35.2	N	0	0	0	0	0.304773	Z_WT	Z_WT	Z_WT	-	Z_WT
FSQNYSS(0.005)LS(0.995)IKDK			AT5G64830	31.5	N	0	0	0	0	0.102644	Z_WT	Z_WT	Z_WT	-	Z_WT
FSSLEKPQFDHQNS(0.965)S(0.035)GSNYDDLTPHR			AT1G34220	35.2	N	0	0	0	0	0.164619	Z_WT	Z_WT	Z_WT	-	Z_WT
FSSNTPAT(0.001)ADS(0.999)PGK			AT5G16300	35.2	N	0	0	0	0	0.689679	Z_WT	Z_WT	Z_WT	-	Z_WT
FSSS(0.004)S(0.06)S(0.935)FDLT(0.001)NGGSEETPFPVKR			AT2G24050	29.2	N	0	0	0	0	0.310662	Z_WT	Z_WT	Z_WT	-	Z_WT
FSTSSEASTSDANS(0.85)PS(0.149)R			AT2G44970	11.9	N	0	0	0	0	0.546537	Z_WT	Z_WT	Z_WT	-	Z_WT
FSTVGS(1)DSDEYNPTLPKPR			AT1G17745	13.1	N	0	0	0	0	0.122294	Z_WT	Z_WT	Z_WT	-	Z_WT
FSYNSYPDST(0.002)DS(0.984)S(0.943)PRS(0.071)R			AT5G64430	35.1	N	0	0	0	0	0.302701	Z_WT	Z_WT	Z_WT	-	Z_WT
FTDSALASAVFS(0.889)PT(0.111)HK			AT2G41900	27.3	N	0	0	0	0	0.322664	Z_WT	Z_WT	Z_WT	-	Z_WT
FTSES(0.005)DS(0.985)IADS(0.004)S(0.006)K			AT4G02510	29.3	N	0	0	0	0	0.467485	Z_WT	Z_WT	Z_WT	-	Z_WT
FVASGGANVGDS(1)PR			AT4G35240	35.2	N	0	0	0	0	0.199966	Z_WT	Z_WT	Z_WT	-	Z_WT
FVEDGEYGNALEMGKNS(1)NQAGTK			AT1G11260	34.2	N	0	0	0	0	0.0913639	Z_WT	Z_WT	Z_WT	-	Z_WT
FYDFQDDPPS(0.996)PT(0.004)S(0.001)EYGSAR			AT3G09560	35.2	N	0	0	0	0	0.193486	Z_WT	Z_WT	Z_WT	-	Z_WT
GADGNNS(1)KKDMIFR			AT3G22750	29.4	N	0	0	0	0	0.456728	Z_WT	Z_WT	Z_WT	-	Z_WT
GANSDTNS(1)DTESIASDR			AT5G47910	20.1	N	0	0	0	0	0.710229	Z_WT	Z_WT	Z_WT	-	Z_WT
GAS(1)PQAIS(0.816)S(0.258)KPPS(0.926)PR	Signalling	signalling.calcium	AT2G43680	30.3	Y	0	0	0	0	0.0675495	Z_WT	Z_WT	Z_WT	-	Z_WT
GDAETMESDAIADT(1)PT(1)PEEQQR			AT5G09860	35.1	N	0	0	0	0	0.926151	Z_WT	Z_WT	Z_WT	-	Z_WT
GDLT(1)PEELKER			AT1G62740	20.0	N	0	0	0	0	0.0630703	Z_WT	Z_WT	Z_WT	-	Z_WT
GDPS(0.5)S(0.5)PHVPEESVKK			AT1G76510	27.3	N	0	0	0	0	0.49415	Z_WT	Z_WT	Z_WT	-	Z_WT
GDS(1)DGEGEEDDDDDSMLPPLLK			AT1G69220	29.4	N	0	0	0	0	0.114531	Z_WT	Z_WT	Z_WT	-	Z_WT
GDS(1)NLMGQLFQNDPELAQVISGSDLNK			AT3G13235	29.5	N	0	0	0	0	0.942983	Z_WT	Z_WT	Z_WT	-	Z_WT
GDSTGEPGS(0.007)S(0.993)MHGVTGR			AT1G08090	34.4	N	0	0	0	0	0.459238	Z_WT	Z_WT	Z_WT	-	Z_WT
GEATEKPSGAGVNAS(0.056)S(0.852)S(0.721)S(0.32)ES(0.05)EFK			AT3G19420	29.4	N	0	0	0	0	0.522815	Z_WT	Z_WT	Z_WT	-	Z_WT
GEDKDVEAGT(0.002)S(0.01)S(0.988)FT(0.001)EYEDSPFDIASTK	Signalling	signalling.calcium	AT4G29900	30.3	Y	0	0	0	0	0.0881167	Z_WT	Z_WT	Z_WT	-	Z_WT
GEDSNQEGMYDQEFEDDGKS(1)LNLR			AT1G42440	29.2	N	0	0	0	0	0.233558	Z_WT	Z_WT	Z_WT	-	Z_WT
GEGGAAADHHS(0.993)EAS(0.194)S(0.803)PS(0.007)S(0.003)LSAGAGNGAK			AT5G47010	27.1	N	0	0	0	0	0.0610852	Z_WT	Z_WT	Z_WT	-	Z_WT
GEIS(1)PSGVVTVK			AT5G62260	27.3	N	0	0	0	0	0.0585952	Z_WT	Z_WT	Z_WT	-	Z_WT
GELYHS(0.156)ES(0.844)AKR	Transport	transport.potassium	AT2G19600	34.15	Y	0	0	0	0	0.10689	Z_WT	Z_WT	Z_WT	-	Z_WT
GEVNLPELPS(0.012)EFS(0.99)PS(0.998)PPLK			AT4G25390	29.4	N	0	0	0	0	0.910058	Z_WT	Z_WT	Z_WT	-	Z_WT
GEVNLPELPS(0.023)EFS(0.978)PS(0.999)PPLK			AT4G25390	29.4	N	0	0	0	0	0.104305	Z_WT	Z_WT	Z_WT	-	Z_WT
GFELFS(0.019)S(0.181)S(0.8)PVRR			AT3G63500	35.2	N	0	0	0	0	0.102502	Z_WT	Z_WT	Z_WT	-	Z_WT
GFGFITPDDGGDDLFVHQS(0.146)S(0.854)IR			AT4G38680	20.2	N	0	0	0	0	0.47216	Z_WT	Z_WT	Z_WT	-	Z_WT
GFGFITPDDGGDDLFVHQS(0.808)S(0.192)IR			AT4G38680	20.2	N	0	0	0	0	0.199478	Z_WT	Z_WT	Z_WT	-	Z_WT
GFKEDLNESAT(0.008)S(0.992)PMR			AT1G01440	30.5	N	0	0	0	0	0.0952836	Z_WT	Z_WT	Z_WT	-	Z_WT
GFMS(1)GPLDGS(0.018)S(0.982)GPIDGK			AT2G28890	26.13	N	0	0	0	0	0.0767081	Z_WT	Z_WT	Z_WT	-	Z_WT
GFMS(1)GPLDGS(0.651)S(0.349)GPIDGK			AT2G28890	26.13	N	0	0	0	0	0.513771	Z_WT	Z_WT	Z_WT	-	Z_WT
GFNGHGHDEHGS(1)QDER			AT2G34310	35.2	N	0	0	0	0	0.0682996	Z_WT	Z_WT	Z_WT	-	Z_WT
GFQEPS(0.026)S(0.974)PK			AT2G39480	34.16	N	0	0	0	0	0.237731	Z_WT	Z_WT	Z_WT	-	Z_WT
GFQEPS(0.188)S(0.813)PKMAKS(0.862)PS(0.138)LQR			AT2G39480	34.16	N	0	0	0	0	0.674996	Z_WT	Z_WT	Z_WT	-	Z_WT
GFS(1)DSDTNVNR			AT2G01190	35.1	N	0	0	0	0	0.0715124	Z_WT	Z_WT	Z_WT	-	Z_WT
GFVPFVPGS(0.991)PT(0.009)ERNPPDLSKA			AT5G27150	34.14	N	0	0	0	0	0.140646	Z_WT	Z_WT	Z_WT	-	Z_WT
GGDNGGDVIDADFTDS(1)N			AT5G49910	20.2	N	0	0	0	0	0.969726	Z_WT	Z_WT	Z_WT	-	Z_WT
GGDS(0.215)HS(0.804)QS(0.981)PPVVIPPPPAK			AT5G63640	31.4	N	0	0	0	0	0.543863	Z_WT	Z_WT	Z_WT	-	Z_WT
GGDS(0.765)HS(0.729)QS(0.506)PPVVIPPPPAK			AT5G63640	31.4	N	0	0	0	0	0.290151	Z_WT	Z_WT	Z_WT	-	Z_WT
GGEVGWEDQGS(1)RPK	Signalling	signalling.receptor kinases	AT1G11050	30.2	Y	0	0	0	0	0.477784	Z_WT	Z_WT	Z_WT	-	Z_WT
GGFGSDIEGIGTAPTSGTDPVGTEQVNET(0.016)QS(0.984)PGNDYER			AT2G45460	27.3	N	0	0	0	0	0.137087	Z_WT	Z_WT	Z_WT	-	Z_WT
GGFHGGGGS(1)GDDMMDDLDEMIFGKK			AT5G16880	31.4	N	0	0	0	0	0.0864609	Z_WT	Z_WT	Z_WT	-	Z_WT
GGGGGGYLAVS(0.038)S(0.96)PVS(0.002)GDK			AT4G01670	35.2	N	0	0	0	0	0.144329	Z_WT	Z_WT	Z_WT	-	Z_WT
GGGLQAQPVES(1)NS(1)L			AT3G19895	35.2	N	0	0	0	0	0.0661484	Z_WT	Z_WT	Z_WT	-	Z_WT
GGLDFTKDDENVNS(1)QPFMR	Photosynthesis	PS.calvin cycle	ATCG00490	1.3	Y	0	0	0	0	0.399616	Z_WT	Z_WT	Z_WT	-	Z_WT
GGLIDQESHSTKFNNS(1)DDEE			AT5G57120	29.2	N	0	0	0	0	0.094499	Z_WT	Z_WT	Z_WT	-	Z_WT
GGLQGSNS(1)PIQS(1)PR			AT2G27660	35.1	N	0	0	0	0	0.101939	Z_WT	Z_WT	Z_WT	-	Z_WT
GGS(0.996)T(0.004)MSVLSR			AT4G35300	34.2	N	0	0	0	0	0.349241	Z_WT	Z_WT	Z_WT	-	Z_WT
GGS(1)EEPNVEEDSVAR			AT3G20550	32.0	N	0	0	0	0	0.232127	Z_WT	Z_WT	Z_WT	-	Z_WT
GGS(1)GGPKEEKNPIDFVLGFMTK			AT3G47070	35.2	N	0	0	0	0	0.895341	Z_WT	Z_WT	Z_WT	-	Z_WT
GGSLQNPS(0.988)PT(0.011)APS(0.001)RK			AT5G53620	35.2	N	0	0	0	0	0.162787	Z_WT	Z_WT	Z_WT	-	Z_WT
GGSYS(0.001)ERPHS(0.996)RAGS(0.983)IDES(0.02)R			AT1G13020	29.2	N	0	0	0	0	0.315823	Z_WT	Z_WT	Z_WT	-	Z_WT
GHS(1)RENS(1)LEMRPNDSFAK			AT4G29440	35.2	N	0	0	0	0	0.430312	Z_WT	Z_WT	Z_WT	-	Z_WT
GIEDS(0.999)EAS(0.994)EEVS(0.007)EIGDKEEK			AT4G39040	35.2	N	0	0	0	0	0.152472	Z_WT	Z_WT	Z_WT	-	Z_WT
GIEDS(1)EAS(0.949)EEVS(0.051)EIGDKEEK			AT4G39040	35.2	N	0	0	0	0	0.566007	Z_WT	Z_WT	Z_WT	-	Z_WT
GIGS(1)HDS(0.5)S(0.5)PEKEKEK			AT5G28630	35.1	N	0	0	0	0	0.168357	Z_WT	Z_WT	Z_WT	-	Z_WT
GILAADEST(0.003)GT(0.997)IGKR			AT3G52930	4.3	N	0	0	0	0	0.109362	Z_WT	Z_WT	Z_WT	-	Z_WT
GINNMQVDPDEEGS(0.43)T(0.57)VLPEVIHGK	Signalling	signalling.receptor kinases	AT1G34420	30.2	Y	0	0	0	0	0.179896	Z_WT	Z_WT	Z_WT	-	Z_WT
GKASTEKEGDSMQVDS(1)PAAVEK			AT2G32730	29.5	N	0	0	0	0	0.142325	Z_WT	Z_WT	Z_WT	-	Z_WT
GKDS(1)DEDVWGKEPEDLISTQSDLDK			AT5G58700	30.4	N	0	0	0	0	0.345667	Z_WT	Z_WT	Z_WT	-	Z_WT
GKEVARDS(1)DDS(1)EAEYENR			AT3G49601	35.2	N	0	0	0	0	0.524653	Z_WT	Z_WT	Z_WT	-	Z_WT
GKFT(1)S(1)DEDNADPEVVRR			AT5G08610	27.1	N	0	0	0	0	0.56587	Z_WT	Z_WT	Z_WT	-	Z_WT
GKPLEQAPLAS(0.007)S(0.069)S(0.746)S(0.176)APS(0.002)LAAAASNATSTATEAPSVK			AT2G40730	29.4	N	0	0	0	0	0.175353	Z_WT	Z_WT	Z_WT	-	Z_WT
GKPLEQAPLAS(0.026)S(0.026)S(0.144)S(0.803)APS(0.001)LAAAASNATSTATEAPSVK			AT2G40730	29.4	N	0	0	0	0	0.442314	Z_WT	Z_WT	Z_WT	-	Z_WT
GKPLS(1)PRPQGHEHSGK			AT2G16900	35.2	N	0	0	0	0	0.123948	Z_WT	Z_WT	Z_WT	-	Z_WT
GLAS(1)MS(0.077)S(0.892)LEDS(0.031)LPS(0.001)K			AT5G24890	35.1	N	0	0	0	0	0.347643	Z_WT	Z_WT	Z_WT	-	Z_WT
GLFVDGMDFPIHIPVSDT(0.003)ET(0.164)S(0.67)PPS(0.164)R			AT3G50280	16.2	N	0	0	0	0	0.610986	Z_WT	Z_WT	Z_WT	-	Z_WT
GLLAES(1)S(1)ES(1)EPDNPLKPR			AT1G75260	35.1	N	0	0	0	0	0.378455	Z_WT	Z_WT	Z_WT	-	Z_WT
GLLGLAYDS(1)S(1)DEED			AT1G73350	35.2	N	0	0	0	0	0.298416	Z_WT	Z_WT	Z_WT	-	Z_WT
GLPSS(0.008)AS(0.991)WQDLK			AT3G49430	27.1	N	0	0	0	0	0.286414	Z_WT	Z_WT	Z_WT	-	Z_WT
GLRDT(1)DDEDTAVTEER			AT1G57680	35.2	N	0	0	0	0	0.538544	Z_WT	Z_WT	Z_WT	-	Z_WT
GLSADTIAS(0.014)LPS(0.986)KR			AT3G19910	29.5	N	0	0	0	0	0.954488	Z_WT	Z_WT	Z_WT	-	Z_WT
GLSLEEEDS(1)S(1)DDDENR			AT5G08610	27.1	N	0	0	0	0	0.23061	Z_WT	Z_WT	Z_WT	-	Z_WT
GLT(0.998)PDNS(0.987)PVT(0.014)ISQEVEEETEVVNIPR			AT5G09978	20.1	N	0	0	0	0	0.751406	Z_WT	Z_WT	Z_WT	-	Z_WT
GLT(1)PDNS(0.983)PVT(0.017)ISQEVEEETEVVNIPR			AT5G09978	20.1	N	0	0	0	0	0.31476	Z_WT	Z_WT	Z_WT	-	Z_WT
GMS(1)FVHETSPYK			AT2G37790	3.5	N	0	0	0	0	0.0553729	Z_WT	Z_WT	Z_WT	-	Z_WT
GNAS(1)VPAMEMTK			AT5G17920	13.1	N	0	0	0	0	0.121026	Z_WT	Z_WT	Z_WT	-	Z_WT
GNLTS(0.004)DRS(0.995)HKFK			AT2G19710	35.2	N	0	0	0	0	0.710229	Z_WT	Z_WT	Z_WT	-	Z_WT
GNS(0.739)S(0.78)RHS(0.481)FNMFGFPAGIDGNVVQDQEEDDTTQPKTEPK			AT2G47000	34.16	N	0	0	0	0	0.266548	Z_WT	Z_WT	Z_WT	-	Z_WT
GNS(0.998)S(0.002)NDHELGILR			AT5G47910	20.1	N	0	0	0	0	0.221466	Z_WT	Z_WT	Z_WT	-	Z_WT
GNSEDNGLINS(1)PKPVRK			AT1G66840	35.2	N	0	0	0	0	0.994348	Z_WT	Z_WT	Z_WT	-	Z_WT
GNWGTTEDDIPPTSEEPTTEVEKS(1)PVAEK			AT5G47210	27.4	N	0	0	0	0	0.213002	Z_WT	Z_WT	Z_WT	-	Z_WT
GPGS(1)PGGVVLEK	Signalling	signalling.calcium	AT2G43680	30.3	Y	0	0	0	0	0.570358	Z_WT	Z_WT	Z_WT	-	Z_WT
GPVSEGAGS(1)PK	Cell	cell.organisation	AT4G16340	31.1	Y	0	0	0	0	0.0692987	Z_WT	Z_WT	Z_WT	-	Z_WT
GQPS(1)PNREDFNFLR			AT3G59770	30.4	N	0	0	0	0	0.0778767	Z_WT	Z_WT	Z_WT	-	Z_WT
GQT(1)PLFPR			AT1G77120	5.3	N	0	0	0	0	0.303395	Z_WT	Z_WT	Z_WT	-	Z_WT
GREPS(1)PEPLLR			AT5G10540	29.5	N	0	0	0	0	0.0925913	Z_WT	Z_WT	Z_WT	-	Z_WT
GRRS(1)PS(1)PYK			AT5G52040	27.1	N	0	0	0	0	0.0736173	Z_WT	Z_WT	Z_WT	-	Z_WT
GRS(0.608)S(0.784)S(0.608)PPGNVDGFSIGK			AT1G30480	28.2	N	0	0	0	0	0.248107	Z_WT	Z_WT	Z_WT	-	Z_WT
GRS(0.881)S(0.714)S(0.405)PPGNVDGFSIGK			AT1G30480	28.2	N	0	0	0	0	0.286221	Z_WT	Z_WT	Z_WT	-	Z_WT
GRS(0.982)PAQS(0.732)VS(0.258)GGS(0.028)LEDPAPVNS(0.7)RVS(0.7)S(0.599)PVHAVK			AT3G48050	27.3	N	0	0	0	0	0.384486	Z_WT	Z_WT	Z_WT	-	Z_WT
GRS(0.998)PAQS(0.025)VS(0.974)GGS(0.003)LEDPAPVNSR			AT3G48050	27.3	N	0	0	0	0	0.393685	Z_WT	Z_WT	Z_WT	-	Z_WT
GRS(1)PAQSVSGGSLEDPAPVNSR			AT3G48050	27.3	N	0	0	0	0	0.0901898	Z_WT	Z_WT	Z_WT	-	Z_WT
GRS(1)Y(0.001)S(1)RS(1)PPPYR			AT4G31580	27.1	N	0	0	0	0	0.166026	Z_WT	Z_WT	Z_WT	-	Z_WT
GRVTTPS(0.002)EEDS(0.997)NNGLPVQQPGT(1)PNQR			AT1G52200	35.1	N	0	0	0	0	0.222414	Z_WT	Z_WT	Z_WT	-	Z_WT
GS(0.397)S(0.571)S(0.033)DIVPDRS(1)PADDVAPVTDTK			AT1G18950	29.1	N	0	0	0	0	0.0669254	Z_WT	Z_WT	Z_WT	-	Z_WT
GS(0.42)S(0.58)SGQPEFDYLFK			AT1G43890	30.5	N	0	0	0	0	0.0571234	Z_WT	Z_WT	Z_WT	-	Z_WT
GS(0.857)S(0.143)SGQPEFDYLFK			AT1G43890	30.5	N	0	0	0	0	0.911833	Z_WT	Z_WT	Z_WT	-	Z_WT
GS(0.99)FS(0.01)GDPTPSEIGFGR			AT5G12430	29.6	N	0	0	0	0	0.150565	Z_WT	Z_WT	Z_WT	-	Z_WT
GS(1)DRDGAPPENTKR			AT5G53800	35.2	N	0	0	0	0	0.477706	Z_WT	Z_WT	Z_WT	-	Z_WT
GS(1)LGEEDLEK			AT1G77145	35.2	N	0	0	0	0	0.709431	Z_WT	Z_WT	Z_WT	-	Z_WT
GSDDGYS(0.786)S(0.208)DS(0.007)VLR			AT1G12360	31.4	N	0	0	0	0	0.0961906	Z_WT	Z_WT	Z_WT	-	Z_WT
GSEDT(0.007)VS(0.993)DDKQS(1)VSADDLLALTK			AT1G76850	35.2	N	0	0	0	0	0.269281	Z_WT	Z_WT	Z_WT	-	Z_WT
GSEDTVS(1)DDKQS(1)VSADDLLALTK			AT1G76850	35.2	N	0	0	0	0	0.121284	Z_WT	Z_WT	Z_WT	-	Z_WT
GSEGQT(1)PPGES(0.5)RT(0.5)PPR	Signalling	signalling.receptor kinases	AT2G26730	30.2	Y	0	0	0	0	0.612701	Z_WT	Z_WT	Z_WT	-	Z_WT
GSES(1)PGTEANGNAYDFTTK			AT1G17720	29.4	N	0	0	0	0	0.0717719	Z_WT	Z_WT	Z_WT	-	Z_WT
GSES(1)PGVDGNTNALDYTTK			AT1G51690	29.4	N	0	0	0	0	0.127955	Z_WT	Z_WT	Z_WT	-	Z_WT
GSGDPYGSES(1)FQYSGNFPASK	Signalling	signalling.receptor kinases	AT5G49760	30.2	Y	0	0	0	0	0.688671	Z_WT	Z_WT	Z_WT	-	Z_WT
GSGIELWS(0.667)EVIT(0.667)GLVGNAS(0.667)RDVLEER	Transport	transport.potassium	AT5G41330	34.15	Y	0	0	0	0	0.168412	Z_WT	Z_WT	Z_WT	-	Z_WT
GSGIELWS(0.713)EVIT(0.643)GLVGNAS(0.643)RDVLEER	Transport	transport.potassium	AT5G41330	34.15	Y	0	0	0	0	0.974298	Z_WT	Z_WT	Z_WT	-	Z_WT
GSGNHVDIVDVS(1)S(1)GEEDVDTR			AT2G20310	35.2	N	0	0	0	0	0.308559	Z_WT	Z_WT	Z_WT	-	Z_WT
GSHSGTGGSVVELT(0.002)S(0.038)T(0.669)S(0.234)S(0.057)HGPKK			AT2G36380	34.16	N	0	0	0	0	0.501506	Z_WT	Z_WT	Z_WT	-	Z_WT
GSHSGTGGSVVELT(0.047)S(0.721)T(0.084)S(0.084)S(0.063)HGPK			AT2G36380	34.16	N	0	0	0	0	0.611418	Z_WT	Z_WT	Z_WT	-	Z_WT
GSHSGTGGSVVELTS(0.001)T(0.043)S(0.902)S(0.054)HGPK			AT2G36380	34.16	N	0	0	0	0	0.0702533	Z_WT	Z_WT	Z_WT	-	Z_WT
GSLVMS(0.098)NS(0.684)S(0.301)S(0.459)HRGPGS(0.459)PGGVVLEK	Signalling	signalling.calcium	AT2G43680	30.3	Y	0	0	0	0	0.336662	Z_WT	Z_WT	Z_WT	-	Z_WT
GT(0.001)LS(0.04)T(0.921)S(0.926)NMDIAVKKVS(0.808)HDS(0.304)R	Signalling	signalling.receptor kinases	AT4G29050	30.2	Y	0	0	0	0	0.0603011	Z_WT	Z_WT	Z_WT	-	Z_WT
GTLS(0.019)T(0.905)S(0.905)NMDIAVKKVS(0.899)HDS(0.273)R	Signalling	signalling.receptor kinases	AT4G29050	30.2	Y	0	0	0	0	0.0891211	Z_WT	Z_WT	Z_WT	-	Z_WT
GTLS(0.026)T(0.726)S(0.726)NMDIAVKKVS(0.724)HDS(0.797)R	Signalling	signalling.receptor kinases	AT4G29050	30.2	Y	0	0	0	0	0.09927	Z_WT	Z_WT	Z_WT	-	Z_WT
GTS(0.003)S(0.997)DPIQDGSDEQQKR			AT1G12910	33.99	N	0	0	0	0	0.133546	Z_WT	Z_WT	Z_WT	-	Z_WT
GTSSDPIQDGS(1)DEQQKR			AT1G12910	33.99	N	0	0	0	0	0.192634	Z_WT	Z_WT	Z_WT	-	Z_WT
GVDDVS(1)QEFDDLVAASK			AT1G11260	34.2	N	0	0	0	0	0.657879	Z_WT	Z_WT	Z_WT	-	Z_WT
GVEGFSGGGIGS(1)PMHQSSR			AT5G61960	31.2	N	0	0	0	0	0.0938861	Z_WT	Z_WT	Z_WT	-	Z_WT
GVS(0.989)GS(0.014)S(0.065)T(0.922)PVHY(0.01)K			AT2G20950	35.2	N	0	0	0	0	0.173268	Z_WT	Z_WT	Z_WT	-	Z_WT
GVTFGS(1)FK			AT1G08640	35.2	N	0	0	0	0	0.0662065	Z_WT	Z_WT	Z_WT	-	Z_WT
GVTPTPETETSEADTSLLVT(0.001)S(0.988)ET(0.011)EEPNHAAEDYSETEPSQK			AT4G09160	29.3	N	0	0	0	0	0.0881167	Z_WT	Z_WT	Z_WT	-	Z_WT
GWFGGGATDEVKPES(0.999)PHS(0.001)VEEAPK			AT5G52310	20.2	N	0	0	0	0	0.16029	Z_WT	Z_WT	Z_WT	-	Z_WT
GWSESS(0.004)S(0.996)PNVR			AT2G21390	31.4	N	0	0	0	0	0.0623683	Z_WT	Z_WT	Z_WT	-	Z_WT
GYDGADS(1)PIR			AT5G52040	27.1	N	0	0	0	0	0.587062	Z_WT	Z_WT	Z_WT	-	Z_WT
GYDGADS(1)PIRES(0.998)PS(0.085)RS(0.916)PPAEE			AT5G52040	27.1	N	0	0	0	0	0.183285	Z_WT	Z_WT	Z_WT	-	Z_WT
GYES(0.999)PT(0.013)S(0.988)DWEHVIKDD			AT3G49490	35.2	N	0	0	0	0	0.0775033	Z_WT	Z_WT	Z_WT	-	Z_WT
GYES(1)PT(0.293)S(0.707)DWEHVIKDD			AT3G49490	35.2	N	0	0	0	0	0.0864058	Z_WT	Z_WT	Z_WT	-	Z_WT
GYPIWHDPNRVDPFLNENAS(1)PPNASPSIVNSK			AT1G68010	1.2	N	0	0	0	0	0.676129	Z_WT	Z_WT	Z_WT	-	Z_WT
HATIQPFDVLPS(0.97)PT(0.023)FS(0.008)AAR			AT3G12140	35.1	N	0	0	0	0	0.0546853	Z_WT	Z_WT	Z_WT	-	Z_WT
HDAIASGS(1)PLPVQAS(0.25)GS(0.75)PLSVQASKPADSSPK			AT2G38410	31.4	N	0	0	0	0	0.0530194	Z_WT	Z_WT	Z_WT	-	Z_WT
HDAIASGSPLPVQAS(0.001)GS(0.999)PLSVQASKPADS(0.155)S(0.845)PK			AT2G38410	31.4	N	0	0	0	0	0.0986571	Z_WT	Z_WT	Z_WT	-	Z_WT
HDAIASGSPLPVQAS(0.017)GS(0.981)PLS(0.001)VQAS(0.006)KPADS(0.751)S(0.243)PK			AT2G38410	31.4	N	0	0	0	0	0.0605157	Z_WT	Z_WT	Z_WT	-	Z_WT
HDAIASGSPLPVQAS(0.448)GS(0.448)PLS(0.325)VQAS(0.325)KPADS(0.508)S(0.508)PKS(0.719)S(0.719)EAK			AT2G38410	31.4	N	0	0	0	0	0.707111	Z_WT	Z_WT	Z_WT	-	Z_WT
HDAIASGSPLPVQASGS(0.996)PLS(0.005)VQAS(0.917)KPADS(0.056)S(0.027)PK			AT2G38410	31.4	N	0	0	0	0	0.253821	Z_WT	Z_WT	Z_WT	-	Z_WT
HDAIASGSPLPVQASGS(1)PLSVQASKPADSSPK			AT2G38410	31.4	N	0	0	0	0	0.118624	Z_WT	Z_WT	Z_WT	-	Z_WT
HDEGS(0.704)NARGGS(0.296)EEPNVEEDSVAR			AT3G20550	32.0	N	0	0	0	0	0.800561	Z_WT	Z_WT	Z_WT	-	Z_WT
HDGTVEFEVPADAIPQPIVVDRGES(1)K			AT3G07020	11.8	N	0	0	0	0	0.253288	Z_WT	Z_WT	Z_WT	-	Z_WT
HDLTSSAEDDS(1)VDGDEETLVMSR	Signalling	signalling.calcium	AT3G29310	30.3	Y	0	0	0	0	0.0689107	Z_WT	Z_WT	Z_WT	-	Z_WT
HDS(0.739)FS(0.452)S(0.434)AS(0.375)PPQEIPLLLPQETDADFAGR			AT3G05630	11.9	N	0	0	0	0	0.316465	Z_WT	Z_WT	Z_WT	-	Z_WT
HEGVVSSPSSTILEGGS(0.015)VS(0.985)NR			AT1G68720	23.2	N	0	0	0	0	0.306148	Z_WT	Z_WT	Z_WT	-	Z_WT
HFVSSLSS(0.001)S(0.002)S(0.003)S(0.003)QLPEFS(0.956)PPS(0.956)LDPVT(0.453)S(0.453)PS(0.173)PAPLKK	Signalling	signalling.light	AT3G44820	30.11	Y	0	0	0	0	0.256388	Z_WT	Z_WT	Z_WT	-	Z_WT
HGEPLKKS(0.881)S(0.119)GPQSGGVTR			AT1G78880	35.1	N	0	0	0	0	0.608334	Z_WT	Z_WT	Z_WT	-	Z_WT
HGGFAYIYHDNDDES(1)HRVDPGS(1)PFPR	Transport	transport.ammonium	AT3G24300	34.5	Y	0	0	0	0	0.319037	Z_WT	Z_WT	Z_WT	-	Z_WT
HGLS(0.001)GDS(0.999)PKQENIK			AT1G16710	27.3	N	0	0	0	0	0.0719986	Z_WT	Z_WT	Z_WT	-	Z_WT
HGSAGADSEMLS(0.001)MS(0.999)QK	Transport	transport.p- and v-ATPases	AT5G04930	34.1	Y	0	0	0	0	0.294129	Z_WT	Z_WT	Z_WT	-	Z_WT
HGT(0.5)S(0.5)PVFNISSGAPPSR			AT2G40070	35.2	N	0	0	0	0	0.117574	Z_WT	Z_WT	Z_WT	-	Z_WT
HGVPPPLS(0.579)PET(0.091)DKT(0.138)T(0.159)AS(0.022)S(0.007)S(0.003)NT(0.001)TAS(0.107)S(0.892)F	Signalling	signalling.receptor kinases	AT5G38210	30.2	Y	0	0	0	0	0.724836	Z_WT	Z_WT	Z_WT	-	Z_WT
HGVPPPLS(0.775)PET(0.146)DKT(0.033)T(0.035)AS(0.003)S(0.003)S(0.004)NT(0.001)T(0.002)AS(0.161)S(0.836)F	Signalling	signalling.receptor kinases	AT5G38210	30.2	Y	0	0	0	0	0.716509	Z_WT	Z_WT	Z_WT	-	Z_WT
HHESEYGTTHS(0.001)EDRS(0.999)PRDS(1)PVSR	Signalling	signalling.calcium	AT1G20760	30.3	Y	0	0	0	0	0.107469	Z_WT	Z_WT	Z_WT	-	Z_WT
HHESEYGTTHS(1)EDRS(1)PR	Signalling	signalling.calcium	AT1G20760	30.3	Y	0	0	0	0	0.123531	Z_WT	Z_WT	Z_WT	-	Z_WT
HHGSQMS(1)PVENS(1)EGR			AT2G29210	27.1	N	0	0	0	0	0.372912	Z_WT	Z_WT	Z_WT	-	Z_WT
HHGSQMS(1)PVENSEGR			AT2G29210	27.1	N	0	0	0	0	0.142993	Z_WT	Z_WT	Z_WT	-	Z_WT
HHHPSSDATLFSS(0.039)S(0.961)LPVFPR			AT1G29400	27.4	N	0	0	0	0	0.0977909	Z_WT	Z_WT	Z_WT	-	Z_WT
HINDADDSGS(0.999)QGSLPHDQDQSTK			AT1G03060	35.1	N	0	0	0	0	0.249713	Z_WT	Z_WT	Z_WT	-	Z_WT
HISMPPVQQSS(0.048)S(0.952)QQQDHLLSQQSQQNNR			AT2G32700	27.3	N	0	0	0	0	0.493526	Z_WT	Z_WT	Z_WT	-	Z_WT
HKS(1)FDDDDSTMR	Signalling	signalling.receptor kinases	AT3G14350	30.2	Y	0	0	0	0	0.278504	Z_WT	Z_WT	Z_WT	-	Z_WT
HLESFNFDSEIPADLPVT(0.002)S(0.041)S(0.78)S(0.177)HELK			AT1G70320	29.5	N	0	0	0	0	0.464207	Z_WT	Z_WT	Z_WT	-	Z_WT
HLNQQPSESVS(0.002)DS(0.756)QS(0.241)PR			AT5G65910	27.3	N	0	0	0	0	0.223247	Z_WT	Z_WT	Z_WT	-	Z_WT
HLPVGS(0.988)T(0.989)DS(0.024)LEELALGFGSNPPPR	Signalling	signalling.receptor kinases	AT1G51790	30.2	Y	0	0	0	0	0.676129	Z_WT	Z_WT	Z_WT	-	Z_WT
HMIQEGSSMFYHQPS(0.372)S(0.628)VK			AT1G50600	33.99	N	0	0	0	0	0.199575	Z_WT	Z_WT	Z_WT	-	Z_WT
HMLS(0.001)QQT(0.041)PGT(0.96)PRT(0.999)PRT(1)PR			AT1G77610	34.8	N	0	0	0	0	0.141439	Z_WT	Z_WT	Z_WT	-	Z_WT
HMS(1)PPT(1)PPKAAT(1)PPPPPPR	Cell wall	cell wall.cell wall proteins	AT2G46630	10.5	Y	0	0	0	0	0.255578	Z_WT	Z_WT	Z_WT	-	Z_WT
HQHS(0.021)QS(0.978)MDGSTTIKPEMLMSGNEDVSGVDSKK			AT1G06070	27.3	N	0	0	0	0	0.101307	Z_WT	Z_WT	Z_WT	-	Z_WT
HQIPPPS(1)PAAPPANR			AT5G02550	35.2	N	0	0	0	0	0.0996235	Z_WT	Z_WT	Z_WT	-	Z_WT
HRLS(1)S(1)QGLLS(0.997)PIPS(0.003)R			AT2G39130	34.3	N	0	0	0	0	0.17131	Z_WT	Z_WT	Z_WT	-	Z_WT
HRRPS(0.933)S(0.063)DS(0.003)MS(0.005)S(0.893)S(0.102)PPGS(1)PAR			AT5G21170	29.4	N	0	0	0	0	0.596197	Z_WT	Z_WT	Z_WT	-	Z_WT
HRS(1)PT(1)PPAR			AT2G29210	27.1	N	0	0	0	0	0.119216	Z_WT	Z_WT	Z_WT	-	Z_WT
HS(0.001)HHHHS(0.219)S(0.219)S(0.257)T(0.302)PS(0.004)S(0.005)AAT(0.994)PT(0.994)PT(0.006)AGAR			AT5G54430	20.2	N	0	0	0	0	0.310023	Z_WT	Z_WT	Z_WT	-	Z_WT
HS(0.005)S(0.995)FELSK			AT2G20050	29.4	N	0	0	0	0	0.803005	Z_WT	Z_WT	Z_WT	-	Z_WT
HS(0.008)S(0.222)S(0.757)LGS(0.798)RS(0.078)S(0.078)S(0.03)S(0.03)PLR			AT3G26370	17.2	N	0	0	0	0	0.388552	Z_WT	Z_WT	Z_WT	-	Z_WT
HS(0.166)LS(0.816)VDGS(0.017)STLESIEAKK			AT2G40620	27.3	N	0	0	0	0	0.0645708	Z_WT	Z_WT	Z_WT	-	Z_WT
HSHHHHS(0.002)S(0.015)S(0.114)T(0.868)PS(0.001)SAATPTPTAGAR			AT5G54430	20.2	N	0	0	0	0	0.149931	Z_WT	Z_WT	Z_WT	-	Z_WT
HSHHHHSSSTPSSAATPT(0.998)PT(0.002)AGAR			AT5G54430	20.2	N	0	0	0	0	0.178221	Z_WT	Z_WT	Z_WT	-	Z_WT
HSHHHSSSTPSAAT(1)PT(1)PTAGAR			AT4G27320	20.2	N	0	0	0	0	0.366635	Z_WT	Z_WT	Z_WT	-	Z_WT
HSSIQSQQASEAIEPAATDNENDAPKPSLSASLPLVS(0.001)QT(0.017)T(0.063)T(0.919)PR			AT4G15545	35.2	N	0	0	0	0	0.0818245	Z_WT	Z_WT	Z_WT	-	Z_WT
HSVS(1)FATTR			AT4G15545	35.2	N	0	0	0	0	0.143915	Z_WT	Z_WT	Z_WT	-	Z_WT
HT(0.394)LGKS(0.641)PS(0.964)PLHHHQAPPPPPPQSSFHHEQDQP			AT5G65410	27.3	N	0	0	0	0	0.715928	Z_WT	Z_WT	Z_WT	-	Z_WT
HTSNGFPS(0.007)S(0.923)S(0.07)PS(0.019)S(0.981)PAVMEGQPKPTPPEETK			AT4G31430	35.2	N	0	0	0	0	0.0601207	Z_WT	Z_WT	Z_WT	-	Z_WT
HTSNGFPS(0.017)S(0.323)S(0.66)PS(0.294)S(0.706)PAVMEGQPKPTPPEETK			AT4G31430	35.2	N	0	0	0	0	0.227027	Z_WT	Z_WT	Z_WT	-	Z_WT
HVNS(0.416)S(0.584)LDLKPDIPVVEPDEPS(1)DIEEMESPVK			AT5G24290	35.1	N	0	0	0	0	0.193463	Z_WT	Z_WT	Z_WT	-	Z_WT
HVS(1)LPTLNER			AT3G53620	23.4	N	0	0	0	0	0.859272	Z_WT	Z_WT	Z_WT	-	Z_WT
HVVDEPANEEKPSESSAALS(1)PEK			AT3G05900	35.1	N	0	0	0	0	0.242672	Z_WT	Z_WT	Z_WT	-	Z_WT
IADVS(0.988)DS(0.011)DT(0.001)SQK			AT5G53440	35.2	N	0	0	0	0	0.418579	Z_WT	Z_WT	Z_WT	-	Z_WT
IDDDTLEGDVS(0.928)T(0.072)MDLATK	Development	development.storage proteins	AT4G37070	33.1	Y	0	0	0	0	0.0741246	Z_WT	Z_WT	Z_WT	-	Z_WT
IDEAS(1)PLIS(0.011)FGS(0.989)K			AT4G37700	35.2	N	0	0	0	0	0.0925576	Z_WT	Z_WT	Z_WT	-	Z_WT
IDPLHT(1)S(1)AVVSLHGR			AT1G76510	27.3	N	0	0	0	0	0.238207	Z_WT	Z_WT	Z_WT	-	Z_WT
IEDEPRS(0.997)PT(0.068)S(0.935)PQLR			AT3G55600	35.2	N	0	0	0	0	0.45321	Z_WT	Z_WT	Z_WT	-	Z_WT
IEEEEET(1)EEGS(1)VNPK			AT1G10140	35.2	N	0	0	0	0	0.229557	Z_WT	Z_WT	Z_WT	-	Z_WT
IEHEDS(1)EDDRPLSSILSGNK			AT5G55300	28.1	N	0	0	0	0	0.0868204	Z_WT	Z_WT	Z_WT	-	Z_WT
IEHMDAGS(1)PARPTPIPNGIEAMSR			AT3G16830	33.99	N	0	0	0	0	0.19011	Z_WT	Z_WT	Z_WT	-	Z_WT
IGELITTGYDS(1)S(1)PNVS(1)VHGASNFGPLLAPIK	N-metabolism	N-metabolism.nitrate metabolism	AT1G77760	12.1	Y	0	0	0	0	0.601949	Z_WT	Z_WT	Z_WT	-	Z_WT
IGLT(0.997)PS(0.003)RDGSSFS(0.819)MT(0.181)PK			AT1G09770	27.3	N	0	0	0	0	0.438551	Z_WT	Z_WT	Z_WT	-	Z_WT
IGS(0.99)PS(0.01)SPILSVVSSSGSLDPK			AT5G36880	11.1	N	0	0	0	0	0.350477	Z_WT	Z_WT	Z_WT	-	Z_WT
IHEDT(0.84)DHEEET(0.16)NPLAIVPDQYPGSGLDPGSDNGPGQSR			AT2G41870	27.3	N	0	0	0	0	0.168954	Z_WT	Z_WT	Z_WT	-	Z_WT
IHGGEGKS(1)HDGEGKSHDGEK			AT1G54410	20.2	N	0	0	0	0	0.583513	Z_WT	Z_WT	Z_WT	-	Z_WT
IHHGGDSSS(0.001)S(0.007)S(0.774)S(0.093)S(0.062)S(0.062)DDEDEKKK			AT4G23630	20.1	N	0	0	0	0	0.0566205	Z_WT	Z_WT	Z_WT	-	Z_WT
IHHGGDSSSSS(0.001)S(0.002)S(0.026)S(0.97)DDEDEKKK			AT4G23630	20.1	N	0	0	0	0	0.0758809	Z_WT	Z_WT	Z_WT	-	Z_WT
IHHKGDSSSSS(0.004)S(0.01)S(0.985)DDENEKK			AT4G11220	35.1	N	0	0	0	0	0.182825	Z_WT	Z_WT	Z_WT	-	Z_WT
IHS(0.337)DT(0.658)ES(0.006)EAVFS(0.933)DT(0.067)EPK			AT1G08800	35.1	N	0	0	0	0	0.937005	Z_WT	Z_WT	Z_WT	-	Z_WT
IHS(1)PFRS(1)R			AT2G29210	27.1	N	0	0	0	0	0.075058	Z_WT	Z_WT	Z_WT	-	Z_WT
IIGFDNT(1)R	Photosynthesis	PS.calvin cycle	AT5G38420	1.3	Y	0	0	0	0	0.184473	Z_WT	Z_WT	Z_WT	-	Z_WT
IIMDPEKS(0.001)EDDDES(0.807)S(0.143)S(0.036)S(0.009)S(0.002)S(0.001)SSR			AT2G01470	29.5	N	0	0	0	0	0.81042	Z_WT	Z_WT	Z_WT	-	Z_WT
IIPAAS(0.995)RS(0.982)FGT(0.024)R			AT5G23060	35.2	N	0	0	0	0	0.151102	Z_WT	Z_WT	Z_WT	-	Z_WT
IIQLPQSSPDES(0.998)PNAS(0.001)TK			AT4G29860	33.99	N	0	0	0	0	0.130125	Z_WT	Z_WT	Z_WT	-	Z_WT
IIS(1)RIFS(1)QRS(1)FR			AT3G27390	35.2	N	0	0	0	0	0.424694	Z_WT	Z_WT	Z_WT	-	Z_WT
IISQLEPEVLS(1)PIKPADDQLSLSDLDMVK			AT4G29810	29.4	N	0	0	0	0	0.210359	Z_WT	Z_WT	Z_WT	-	Z_WT
[truncated: 1,334 more rows]

## Sheet: PhoClusters_PGM
											Clusters of phosphopeptides with non-zero patterns
											(Kruskal-Wallis test; α = 5%)
						standardised pattern: z-scores					hierarchical	hierarchical	k-means	Silhouette	Cluster		k-means 9 cluster matching hierarchical 9 cluster (%)
Phosphopeptide	Type	Subtype	Protein	Bin	bin selected?	DR	DS	NR	NS	Kruskal-W.	8 cluster	9 cluster	9 cluster	score	name		cluster 1	cluster 2	size	% match
VIDAS(1)PKRGS(1)DY(0.005)DGS(0.996)PK			AT3G53500	27.4	N	-0.528647	-0.529836	1.49868	-0.440194	0.0196952	A_PGM	A_PGM	A_PGM	0.686786	A_PGM		A_PGM		73	1
SYS(1)DPPS(1)PGR			AT1G71710	3.4	N	-0.570736	-0.549694	1.49414	-0.373706	0.0236811	A_PGM	A_PGM	A_PGM	0.686491	A_PGM		B_PGM		14	0
GRS(1)LT(1)PVR			AT1G55310	27.1	N	-0.558326	-0.465401	1.49869	-0.474966	0.0342512	A_PGM	A_PGM	A_PGM	0.686377	A_PGM		C_PGM		8	0
ILSHS(1)QEVS(1)PR			AT4G14740	35.2	N	-0.546919	-0.581569	1.4932	-0.36471	0.0431405	A_PGM	A_PGM	A_PGM	0.686255	A_PGM		D_PGM		109	0.788991
AADDGDPTKFAAIYDS(0.002)S(0.018)S(0.954)PS(0.026)HPLLSKPS(0.014)T(0.043)S(0.021)ALDS(0.922)PR			AT4G38640	34.99	N	-0.519665	-0.590729	1.49448	-0.384085	0.0420132	A_PGM	A_PGM	A_PGM	0.686235	A_PGM		E_PGM	J_PGM	335	0.955224
S(1)RS(1)RS(1)PLPSVQK			AT1G02840	27.1	N	-0.492938	-0.579869	1.49695	-0.424144	0.0479226	A_PGM	A_PGM	A_PGM	0.686208	A_PGM		F_PGM		90	0.9
S(0.022)QS(0.978)PVPRQS(1)RS(1)PT(1)PVPR			AT3G13570	27.1	N	-0.59273	-0.546299	1.49189	-0.352856	0.0235112	A_PGM	A_PGM	A_PGM	0.686063	A_PGM		G_PGM		28	0.892857
AFQFSISPS(0.001)S(0.003)NS(0.996)PPVS(1)PR			AT2G19810	27.3	N	-0.526783	-0.443491	1.49882	-0.528544	0.0416951	A_PGM	A_PGM	A_PGM	0.685533	A_PGM		H_PGM		75	0.893333
S(0.003)Y(0.003)T(0.995)PEQARS(0.999)QS(0.999)PVPR			AT3G13570	27.1	N	-0.47627	-0.424596	1.49616	-0.595297	0.0191915	A_PGM	A_PGM	A_PGM	0.683366	A_PGM		I_PGM	K_PGM	542	0.699262
NATEVPS(0.999)PDY(0.004)S(0.996)QGK	Signalling	signalling.calcium	AT1G20760	30.3	Y	-0.512511	-0.671333	1.4824	-0.298556	0.0131169	A_PGM	A_PGM	A_PGM	0.683357	A_PGM				0	0.809262
LITESSGS(0.997)PS(0.003)KAEK			AT1G76850	35.2	N	-0.422764	-0.504241	1.49727	-0.570263	0.0212042	A_PGM	A_PGM	A_PGM	0.683269	A_PGM
NS(0.016)T(0.973)S(0.011)SESGSQSITLSQEEFK			AT5G55860	35.2	N	-0.494046	-0.688751	1.48079	-0.297993	0.0353785	A_PGM	A_PGM	A_PGM	0.682649	A_PGM
IASDTNTHVS(0.961)T(0.039)R	Signalling	signalling.receptor kinases	AT3G24550	30.2	Y	-0.592112	-0.644822	1.47538	-0.238448	0.0203842	A_PGM	A_PGM	A_PGM	0.682475	A_PGM
TPS(0.047)RDQT(0.953)PPAS(1)PAR			AT2G20960	35.1	N	-0.38106	-0.606848	1.49359	-0.505682	0.0440938	A_PGM	A_PGM	A_PGM	0.682231	A_PGM
T(0.011)EY(0.001)S(0.989)GEAGEEKS(0.99)ES(0.01)EGK			AT5G47690	35.2	N	-0.642703	-0.303128	1.48478	-0.538951	0.00885844	A_PGM	A_PGM	A_PGM	0.682041	A_PGM
FS(0.5)S(0.5)ILEER			AT3G42660	35.1	N	-0.459957	-0.406142	1.49334	-0.627239	0.0145939	A_PGM	A_PGM	A_PGM	0.681817	A_PGM
EEDLQEAKT(0.014)ES(0.993)S(0.993)GDAEGK			AT5G47690	35.2	N	-0.698624	-0.303786	1.48029	-0.477882	0.0070243	A_PGM	A_PGM	A_PGM	0.681702	A_PGM
EEDLQEAKT(0.948)ES(0.526)S(0.526)GDAEGK			AT5G47690	35.2	N	-0.611479	-0.648315	1.47021	-0.210413	0.00548227	A_PGM	A_PGM	A_PGM	0.681385	A_PGM
RS(1)Y(0.002)T(0.998)PEPAR			AT1G55310	27.1	N	-0.432875	-0.716991	1.47977	-0.3299	0.0338405	A_PGM	A_PGM	A_PGM	0.680999	A_PGM
LITES(0.002)S(0.998)GS(0.99)PS(0.01)KAEK			AT1G76850	35.2	N	-0.428151	-0.425996	1.49254	-0.638391	0.0154063	A_PGM	A_PGM	A_PGM	0.680893	A_PGM
VSPASILAS(1)PS(1)PPAPT(0.072)S(0.915)PS(0.009)S(0.002)SSISVR	Signalling	signalling.light	AT3G22380	30.11	Y	-0.455303	-0.722672	1.47686	-0.298884	0.021972	A_PGM	A_PGM	A_PGM	0.680791	A_PGM
SGFDENKS(1)S(1)S(1)DEEGVKK			AT5G24890	35.1	N	-0.617077	-0.276871	1.4821	-0.588155	0.0252527	A_PGM	A_PGM	A_PGM	0.680576	A_PGM
S(1)RS(1)PLPSVQK			AT1G02840	27.1	N	-0.366394	-0.709988	1.48222	-0.405835	0.0395116	A_PGM	A_PGM	A_PGM	0.679499	A_PGM
VIDAS(1)PKRGS(1)DY(0.013)DGS(0.987)PK			AT3G53500	27.4	N	-0.588224	-0.692203	1.46335	-0.182921	0.00465725	A_PGM	A_PGM	A_PGM	0.67949	A_PGM
VEPEES(1)ES(1)DDVIIVRK	Signalling	signalling.calcium	AT1G19870	30.3	Y	-0.798994	-0.374035	1.46222	-0.289188	0.0126205	A_PGM	A_PGM	A_PGM	0.679179	A_PGM
SPVDDDYEPNRT(0.214)S(0.787)PRGS(1)ES(1)P			AT2G37340	27.1	N	-0.464256	-0.345184	1.48586	-0.676418	0.0345746	A_PGM	A_PGM	A_PGM	0.678725	A_PGM
NATEVPS(1)PDYSQGK	Signalling	signalling.calcium	AT1G20760	30.3	Y	-0.694706	-0.223184	1.47046	-0.552567	0.0129506	A_PGM	A_PGM	A_PGM	0.678488	A_PGM
EVS(0.039)T(0.858)LS(0.104)DPGS(0.999)PRR			AT4G05150	35.1	N	-0.783007	-0.228176	1.46047	-0.449288	0.0355179	A_PGM	A_PGM	A_PGM	0.677513	A_PGM
RPGT(0.005)S(0.005)AS(0.004)S(0.195)S(0.782)PT(0.02)MS(0.928)PS(0.062)HR			AT4G25070	35.1	N	-0.678744	-0.652142	1.44915	-0.118262	0.0269523	A_PGM	A_PGM	A_PGM	0.677015	A_PGM
KVDAAS(1)RS(1)QS(0.997)PY(0.003)AAE			AT5G64200	27.1	N	-0.299788	-0.657223	1.48356	-0.526545	0.0193856	A_PGM	A_PGM	A_PGM	0.676648	A_PGM
S(0.869)KS(0.631)S(0.499)PENGQVES(1)PGQIMEVEAGR			AT5G52040	27.1	N	-0.596005	-0.180366	1.4631	-0.686726	0.0280724	A_PGM	A_PGM	A_PGM	0.674089	A_PGM
LIADEAADKET(1)ES(1)ES(1)EEEDSLR			AT2G19490	28.1	N	-0.839096	-0.510525	1.42466	-0.075038	0.00729764	A_PGM	A_PGM	A_PGM	0.673059	A_PGM
SNAT(0.011)T(0.981)LPVT(0.004)QS(0.004)PR			AT3G17420	29.4	N	-0.252998	-0.574097	1.47759	-0.650492	0.00607158	A_PGM	A_PGM	A_PGM	0.671387	A_PGM
S(1)RS(1)LPRPVS(0.887)PS(0.113)R			AT4G35785	27.4	N	-0.268325	-0.814289	1.45752	-0.37491	0.0217386	A_PGM	A_PGM	A_PGM	0.66903	A_PGM
ELGPS(0.056)S(0.945)EIS(0.999)EKR	Signalling	signalling.calcium	AT1G05150	30.3	Y	-0.549224	-0.139771	1.44936	-0.760369	0.0293298	A_PGM	A_PGM	A_PGM	0.668949	A_PGM
ERS(0.98)Y(0.666)S(0.856)RS(0.494)PPHNGS(0.003)R			AT3G13570	27.1	N	-0.343934	-0.886855	1.43325	-0.202462	0.00605282	A_PGM	A_PGM	A_PGM	0.665607	A_PGM
KNRS(1)YT(1)PEQAR			AT3G13570	27.1	N	-0.504884	-0.871087	1.40897	-0.0330032	0.00602631	A_PGM	A_PGM	A_PGM	0.663331	A_PGM
LINELSGSDS(0.16)S(0.751)PT(0.068)T(0.029)NT(0.108)IERS(0.857)PPPVQS(0.014)LS(0.014)R			AT3G54620	27.3	N	-0.45966	-0.126952	1.4336	-0.846987	0.0236699	A_PGM	A_PGM	A_PGM	0.661865	A_PGM
GYDGADS(1)PIRES(0.998)PS(0.085)RS(0.916)PPAEE			AT5G52040	27.1	N	-0.206715	-0.471107	1.4582	-0.780376	0.016033	A_PGM	A_PGM	A_PGM	0.66119	A_PGM
S(1)LPRPVS(0.996)PS(0.004)R			AT4G35785	27.4	N	-0.194298	-0.847944	1.4431	-0.400862	0.00562622	A_PGM	A_PGM	A_PGM	0.661102	A_PGM
S(0.268)S(0.732)PPPKPHS(1)PLR			AT3G20640	17.5	N	-0.140449	-0.669042	1.45475	-0.645259	0.0263526	A_PGM	A_PGM	A_PGM	0.658664	A_PGM
ET(0.003)S(0.997)PVKDENEDNLTSVSR			AT3G12810	27.3	N	-0.215991	-0.40299	1.44953	-0.830548	0.038796	A_PGM	A_PGM	A_PGM	0.65801	A_PGM
S(1)RDVEFENPSPWEDQQQQNYK			AT5G09620	35.1	N	-0.399108	-0.118142	1.41901	-0.901759	0.00682293	A_PGM	A_PGM	A_PGM	0.655571	A_PGM
RPLS(0.523)PS(0.239)S(0.239)AVVETSATEER			AT1G01840	35.2	N	-0.994501	-0.496352	1.31695	0.173901	0.029375	A_PGM	A_PGM	A_PGM	0.650016	A_PGM
IDDDTLEGDVS(0.928)T(0.072)MDLATK	Development	development.storage proteins	AT4G37070	33.1	Y	-0.62138	-0.862758	1.36183	0.122309	0.0467572	A_PGM	A_PGM	A_PGM	0.648734	A_PGM
QDESALS(1)PER			AT5G14720	29.4	N	-0.0775854	-0.684172	1.43818	-0.676418	0.0325596	A_PGM	A_PGM	A_PGM	0.648216	A_PGM
GS(1)DDGYS(0.012)S(0.868)DS(0.121)VLR			AT1G12360	31.4	N	-1.05246	-0.413138	1.30185	0.163751	0.0456505	A_PGM	A_PGM	A_PGM	0.645849	A_PGM
YGS(1)FKGT(0.972)PPS(0.028)EK			AT4G31540	27.3	N	-0.096164	-0.917235	1.41112	-0.397719	0.0259201	A_PGM	A_PGM	A_PGM	0.64514	A_PGM
ES(0.062)S(0.938)PQPLPLPS(1)PR			AT3G08760	29.4	N	-0.404711	0.0298786	1.36323	-0.988395	0.0207023	A_PGM	A_PGM	A_PGM	0.641306	A_PGM
ENPNLPS(0.98)PS(0.02)AKEK			AT2G27140	20.2	N	-0.0502213	-0.895671	1.4078	-0.461905	0.0206753	A_PGM	A_PGM	A_PGM	0.63932	A_PGM
SSLHSLPQTTIES(0.995)PPDS(0.67)PT(0.235)LS(0.087)S(0.049)IPDS(0.367)HGS(0.275)S(0.25)PHT(0.066)IIPT(0.002)PS(0.002)VAK			AT5G40300	35.1	N	-0.199609	-1.0527	1.35686	-0.104551	0.0225247	A_PGM	A_PGM	A_PGM	0.639002	A_PGM
S(0.939)PT(0.066)Y(0.02)GGRRS(0.754)Y(0.874)S(0.347)PR			AT2G24590	27.1	N	-0.250033	-0.119881	1.37967	-1.00976	0.00475126	A_PGM	A_PGM	A_PGM	0.637023	A_PGM
NVETNT(1)PEHVS(0.669)QT(0.231)ET(0.08)S(0.02)AK			AT2G35050	29.4	N	-0.102191	-0.379002	1.40896	-0.927765	0.00708694	A_PGM	A_PGM	A_PGM	0.636583	A_PGM
RMDDS(1)LS(1)PRAR			AT2G37340	27.1	N	-0.0480795	-0.942285	1.39501	-0.404644	0.0388974	A_PGM	A_PGM	A_PGM	0.635938	A_PGM
EYLGGS(1)ES(0.999)DEAT(0.001)TPTK			AT1G21000	27.3	N	-0.0719896	-0.441053	1.41166	-0.898616	0.0320371	A_PGM	A_PGM	A_PGM	0.635377	A_PGM
EDRS(1)PVDDDY(0.002)EPNRT(0.499)S(0.499)PR			AT2G37340	27.1	N	-0.0193644	-0.585122	1.41457	-0.810087	0.0160612	A_PGM	A_PGM	A_PGM	0.632698	A_PGM
LGDS(1)QDRVS(1)QS(1)VVR			AT1G17210	35.1	N	0.00118128	-0.650023	1.4123	-0.763461	0.0223446	A_PGM	A_PGM	A_PGM	0.630254	A_PGM
EGFQIMDT(0.055)S(0.945)QR	Signalling	signalling.calcium	AT3G57530	30.3	Y	-0.0384759	-1.02197	1.36443	-0.303986	0.0190216	A_PGM	A_PGM	A_PGM	0.626696	A_PGM
TVSKS(0.99)T(0.021)PGS(0.989)PAHPPGAR			AT4G38550	35.2	N	-0.072874	-0.325948	1.38451	-0.985688	0.0169219	A_PGM	A_PGM	A_PGM	0.625323	A_PGM
TLAS(0.008)S(0.078)VILS(0.908)PRKS(0.702)DFS(0.304)K			AT4G00335	29.5	N	0.0120053	-0.55275	1.39912	-0.858371	0.0270027	A_PGM	A_PGM	A_PGM	0.622896	A_PGM
MPVSAS(1)S(1)EDEEEVER			AT2G19710	35.2	N	-0.607455	-0.973516	1.25607	0.324904	0.0168379	A_PGM	A_PGM	A_PGM	0.611345	A_PGM
STPGS(1)PAHPPGAR			AT4G38550	35.2	N	-0.0640438	-0.202906	1.34159	-1.07464	0.0205417	A_PGM	A_PGM	A_PGM	0.610564	A_PGM
FEGY(0.106)S(0.896)PPRS(0.978)PPS(0.055)QS(0.046)DLLS(0.104)RPS(0.815)PGR			AT4G36980	35.2	N	-0.00617511	-1.10882	1.31541	-0.200415	0.0493999	A_PGM	A_PGM	A_PGM	0.610336	A_PGM
FDS(1)INS(0.75)S(0.249)RDVT(0.001)GAEK	Signalling	signalling.calcium	AT1G20760	30.3	Y	0.0974382	-0.978951	1.3473	-0.465783	0.0179765	A_PGM	A_PGM	A_PGM	0.600665	A_PGM
NMVDVKPVIT(0.228)EES(0.772)NDK			AT1G15750	33.99	N	0.116034	-0.908902	1.35719	-0.564324	0.0303868	A_PGM	A_PGM	A_PGM	0.597958	A_PGM
VLIES(1)S(1)ES(1)EDEILIKNEPKPASSSSPQPTETK			AT4G30480	35.1	N	0.0814987	-1.10513	1.30179	-0.278162	0.0312248	A_PGM	A_PGM	A_PGM	0.593183	A_PGM
EVEKEKVDS(1)PR			AT5G63550	35.2	N	0.127007	-0.585258	1.35526	-0.897006	0.0207926	A_PGM	A_PGM	A_PGM	0.587892	A_PGM
S(0.576)S(0.576)NS(0.847)LRHVESMSQLPSGAGK			AT5G36880	11.1	N	0.174027	-0.994014	1.31704	-0.497051	0.0112986	A_PGM	A_PGM	A_PGM	0.574459	A_PGM
KLDT(0.011)S(0.049)LS(0.94)MNLRPPPSER	Signalling	signalling.receptor kinases	AT3G14350	30.2	Y	-0.767558	-0.924705	1.09503	0.597235	0.006566	A_PGM	A_PGM	A_PGM	0.573666	A_PGM
SFS(1)QLKK			AT3G60320	35.2	N	0.209048	-1.03759	1.29076	-0.462216	0.0222108	A_PGM	A_PGM	A_PGM	0.558399	A_PGM
S(1)PVLDDEGS(1)PKIIDGS(1)PPPS(1)PKLQK			AT2G37340	27.1	N	-0.27709	-1.20916	1.16542	0.320832	0.0369765	A_PGM	A_PGM	A_PGM	0.54701	A_PGM
LLDGVGASS(0.106)S(0.893)AHGT(1)PR			AT1G29220	27.3	N	-0.581312	-1.07932	1.07352	0.587111	0.0450094	A_PGM	A_PGM	A_PGM	0.545133	A_PGM
S(0.963)MS(0.037)ELS(0.817)T(0.301)GY(0.009)S(0.874)R	Major CHO metabolism	major CHO metabolism.degradation	AT1G35580	2.2	Y	-0.408235	-1.17459	1.10843	0.474399	0.0324067	A_PGM	A_PGM	A_PGM	0.535963	A_PGM
ALS(0.999)PT(0.001)T(0.003)S(0.996)VAS(1)KGEK			AT5G47430	27.3	N	-0.829386	0.0754358	1.38251	-0.628561	0.0316328	B_PGM	B_PGM	A_PGM	0.660869	B_PGM
ALYGESINLYEPNDS(0.117)T(0.883)ENVDDS(0.141)T(0.125)KAS(0.301)T(0.39)GET(0.042)GR			AT1G67230	35.1	N	-0.857255	0.0957791	1.37221	-0.61073	0.0399695	B_PGM	B_PGM	A_PGM	0.659645	B_PGM
RRS(1)PS(1)PPPAR			AT4G31580	27.1	N	-1.08291	0.116854	1.3037	-0.337642	0.0102826	B_PGM	B_PGM	A_PGM	0.649665	B_PGM
YHS(1)PS(1)PEPARR			AT1G31870	35.2	N	-1.20177	0.171026	1.22081	-0.19007	0.0128269	B_PGM	B_PGM	A_PGM	0.631451	B_PGM
FSYNSYPDS(0.055)T(0.055)DS(0.52)S(0.52)PRS(0.851)R			AT5G64430	35.1	N	-0.684071	0.480957	1.16929	-0.966174	0.033178	B_PGM	B_PGM	A_PGM	0.603489	B_PGM
RKPVS(0.999)PS(0.005)QS(0.984)PT(0.012)GFGK	Signalling	signalling.calcium	AT3G49260	30.3	Y	-0.894479	0.548963	1.13163	-0.78611	0.00743744	B_PGM	B_PGM	A_PGM	0.587466	B_PGM
LPAEEEQKHS(1)AGT(1)GER			AT5G49700	27.3	N	-0.774988	1.17552	0.484328	-0.884859	0.00541582	B_PGM	B_PGM	F_PGM	0.617449	B_PGM
S(1)LS(1)PEKER			AT5G57000	35.2	N	-0.495398	1.1184	0.497725	-1.12073	0.0386325	B_PGM	B_PGM	F_PGM	0.608575	B_PGM
SLDQVETLISGPPS(0.948)EPS(0.558)S(0.493)PNR			AT1G64570	35.2	N	-0.525089	1.10996	0.520347	-1.10522	0.00987996	B_PGM	B_PGM	F_PGM	0.605193	B_PGM
AGS(0.002)S(0.008)T(0.007)T(0.005)FLS(0.975)PPS(0.829)S(0.174)PR			AT3G06170	35.1	N	-0.93576	0.983825	0.735996	-0.784061	0.00883651	B_PGM	B_PGM	F_PGM	0.556665	B_PGM
IRS(1)EMQIWSEDDKSSR			AT4G10120	2.1	N	-0.351894	0.894794	0.710422	-1.25332	0.0361041	B_PGM	B_PGM	F_PGM	0.545842	B_PGM
QGTLPTVIEEDDS(0.935)S(0.59)ET(0.475)			AT5G66950	35.2	N	-1.32798	0.799431	0.742661	-0.214117	0.023586	B_PGM	B_PGM	F_PGM	0.51898	B_PGM
HQHS(0.021)QS(0.978)MDGSTTIKPEMLMSGNEDVSGVDSKK			AT1G06070	27.3	N	-1.15449	0.828211	0.844312	-0.518034	0.0432462	B_PGM	B_PGM	F_PGM	0.508295	B_PGM
S(1)PRRS(1)LS(0.999)PVY(0.002)R			AT3G61860	27.1	N	-0.438755	0.774951	0.868828	-1.20502	0.0315031	B_PGM	B_PGM	F_PGM	0.494064	B_PGM
S(1)PPPY(0.002)RT(0.998)PDRR			AT4G38550	35.2	N	-0.0314514	0.184851	1.13843	-1.29183	0.0181022	C_PGM	C_PGM	A_PGM	0.56297	C_PGM
S(1)PPPYRT(1)PDRR			AT4G38550	35.2	N	0.0652636	0.167701	1.09605	-1.32902	0.0146011	C_PGM	C_PGM	A_PGM	0.541386	C_PGM
LDKT(0.018)DS(0.982)FRAL			AT4G35980	35.2	N	0.00440415	1.00706	0.35284	-1.3643	0.0293259	C_PGM	C_PGM	F_PGM	0.603094	C_PGM
KET(0.58)S(0.527)PVS(0.893)EGLGETTTEMESSSATK			AT3G19150	31.3	N	0.4992	0.814508	0.125597	-1.43931	0.0408264	C_PGM	C_PGM	F_PGM	0.549875	C_PGM
GFELFS(0.019)S(0.181)S(0.8)PVRR			AT3G63500	35.2	N	0.281146	0.638535	0.562491	-1.48217	0.0305543	C_PGM	C_PGM	F_PGM	0.496211	C_PGM
GEVNLPELPS(0.012)EFS(0.99)PS(0.998)PPLK			AT4G25390	29.4	N	0.44286	0.647817	0.400553	-1.49123	0.0386853	C_PGM	C_PGM	F_PGM	0.494473	C_PGM
S(0.31)T(0.378)RRS(0.31)PS(0.019)S(0.983)QDS(1)LPGIALYR			AT3G49590	35.2	N	0.789941	0.704364	-0.129337	-1.36497	0.0437703	C_PGM	C_PGM	F_PGM	0.48717	C_PGM
AAAS(0.05)NGDEGS(0.974)S(0.974)QAGPGPDS(0.001)GS(0.001)GSAPAAGPGAGFAGIQLSR			AT4G02600	20.1	N	0.843195	0.535493	0.0358735	-1.41456	0.0328996	C_PGM	C_PGM	J_PGM	0.508449	C_PGM
GASPQAIS(0.019)S(0.981)KPPS(1)PR	Signalling	signalling.calcium	AT2G43680	30.3	Y	0.0236216	-1.28044	1.16232	0.0944991	0.0112342	D_PGM	D_PGM	A_PGM	0.524603	D_PGM
EKPS(0.006)S(0.994)PPTFDDGPT(0.002)S(0.997)PPAS(0.001)LHEPEPSAK			AT4G29440	35.2	N	0.741667	-1.47203	0.27482	0.455546	0.0339208	D_PGM	D_PGM	D_PGM	0.667481	D_PGM
S(0.04)GS(0.956)GT(0.004)S(1)LNGDLPQSVSR			AT5G47480	35.2	N	0.594534	-1.48761	0.314719	0.578357	0.0303868	D_PGM	D_PGM	D_PGM	0.666732	D_PGM
VLSHAVS(1)ES(1)DVS(1)VHSTFASR			AT5G17330	13.1	N	0.732009	-1.47631	0.310207	0.434095	0.0080083	D_PGM	D_PGM	D_PGM	0.665955	D_PGM
S(1)LLQTFEAK			AT2G30930	35.2	N	0.415448	-1.49686	0.508553	0.572864	0.00565336	D_PGM	D_PGM	D_PGM	0.665003	D_PGM
TVKS(1)PNVFER			AT1G72690	35.2	N	0.638851	-1.49233	0.40935	0.44413	0.0323305	D_PGM	D_PGM	D_PGM	0.664829	D_PGM
TDQAILSNS(0.989)S(0.011)DLGR			AT1G22280	29.4	N	0.821833	-1.4426	0.150985	0.469783	0.0206328	D_PGM	D_PGM	D_PGM	0.661668	D_PGM
LDAARPT(0.5)T(0.5)PRPPS(0.999)PLADAPR	Signalling	signalling.calcium	AT2G43680	30.3	Y	0.590083	-1.47799	0.252677	0.635227	0.040596	D_PGM	D_PGM	D_PGM	0.660894	D_PGM
MNDLFSS(0.025)S(0.964)FS(0.011)R			AT3G11820	31.4	N	0.500562	-1.49885	0.547089	0.451199	0.0130626	D_PGM	D_PGM	D_PGM	0.659302	D_PGM
VMEFNET(1)P			AT3G02290	29.5	N	0.418334	-1.47896	0.336377	0.724246	0.0393481	D_PGM	D_PGM	D_PGM	0.65614	D_PGM
S(1)WGTVDLNLK			AT1G76810	29.2	N	0.30988	-1.48574	0.639134	0.536723	0.0239323	D_PGM	D_PGM	D_PGM	0.655078	D_PGM
S(1)ADEQIPSSTSFVK			AT1G26270	29.5	N	0.917275	-1.40599	0.067752	0.420963	0.00606013	D_PGM	D_PGM	D_PGM	0.654719	D_PGM
ILS(0.999)S(0.001)LSK			AT4G01480	23.4	N	0.453358	-1.4955	0.607398	0.434747	0.0253804	D_PGM	D_PGM	D_PGM	0.654559	D_PGM
S(1)WGT(1)VDLNLK			AT1G76810	29.2	N	0.29862	-1.48403	0.646866	0.538548	0.0239323	D_PGM	D_PGM	D_PGM	0.654401	D_PGM
AS(0.004)S(0.996)FVYS(1)PGR			AT1G08680	27.3	N	0.491793	-1.49326	0.616607	0.384859	0.0112791	D_PGM	D_PGM	D_PGM	0.650902	D_PGM
S(1)FRDDNEEARNDLR			AT1G75220	34.2	N	0.900068	-1.40217	0.0299746	0.472126	0.00963392	D_PGM	D_PGM	D_PGM	0.649269	D_PGM
VSPAVDPPS(1)PR			AT1G15400	35.2	N	0.686087	-1.47723	0.526189	0.264954	0.0197929	D_PGM	D_PGM	D_PGM	0.644616	D_PGM
IEMTS(1)PVVTK			AT2G37970	35.1	N	0.723921	-1.47089	0.502763	0.24421	0.0373464	D_PGM	D_PGM	D_PGM	0.642902	D_PGM
GILAADEST(0.003)GT(0.997)IGKR			AT3G52930	4.3	N	0.887395	-1.4345	0.323942	0.223163	0.0373938	D_PGM	D_PGM	D_PGM	0.6429	D_PGM
LDAPRPT(0.073)T(0.927)PKPPS(1)PR	Signalling	signalling.calcium	AT2G43680	30.3	Y	0.643442	-1.43866	0.0813354	0.713881	0.024113	D_PGM	D_PGM	D_PGM	0.641201	D_PGM
EFS(1)PSHHHQPHS(1)PSTRR			AT5G09960	35.2	N	0.426203	-1.45032	0.203408	0.820705	0.020394	D_PGM	D_PGM	D_PGM	0.640912	D_PGM
MEDS(1)PQGLKR			AT2G47980	35.2	N	0.88437	-1.39209	-0.0210037	0.52872	0.00963392	D_PGM	D_PGM	D_PGM	0.6401	D_PGM
SSNAISAS(1)PPLTER			AT3G27390	35.2	N	0.943364	-1.41351	0.262749	0.207398	0.0316529	D_PGM	D_PGM	D_PGM	0.639746	D_PGM
KGANDGEEAEADDGDGDGSVVVGDVS(1)PK			AT5G53440	35.2	N	0.474962	-1.44642	0.161364	0.810092	0.0477704	D_PGM	D_PGM	D_PGM	0.639292	D_PGM
SGLYNYNNFS(0.981)PS(0.019)R			AT3G08620	27.4	N	0.994167	-1.35542	-0.0530419	0.414299	0.0159875	D_PGM	D_PGM	D_PGM	0.638831	D_PGM
SSALPIETEYS(1)GEAGEEK			AT5G47690	35.2	N	0.832382	-1.44619	0.423737	0.190069	0.0151687	D_PGM	D_PGM	D_PGM	0.636713	D_PGM
NS(1)LNIS(1)MRDV	Signalling	signalling.calcium	AT2G17290	30.3	Y	0.1697	-1.43266	0.385346	0.877612	0.0235564	D_PGM	D_PGM	D_PGM	0.636161	D_PGM
MDSVNS(1)FKGYGK			AT1G53840	10.8	N	1.06623	-1.34581	0.0596257	0.219952	0.00229692	D_PGM	D_PGM	D_PGM	0.635075	D_PGM
GRS(0.881)S(0.714)S(0.405)PPGNVDGFSIGK			AT1G30480	28.2	N	1.00767	-1.34413	-0.0780395	0.414501	0.0421896	D_PGM	D_PGM	D_PGM	0.634723	D_PGM
STS(1)FGDGEDGVDAK			AT5G56980	35.2	N	0.961477	-1.40483	0.264863	0.17849	0.00880887	D_PGM	D_PGM	D_PGM	0.634571	D_PGM
SS(0.003)S(0.997)PPGNVDGFSIGK			AT1G30480	28.2	N	1.07283	-1.32544	-0.0473941	0.300002	0.0492778	D_PGM	D_PGM	D_PGM	0.632149	D_PGM
TNS(1)LLVLPR			AT3G05200	29.5	N	0.25371	-1.42429	0.252209	0.918374	0.0146011	D_PGM	D_PGM	D_PGM	0.628592	D_PGM
LDAARPT(0.629)T(0.859)PRPPS(0.512)PLADAPR	Signalling	signalling.calcium	AT2G43680	30.3	Y	0.319282	-1.42363	0.190553	0.913796	0.00428104	D_PGM	D_PGM	D_PGM	0.626541	D_PGM
MGKEDS(1)ES(1)EDEGDTVPLK			AT3G19510	27.3	N	0.249598	-1.45038	0.838275	0.362503	0.0284791	D_PGM	D_PGM	D_PGM	0.624681	D_PGM
SVLDT(1)PLS(0.957)S(0.043)AR	Major CHO metabolism	major CHO metabolism.degradation	AT1G35580	2.2	Y	0.245378	-1.44963	0.840082	0.36417	0.0206308	D_PGM	D_PGM	D_PGM	0.624083	D_PGM
TMKNS(1)LNIS(1)MRDV	Signalling	signalling.calcium	AT2G17290	30.3	Y	0.0847699	-1.41058	0.41373	0.912083	0.0296428	D_PGM	D_PGM	D_PGM	0.623686	D_PGM
GRS(0.608)S(0.784)S(0.608)PPGNVDGFSIGK			AT1G30480	28.2	N	0.992445	-1.33158	-0.134106	0.473242	0.0390496	D_PGM	D_PGM	D_PGM	0.622574	D_PGM
DAGGGVS(1)GEEMPSW			AT2G38880	27.3	N	0.454464	-1.41585	0.0765349	0.884853	0.0436739	D_PGM	D_PGM	D_PGM	0.620561	D_PGM
S(1)APT(0.005)T(0.995)PINQNAAAAFAAVSEEER			AT4G37870	6.4	N	0.104297	-1.38969	0.302293	0.983104	0.00500822	D_PGM	D_PGM	D_PGM	0.613572	D_PGM
TAS(1)AEGLSTNTGEEASAITHDETSR			AT3G48890	21.2	N	0.617634	-1.3984	-0.032812	0.813582	0.00992064	D_PGM	D_PGM	D_PGM	0.613227	D_PGM
ASS(1)FIRGGTDQLQTAR			AT3G11820	31.4	N	1.12017	-1.31391	0.103687	0.0900499	0.0495848	D_PGM	D_PGM	D_PGM	0.609841	D_PGM
AQDQKS(0.998)PS(0.002)VSIKT			AT2G25190	35.2	N	1.15381	-1.27685	-0.062605	0.185641	0.036877	D_PGM	D_PGM	D_PGM	0.604598	D_PGM
SAS(1)WPQL	Major CHO metabolism	major CHO metabolism.degradation	AT1G35580	2.2	Y	0.786898	-1.42794	0.581588	0.0594541	0.0180472	D_PGM	D_PGM	D_PGM	0.603387	D_PGM
GRS(0.998)PAQS(0.025)VS(0.974)GGS(0.003)LEDPAPVNSR			AT3G48050	27.3	N	0.540265	-1.44358	0.780449	0.122865	0.0201686	D_PGM	D_PGM	D_PGM	0.603373	D_PGM
VGS(1)VQNWSK			AT3G22850	17.2	N	0.452085	-1.43974	0.836647	0.151004	0.0292449	D_PGM	D_PGM	D_PGM	0.603262	D_PGM
RQDS(1)FEMR			AT3G55320	34.16	N	1.14908	-1.26471	-0.133818	0.249451	0.0383716	D_PGM	D_PGM	D_PGM	0.602709	D_PGM
ATS(1)ALSEAK			AT2G30930	35.2	N	0.0149755	-1.4051	0.867167	0.522959	0.0303212	D_PGM	D_PGM	D_PGM	0.60069	D_PGM
DLSDFS(1)PK			AT2G23140	29.5	N	-0.0912601	-1.3683	0.565027	0.894529	0.0250879	D_PGM	D_PGM	D_PGM	0.600435	D_PGM
GFMS(1)GPLDGS(0.229)S(0.771)GPIDGKTGSDQFQR			AT2G28890	26.13	N	0.726653	-1.43212	0.646127	0.059341	0.0179758	D_PGM	D_PGM	D_PGM	0.599491	D_PGM
S(1)HHGFEPPVIAK	Signalling	signalling.receptor kinases	AT1G51800	30.2	Y	0.927228	-1.39538	0.438492	0.0296627	0.0120442	D_PGM	D_PGM	D_PGM	0.59929	D_PGM
VPEAQITNSAT(1)PT(0.061)T(0.27)T(0.669)PR			AT4G39680	27.3	N	0.0657075	-1.36475	0.269145	1.0299	0.00758911	D_PGM	D_PGM	D_PGM	0.597611	D_PGM
QGS(1)LTLPR			AT3G19290	17.1	N	0.754102	-1.42597	0.629388	0.0424817	0.00355558	D_PGM	D_PGM	D_PGM	0.596036	D_PGM
SDS(1)QSSLNFSER	Signalling	signalling.receptor kinases	AT4G35470	30.2	Y	1.18268	-1.25622	-0.064393	0.137938	0.0160783	D_PGM	D_PGM	D_PGM	0.590869	D_PGM
S(0.002)DS(0.998)PVS(1)AVS(1)EPQLPEQK			AT3G13990	35.1	N	0.974107	-1.37355	0.405524	-0.00608405	0.00946087	D_PGM	D_PGM	D_PGM	0.58803	D_PGM
ADS(1)FKGISDDDSTQTGMK			AT1G71710	3.4	N	0.409388	-1.36565	-0.0269447	0.983203	0.0312561	D_PGM	D_PGM	D_PGM	0.586285	D_PGM
S(1)FETIPESR			AT3G14205	30.4	N	1.07603	-1.2454	-0.287327	0.456706	0.0139275	D_PGM	D_PGM	D_PGM	0.58557	D_PGM
RQDS(1)FEMRLPELPK			AT2G39480	34.16	N	1.1787	-1.23047	-0.192392	0.244161	0.0381824	D_PGM	D_PGM	D_PGM	0.584915	D_PGM
S(1)PVFGLSPTR			AT1G29400	27.4	N	0.84604	-1.40288	0.562232	-0.00538815	0.0404063	D_PGM	D_PGM	D_PGM	0.584824	D_PGM
S(1)ISAQNPDISGDR			AT3G20050	29.6	N	0.223954	-1.34848	0.0626877	1.06184	0.0354061	D_PGM	D_PGM	D_PGM	0.583631	D_PGM
LLDGVGAS(0.001)S(0.021)S(0.978)AHGT(1)PR			AT1G29220	27.3	N	-0.234652	-1.31775	0.817929	0.734476	0.012695	D_PGM	D_PGM	D_PGM	0.579957	D_PGM
S(1)APTT(1)PINQNAAAAFAAVSEEER			AT4G37870	6.4	N	0.334635	-1.34725	-0.0229506	1.03557	0.00457153	D_PGM	D_PGM	D_PGM	0.575638	D_PGM
IGS(0.999)S(0.001)EMLIEGEDVR			AT4G01290	35.2	N	0.0778778	-1.32181	0.135607	1.10832	0.0181221	D_PGM	D_PGM	D_PGM	0.5731	D_PGM
WYLTGERNS(1)PR			AT1G32090	20.2	N	1.16515	-1.18261	-0.340342	0.357799	0.00195559	D_PGM	D_PGM	D_PGM	0.571754	D_PGM
NLS(1)TPPPVVR	Cell	cell.organisation	AT4G30160	31.1	Y	0.583029	-1.4087	0.821971	0.00369789	0.0299825	D_PGM	D_PGM	D_PGM	0.56915	D_PGM
SIS(1)EANIAGSSR	Transport	transport.potassium	AT4G23640	34.15	Y	0.279989	-1.33106	-0.0210396	1.07211	0.0322293	D_PGM	D_PGM	D_PGM	0.566917	D_PGM
GSDDGYS(0.009)S(0.981)DS(0.01)VLR			AT1G12360	31.4	N	0.142351	-1.31324	0.0517503	1.11914	0.00243831	D_PGM	D_PGM	D_PGM	0.56641	D_PGM
YRS(1)RS(0.999)Y(0.001)S(1)PAPR			AT3G55460	27.1	N	-0.123945	-1.34714	0.945066	0.526021	0.0201554	D_PGM	D_PGM	D_PGM	0.56408	D_PGM
MEEERDHNAS(1)ESSLPSLSK			AT5G63600	16.8	N	0.914902	-1.37124	0.526942	-0.0706034	0.00214525	D_PGM	D_PGM	D_PGM	0.561507	D_PGM
LMS(1)ENSSGGWEK			AT2G43940	13.1	N	0.903134	-1.28206	-0.294727	0.673652	0.00417424	D_PGM	D_PGM	D_PGM	0.56146	D_PGM
LAS(1)GFLEGK			AT1G79340	29.5	N	-0.166581	-1.30516	0.431058	1.04068	0.0245838	D_PGM	D_PGM	D_PGM	0.555463	D_PGM
DFSATVTDQPGDALLNNGYGS(0.005)QDS(0.995)FGR			AT4G16150	27.3	N	1.02341	-1.22627	-0.361337	0.564195	0.0210261	D_PGM	D_PGM	D_PGM	0.552065	D_PGM
TPEVNS(1)PAKEEIDVVPKEEK			AT5G63550	35.2	N	0.880816	-1.36946	0.582956	-0.0943094	0.0471677	D_PGM	D_PGM	D_PGM	0.549111	D_PGM
ATETLDEKT(1)PEVNS(1)PAKEEIDVVPK			AT5G63550	35.2	N	0.886002	-1.36516	0.583494	-0.10434	0.0471677	D_PGM	D_PGM	D_PGM	0.544459	D_PGM
ISAGVSS(0.001)MS(0.999)FK			AT5G16880	31.4	N	0.327154	-1.30727	-0.103116	1.08323	0.0156309	D_PGM	D_PGM	D_PGM	0.543758	D_PGM
AQASS(1)DGDEEEAIPLRSEGK	Major CHO metabolism	major CHO metabolism.degradation	AT5G16150	2.2	Y	1.16956	-1.13709	-0.427721	0.395249	0.00599823	D_PGM	D_PGM	D_PGM	0.5432	D_PGM
ATETTIDQTLPIGTSQADQT(0.057)PS(0.555)LVS(0.361)DKDDQT(0.026)PK			AT5G40450	35.2	N	0.0850392	-1.27317	0.017019	1.17111	0.036996	D_PGM	D_PGM	D_PGM	0.543023	D_PGM
GLNAVEGDS(1)GGEEANDEGTVTTPQSVYTLNPR			AT1G31930	30.5	N	1.24232	-1.16283	-0.264818	0.185327	0.00607455	D_PGM	D_PGM	D_PGM	0.53947	D_PGM
SDPLLSS(0.034)S(0.921)PS(0.034)S(0.008)S(0.002)T(0.001)PDNHR			AT2G25190	35.2	N	0.98594	-1.22431	-0.3811	0.619472	0.0219674	D_PGM	D_PGM	D_PGM	0.536745	D_PGM
YLQS(1)GS(1)EDDDDTDTKR			AT3G56150	29.2	N	0.0353125	-1.34366	1.06493	0.243417	0.0039933	D_PGM	D_PGM	D_PGM	0.532558	D_PGM
AES(0.888)ET(0.115)GT(0.998)KEVEVTNVNSDGDQSDINSK			AT1G67230	35.1	N	0.0820768	-1.34189	1.07658	0.183232	0.0187737	D_PGM	D_PGM	D_PGM	0.528399	D_PGM
DIESLS(0.885)S(0.113)VS(0.002)K			AT5G40450	35.2	N	0.0508647	-1.25041	0.00210326	1.19745	0.0113583	D_PGM	D_PGM	D_PGM	0.522992	D_PGM
GTS(0.003)S(0.997)DPIQDGSDEQQKR			AT1G12910	33.99	N	0.0454456	-1.33246	1.08751	0.199499	0.0399868	D_PGM	D_PGM	D_PGM	0.52048	D_PGM
NAHPPEPETLDGNMDAGAGQT(1)PQLR			AT3G26935	27.3	N	1.1303	-1.1293	-0.473309	0.472306	0.0062051	D_PGM	D_PGM	D_PGM	0.518459	D_PGM
HRRPS(0.99)S(0.009)DS(0.001)MSS(0.069)S(0.931)PPGS(1)PAR			AT5G21170	29.4	N	0.0545062	-1.33081	1.09175	0.18455	0.0292699	D_PGM	D_PGM	D_PGM	0.518295	D_PGM
MNDLLSGS(1)FKTSVADGS(0.078)S(0.918)PPHS(0.004)HNIEMSK			AT3G52400	31.4	N	0.922633	-1.33589	0.579966	-0.166712	0.00331631	D_PGM	D_PGM	D_PGM	0.512182	D_PGM
AEVTTEKAS(1)S(1)AEEDGTK			AT1G72150	34.99	N	-0.0379516	-1.312	1.10278	0.247164	0.00769652	D_PGM	D_PGM	D_PGM	0.505456	D_PGM
LPS(1)FTAK			AT3G11330	35.1	N	0.310849	-1.26261	-0.178445	1.1302	0.0370722	D_PGM	D_PGM	D_PGM	0.504973	D_PGM
SES(1)LGHRS(1)DVS(1)S(1)PEAK	Cell wall	cell wall.cell wall proteins	AT3G48530	10.5	Y	0.983168	-1.25802	0.59185	-0.317001	0.00819052	D_PGM	D_PGM	E_PGM	0.565956	D_PGM
S(1)FRDDNTEEGRNDLR			AT1G19450	34.2	N	1.08958	-1.22331	0.458902	-0.325171	0.011524	D_PGM	D_PGM	E_PGM	0.565066	D_PGM
EFLT(0.002)S(0.998)S(1)DEEEESVSIR			AT1G36310	35.2	N	0.979564	-1.27229	0.581614	-0.288887	0.0313158	D_PGM	D_PGM	E_PGM	0.551915	D_PGM
LNIDTDSSS(1)PQNIIS(1)PK	N-metabolism	N-metabolism.ammonia metabolism	AT3G53180	12.2	Y	0.883666	-1.29436	0.684632	-0.273935	0.0112194	D_PGM	D_PGM	E_PGM	0.547077	D_PGM
VQIES(0.001)GVMT(0.998)AET(0.001)GTYR			AT2G17700	29.4	N	-0.657377	-0.771913	0.0252357	1.40405	0.0478975	D_PGM	D_PGM	G_PGM	0.65602	D_PGM
VSDTSELS(1)DGEVK			AT4G02860	35.1	N	-0.67737	-0.769451	0.0516696	1.39515	0.034268	D_PGM	D_PGM	G_PGM	0.655516	D_PGM
APDS(0.001)FDS(0.999)DDEFPGEEDNDTSDGVIVARPITDYK			AT1G07000	27.3	N	-0.545092	-0.804354	-0.0820419	1.43149	0.00655531	D_PGM	D_PGM	G_PGM	0.652735	D_PGM
SEEEEIS(0.5)NNS(0.5)EGFFKR			AT5G09350	30.4	N	-0.544191	-0.938491	0.13971	1.34297	0.00998384	D_PGM	D_PGM	G_PGM	0.632501	D_PGM
QPGS(0.99)PET(0.01)NVDDLLQTPPATSR			AT5G14720	29.4	N	-0.450327	-0.96696	0.053722	1.36356	0.0404008	D_PGM	D_PGM	G_PGM	0.626101	D_PGM
TVFS(0.988)S(0.012)DEVR			AT5G40450	35.2	N	-0.274661	-0.936737	-0.204654	1.41605	0.0162304	D_PGM	D_PGM	G_PGM	0.608481	D_PGM
AFS(1)DEQINR			AT1G24300	35.1	N	-0.295824	-1.00831	-0.0709109	1.37505	0.00644895	D_PGM	D_PGM	G_PGM	0.60526	D_PGM
RVS(0.769)T(0.808)GS(0.399)AS(0.022)S(0.001)LLGTTR			AT5G06560	35.2	N	-0.244943	-0.907942	-0.275342	1.42823	0.0149116	D_PGM	D_PGM	G_PGM	0.603783	D_PGM
LLEASVNNEKDEES(1)VR	Signalling	signalling.receptor kinases	AT3G14840	30.2	Y	-0.274655	-1.08468	0.0377456	1.32159	0.0104742	D_PGM	D_PGM	G_PGM	0.593479	D_PGM
RGS(1)EANWALANSR			AT3G15450	17.2	N	-0.196509	-0.880789	-0.35726	1.43456	0.0111619	D_PGM	D_PGM	G_PGM	0.590583	D_PGM
NNVPEHETPTVATEES(1)PATTTEVTDR			AT1G20440	20.2	N	-0.193042	-0.958892	-0.254631	1.40656	0.00986768	D_PGM	D_PGM	G_PGM	0.586372	D_PGM
SLSFSGHS(1)FQGR			AT5G50640	35.1	N	-0.1924	-1.05154	-0.114091	1.35803	0.01069	D_PGM	D_PGM	G_PGM	0.580916	D_PGM
FAS(1)LGLS(0.691)T(0.228)S(0.081)PR			AT1G27100	35.2	N	-0.20468	-1.12417	0.0274706	1.30138	0.0135823	D_PGM	D_PGM	G_PGM	0.57669	D_PGM
S(0.996)PS(0.004)VGPQTLGDHAILDR			AT1G72390	35.2	N	-0.322829	-1.1243	0.182894	1.26423	0.0178709	D_PGM	D_PGM	G_PGM	0.572974	D_PGM
SLS(1)FSGHS(1)FQGR			AT5G50640	35.1	N	-0.137987	-1.11455	-0.0644964	1.31703	0.00896379	D_PGM	D_PGM	G_PGM	0.563801	D_PGM
S(1)ELEGMASIAAVGA			AT2G32150	35.1	N	-0.268676	-1.2009	0.284325	1.18525	0.00250356	D_PGM	D_PGM	G_PGM	0.523249	D_PGM
LEEIS(1)DGES(1)GNI			AT5G13020	35.1	N	-0.157869	-1.21797	0.165826	1.21001	0.0345483	D_PGM	D_PGM	G_PGM	0.514592	D_PGM
ITT(1)QPINIR			AT1G28330	33.99	N	0.0347353	-1.16751	-0.138641	1.27141	0.0434195	D_PGM	D_PGM	G_PGM	0.508877	D_PGM
FDS(1)INS(0.953)S(0.046)RDVT(0.001)GAEK	Signalling	signalling.calcium	AT1G20760	30.3	Y	0.262924	-0.86954	1.301	-0.694384	0.00600588	E_PGM	E_PGM	A_PGM	0.535812	E_PGM
VVADDARS(1)EDS(1)PEGEKQVTAK			AT5G15270	27.4	N	0.271251	-0.511428	1.26813	-1.02796	0.0237582	E_PGM	E_PGM	A_PGM	0.517465	E_PGM
VAS(1)PRVPS(1)PRAEVPR	Signalling	signalling.calcium	AT2G43680	30.3	Y	0.315521	-0.820963	1.27711	-0.771664	0.032651	E_PGM	E_PGM	A_PGM	0.504416	E_PGM
LPLEDEGGEGGEGGEVGEGGGGEGGPPPAT(0.019)S(0.015)S(0.071)S(0.878)PPS(0.018)GAGQGQLR			AT1G76500	27.3	N	0.285607	-0.364019	1.21879	-1.14038	0.0374509	E_PGM	E_PGM	A_PGM	0.501255	E_PGM
LS(1)PGSQS(1)LADFR			AT4G25880	35.1	N	0.300631	-0.480723	1.2438	-1.06371	0.00666304	E_PGM	E_PGM	A_PGM	0.49974	E_PGM
GFSDS(1)DTNVNR			AT2G01190	35.1	N	0.337331	-0.698434	1.26064	-0.899541	0.0209744	E_PGM	E_PGM	A_PGM	0.486893	E_PGM
S(0.957)S(0.043)TLS(1)NEESGLGDSNR			AT3G51890	35.2	N	1.1516	-1.26847	0.228696	-0.111822	0.00528318	E_PGM	E_PGM	D_PGM	0.546444	E_PGM
SPVQS(0.999)PS(0.001)RDDMVDLPR	Signalling	signalling.receptor kinases	AT5G58300	30.2	Y	1.15262	-1.2637	0.24044	-0.129363	0.0477507	E_PGM	E_PGM	D_PGM	0.538699	E_PGM
NLDAGS(1)FGGS(1)LPHPASTR	Signalling	signalling.receptor kinases	AT4G02010	30.2	Y	1.25104	-1.18677	0.0783588	-0.142626	0.00692783	E_PGM	E_PGM	D_PGM	0.530298	E_PGM
KQELS(1)DT(1)S(1)EGEVEARPK			AT2G29210	27.1	N	1.21821	-1.21327	0.145733	-0.150675	0.0461933	E_PGM	E_PGM	D_PGM	0.528042	E_PGM
RVEPRS(1)PS(0.992)PS(0.008)GANTTPTPV	Transport	transport.ammonium	AT4G13510	34.5	Y	1.19267	-1.22244	0.218275	-0.1885	0.0253224	E_PGM	E_PGM	D_PGM	0.50976	E_PGM
LAPVPDMEGIS(0.999)PQHVS(0.832)T(0.168)VVK	Signalling	signalling.receptor kinases	AT1G06840	30.2	Y	1.28281	-1.1552	0.0128536	-0.140466	0.0240702	E_PGM	E_PGM	D_PGM	0.50903	E_PGM
SNS(1)SSSSSSDEEGEEKKEK			AT1G20440	20.2	N	1.27152	-1.15792	0.0773894	-0.190988	0.0134072	E_PGM	E_PGM	D_PGM	0.508205	E_PGM
VS(0.031)RS(0.157)DS(0.812)PVS(1)AVS(1)EPQLPEQK			AT3G13990	35.1	N	1.1582	-1.2424	0.278163	-0.193964	0.0211117	E_PGM	E_PGM	D_PGM	0.505914	E_PGM
LAPVPDMEGIS(1)PQHVS(0.793)T(0.207)VVK	Signalling	signalling.receptor kinases	AT1G06840	30.2	Y	1.30472	-1.13146	-0.121955	-0.0513129	0.0137046	E_PGM	E_PGM	D_PGM	0.491709	E_PGM
GS(1)DTEAEKSIQKEK			AT5G08180	29.2	N	0.951831	-0.857969	0.775718	-0.86958	0.0285099	E_PGM	E_PGM	E_PGM	0.690827	E_PGM
EAS(1)IEIPTLNTGENLTVDHQ			AT1G61750	29.4	N	0.973871	-0.881118	0.750776	-0.843529	0.00451647	E_PGM	E_PGM	E_PGM	0.689996	E_PGM
ISAEDEMAGMDMT(1)R	Transport	transport.ammonium	AT1G64780	34.5	Y	0.981227	-0.821555	0.741594	-0.901266	0.00391667	E_PGM	E_PGM	E_PGM	0.689488	E_PGM
LSS(1)PSLPS(0.008)S(0.992)PPPSYYMGEKTEK			AT3G47210	35.2	N	0.909053	-0.820444	0.82073	-0.909339	0.00706081	E_PGM	E_PGM	E_PGM	0.68927	E_PGM
DLDVNES(1)GPPAAR	Transport	transport.Major Intrinsic Proteins	AT5G60660	34.19	Y	0.91078	-0.804449	0.817951	-0.924282	0.00133581	E_PGM	E_PGM	E_PGM	0.689243	E_PGM
SLS(1)EIS(1)EVDAVR			AT1G56230	35.2	N	0.911036	-0.913277	0.818413	-0.816173	0.00172752	E_PGM	E_PGM	E_PGM	0.688738	E_PGM
SLEELS(1)GEAEVS(1)HDEK	Transport	transport.phosphate	AT5G43370	34.7	Y	0.906868	-0.796784	0.821505	-0.931588	0.00153804	E_PGM	E_PGM	E_PGM	0.688716	E_PGM
DPVFVDDEVGPVGS(0.294)T(0.331)HGQT(0.48)DS(0.537)S(0.358)NRQPANQASS			AT5G45490	20.1	N	0.994876	-0.90279	0.725628	-0.817714	0.0112219	E_PGM	E_PGM	E_PGM	0.688637	E_PGM
ISEQHEMQGMDMT(1)R	Transport	transport.ammonium	AT3G24300	34.5	Y	0.901678	-0.820831	0.828468	-0.909315	0.00362446	E_PGM	E_PGM	E_PGM	0.688516	E_PGM
GRVT(0.163)T(0.829)PS(0.007)EEDS(0.001)NNGLPVQQPGT(1)PNQR			AT1G52200	35.1	N	1.00769	-0.896213	0.710798	-0.822273	0.00209276	E_PGM	E_PGM	E_PGM	0.68805	E_PGM
SDT(1)MIKDSSNESQEIK	Development	development.storage proteins	AT4G37070	33.1	Y	0.916135	-0.930242	0.811804	-0.797697	0.00326195	E_PGM	E_PGM	E_PGM	0.687807	E_PGM
SAVDETS(0.002)DS(0.998)GAFQR			AT4G19880	26.9	N	1.00037	-0.777676	0.716203	-0.938898	0.0102771	E_PGM	E_PGM	E_PGM	0.687333	E_PGM
SES(1)LGHRSDVSSPEAK	Cell wall	cell wall.cell wall proteins	AT3G48530	10.5	Y	0.957444	-0.734346	0.759988	-0.983085	0.00231495	E_PGM	E_PGM	E_PGM	0.687232	E_PGM
SSGDES(1)MEDEPETK			AT4G39680	27.3	N	1.02119	-0.904048	0.694098	-0.811236	0.00531523	E_PGM	E_PGM	E_PGM	0.686913	E_PGM
S(1)AQELVK	Glycolysis	glycolysis.cytosolic branch	AT3G14940	4.1	Y	0.923474	-0.950274	0.802011	-0.775212	0.00142479	E_PGM	E_PGM	E_PGM	0.686043	E_PGM
ISGDETEES(1)DAS(1)EEKVSTR			AT5G57160	28.1	N	0.932836	-0.953509	0.791497	-0.770824	0.0109823	E_PGM	E_PGM	E_PGM	0.6859	E_PGM
AS(0.997)PS(0.003)FNPLAS(0.991)PDS(0.009)DAGIEK			AT5G19520	27.3	N	0.901872	-0.717026	0.817362	-1.00221	0.00584677	E_PGM	E_PGM	E_PGM	0.685727	E_PGM
LLEDSS(0.041)S(0.959)PDRLS(1)DATVNTVADSR			AT3G58460	29.5	N	1.02172	-0.765312	0.689575	-0.94598	0.0142168	E_PGM	E_PGM	E_PGM	0.685495	E_PGM
STTTT(0.008)VS(0.992)S(0.995)VHS(0.002)PT(0.001)T(0.001)DQDFSK	Signalling	signalling.calcium	AT2G17290	30.3	Y	1.05716	-0.860208	0.650873	-0.847828	0.00130508	E_PGM	E_PGM	E_PGM	0.68459	E_PGM
SPASPGPLS(1)D	Signalling	signalling.receptor kinases	AT5G16590	30.2	Y	0.861688	-0.808197	0.868486	-0.921977	0.00721481	E_PGM	E_PGM	E_PGM	0.683702	E_PGM
DVPS(1)PYGS(0.578)T(0.237)S(0.14)S(0.045)APVMR			AT4G05150	35.1	N	0.894193	-0.6895	0.820708	-1.0254	0.0455417	E_PGM	E_PGM	E_PGM	0.683698	E_PGM
SFS(1)ASHSQYSVR			AT4G37700	35.2	N	1.06993	-0.871092	0.6343	-0.833137	0.00159228	E_PGM	E_PGM	E_PGM	0.683129	E_PGM
SLS(1)FASR			AT1G09090	20.1	N	1.03799	-0.958455	0.667616	-0.74715	0.00149518	E_PGM	E_PGM	E_PGM	0.682843	E_PGM
S(0.001)LS(0.999)EIS(1)EVDAVR			AT1G56230	35.2	N	0.911737	-0.975033	0.811405	-0.748109	0.00170444	E_PGM	E_PGM	E_PGM	0.682792	E_PGM
ALISSHS(1)PKR			AT1G29280	27.3	N	1.07041	-0.796077	0.631871	-0.906208	0.0134638	E_PGM	E_PGM	E_PGM	0.682421	E_PGM
ASDKEIALDSAS(1)MS(0.043)S(0.957)AQEDHQEEILK			AT5G24880	35.2	N	0.94458	-0.987003	0.773772	-0.731349	0.0308296	E_PGM	E_PGM	E_PGM	0.681791	E_PGM
LDAPRPT(0.672)T(0.328)PKPPS(1)PR	Signalling	signalling.calcium	AT2G43680	30.3	Y	0.901596	-0.980867	0.821263	-0.741991	0.0170145	E_PGM	E_PGM	E_PGM	0.681694	E_PGM
LIEEVSHSSGS(1)PNPVS(1)D	Signalling	signalling.receptor kinases	AT3G02880	30.2	Y	1.0869	-0.848309	0.612332	-0.850923	0.00752538	E_PGM	E_PGM	E_PGM	0.681265	E_PGM
ESFETLS(1)HGS(1)PDNSVTSPDK			AT3G52240	35.2	N	1.04042	-0.709088	0.658904	-0.990236	0.0019591	E_PGM	E_PGM	E_PGM	0.6808	E_PGM
VNS(1)IPRRGS(1)EANWS(1)L			AT4G27450	17.2	N	0.955858	-0.999771	0.758784	-0.714871	0.00716991	E_PGM	E_PGM	E_PGM	0.679902	E_PGM
ITPHSVPS(0.999)PRPS(0.5)S(0.5)PR	Signalling	signalling.calcium	AT2G43680	30.3	Y	1.06364	-0.971241	0.632434	-0.724835	0.011509	E_PGM	E_PGM	E_PGM	0.679004	E_PGM
VTGIAS(1)PLPTPGGGDFGIGQEQIVSISR	Signalling	signalling.calcium	AT4G29900	30.3	Y	0.832323	-0.757947	0.892863	-0.967239	0.0289085	E_PGM	E_PGM	E_PGM	0.678799	E_PGM
LNIDTDSS(0.013)S(0.987)PQNIIS(1)PK	N-metabolism	N-metabolism.ammonia metabolism	AT3G53180	12.2	Y	1.09651	-0.907664	0.596943	-0.785791	0.00192126	E_PGM	E_PGM	E_PGM	0.678545	E_PGM
ALGSFGS(1)FGS(1)FRS(1)FA	Transport	transport.Major Intrinsic Proteins	AT5G60660	34.19	Y	0.821766	-0.866862	0.909181	-0.864084	0.00299609	E_PGM	E_PGM	E_PGM	0.678153	E_PGM
S(1)AADLTTVLER			AT1G14650	27.1	N	1.09773	-0.768254	0.593714	-0.923189	0.029856	E_PGM	E_PGM	E_PGM	0.678099	E_PGM
AVVDS(1)DLS(1)DEEVGTVK			AT1G15280	35.1	N	0.836722	-0.706407	0.881519	-1.01183	0.0243901	E_PGM	E_PGM	E_PGM	0.677673	E_PGM
KISGPLDY(0.038)S(0.843)GS(0.119)MK			AT1G78880	35.1	N	1.10207	-0.9124	0.5889	-0.778568	0.00953988	E_PGM	E_PGM	E_PGM	0.677449	E_PGM
LVPHTVASQSEVDVAS(1)PVS(1)EKAPK			AT2G04880	27.3	N	1.02026	-0.646565	0.670818	-1.04452	0.0104157	E_PGM	E_PGM	E_PGM	0.677429	E_PGM
DSSSIAGS(0.992)S(0.221)S(0.787)PIPATVSTGK			AT2G38410	31.4	N	0.96527	-0.602622	0.724033	-1.08668	0.0107995	E_PGM	E_PGM	E_PGM	0.67703	E_PGM
DAFS(1)DSDMS(1)VEELR			AT3G21060	33.99	N	1.11778	-0.769707	0.566754	-0.914828	0.0345253	E_PGM	E_PGM	E_PGM	0.67523	E_PGM
S(1)LGS(1)FRS(1)AANV	Transport	transport.Major Intrinsic Proteins	AT2G37170	34.19	Y	1.12526	-0.861757	0.55979	-0.82329	0.00291952	E_PGM	E_PGM	E_PGM	0.67522	E_PGM
HMS(1)PPT(1)PPKAAT(1)PPPPPPR	Cell wall	cell wall.cell wall proteins	AT2G46630	10.5	Y	0.814736	-0.71668	0.904326	-1.00238	0.00300889	E_PGM	E_PGM	E_PGM	0.67496	E_PGM
EGAS(1)PSRPASALGAS(0.122)S(0.878)PGISGNGYGLDAR			AT2G23140	29.5	N	0.843522	-0.624987	0.858716	-1.07725	0.0330197	E_PGM	E_PGM	E_PGM	0.674393	E_PGM
S(0.007)ES(0.993)LGHRS(1)DVS(1)S(1)PEAK	Cell wall	cell wall.cell wall proteins	AT3G48530	10.5	Y	0.802629	-0.747182	0.919897	-0.975344	0.00705476	E_PGM	E_PGM	E_PGM	0.674056	E_PGM
RVS(0.987)T(0.013)GS(1)AS(0.062)S(0.938)LLGTTR			AT5G06560	35.2	N	0.910709	-0.521182	0.759991	-1.14952	0.0130558	E_PGM	E_PGM	E_PGM	0.671544	E_PGM
LSNSNSDNGENNS(1)S(1)DDEKEITISK			AT5G10950	35.1	N	0.99224	-1.04285	0.705984	-0.655377	0.00740113	E_PGM	E_PGM	E_PGM	0.671244	E_PGM
DYEDPPPT(1)PFFDADELTK	Transport	transport.Major Intrinsic Proteins	AT2G37170	34.19	Y	1.14693	-0.854718	0.528924	-0.821132	0.0113753	E_PGM	E_PGM	E_PGM	0.671019	E_PGM
ARIT(0.999)PS(0.327)VS(0.671)EES(0.379)T(0.624)DGLNGNDGVSLPR			AT5G01400	27.1	N	1.07561	-0.631654	0.598248	-1.0422	0.0238788	E_PGM	E_PGM	E_PGM	0.670321	E_PGM
SSYTS(1)PPS(1)PKEVQEALPPR	Cell wall	cell wall.cell wall proteins	AT2G46630	10.5	Y	1.14474	-0.898733	0.529525	-0.775533	0.00462538	E_PGM	E_PGM	E_PGM	0.669948	E_PGM
SLVDYDDS(0.993)S(0.135)S(0.872)DDDVLAAEEKPLPQTQK			AT5G13470	35.2	N	0.798059	-1.01197	0.918171	-0.70426	0.038512	E_PGM	E_PGM	E_PGM	0.669278	E_PGM
VEGPPPSYMQAS(0.007)DGRS(0.993)PR	Signalling	signalling.receptor kinases	AT1G51850	30.2	Y	1.15233	-0.780213	0.518985	-0.891101	0.00522491	E_PGM	E_PGM	E_PGM	0.669269	E_PGM
KRS(1)APT(0.004)T(0.996)PLR			AT5G65690	6.4	N	0.792532	-1.01953	0.921797	-0.694802	0.0122039	E_PGM	E_PGM	E_PGM	0.667867	E_PGM
T(0.005)S(0.005)PAVDS(0.99)FDVDALEIPGTQK	Transport	transport.potassium	AT4G33530	34.15	Y	0.88139	-0.474935	0.775288	-1.18174	0.00307724	E_PGM	E_PGM	E_PGM	0.667793	E_PGM
ASPSFNPLAS(1)PDS(1)DAGIEK			AT5G19520	27.3	N	0.807379	-0.591942	0.885895	-1.10133	0.00341485	E_PGM	E_PGM	E_PGM	0.667503	E_PGM
TSEPNS(1)EDEAAGVGKR			AT2G27100	27.3	N	0.755107	-0.862374	0.97025	-0.862983	0.00482471	E_PGM	E_PGM	E_PGM	0.666691	E_PGM
DFS(0.028)REDS(0.972)ES(1)PMKER			AT5G23680	35.1	N	0.754853	-0.876826	0.970364	-0.848391	0.0234583	E_PGM	E_PGM	E_PGM	0.66647	E_PGM
QKLVNEPETEPS(0.77)S(0.23)PQR			AT2G46020	27.3	N	1.15104	-0.712582	0.512621	-0.951079	0.0203229	E_PGM	E_PGM	E_PGM	0.665766	E_PGM
VTGS(1)FT(1)GR			AT4G03565	35.2	N	1.15062	-0.696186	0.510397	-0.964829	0.00517395	E_PGM	E_PGM	E_PGM	0.664516	E_PGM
ITPHS(0.006)VPS(0.979)PRPS(0.704)S(0.311)PR	Signalling	signalling.calcium	AT2G43680	30.3	Y	0.959376	-1.07476	0.735127	-0.619748	0.00114493	E_PGM	E_PGM	E_PGM	0.664474	E_PGM
QLS(1)IHDNR			AT1G59610	26.17	N	1.17569	-0.769665	0.48363	-0.889651	0.0452778	E_PGM	E_PGM	E_PGM	0.663421	E_PGM
ALGSFGS(1)FGS(0.999)FRS(0.001)FA	Transport	transport.Major Intrinsic Proteins	AT5G60660	34.19	Y	0.762455	-0.641852	0.939553	-1.06016	0.00110764	E_PGM	E_PGM	E_PGM	0.663259	E_PGM
VVEAYAS(1)GDEDVDVPAEELREEK			AT5G45380	34.14	N	1.15695	-0.688744	0.499885	-0.968095	0.0277766	E_PGM	E_PGM	E_PGM	0.662486	E_PGM
YAGEAFRS(1)P	Glycolysis	glycolysis.cytosolic branch	AT1G74030	4.1	Y	1.12414	-1.02683	0.533236	-0.630552	0.00872191	E_PGM	E_PGM	E_PGM	0.661882	E_PGM
DMVSRDDS(0.999)FVTK	Signalling	signalling.receptor kinases	AT4G35470	30.2	Y	0.75241	-0.646074	0.949532	-1.05587	0.0174869	E_PGM	E_PGM	E_PGM	0.661682	E_PGM
ITPHS(0.201)VPS(0.683)PRPS(0.558)S(0.558)PR	Signalling	signalling.calcium	AT2G43680	30.3	Y	1.17763	-0.895302	0.480034	-0.76236	0.0104178	E_PGM	E_PGM	E_PGM	0.661555	E_PGM
S(1)RS(1)PPLRDVPPPPLR			AT4G28990	27.4	N	1.02404	-0.504191	0.623819	-1.14367	0.0190167	E_PGM	E_PGM	E_PGM	0.661095	E_PGM
TGQGYS(1)GPSL	Signalling	signalling.receptor kinases	AT3G24550	30.2	Y	1.07656	-1.05983	0.590649	-0.607377	0.00240291	E_PGM	E_PGM	E_PGM	0.661059	E_PGM
ELKFDDGS(1)DS(1)DDAK			AT5G47480	35.2	N	1.19539	-0.789947	0.454864	-0.860306	0.00210035	E_PGM	E_PGM	E_PGM	0.658472	E_PGM
FGLGS(0.465)S(0.534)PKNIS(0.002)GAS(0.588)S(0.388)PS(0.019)PS(0.005)R			AT3G10980	20.0	N	0.83884	-0.40686	0.793344	-1.22532	0.0298662	E_PGM	E_PGM	E_PGM	0.657985	E_PGM
VAYPQVHYPKPPS(1)PKPPS(1)PR	Signalling	signalling.calcium	AT3G59690	30.3	Y	1.19928	-0.796838	0.449088	-0.851529	0.00177026	E_PGM	E_PGM	E_PGM	0.657354	E_PGM
QSSEGNNS(0.999)DS(0.001)EQEAKKPTDIIK			AT1G50570	20.2	N	1.15209	-1.00927	0.495975	-0.638794	0.0039933	E_PGM	E_PGM	E_PGM	0.657074	E_PGM
S(0.001)GRT(0.004)S(0.996)EPNS(1)EDEAAGVGK			AT2G27100	27.3	N	0.730391	-1.0043	0.979687	-0.705776	0.00629638	E_PGM	E_PGM	E_PGM	0.657002	E_PGM
YVS(1)PEGS(1)PFKIENPK			AT5G62820	35.1	N	1.20073	-0.812272	0.447261	-0.835718	0.00938604	E_PGM	E_PGM	E_PGM	0.656947	E_PGM
SSS(1)PNEDRGENQLVVYDLK			AT5G35330	27.3	N	0.734904	-1.02169	0.972532	-0.685742	0.0122468	E_PGM	E_PGM	E_PGM	0.656874	E_PGM
VVVIEEEEEEDDES(1)S(1)EHGAIVLR	Signalling	signalling.calcium	AT5G62390	30.3	Y	0.762478	-0.534857	0.912505	-1.14013	0.0473086	E_PGM	E_PGM	E_PGM	0.656795	E_PGM
EVS(0.001)T(0.015)LS(0.984)DPGS(1)PRRDVPSPYGSTSSAPVMR			AT4G05150	35.1	N	0.780048	-1.08687	0.916027	-0.609201	0.033724	E_PGM	E_PGM	E_PGM	0.655795	E_PGM
TAS(1)ISSQRAPS(1)PAGHR			AT5G66210	29.4	N	1.07816	-1.07705	0.581474	-0.582585	0.00537753	E_PGM	E_PGM	E_PGM	0.655593	E_PGM
TSVADGS(0.18)S(0.814)PPHS(0.969)HNIEMS(0.038)K			AT3G52400	31.4	N	1.18194	-0.949362	0.464528	-0.697103	0.00367522	E_PGM	E_PGM	E_PGM	0.655575	E_PGM
SMFSGFTETPKS(1)PK			AT5G64680	35.2	N	0.735372	-1.05054	0.965645	-0.650472	0.0482001	E_PGM	E_PGM	E_PGM	0.654837	E_PGM
HT(0.001)S(0.999)PSHIKQDGS(1)MS(1)PVR			AT2G29210	27.1	N	0.698713	-0.82288	1.01785	-0.893678	0.00651978	E_PGM	E_PGM	E_PGM	0.654783	E_PGM
FGNS(1)PPRFS(1)DAS(1)AR	Signalling	signalling.calcium	AT1G20760	30.3	Y	1.16239	-0.626404	0.477932	-1.01392	0.0122256	E_PGM	E_PGM	E_PGM	0.654362	E_PGM
ADKTDIIS(0.607)S(0.117)S(0.12)S(0.156)DKAS(1)PPPPSAFR			AT3G47200	35.2	N	1.17848	-0.973677	0.464246	-0.669046	0.000697101	E_PGM	E_PGM	E_PGM	0.65378	E_PGM
GYETKS(0.993)T(0.007)LDTER			AT4G15610	35.1	N	0.845195	-1.11242	0.845113	-0.577892	0.0059573	E_PGM	E_PGM	E_PGM	0.652765	E_PGM
NVAGEEDNDS(1)RAS(1)S(0.999)IS(0.001)SLLDSSVNR			AT4G05150	35.1	N	1.15101	-1.03863	0.486999	-0.599381	0.00193205	E_PGM	E_PGM	E_PGM	0.652455	E_PGM
GYETKS(0.004)T(0.996)LDTER			AT4G15610	35.1	N	1.21098	-0.760319	0.428085	-0.878744	0.00999828	E_PGM	E_PGM	E_PGM	0.652412	E_PGM
ASLGNEEELIKPPESATSTAELTTVQS(1)ENQR			AT5G09960	35.2	N	0.912336	-1.11973	0.771657	-0.564262	0.019478	E_PGM	E_PGM	E_PGM	0.651976	E_PGM
LTVDVQT(1)PPQS(1)PPVKPAR			AT5G65660	35.1	N	1.20696	-0.696547	0.4259	-0.936312	0.00546517	E_PGM	E_PGM	E_PGM	0.649525	E_PGM
T(0.009)NAARNS(0.418)T(0.594)S(0.685)S(0.226)ES(0.064)GS(0.003)QSITLSQEEFK			AT5G55860	35.2	N	0.699746	-0.595883	0.984863	-1.08873	0.0153202	E_PGM	E_PGM	E_PGM	0.648834	E_PGM
VIS(1)RS(1)PVR			AT4G32420	31.3	N	0.68678	-0.990975	1.01813	-0.713938	0.013292	E_PGM	E_PGM	E_PGM	0.647714	E_PGM
SDKPLNYS(1)PDPENESGINER	Transport	transport.potassium	AT5G14880	34.15	Y	1.20335	-0.661673	0.424651	-0.966333	0.00101338	E_PGM	E_PGM	E_PGM	0.647137	E_PGM
LTVDVQT(1)PPQS(1)PPVKPARFPVPLY			AT5G65660	35.1	N	1.17203	-0.569626	0.447278	-1.04968	0.00482471	E_PGM	E_PGM	E_PGM	0.643878	E_PGM
SPVKS(1)PIRS(1)PNQK			AT1G34320	35.2	N	0.89577	-1.14411	0.779063	-0.530718	0.00427567	E_PGM	E_PGM	E_PGM	0.643533	E_PGM
GINNMQVDPDEEGS(0.43)T(0.57)VLPEVIHGK	Signalling	signalling.receptor kinases	AT1G34420	30.2	Y	1.09995	-1.10197	0.537561	-0.535541	0.0287913	E_PGM	E_PGM	E_PGM	0.642988	E_PGM
ISS(0.999)T(0.001)SLISGR	Signalling	signalling.receptor kinases	AT5G01560	30.2	Y	1.23074	-0.718555	0.391122	-0.903311	0.0465561	E_PGM	E_PGM	E_PGM	0.642512	E_PGM
FSGVLS(0.993)S(0.053)S(0.653)DS(0.3)PR			AT3G49590	35.2	N	0.911605	-1.14997	0.758769	-0.520407	0.0477147	E_PGM	E_PGM	E_PGM	0.641185	E_PGM
MSSIES(1)FKQS(0.834)S(0.166)LR			AT2G47000	34.16	N	1.23925	-0.739311	0.37959	-0.879534	0.00366542	E_PGM	E_PGM	E_PGM	0.640196	E_PGM
VSS(1)AGLRTESVLQR	Signalling	signalling.calcium	AT5G04870	30.3	Y	1.24178	-0.728732	0.374086	-0.88713	0.00429145	E_PGM	E_PGM	E_PGM	0.638426	E_PGM
VSFDEES(1)PPKLS(1)PEAK			AT4G29440	35.2	N	1.22474	-0.650045	0.38805	-0.962743	0.0144327	E_PGM	E_PGM	E_PGM	0.638059	E_PGM
RPSSDSMS(0.002)S(0.039)S(0.959)PPGS(1)PAR			AT5G21170	29.4	N	1.19499	-1.0288	0.416795	-0.582985	0.00615852	E_PGM	E_PGM	E_PGM	0.63778	E_PGM
HT(0.006)S(0.994)PSHIKQDGS(1)MS(1)PVRGR			AT2G29210	27.1	N	0.645562	-0.577316	1.02598	-1.09422	0.00488422	E_PGM	E_PGM	E_PGM	0.635524	E_PGM
DT(0.042)AGS(0.958)ES(1)ESEATPSPAEESGSGEDKEVEISAIGAEIK			AT4G14870	35.2	N	1.23056	-0.64821	0.378147	-0.960496	0.039233	E_PGM	E_PGM	E_PGM	0.635463	E_PGM
SSFQEDHS(1)NIGGPGFSR	Transport	transport.p- and v-ATPases	AT3G25610	34.1	Y	1.25178	-0.817749	0.361834	-0.795867	0.00228652	E_PGM	E_PGM	E_PGM	0.63545	E_PGM
SQFAFDDS(1)VPS(0.108)T(0.89)PLS(0.003)R	Signalling	signalling.calcium	AT1G20760	30.3	Y	0.627612	-0.659862	1.0578	-1.02555	0.00694847	E_PGM	E_PGM	E_PGM	0.634173	E_PGM
VTPLVDDSVVIDFKPGNEQAS(1)PDFVR			AT1G78880	35.1	N	0.669148	-0.411911	0.955236	-1.21247	0.0175693	E_PGM	E_PGM	E_PGM	0.630796	E_PGM
IIGVDFNS(1)KRFDQAK			AT1G77120	5.3	N	1.04776	-1.15301	0.585178	-0.479922	0.00167661	E_PGM	E_PGM	E_PGM	0.628682	E_PGM
SLIGEGS(1)YGR			AT2G30740	29.4	N	1.26079	-0.866977	0.34218	-0.735989	0.00880714	E_PGM	E_PGM	E_PGM	0.628037	E_PGM
SSS(0.001)S(0.999)PSGSGSDLTERR			AT5G49510	29.6	N	1.2654	-0.762876	0.336327	-0.83885	0.00697085	E_PGM	E_PGM	E_PGM	0.62786	E_PGM
SSS(1)GSQRELHESQEK			AT2G32240	35.2	N	0.608236	-0.976789	1.08094	-0.712389	0.00826427	E_PGM	E_PGM	E_PGM	0.626497	E_PGM
GLLAES(1)S(1)ES(1)EPDNPLKPR			AT1G75260	35.1	N	1.02922	-0.277809	0.513463	-1.26487	0.0107129	E_PGM	E_PGM	E_PGM	0.624528	E_PGM
LEEGPKEDEES(1)DKS(1)VS(1)EVNDEDDAEDGS(1)EEEEDDD			AT1G20696	27.3	N	1.24916	-0.629528	0.342617	-0.962246	0.00492499	E_PGM	E_PGM	E_PGM	0.624459	E_PGM
S(0.982)AS(0.017)TVSITANTAAATR			AT5G04990	35.1	N	1.25079	-0.948925	0.343797	-0.645659	0.0195119	E_PGM	E_PGM	E_PGM	0.62396	E_PGM
S(1)PPRQQDPPS(1)PPRQQQQPLT(1)PPR	Cell wall	cell wall.cell wall proteins	AT2G46630	10.5	Y	0.593816	-0.63227	1.07915	-1.0407	0.00269767	E_PGM	E_PGM	E_PGM	0.623688	E_PGM
ASAIKALGS(1)FRS(1)NAT(1)N	Transport	transport.Major Intrinsic Proteins	AT4G35100	34.19	Y	0.753947	-0.10293	0.725457	-1.37647	0.039446	E_PGM	E_PGM	E_PGM	0.623593	E_PGM
HRLS(1)S(1)QGLLS(0.997)PIPS(0.003)R			AT2G39130	34.3	N	1.17309	-1.10883	0.410748	-0.47501	0.00814137	E_PGM	E_PGM	E_PGM	0.619963	E_PGM
DIDLS(0.005)FS(0.939)S(0.051)PT(0.005)K			AT2G32240	35.2	N	0.603285	-1.05885	1.06776	-0.612194	0.0108103	E_PGM	E_PGM	E_PGM	0.619914	E_PGM
IITDYVGS(1)PAT(1)DPMR			AT3G49590	35.2	N	0.952158	-0.174076	0.549145	-1.32723	0.0296428	E_PGM	E_PGM	E_PGM	0.618509	E_PGM
S(1)LS(1)RS(1)PIQLSR			AT4G32420	31.3	N	0.578798	-0.597798	1.08362	-1.06462	0.0338478	E_PGM	E_PGM	E_PGM	0.617978	E_PGM
GAS(1)PQAIS(0.076)S(0.925)KPPS(1)PR	Signalling	signalling.calcium	AT2G43680	30.3	Y	0.679515	-1.18013	0.964539	-0.463928	0.00587984	E_PGM	E_PGM	E_PGM	0.61712	E_PGM
TSEEGSQS(1)PEQVKDLGS(0.016)AS(0.984)PPVARPVR			AT4G13350	30.5	N	0.762009	-0.0252955	0.667821	-1.40453	0.0100027	E_PGM	E_PGM	E_PGM	0.6156	E_PGM
RNS(1)GVQDLSLGHLDTESSSVAK			AT1G12760	29.5	N	1.21875	-1.0721	0.347674	-0.494325	0.0249439	E_PGM	E_PGM	E_PGM	0.613569	E_PGM
DLGS(1)AS(1)PPVARPVR			AT4G13350	30.5	N	0.734415	0.0277423	0.660416	-1.42257	0.00555321	E_PGM	E_PGM	E_PGM	0.609864	E_PGM
QTS(1)PKPPPSPSPLR			AT3G46440	10.1	N	0.566832	-0.486903	1.06422	-1.14415	0.0465244	E_PGM	E_PGM	E_PGM	0.609653	E_PGM
ILEQPQT(0.997)PS(0.405)S(0.595)PT(0.004)PEESTAT(0.01)RS(0.809)PT(0.108)GS(0.073)			AT5G22220	27.3	N	0.54249	-0.720221	1.13078	-0.953054	0.0144983	E_PGM	E_PGM	E_PGM	0.608277	E_PGM
MSSIES(0.142)FKQS(0.929)S(0.929)LR			AT2G47000	34.16	N	1.29225	-0.850059	0.283735	-0.725929	0.00289222	E_PGM	E_PGM	E_PGM	0.607946	E_PGM
RNRS(1)GS(1)GDDEEGSYGR			AT5G39570	35.2	N	0.564103	-1.09246	1.08538	-0.557023	0.0471232	E_PGM	E_PGM	E_PGM	0.604326	E_PGM
S(0.014)T(0.985)TGQIIR			AT1G77120	5.3	N	0.536188	-0.897276	1.14028	-0.779198	0.0333051	E_PGM	E_PGM	E_PGM	0.604164	E_PGM
VQEHNS(1)PRS(1)S(1)PDLQER	Signalling	signalling.calcium	AT1G19870	30.3	Y	0.629193	-0.0877609	0.836045	-1.37748	0.0312412	E_PGM	E_PGM	E_PGM	0.602327	E_PGM
IHGGEGKS(1)HDGEGKSHDGEK			AT1G54410	20.2	N	1.30697	-0.802091	0.257972	-0.762848	0.0173826	E_PGM	E_PGM	E_PGM	0.598599	E_PGM
QVQNVDRPS(1)PT(0.407)S(0.299)S(0.294)PTSSWGYNSLR			AT1G01580	15.1	N	1.29401	-0.632565	0.263691	-0.925133	0.00127064	E_PGM	E_PGM	E_PGM	0.59799	E_PGM
TEYS(1)GEAGEEKSESEGK			AT5G47690	35.2	N	0.514843	-0.789069	1.15562	-0.881393	0.0295133	E_PGM	E_PGM	E_PGM	0.59747	E_PGM
EEVQPETLAT(0.993)PT(0.008)QS(0.993)PS(0.006)R			AT1G79280	33.99	N	0.523991	-0.977037	1.13982	-0.68677	0.0105193	E_PGM	E_PGM	E_PGM	0.596501	E_PGM
IHGHGDSSSLS(1)DS(1)DDDKKSTSSSSSSFK			AT5G41600	35.1	N	0.515642	-0.533499	1.11557	-1.09772	0.0340402	E_PGM	E_PGM	E_PGM	0.594828	E_PGM
SKSEVDEAVS(1)EEEAEDDD			AT2G17560	27.3	N	0.500456	-0.683318	1.15583	-0.972971	0.048413	E_PGM	E_PGM	E_PGM	0.59186	E_PGM
EVAELS(1)GGS(1)ER			AT5G53440	35.2	N	0.542713	-1.16	1.07328	-0.455987	0.0119218	E_PGM	E_PGM	E_PGM	0.590749	E_PGM
HDIDRGQT(0.19)S(0.677)S(0.385)AS(0.748)VDAPQR			AT1G73960	35.1	N	1.30364	-0.629667	0.244794	-0.918763	0.0108103	E_PGM	E_PGM	E_PGM	0.590226	E_PGM
GASPQAIS(0.024)S(0.976)KPPS(1)PR	Signalling	signalling.calcium	AT2G43680	30.3	Y	0.629552	-1.22872	0.975753	-0.376586	0.0092003	E_PGM	E_PGM	E_PGM	0.588578	E_PGM
SSGS(1)FYEEEEEEDDGAKGSK			AT5G52200	35.2	N	0.511473	-1.06143	1.12954	-0.579584	0.0122441	E_PGM	E_PGM	E_PGM	0.586816	E_PGM
QVQNVDRPS(0.991)PT(0.01)S(0.051)S(0.944)PT(0.003)S(0.001)SWGYNSLR			AT1G01580	15.1	N	1.31465	-0.667888	0.231802	-0.878567	0.00635877	E_PGM	E_PGM	E_PGM	0.586185	E_PGM
ATNPDS(0.953)NGS(0.88)S(0.147)HGT(0.02)GLDMVTPVSGR			AT1G67230	35.1	N	1.19243	-0.321645	0.304724	-1.1755	0.0171638	E_PGM	E_PGM	E_PGM	0.58609	E_PGM
DSS(0.004)S(0.996)IAGSS(0.103)S(0.897)PIPATVSTGK			AT2G38410	31.4	N	0.516883	-1.105	1.11225	-0.524134	0.0066192	E_PGM	E_PGM	E_PGM	0.585879	E_PGM
LS(1)PGS(0.998)QS(0.002)LADFR			AT4G25880	35.1	N	0.491907	-0.923278	1.16767	-0.736298	0.042087	E_PGM	E_PGM	E_PGM	0.585082	E_PGM
NRVVTQNS(0.979)S(0.021)GF			AT5G65200	29.5	N	1.30822	-0.91563	0.23562	-0.628214	0.0205676	E_PGM	E_PGM	E_PGM	0.584796	E_PGM
NQVQSVEFQT(1)PTS(0.035)S(0.945)PGS(0.019)WFHGHER			AT5G23980	15.1	N	1.32112	-0.663613	0.218111	-0.875614	0.0142685	E_PGM	E_PGM	E_PGM	0.579803	E_PGM
S(0.995)MS(0.005)ELS(0.998)T(0.002)GYSR	Major CHO metabolism	major CHO metabolism.degradation	AT1G35580	2.2	Y	0.778724	-1.26279	0.825899	-0.341838	0.0026934	E_PGM	E_PGM	E_PGM	0.579344	E_PGM
GYDGADS(1)PIRES(1)PS(1)RS(1)PPAEE			AT5G52040	27.1	N	0.469434	-0.673837	1.17567	-0.971271	0.00308603	E_PGM	E_PGM	E_PGM	0.578624	E_PGM
S(1)GS(1)PEEEHASINPAER			AT4G11740	31.4	N	1.30611	-0.568533	0.222332	-0.959906	0.0497004	E_PGM	E_PGM	E_PGM	0.577128	E_PGM
RAAS(0.925)GS(0.075)LAPPNADRS(1)R			AT4G11740	31.4	N	0.456737	-0.41161	1.1222	-1.16732	0.0212962	E_PGM	E_PGM	E_PGM	0.56995	E_PGM
AAS(1)GSLAPPNADRS(1)R			AT4G11740	31.4	N	0.455587	-0.418096	1.12514	-1.16263	0.0212962	E_PGM	E_PGM	E_PGM	0.56965	E_PGM
AS(1)PEEMGDDASEIPS(0.991)PPKNT(0.009)YKDPDGGR			AT5G19910	27.3	N	0.470051	-1.05922	1.15585	-0.566681	0.0124667	E_PGM	E_PGM	E_PGM	0.569182	E_PGM
TFGS(0.997)S(0.038)LS(0.961)LNS(0.004)GPR			AT1G50120	35.2	N	0.450929	-0.875749	1.19717	-0.772347	0.0287844	E_PGM	E_PGM	E_PGM	0.567218	E_PGM
S(1)DRHQGDIFQR			AT1G22620	30.4	N	0.632899	-1.26894	0.945297	-0.309253	0.0172082	E_PGM	E_PGM	E_PGM	0.564366	E_PGM
GLS(1)GVAHSHGK			AT4G26455	35.1	N	1.26997	-0.394147	0.213351	-1.08918	0.01255	E_PGM	E_PGM	E_PGM	0.561312	E_PGM
ASGAGPNSLVS(1)PQR	Signalling	signalling.in sugar and nutrient physiology	AT5G63270	30.1	Y	1.30469	-0.484555	0.192711	-1.01285	0.010858	E_PGM	E_PGM	E_PGM	0.558682	E_PGM
TFGS(0.934)S(0.066)LS(1)LNS(1)GPR			AT1G50120	35.2	N	0.428572	-0.951611	1.20332	-0.680282	0.0367817	E_PGM	E_PGM	E_PGM	0.553692	E_PGM
SEWSVPEHS(1)GS(1)IEETGER			AT3G16857	27.3	N	1.34861	-0.679683	0.163308	-0.832235	0.0223178	E_PGM	E_PGM	E_PGM	0.551944	E_PGM
YSS(1)PS(0.008)S(0.992)PPPSFYRK			AT3G47210	35.2	N	1.35193	-0.686887	0.157031	-0.822075	0.00455494	E_PGM	E_PGM	E_PGM	0.548449	E_PGM
RQGS(1)S(1)GIVFDDRLIAELNK			AT1G15400	35.2	N	1.1955	-0.171833	0.201371	-1.22504	0.0341876	E_PGM	E_PGM	E_PGM	0.542768	E_PGM
AS(1)ESGLNGDPNILEEVSETKR			AT2G47000	34.16	N	1.2974	-1.06895	0.157821	-0.386269	0.0127457	E_PGM	E_PGM	E_PGM	0.539788	E_PGM
TSLLKSS(1)PGR			AT5G57110	34.21	N	1.34004	-0.946598	0.143007	-0.536453	0.0435889	E_PGM	E_PGM	E_PGM	0.537079	E_PGM
AFGDKS(1)LK			AT2G20630	29.4	N	0.383712	-0.709872	1.23445	-0.908288	0.0487923	E_PGM	E_PGM	E_PGM	0.535022	E_PGM
AEAAGERS(1)NT(1)Y(0.001)DVGPVTR			AT3G10730	35.1	N	1.34852	-0.916926	0.136053	-0.567649	0.0184652	E_PGM	E_PGM	E_PGM	0.533962	E_PGM
QAVKIELGLS(1)S(1)DEDEK			AT1G06210	31.4	N	0.371757	-0.570087	1.22102	-1.02269	0.0142061	E_PGM	E_PGM	E_PGM	0.531392	E_PGM
LSSPS(1)LPS(0.046)S(0.954)PPPSYYMGEKTEK			AT3G47210	35.2	N	1.33447	-0.479786	0.131122	-0.985804	0.00199782	E_PGM	E_PGM	E_PGM	0.527676	E_PGM
NTQASES(0.993)FT(0.007)SFVAPR	Signalling	signalling.receptor kinases	AT1G56140	30.2	Y	1.2579	-1.15113	0.155034	-0.261811	0.0470009	E_PGM	E_PGM	E_PGM	0.522401	E_PGM
AYGGGGGSS(0.055)S(0.945)PHHQNQAQAEILR			AT5G66870	27.3	N	1.31109	-0.373778	0.123821	-1.06113	0.0345476	E_PGM	E_PGM	E_PGM	0.519831	E_PGM
SVEGHS(0.984)FT(0.016)GR			AT3G49590	35.2	N	1.17856	-0.0661511	0.146602	-1.25901	0.0149767	E_PGM	E_PGM	E_PGM	0.51953	E_PGM
ADS(1)VEGTVVDRDGDEVNDDSAGPSK			AT1G17210	35.1	N	0.336792	-0.36807	1.18837	-1.15709	0.0292559	E_PGM	E_PGM	E_PGM	0.51864	E_PGM
RVEPRS(0.979)PS(0.803)PS(0.218)GANT(0.029)T(0.96)PT(0.011)PV	Transport	transport.ammonium	AT4G13510	34.5	Y	1.37453	-0.799322	0.103749	-0.678958	0.00381271	E_PGM	E_PGM	E_PGM	0.515057	E_PGM
GGDVES(0.004)GKS(0.996)EHADS(0.998)DS(0.002)DTFYIPSK			AT5G57110	34.21	N	1.33858	-1.00296	0.102336	-0.437955	0.0143663	E_PGM	E_PGM	E_PGM	0.51342	E_PGM
EQLSQMEKGS(1)PQEQQGNK			AT4G25090	20.1	N	1.36911	-0.868122	0.100524	-0.601508	0.0266101	E_PGM	E_PGM	E_PGM	0.512999	E_PGM
VTYVAPPRPPS(1)PVHEGS(1)EEGS(0.627)S(0.373)PR			AT3G60600	28.99	N	1.49119	-0.411117	-0.649697	-0.430377	0.00674499	E_PGM	E_PGM	J_PGM	0.683152	E_PGM
LLS(1)NVHQIHNT(0.01)S(0.991)P			AT4G23440	20.1	N	1.4863	-0.407468	-0.685937	-0.392897	0.0117852	E_PGM	E_PGM	J_PGM	0.683147	E_PGM
NDDGGGS(0.935)GS(0.065)KFDLEGSEK			AT5G13160	29.4	N	1.47737	-0.31312	-0.726332	-0.437919	0.0105288	E_PGM	E_PGM	J_PGM	0.68267	E_PGM
YQKQS(0.052)S(0.948)LLSK			AT1G10290	26.17	N	1.48038	-0.415075	-0.718049	-0.347258	0.0209164	E_PGM	E_PGM	J_PGM	0.682471	E_PGM
AEEGNVEEKVKVEEIEVNT(1)DNK			AT3G55340	27.4	N	1.4726	-0.321929	-0.756708	-0.393963	0.00455984	E_PGM	E_PGM	J_PGM	0.682403	E_PGM
MKS(1)ENVFR			AT3G22320	27.2	N	1.49449	-0.469209	-0.614469	-0.410813	0.0366459	E_PGM	E_PGM	J_PGM	0.682264	E_PGM
HISMPPVQQSS(0.048)S(0.952)QQQDHLLSQQSQQNNR			AT2G32700	27.3	N	1.4916	-0.485913	-0.631882	-0.373808	0.0220597	E_PGM	E_PGM	J_PGM	0.681939	E_PGM
MEQSPEAVVYAS(0.043)S(0.92)PS(0.037)ESYGTEENSETNLS(0.983)PQT(0.017)K			AT2G26570	35.2	N	1.49471	-0.486079	-0.606505	-0.40213	0.023755	E_PGM	E_PGM	J_PGM	0.681825	E_PGM
VAGSEPETAS(0.031)VS(0.954)EPT(0.015)ENVEQDAHVTTTPGK			AT5G52240	21.2	N	1.46436	-0.301936	-0.792018	-0.370403	0.00594676	E_PGM	E_PGM	J_PGM	0.681511	E_PGM
EIDQLPS(0.998)PT(0.015)S(0.96)S(0.981)NHDLDADS(0.047)			AT3G48860	35.2	N	1.47667	-0.265681	-0.693796	-0.517198	0.0171263	E_PGM	E_PGM	J_PGM	0.681369	E_PGM
TSTTNLS(0.997)S(0.027)NS(0.976)DHS(1)PNAADIIAQEFSK	Signalling	signalling.calcium	AT4G35310	30.3	Y	1.48669	-0.505019	-0.6534	-0.328276	0.0455027	E_PGM	E_PGM	J_PGM	0.681014	E_PGM
GYES(0.999)PT(0.013)S(0.988)DWEHVIKDD			AT3G49490	35.2	N	1.49721	-0.412929	-0.545059	-0.539222	0.044187	E_PGM	E_PGM	J_PGM	0.679986	E_PGM
FGLGS(0.035)S(0.965)PK			AT3G10980	20.0	N	1.48529	-0.530337	-0.645837	-0.309116	0.0149768	E_PGM	E_PGM	J_PGM	0.67993	E_PGM
LGLNPNS(0.403)GT(0.577)GT(0.238)T(0.779)PLHS(0.003)R	Signalling	signalling.receptor kinases	AT1G51800	30.2	Y	1.49977	-0.496113	-0.523227	-0.480425	0.0338624	E_PGM	E_PGM	J_PGM	0.679082	E_PGM
NET(0.011)S(0.989)S(0.954)S(0.046)EMNLTPDQLK			AT4G17330	35.1	N	1.49382	-0.55765	-0.566335	-0.36984	0.0125592	E_PGM	E_PGM	J_PGM	0.67875	E_PGM
IVEASSGNGS(1)PQLVPLNSVK			AT3G09830	29.4	N	1.48039	-0.265552	-0.608058	-0.606783	0.00506604	E_PGM	E_PGM	J_PGM	0.67862	E_PGM
TQTQEETGNLDS(1)FMGK	Signalling	signalling.receptor kinases	AT2G23770	30.2	Y	1.45808	-0.174941	-0.742047	-0.541088	0.0148205	E_PGM	E_PGM	J_PGM	0.678508	E_PGM
TKDS(1)PVMGLLTEENTSK			AT4G08310	35.1	N	1.47505	-0.235187	-0.631502	-0.608365	0.02335	E_PGM	E_PGM	J_PGM	0.678225	E_PGM
VLS(1)MSNSPEAR	Signalling	signalling.light	AT1G67310	30.11	Y	1.49984	-0.516344	-0.503005	-0.480487	0.0321346	E_PGM	E_PGM	J_PGM	0.677727	E_PGM
KAALVLNAS(1)RR			AT5G57110	34.21	N	1.49955	-0.527968	-0.503344	-0.468237	0.00723778	E_PGM	E_PGM	J_PGM	0.677526	E_PGM
TLDQFYSRDS(0.008)T(0.59)S(0.401)	Transport	transport.p- and v-ATPases	AT1G76030	34.1	Y	1.44715	-0.140105	-0.779895	-0.527151	0.0172276	E_PGM	E_PGM	J_PGM	0.677323	E_PGM
FQS(1)QRFDSSFSNFDSQPEK			AT3G51890	35.2	N	1.48805	-0.325851	-0.535453	-0.626748	0.0375967	E_PGM	E_PGM	J_PGM	0.67692	E_PGM
SNNNNIQPMDLESS(0.001)S(0.055)S(0.909)VS(0.034)GQQR			AT3G53780	29.5	N	1.48211	-0.280131	-0.565504	-0.63647	0.00450963	E_PGM	E_PGM	J_PGM	0.676853	E_PGM
KKDEEDT(0.004)T(0.004)AVAIGGS(0.681)AS(0.296)S(0.291)S(0.64)PVT(0.083)LNGGGFVGK			AT5G50000	29.4	N	1.49035	-0.346991	-0.52253	-0.620826	0.00833971	E_PGM	E_PGM	J_PGM	0.676821	E_PGM
GAIPALPS(1)DAEVR	Major CHO metabolism	major CHO metabolism.degradation	AT2G31390	2.2	Y	1.48717	-0.599454	-0.576056	-0.311662	0.0458599	E_PGM	E_PGM	J_PGM	0.676442	E_PGM
NVAGEEDNDS(1)RAS(1)S(1)ISSLLDSSVNR			AT4G05150	35.1	N	1.475	-0.581452	-0.65545	-0.238094	0.00916535	E_PGM	E_PGM	J_PGM	0.676314	E_PGM
VLERLNS(1)DLQK			AT1G03080	29.4	N	1.46906	-0.20476	-0.613313	-0.650987	0.00672109	E_PGM	E_PGM	J_PGM	0.675521	E_PGM
ERGS(1)PDYGR			AT4G25500	27.1	N	1.46954	-0.209101	-0.595903	-0.664541	0.0300132	E_PGM	E_PGM	J_PGM	0.674707	E_PGM
DYEDPPPT(1)PFFDAEELTK	Transport	transport.Major Intrinsic Proteins	AT2G37180	34.19	Y	1.48747	-0.621897	-0.546972	-0.318599	0.0354901	E_PGM	E_PGM	J_PGM	0.674689	E_PGM
GGEVGWEDQGS(1)RPK	Signalling	signalling.receptor kinases	AT1G11050	30.2	Y	1.45095	-0.335965	-0.840574	-0.274412	0.0307237	E_PGM	E_PGM	J_PGM	0.674119	E_PGM
S(1)AVDETSDSGAFQR			AT4G19880	26.9	N	1.41484	-0.0558128	-0.868762	-0.490266	0.00393611	E_PGM	E_PGM	J_PGM	0.673495	E_PGM
QLRPSFS(0.999)S(0.001)SSSTPR			AT5G40300	35.1	N	1.48183	-0.640808	-0.561708	-0.279317	0.0400538	E_PGM	E_PGM	J_PGM	0.673246	E_PGM
AEAAGERS(1)NT(0.999)Y(0.001)DVGPVTR			AT3G10730	35.1	N	1.48943	-0.633992	-0.510658	-0.344783	0.0344479	E_PGM	E_PGM	J_PGM	0.67306	E_PGM
GANLWDDGS(0.84)T(0.16)HDAVTK			AT3G16420	26.16	N	1.44898	-0.339166	-0.846104	-0.263707	0.0101971	E_PGM	E_PGM	J_PGM	0.672818	E_PGM
SINSES(1)DS(0.984)DS(0.016)DFPHENQQGNPGLGK	Major CHO metabolism	major CHO metabolism.degradation	AT5G17523	2.2	Y	1.39997	-0.0257577	-0.905279	-0.468931	0.00749212	E_PGM	E_PGM	J_PGM	0.671807	E_PGM
TFDELS(1)DGEVYEDS(1)D			AT3G26618	29.2	N	1.39788	-0.0233524	-0.911669	-0.462861	0.029367	E_PGM	E_PGM	J_PGM	0.671614	E_PGM
SGVDVS(1)QALIR			AT5G59520	34.12	N	1.46918	-0.22252	-0.536939	-0.709718	0.00464898	E_PGM	E_PGM	J_PGM	0.670953	E_PGM
VEET(1)PS(1)PIVVVHNHNR			AT2G36330	35.1	N	1.47003	-0.661472	-0.597382	-0.211178	0.0184195	E_PGM	E_PGM	J_PGM	0.670839	E_PGM
ASS(1)PEMIRSSDS(1)PV	Signalling	signalling.receptor kinases	AT3G08680	30.2	Y	1.42888	-0.0484533	-0.729937	-0.650492	0.0264586	E_PGM	E_PGM	J_PGM	0.670582	E_PGM
IDPLHT(1)S(1)AVVSLHGR			AT1G76510	27.3	N	1.49159	-0.641631	-0.458462	-0.3915	0.0283561	E_PGM	E_PGM	J_PGM	0.670255	E_PGM
AEKTEIFS(0.167)S(0.832)PS(0.017)S(0.323)PPPS(0.659)FY(0.002)MVDKTGK			AT3G47210	35.2	N	1.43225	-0.246096	-0.896909	-0.289241	0.0261735	E_PGM	E_PGM	J_PGM	0.669808	E_PGM
QEFGS(1)GVQEPEKNK	Signalling	signalling.receptor kinases	AT5G58300	30.2	Y	1.49072	-0.649028	-0.454646	-0.387048	0.0219783	E_PGM	E_PGM	J_PGM	0.669552	E_PGM
GEDKDVEAGT(0.002)S(0.01)S(0.988)FT(0.001)EYEDSPFDIASTK	Signalling	signalling.calcium	AT4G29900	30.3	Y	1.43615	-0.280604	-0.886874	-0.268674	0.00103158	E_PGM	E_PGM	J_PGM	0.669485	E_PGM
VGPDVPSSADPTSQPS(1)PA	Signalling	signalling.receptor kinases	AT4G36180	30.2	Y	1.48847	-0.391672	-0.426853	-0.66995	0.00653777	E_PGM	E_PGM	J_PGM	0.669329	E_PGM
TNYGAIPTSSHASPLVDVES(0.314)LS(0.686)R			AT3G13720	30.5	N	1.48447	-0.352717	-0.44033	-0.691419	0.00929345	E_PGM	E_PGM	J_PGM	0.669117	E_PGM
S(0.002)NGS(0.998)EPES(1)PVS(0.996)PLLT(0.003)S(0.001)DPKNER			AT3G55320	34.16	N	1.4956	-0.519595	-0.396005	-0.579995	0.0258253	E_PGM	E_PGM	J_PGM	0.66841	E_PGM
DNKEVTFGDLGS(1)KR	Transport	transport.p- and v-ATPases	AT5G04930	34.1	Y	1.4819	-0.33647	-0.440931	-0.704504	0.0223976	E_PGM	E_PGM	J_PGM	0.668271	E_PGM
DKPS(0.002)GS(0.998)DDEDNRMITYDAK	Signalling	signalling.misc	AT1G48050	30.8	Y	1.49549	-0.529274	-0.392045	-0.574173	0.0153941	E_PGM	E_PGM	J_PGM	0.667925	E_PGM
LLVNEDEHPS(1)KRR			AT5G66950	35.2	N	1.48928	-0.430148	-0.395185	-0.663952	0.00424228	E_PGM	E_PGM	J_PGM	0.666686	E_PGM
NIQPDSQDSYQQHPSEGDS(1)E			AT5G53540	29.5	N	1.44904	-0.473259	-0.804296	-0.171488	0.00348621	E_PGM	E_PGM	J_PGM	0.665748	E_PGM
S(0.767)S(0.232)S(0.001)NT(0.986)PS(0.011)S(0.003)S(0.001)AAAAGSIDSSAARR	Transport	transport.p- and v-ATPases	AT3G12740	34.1	Y	1.48464	-0.390866	-0.397073	-0.696703	0.0045256	E_PGM	E_PGM	J_PGM	0.66537	E_PGM
TSELSS(0.004)GS(0.843)S(0.153)FR			AT1G02520	34.16	N	1.48306	-0.384093	-0.392708	-0.706255	0.00245721	E_PGM	E_PGM	J_PGM	0.66439	E_PGM
S(0.589)T(0.411)FRNDS(1)FVR			AT5G40760	7.1	N	1.45898	-0.202684	-0.48471	-0.771588	0.00830063	E_PGM	E_PGM	J_PGM	0.663891	E_PGM
TSELSS(0.005)GS(0.164)S(0.831)FR			AT1G02520	34.16	N	1.49294	-0.596143	-0.365887	-0.530911	0.036805	E_PGM	E_PGM	J_PGM	0.663607	E_PGM
WVSSITEQQS(1)PSDVFDPELTR	Signalling	signalling.receptor kinases	AT5G16590	30.2	Y	1.47086	-0.731906	-0.487521	-0.25143	0.00518084	E_PGM	E_PGM	J_PGM	0.663409	E_PGM
YRT(0.451)S(0.549)PS(0.999)PDRS(0.001)PYR			AT4G32420	31.3	N	1.48853	-0.667457	-0.381305	-0.439766	0.00595994	E_PGM	E_PGM	J_PGM	0.662365	E_PGM
S(0.998)FS(0.002)NSPLIENSDSNQIIVSEKK			AT1G80830	34.12	N	1.49006	-0.508441	-0.350403	-0.631215	0.00585502	E_PGM	E_PGM	J_PGM	0.662122	E_PGM
ILAATQNWEES(0.023)S(0.968)Y(0.01)	Signalling	signalling.receptor kinases	AT2G23770	30.2	Y	1.49152	-0.562228	-0.347444	-0.581849	0.0107995	E_PGM	E_PGM	J_PGM	0.661736	E_PGM
TSELSS(0.007)GS(0.506)S(0.506)FRNS(0.981)NLKK			AT1G02520	34.16	N	1.4715	-0.306943	-0.405705	-0.758856	0.00321053	E_PGM	E_PGM	J_PGM	0.66145	E_PGM
FGLGS(0.459)S(0.541)PKNISGAS(0.068)S(0.903)PS(0.024)PS(0.005)R			AT3G10980	20.0	N	1.48918	-0.513597	-0.34174	-0.633847	0.00845082	E_PGM	E_PGM	J_PGM	0.660823	E_PGM
VDPGS(1)PFPR	Transport	transport.ammonium	AT3G24300	34.5	Y	1.44465	-0.151188	-0.483024	-0.81044	0.0202346	E_PGM	E_PGM	J_PGM	0.659186	E_PGM
TSS(1)AANLFTGSTR			AT1G71860	29.4	N	1.38096	0.091444	-0.718869	-0.753534	0.0245302	E_PGM	E_PGM	J_PGM	0.659139	E_PGM
S(0.816)S(0.184)PAPASGGDADGEAGQQNHVK			AT5G15130	27.3	N	1.44394	-0.621326	-0.72005	-0.102565	0.0327003	E_PGM	E_PGM	J_PGM	0.658074	E_PGM
GGS(0.996)T(0.004)MSVLSR			AT4G35300	34.2	N	1.38213	-0.105389	-1.0014	-0.27534	0.0339354	E_PGM	E_PGM	J_PGM	0.655853	E_PGM
T(0.001)MS(0.998)GRGS(0.001)LGSTSHR			AT2G36380	34.16	N	1.48115	-0.712445	-0.34468	-0.424029	0.0034894	E_PGM	E_PGM	J_PGM	0.655199	E_PGM
TTATNT(1)GGTT(0.052)T(0.948)PAITTTAAK			AT4G36750	11.8	N	1.47888	-0.727139	-0.347417	-0.404325	0.0264425	E_PGM	E_PGM	J_PGM	0.654399	E_PGM
SDIQS(1)PNFQQEAEFRS(0.999)PQFQHS(0.001)NAPPSENLFPGR			AT1G08680	27.3	N	1.4619	-0.296892	-0.363316	-0.80169	0.00890133	E_PGM	E_PGM	J_PGM	0.653674	E_PGM
AVLDRT(0.132)ES(0.86)S(0.01)AS(0.998)HHS(1)DEEAR			AT2G26280	28.1	N	1.48313	-0.678848	-0.31251	-0.491769	0.00548227	E_PGM	E_PGM	J_PGM	0.652714	E_PGM
AIPFKS(0.975)RS(0.025)	Transport	transport.Major Intrinsic Proteins	AT3G61430	34.19	Y	1.46609	-0.783837	-0.382546	-0.299712	0.0222426	E_PGM	E_PGM	J_PGM	0.652284	E_PGM
T(0.002)GDRDKS(0.761)S(0.237)NS(0.999)DTEDLQR			AT3G48050	27.3	N	1.4357	-0.655418	-0.710131	-0.0701462	0.0071855	E_PGM	E_PGM	J_PGM	0.652124	E_PGM
AAS(1)S(0.986)T(0.015)NQDYDLLQGR			AT4G16310	26.7	N	1.35626	-0.0235533	-1.03511	-0.297596	0.0285531	E_PGM	E_PGM	J_PGM	0.651577	E_PGM
IVLDAS(1)PIVETGDDSVIGS(0.964)PS(0.036)ENLETQK			AT1G08060	27.3	N	1.42625	-0.474503	-0.855185	-0.0965594	0.0453421	E_PGM	E_PGM	J_PGM	0.651504	E_PGM
S(1)FGNLMEAASK			AT2G24550	20.2	N	1.43936	-0.765353	-0.577144	-0.0968633	0.0378956	E_PGM	E_PGM	J_PGM	0.651369	E_PGM
SVTS(0.041)S(0.672)S(0.183)NGS(0.052)S(0.052)HNFRER			AT3G10980	20.0	N	1.45926	-0.802739	-0.401293	-0.255226	0.0267203	E_PGM	E_PGM	J_PGM	0.651343	E_PGM
S(0.231)S(0.824)DS(0.944)LS(0.001)GTNELLNINSETPMK			AT3G19770	29.3	N	1.44318	-0.786104	-0.532736	-0.124341	0.0247863	E_PGM	E_PGM	J_PGM	0.651085	E_PGM
VS(1)PAVDPPS(1)PR			AT1G15400	35.2	N	1.47388	-0.752302	-0.334437	-0.387139	0.0140668	E_PGM	E_PGM	J_PGM	0.650624	E_PGM
GQT(1)PLFPR			AT1G77120	5.3	N	1.46584	-0.361031	-0.317176	-0.787634	0.00662082	E_PGM	E_PGM	J_PGM	0.649554	E_PGM
PAMPGLVS(0.011)VKT(0.986)PS(0.675)DT(0.329)PPLR	Cell	cell.organisation	AT4G10840	31.1	Y	1.31091	0.137812	-1.0508	-0.397927	0.0447974	E_PGM	E_PGM	J_PGM	0.649507	E_PGM
NTEYDPHVS(1)R			AT4G35060	15.2	N	1.48066	-0.54067	-0.278247	-0.661742	0.0224758	E_PGM	E_PGM	J_PGM	0.649417	E_PGM
T(0.477)S(0.528)PPKS(0.896)PAHLHNNY(0.099)QNLSPVTK			AT1G76980	35.2	N	1.44333	-0.208201	-0.382328	-0.852803	0.00857836	E_PGM	E_PGM	J_PGM	0.64941	E_PGM
NNSAAGLETNPDLGTNS(1)PDNAEQTFAR			AT1G53390	34.16	N	1.45416	-0.819872	-0.394864	-0.23942	0.00673675	E_PGM	E_PGM	J_PGM	0.648669	E_PGM
AQFLEKAT(0.733)S(0.262)ALS(0.005)EAK			AT2G30930	35.2	N	1.29659	0.278481	-0.80855	-0.76652	0.0118631	E_PGM	E_PGM	J_PGM	0.648488	E_PGM
SLPDSLPSSS(0.007)S(0.163)S(0.786)PPVT(0.043)R			AT5G01450	29.5	N	1.42973	-0.678192	-0.702505	-0.0490372	0.0121718	E_PGM	E_PGM	J_PGM	0.647847	E_PGM
SLPLHIEDSASLPQQEPNS(1)NS(1)S(1)GEIK			AT1G31440	31.4	N	1.47898	-0.54336	-0.268205	-0.667416	0.035706	E_PGM	E_PGM	J_PGM	0.647292	E_PGM
AFNT(0.234)AS(0.294)VNKT(0.471)LPEDIT(0.003)AS(0.948)PLPT(0.048)K			AT2G41705	35.1	N	1.4763	-0.501353	-0.270773	-0.704175	0.0168131	E_PGM	E_PGM	J_PGM	0.646859	E_PGM
FFRQES(0.989)T(0.011)DSLAVGS(0.996)PPKS(0.004)EGR			AT1G59710	35.2	N	1.33508	0.188016	-0.655912	-0.86718	0.0198278	E_PGM	E_PGM	J_PGM	0.646038	E_PGM
MEDEPGS(1)ENEADTIVASPLAK			AT2G18240	29.3	N	1.23767	0.347547	-1.00581	-0.579409	0.0449364	E_PGM	E_PGM	J_PGM	0.645802	E_PGM
YRT(0.184)S(0.863)PS(0.951)PDRS(0.001)PYR			AT4G32420	31.3	N	1.41572	-0.492808	-0.865798	-0.0571166	0.0114872	E_PGM	E_PGM	J_PGM	0.643689	E_PGM
RDNRES(1)DDDDETSSGYR			AT4G34390	30.5	N	1.31533	0.230937	-0.670369	-0.875894	0.00457015	E_PGM	E_PGM	J_PGM	0.643367	E_PGM
TSS(1)AAIHALK			AT5G47910	20.1	N	1.40262	-0.389258	-0.935442	-0.0779249	0.0128736	E_PGM	E_PGM	J_PGM	0.641933	E_PGM
ILEAGNDS(1)T(1)ENVGS(1)VGHIPDLESAR			AT5G47430	27.3	N	1.25027	0.364561	-0.81366	-0.801171	0.0197421	E_PGM	E_PGM	J_PGM	0.641417	E_PGM
S(0.037)LT(0.963)MPAAVS(1)PGTPTTPTTPTTPR			AT1G28330	33.99	N	1.4422	-0.860662	-0.362306	-0.21923	0.00266484	E_PGM	E_PGM	J_PGM	0.640511	E_PGM
HGEPLKKS(0.014)S(0.984)GPQS(0.001)GGVT(0.001)R			AT1G78880	35.1	N	1.46372	-0.429846	-0.253983	-0.779895	0.00475222	E_PGM	E_PGM	J_PGM	0.639556	E_PGM
QSSDDPS(0.001)KGS(0.003)EGQT(0.026)PPGES(0.303)RT(0.667)PPR	Signalling	signalling.receptor kinases	AT2G26730	30.2	Y	1.47401	-0.615707	-0.229354	-0.628953	0.00880499	E_PGM	E_PGM	J_PGM	0.638235	E_PGM
SDAALFTLEEGS(0.68)S(0.32)PVQNPSTAAEDSR	Cell	cell.organisation	AT5G65460	31.1	Y	1.21947	0.331718	-1.09164	-0.459552	0.0384747	E_PGM	E_PGM	J_PGM	0.637482	E_PGM
RVEPRS(1)PS(1)PSGANTTPTPV	Transport	transport.ammonium	AT4G13510	34.5	Y	1.45148	-0.840549	-0.300097	-0.310837	0.00764877	E_PGM	E_PGM	J_PGM	0.636623	E_PGM
ALSMAIHQAQLS(1)QR			AT1G33990	26.8	N	1.36219	-0.194045	-1.04478	-0.123365	0.010591	E_PGM	E_PGM	J_PGM	0.635956	E_PGM
SLS(1)LRS(0.879)GS(0.121)LR			AT3G28860	34.16	N	1.33536	-0.0756867	-1.08683	-0.172848	0.0448302	E_PGM	E_PGM	J_PGM	0.635	E_PGM
S(1)VGREPILNENVTYESLLGSNK			AT3G15770	35.2	N	1.26818	0.153259	-1.13379	-0.287652	0.0266426	E_PGM	E_PGM	J_PGM	0.632325	E_PGM
FEQLFGEES(1)EVS(1)EEGT(1)EG			AT3G20250	35.1	N	1.41357	-0.161767	-0.315945	-0.935858	0.0438955	E_PGM	E_PGM	J_PGM	0.632201	E_PGM
S(0.001)GGS(0.999)PLVNEDLDVVVDQS(1)GPKVK	Transport	transport.p- and v-ATPases	AT3G25610	34.1	Y	1.41331	-0.840443	-0.543448	-0.0294229	0.0137605	E_PGM	E_PGM	J_PGM	0.631004	E_PGM
S(1)APQT(1)PHRNPY			AT3G17410	29.4	N	1.38949	-0.0724309	-0.344879	-0.972179	0.00153829	E_PGM	E_PGM	J_PGM	0.62925	E_PGM
TPAGYAS(1)ADEALPMSSSNGK			AT1G74840	27.3	N	1.44186	-0.870323	-0.274214	-0.297318	0.0404783	E_PGM	E_PGM	J_PGM	0.629062	E_PGM
AS(1)GGGEADKSLEIGSGTADPK			AT3G63260	29.4	N	1.46455	-0.571005	-0.191974	-0.701569	0.00953816	E_PGM	E_PGM	J_PGM	0.628148	E_PGM
YRT(0.6)S(0.413)PS(0.986)PDRS(0.001)PYR			AT4G32420	31.3	N	1.45142	-0.825317	-0.222989	-0.403116	0.0039059	E_PGM	E_PGM	J_PGM	0.624973	E_PGM
S(0.011)T(0.012)S(0.964)LQS(0.691)DRS(0.133)S(0.128)DGT(0.046)S(0.016)FQIGR			AT2G48060	35.2	N	1.23018	0.35989	-0.57941	-1.01066	0.0357619	E_PGM	E_PGM	J_PGM	0.622249	E_PGM
MEQSPEAVVYAS(0.001)S(0.996)PS(0.002)ESYGTEENSET(0.006)NLS(0.976)PQT(0.018)K			AT2G26570	35.2	N	1.45665	-0.522882	-0.176359	-0.757408	0.00848478	E_PGM	E_PGM	J_PGM	0.622096	E_PGM
SERDS(1)PDTSLR			AT3G45830	27.3	N	1.41733	-0.240663	-0.241218	-0.93545	0.037243	E_PGM	E_PGM	J_PGM	0.621911	E_PGM
S(0.931)PS(0.069)ATSTVS(1)NEEFPR			AT2G23140	29.5	N	1.25618	0.112055	-1.17065	-0.197584	0.0334706	E_PGM	E_PGM	J_PGM	0.620743	E_PGM
RGS(1)LNDFEDR			AT2G23140	29.5	N	1.38448	-0.526963	-0.896659	0.0391428	0.02683	E_PGM	E_PGM	J_PGM	0.619932	E_PGM
S(0.999)ET(0.001)SLLIPK			AT3G21520	35.2	N	1.42865	-0.31486	-0.210796	-0.902992	0.0434	E_PGM	E_PGM	J_PGM	0.619766	E_PGM
AEKTEIFSSPSS(1)PPPSFYMVDKTGK			AT3G47210	35.2	N	1.46017	-0.67887	-0.164991	-0.616303	0.0079254	E_PGM	E_PGM	J_PGM	0.6193	E_PGM
LGLNPNSGTGT(0.001)T(0.999)PLHS(1)R	Signalling	signalling.receptor kinases	AT1G51800	30.2	Y	1.45839	-0.588386	-0.162571	-0.707435	0.00739949	E_PGM	E_PGM	J_PGM	0.6192	E_PGM
TFDELS(1)DTEVYEDS(1)D			AT1G12920	29.2	N	1.45405	-0.534228	-0.162176	-0.757649	0.00475222	E_PGM	E_PGM	J_PGM	0.617852	E_PGM
SIS(1)FDNHK			AT3G06330	29.5	N	1.40403	-0.962946	-0.266139	-0.174944	0.0232303	E_PGM	E_PGM	J_PGM	0.608765	E_PGM
EISHDS(1)S(1)DEEDGDGGKNTNEMLNYGLTIASK			AT2G17840	33.99	N	1.44951	-0.743731	-0.132993	-0.572789	0.0442914	E_PGM	E_PGM	J_PGM	0.606703	E_PGM
S(1)VEGHSFTGR			AT3G49590	35.2	N	1.39058	-0.207133	-0.189774	-0.99367	0.0492608	E_PGM	E_PGM	J_PGM	0.604601	E_PGM
HDLTSSAEDDS(1)VDGDEETLVMSR	Signalling	signalling.calcium	AT3G29310	30.3	Y	1.37153	-0.654296	-0.824231	0.106999	0.0274031	E_PGM	E_PGM	J_PGM	0.604016	E_PGM
LGLNPNS(0.807)GT(0.194)GT(0.219)T(0.763)PLHS(0.017)R	Signalling	signalling.receptor kinases	AT1G51800	30.2	Y	1.39884	-0.976407	-0.229394	-0.193036	0.0383993	E_PGM	E_PGM	J_PGM	0.603843	E_PGM
S(0.825)RS(0.137)VDES(0.039)FANSFSPR			AT1G61560	20.1	N	1.44261	-0.546003	-0.117556	-0.779055	0.0259886	E_PGM	E_PGM	J_PGM	0.601952	E_PGM
RT(0.469)S(0.531)PEPPLPS(0.998)PPES(0.001)SSQPEHPPPETSTPPATFDPSR			AT4G18400	35.2	N	1.36415	-0.829983	-0.659234	0.12507	0.0206408	E_PGM	E_PGM	J_PGM	0.600613	E_PGM
QGTLPTVIEEDDS(0.016)S(0.977)ET(0.007)			AT5G66950	35.2	N	1.42367	-0.408606	-0.126059	-0.889001	0.00274643	E_PGM	E_PGM	J_PGM	0.598478	E_PGM
STIS(1)FRR			AT1G80180	35.2	N	1.38359	-0.961734	-0.400337	-0.021524	0.0136168	E_PGM	E_PGM	J_PGM	0.596557	E_PGM
QYEDVEDEEEIGS(1)DDDLTR			AT5G14050	29.2	N	1.22484	0.256971	-0.33112	-1.15069	0.0239107	E_PGM	E_PGM	J_PGM	0.595501	E_PGM
S(0.016)T(0.016)HNEAS(0.968)DLDNGTDDLPSFTEFSFDQLR			AT5G59010	29.4	N	1.07383	0.496357	-1.21392	-0.35626	0.025866	E_PGM	E_PGM	J_PGM	0.592914	E_PGM
S(0.141)LS(0.784)RT(0.784)AS(0.288)VFS(0.002)S(0.001)SAALFEK			AT2G41830	31.3	N	1.34642	-0.899977	-0.595736	0.149291	0.034451	E_PGM	E_PGM	J_PGM	0.590799	E_PGM
TVS(0.012)S(0.987)PRFS(0.128)GS(0.869)PVS(0.003)T(0.001)GTPK			AT2G26570	35.2	N	1.43314	-0.795543	-0.0843306	-0.553267	0.039734	E_PGM	E_PGM	J_PGM	0.586367	E_PGM
HGVPPPLS(0.775)PET(0.146)DKT(0.033)T(0.035)AS(0.003)S(0.003)S(0.004)NT(0.001)T(0.002)AS(0.161)S(0.836)F	Signalling	signalling.receptor kinases	AT5G38210	30.2	Y	1.43728	-0.718514	-0.0768533	-0.641914	0.0478075	E_PGM	E_PGM	J_PGM	0.58623	E_PGM
S(1)FHLLPPIAK			AT4G02480	29.5	N	1.0629	0.528068	-0.391869	-1.1991	0.0420431	E_PGM	E_PGM	J_PGM	0.583179	E_PGM
RGDRS(1)LS(1)PVS(0.828)S(0.172)EDHK			AT3G23900	27.4	N	1.41634	-0.894489	-0.0910722	-0.430781	0.00855122	E_PGM	E_PGM	J_PGM	0.581422	E_PGM
AS(0.001)S(0.97)GS(0.029)ADRDVILADLEK			AT2G45820	27.3	N	1.42454	-0.838392	-0.073999	-0.512152	0.00451465	E_PGM	E_PGM	J_PGM	0.579624	E_PGM
TEDEDFAEGSEAGYSSSNPVDS(0.011)AAS(0.989)PPGNIPQPSGR			AT4G11380	31.4	N	1.42887	-0.731102	-0.0485648	-0.649202	0.00913786	E_PGM	E_PGM	J_PGM	0.57324	E_PGM
DSSSIAGSSS(1)PIPATVSTGK			AT2G38410	31.4	N	1.36127	-1.0227	-0.317117	-0.0214579	0.0186334	E_PGM	E_PGM	J_PGM	0.57057	E_PGM
IS(0.003)HS(0.996)GPLMS(0.001)NR			AT1G03740	29.4	N	1.33461	-0.998493	-0.455577	0.119457	0.0171874	E_PGM	E_PGM	J_PGM	0.562108	E_PGM
ANIESEAVDFEPEEDDLMDEEGTAIDGADVS(1)PRAGHPR			AT1G51510	27.4	N	0.996007	0.544976	-1.28218	-0.258799	0.0215278	E_PGM	E_PGM	J_PGM	0.560725	E_PGM
S(0.5)GS(0.5)APPNMEGSFLAVDNLLSR			AT4G25880	35.1	N	1.41593	-0.766409	-0.0110565	-0.638465	0.0473973	E_PGM	E_PGM	J_PGM	0.553599	E_PGM
NETS(0.001)S(0.994)S(0.005)EMNLTPDQLK			AT4G17330	35.1	N	1.23802	0.0536724	-0.0845146	-1.20718	0.035393	E_PGM	E_PGM	J_PGM	0.55358	E_PGM
YSS(1)PS(0.001)S(0.999)PPPSFYRK			AT3G47210	35.2	N	1.4061	-0.848147	-0.00706881	-0.550886	0.00223102	E_PGM	E_PGM	J_PGM	0.548678	E_PGM
TT(0.001)S(0.994)S(0.274)GS(0.742)VRS(0.973)VDS(0.015)NFMSIK			AT1G08680	27.3	N	1.40241	-0.871613	-0.00784898	-0.522948	0.0419232	E_PGM	E_PGM	J_PGM	0.547897	E_PGM
NRS(1)PS(1)PLYRR			AT2G29210	27.1	N	1.30117	-0.873119	-0.689946	0.261891	0.0406356	E_PGM	E_PGM	J_PGM	0.546795	E_PGM
AGSSTTLLS(1)PPDS(1)PRAEKPLLPIDGK			AT1G16180	35.1	N	1.31346	-0.202735	2.42144e-07	-1.11073	0.00394903	E_PGM	E_PGM	J_PGM	0.536525	E_PGM
LSFGDESLKPPPS(0.259)PGS(0.123)MS(0.618)R			AT4G38900	27.3	N	1.22431	0.00499666	-0.00413979	-1.22516	0.0260702	E_PGM	E_PGM	J_PGM	0.530649	E_PGM
S(0.938)ARS(0.579)AS(0.483)PPAAPADSSAPPHPK			AT5G62810	29.3	N	1.31392	-0.232255	0.0224927	-1.10416	0.0177737	E_PGM	E_PGM	J_PGM	0.52773	E_PGM
AFS(1)GLVS(0.769)T(0.231)PR	Transport	transport.phosphate	AT1G14040	34.7	Y	1.3608	-0.995189	0.030477	-0.39609	0.0180472	E_PGM	E_PGM	J_PGM	0.521968	E_PGM
VWT(1)MPLEGSSSSDKAESSSTNQPR			AT3G07020	11.8	N	1.34751	-1.02649	0.0382602	-0.359277	0.00988985	E_PGM	E_PGM	J_PGM	0.516646	E_PGM
ATKLES(1)FKVVEK			AT3G28690	29.4	N	1.36456	-0.464692	0.0585698	-0.958439	0.0133025	E_PGM	E_PGM	J_PGM	0.511693	E_PGM
TLS(1)GGLGS(1)PKANVPQK	Signalling	signalling.calcium	AT3G52870	30.3	Y	1.33531	-1.04611	0.0563806	-0.345584	0.0325659	E_PGM	E_PGM	J_PGM	0.50689	E_PGM
DIS(1)PTAAGLGLPVTGGK			AT1G67230	35.1	N	1.32813	-0.343222	0.0702367	-1.05515	0.0367331	E_PGM	E_PGM	J_PGM	0.5055	E_PGM
FSADRVDAQDNS(0.879)S(0.121)EAR			AT2G45140	29.3	N	1.38787	-0.724901	0.0738343	-0.736804	0.0172954	E_PGM	E_PGM	J_PGM	0.501611	E_PGM
HGEPLKKS(0.881)S(0.119)GPQSGGVTR			AT1G78880	35.1	N	1.38135	-0.792978	0.0865757	-0.674949	0.0197988	E_PGM	E_PGM	J_PGM	0.492719	E_PGM
EAT(0.999)ADMS(0.004)EEFS(0.997)EGEKGDIISDISTHGESTKPR			AT5G20280	2.1	N	-0.397498	1.48805	-0.416757	-0.673799	0.00728367	F_PGM	F_PGM	F_PGM	0.682267	F_PGM
ILTRDEELGVIS(1)DDDDS(0.982)PS(0.018)GKR			AT1G71940	35.2	N	-0.402596	1.489	-0.41942	-0.666988	0.0247124	F_PGM	F_PGM	F_PGM	0.682243	F_PGM
NNPS(0.948)HMVFPIFLY(0.057)VDPS(0.996)DIR			AT5G36930	20.1	N	-0.359412	1.4819	-0.411566	-0.710921	0.00971758	F_PGM	F_PGM	F_PGM	0.682136	F_PGM
SNS(1)DDNLNALLQEEEDLVNAHR	Cell	cell.organisation	AT3G16060	31.1	Y	-0.422885	1.4885	-0.395368	-0.670245	0.036704	F_PGM	F_PGM	F_PGM	0.68207	F_PGM
GVEGFSGGGIGS(1)PMHQSSR			AT5G61960	31.2	N	-0.407658	1.49449	-0.473706	-0.613125	0.00854705	F_PGM	F_PGM	F_PGM	0.681556	F_PGM
QNS(1)GPIPILPTTGLITSGPIT(0.07)S(0.928)GPLNS(0.002)SGAPR			AT1G78880	35.1	N	-0.444725	1.49486	-0.434971	-0.615161	0.0073233	F_PGM	F_PGM	F_PGM	0.681551	F_PGM
HSSIQSQQASEAIEPAATDNENDAPKPSLSASLPLVS(0.001)QT(0.017)T(0.063)T(0.919)PR			AT4G15545	35.2	N	-0.431271	1.49567	-0.459703	-0.604694	0.00577538	F_PGM	F_PGM	F_PGM	0.681443	F_PGM
TVET(0.966)RPRT(0.033)PEHQPR			AT2G20960	35.1	N	-0.368311	1.46614	-0.312095	-0.785734	0.00722461	F_PGM	F_PGM	F_PGM	0.681004	F_PGM
APSPSTTNFAGS(0.813)S(0.187)PR	Signalling	signalling.light	AT5G64330	30.11	Y	-0.389573	1.49454	-0.507074	-0.597889	0.0311033	F_PGM	F_PGM	F_PGM	0.680918	F_PGM
SEAWT(1)PAS(0.997)GVES(0.758)VS(0.244)DFHGMEHLNLDEPEEKPEEKPVQK	Cell	cell.organisation	AT1G42550	31.1	Y	-0.558178	1.49091	-0.342613	-0.590119	0.0120951	F_PGM	F_PGM	F_PGM	0.678419	F_PGM
S(1)RLS(1)S(1)AAAKPSVTA			AT4G31700	29.2	N	-0.501877	1.49986	-0.482047	-0.515931	0.0071188	F_PGM	F_PGM	F_PGM	0.678335	F_PGM
TAVPTKS(0.063)S(0.937)PPKK			AT5G55660	35.2	N	-0.396975	1.49578	-0.575355	-0.523455	0.00609746	F_PGM	F_PGM	F_PGM	0.677824	F_PGM
S(0.002)IHPPPAFGS(0.453)S(0.546)PNLEALALAASLS(1)QDEDADNS(1)VHNNSLYSR			AT4G38470	29.4	N	-0.187501	1.4076	-0.264213	-0.955881	0.0351413	F_PGM	F_PGM	F_PGM	0.677162	F_PGM
EKS(0.895)DS(0.916)DS(0.895)EY(0.294)DILDFPEVPNVLLRPTPGATSVNAPDAAK			AT1G34220	35.2	N	-0.584904	1.48404	-0.289431	-0.609706	0.00740558	F_PGM	F_PGM	F_PGM	0.677124	F_PGM
EFLTEKLS(1)PGEEDK			AT4G25580	35.1	N	-0.272982	1.39796	-0.151143	-0.973833	0.00896905	F_PGM	F_PGM	F_PGM	0.675785	F_PGM
T(1)QSNPNEQSVELNR	Photosynthesis	PS.lightreaction	ATCG00560	1.1	Y	-0.53818	1.44336	-0.122883	-0.782294	0.00295573	F_PGM	F_PGM	F_PGM	0.675182	F_PGM
ADFASAAIAT(1)PPIS(1)KEIK			AT1G01540	29.4	N	-0.133124	1.37455	-0.219252	-1.02217	0.00259026	F_PGM	F_PGM	F_PGM	0.674723	F_PGM
S(1)GDEAVAAPVVPPVAEAAVIPEDMDVSTALELTVRK			AT2G32060	29.2	N	-0.257754	1.47748	-0.667875	-0.551856	0.0156133	F_PGM	F_PGM	F_PGM	0.6746	F_PGM
EDDKALLIEDGGGLQS(0.005)AS(0.995)PR			AT3G06550	35.1	N	-0.137502	1.37003	-0.201193	-1.03133	0.0498259	F_PGM	F_PGM	F_PGM	0.674289	F_PGM
S(1)RLS(0.997)S(0.003)APAKPVAA			AT5G10360	29.2	N	-0.414224	1.49385	-0.623637	-0.455984	0.00505593	F_PGM	F_PGM	F_PGM	0.673783	F_PGM
LS(0.505)S(0.505)KLS(0.988)GYHT(0.001)PVEAIEPVIPHHELGGK			AT3G13300	27.1	N	-0.577148	1.49745	-0.483383	-0.436916	0.0138105	F_PGM	F_PGM	F_PGM	0.673501	F_PGM
LKLS(1)DS(1)DEEESEK			AT5G62190	27.1	N	-0.576645	1.43831	-0.0935392	-0.768121	0.00609562	F_PGM	F_PGM	F_PGM	0.673422	F_PGM
S(0.5)S(0.5)DS(1)NDLDEDELLQMALKEQAKR			AT1G76850	35.2	N	-0.17193	1.46119	-0.690751	-0.598513	0.0325104	F_PGM	F_PGM	F_PGM	0.67332	F_PGM
FERRDFS(1)NEEDR			AT1G12380	35.2	N	-0.585048	1.49704	-0.475275	-0.436712	0.0177635	F_PGM	F_PGM	F_PGM	0.673307	F_PGM
YETS(0.004)HS(0.993)HS(0.003)STGGTGSHGNVGGHGGGAGAPAAK			AT2G03440	33.99	N	-0.532412	1.49766	-0.54474	-0.420504	0.0324576	F_PGM	F_PGM	F_PGM	0.672906	F_PGM
DRRS(1)ES(1)LAK			AT5G10360	29.2	N	-0.453127	1.49483	-0.614647	-0.427054	0.0329965	F_PGM	F_PGM	F_PGM	0.67246	F_PGM
GHS(1)RENS(1)LEMRPNDSFAK			AT4G29440	35.2	N	-0.668221	1.4792	-0.270194	-0.540785	0.0262079	F_PGM	F_PGM	F_PGM	0.672163	F_PGM
LALELES(0.607)ET(0.667)S(0.667)QQT(0.059)LQQQLADEAR	Signalling	signalling.calcium	AT3G22190	30.3	Y	-0.31688	1.48246	-0.689134	-0.476445	0.0112791	F_PGM	F_PGM	F_PGM	0.671747	F_PGM
KQS(0.214)KT(0.903)S(0.869)FS(0.033)VPS(0.981)PK	Cell	cell.organisation	AT1G42550	31.1	Y	-0.178504	1.46066	-0.720579	-0.561579	0.0354037	F_PGM	F_PGM	F_PGM	0.671402	F_PGM
AFS(0.992)ES(0.008)DIQTLGTGNTGLVQSQLDR			AT4G27900	35.2	N	-0.0435336	1.42813	-0.692056	-0.69254	0.0136058	F_PGM	F_PGM	F_PGM	0.671254	F_PGM
S(1)GGGGSVFEGVGR			AT1G11700	35.2	N	-0.62698	1.49355	-0.452349	-0.414223	0.0485372	F_PGM	F_PGM	F_PGM	0.670688	F_PGM
TVDGETENLPNGDS(0.066)S(0.934)PK			AT4G28080	35.2	N	-0.665952	1.48897	-0.391512	-0.431506	0.00217086	F_PGM	F_PGM	F_PGM	0.669782	F_PGM
LS(0.399)S(0.784)KLS(0.749)GY(0.025)HT(0.043)PVEAIEPVIPHHELGGK			AT3G13300	27.1	N	-0.521555	1.49277	-0.603926	-0.367287	0.00550718	F_PGM	F_PGM	F_PGM	0.668255	F_PGM
EKS(0.727)DS(0.727)DS(0.727)EY(0.818)DILDFPEVPNVLLRPTPGATSVNAPDAAK			AT1G34220	35.2	N	-0.531302	1.49293	-0.595922	-0.36571	0.0245014	F_PGM	F_PGM	F_PGM	0.668213	F_PGM
ES(1)S(1)DEALVSMLASR			AT5G40450	35.2	N	-0.589453	1.4914	-0.554656	-0.347296	0.00861678	F_PGM	F_PGM	F_PGM	0.666321	F_PGM
S(0.001)AS(0.749)T(0.251)PLLNSLVHVS(0.179)S(0.821)PRDS(1)PIETVESVHQIQR			AT5G20190	35.2	N	-0.560465	1.49094	-0.58788	-0.342596	0.00861678	F_PGM	F_PGM	F_PGM	0.66597	F_PGM
ILTRDEELGVIS(1)DDDDS(0.907)PS(0.093)GKR			AT1G71940	35.2	N	-0.115881	1.44014	-0.795827	-0.528429	0.00869311	F_PGM	F_PGM	F_PGM	0.665278	F_PGM
S(0.053)GS(0.947)FS(0.001)KS(0.606)S(0.391)PS(0.002)ELDVVDPYKR			AT1G69870	34.13	N	-0.742533	1.47578	-0.335931	-0.397319	0.0378112	F_PGM	F_PGM	F_PGM	0.663323	F_PGM
RAFS(1)EGDIQK			AT5G53420	35.2	N	-0.65102	1.48673	-0.508959	-0.326751	0.00601637	F_PGM	F_PGM	F_PGM	0.663024	F_PGM
FLSNHGPLANRQPGSAFISAT(0.001)S(0.999)E			AT1G66580	29.2	N	-0.489219	1.484	-0.675754	-0.319023	0.0115563	F_PGM	F_PGM	F_PGM	0.6619	F_PGM
AHDS(1)EPEAEKPTAKPAGTGK			AT1G76810	29.2	N	-0.76205	1.47114	-0.312037	-0.397056	0.0062547	F_PGM	F_PGM	F_PGM	0.66179	F_PGM
EMSEEDTEET(0.003)GS(0.997)EEGK			AT1G01320	35.1	N	-0.779689	1.39617	0.0472723	-0.663751	0.00797645	F_PGM	F_PGM	F_PGM	0.659864	F_PGM
KDAEGEKS(1)EGGGEENSHVK			AT3G15790	27.3	N	0.157724	1.33901	-0.572172	-0.924557	0.0175921	F_PGM	F_PGM	F_PGM	0.659471	F_PGM
QNS(1)GPIPILPTTGLITSGPIT(0.106)S(0.89)GPLNS(0.003)S(0.001)GAPR			AT1G78880	35.1	N	-0.730265	1.47712	-0.427974	-0.318876	0.00602224	F_PGM	F_PGM	F_PGM	0.658796	F_PGM
LALELES(0.791)ET(0.382)S(0.826)QQT(0.001)LQQQLADEAR	Signalling	signalling.calcium	AT3G22190	30.3	Y	-0.190661	1.44245	-0.848935	-0.402856	0.0198282	F_PGM	F_PGM	F_PGM	0.657396	F_PGM
YRDTTSES(0.003)S(0.997)NHYVAR			AT2G25450	16.5	N	0.208595	1.33072	-0.7913	-0.748012	0.024478	F_PGM	F_PGM	F_PGM	0.654871	F_PGM
IGELITTGYDS(1)S(1)PNVS(1)VHGASNFGPLLAPIK	N-metabolism	N-metabolism.nitrate metabolism	AT1G77760	12.1	Y	-0.0317027	1.39809	-0.918618	-0.447765	0.0215009	F_PGM	F_PGM	F_PGM	0.650891	F_PGM
SPS(0.999)SDLLSILQGVTDR			AT5G42950	35.1	N	-0.678605	1.47057	-0.573894	-0.218074	0.0117542	F_PGM	F_PGM	F_PGM	0.649033	F_PGM
S(1)AAGTPEWMAPEVLR			AT5G03730	29.4	N	-0.910426	1.28641	0.284019	-0.660004	0.0336824	F_PGM	F_PGM	F_PGM	0.642529	F_PGM
SS(0.001)FGS(0.998)S(0.002)GSGYGGGGGSGAGSGNR			AT2G37220	27.4	N	-0.630447	1.45198	-0.690804	-0.130725	0.0076626	F_PGM	F_PGM	F_PGM	0.634394	F_PGM
AETENFLVDAIES(0.001)S(0.018)DS(0.981)PLLGNETAR			AT3G03720	34.3	N	-0.31047	1.42381	-0.91487	-0.198469	0.0113209	F_PGM	F_PGM	F_PGM	0.634283	F_PGM
GVTFGS(1)FK			AT1G08640	35.2	N	-0.812981	1.44228	-0.489133	-0.140163	0.0304525	F_PGM	F_PGM	F_PGM	0.631579	F_PGM
FTDSALASAVFS(0.889)PT(0.111)HK			AT2G41900	27.3	N	-0.622242	1.44309	-0.721403	-0.099444	0.0380208	F_PGM	F_PGM	F_PGM	0.62785	F_PGM
GSEDTVS(1)DDKQS(1)VSADDLLALTK			AT1G76850	35.2	N	-0.949287	1.41017	-0.275588	-0.185291	0.0126621	F_PGM	F_PGM	F_PGM	0.62729	F_PGM
T(0.614)RDS(0.384)DEEDRDY(0.002)DVAALANNLNQAFNYR			AT2G28360	35.1	N	0.00128114	1.34454	-1.05146	-0.294364	0.0074454	F_PGM	F_PGM	F_PGM	0.622832	F_PGM
EGSLPTVIEEEAEDS(0.978)ET(0.022)			AT2G23520	35.1	N	0.471464	1.18304	-0.895922	-0.758586	0.0031525	F_PGM	F_PGM	F_PGM	0.613111	F_PGM
AT(1)T(1)EVGEAPATTTEAETTELPEIVK	Photosynthesis	PS.lightreaction	AT2G46820	1.1	Y	-0.995801	1.38137	-0.306523	-0.0790442	0.00477145	F_PGM	F_PGM	F_PGM	0.606849	F_PGM
S(0.001)GS(0.999)FSKS(0.414)S(0.585)PS(0.001)ELDVVDPYKR			AT1G69870	34.13	N	-0.687675	1.41601	-0.722488	-0.00584471	0.00364301	F_PGM	F_PGM	F_PGM	0.605808	F_PGM
RRS(0.994)T(0.005)S(0.001)DAFEK			AT1G56220	33.99	N	-1.09405	1.33204	-0.133562	-0.104429	0.0281845	F_PGM	F_PGM	F_PGM	0.599224	F_PGM
SNDGLSVSAPVS(0.995)PVS(0.028)S(0.912)PPDS(0.064)R			AT1G16010	34.14	N	0.547063	1.13031	-0.748357	-0.929019	0.0125065	F_PGM	F_PGM	F_PGM	0.598765	F_PGM
AATAS(0.042)S(0.946)EAS(0.012)EGPVMGLINKR			AT1G27090	35.1	N	-0.716114	1.40526	-0.715367	0.0262248	0.00943541	F_PGM	F_PGM	F_PGM	0.596794	F_PGM
YAPNQAFS(0.005)QVET(0.058)GS(0.916)PPS(0.02)NDPHAR			AT5G35980	29.4	N	-1.02309	1.35959	-0.323455	-0.0130394	0.0302651	F_PGM	F_PGM	F_PGM	0.590926	F_PGM
VKAGDS(0.598)T(0.402)PEELANATQVQGDYLPIVR			AT3G49010	29.2	N	-1.07534	1.33308	-0.257953	0.000218926	0.0163576	F_PGM	F_PGM	F_PGM	0.582527	F_PGM
EDNES(1)DGDKDDEPVISFTGK			AT1G76810	29.2	N	-0.72565	1.3883	-0.735375	0.0727285	0.0122522	F_PGM	F_PGM	F_PGM	0.582225	F_PGM
APPQIPS(0.583)S(0.417)PAQAQAQEPTPTSHKLDWEER			AT2G45250	35.2	N	0.647025	1.01837	-0.552058	-1.11334	0.0481015	F_PGM	F_PGM	F_PGM	0.568206	F_PGM
T(0.005)TS(0.995)RPIS(1)PR			AT4G15545	35.2	N	-0.560394	1.34801	-0.922328	0.134715	0.0128642	F_PGM	F_PGM	F_PGM	0.556381	F_PGM
S(0.5)S(0.5)ELLEPLLM			AT4G28040	33.99	N	0.652297	1.00148	-1.1463	-0.507479	0.0252697	F_PGM	F_PGM	F_PGM	0.554528	F_PGM
S(0.5)S(0.5)DALEVPPRPIKES(0.935)PT(0.051)LS(0.014)EDIK			AT1G66940	29.4	N	-0.776201	1.35563	-0.732387	0.152962	0.0017649	F_PGM	F_PGM	F_PGM	0.552282	F_PGM
EKS(0.983)DS(0.995)DS(0.022)EYDILDFPEVPNVLLRPTPGATSVNAPDAAK			AT1G34220	35.2	N	-0.432829	1.32212	-1.02311	0.133824	0.0107115	F_PGM	F_PGM	F_PGM	0.551831	F_PGM
AIS(1)LPS(0.002)S(0.998)PQNYR			AT3G58640	29.4	N	-1.28213	1.15932	0.109159	0.0136488	0.0147502	F_PGM	F_PGM	F_PGM	0.551694	F_PGM
HHT(0.67)EDT(0.33)DENTQAAEIER			AT2G26300	30.5	N	0.308559	1.1414	-1.24976	-0.200199	0.0447495	F_PGM	F_PGM	F_PGM	0.551437	F_PGM
LIHPLPPPILS(1)PENS(1)PEHSGDDAWMQELNIQRPPT(0.989)PT(0.011)R			AT4G03080	29.4	N	-0.805991	1.35338	-0.703177	0.155784	0.0182214	F_PGM	F_PGM	F_PGM	0.550699	F_PGM
EKS(1)DS(0.989)DS(0.011)EYDILDFPEVPNVLLRPTPGATSVNAPDAAK			AT1G34220	35.2	N	-0.462114	1.31347	-1.0168	0.165446	0.0232692	F_PGM	F_PGM	F_PGM	0.540725	F_PGM
KRS(1)APT(0.922)T(0.078)PINQNAAAAFAAVSEEER			AT4G37870	6.4	N	0.734354	0.935572	-0.525848	-1.14408	0.0339997	F_PGM	F_PGM	F_PGM	0.539212	F_PGM
T(0.005)S(0.005)AADVLQLLT(0.959)GS(0.031)LLLR			AT3G16810	27.4	N	0.75467	0.969834	-0.900585	-0.823919	0.00748003	F_PGM	F_PGM	F_PGM	0.537969	F_PGM
EGSLPTVIEEEAEDS(0.023)ET(0.977)			AT2G23520	35.1	N	0.749054	0.940434	-0.592439	-1.09705	0.00520611	F_PGM	F_PGM	F_PGM	0.537091	F_PGM
TADS(1)DGES(1)GEIKFEDNNLPPLGEK			AT3G25840	29.4	N	0.772074	0.948372	-0.970964	-0.749481	0.0047752	F_PGM	F_PGM	F_PGM	0.528824	F_PGM
LIHPLPPPILS(1)PENS(1)PEHSGDDAWMQELNIQRPPTPTR			AT4G03080	29.4	N	-0.91583	1.31498	-0.619347	0.220193	0.0100263	F_PGM	F_PGM	F_PGM	0.51939	F_PGM
S(0.819)S(0.181)LDLGRPSSSSSSSPSPLTK			AT4G19490	35.2	N	-1.31304	1.11942	0.0516671	0.141962	0.0178826	F_PGM	F_PGM	F_PGM	0.518888	F_PGM
SEEQEEGSYRKPS(1)YGR			AT5G39570	35.2	N	0.844085	0.88739	-0.888692	-0.842784	0.0330285	F_PGM	F_PGM	F_PGM	0.502418	F_PGM
GFGFITPDDGGDDLFVHQS(0.146)S(0.854)IR			AT4G38680	20.2	N	0.796791	0.850516	-1.2011	-0.446203	0.0244458	F_PGM	F_PGM	F_PGM	0.497088	F_PGM
LT(1)PPGS(1)PPILS(0.079)AS(0.807)GT(0.113)PK			AT4G15545	35.2	N	-0.976833	1.16503	-0.673234	0.485038	0.0104366	F_PGM	F_PGM	I_PGM	0.595453	F_PGM
NLAGDVIGT(1)RT(1)EAADAK	Photosynthesis	PS.lightreaction	AT5G01530	1.1	Y	-0.733982	1.18385	-0.917242	0.467375	0.0114863	F_PGM	F_PGM	I_PGM	0.588961	F_PGM
S(0.197)S(0.803)DALEVPPRPIK			AT1G66940	29.4	N	-0.672446	1.17552	-0.972446	0.469368	0.000791387	F_PGM	F_PGM	I_PGM	0.584094	F_PGM
NNLNDAAGLTQIAS(1)PK			AT5G62000	27.3	N	-0.768715	1.19861	-0.878276	0.448382	0.0350346	F_PGM	F_PGM	I_PGM	0.582084	F_PGM
S(0.001)FGT(0.964)RS(0.036)GT(0.998)KFLPSSD			AT5G23060	35.2	N	-0.881064	1.21523	-0.754919	0.420749	0.010455	F_PGM	F_PGM	I_PGM	0.57133	F_PGM
LVKPEAT(0.888)VHEDDDS(0.112)DEGWQEAVPK			AT4G28080	35.2	N	-0.97879	1.21555	-0.63625	0.399487	0.0133728	F_PGM	F_PGM	I_PGM	0.562078	F_PGM
SFDQMKS(0.417)T(0.582)DDGQDT(0.001)APK			AT1G70100	35.2	N	0.947853	0.77565	-0.775995	-0.947509	0.0116694	F_PGM	F_PGM	J_PGM	0.537287	F_PGM
S(0.144)S(0.603)DS(0.233)S(0.022)T(0.08)RS(0.179)Y(0.552)T(0.363)LY(0.552)T(0.272)VNEVK			AT2G37930	35.2	N	0.842684	0.741113	-1.28507	-0.298731	0.0133726	F_PGM	F_PGM	J_PGM	0.526022	F_PGM
SNGYGDDGYDFDGS(1)DDEIATLK			AT1G70770	35.2	N	0.911613	0.811763	-0.973472	-0.749904	0.0244299	F_PGM	F_PGM	J_PGM	0.525558	F_PGM
AT(1)DIDDEWGQDGVER	Cell	cell.organisation	AT4G04020	31.1	Y	-0.856493	-0.42609	-0.153175	1.43576	0.0163616	G_PGM	G_PGM	G_PGM	0.649206	G_PGM
FSSS(0.004)S(0.06)S(0.935)FDLT(0.001)NGGSEETPFPVKR			AT2G24050	29.2	N	-0.888891	-0.464152	-0.0580099	1.41105	0.0272926	G_PGM	G_PGM	G_PGM	0.644918	G_PGM
NNLSPSASQGIGAPSPYSYAAVLGS(0.065)S(0.748)LS(0.187)R			AT2G29190	35.1	N	-0.915543	-0.426316	-0.0638309	1.40569	0.0264815	G_PGM	G_PGM	G_PGM	0.640328	G_PGM
LGKES(1)PERS(1)DEFDLGK			AT4G25580	35.1	N	-0.931132	-0.372819	-0.104284	1.40823	0.0465807	G_PGM	G_PGM	G_PGM	0.635799	G_PGM
RWNNQPVHS(1)YPEK			AT5G52580	30.5	N	-0.968822	-0.610191	0.319183	1.25983	0.0159352	G_PGM	G_PGM	G_PGM	0.62434	G_PGM
DDDEKIDDTAT(0.004)S(0.996)ENEVTEIEK			AT5G01400	27.1	N	-1.00929	-0.473605	0.168063	1.31483	0.0454779	G_PGM	G_PGM	G_PGM	0.623995	G_PGM
T(0.001)QVS(0.999)PTPIR			AT3G18640	27.3	N	-1.04185	-0.499278	0.281827	1.2593	0.0132704	G_PGM	G_PGM	G_PGM	0.616656	G_PGM
IHS(0.337)DT(0.658)ES(0.006)EAVFS(0.933)DT(0.067)EPK			AT1G08800	35.1	N	-1.05653	-0.456447	0.241294	1.27168	0.0370106	G_PGM	G_PGM	G_PGM	0.615081	G_PGM
SLS(1)ASGSFR	Glycolysis	glycolysis.cytosolic branch	AT1G07110	4.1	Y	-0.887662	-0.787111	0.529102	1.14567	0.010846	G_PGM	G_PGM	G_PGM	0.614671	G_PGM
S(1)LDEDYDMK			AT3G23900	27.4	N	-1.04841	-0.317949	0.0250511	1.34131	0.0206905	G_PGM	G_PGM	G_PGM	0.61287	G_PGM
MELSVS(0.022)S(0.978)PK			AT3G27700	27.4	N	-0.98899	-0.67244	0.522858	1.13857	0.00549454	G_PGM	G_PGM	G_PGM	0.611844	G_PGM
LDFSNDS(1)PRS(0.996)NNGS(0.004)FR			AT5G06560	35.2	N	-1.13026	-0.329913	0.206827	1.25335	0.033012	G_PGM	G_PGM	G_PGM	0.599034	G_PGM
NNSSSTTSFSSNES(1)PISQANNNNLSR			AT1G50600	33.99	N	-0.924922	-0.78646	0.680211	1.03117	0.00763355	G_PGM	G_PGM	G_PGM	0.589025	G_PGM
TPAFLS(0.007)S(0.889)S(0.041)LS(0.063)K			AT4G21160	27.3	N	-1.23176	-0.342537	0.535933	1.03837	0.0118489	G_PGM	G_PGM	G_PGM	0.576163	G_PGM
DSKPSVAEAAAPLKT(1)PENS(1)PS(1)AEDA			AT3G15970	30.5	N	-1.19918	-0.199643	0.177994	1.22083	0.0468014	G_PGM	G_PGM	G_PGM	0.576069	G_PGM
GFS(1)DSDTNVNR			AT2G01190	35.1	N	-1.2664	-0.278417	0.521943	1.02288	0.0156309	G_PGM	G_PGM	G_PGM	0.568096	G_PGM
S(1)LAGS(1)GT(1)PPLR			AT4G36850	35.1	N	-1.13978	-0.101947	-0.0572028	1.29893	0.0447208	G_PGM	G_PGM	G_PGM	0.565069	G_PGM
ENFESAVGPLTNIS(0.04)DDGPKT(0.96)R			AT2G20050	29.4	N	-1.15987	-0.506319	0.761535	0.904657	0.00794408	G_PGM	G_PGM	G_PGM	0.559988	G_PGM
VNTIS(0.001)AGPLGS(0.999)R			AT2G05990	11.1	N	-1.34926	-0.0188141	0.335224	1.03285	0.0358984	G_PGM	G_PGM	G_PGM	0.530572	G_PGM
AAAAVTTTTT(0.001)DS(0.999)LAS(1)DDDR			AT1G66680	35.1	N	-0.644544	-1.05543	0.73665	0.96332	0.033178	G_PGM	G_PGM	G_PGM	0.528109	G_PGM
DIES(1)EVEVS(1)QEGRVR			AT3G05420	11.1	N	-0.692796	-1.02137	0.795227	0.918939	0.0239107	G_PGM	G_PGM	G_PGM	0.527901	G_PGM
GT(0.001)LS(0.04)T(0.921)S(0.926)NMDIAVKKVS(0.808)HDS(0.304)R	Signalling	signalling.receptor kinases	AT4G29050	30.2	Y	-1.24278	0.0157349	0.0208785	1.20616	0.00839542	G_PGM	G_PGM	G_PGM	0.525783	G_PGM
AS(1)EDLNIVAESK			AT2G35880	35.2	N	-0.982708	-0.740857	0.86805	0.855514	0.00830299	G_PGM	G_PGM	G_PGM	0.524352	G_PGM
IVVHPDS(1)PR			AT4G29220	4.2	N	-0.982336	-0.74124	0.872343	0.851232	0.0247731	G_PGM	G_PGM	G_PGM	0.522515	G_PGM
S(0.002)S(0.005)S(0.992)AT(0.001)TTTLPQHK			AT5G62560	29.5	N	-1.38765	0.063433	0.350966	0.973253	0.0242152	G_PGM	G_PGM	G_PGM	0.513383	G_PGM
ESSLKQEAAVVS(0.035)S(0.965)PK			AT5G46750	33.99	N	-1.36057	0.335868	0.00685379	1.01784	0.0119171	G_PGM	G_PGM	I_PGM	0.558381	G_PGM
NATES(0.002)QS(0.994)LT(0.003)S(0.001)IDR			AT4G33090	29.5	N	-1.49793	0.428299	0.515889	0.553741	0.0168298	G_PGM	G_PGM	I_PGM	0.535294	G_PGM
DPS(1)PPPLSSLGK			AT2G34310	35.2	N	-1.37374	0.189744	0.158466	1.02553	0.0175097	G_PGM	G_PGM	I_PGM	0.516906	G_PGM
S(1)PEKEEVQPETLAT(1)PT(0.005)QS(0.827)PS(0.168)R			AT1G79280	33.99	N	0.587863	-1.32422	-0.192956	0.929314	0.0437079	I_PGM	H_PGM	D_PGM	0.551617	H_PGM
LVGGVTNLVSGAS(0.945)S(0.048)S(0.005)T(0.002)VANR			AT2G30930	35.2	N	0.598447	-1.2671	-0.30315	0.971807	0.0108317	I_PGM	H_PGM	D_PGM	0.495397	H_PGM
SDVAS(1)VASADEFEYKDPVDGSISK	Glycolysis	glycolysis.cytosolic branch	AT1G23190	4.1	Y	-0.153841	-0.746009	-0.553803	1.45365	0.0371302	I_PGM	H_PGM	G_PGM	0.572664	H_PGM
THQENS(1)PIHNFGDGNSR			AT1G67120	29.2	N	-0.125841	-0.817437	-0.495593	1.43887	0.0350767	I_PGM	H_PGM	G_PGM	0.560615	H_PGM
SPS(1)DLVLNVDKEELNDEK			AT5G40450	35.2	N	-0.120485	-0.793378	-0.527563	1.44143	0.0223309	I_PGM	H_PGM	G_PGM	0.556804	H_PGM
AETAETINTTIS(0.034)S(0.963)PPPES(0.003)ESSTTISAMTDPTSQEAASK	Cell	cell.organisation	AT1G47200	31.1	Y	0.611575	-0.87695	-0.821703	1.08708	0.00473436	I_PGM	H_PGM	H_PGM	0.672435	H_PGM
MAS(1)IDAQLR	Glycolysis	glycolysis.cytosolic branch	AT3G14940	4.1	Y	0.687879	-0.893861	-0.820757	1.02674	0.00327226	I_PGM	H_PGM	H_PGM	0.669783	H_PGM
TEEQDLIDQS(1)PPPSAPDPEPNSSTNPNSVIHPR	Cell	cell.organisation	AT3G57890	31.1	Y	0.524637	-0.78688	-0.886521	1.14876	0.0482834	I_PGM	H_PGM	H_PGM	0.667549	H_PGM
QLES(1)FNHLHDV			AT5G12140	29.5	N	0.660465	-0.919581	-0.788207	1.04732	0.0245956	I_PGM	H_PGM	H_PGM	0.667408	H_PGM
FYDFQDDPPS(0.996)PT(0.004)S(0.001)EYGSAR			AT3G09560	35.2	N	0.462853	-0.813157	-0.840522	1.19083	0.00378423	I_PGM	H_PGM	H_PGM	0.665987	H_PGM
HTSNGFPS(0.007)S(0.923)S(0.07)PS(0.019)S(0.981)PAVMEGQPKPTPPEETK			AT4G31430	35.2	N	0.753798	-0.890865	-0.833895	0.970962	0.0348311	I_PGM	H_PGM	H_PGM	0.665772	H_PGM
SKGS(1)LGS(1)LNMIIGK			AT1G32150	27.3	N	0.810641	-0.776761	-0.949391	0.915511	0.0199068	I_PGM	H_PGM	H_PGM	0.663947	H_PGM
KAS(1)GNYEVLGPEYK			AT1G17210	35.1	N	0.822502	-0.75823	-0.966618	0.902346	0.0321895	I_PGM	H_PGM	H_PGM	0.662072	H_PGM
EGFQIMDT(0.823)S(0.177)QR	Signalling	signalling.calcium	AT3G57530	30.3	Y	0.530056	-0.956537	-0.712268	1.13875	0.0191566	I_PGM	H_PGM	H_PGM	0.661718	H_PGM
SQDVENENQDES(1)LGR			AT2G23520	35.1	N	0.589739	-0.974104	-0.710442	1.09481	0.0458599	I_PGM	H_PGM	H_PGM	0.658908	H_PGM
SLS(1)ELTTTSGLTR			AT1G60890	30.4	N	0.391626	-0.798499	-0.827644	1.23452	0.00623554	I_PGM	H_PGM	H_PGM	0.65819	H_PGM
ASLQTS(0.008)KS(0.983)VS(0.008)EAR			AT2G02170	27.3	N	0.832554	-0.715792	-1.00381	0.88705	0.0343251	I_PGM	H_PGM	H_PGM	0.657702	H_PGM
NAS(1)AASDISSISSR			AT5G52882	35.1	N	0.774753	-0.955121	-0.767497	0.947866	0.044408	I_PGM	H_PGM	H_PGM	0.653254	H_PGM
HDAIASGS(1)PLPVQAS(0.25)GS(0.75)PLSVQASKPADSSPK			AT2G38410	31.4	N	0.712339	-0.982224	-0.728593	0.998479	0.014513	I_PGM	H_PGM	H_PGM	0.652405	H_PGM
T(0.134)GS(0.866)FVRPIS(1)PK			AT2G38280	23.2	N	0.928922	-0.837764	-0.891481	0.800324	0.036504	I_PGM	H_PGM	H_PGM	0.652326	H_PGM
KDDEEEVEEEQPLS(1)PAAR			AT3G49210	35.2	N	0.350598	-0.658518	-0.940578	1.2485	0.0075288	I_PGM	H_PGM	H_PGM	0.648493	H_PGM
GILAADES(0.906)T(0.092)GT(0.002)IGK			AT3G52930	4.3	N	0.764328	-0.983706	-0.73413	0.953508	0.0108018	I_PGM	H_PGM	H_PGM	0.647796	H_PGM
S(0.5)RS(0.5)EINDEDEAS(1)GEEELLEK			AT3G51880	27.3	N	0.324338	-0.789349	-0.807594	1.27261	0.0211635	I_PGM	H_PGM	H_PGM	0.647662	H_PGM
YYEQKS(1)FVSGD			AT2G38670	31.2	N	0.936639	-0.666266	-1.04135	0.770972	0.00963568	I_PGM	H_PGM	H_PGM	0.647245	H_PGM
VQS(1)LAESNLSSLPDR			AT5G05600	16.8	N	0.354102	-0.869253	-0.738998	1.25415	0.0170754	I_PGM	H_PGM	H_PGM	0.646215	H_PGM
S(1)GLTEVGVSGLAQR	Signalling	signalling.receptor kinases	AT3G28450	30.2	Y	0.559039	-1.02298	-0.643635	1.10758	0.0116908	I_PGM	H_PGM	H_PGM	0.646122	H_PGM
LQT(0.001)FS(0.574)S(0.426)FQKPLEPPNNNAPPRPR			AT2G45540	35.1	N	0.360112	-0.88227	-0.727757	1.24992	0.0152321	I_PGM	H_PGM	H_PGM	0.645876	H_PGM
SFS(1)QAEFLEANTVLSK			AT1G15040	35.1	N	0.683258	-1.01828	-0.681066	1.01608	0.0207556	I_PGM	H_PGM	H_PGM	0.644508	H_PGM
VGDISDIVDT(0.003)DS(0.997)GVHIIK			AT2G18040	31.3	N	0.27561	-0.652568	-0.913144	1.2901	0.0215009	I_PGM	H_PGM	H_PGM	0.642575	H_PGM
MEQPMS(0.972)PGT(0.028)K			AT3G03320	35.2	N	0.341191	-0.614703	-0.974173	1.24768	0.00704692	I_PGM	H_PGM	H_PGM	0.640492	H_PGM
SMTGEQIQAPS(0.031)S(0.969)PR			AT1G30450	34.18	N	0.439733	-0.575191	-1.04281	1.17827	0.0493639	I_PGM	H_PGM	H_PGM	0.636875	H_PGM
TVPAAVPAIVFLS(1)GGQSEEEATR			AT3G52930	4.3	N	0.979348	-0.896337	-0.827003	0.743992	0.0356223	I_PGM	H_PGM	H_PGM	0.634763	H_PGM
TLS(0.999)GS(0.001)NFEIEVKPADK			AT5G38470	28.2	N	0.244078	-0.711998	-0.844003	1.31192	0.0148286	I_PGM	H_PGM	H_PGM	0.634687	H_PGM
SDS(1)GINGVDFTEK			AT5G40390	3.1	N	0.238235	-0.617768	-0.925936	1.30547	0.0134692	I_PGM	H_PGM	H_PGM	0.633243	H_PGM
VDS(1)SQNWAGHI			AT5G43830	17.2	N	0.238802	-0.737994	-0.816646	1.31584	0.0298017	I_PGM	H_PGM	H_PGM	0.631924	H_PGM
RIEVDS(1)DGDGERR			AT1G80930	27.4	N	1.02363	-0.60389	-1.07572	0.655979	0.0497175	I_PGM	H_PGM	H_PGM	0.630317	H_PGM
S(1)GIQFDWSSR	Signalling	signalling.receptor kinases	AT1G16670	30.2	Y	0.887598	-1.00054	-0.719646	0.832587	0.0183728	I_PGM	H_PGM	H_PGM	0.626658	H_PGM
SIS(1)IES(1)PRQPK			AT3G62700	34.16	N	0.967665	-0.957652	-0.762131	0.752119	0.0167199	I_PGM	H_PGM	H_PGM	0.623289	H_PGM
ENS(1)GFGFLLTR	Cell	cell.organisation	AT5G20490	31.1	Y	0.363335	-0.514504	-1.0628	1.21397	0.0317275	I_PGM	H_PGM	H_PGM	0.617476	H_PGM
DADS(1)PVHSNDAEEEMIR			AT4G00752	29.5	N	0.180306	-0.711444	-0.81153	1.34267	0.00984542	I_PGM	H_PGM	H_PGM	0.616245	H_PGM
T(0.01)S(0.01)S(0.033)S(0.121)LS(0.028)DRS(0.006)DS(0.079)DS(0.127)VES(0.584)PPKSDGR			AT1G27100	35.2	N	1.05272	-0.547634	-1.10821	0.603118	0.0064816	I_PGM	H_PGM	H_PGM	0.615559	H_PGM
S(1)IPSPYSYWPGR			AT5G42950	35.1	N	0.385119	-0.48683	-1.0914	1.19311	0.0255681	I_PGM	H_PGM	H_PGM	0.61034	H_PGM
S(0.147)PDRVDS(0.853)FDVS(0.103)S(0.897)PIR			AT4G29190	27.3	N	0.156057	-0.693442	-0.815372	1.35276	0.00842037	I_PGM	H_PGM	H_PGM	0.608819	H_PGM
SSS(0.999)PS(0.001)AVPDLPK			AT5G16280	35.2	N	0.148607	-0.57227	-0.919689	1.34335	0.00940523	I_PGM	H_PGM	H_PGM	0.60875	H_PGM
KTGS(1)FVRPIS(1)PK			AT2G38280	23.2	N	0.926858	-1.0312	-0.679985	0.78433	0.0334916	I_PGM	H_PGM	H_PGM	0.608405	H_PGM
S(1)NPDVTGLDEEGRGES(1)NDLPQFR			AT5G41260	29.4	N	1.10105	-0.774735	-0.916229	0.589915	0.00902108	I_PGM	H_PGM	H_PGM	0.607874	H_PGM
FLTQS(0.006)GT(0.994)FK			AT4G29810	29.4	N	0.387059	-0.470313	-1.10413	1.18739	0.00636645	I_PGM	H_PGM	H_PGM	0.604825	H_PGM
SALPLKT(1)PENS(1)PTATDT			AT1G52380	30.5	N	1.09176	-0.530434	-1.10805	0.546726	0.00477989	I_PGM	H_PGM	H_PGM	0.597762	H_PGM
DNNVPVSYS(1)GNGIPTK	Signalling	signalling.calcium	AT2G32450	30.3	Y	0.157882	-0.489641	-0.991767	1.32353	0.00600548	I_PGM	H_PGM	H_PGM	0.589093	H_PGM
TVANSPEALQS(1)PHSSESAFALK			AT5G43830	17.2	N	0.08231	-0.51751	-0.929289	1.36449	0.00872384	I_PGM	H_PGM	H_PGM	0.58277	H_PGM
S(1)FQDLESGRGR			AT5G46860	31.4	N	0.0961714	-0.760292	-0.714882	1.379	0.0284511	I_PGM	H_PGM	H_PGM	0.577506	H_PGM
TTFGS(1)QILR			AT5G49890	34.18	N	1.04563	-0.210985	-1.28733	0.452684	0.0184049	I_PGM	H_PGM	H_PGM	0.563314	H_PGM
IGESSES(1)SDETEATDLK	Transport	transport.potassium	AT1G01790	34.15	Y	0.0352798	-0.534726	-0.88784	1.38729	0.00265325	I_PGM	H_PGM	H_PGM	0.56008	H_PGM
VLPDATNLEDES(0.001)KNVS(0.999)V			AT4G02050	34.2	N	0.0490271	-0.702	-0.743935	1.39691	0.0263968	I_PGM	H_PGM	H_PGM	0.558813	H_PGM
IEDEPRS(0.997)PT(0.068)S(0.935)PQLR			AT3G55600	35.2	N	0.843943	-1.16728	-0.498987	0.822328	0.0109736	I_PGM	H_PGM	H_PGM	0.552704	H_PGM
S(1)NIDIEGILK	Glycolysis	glycolysis.cytosolic branch	AT5G63680	4.1	Y	0.0208175	-0.488489	-0.917595	1.38527	0.0396194	I_PGM	H_PGM	H_PGM	0.552541	H_PGM
ILS(1)QMLS(1)QK			AT5G47910	20.1	N	0.038289	-0.702373	-0.736767	1.40085	0.0279541	I_PGM	H_PGM	H_PGM	0.552526	H_PGM
ALIGEGS(1)YGR			AT1G06700	29.4	N	0.0770608	-0.866217	-0.588363	1.37752	0.0364721	I_PGM	H_PGM	H_PGM	0.552113	H_PGM
GMS(1)FVHETSPYK			AT2G37790	3.5	N	0.0261699	-0.432412	-0.965172	1.37141	0.0157463	I_PGM	H_PGM	H_PGM	0.546724	H_PGM
GS(1)AAELTEPTTGTEK			AT4G27870	35.1	N	1.20361	-0.695683	-0.938929	0.431005	0.00801547	I_PGM	H_PGM	H_PGM	0.545816	H_PGM
KKDGNNS(1)EDDEFK			AT3G29075	35.1	N	1.02073	-0.127446	-1.32496	0.431671	0.0416081	I_PGM	H_PGM	H_PGM	0.544221	H_PGM
QGDFPHLT(0.013)S(0.001)QNS(0.965)WGT(0.02)K			AT5G42950	35.1	N	0.00603342	-0.530049	-0.874151	1.39817	0.0298845	I_PGM	H_PGM	H_PGM	0.543398	H_PGM
LKGLDIDTAGHHYT(1)V	Transport	transport.p- and v-ATPases	AT2G18960	34.1	Y	1.1752	-0.464596	-1.11378	0.40318	0.0464467	I_PGM	H_PGM	H_PGM	0.541088	H_PGM
MDS(1)PQSVVSPFK			AT5G55530	20.2	N	0.0287794	-0.756025	-0.676366	1.40361	0.0152989	I_PGM	H_PGM	H_PGM	0.540917	H_PGM
VLS(0.054)S(0.902)T(0.044)ENFIHGLDEK	TCA / org transformation	TCA / org transformation.other organic acid transformatons	AT1G09430	8.2	Y	0.0569425	-0.403185	-1.00464	1.35089	0.0066848	I_PGM	H_PGM	H_PGM	0.536511	H_PGM
QAALVLNAS(1)RR	Signalling	signalling.calcium	AT4G29900	30.3	Y	1.20791	-0.887223	-0.752953	0.432267	0.0178637	I_PGM	H_PGM	H_PGM	0.536459	H_PGM
VSS(1)FSSPAEANKIEDLMWR			AT3G46510	29.5	N	0.0431409	-0.850127	-0.58388	1.39087	0.0347491	I_PGM	H_PGM	H_PGM	0.535834	H_PGM
DQKKGVGPT(1)S(1)EVLVK			AT5G67340	29.5	N	1.21291	-0.639605	-0.977817	0.404511	0.0379576	I_PGM	H_PGM	H_PGM	0.535093	H_PGM
IWTRPSESETQTNSSEANPTTALLS(0.001)T(0.036)S(0.927)FT(0.036)K			AT3G53390	35.1	N	0.0337894	-0.82127	-0.609831	1.39731	0.0212621	I_PGM	H_PGM	H_PGM	0.534844	H_PGM
LPLDIDS(0.997)PT(0.002)KSENSSSDSQKLPT(1)PK			AT5G55530	20.2	N	0.0196612	-0.771764	-0.653794	1.4059	0.0203672	I_PGM	H_PGM	H_PGM	0.533101	H_PGM
QGS(1)GIIGTFGQSEELR			AT3G01310	35.2	N	-0.0125555	-0.556657	-0.839666	1.40888	0.0168197	I_PGM	H_PGM	H_PGM	0.530281	H_PGM
SAS(1)VNVEELR			AT1G10900	30.4	N	0.685223	-1.24322	-0.364888	0.922888	0.0163781	I_PGM	H_PGM	H_PGM	0.515081	H_PGM
S(0.594)GGS(0.406)PLVNEDLDVVVDQSGPK	Transport	transport.p- and v-ATPases	AT3G25610	34.1	Y	1.303	-0.355897	-1.07648	0.129376	0.011089	I_PGM	H_PGM	J_PGM	0.576873	H_PGM
RAPS(1)FS(1)GPLNLPNR			AT4G10730	29.4	N	1.22772	-0.250589	-1.17868	0.201545	0.0118345	I_PGM	H_PGM	J_PGM	0.538912	H_PGM
QFWS(0.996)PS(0.003)S(0.001)INK			AT3G48330	29.4	N	0.933576	0.156575	-1.4139	0.323747	0.0234999	I_PGM	H_PGM	K_PGM	0.517635	H_PGM
LTGLTEIS(1)DEEDWVDEEGNTR			AT1G63680	33.99	N	-0.539595	-0.519165	-0.439851	1.49861	0.0112169	I_PGM	I_PGM	G_PGM	0.675682	I_PGM
EAIGEELKVPS(0.851)S(0.149)K			AT5G40450	35.2	N	-0.574692	-0.587103	-0.32744	1.48924	0.00929345	I_PGM	I_PGM	G_PGM	0.675517	I_PGM
MEVDAPS(1)PIAGSVDLADNIAAK			AT1G58025	27.3	N	-0.568111	-0.485166	-0.444744	1.49802	0.0297888	I_PGM	I_PGM	G_PGM	0.674481	I_PGM
GKPLEQAPLAS(0.026)S(0.026)S(0.144)S(0.803)APS(0.001)LAAAASNATSTATEAPSVK			AT2G40730	29.4	N	-0.535791	-0.487481	-0.476227	1.4995	0.0473725	I_PGM	I_PGM	G_PGM	0.674336	I_PGM
TLSGS(1)NFEIEVKPADK			AT5G38470	28.2	N	-0.592647	-0.484208	-0.419305	1.49616	0.0146719	I_PGM	I_PGM	G_PGM	0.674182	I_PGM
HPQWQSDDGGDNS(1)EPES(1)PSDSLR			AT5G20280	2.1	N	-0.597205	-0.609749	-0.274926	1.48188	0.0116072	I_PGM	I_PGM	G_PGM	0.674027	I_PGM
LPS(1)FKPSVPPHPTEGYHVR			AT5G14420	29.5	N	-0.622324	-0.558942	-0.304521	1.48579	0.0121311	I_PGM	I_PGM	G_PGM	0.673897	I_PGM
MDYNPNLPPLGGGGVS(1)MRR			AT1G59870	34.16	N	-0.48991	-0.50635	-0.503701	1.49996	0.0240244	I_PGM	I_PGM	G_PGM	0.673662	I_PGM
GGDGDDVIDADFT(1)DSQ			AT4G24280	20.2	N	-0.588235	-0.469172	-0.439491	1.4969	0.0110567	I_PGM	I_PGM	G_PGM	0.673581	I_PGM
QLVNS(0.001)S(0.999)FADLQKPQTELDGK			AT2G39800	13.1	N	-0.612301	-0.475243	-0.40698	1.49452	0.0119398	I_PGM	I_PGM	G_PGM	0.673345	I_PGM
FSAFS(1)PNK			AT1G24160	35.2	N	-0.518393	-0.473159	-0.508166	1.49972	0.0173067	I_PGM	I_PGM	G_PGM	0.67299	I_PGM
IDIDESLFS(1)N			AT2G38140	29.2	N	-0.641641	-0.499594	-0.347939	1.48917	0.00371974	I_PGM	I_PGM	G_PGM	0.672756	I_PGM
IPEPS(1)VHS(1)EEEVFEDGEEIDGGVR	Cell	cell.organisation	AT4G18950	31.1	Y	-0.568126	-0.636855	-0.276617	1.4816	0.0233567	I_PGM	I_PGM	G_PGM	0.672728	I_PGM
AFS(1)PSIVSGSQWRPGS(0.964)PFQS(0.009)QNET(0.027)VR			AT5G18230	27.3	N	-0.612084	-0.455035	-0.42793	1.49505	0.00806778	I_PGM	I_PGM	G_PGM	0.672404	I_PGM
ETSADEET(0.826)S(0.174)QEEKTEETQNSNLK			AT2G35410	27.4	N	-0.481283	-0.520751	-0.497769	1.4998	0.0310257	I_PGM	I_PGM	G_PGM	0.672361	I_PGM
S(0.001)QS(0.999)VSDTSYAFPQGK			AT4G13630	35.2	N	-0.621305	-0.456868	-0.415906	1.49408	0.030823	I_PGM	I_PGM	G_PGM	0.672239	I_PGM
TLEAPLPGS(1)LS(1)AVNNATTR			AT3G05420	11.1	N	-0.495222	-0.470228	-0.534033	1.49948	0.0240359	I_PGM	I_PGM	G_PGM	0.671775	I_PGM
AKETGPEIETAVDGES(1)VHEIETTER			AT5G40450	35.2	N	-0.665544	-0.545514	-0.268009	1.47907	0.00550419	I_PGM	I_PGM	G_PGM	0.671335	I_PGM
NVDVGDALIS(1)QS(1)PKDLK			AT5G45190	31.3	N	-0.585562	-0.657648	-0.230402	1.47361	0.0396534	I_PGM	I_PGM	G_PGM	0.671093	I_PGM
FDPIGQGEGGEVELES(0.999)DKAT(0.001)EEGGGK			AT4G02510	29.3	N	-0.507031	-0.449537	-0.542335	1.4989	0.0120521	I_PGM	I_PGM	G_PGM	0.670544	I_PGM
NS(1)LNFGTTLPDESMNV	Signalling	signalling.calcium	AT5G23580	30.3	Y	-0.604458	-0.425615	-0.465513	1.49559	0.0126697	I_PGM	I_PGM	G_PGM	0.670479	I_PGM
TEQEEEKT(1)AGEEEEDEVIPEPTVEPPK	Major CHO metabolism	major CHO metabolism.degradation	AT3G29320	2.2	Y	-0.481803	-0.585175	-0.429894	1.49687	0.0350826	I_PGM	I_PGM	G_PGM	0.67035	I_PGM
AGGDES(1)EIDSSQDEK			AT3G49140	35.1	N	-0.502312	-0.446533	-0.549818	1.49866	0.0242083	I_PGM	I_PGM	G_PGM	0.669995	I_PGM
VGIEFS(1)EDEEGVQHR			AT1G03090	13.2	N	-0.689984	-0.525819	-0.26053	1.47633	0.0300309	I_PGM	I_PGM	G_PGM	0.669652	I_PGM
TLS(1)DLNR			AT4G04210	29.5	N	-0.700204	-0.524958	-0.248704	1.47387	0.0208132	I_PGM	I_PGM	G_PGM	0.668766	I_PGM
LVNPLLHGS(1)NPDEK			AT3G07360	29.5	N	-0.517177	-0.662165	-0.304377	1.48372	0.0288697	I_PGM	I_PGM	G_PGM	0.66813	I_PGM
LQEEEAAEEAAEAAKS(1)A			AT5G65220	29.2	N	-0.457669	-0.566293	-0.474326	1.49829	0.0484713	I_PGM	I_PGM	G_PGM	0.66809	I_PGM
VFTYDNTAS(1)ETDEVVETSTGK			AT3G02830	27.3	N	-0.602107	-0.397924	-0.494744	1.49477	0.00994342	I_PGM	I_PGM	G_PGM	0.667882	I_PGM
SFS(1)AEGLK			AT2G25620	29.4	N	-0.711747	-0.517944	-0.242207	1.4719	0.0218142	I_PGM	I_PGM	G_PGM	0.667745	I_PGM
VTDWEGDEINLEEDQS(1)ERR			AT4G05090	23.2	N	-0.714078	-0.498744	-0.26131	1.47413	0.00678286	I_PGM	I_PGM	G_PGM	0.667573	I_PGM
SGYVPTLPDS(1)PK			AT2G03150	30.5	N	-0.711801	-0.479376	-0.285911	1.47709	0.0170741	I_PGM	I_PGM	G_PGM	0.667553	I_PGM
DGS(1)FGFPDR			AT3G50370	35.2	N	-0.44731	-0.513862	-0.537729	1.4989	0.0296004	I_PGM	I_PGM	G_PGM	0.667262	I_PGM
EIDEHLLAEEEEVKT(0.999)PETPSLVGK			AT1G70830	20.1	N	-0.51821	-0.676921	-0.285347	1.48048	0.00948086	I_PGM	I_PGM	G_PGM	0.666855	I_PGM
AETKPS(0.002)FS(0.998)PK			AT3G17880	21.1	N	-0.517527	-0.407733	-0.571262	1.49652	0.0135883	I_PGM	I_PGM	G_PGM	0.666453	I_PGM
QDSILEMAHS(0.986)PGS(0.014)R	Major CHO metabolism	major CHO metabolism.degradation	AT4G09510	2.2	Y	-0.451497	-0.599602	-0.445075	1.49617	0.0147404	I_PGM	I_PGM	G_PGM	0.665971	I_PGM
EFTAPVTPVKEEKT(1)EEK			AT1G72150	34.99	N	-0.541127	-0.389423	-0.564911	1.49546	0.0179847	I_PGM	I_PGM	G_PGM	0.665333	I_PGM
LMDENAS(1)FR			AT1G24160	35.2	N	-0.533043	-0.387615	-0.574517	1.49518	0.0356014	I_PGM	I_PGM	G_PGM	0.664657	I_PGM
LVLISQSNDDDDS(1)DEDSSSTFASK			AT2G17650	11.1	N	-0.438528	-0.457089	-0.600452	1.49607	0.00997969	I_PGM	I_PGM	G_PGM	0.664602	I_PGM
TAPDGS(1)PPPAAAAGDEDIYSIDAAK			AT2G25720	35.2	N	-0.432086	-0.534014	-0.532198	1.4983	0.0141935	I_PGM	I_PGM	G_PGM	0.664558	I_PGM
ALDSSVALS(1)PR			AT1G73980	23.3	N	-0.528139	-0.70667	-0.236794	1.4716	0.0337015	I_PGM	I_PGM	G_PGM	0.664336	I_PGM
SSDAEEVS(1)DTEDEWLK			AT5G52960	35.2	N	-0.645956	-0.367837	-0.47635	1.49014	0.00396144	I_PGM	I_PGM	G_PGM	0.664098	I_PGM
QGDAEKDSDVFS(1)EGHEFPSK			AT3G56410	35.2	N	-0.511993	-0.39262	-0.590418	1.49503	0.0318166	I_PGM	I_PGM	G_PGM	0.664018	I_PGM
VAGAS(1)ADILDAAEK			AT1G13930	20.2	N	-0.743407	-0.446958	-0.282054	1.47242	0.00819545	I_PGM	I_PGM	G_PGM	0.663766	I_PGM
MVSSDLPNS(1)PK			AT2G40000	35.2	N	-0.749578	-0.524063	-0.185497	1.45914	0.036805	I_PGM	I_PGM	G_PGM	0.663549	I_PGM
EEAAS(0.003)S(0.997)PVSGAADHQVPAS(1)P	Cell	cell.organisation	AT5G55230	31.1	Y	-0.711019	-0.6342	-0.0979213	1.44314	0.00865185	I_PGM	I_PGM	G_PGM	0.663283	I_PGM
DVGLDIVS(0.999)DEET(0.001)NGR			AT3G21810	27.3	N	-0.731016	-0.594776	-0.122277	1.44807	0.0174775	I_PGM	I_PGM	G_PGM	0.66323	I_PGM
AS(0.959)NS(0.041)EKNPLLSDEKPK	Cell	cell.organisation	AT4G35450	31.1	Y	-0.578521	-0.361699	-0.552749	1.49297	0.0113218	I_PGM	I_PGM	G_PGM	0.662906	I_PGM
VGS(0.992)T(0.008)EEIEDESMK			AT3G04820	35.2	N	-0.516372	-0.71806	-0.235966	1.4704	0.0430317	I_PGM	I_PGM	G_PGM	0.662532	I_PGM
S(0.049)GS(0.951)APPTVEGLLR			AT3G10360	35.1	N	-0.434439	-0.622852	-0.436856	1.49415	0.0114787	I_PGM	I_PGM	G_PGM	0.662432	I_PGM
AVVAS(0.999)PS(0.001)QENPR			AT2G17700	29.4	N	-0.751737	-0.413671	-0.30743	1.47284	0.00628319	I_PGM	I_PGM	G_PGM	0.661467	I_PGM
KAQQLES(1)ES(1)EEEMLK			AT2G25650	27.3	N	-0.705504	-0.358025	-0.419165	1.48269	0.03582	I_PGM	I_PGM	G_PGM	0.660588	I_PGM
AFS(0.987)PS(0.013)IVSGS(0.001)QWRPGS(0.999)PFQSQNETVR			AT5G18230	27.3	N	-0.619794	-0.339439	-0.530476	1.48971	0.00611159	I_PGM	I_PGM	G_PGM	0.660388	I_PGM
YVEEWVGPGS(1)PMNS(1)PRVR			AT1G36310	35.2	N	-0.432467	-0.42022	-0.639689	1.49238	0.0353445	I_PGM	I_PGM	G_PGM	0.65923	I_PGM
VPT(1)PTNSYTGIR			AT1G20620	21.6	N	-0.531263	-0.34192	-0.616886	1.49007	0.00798174	I_PGM	I_PGM	G_PGM	0.656987	I_PGM
ELAAEES(1)DGS(1)VKEDDDDDEDSSESGK			AT2G38040	11.1	N	-0.672804	-0.316678	-0.494581	1.48406	0.00783368	I_PGM	I_PGM	G_PGM	0.656453	I_PGM
S(1)AEETNKEIK			AT2G34310	35.2	N	-0.41701	-0.688948	-0.379727	1.48569	0.0187008	I_PGM	I_PGM	G_PGM	0.655747	I_PGM
SVETLS(1)PFQQK	Glycolysis	glycolysis.cytosolic branch	AT1G07110	4.1	Y	-0.595403	-0.309201	-0.582283	1.48689	0.0199068	I_PGM	I_PGM	G_PGM	0.654502	I_PGM
GGDNGGDVIDADFT(1)DSN			AT5G49910	20.2	N	-0.378623	-0.512195	-0.602809	1.49363	0.00709523	I_PGM	I_PGM	G_PGM	0.652848	I_PGM
HSVS(1)FATTR			AT4G15545	35.2	N	-0.372236	-0.602922	-0.518021	1.49318	0.0433629	I_PGM	I_PGM	G_PGM	0.65169	I_PGM
SMPPSNLEDLFSAEGS(0.06)S(0.207)S(0.733)PR			AT2G41900	27.3	N	-0.605216	-0.291395	-0.587756	1.48437	0.047562	I_PGM	I_PGM	G_PGM	0.65123	I_PGM
FRES(0.007)PES(0.987)ES(0.007)ELVPDSR			AT2G28120	33.99	N	-0.404765	-0.730617	-0.342753	1.47814	0.0024398	I_PGM	I_PGM	G_PGM	0.650653	I_PGM
SLS(1)WS(0.245)VS(0.755)R			AT1G18740	35.2	N	-0.730166	-0.294253	-0.451003	1.47542	0.013694	I_PGM	I_PGM	G_PGM	0.650548	I_PGM
GLPSS(0.008)AS(0.991)WQDLK			AT3G49430	27.1	N	-0.392341	-0.726069	-0.360977	1.47939	0.0196099	I_PGM	I_PGM	G_PGM	0.649152	I_PGM
QVDALPAVAS(1)VDDFKDIK	Cell	cell.organisation	AT4G27430	31.1	Y	-0.362588	-0.624264	-0.504544	1.4914	0.0186229	I_PGM	I_PGM	G_PGM	0.649015	I_PGM
S(0.019)S(0.019)S(0.956)S(0.005)SSWGFVDPDLQR			AT2G19460	35.2	N	-0.59495	-0.282959	-0.605221	1.48313	0.00895571	I_PGM	I_PGM	G_PGM	0.648901	I_PGM
NSESAFEES(0.002)HS(0.759)S(0.239)EEVR			AT3G13990	35.1	N	-0.720829	-0.278424	-0.475984	1.47524	0.0448621	I_PGM	I_PGM	G_PGM	0.648248	I_PGM
SSS(1)GVSAPLIPK			AT5G20650	34.12	N	-0.563428	-0.286956	-0.632784	1.48317	0.01133	I_PGM	I_PGM	G_PGM	0.647842	I_PGM
S(0.972)T(0.028)DDLSGFR			AT1G33050	35.2	N	-0.777876	-0.293215	-0.395936	1.46703	0.0479541	I_PGM	I_PGM	G_PGM	0.646904	I_PGM
QQAISAGLPS(1)PRPK			AT1G49040	31.2	N	-0.825868	-0.324181	-0.305754	1.4558	0.0102593	I_PGM	I_PGM	G_PGM	0.646101	I_PGM
DLSASQDS(0.973)T(0.027)KEELR			AT3G53720	34.12	N	-0.346484	-0.600658	-0.54393	1.49107	0.0229495	I_PGM	I_PGM	G_PGM	0.645468	I_PGM
DFVVAHNLS(1)GALQSDGRPVAPR			AT3G23310	29.4	N	-0.34504	-0.610684	-0.534883	1.49061	0.00632431	I_PGM	I_PGM	G_PGM	0.645004	I_PGM
DQVRPELVENESEHMNAQDEPEIDS(0.915)DS(0.085)DNPNNFK			AT5G57610	29.4	N	-0.701344	-0.253737	-0.519366	1.47445	0.00537176	I_PGM	I_PGM	G_PGM	0.643808	I_PGM
LEHS(0.195)LS(0.716)DS(0.089)GTGELR			AT3G09560	35.2	N	-0.348788	-0.686111	-0.450045	1.48494	0.00994342	I_PGM	I_PGM	G_PGM	0.643435	I_PGM
LLEHFLVQEQTEGS(0.185)S(0.783)PS(0.032)R	Signalling	signalling.light	AT5G64330	30.11	Y	-0.563486	-0.268508	-0.648024	1.48002	0.00942974	I_PGM	I_PGM	G_PGM	0.643269	I_PGM
SGATHETAGEEETENS(1)VANEATDEK			AT3G54760	35.1	N	-0.355968	-0.426889	-0.700502	1.48336	0.0187083	I_PGM	I_PGM	G_PGM	0.642584	I_PGM
ALLPES(0.988)ET(0.012)DKDSQK			AT3G03710	27.1	N	-0.685037	-0.246077	-0.543573	1.47469	0.0340402	I_PGM	I_PGM	G_PGM	0.642216	I_PGM
DEGLGS(1)INQR			AT2G35050	29.4	N	-0.399338	-0.816699	-0.238787	1.45482	0.00150858	I_PGM	I_PGM	G_PGM	0.641371	I_PGM
GLSADTIAS(0.014)LPS(0.986)KR			AT3G19910	29.5	N	-0.426633	-0.334824	-0.718356	1.47981	0.00594412	I_PGM	I_PGM	G_PGM	0.639954	I_PGM
LMKDGS(1)LNLGNE	Signalling	signalling.calcium	AT3G51850	30.3	Y	-0.325682	-0.663489	-0.496495	1.48567	0.0115004	I_PGM	I_PGM	G_PGM	0.638756	I_PGM
AGSDDVGEWPHPPT(0.858)PS(0.142)GNK			AT3G55270	29.4	N	-0.343151	-0.74689	-0.385115	1.47516	0.00460674	I_PGM	I_PGM	G_PGM	0.6385	I_PGM
PAMPGLVSVKT(0.968)PS(0.062)DT(0.969)PPLR	Cell	cell.organisation	AT4G10840	31.1	Y	-0.33689	-0.444289	-0.701197	1.48238	0.0233682	I_PGM	I_PGM	G_PGM	0.638182	I_PGM
LIHPLPPAITS(1)PET(0.104)S(0.896)PER			AT2G27210	29.5	N	-0.587987	-0.242138	-0.645854	1.47598	0.0232978	I_PGM	I_PGM	G_PGM	0.637968	I_PGM
SGPDSDGRVS(1)PFVSPGVASK			AT3G07660	35.2	N	-0.78759	-0.240619	-0.432785	1.46099	0.0173541	I_PGM	I_PGM	G_PGM	0.636543	I_PGM
DIQTALGQAS(0.128)S(0.872)			AT2G31570	21.2	N	-0.590041	-0.226937	-0.656082	1.47306	0.00942974	I_PGM	I_PGM	G_PGM	0.633594	I_PGM
EGWFQES(0.001)S(0.015)VAS(0.974)PT(0.01)RFPGETSDGK			AT3G56410	35.2	N	-0.30553	-0.668621	-0.509196	1.48335	0.0134529	I_PGM	I_PGM	G_PGM	0.632999	I_PGM
SEFDS(1)DHDS(0.809)GS(0.191)GFGLK			AT4G17060	35.2	N	-0.342962	-0.38964	-0.74325	1.47585	0.0366111	I_PGM	I_PGM	G_PGM	0.6299	I_PGM
HVS(1)LPTLNER			AT3G53620	23.4	N	-0.760737	-0.198476	-0.500659	1.45987	0.0322166	I_PGM	I_PGM	G_PGM	0.627867	I_PGM
AAPS(0.002)T(0.994)PT(0.003)GTSSGYSASSGFR			AT3G53390	35.1	N	-0.643073	-0.196886	-0.627619	1.46758	0.0118553	I_PGM	I_PGM	G_PGM	0.627241	I_PGM
DIQTALGQAS(0.736)S(0.264)			AT2G31570	21.2	N	-0.499797	-0.224951	-0.741476	1.46622	0.0110506	I_PGM	I_PGM	G_PGM	0.623384	I_PGM
VREPVIEPVVEDVEDSTDS(1)S(1)VGEEEEEDDLIK			AT5G24490	29.2	N	-0.55882	-0.195511	-0.71026	1.46459	0.0284833	I_PGM	I_PGM	G_PGM	0.620009	I_PGM
LAS(0.002)IS(0.998)GGLDGQAPR			AT3G13530	30.6	N	-0.316943	-0.38024	-0.772108	1.46929	0.0132905	I_PGM	I_PGM	G_PGM	0.618618	I_PGM
FQQSTMS(1)PEIVEVQEESTKIEPEPSMK			AT2G40980	35.2	N	-0.343475	-0.349196	-0.776204	1.46888	0.00771663	I_PGM	I_PGM	G_PGM	0.618076	I_PGM
SYS(0.995)T(0.004)SYTDYPTRIPEDQNPK			AT2G19460	35.2	N	-0.263666	-0.558542	-0.65672	1.47893	0.0367726	I_PGM	I_PGM	G_PGM	0.617895	I_PGM
SSLDS(0.048)S(0.952)PIPDK			AT1G75100	20.2	N	-0.506968	-0.203156	-0.751638	1.46176	0.0226416	I_PGM	I_PGM	G_PGM	0.616604	I_PGM
FSDHMFEDQFS(1)NEDSAPR			AT1G08680	27.3	N	-0.339056	-0.347513	-0.781123	1.46769	0.0194313	I_PGM	I_PGM	G_PGM	0.615947	I_PGM
EDTQSNIS(1)PPRR			AT1G31870	35.2	N	-0.790146	-0.162259	-0.4974	1.44981	0.0310776	I_PGM	I_PGM	G_PGM	0.615327	I_PGM
VTSESDFMT(1)EY(1)VVTR			AT2G43790	30.6	N	-0.74962	-0.149943	-0.55296	1.45252	0.00640499	I_PGM	I_PGM	G_PGM	0.612377	I_PGM
ARPS(1)AESLDELVK			AT3G52880	21.2	N	-0.773775	-0.15158	-0.524783	1.45014	0.0281987	I_PGM	I_PGM	G_PGM	0.612356	I_PGM
SMS(1)LVLANK			AT1G80210	35.2	N	-0.253789	-0.499865	-0.719013	1.47267	0.0145397	I_PGM	I_PGM	G_PGM	0.611153	I_PGM
EYEEYNS(1)PK	Signalling	signalling.light	AT3G26740	30.11	Y	-0.251889	-0.502261	-0.718351	1.4725	0.00122553	I_PGM	I_PGM	G_PGM	0.61049	I_PGM
LHVKDGELGELS(1)PDIR			AT3G26935	27.3	N	-0.639517	-0.151156	-0.66664	1.45731	0.0233415	I_PGM	I_PGM	G_PGM	0.60994	I_PGM
KIDTLTPQDS(1)PQRV			AT5G67220	12.4	N	-0.506341	-0.179189	-0.77001	1.45554	0.00366572	I_PGM	I_PGM	G_PGM	0.607159	I_PGM
NLPGNPDPDAEVIALS(0.994)PNS(0.005)LMTTNR			AT3G45260	27.3	N	-0.722367	-0.12579	-0.60127	1.44943	0.0173206	I_PGM	I_PGM	G_PGM	0.602667	I_PGM
QLLEVAAS(0.693)KAS(0.154)T(0.154)			AT1G31812	11.1	N	-0.635398	-0.134852	-0.682921	1.45317	0.0232303	I_PGM	I_PGM	G_PGM	0.602525	I_PGM
NVS(1)MIQR			AT2G42320	28.1	N	-0.564814	-0.146424	-0.741335	1.45257	0.0267203	I_PGM	I_PGM	G_PGM	0.600501	I_PGM
SQLS(0.995)FT(0.004)NHDSLAR			AT1G05805	27.3	N	-0.225207	-0.519807	-0.723294	1.46831	0.00598737	I_PGM	I_PGM	G_PGM	0.59954	I_PGM
SIS(1)DASSQSLSSILNNPHGGK			AT4G19490	35.2	N	-0.218833	-0.566662	-0.684867	1.47036	0.0195346	I_PGM	I_PGM	G_PGM	0.598945	I_PGM
VLDGLVS(0.044)S(0.773)PS(0.184)R			AT1G16170	35.2	N	-0.819309	-0.121067	-0.497263	1.43764	0.00955326	I_PGM	I_PGM	G_PGM	0.598681	I_PGM
VLS(0.997)S(0.003)TENFIHGLDEK	TCA / org transformation	TCA / org transformation.other organic acid transformatons	AT1G09430	8.2	Y	-0.731893	-0.115282	-0.599201	1.44638	0.00746682	I_PGM	I_PGM	G_PGM	0.598121	I_PGM
GDS(1)DGEGEEDDDDDSMLPPLLK			AT1G69220	29.4	N	-1.01262	-0.175811	-0.192389	1.38082	0.0376284	I_PGM	I_PGM	G_PGM	0.597255	I_PGM
NVS(1)LQSHEDLAR			AT1G20110	27.3	N	-0.221074	-0.477692	-0.7639	1.46267	0.00459003	I_PGM	I_PGM	G_PGM	0.594715	I_PGM
AQT(0.009)S(0.815)T(0.176)DRFEMWGDGLQTR			AT5G28840	21.2	N	-0.200761	-0.623366	-0.644231	1.46836	0.0446191	I_PGM	I_PGM	G_PGM	0.592489	I_PGM
SVGDLT(0.041)S(0.959)ADLK	Photosynthesis	PS.calvin cycle	AT3G12780	1.3	Y	-0.625026	-0.108827	-0.712015	1.44587	0.00297371	I_PGM	I_PGM	G_PGM	0.58892	I_PGM
S(0.001)S(0.001)IS(0.957)IS(0.041)EPGSQTAR			AT4G15545	35.2	N	-0.295202	-0.317393	-0.839233	1.45183	0.0110993	I_PGM	I_PGM	G_PGM	0.586675	I_PGM
ES(0.999)EKIEMTS(0.001)PVVTK			AT2G37970	35.1	N	-0.748384	-0.0890872	-0.601388	1.43886	0.0189427	I_PGM	I_PGM	G_PGM	0.585603	I_PGM
NDEQVEEGS(1)LDGR			AT1G55860	29.5	N	-0.959134	-0.110356	-0.330119	1.39961	0.0149441	I_PGM	I_PGM	G_PGM	0.584401	I_PGM
SEPGFPGS(0.933)FS(0.062)AS(0.005)DK			AT4G37300	35.2	N	-0.683552	-0.0893763	-0.668538	1.44147	0.0154303	I_PGM	I_PGM	G_PGM	0.583409	I_PGM
GLAYDT(1)SDDQQDITR	Photosynthesis	PS.calvin cycle	AT2G39730	1.3	Y	-0.725644	-0.0819141	-0.630788	1.43835	0.00133527	I_PGM	I_PGM	G_PGM	0.581309	I_PGM
PLAPS(0.004)T(0.02)S(0.964)S(0.114)LS(0.899)VAPAESEVR			AT1G29370	29.4	N	-0.669857	-0.0850396	-0.685361	1.44026	0.0263211	I_PGM	I_PGM	G_PGM	0.580071	I_PGM
ALS(0.999)S(0.001)ITR			AT1G51690	29.4	N	-0.884841	-0.0827942	-0.449467	1.4171	0.0138753	I_PGM	I_PGM	G_PGM	0.578787	I_PGM
SEVS(1)PERETELDS(1)VEEEVDSK			AT1G65010	35.1	N	-0.626797	-0.0870948	-0.72581	1.4397	0.0372902	I_PGM	I_PGM	G_PGM	0.577235	I_PGM
NYSLNFDDGGDGKDS(1)S(1)PER			AT5G25240	35.2	N	-0.963771	-0.0827076	-0.347607	1.39409	0.00482958	I_PGM	I_PGM	G_PGM	0.573719	I_PGM
NTSETSIASGSSS(0.001)IS(0.986)PS(0.013)GEVNQK			AT3G20020	26.6	N	-0.924268	-0.0596682	-0.418554	1.40249	0.00491789	I_PGM	I_PGM	G_PGM	0.566052	I_PGM
S(1)FADILQEGLER			AT3G10360	35.1	N	-0.698727	-0.0556192	-0.67738	1.43173	0.013562	I_PGM	I_PGM	G_PGM	0.564598	I_PGM
QLS(1)LDQFQNESRR			AT4G03080	29.4	N	-0.163991	-0.418719	-0.854945	1.43765	0.024237	I_PGM	I_PGM	G_PGM	0.559617	I_PGM
LPVLDGSFFTKDPPPGS(0.998)PS(0.001)SSR			AT5G11040	35.1	N	-0.159252	-0.417114	-0.859544	1.43591	0.0270686	I_PGM	I_PGM	G_PGM	0.556733	I_PGM
AAAAS(0.001)S(0.999)DVEEVKTEK	Major CHO metabolism	major CHO metabolism.degradation	AT1G69200	2.2	Y	-0.696141	-0.041592	-0.689796	1.42753	0.0030377	I_PGM	I_PGM	G_PGM	0.555245	I_PGM
KPHLMPS(0.022)S(0.978)PEHVDGK			AT2G43650	35.1	N	-0.790473	-0.0350341	-0.59551	1.42102	0.0116804	I_PGM	I_PGM	G_PGM	0.554952	I_PGM
HLESFNFDSEIPADLPVT(0.002)S(0.041)S(0.78)S(0.177)HELK			AT1G70320	29.5	N	-0.682839	-0.0412553	-0.703286	1.42738	0.0313255	I_PGM	I_PGM	G_PGM	0.553931	I_PGM
EASANEASLPQS(1)PEPVSASEANPSPSR			AT5G40200	29.5	N	-0.245446	-0.297018	-0.89161	1.43407	0.0260327	I_PGM	I_PGM	G_PGM	0.552462	I_PGM
ASQNTQPVDNSQQSVIDS(0.999)DGAGAS(0.001)ISNGPLK			AT3G23980	35.1	N	-0.704602	-0.0355398	-0.685478	1.42562	0.0161648	I_PGM	I_PGM	G_PGM	0.551674	I_PGM
T(0.001)PS(0.996)QRPS(0.003)TSSSSGGFNIGK	Cell	cell.organisation	AT1G04780	31.1	Y	-0.15233	-0.4003	-0.877776	1.43041	0.0151588	I_PGM	I_PGM	G_PGM	0.551281	I_PGM
VSGS(1)EHGFSLNEPLGISENK			AT1G55860	29.5	N	-0.690128	-0.0333875	-0.701462	1.42498	0.00196855	I_PGM	I_PGM	G_PGM	0.54906	I_PGM
SNS(1)ILENAFEDVK	Signalling	signalling.calcium	AT3G20410	30.3	Y	-0.25695	-0.276079	-0.898753	1.43178	0.00539668	I_PGM	I_PGM	G_PGM	0.546949	I_PGM
QVLQGPSATVNS(1)PR			AT3G60240	29.2	N	-0.646976	-0.0322341	-0.744304	1.42351	0.00783053	I_PGM	I_PGM	G_PGM	0.544008	I_PGM
STLKNDS(1)FVK			AT3G27300	7.1	N	-0.812736	-0.0150127	-0.585288	1.41304	0.0162867	I_PGM	I_PGM	G_PGM	0.542072	I_PGM
TDVMTLQGLGLVS(1)PKK			AT5G20250	3.1	N	-0.41179	-0.116175	-0.893074	1.42104	0.00687146	I_PGM	I_PGM	G_PGM	0.53904	I_PGM
KGYT(0.115)S(0.885)DEELEELDSPLTSIVDK			AT2G42320	28.1	N	-0.827935	-0.00568234	-0.574916	1.40853	0.00543532	I_PGM	I_PGM	G_PGM	0.535881	I_PGM
DSSVLVSVS(0.004)S(0.996)PMREYEWAEAR			AT3G22520	35.2	N	-0.176172	-0.332212	-0.914005	1.42239	0.00968419	I_PGM	I_PGM	G_PGM	0.534951	I_PGM
QLS(1)IDQFENEGRR			AT1G08420	29.4	N	-0.306951	-0.207983	-0.910854	1.42579	0.00887977	I_PGM	I_PGM	G_PGM	0.534307	I_PGM
S(1)WVPPQPPPVAMAEAVEAIR			AT5G62810	29.3	N	-0.628874	-0.0197563	-0.769707	1.41834	0.030709	I_PGM	I_PGM	G_PGM	0.532837	I_PGM
APDHADYVIS(0.999)PS(0.001)FGR	Major CHO metabolism	major CHO metabolism.degradation	AT4G34860	2.2	Y	-0.784214	0.00442738	-0.630145	1.40993	0.00631471	I_PGM	I_PGM	G_PGM	0.526777	I_PGM
ILS(0.999)S(0.001)MSHR			AT3G53620	23.4	N	-0.598966	-0.0155012	-0.800064	1.41453	0.0459429	I_PGM	I_PGM	G_PGM	0.526351	I_PGM
ELSIPVDQT(0.004)S(0.011)HS(0.985)FGR			AT3G13530	30.6	N	-0.0919987	-0.593254	-0.753914	1.43917	0.0111669	I_PGM	I_PGM	G_PGM	0.525446	I_PGM
RS(0.016)T(0.984)LKNDS(1)FVK			AT3G27300	7.1	N	-0.562367	-0.00289671	-0.84075	1.40601	0.0133728	I_PGM	I_PGM	G_PGM	0.512968	I_PGM
DNQTPTQSVVS(1)APTSTLQNLK			AT1G75990	29.5	N	-0.540948	0.00146315	-0.862037	1.40152	0.00615837	I_PGM	I_PGM	G_PGM	0.507584	I_PGM
VVFSDRVS(1)S(0.999)GES(0.001)R			AT1G01540	29.4	N	-0.80309	0.0323343	-0.628765	1.39952	0.0465063	I_PGM	I_PGM	G_PGM	0.505152	I_PGM
AEEQQNS(0.996)DQS(0.004)NGGNVIPTPEEVATFLHK			AT2G43910	13.1	N	-0.282919	-0.185441	-0.94393	1.41229	0.0141626	I_PGM	I_PGM	G_PGM	0.503844	I_PGM
FSSLEKPQFDHQNS(0.965)S(0.035)GSNYDDLTPHR			AT1G34220	35.2	N	-0.677619	0.0240265	-0.751782	1.40537	0.0014438	I_PGM	I_PGM	G_PGM	0.501799	I_PGM
S(0.002)WS(0.997)PAS(0.001)QTLSTAVSTSTK			AT3G04740	27.3	N	-0.734859	0.0321518	-0.700323	1.40303	0.0164662	I_PGM	I_PGM	G_PGM	0.499871	I_PGM
FDFLHGIDS(1)PAS(0.063)S(0.937)PR			AT4G11270	33.99	N	-0.524978	0.0127025	-0.882507	1.39478	0.0354901	I_PGM	I_PGM	G_PGM	0.497625	I_PGM
ETS(1)ADEETSQEEKTEETQNSNLK			AT2G35410	27.4	N	-0.791265	0.0415767	-0.64769	1.39738	0.00687138	I_PGM	I_PGM	G_PGM	0.496204	I_PGM
DNLT(0.003)LWT(0.06)S(0.937)DMQDDAADEIK			AT1G78300	30.7	N	-0.587403	0.0280143	-0.837829	1.39722	0.0198203	I_PGM	I_PGM	G_PGM	0.4906	I_PGM
SLS(1)LQER			AT5G48620	20.1	N	-0.735653	0.0455597	-0.708192	1.39829	0.00636519	I_PGM	I_PGM	G_PGM	0.488029	I_PGM
EANVDGDTAS(1)QHEAAWLPGK			AT2G28390	35.1	N	-0.967404	0.078866	-0.467641	1.35618	0.00701398	I_PGM	I_PGM	G_PGM	0.481642	I_PGM
TTQQPEKPGS(1)VNSQPPPWR	Signalling	signalling.calcium	AT3G20410	30.3	Y	0.782236	-0.258226	-1.30703	0.783014	0.0122575	I_PGM	I_PGM	H_PGM	0.562166	I_PGM
AS(1)AEVLGK	Signalling	signalling.receptor kinases	AT2G26730	30.2	Y	0.831336	-0.217889	-1.32487	0.711423	0.0217618	I_PGM	I_PGM	H_PGM	0.554054	I_PGM
AVTGGGGGGGGS(1)DVELVSK			AT2G32080	27.3	N	0.602003	-0.250817	-1.29653	0.945347	0.0338544	I_PGM	I_PGM	H_PGM	0.537696	I_PGM
RYS(1)DPAQNGDAASPGSGSNR			AT1G10290	26.17	N	0.742957	-0.174746	-1.34619	0.777979	0.0218972	I_PGM	I_PGM	H_PGM	0.529828	I_PGM
YGLNQS(1)PPVNPKG			AT2G20230	35.2	N	0.568595	-0.203235	-1.31596	0.950601	0.0282257	I_PGM	I_PGM	H_PGM	0.509994	I_PGM
MDSMEAPSLPFQS(0.842)PS(0.158)R			AT4G37020	35.2	N	0.237788	-0.313442	-1.1543	1.22996	0.00735652	I_PGM	I_PGM	H_PGM	0.509528	I_PGM
NVSGLSIGS(0.032)S(0.962)PLDS(0.006)QR			AT3G21290	35.1	N	0.600963	-0.177223	-1.33385	0.910105	0.0254575	I_PGM	I_PGM	H_PGM	0.504702	I_PGM
SLS(1)GISLNEPK			AT4G11270	33.99	N	0.348857	-0.248688	-1.23571	1.13555	0.0110263	I_PGM	I_PGM	H_PGM	0.487958	I_PGM
LT(1)PPGS(1)PPILS(0.002)AS(0.09)GT(0.908)PK			AT4G15545	35.2	N	-0.941815	0.599326	-0.749392	1.09188	0.0014884	I_PGM	I_PGM	I_PGM	0.678756	I_PGM
PGS(1)EPSETQWPAK			AT1G50200	29.1	N	-0.937201	0.603621	-0.755614	1.08919	0.0021273	I_PGM	I_PGM	I_PGM	0.678715	I_PGM
VVVGGSELT(0.001)S(0.023)S(0.976)PK			AT4G28080	35.2	N	-0.949639	0.618417	-0.745677	1.0769	0.000877791	I_PGM	I_PGM	I_PGM	0.678484	I_PGM
AMAEETVLPSLSSVATSQPVESSENGFT(0.006)S(0.071)ES(0.868)PKES(0.021)S(0.034)LK			AT5G46750	33.99	N	-0.909282	0.61275	-0.788158	1.08469	0.0178826	I_PGM	I_PGM	I_PGM	0.678113	I_PGM
KFETLSYLPDLTDS(1)ELAK	Photosynthesis	PS.calvin cycle	AT1G67090	1.3	Y	-0.957628	0.639796	-0.741945	1.05978	0.00223801	I_PGM	I_PGM	I_PGM	0.677952	I_PGM
DESDGGDGETES(1)QRLDEEEQTVTK	Cell	cell.organisation	AT1G42550	31.1	Y	-0.98246	0.639035	-0.713566	1.05699	0.0112264	I_PGM	I_PGM	I_PGM	0.677503	I_PGM
IEHMDAGS(1)PARPTPIPNGIEAMSR			AT3G16830	33.99	N	-0.996386	0.597474	-0.686736	1.08565	0.00264663	I_PGM	I_PGM	I_PGM	0.67748	I_PGM
S(0.997)PS(0.003)AFFK			AT3G13300	27.1	N	-0.878571	0.577172	-0.810957	1.11236	0.0454387	I_PGM	I_PGM	I_PGM	0.677347	I_PGM
NVVLDEFGS(1)PK	Photosynthesis	PS.calvin cycle	AT2G28000	1.3	Y	-0.877637	0.567046	-0.809064	1.11966	0.00167491	I_PGM	I_PGM	I_PGM	0.677341	I_PGM
VEGVADKDIAAEGGS(1)AEK			AT3G03940	29.4	N	-0.898238	0.63053	-0.804167	1.07187	0.0161288	I_PGM	I_PGM	I_PGM	0.677246	I_PGM
SHLRPPGNISGS(0.005)QS(0.995)PPVES(0.999)PGS(0.001)YHSK			AT4G12780	31.4	N	-0.898182	0.636143	-0.805532	1.06757	0.016267	I_PGM	I_PGM	I_PGM	0.67705	I_PGM
ENSRDDDELADAS(1)DSETK			AT5G63420	33.99	N	-0.966109	0.512837	-0.695564	1.14884	0.000845857	I_PGM	I_PGM	I_PGM	0.67659	I_PGM
S(0.945)GEKQAEES(0.054)IVVSGEDEVAGR			AT5G01240	34.3	N	-0.899291	0.480971	-0.758426	1.17675	0.00669142	I_PGM	I_PGM	I_PGM	0.676583	I_PGM
TRPGRES(1)DS(1)DAEDLEHAEK			AT3G01310	35.2	N	-0.982173	0.675432	-0.721868	1.02861	0.0169068	I_PGM	I_PGM	I_PGM	0.676396	I_PGM
S(1)LEIFNPSSGK			AT5G58140	29.4	N	-0.940795	0.689497	-0.77099	1.02229	0.00113445	I_PGM	I_PGM	I_PGM	0.675909	I_PGM
TDSEVTSLAAS(0.039)S(0.961)PARS(1)PR			AT1G45688	35.2	N	-0.880778	0.477481	-0.77685	1.18015	0.00565539	I_PGM	I_PGM	I_PGM	0.675899	I_PGM
SDEIS(1)DPEQQIK			AT4G37300	35.2	N	-0.873546	0.484558	-0.78695	1.17594	0.00245172	I_PGM	I_PGM	I_PGM	0.675826	I_PGM
DLSMNKFDWDHPLHLQPMS(1)PTTVK			AT3G29360	10.1	N	-0.853683	0.599576	-0.84234	1.09645	0.00261467	I_PGM	I_PGM	I_PGM	0.675305	I_PGM
APPS(1)PLNDAESLSER			AT5G58140	29.4	N	-0.893486	0.451814	-0.753846	1.19552	0.00142659	I_PGM	I_PGM	I_PGM	0.675166	I_PGM
S(1)GQLDHQLS(1)NLASSKPK			AT4G22290	29.5	N	-1.00054	0.699634	-0.70516	1.00607	0.00365076	I_PGM	I_PGM	I_PGM	0.674864	I_PGM
LGSDVTPDNAS(1)EEEGHPDAEK			AT3G55020	30.5	N	-0.84257	0.594774	-0.852221	1.10002	0.00918962	I_PGM	I_PGM	I_PGM	0.674425	I_PGM
NLS(1)DLSLTDDSK			AT1G72410	33.99	N	-1.00465	0.53809	-0.658991	1.12555	0.00162117	I_PGM	I_PGM	I_PGM	0.674239	I_PGM
AHEGEDEGAGLS(1)ELEEEDDDAKRK			AT1G74250	20.2	N	-1.02522	0.695736	-0.675081	1.00456	0.0167637	I_PGM	I_PGM	I_PGM	0.674038	I_PGM
GASVGAGGES(0.003)LGQS(0.82)S(0.178)R			AT1G75100	20.2	N	-0.951545	0.734665	-0.766577	0.983457	0.0447321	I_PGM	I_PGM	I_PGM	0.673291	I_PGM
LTPPGS(0.999)PPILS(0.001)AS(0.008)GT(0.992)PK			AT4G15545	35.2	N	-1.01591	0.721035	-0.690581	0.985459	0.00120384	I_PGM	I_PGM	I_PGM	0.673217	I_PGM
YGS(1)APGSFLNSVVDEVIGGGSSNAR			AT1G05805	27.3	N	-0.973347	0.490542	-0.679308	1.16211	0.0261452	I_PGM	I_PGM	I_PGM	0.673029	I_PGM
LVDEDAESS(0.009)GRQS(0.987)PAT(0.003)YTR			AT1G12930	29.3	N	-0.998118	0.735984	-0.713839	0.975973	0.00218168	I_PGM	I_PGM	I_PGM	0.672884	I_PGM
IGNS(1)DVEEEKESNAAK			AT1G69030	35.1	N	-1.06763	0.647363	-0.61229	1.03256	0.000874921	I_PGM	I_PGM	I_PGM	0.672812	I_PGM
NFANS(1)FGRK	Cell	cell.organisation	AT1G42550	31.1	Y	-0.82152	0.579791	-0.869017	1.11075	0.000748949	I_PGM	I_PGM	I_PGM	0.672483	I_PGM
ALPTYTPES(1)PGDATR	Photosynthesis	PS.calvin cycle	AT3G60750	1.3	Y	-0.926057	0.741907	-0.795347	0.979498	0.0141201	I_PGM	I_PGM	I_PGM	0.672126	I_PGM
GTS(1)PQPRPQQEPAPSNPVR	Signalling	signalling.light	AT3G45780	30.11	Y	-0.949897	0.750001	-0.770459	0.970355	0.000760549	I_PGM	I_PGM	I_PGM	0.672123	I_PGM
DAAALETQS(1)PEDFDQPSPLRK			AT1G71880	34.2	N	-0.994079	0.749552	-0.720376	0.964903	0.0249699	I_PGM	I_PGM	I_PGM	0.672033	I_PGM
ALDLASKPEGT(0.991)GT(0.009)PTK			AT2G37660	35.2	N	-0.814613	0.583898	-0.876825	1.10754	0.00339722	I_PGM	I_PGM	I_PGM	0.671547	I_PGM
S(0.003)PS(0.997)YKEVALAPPGSIAK			AT1G01320	35.1	N	-0.832505	0.448524	-0.815988	1.19997	0.00327949	I_PGM	I_PGM	I_PGM	0.671541	I_PGM
KQS(0.698)KT(0.291)S(0.011)FSVPS(1)PK	Cell	cell.organisation	AT1G42550	31.1	Y	-0.838511	0.656878	-0.87067	1.0523	0.00118133	I_PGM	I_PGM	I_PGM	0.671476	I_PGM
DAVAGAPINVTGSASGSNSATIPSMFPAGS(0.002)APPLS(0.998)PR			AT5G28900	29.4	N	-0.872015	0.409944	-0.76012	1.22219	0.0280952	I_PGM	I_PGM	I_PGM	0.671405	I_PGM
LVKPEATVHEDDDS(1)DEGWQEAVPK			AT4G28080	35.2	N	-0.959693	0.763038	-0.761157	0.957812	0.00135172	I_PGM	I_PGM	I_PGM	0.671187	I_PGM
MGLVNES(1)DSEDSSEHDKDVDDEK			AT4G10750	35.1	N	-0.850032	0.683314	-0.864435	1.03115	0.00197137	I_PGM	I_PGM	I_PGM	0.671133	I_PGM
EGELDNDNLS(0.947)S(0.046)DLS(0.003)DREPS(0.004)R			AT5G28350	35.2	N	-0.880165	0.411673	-0.752185	1.22068	0.00255603	I_PGM	I_PGM	I_PGM	0.67109	I_PGM
LT(1)PPGS(1)PPILS(0.055)AS(0.657)GT(0.288)PK			AT4G15545	35.2	N	-0.959416	0.768672	-0.762087	0.952831	0.00362426	I_PGM	I_PGM	I_PGM	0.6707	I_PGM
SLS(1)FSTSGPR	Signalling	signalling.receptor kinases	AT1G07650	30.2	Y	-0.805645	0.601509	-0.889972	1.09411	0.00325927	I_PGM	I_PGM	I_PGM	0.669793	I_PGM
SDFSPESGIADYS(0.002)AS(0.998)PDAK			AT3G16310	35.1	N	-0.883691	0.743431	-0.83997	0.98023	0.00245172	I_PGM	I_PGM	I_PGM	0.669672	I_PGM
QSSS(0.012)S(0.988)PPPALAPR	Signalling	signalling.calcium	AT5G03040	30.3	Y	-0.891063	0.753545	-0.83366	0.971179	0.0190084	I_PGM	I_PGM	I_PGM	0.669327	I_PGM
S(1)VDQEEVVVGLEDDAK			AT3G46530	20.1	N	-0.883377	0.401984	-0.744744	1.22614	0.00363417	I_PGM	I_PGM	I_PGM	0.669051	I_PGM
NGTQNTTVAPDGLTQS(0.002)PS(0.998)LR			AT1G17840	34.16	N	-0.797336	0.58796	-0.894472	1.10385	0.00140941	I_PGM	I_PGM	I_PGM	0.668977	I_PGM
S(1)QLHELHA	Transport	transport.Major Intrinsic Proteins	AT2G39010	34.19	Y	-0.855338	0.721023	-0.865447	0.999762	0.00117419	I_PGM	I_PGM	I_PGM	0.668955	I_PGM
ITDHPEADKFQSLQS(0.997)QT(0.003)HGK			AT4G37300	35.2	N	-0.914845	0.417596	-0.717047	1.2143	0.00234646	I_PGM	I_PGM	I_PGM	0.668835	I_PGM
KTSSSTISTNPS(0.001)S(0.998)PIS(0.001)TASTGKPPLPR	Signalling	signalling.light	AT5G67385	30.11	Y	-0.8791	0.751259	-0.845646	0.973487	0.00236614	I_PGM	I_PGM	I_PGM	0.668628	I_PGM
S(1)YGEDSLPEEAVK			AT1G56220	33.99	N	-1.07535	0.748621	-0.620798	0.947525	0.00304198	I_PGM	I_PGM	I_PGM	0.668482	I_PGM
IEHEDS(1)EDDRPLSSILSGNK			AT5G55300	28.1	N	-0.860334	0.389492	-0.763898	1.23474	0.0198419	I_PGM	I_PGM	I_PGM	0.668418	I_PGM
DIQGSDNAIPLS(1)PQWLLSKPGENK			AT5G42950	35.1	N	-0.951777	0.439237	-0.684433	1.19697	0.00301312	I_PGM	I_PGM	I_PGM	0.668214	I_PGM
KDDEES(1)GGGLGGYAK			AT1G13930	20.2	N	-0.788743	0.562156	-0.895715	1.1223	0.00209286	I_PGM	I_PGM	I_PGM	0.668128	I_PGM
ENS(1)LFGGDADITEKPIEPIK			AT2G20190	31.2	N	-0.79587	0.460244	-0.856503	1.19213	0.0217312	I_PGM	I_PGM	I_PGM	0.667894	I_PGM
LHGSEDFDDDDDDS(1)FNVWNLR			AT2G16950	29.3	N	-0.784908	0.52257	-0.887759	1.1501	0.00895571	I_PGM	I_PGM	I_PGM	0.667588	I_PGM
FDWDHPLHLQPMS(0.999)PT(0.001)TVK			AT5G15490	10.1	N	-0.786631	0.59237	-0.905726	1.09999	0.00222795	I_PGM	I_PGM	I_PGM	0.667059	I_PGM
S(1)QVQESVSNDTMVKPDSSTTPTPGR			AT5G58140	29.4	N	-0.964317	0.808213	-0.760011	0.916115	0.00223551	I_PGM	I_PGM	I_PGM	0.667002	I_PGM
KPVYNLDDS(1)DDDDFVPKK			AT2G25170	28.99	N	-0.781329	0.557574	-0.901434	1.12519	0.00249627	I_PGM	I_PGM	I_PGM	0.666914	I_PGM
TVDGETENLPNGDS(0.871)S(0.129)PK			AT4G28080	35.2	N	-0.782684	0.57264	-0.904292	1.11434	0.00104988	I_PGM	I_PGM	I_PGM	0.666905	I_PGM
S(0.5)T(0.5)VGTPAYIAPEVLSR			AT5G08590	29.4	N	-0.793451	0.443833	-0.85289	1.20251	0.00343618	I_PGM	I_PGM	I_PGM	0.666881	I_PGM
SMDMTPKS(1)PEPESETPTR			AT3G28920	27.3	N	-0.782446	0.495771	-0.881577	1.16825	0.0139247	I_PGM	I_PGM	I_PGM	0.666831	I_PGM
TEVNLGT(0.103)S(0.897)PR			AT2G32700	27.3	N	-0.796938	0.431825	-0.845004	1.21012	0.0108627	I_PGM	I_PGM	I_PGM	0.666753	I_PGM
NQPGNPNPDAEVVALS(1)PK			AT2G02080	27.3	N	-0.813192	0.691316	-0.901707	1.02358	0.00305672	I_PGM	I_PGM	I_PGM	0.66595	I_PGM
WDPDS(1)DMDVDDDRKPIPSR			AT4G38130	27.3	N	-0.774194	0.532189	-0.900789	1.14279	0.00486151	I_PGM	I_PGM	I_PGM	0.665757	I_PGM
GFVPFVPGS(0.991)PT(0.009)ERNPPDLSKA			AT5G27150	34.14	N	-0.865594	0.770146	-0.861415	0.956863	0.011547	I_PGM	I_PGM	I_PGM	0.66561	I_PGM
LAS(1)KVDAIKDTLENDEEK			AT3G13470	29.6	N	-0.787684	0.433851	-0.854764	1.2086	0.0298017	I_PGM	I_PGM	I_PGM	0.665552	I_PGM
SDETS(1)DDEDELTSFGSMPVK			AT2G39810	35.2	N	-1.1092	0.777189	-0.579153	0.911168	0.0025756	I_PGM	I_PGM	I_PGM	0.664398	I_PGM
RS(1)PEPHDS(1)S(1)EADSAEKPTHIR			AT5G04430	27.4	N	-0.788302	0.667511	-0.920858	1.04165	0.0177692	I_PGM	I_PGM	I_PGM	0.663507	I_PGM
ILS(1)PAHKPES(0.407)S(0.407)S(0.185)GT(0.002)S(0.059)S(0.939)PS(0.001)QFSLPAK			AT1G75100	20.2	N	-0.807268	0.714906	-0.91115	1.00351	0.0147228	I_PGM	I_PGM	I_PGM	0.66317	I_PGM
ISGPHDSNDLVS(1)DGDDA			AT3G55890	35.1	N	-0.860361	0.363507	-0.752625	1.24948	0.000630712	I_PGM	I_PGM	I_PGM	0.662935	I_PGM
TNS(1)LALPR	Cell	cell.organisation	AT1G42550	31.1	Y	-0.765199	0.444213	-0.880091	1.20108	0.000830513	I_PGM	I_PGM	I_PGM	0.662253	I_PGM
GYPIWHDPNRVDPFLNENAS(1)PPNASPSIVNSK			AT1G68010	1.2	N	-1.14186	0.771187	-0.533245	0.90392	0.0141765	I_PGM	I_PGM	I_PGM	0.662115	I_PGM
TSQSIASLAMGPPS(0.755)PS(0.076)LHPS(0.076)MQPS(0.031)S(0.031)S(0.031)ALR			AT5G13020	35.1	N	-0.759527	0.59992	-0.932738	1.09234	0.010563	I_PGM	I_PGM	I_PGM	0.661419	I_PGM
MDRTEEIEES(1)PAGPSSGSAK			AT4G33625	35.2	N	-0.756177	0.461393	-0.894688	1.18947	0.00433151	I_PGM	I_PGM	I_PGM	0.66113	I_PGM
THEEASQDS(1)DEDEHQLAADVHR			AT2G39810	35.2	N	-0.758225	0.617377	-0.938046	1.07889	0.00736687	I_PGM	I_PGM	I_PGM	0.660349	I_PGM
TIEKEIS(1)DDEEEEEKK			AT5G56010	20.2	N	-1.10237	0.839564	-0.591575	0.854378	0.00615837	I_PGM	I_PGM	I_PGM	0.660129	I_PGM
AELVELLGSDS(0.998)S(0.002)			AT1G06190	35.2	N	-0.886599	0.839704	-0.84481	0.891704	0.0152001	I_PGM	I_PGM	I_PGM	0.659969	I_PGM
VMIHQPLGT(1)AGGK			AT1G66670	29.5	N	-0.77547	0.687284	-0.936315	1.0245	0.00186697	I_PGM	I_PGM	I_PGM	0.659672	I_PGM
TDSEVTSLAAS(0.024)S(0.976)PARS(1)PR			AT1G45688	35.2	N	-0.812407	0.767286	-0.91292	0.958041	0.0015459	I_PGM	I_PGM	I_PGM	0.659114	I_PGM
GSES(1)PGTEANGNAYDFTTK			AT1G17720	29.4	N	-0.742832	0.534632	-0.930476	1.13868	0.018059	I_PGM	I_PGM	I_PGM	0.659092	I_PGM
KIS(1)DGDLQDVLMAAQAAADSAER			AT1G34220	35.2	N	-0.773549	0.696975	-0.939699	1.01627	0.0106921	I_PGM	I_PGM	I_PGM	0.658532	I_PGM
KVPS(0.999)LS(0.001)S(0.004)LS(0.498)S(0.498)R			AT1G51500	34.16	N	-0.993905	0.893506	-0.727219	0.827618	0.013243	I_PGM	I_PGM	I_PGM	0.657902	I_PGM
S(0.101)S(0.115)LLHS(0.739)MPKS(0.545)T(0.475)VGT(0.025)PAYIAPEVLSR			AT1G60940	29.4	N	-0.843158	0.335751	-0.758133	1.26554	0.0101423	I_PGM	I_PGM	I_PGM	0.657487	I_PGM
T(1)AILERR	Photosynthesis	PS.lightreaction	ATCG00020	1.1	Y	-0.867283	0.856021	-0.864709	0.875971	0.00549305	I_PGM	I_PGM	I_PGM	0.656277	I_PGM
GVEFDDDLET(1)EKS(1)DGT(1)IGER	Cell	cell.organisation	AT1G42550	31.1	Y	-0.764067	0.355145	-0.845887	1.25481	0.000630712	I_PGM	I_PGM	I_PGM	0.656158	I_PGM
S(1)GQLDHQLS(0.999)NLASSKPK			AT4G22290	29.5	N	-1.16794	0.662172	-0.478399	0.984166	0.00349796	I_PGM	I_PGM	I_PGM	0.656111	I_PGM
SMS(1)DSNLNNVR			AT5G56850	35.2	N	-0.731846	0.469498	-0.919911	1.18226	0.00258676	I_PGM	I_PGM	I_PGM	0.655847	I_PGM
DGVVGS(1)EEEDEIK			AT5G27650	27.3	N	-0.88049	0.339935	-0.72045	1.261	0.00882217	I_PGM	I_PGM	I_PGM	0.655326	I_PGM
GGLDFTKDDENVNS(1)QPFMR	Photosynthesis	PS.calvin cycle	ATCG00490	1.3	Y	-0.958171	0.377638	-0.650687	1.23122	0.00252449	I_PGM	I_PGM	I_PGM	0.654908	I_PGM
S(1)PAFNALAATFESQNAR	Cell	cell.organisation	AT4G30160	31.1	Y	-0.727687	0.571118	-0.954198	1.11077	0.00754641	I_PGM	I_PGM	I_PGM	0.654606	I_PGM
ALS(1)ESTNLHPFMTK	Signalling	signalling.light	AT3G45780	30.11	Y	-0.887943	0.885446	-0.8436	0.846097	0.00608645	I_PGM	I_PGM	I_PGM	0.654449	I_PGM
AYGS(1)VRS(1)QLHELHA	Transport	transport.Major Intrinsic Proteins	AT2G39010	34.19	Y	-0.840413	0.847968	-0.891085	0.88353	0.00161583	I_PGM	I_PGM	I_PGM	0.654205	I_PGM
LQEIWDEVGES(1)DDERDK	Cell	cell.organisation	AT5G55230	31.1	Y	-0.781996	0.309835	-0.808193	1.28035	0.00454643	I_PGM	I_PGM	I_PGM	0.653275	I_PGM
LSYPT(0.003)S(0.997)PALPKPR	Signalling	signalling.calcium	AT5G03040	30.3	Y	-0.744421	0.365282	-0.868857	1.248	0.000952577	I_PGM	I_PGM	I_PGM	0.653253	I_PGM
LSELS(1)DDEDFDEQKDIEYGEAYYK			AT3G48500	35.2	N	-0.841411	0.318713	-0.752022	1.27472	0.00129287	I_PGM	I_PGM	I_PGM	0.65303	I_PGM
NPLS(1)PNSGQANLK			AT3G50370	35.2	N	-1.19452	0.835619	-0.457131	0.816028	0.0353056	I_PGM	I_PGM	I_PGM	0.65297	I_PGM
NDNS(1)DDEEIS(1)EEELEALADELAR			AT5G11270	35.2	N	-0.967339	0.932944	-0.755227	0.789622	0.013747	I_PGM	I_PGM	I_PGM	0.652626	I_PGM
SGES(1)VDDESENYLSDLGK	Cell	cell.organisation	AT1G42550	31.1	Y	-0.742495	0.36145	-0.869066	1.25011	0.0328416	I_PGM	I_PGM	I_PGM	0.652526	I_PGM
ASSGIEAHS(1)DEANISNNMSDR			AT4G02510	29.3	N	-0.737962	0.373559	-0.878334	1.24274	0.00441054	I_PGM	I_PGM	I_PGM	0.652483	I_PGM
S(1)EIEEEEEEGS(0.958)AS(0.041)AITGSR			AT4G15545	35.2	N	-1.07358	0.458843	-0.543497	1.15823	0.000737526	I_PGM	I_PGM	I_PGM	0.651798	I_PGM
FQEIPFTNES(1)L			AT4G12070	35.2	N	-0.829855	0.30809	-0.758995	1.28076	0.00595383	I_PGM	I_PGM	I_PGM	0.650778	I_PGM
AT(1)QT(1)VEDSSRSGPR	Photosynthesis	PS.lightreaction	ATCG00710	1.1	Y	-0.822212	0.856688	-0.908714	0.874238	0.00520965	I_PGM	I_PGM	I_PGM	0.650659	I_PGM
NSIEEAALGT(0.034)NS(0.966)HGDK			AT1G06230	27.3	N	-0.732225	0.355914	-0.876356	1.25267	0.00451861	I_PGM	I_PGM	I_PGM	0.649743	I_PGM
TIEKPVEDPS(1)ELPK	N-metabolism	N-metabolism.ammonia metabolism	AT5G35630	12.2	Y	-0.793358	0.297047	-0.790878	1.28719	0.00265702	I_PGM	I_PGM	I_PGM	0.649309	I_PGM
LPAEIMGEDS(1)EEEGTR			AT5G25040	34.99	N	-0.830375	0.886502	-0.900708	0.844581	0.0145047	I_PGM	I_PGM	I_PGM	0.648034	I_PGM
S(1)QEFETVAK			AT1G34320	35.2	N	-0.703964	0.462614	-0.942645	1.18399	0.00645544	I_PGM	I_PGM	I_PGM	0.648021	I_PGM
LS(0.002)S(0.995)DVS(0.003)S(0.001)SEKPILR			AT1G72410	33.99	N	-0.801218	0.293194	-0.781132	1.28915	0.00909039	I_PGM	I_PGM	I_PGM	0.647844	I_PGM
FDQIGDDDS(1)GEFEPVSDK			AT4G02510	29.3	N	-0.740792	0.745414	-0.975855	0.971232	0.0118601	I_PGM	I_PGM	I_PGM	0.64689	I_PGM
RKS(1)LS(1)DGEDNVNNTR			AT3G01490	29.4	N	-0.717572	0.345482	-0.885521	1.25761	0.0109385	I_PGM	I_PGM	I_PGM	0.645165	I_PGM
EHGNS(1)PGYYDGR	Photosynthesis	PS.calvin cycle	AT1G67090	1.3	Y	-0.767822	0.822913	-0.958069	0.902977	0.00156966	I_PGM	I_PGM	I_PGM	0.645019	I_PGM
TAGET(1)S(1)EEDGLK			AT1G01320	35.1	N	-0.834502	0.913772	-0.895639	0.816369	0.0410738	I_PGM	I_PGM	I_PGM	0.644926	I_PGM
LPRINS(1)AES(1)MELWASQQK			AT5G20280	2.1	N	-0.700827	0.405153	-0.924773	1.22045	0.00160582	I_PGM	I_PGM	I_PGM	0.644801	I_PGM
TKDELT(1)EEES(1)LSGKDYLDPPPVK	Transport	transport.Major Intrinsic Proteins	AT2G39010	34.19	Y	-0.80564	0.883447	-0.924183	0.846376	0.00245634	I_PGM	I_PGM	I_PGM	0.644715	I_PGM
GKPLS(1)PRPQGHEHSGK			AT2G16900	35.2	N	-0.795187	0.870693	-0.934057	0.858551	0.0222523	I_PGM	I_PGM	I_PGM	0.644569	I_PGM
QQFESIARPTLEIEIPS(1)PR			AT5G13560	35.1	N	-0.706182	0.659338	-0.992817	1.03966	0.0103043	I_PGM	I_PGM	I_PGM	0.644244	I_PGM
NAS(1)FRPNIQNR			AT1G70100	35.2	N	-0.966462	0.998694	-0.746883	0.714651	0.0268104	I_PGM	I_PGM	I_PGM	0.643877	I_PGM
GNDNWDAFQNLLLKDNDS(1)EPEELLR	Cell	cell.organisation	AT4G27430	31.1	Y	-1.17719	0.545333	-0.431474	1.06333	0.00146553	I_PGM	I_PGM	I_PGM	0.643738	I_PGM
NVDSLS(1)PENDSSR			AT1G21580	35.1	N	-0.79894	0.279479	-0.77677	1.29623	0.00506231	I_PGM	I_PGM	I_PGM	0.64354	I_PGM
SEEQEEGYRKPS(1)YGR			AT5G39570	35.2	N	-0.980086	1.00803	-0.729134	0.701188	0.017329	I_PGM	I_PGM	I_PGM	0.643005	I_PGM
NITPVPETEELS(1)PNRADDQAK			AT5G06440	35.2	N	-0.690521	0.433626	-0.944434	1.20133	0.0495198	I_PGM	I_PGM	I_PGM	0.642908	I_PGM
SSS(1)FLQR			AT5G25220	27.3	N	-1.24866	0.739723	-0.363653	0.87259	0.0112713	I_PGM	I_PGM	I_PGM	0.642671	I_PGM
EVKPSSPFLES(0.001)S(0.067)S(0.931)FS(0.002)GDAALR			AT4G14070	11.1	N	-1.1686	0.521079	-0.435579	1.0831	0.0407666	I_PGM	I_PGM	I_PGM	0.642308	I_PGM
LKPQS(1)PLGGTTQENEGFTDK	Signalling	signalling.calcium	AT5G03040	30.3	Y	-0.841204	0.28293	-0.734888	1.29316	0.00481926	I_PGM	I_PGM	I_PGM	0.641923	I_PGM
TAS(1)ANS(1)LVDAEEK	Signalling	signalling.receptor kinases	AT1G07650	30.2	Y	-1.01025	0.359594	-0.579767	1.23043	0.00139033	I_PGM	I_PGM	I_PGM	0.641812	I_PGM
RPHS(0.999)DADLS(0.001)ASGESGTDESK			AT3G16200	35.2	N	-0.682931	0.513881	-0.97737	1.14642	0.0238054	I_PGM	I_PGM	I_PGM	0.641723	I_PGM
S(0.177)T(0.82)VGT(0.003)PAYIAPEVLSR			AT1G60940	29.4	N	-0.712127	0.323809	-0.881161	1.26948	0.0153303	I_PGM	I_PGM	I_PGM	0.641623	I_PGM
T(0.005)AS(0.995)ANS(1)LVDAEEKTGLLD	Signalling	signalling.receptor kinases	AT1G07650	30.2	Y	-0.686568	0.408003	-0.93853	1.21709	0.00136224	I_PGM	I_PGM	I_PGM	0.640439	I_PGM
AHPYYDFENVIDS(1)DDEMDK			AT5G63870	29.4	N	-0.692793	0.374617	-0.920051	1.23823	0.00635741	I_PGM	I_PGM	I_PGM	0.640356	I_PGM
KQS(0.997)KT(0.005)S(0.999)FSVPS(1)PK	Cell	cell.organisation	AT1G42550	31.1	Y	-0.688937	0.380782	-0.925943	1.2341	0.0233452	I_PGM	I_PGM	I_PGM	0.639557	I_PGM
RLS(1)LS(1)PWR	Cell	cell.organisation	AT1G42550	31.1	Y	-0.912746	0.298972	-0.665005	1.27878	0.00101338	I_PGM	I_PGM	I_PGM	0.639154	I_PGM
VLPNQS(1)PDRVDSFDVLS(0.748)PT(0.252)IR			AT2G19810	27.3	N	-0.710877	0.299902	-0.871606	1.28258	0.0405563	I_PGM	I_PGM	I_PGM	0.638723	I_PGM
S(0.995)VT(0.005)FVTK			AT3G44310	16.5	N	-0.739735	0.838804	-0.983422	0.884353	0.0142699	I_PGM	I_PGM	I_PGM	0.636978	I_PGM
HSHHHHSSSTPSSAATPT(0.998)PT(0.002)AGAR			AT5G54430	20.2	N	-0.703277	0.298299	-0.877885	1.28286	0.0143733	I_PGM	I_PGM	I_PGM	0.636429	I_PGM
T(1)MKFLDNFHVQTK	Signalling	signalling.calcium	AT1G53210	30.3	Y	-0.690103	0.717815	-1.01588	0.988171	0.00292793	I_PGM	I_PGM	I_PGM	0.634981	I_PGM
SDEAAPSQDSAKPDVAASSSTQQPSEEDLGWDEIEDMS(0.061)S(0.939)IDGK			AT1G03350	35.1	N	-0.668029	0.418466	-0.958612	1.20817	0.00547619	I_PGM	I_PGM	I_PGM	0.634371	I_PGM
DGQIEETVDTAPAS(0.005)LGS(0.983)PS(0.012)R			AT5G67220	12.4	N	-1.08318	0.381087	-0.496013	1.19811	0.00111653	I_PGM	I_PGM	I_PGM	0.63322	I_PGM
IISQLEPEVLS(1)PIKPADDQLSLSDLDMVK			AT4G29810	29.4	N	-0.877135	1.04016	-0.834975	0.671945	0.0207403	I_PGM	I_PGM	I_PGM	0.632162	I_PGM
VVGTQAPVQLGS(1)LR			AT5G28840	21.2	N	-0.750774	0.243854	-0.80682	1.31374	0.00153022	I_PGM	I_PGM	I_PGM	0.632127	I_PGM
NSEDSGVTVDGS(1)PSAK	Glycolysis	glycolysis.cytosolic branch	AT1G07110	4.1	Y	-0.977413	0.307437	-0.593913	1.26389	0.0157996	I_PGM	I_PGM	I_PGM	0.631992	I_PGM
SDAALLNLEEGS(0.002)S(0.998)PIPNPSTAAEDSR	Cell	cell.organisation	AT5G10470	31.1	Y	-0.707909	0.824489	-1.01021	0.893626	0.00216612	I_PGM	I_PGM	I_PGM	0.630371	I_PGM
KPHTSTADLLTWSEVPPPDS(0.971)PS(0.017)S(0.005)AS(0.007)R			AT1G78150	35.2	N	-0.795696	0.24265	-0.761518	1.31456	0.00275775	I_PGM	I_PGM	I_PGM	0.630213	I_PGM
YEQGS(0.992)S(0.008)DGGNKFDGLNLYVK			AT2G23350	27.1	N	-0.654521	0.44998	-0.981289	1.18583	0.000800747	I_PGM	I_PGM	I_PGM	0.630201	I_PGM
SGEMTDSSLLSIS(1)PPS(1)AR	Major CHO metabolism	major CHO metabolism.degradation	AT3G23920	2.2	Y	-0.755489	0.236714	-0.798591	1.31737	0.00279134	I_PGM	I_PGM	I_PGM	0.629287	I_PGM
RPESGLGS(1)GYGGR			AT5G39570	35.2	N	-0.849794	0.250134	-0.709003	1.30866	0.0338221	I_PGM	I_PGM	I_PGM	0.628937	I_PGM
NLGLGS(1)DDEDDVEDDEGGGINGGDVKPVTGEER			AT3G18390	33.99	N	-0.944222	1.10124	-0.74311	0.586093	0.0300928	I_PGM	I_PGM	I_PGM	0.628288	I_PGM
DVPSPYGS(0.949)T(0.04)S(0.009)S(0.002)APVMR			AT4G05150	35.1	N	-0.645447	0.536546	-1.0155	1.1244	0.00102066	I_PGM	I_PGM	I_PGM	0.627153	I_PGM
DNPGLDDDDDS(1)AELESGTFK			AT1G52380	30.5	N	-1.22843	0.976758	-0.376766	0.628443	0.0242873	I_PGM	I_PGM	I_PGM	0.626216	I_PGM
S(0.004)S(0.004)S(0.992)LDLGVDPPSSR			AT2G20190	31.2	N	-0.816309	0.235724	-0.736726	1.31731	0.0127569	I_PGM	I_PGM	I_PGM	0.626024	I_PGM
VGS(1)NVQLK			AT5G19220	2.1	N	-0.668422	0.30261	-0.911336	1.27715	0.00397653	I_PGM	I_PGM	I_PGM	0.625592	I_PGM
DVDDEKYWS(1)E			AT4G10750	35.1	N	-0.756058	0.22654	-0.7928	1.32232	0.00490343	I_PGM	I_PGM	I_PGM	0.62511	I_PGM
KIDKLEGTS(0.031)S(0.964)PS(0.004)HFTSLR			AT4G30510	34.99	N	-0.846577	0.238163	-0.706116	1.31453	0.0039786	I_PGM	I_PGM	I_PGM	0.62431	I_PGM
LNLS(1)FQNRR	Signalling	signalling.calcium	AT3G50770	30.3	Y	-0.67703	0.263399	-0.885592	1.29922	0.00047558	I_PGM	I_PGM	I_PGM	0.624131	I_PGM
SFGT(0.998)RS(0.009)GT(0.993)KFLPSSD			AT5G23060	35.2	N	-0.903699	1.11302	-0.783855	0.574535	0.00334106	I_PGM	I_PGM	I_PGM	0.624008	I_PGM
ASSDKQT(0.793)S(0.207)PKPPPS(0.983)PS(0.017)PLR			AT3G46440	10.1	N	-0.871526	1.10959	-0.819358	0.581291	0.0175097	I_PGM	I_PGM	I_PGM	0.621733	I_PGM
LSGGDHIHAGT(1)VVGK	Photosynthesis	PS.calvin cycle	ATCG00490	1.3	Y	-0.632634	0.54356	-1.02792	1.117	0.0367094	I_PGM	I_PGM	I_PGM	0.621468	I_PGM
NNPLFGFGS(1)PR			AT4G29190	27.3	N	-1.02729	0.296594	-0.526216	1.25691	0.00830468	I_PGM	I_PGM	I_PGM	0.619236	I_PGM
VT(0.329)T(0.329)PS(0.114)EEDS(0.229)NNGLPVQQPGT(1)PNQR			AT1G52200	35.1	N	-0.63067	0.605356	-1.04458	1.06989	0.0268521	I_PGM	I_PGM	I_PGM	0.619072	I_PGM
EDRGS(1)GDEEKIPAYR			AT2G42190	27.3	N	-0.785592	1.05742	-0.91942	0.647592	0.02987	I_PGM	I_PGM	I_PGM	0.618049	I_PGM
DKLSEITQAIDDDDT(1)DDES(1)VVPTSGELK			AT2G34970	29.2	N	-0.642813	0.323979	-0.943081	1.26191	0.0476968	I_PGM	I_PGM	I_PGM	0.617595	I_PGM
EEEEVS(1)PAAEASAEEAKPK	Cell	cell.organisation	AT3G57410	31.1	Y	-1.02784	0.290666	-0.52229	1.25947	0.0164567	I_PGM	I_PGM	I_PGM	0.617023	I_PGM
T(0.908)REES(0.827)DS(0.245)DS(0.02)EPQLGLR			AT2G19710	35.2	N	-1.10088	1.08508	-0.544618	0.560416	0.0142935	I_PGM	I_PGM	I_PGM	0.616107	I_PGM
PAFRPDSGGGGHVQGERPNPGYGS(0.998)ES(0.002)GYGR			AT5G39570	35.2	N	-0.625403	0.401515	-0.988645	1.21253	0.012524	I_PGM	I_PGM	I_PGM	0.615356	I_PGM
NEESVLLFPELILS(1)PQERPPS(1)R			AT2G20960	35.1	N	-0.624492	0.644859	-1.05755	1.03718	0.00884585	I_PGM	I_PGM	I_PGM	0.614722	I_PGM
SVS(1)SPFMNTASK	N-metabolism	N-metabolism.nitrate metabolism	AT1G77760	12.1	Y	-0.743964	1.02697	-0.963635	0.680627	0.0016557	I_PGM	I_PGM	I_PGM	0.614638	I_PGM
SFGSNADLS(1)PPGR			AT1G31870	35.2	N	-0.734129	0.200331	-0.800446	1.33424	0.0232945	I_PGM	I_PGM	I_PGM	0.613814	I_PGM
SYS(1)GSLYR			AT5G14720	29.4	N	-0.651431	0.252458	-0.903308	1.30228	0.0371157	I_PGM	I_PGM	I_PGM	0.613486	I_PGM
NTLVS(1)GGVR			AT1G79570	29.4	N	-0.979063	0.252662	-0.56248	1.28888	0.0383716	I_PGM	I_PGM	I_PGM	0.61122	I_PGM
LAGQEFGT(0.975)T(0.021)T(0.004)GRPR			AT3G57610	23.1	N	-0.821024	0.203406	-0.714377	1.33199	0.0158328	I_PGM	I_PGM	I_PGM	0.610831	I_PGM
STIS(1)VLS(1)ER	Signalling	signalling.calcium	AT5G03040	30.3	Y	-0.652508	0.22097	-0.887021	1.31856	0.0182204	I_PGM	I_PGM	I_PGM	0.609941	I_PGM
AAAVAALSQVLVAENKKS(1)PDT(0.117)S(0.853)PT(0.03)R	Cell	cell.organisation	AT2G41740	31.1	Y	-0.655302	0.870085	-1.05356	0.838776	0.0325659	I_PGM	I_PGM	I_PGM	0.60994	I_PGM
TSIQIREPNDEGS(0.077)S(0.923)			AT2G20280	27.3	N	-1.36905	0.666394	-0.114922	0.817573	0.0108341	I_PGM	I_PGM	I_PGM	0.609427	I_PGM
VEGTLPSYMQAS(0.007)DGRS(0.993)PR	Signalling	signalling.receptor kinases	AT1G51805	30.2	Y	-0.827025	0.201046	-0.706737	1.33272	0.00157601	I_PGM	I_PGM	I_PGM	0.609082	I_PGM
TSFTLEEDPHAS(1)PLS(1)PK			AT3G17650	34.13	N	-0.693774	0.983019	-1.01368	0.724434	0.0190084	I_PGM	I_PGM	I_PGM	0.608874	I_PGM
VPVPPHLVDVS(1)DDEDVQNLQESLGEAR			AT5G63220	35.2	N	-0.641317	0.83069	-1.06441	0.875039	0.00990193	I_PGM	I_PGM	I_PGM	0.608808	I_PGM
ALS(1)TSKPDPVVEDQA			AT2G41840	29.2	N	-0.878777	0.211868	-0.656616	1.32352	0.00521964	I_PGM	I_PGM	I_PGM	0.608324	I_PGM
SSGEMS(1)DGDVPGGR	Signalling	signalling.light	AT3G45780	30.11	Y	-0.720987	0.186864	-0.805929	1.34005	0.00563879	I_PGM	I_PGM	I_PGM	0.607438	I_PGM
SAS(0.99)T(0.01)PLLNSLVHVS(0.216)S(0.784)PR			AT5G20190	35.2	N	-0.753607	0.187629	-0.774533	1.34051	0.00719284	I_PGM	I_PGM	I_PGM	0.607115	I_PGM
ESSTEEVKPSASIATEEVS(1)EEPNTSEPQVTK			AT4G31880	35.2	N	-0.601553	0.572863	-1.06026	1.08895	0.0030873	I_PGM	I_PGM	I_PGM	0.60596	I_PGM
LVKT(1)VT(0.044)ET(0.956)IDEISDGRK	Photosynthesis	PS.lightreaction	AT1G68830	1.1	Y	-0.599425	0.506704	-1.04443	1.13715	0.0411219	I_PGM	I_PGM	I_PGM	0.605142	I_PGM
KPVLS(1)NNNDASTLK			AT5G47430	27.3	N	-0.781205	0.179105	-0.742113	1.34421	0.0293609	I_PGM	I_PGM	I_PGM	0.601292	I_PGM
AGIVTEPWSVAENGNPSITAKGS(0.82)S(0.18)R			AT2G38170	34.21	N	-0.604812	0.338457	-0.981312	1.24767	0.00640163	I_PGM	I_PGM	I_PGM	0.600765	I_PGM
TNSIENSGSDQPS(0.003)S(0.994)PS(0.003)VLQT(0.083)QS(0.917)PR			AT3G49800	35.1	N	-1.35328	0.537606	-0.115104	0.930782	0.0119645	I_PGM	I_PGM	I_PGM	0.60004	I_PGM
GDIIS(1)DIS(0.955)T(0.043)HGES(0.001)T(0.001)KPR			AT5G20280	2.1	N	-0.783458	0.175607	-0.737856	1.34571	0.00928546	I_PGM	I_PGM	I_PGM	0.599233	I_PGM
TNSIENSGSDQPS(0.012)S(0.988)PSVLQT(0.003)QS(0.997)PR			AT3G49800	35.1	N	-1.33417	0.488647	-0.135693	0.98122	0.0482066	I_PGM	I_PGM	I_PGM	0.597349	I_PGM
VSDLLGDDDS(0.997)PS(0.003)RGGR	Cell	cell.organisation	AT1G04780	31.1	Y	-1.03519	0.240527	-0.484373	1.27903	0.00490561	I_PGM	I_PGM	I_PGM	0.59577	I_PGM
GSES(1)PGVDGNTNALDYTTK			AT1G51690	29.4	N	-0.601331	0.284889	-0.961416	1.27786	0.0099474	I_PGM	I_PGM	I_PGM	0.594093	I_PGM
GS(1)PNNYFR			AT3G02180	33.99	N	-0.60565	0.855089	-1.09191	0.842468	0.0494118	I_PGM	I_PGM	I_PGM	0.593714	I_PGM
S(1)YTNLLDLASGNFPVMGR			AT1G06410	3.2	N	-0.628705	0.956227	-1.06839	0.740873	0.00979785	I_PGM	I_PGM	I_PGM	0.593592	I_PGM
ATGAFILTAS(1)HNPGGPTEDFGIK	Glycolysis	glycolysis.cytosolic branch	AT1G23190	4.1	Y	-0.584306	0.698875	-1.09738	0.982811	0.0013123	I_PGM	I_PGM	I_PGM	0.593446	I_PGM
VVFS(0.001)DRVS(0.999)S(1)GESR			AT1G01540	29.4	N	-0.822629	0.170822	-0.694311	1.34612	0.0253364	I_PGM	I_PGM	I_PGM	0.593209	I_PGM
DQAVDGLS(0.939)S(0.061)DLNGIR			AT3G63460	35.1	N	-0.580752	0.385475	-1.01929	1.21457	0.0117658	I_PGM	I_PGM	I_PGM	0.590471	I_PGM
KPEDQNISGFMSAGS(1)PVLNR			AT4G17330	35.1	N	-0.577721	0.402834	-1.02805	1.20294	0.0032104	I_PGM	I_PGM	I_PGM	0.589607	I_PGM
TSVSTS(0.003)T(0.048)S(0.829)S(0.12)GGLDS(0.001)LPR	Cell	cell.organisation	AT2G35630	31.1	Y	-0.614273	0.161233	-0.890183	1.34322	0.020906	I_PGM	I_PGM	I_PGM	0.586337	I_PGM
VIDSEINSALQSDNIDS(1)DEEMTPGSFPFR			AT2G39795	35.1	N	-1.09943	0.242578	-0.397807	1.25466	0.00590303	I_PGM	I_PGM	I_PGM	0.583971	I_PGM
SFYGGS(1)PGR			AT3G25690	35.1	N	-0.564924	0.718792	-1.11433	0.960458	0.0264846	I_PGM	I_PGM	I_PGM	0.582959	I_PGM
SAADQQRETESQQAGEDLLES(1)PLLQEEK	Transport	transport.p- and v-ATPases	AT4G39080	34.1	Y	-0.57441	0.3226	-0.999768	1.25158	0.0130257	I_PGM	I_PGM	I_PGM	0.582169	I_PGM
LAAPS(0.48)S(0.52)PFDDDS(1)DDVDEQPLVR			AT4G11740	31.4	N	-0.55888	0.435024	-1.05403	1.17789	0.0468056	I_PGM	I_PGM	I_PGM	0.579129	I_PGM
SRDS(1)DDDDYHDR			AT1G30470	15.2	N	-0.585669	0.965506	-1.09894	0.719107	0.0213885	I_PGM	I_PGM	I_PGM	0.579024	I_PGM
GKPLEQAPLAS(0.007)S(0.069)S(0.746)S(0.176)APS(0.002)LAAAASNATSTATEAPSVK			AT2G40730	29.4	N	-0.585974	0.217746	-0.943145	1.31137	0.0220196	I_PGM	I_PGM	I_PGM	0.578878	I_PGM
S(0.164)T(0.836)VGTPAYIAPEILLR			AT3G50500	29.4	N	-0.581424	0.215622	-0.945937	1.31174	0.0134247	I_PGM	I_PGM	I_PGM	0.576137	I_PGM
LGAGLVQS(1)PLDR			AT5G53420	35.2	N	-1.46104	0.601737	0.170753	0.688554	0.0103344	I_PGM	I_PGM	I_PGM	0.575187	I_PGM
NVS(1)GALQSDGRPVATR			AT4G14350	29.4	N	-0.549637	0.505597	-1.08281	1.12685	0.0397301	I_PGM	I_PGM	I_PGM	0.57514	I_PGM
S(1)ADNISSFTSTDDK			AT5G53620	35.2	N	-0.818431	0.139748	-0.680545	1.35923	0.00104981	I_PGM	I_PGM	I_PGM	0.574532	I_PGM
SVS(1)TPFMNTTAK	N-metabolism	N-metabolism.nitrate metabolism	AT1G37130	12.1	Y	-0.542744	0.720371	-1.13062	0.952992	0.00115612	I_PGM	I_PGM	I_PGM	0.571123	I_PGM
NVVEPIS(1)PMS(1)AR			AT2G41900	27.3	N	-0.76313	0.121022	-0.727001	1.36911	0.00562631	I_PGM	I_PGM	I_PGM	0.566737	I_PGM
SGDS(1)GGENLMDSDK			AT1G11360	20.2	N	-0.541531	0.417837	-1.06165	1.18535	0.00304974	I_PGM	I_PGM	I_PGM	0.566375	I_PGM
S(1)DEISDPEQQIK			AT4G37300	35.2	N	-0.543627	0.315059	-1.0213	1.24986	0.0095613	I_PGM	I_PGM	I_PGM	0.561271	I_PGM
HSYS(1)ENDLLK			AT5G52580	30.5	N	-0.741614	0.109423	-0.74178	1.37397	0.00924005	I_PGM	I_PGM	I_PGM	0.560049	I_PGM
AIS(1)LPS(0.081)S(0.919)PQNYR			AT3G58640	29.4	N	-1.21082	0.233616	-0.219167	1.19637	0.0146643	I_PGM	I_PGM	I_PGM	0.558298	I_PGM
S(1)QGQDLGPVTR			AT5G04990	35.1	N	-0.866179	0.122275	-0.617515	1.36142	0.013872	I_PGM	I_PGM	I_PGM	0.557381	I_PGM
DES(1)DGGDGET(0.004)ES(0.995)QRLDEEEQT(0.001)VTK	Cell	cell.organisation	AT1G42550	31.1	Y	-0.655302	0.0991275	-0.818746	1.37492	0.00953988	I_PGM	I_PGM	I_PGM	0.556789	I_PGM
ETSSVAEASS(0.999)PTESQATR			AT1G75190	35.2	N	-0.514355	0.745873	-1.15314	0.92162	0.00943352	I_PGM	I_PGM	I_PGM	0.554971	I_PGM
TRDS(1)DDDEVHDR			AT3G45190	26.13	N	-0.521048	0.458191	-1.09031	1.15317	0.040075	I_PGM	I_PGM	I_PGM	0.553031	I_PGM
GNS(0.998)S(0.002)NDHELGILR			AT5G47910	20.1	N	-0.660521	0.0897223	-0.808391	1.37919	0.0234549	I_PGM	I_PGM	I_PGM	0.550056	I_PGM
VSS(1)FEALQPATR			AT1G74910	2.1	N	-0.581719	0.0827475	-0.875296	1.37427	0.00265702	I_PGM	I_PGM	I_PGM	0.547085	I_PGM
SHS(1)VSGDLHGVQPDPIAADILR			AT2G38280	23.2	N	-0.500276	0.67448	-1.15472	0.980519	0.0026588	I_PGM	I_PGM	I_PGM	0.545407	I_PGM
TGIWEYGDIQS(1)DDEDNVPVRKPGR			AT5G61780	27.3	N	-0.512716	0.429623	-1.08741	1.17051	0.00489582	I_PGM	I_PGM	I_PGM	0.54506	I_PGM
S(0.318)RS(0.318)S(0.363)PENGQVES(1)PGS(1)IGR			AT4G25500	27.1	N	-1.08509	0.151419	-0.358933	1.2926	0.0316688	I_PGM	I_PGM	I_PGM	0.544363	I_PGM
SLS(1)INEFLKPADGK			AT5G47210	27.4	N	-0.525184	0.179951	-0.974599	1.31983	0.00269526	I_PGM	I_PGM	I_PGM	0.537499	I_PGM
TQEES(1)DAET(0.989)PT(0.011)GLK			AT4G29440	35.2	N	-1.15466	0.152392	-0.254269	1.25654	0.0362387	I_PGM	I_PGM	I_PGM	0.534366	I_PGM
[truncated: 2,216 more rows]

## Sheet: PhoClusters_SWEET
											Clusters of phosphopeptides with non-zero patterns
											(Kruskal-Wallis test; α = 5%)
[truncated: 3,332 more rows]

## Sheet: PhoClusters_SglGT_Overview
Single genotype clusters
[truncated: 38 more rows]

## Sheet: Clustering_OverAllGT
						Single GT (hierarchical)			WT				PGM				SWEET				Euclidean distances			Euclidean	All GT (hierarchical)			number of	All GT (k-means)			number of	All GT (hierarchical)			number of	Weghted cluster differences			Cluster	Euclidean	Euclidean	Genotype					number of	All GT (hierarchical)
[truncated: 3,332 more rows]
[truncated: 2 more columns]

[truncated: 1 more sheets: PhoClusters_AllGT_Overview]
