# Supplementary material for: Regulatory Modules of Metabolites and Protein Phosphorylation in Arabidopsis Genotypes With Altered Sucrose Allocation
Source: Front Plant Sci. 2022 May 19;13:891405. doi: 10.3389/fpls.2022.891405 (PMC9161306; doi:10.3389/fpls.2022.891405)
Supplement: Supplementary file 8 [file Table_8.XLSX]

## Sheet: ST8A_ConcIndex_maxOverBC
					maximum over bin
	Metabolite	Type	Subtype	Bin	IC (av. GT)	IC (WT)	IC (PGM)	IC (SWEET)
1	Docosanoic_acid	Fatty acid	Saturated fatty acid	34.7	14	16.5	13.75	11.75
2	Docosanoic_acid	Fatty acid	Saturated fatty acid	34.19	13.9167	14.5	14.75	12.5
3	Nicotinic_acid	Organic acid	Pyridinecarboxylic acid	34.15	13.875	15	12.75	~
4	Putrescine	Polyamine	Diamine	34.19	13.75	15	13.25	13
5	Putrescine	Polyamine	Diamine	1.1	13.75	15.25	13.5	12.5
6	Nicotinic_acid	Organic acid	Pyridinecarboxylic acid	34.7	13.6667	16	13.75	11.25
7	Fumaric_acid	Organic acid	Dicarboxylic acid	34.19	13.6667	14.25	15.25	11.5
8	Docosanoic_acid	Fatty acid	Saturated fatty acid	10.5	13.5833	13.25	14.75	12.75
9	Nicotinic_acid	Organic acid	Pyridinecarboxylic acid	34.19	13.5	14.5	14.5	11.5
10	Putrescine	Polyamine	Diamine	31.1	13.4167	14.25	13.5	12.5
11	Docosanoic_acid	Fatty acid	Saturated fatty acid	30.3	13	13.75	14	11.25
12	Putrescine	Polyamine	Diamine	30.11	13	14	13.25	11.75
13	myo-Inositol	Sugar alcohol	Cyclic polyol	34.19	13	12.25	13.75	~
14	Nicotinic_acid	Organic acid	Pyridinecarboxylic acid	30.3	13	13.75	13.75	11.5
15	Putrescine	Polyamine	Diamine	12.1	12.8333	13.5	12.75	12.25
16	Fumaric_acid	Organic acid	Dicarboxylic acid	1.1	12.8333	13.5	13.5	11.5
17	Docosanoic_acid	Fatty acid	Saturated fatty acid	4.1	12.75	13.75	13.25	11.25
18	Ornithine	Amino acid	Non-proteinogenic	34.19	12.75	14.25	11.25	~
19	Fumaric_acid	Organic acid	Dicarboxylic acid	30.11	12.6667	13.25	13	11.75
20	Ornithine	Amino acid	Non-proteinogenic	31.1	12.625	14.75	10.5	~
21	Proline	Amino acid	Proteinogenic	34.19	12.625	11.25	14	~
22	Fumaric_acid	Organic acid	Dicarboxylic acid	12.1	12.5833	13	13.5	11.25
23	Nicotinic_acid	Organic acid	Pyridinecarboxylic acid	10.5	12.5	13.25	14	10.25
24	Aspartic_acid	Amino acid	Proteinogenic	34.7	12.5	13	10.75	13.75
25	Valine	Amino acid	Proteinogenic	34.15	12.5	15.25	9.75	~
26	Leucine	Amino acid	Proteinogenic	12.2	12.5	12.5	~	~
27	Fumaric_acid	Organic acid	Dicarboxylic acid	31.1	12.4167	13	12.75	11.5
28	Proline	Amino acid	Proteinogenic	34.7	12.375	11.75	13	~
29	Valine	Amino acid	Proteinogenic	34.7	12.3333	15.25	11	10.75
30	Proline	Amino acid	Proteinogenic	10.5	12.25	11	13.5	~
31	Isoleucine	Amino acid	Proteinogenic	34.15	12.25	15	9.5	~
32	Nicotinic_acid	Organic acid	Pyridinecarboxylic acid	4.1	12.25	13.75	13	10
33	Ornithine	Amino acid	Non-proteinogenic	30.11	12.25	13.25	11.25	~
34	Proline	Amino acid	Proteinogenic	34.15	12.25	11.5	13	~
35	myo-Inositol	Sugar alcohol	Cyclic polyol	30.3	12.25	12.5	12	~
36	Putrescine	Polyamine	Diamine	1.3	12.25	12.75	12.75	11.25
37	myo-Inositol	Sugar alcohol	Cyclic polyol	34.7	12.25	12.25	12.25	~
38	Isoleucine	Amino acid	Proteinogenic	34.7	12.1667	15.25	10.5	10.75
39	myo-Inositol	Sugar alcohol	Cyclic polyol	4.1	12.125	12.5	11.75	~
40	Ornithine	Amino acid	Non-proteinogenic	12.1	12.125	13.75	10.5	~
41	myo-Inositol	Sugar alcohol	Cyclic polyol	10.5	12.125	12.5	11.75	~
42	Proline	Amino acid	Proteinogenic	30.3	12.125	11.25	13	~
43	Arginine	Amino acid	Proteinogenic	34.19	12.0833	14	11	11.25
44	Valine	Amino acid	Proteinogenic	34.19	12.0833	14.75	11	10.5
45	Arginine	Amino acid	Proteinogenic	1.1	12.0833	14	11	11.25
46	Tyrosine	Amino acid	Proteinogenic	12.2	12	12	~	~
47	Ornithine	Amino acid	Non-proteinogenic	30.2	12	13	11	~
48	Fumaric_acid	Organic acid	Dicarboxylic acid	1.3	11.9167	11.5	13.25	11
49	Isoleucine	Amino acid	Proteinogenic	34.19	11.9167	14.5	10.75	10.5
50	Valine	Amino acid	Proteinogenic	10.5	11.9167	14.25	11	10.5
51	Isoleucine	Amino acid	Proteinogenic	10.5	11.8333	14.25	10.75	10.5
52	Docosanoic_acid	Fatty acid	Saturated fatty acid	34.15	11.8333	15	13.25	7.25
53	Tyrosine	Amino acid	Proteinogenic	10.5	11.75	13.5	10	~
54	Beta-alanine	Amino acid	Non-proteinogenic	34.15	11.75	14	9.5	~
55	Docosanoic_acid	Fatty acid	Saturated fatty acid	12.2	11.75	12.5	11	~
56	Malic_acid	Organic acid	Dicarboxylic acid	34.15	11.75	13.25	10.25	~
57	Valine	Amino acid	Proteinogenic	4.1	11.6667	14	10.5	10.5
58	Arginine	Amino acid	Proteinogenic	31.1	11.6667	13	10.75	11.25
59	Valine	Amino acid	Proteinogenic	30.3	11.6667	13.75	10.75	10.5
60	Putrescine	Polyamine	Diamine	30.2	11.6667	12.5	13	9.5
61	Aspartic_acid	Amino acid	Proteinogenic	10.5	11.6667	12	11.75	11.25
62	Nicotinic_acid	Organic acid	Pyridinecarboxylic acid	12.2	11.625	12.5	10.75	~
63	Tyrosine	Amino acid	Proteinogenic	34.19	11.625	13.5	9.75	~
64	Beta-alanine	Amino acid	Non-proteinogenic	34.19	11.625	13	10.25	~
65	Hexadecanoic_acid	Fatty acid	Saturated fatty acid	34.19	11.625	~	9	14.25
66	Proline	Amino acid	Proteinogenic	4.1	11.625	11	12.25	~
67	myo-Inositol	Sugar alcohol	Cyclic polyol	34.15	11.625	12.25	11	~
68	Docosanoic_acid	Fatty acid	Saturated fatty acid	34.5	11.5833	11	13.75	10
69	Ornithine	Amino acid	Non-proteinogenic	2.2	11.5	11.5	~	~
70	Tyrosine	Amino acid	Proteinogenic	4.1	11.5	13.5	9.5	~
71	Leucine	Amino acid	Proteinogenic	34.7	11.5	13.75	9.25	~
72	Alanine	Amino acid	Proteinogenic	33.1	11.5	11.5	~	~
73	Isoleucine	Amino acid	Proteinogenic	30.3	11.5	13.75	10.25	10.5
74	Isoleucine	Amino acid	Proteinogenic	4.1	11.5	14	10	10.5
75	Beta-alanine	Amino acid	Non-proteinogenic	30.3	11.5	12.75	10.25	~
76	Octadecanoic_acid	Fatty acid	Saturated fatty acid	34.19	11.5	~	10.25	12.75
77	Docosanoic_acid	Fatty acid	Saturated fatty acid	33.1	11.4167	12.5	10.75	11
78	Aspartic_acid	Amino acid	Proteinogenic	34.19	11.4167	12.25	11	11
79	Tyrosine	Amino acid	Proteinogenic	30.3	11.375	13.5	9.25	~
80	Tyrosine	Amino acid	Proteinogenic	34.7	11.375	13.5	9.25	~
81	Hexadecanoic_acid	Fatty acid	Saturated fatty acid	31.1	11.375	~	9.25	13.5
82	Malic_acid	Organic acid	Dicarboxylic acid	34.7	11.3333	13.5	10	10.5
83	Glucose	Sugar	Monosaccharide	12.2	11.25	11.25	~	~
84	Alanine	Amino acid	Proteinogenic	34.19	11.25	12.75	9.75	~
85	Tyrosine	Amino acid	Proteinogenic	34.15	11.25	13.25	9.25	~
86	Glutamic_acid	Amino acid	Proteinogenic	34.7	11.25	11.25	~	~
87	Ornithine	Amino acid	Non-proteinogenic	1.3	11.25	12	10.5	~
88	Tetradecanoic_acid	Fatty acid	Saturated fatty acid	1.3	11.25	~	~	11.25
89	Alanine	Amino acid	Proteinogenic	34.7	11.25	14	8.5	~
90	Leucine	Amino acid	Proteinogenic	10.5	11.25	13	9.5	~
91	Arginine	Amino acid	Proteinogenic	12.1	11.25	13	10.5	10.25
92	Leucine	Amino acid	Proteinogenic	4.1	11.125	13	9.25	~
93	Leucine	Amino acid	Proteinogenic	30.3	11.125	13	9.25	~
94	Leucine	Amino acid	Proteinogenic	34.19	11.125	13	9.25	~
95	Beta-alanine	Amino acid	Non-proteinogenic	4.1	11.125	12.5	9.75	~
96	Nicotinic_acid	Organic acid	Pyridinecarboxylic acid	33.1	11.0833	12.5	10.75	10
97	Nicotinic_acid	Organic acid	Pyridinecarboxylic acid	34.5	11.0833	11	13.25	9
98	Ornithine	Amino acid	Non-proteinogenic	1.1	11.0833	14.5	11.5	7.25
99	Alanine	Amino acid	Proteinogenic	34.15	11	13	9	~
100	Fumaric_acid	Organic acid	Dicarboxylic acid	30.2	11	10.75	12.25	10
101	Malic_acid	Organic acid	Dicarboxylic acid	34.19	11	13.25	10	9.75
102	Hexadecanoic_acid	Fatty acid	Saturated fatty acid	1.1	11	~	8	14
103	Glutamic_acid	Amino acid	Proteinogenic	4.1	11	11	~	~
104	Arginine	Amino acid	Proteinogenic	30.11	11	13	10.75	9.25
105	Leucine	Amino acid	Proteinogenic	34.15	11	13.75	8.25	~
106	Glutamic_acid	Amino acid	Proteinogenic	34.19	11	11	~	~
107	Glutamic_acid	Amino acid	Proteinogenic	34.15	11	11	~	~
108	Glutamic_acid	Amino acid	Proteinogenic	33.1	11	11	~	~
109	Glutamic_acid	Amino acid	Proteinogenic	30.3	11	11	~	~
110	Octadecanoic_acid	Fatty acid	Saturated fatty acid	31.1	11	~	10.25	11.75
111	Proline	Amino acid	Proteinogenic	34.5	11	9.25	12.75	~
112	Glutamic_acid	Amino acid	Proteinogenic	10.5	11	11	~	~
113	Alanine	Amino acid	Proteinogenic	12.2	11	11	~	~
114	Beta-alanine	Amino acid	Non-proteinogenic	34.7	10.9167	15.5	10	7.25
115	Docosanoic_acid	Fatty acid	Saturated fatty acid	30.2	10.9167	10	10.75	12
116	Malic_acid	Organic acid	Dicarboxylic acid	30.3	10.9167	13	10.25	9.5
117	Octadecanoic_acid	Fatty acid	Saturated fatty acid	1.1	10.875	~	9.25	12.5
118	myo-Inositol	Sugar alcohol	Cyclic polyol	34.5	10.875	10	11.75	~
119	myo-Inositol	Sugar alcohol	Cyclic polyol	33.1	10.875	12.25	9.5	~
120	Proline	Amino acid	Proteinogenic	33.1	10.875	11	10.75	~
121	Ornithine	Amino acid	Non-proteinogenic	30.3	10.875	11.25	10.5	~
122	Aspartic_acid	Amino acid	Proteinogenic	30.3	10.8333	11.75	10.75	10
123	Malic_acid	Organic acid	Dicarboxylic acid	10.5	10.8333	13.25	10	9.25
124	myo-Inositol	Sugar alcohol	Cyclic polyol	12.2	10.75	11.5	10	~
125	Hexadecanoic_acid	Fatty acid	Saturated fatty acid	12.1	10.75	~	8.5	13
126	Glucose	Sugar	Monosaccharide	33.1	10.75	10.75	~	~
127	Beta-alanine	Amino acid	Non-proteinogenic	34.5	10.75	11.5	10	~
128	Glycine	Amino acid	Proteinogenic	1.1	10.75	~	10.75	~
129	Alanine	Amino acid	Proteinogenic	30.3	10.625	12.5	8.75	~
130	Arginine	Amino acid	Proteinogenic	1.3	10.5833	11.5	10.5	9.75
131	Aspartic_acid	Amino acid	Proteinogenic	4.1	10.5833	11.75	10.25	9.75
132	Valine	Amino acid	Proteinogenic	33.1	10.5833	12.5	8.75	10.5
133	Glucose	Sugar	Monosaccharide	4.1	10.5	10.5	~	~
134	Valine	Amino acid	Proteinogenic	34.5	10.5	11.25	11	9.25
135	Malic_acid	Organic acid	Dicarboxylic acid	12.2	10.5	11.5	9.5	~
136	Aspartic_acid	Amino acid	Proteinogenic	30.2	10.4167	10.25	9.75	11.25
137	Arginine	Amino acid	Proteinogenic	30.2	10.4167	11.5	10.75	9
138	Isoleucine	Amino acid	Proteinogenic	33.1	10.4167	12.5	8.25	10.5
139	Octadecanoic_acid	Fatty acid	Saturated fatty acid	12.1	10.375	~	9.25	11.5
140	Phenylalanine	Amino acid	Proteinogenic	34.19	10.375	10.5	10.25	~
141	Malic_acid	Organic acid	Dicarboxylic acid	4.1	10.3333	13	10	8
142	Isoleucine	Amino acid	Proteinogenic	34.5	10.3333	11.25	10.5	9.25
143	Leucine	Amino acid	Proteinogenic	33.1	10.25	12.5	8	~
144	Leucine	Amino acid	Proteinogenic	30.11	10.25	10.25	~	~
145	Tryptophan	Amino acid	Proteinogenic	30.3	10.25	10.25	~	~
146	Tryptophan	Amino acid	Proteinogenic	33.1	10.25	10.25	~	~
147	Tryptophan	Amino acid	Proteinogenic	10.5	10.25	10.25	~	~
148	Putrescine	Polyamine	Diamine	30.3	10.25	9	13.25	8.5
149	Tyrosine	Amino acid	Proteinogenic	34.5	10.25	10.75	9.75	~
150	Glycerol-3-phosphate	Ester	Phosphoric ester	34.19	10.25	10	10.5	~
151	Alanine	Amino acid	Proteinogenic	4.1	10.25	12.5	8	~
152	Tryptophan	Amino acid	Proteinogenic	34.19	10.25	10.25	~	~
153	Tryptophan	Amino acid	Proteinogenic	34.7	10.25	10.25	~	~
154	Hexadecanoic_acid	Fatty acid	Saturated fatty acid	30.11	10.25	~	7.75	12.75
155	Tryptophan	Amino acid	Proteinogenic	4.1	10.25	10.25	~	~
156	Hexadecanoic_acid	Fatty acid	Saturated fatty acid	30.2	10.25	~	~	10.25
157	Tyrosine	Amino acid	Proteinogenic	30.11	10.25	10.25	~	~
158	Tryptophan	Amino acid	Proteinogenic	34.15	10.25	10.25	~	~
159	Tyrosine	Amino acid	Proteinogenic	33.1	10.25	12.5	8	~
160	Beta-alanine	Amino acid	Non-proteinogenic	10.5	10.1667	12.5	10.25	7.75
161	Valine	Amino acid	Proteinogenic	12.2	10.125	12.5	7.75	~
162	Phenylalanine	Amino acid	Proteinogenic	34.15	10.125	10.5	9.75	~
163	Glycerol-3-phosphate	Ester	Phosphoric ester	34.7	10.125	10.75	9.5	~
164	Isoleucine	Amino acid	Proteinogenic	12.2	10.125	12.5	7.75	~
165	Aspartic_acid	Amino acid	Proteinogenic	34.15	10.0833	12	9.75	8.5
166	Fructose	Sugar	Monosaccharide	30.11	10	~	~	10
167	Phenylalanine	Amino acid	Proteinogenic	30.3	10	10.25	9.75	~
168	Hexadecanoic_acid	Fatty acid	Saturated fatty acid	1.3	10	~	7.75	12.25
169	Glucose	Sugar	Monosaccharide	34.19	10	10.5	9.5	~
170	Glutamic_acid	Amino acid	Proteinogenic	12.2	10	10	~	~
171	Malic_acid	Organic acid	Dicarboxylic acid	30.11	10	10	~	~
172	Docosanoic_acid	Fatty acid	Saturated fatty acid	34.1	10	9.25	12.75	8
173	Docosanoic_acid	Fatty acid	Saturated fatty acid	8.2	10	10	~	~
174	Arginine	Amino acid	Proteinogenic	2.2	10	10	~	~
175	Nicotinic_acid	Organic acid	Pyridinecarboxylic acid	8.2	10	10	~	~
176	Alanine	Amino acid	Proteinogenic	30.1	10	10	~	~
177	Hexadecanoic_acid	Fatty acid	Saturated fatty acid	12.2	10	~	~	10
178	Proline	Amino acid	Proteinogenic	12.2	10	10	10	~
179	Aspartic_acid	Amino acid	Proteinogenic	34.5	9.91667	12	10.5	7.25
180	Tetradecanoic_acid	Fatty acid	Saturated fatty acid	31.1	9.875	~	8.25	11.5
181	Octadecanoic_acid	Fatty acid	Saturated fatty acid	30.11	9.875	~	8.5	11.25
182	Beta-alanine	Amino acid	Non-proteinogenic	33.1	9.875	11.75	8	~
183	Beta-alanine	Amino acid	Non-proteinogenic	34.1	9.875	10.25	9.5	~
184	Phenylalanine	Amino acid	Proteinogenic	10.5	9.875	10.5	9.25	~
185	Leucine	Amino acid	Proteinogenic	34.5	9.875	10.75	9	~
186	Putrescine	Polyamine	Diamine	12.2	9.83333	9.5	10.5	9.5
187	Valine	Amino acid	Proteinogenic	30.2	9.83333	11	9.25	9.25
188	Nicotinic_acid	Organic acid	Pyridinecarboxylic acid	30.2	9.83333	10.5	10.5	8.5
189	Proline	Amino acid	Proteinogenic	30.2	9.75	9	10.5	~
190	Proline	Amino acid	Proteinogenic	34.1	9.75	7.5	12	~
191	Phenylalanine	Amino acid	Proteinogenic	34.7	9.75	10.5	9	~
192	Glucose	Sugar	Monosaccharide	8.2	9.75	9.75	~	~
193	Tetradecanoic_acid	Fatty acid	Saturated fatty acid	34.19	9.75	8.75	8.75	11.75
194	Tetradecanoic_acid	Fatty acid	Saturated fatty acid	30.2	9.75	~	~	9.75
195	Beta-alanine	Amino acid	Non-proteinogenic	30.11	9.75	9.75	~	~
196	Isoleucine	Amino acid	Proteinogenic	30.2	9.75	10.75	9.25	9.25
197	myo-Inositol	Sugar alcohol	Cyclic polyol	30.2	9.75	10	9.5	~
198	myo-Inositol	Sugar alcohol	Cyclic polyol	30.11	9.75	9.75	~	~
199	Tyrosine	Amino acid	Proteinogenic	30.2	9.75	10.5	9	~
200	Glycerol-3-phosphate	Ester	Phosphoric ester	34.15	9.75	10.5	9	~
201	Malic_acid	Organic acid	Dicarboxylic acid	33.1	9.66667	12.25	8.75	8
202	Aspartic_acid	Amino acid	Proteinogenic	33.1	9.66667	10.75	8.5	9.75
203	Nicotinic_acid	Organic acid	Pyridinecarboxylic acid	34.1	9.66667	9	12.5	7.5
204	Glucose	Sugar	Monosaccharide	34.15	9.625	11	8.25	~
205	Leucine	Amino acid	Proteinogenic	30.2	9.625	10.5	8.75	~
206	Glycerol-3-phosphate	Ester	Phosphoric ester	4.1	9.625	9.75	9.5	~
207	Glycerol-3-phosphate	Ester	Phosphoric ester	30.3	9.625	10	9.25	~
208	Putrescine	Polyamine	Diamine	2.2	9.58333	10.75	9.75	8.25
209	Malic_acid	Organic acid	Dicarboxylic acid	30.2	9.58333	10.5	9.5	8.75
210	Glutamic_acid	Amino acid	Proteinogenic	34.5	9.5	9.5	~	~
211	Sucrose	Sugar	Disaccharide	34.19	9.5	~	~	9.5
212	Phenylalanine	Amino acid	Proteinogenic	34.5	9.5	9	10	~
213	Fructose	Sugar	Monosaccharide	34.19	9.5	~	10	9
214	Nicotinic_acid	Organic acid	Pyridinecarboxylic acid	30.1	9.5	9.5	~	~
215	Asparagine	Amino acid	Proteinogenic	30.3	9.5	~	9.5	~
216	Arginine	Amino acid	Proteinogenic	4.1	9.5	~	9.5	~
217	Beta-alanine	Amino acid	Non-proteinogenic	30.1	9.5	9.5	~	~
218	Tryptophan	Amino acid	Proteinogenic	30.2	9.5	9.5	~	~
219	Tryptophan	Amino acid	Proteinogenic	34.5	9.5	9.5	~	~
220	Sucrose	Sugar	Disaccharide	31.1	9.5	~	~	9.5
221	Sucrose	Sugar	Disaccharide	1.1	9.5	~	~	9.5
222	Hexadecanoic_acid	Fatty acid	Saturated fatty acid	2.2	9.5	~	~	9.5
223	Sucrose	Sugar	Disaccharide	12.1	9.5	~	~	9.5
224	Valine	Amino acid	Proteinogenic	8.2	9.5	9.5	~	~
225	Fumaric_acid	Organic acid	Dicarboxylic acid	30.3	9.5	7.75	11.5	9.25
226	Glucose	Sugar	Monosaccharide	30.2	9.5	9.5	~	~
227	Glycerol-3-phosphate	Ester	Phosphoric ester	10.5	9.5	9.75	9.25	~
228	Glucose	Sugar	Monosaccharide	34.7	9.5	11.25	7.75	~
229	Tetradecanoic_acid	Fatty acid	Saturated fatty acid	12.1	9.5	8.5	8.25	11.75
230	Glutamic_acid	Amino acid	Proteinogenic	30.2	9.5	9.5	~	~
231	Alanine	Amino acid	Proteinogenic	10.5	9.5	12	8.75	7.75
232	Malic_acid	Organic acid	Dicarboxylic acid	34.5	9.41667	10.75	10	7.5
233	Fumaric_acid	Organic acid	Dicarboxylic acid	4.1	9.41667	7.25	13	8
234	Fructose	Sugar	Monosaccharide	31.1	9.375	~	9.75	9
235	Beta-alanine	Amino acid	Non-proteinogenic	12.2	9.375	11.25	7.5	~
236	Tetradecanoic_acid	Fatty acid	Saturated fatty acid	1.1	9.375	~	7.25	11.5
237	Glucose	Sugar	Monosaccharide	30.3	9.375	10.75	8	~
238	Valine	Amino acid	Proteinogenic	30.11	9.375	11	~	7.75
239	Phenylalanine	Amino acid	Proteinogenic	4.1	9.25	10.25	8.25	~
240	Sucrose	Sugar	Disaccharide	1.3	9.25	~	~	9.25
241	Leucine	Amino acid	Proteinogenic	8.2	9.25	9.25	~	~
242	Isoleucine	Amino acid	Proteinogenic	8.2	9.25	9.25	~	~
243	Isoleucine	Amino acid	Proteinogenic	30.11	9.25	10.75	~	7.75
244	Histidine	Amino acid	Proteinogenic	34.7	9.25	9.25	~	~
245	Glycerol-3-phosphate	Ester	Phosphoric ester	30.1	9.25	9.25	~	~
246	Glucose	Sugar	Monosaccharide	30.1	9.25	9.25	~	~
247	Pyruvic_acid	Organic acid	Alpha-keto acid	30.3	9.25	9.25	~	~
248	Octadecanoic_acid	Fatty acid	Saturated fatty acid	1.3	9.25	~	8	10.5
249	Tetradecanoic_acid	Fatty acid	Saturated fatty acid	12.2	9.25	~	~	9.25
250	Beta-alanine	Amino acid	Non-proteinogenic	30.2	9.25	10.5	9.5	7.75
251	Asparagine	Amino acid	Proteinogenic	31.1	9.25	~	9.25	~
252	Glycine	Amino acid	Proteinogenic	30.11	9.25	~	9.25	~
253	Tryptophan	Amino acid	Proteinogenic	12.2	9.25	9.25	~	~
254	Glycerol-3-phosphate	Ester	Phosphoric ester	33.1	9.25	9.75	8.75	~
255	Tetradecanoic_acid	Fatty acid	Saturated fatty acid	30.11	9.25	~	7.25	11.25
256	Arginine	Amino acid	Proteinogenic	34.15	9.25	~	~	9.25
257	Valine	Amino acid	Proteinogenic	34.1	9.16667	9.5	10	8
258	Nicotinic_acid	Organic acid	Pyridinecarboxylic acid	30.11	9.125	10.75	~	7.5
259	myo-Inositol	Sugar alcohol	Cyclic polyol	34.1	9.125	7.75	10.5	~
260	Alanine	Amino acid	Proteinogenic	34.5	9.125	10	8.25	~
261	Glucose	Sugar	Monosaccharide	10.5	9.08333	10.75	8.5	8
262	Isoleucine	Amino acid	Proteinogenic	34.1	9.08333	9.5	9.75	8
263	Arginine	Amino acid	Proteinogenic	30.3	9.08333	8.25	10.5	8.5
264	Serine	Amino acid	Proteinogenic	34.7	9	9	~	~
265	myo-Inositol	Sugar alcohol	Cyclic polyol	8.2	9	9	~	~
266	Methionine	Amino acid	Proteinogenic	34.19	9	9	~	~
267	Phenylalanine	Amino acid	Proteinogenic	33.1	9	10	8	~
268	Tyrosine	Amino acid	Proteinogenic	30.1	9	9	~	~
269	Aspartic_acid	Amino acid	Proteinogenic	30.1	9	9.25	~	8.75
270	Malic_acid	Organic acid	Dicarboxylic acid	30.1	9	9	~	~
271	Lysine	Amino acid	Proteinogenic	30.11	9	~	9	~
272	Beta-alanine	Amino acid	Non-proteinogenic	2.2	9	9	~	~
273	Tyrosine	Amino acid	Proteinogenic	8.2	9	9	~	~
274	Fumaric_acid	Organic acid	Dicarboxylic acid	12.2	9	8.5	8.25	10.25
275	Serine	Amino acid	Proteinogenic	34.5	9	9	~	~
276	Serine	Amino acid	Proteinogenic	34.19	9	9	~	~
277	Serine	Amino acid	Proteinogenic	34.15	9	9	~	~
278	Serine	Amino acid	Proteinogenic	30.3	9	9	~	~
279	Serine	Amino acid	Proteinogenic	30.2	9	9	~	~
280	Glycine	Amino acid	Proteinogenic	31.1	9	~	9	~
281	Serine	Amino acid	Proteinogenic	10.5	9	9	~	~
282	Glucose	Sugar	Monosaccharide	34.5	8.875	10.25	7.5	~
283	Valine	Amino acid	Proteinogenic	2.2	8.875	8.25	~	9.5
284	Isoleucine	Amino acid	Proteinogenic	2.2	8.875	8.25	~	9.5
285	Alanine	Amino acid	Proteinogenic	30.2	8.83333	9.75	7.75	9
286	Putrescine	Polyamine	Diamine	4.1	8.83333	7.25	11.5	7.75
287	Malic_acid	Organic acid	Dicarboxylic acid	34.1	8.83333	9	10.25	7.25
288	Serine	Amino acid	Proteinogenic	4.1	8.75	8.75	~	~
289	Methionine	Amino acid	Proteinogenic	10.5	8.75	8.75	~	~
290	Aspartic_acid	Amino acid	Proteinogenic	12.2	8.75	10.25	7.25	~
291	Docosanoic_acid	Fatty acid	Saturated fatty acid	2.2	8.75	8.25	~	9.25
292	Glycerol-3-phosphate	Ester	Phosphoric ester	34.5	8.75	8	9.5	~
293	Serine	Amino acid	Proteinogenic	30.1	8.75	8.75	~	~
294	Fructose	Sugar	Monosaccharide	12.1	8.75	~	~	8.75
295	Tyrosine	Amino acid	Proteinogenic	34.1	8.75	8.75	8.75	~
296	Glycerol-3-phosphate	Ester	Phosphoric ester	12.2	8.75	9.5	8	~
297	Aspartic_acid	Amino acid	Proteinogenic	30.11	8.75	8.75	~	~
298	Sucrose	Sugar	Disaccharide	30.2	8.75	~	~	8.75
299	Hexadecanoic_acid	Fatty acid	Saturated fatty acid	30.3	8.75	~	~	8.75
300	Docosanoic_acid	Fatty acid	Saturated fatty acid	30.11	8.625	9.25	~	8
301	Phenylalanine	Amino acid	Proteinogenic	34.1	8.625	7.75	9.5	~
302	Aspartic_acid	Amino acid	Proteinogenic	34.1	8.58333	10	8.25	7.5
303	Fructose	Sugar	Monosaccharide	1.1	8.5	~	8.25	8.75
304	Beta-alanine	Amino acid	Non-proteinogenic	8.2	8.5	8.5	~	~
305	Sucrose	Sugar	Disaccharide	30.11	8.5	~	7.25	9.75
306	Phosphoric_acid	Inorganic acid	Weak inorganic acid	34.5	8.5	~	8.5	~
307	Sucrose	Sugar	Disaccharide	12.2	8.5	~	~	8.5
308	Asparagine	Amino acid	Proteinogenic	30.11	8.5	~	8.5	~
309	Erythritol	Sugar alcohol	Polyol	34.19	8.5	~	8.5	~
310	Alanine	Amino acid	Proteinogenic	8.2	8.5	8.5	~	~
311	Docosanoic_acid	Fatty acid	Saturated fatty acid	30.1	8.5	10.75	7.5	7.25
312	Arginine	Amino acid	Proteinogenic	12.2	8.5	8.75	7.5	9.25
313	Glycerol-3-phosphate	Ester	Phosphoric ester	34.1	8.5	~	8.5	~
314	Fumaric_acid	Organic acid	Dicarboxylic acid	2.2	8.5	9.25	8	8.25
315	Nicotinic_acid	Organic acid	Pyridinecarboxylic acid	2.2	8.5	8.25	~	8.75
316	Leucine	Amino acid	Proteinogenic	34.1	8.5	8.5	8.5	~
317	Hexadecanoic_acid	Fatty acid	Saturated fatty acid	34.1	8.5	~	~	8.5
318	Octadecanoic_acid	Fatty acid	Saturated fatty acid	12.2	8.5	~	~	8.5
319	Octadecanoic_acid	Fatty acid	Saturated fatty acid	30.2	8.5	~	~	8.5
320	Putrescine	Polyamine	Diamine	34.15	8.5	~	~	8.5
321	Serine	Amino acid	Proteinogenic	33.1	8.5	8.5	~	~
322	Phenylalanine	Amino acid	Proteinogenic	30.2	8.375	8.75	8	~
323	Valine	Amino acid	Proteinogenic	30.1	8.375	9.5	~	7.25
324	Ornithine	Amino acid	Non-proteinogenic	12.2	8.375	9.25	7.5	~
325	Aspartic_acid	Amino acid	Proteinogenic	2.2	8.375	7.75	~	9
326	Isoleucine	Amino acid	Proteinogenic	30.1	8.375	9.5	~	7.25
327	Histidine	Amino acid	Proteinogenic	30.11	8.25	8.25	~	~
328	Lysine	Amino acid	Proteinogenic	34.19	8.25	~	8.25	~
329	Malic_acid	Organic acid	Dicarboxylic acid	8.2	8.25	8.25	~	~
330	Tryptophan	Amino acid	Proteinogenic	30.1	8.25	8.25	~	~
331	Alanine	Amino acid	Proteinogenic	34.1	8.25	8	8.5	~
332	Serine	Amino acid	Proteinogenic	12.2	8.25	8.25	~	~
333	Glycine	Amino acid	Proteinogenic	17.3	8.25	~	~	8.25
334	Alanine	Amino acid	Proteinogenic	17.3	8.25	~	~	8.25
335	Proline	Amino acid	Proteinogenic	8.2	8.25	8.25	~	~
336	Tetradecanoic_acid	Fatty acid	Saturated fatty acid	30.3	8.25	~	~	8.25
337	Fructose	Sugar	Monosaccharide	1.3	8.25	~	7.75	8.75
338	myo-Inositol	Sugar alcohol	Cyclic polyol	30.1	8.25	8.25	~	~
339	Glutamic_acid	Amino acid	Proteinogenic	30.11	8.25	8.25	~	~
340	Glutamic_acid	Amino acid	Proteinogenic	30.1	8.25	8.25	~	~
341	Sucrose	Sugar	Disaccharide	30.3	8.125	~	8.25	8
342	Ornithine	Amino acid	Non-proteinogenic	4.1	8.125	7.75	8.5	~
343	Phenylalanine	Amino acid	Proteinogenic	12.2	8.125	9	7.25	~
344	Phosphoric_acid	Inorganic acid	Weak inorganic acid	30.3	8	~	8	~
345	Fructose	Sugar	Monosaccharide	12.2	8	~	~	8
346	Hexadecanoic_acid	Fatty acid	Saturated fatty acid	34.15	8	~	~	8
347	Fumaric_acid	Organic acid	Dicarboxylic acid	34.15	8	~	~	8
348	Tetradecanoic_acid	Fatty acid	Saturated fatty acid	2.2	8	~	~	8
349	Putrescine	Polyamine	Diamine	8.2	8	~	8	~
350	Fumaric_acid	Organic acid	Dicarboxylic acid	34.1	8	~	~	8
351	Fructose	Sugar	Monosaccharide	30.2	8	~	~	8
352	Tetradecanoic_acid	Fatty acid	Saturated fatty acid	34.1	8	~	~	8
353	Methionine	Amino acid	Proteinogenic	30.11	8	8	~	~
354	myo-Inositol	Sugar alcohol	Cyclic polyol	2.2	8	8	~	~
355	Leucine	Amino acid	Proteinogenic	30.1	8	8	~	~
356	Methionine	Amino acid	Proteinogenic	4.1	8	8	~	~
357	Leucine	Amino acid	Proteinogenic	2.2	8	8	~	~
358	Phenylalanine	Amino acid	Proteinogenic	30.1	8	8	~	~
359	Phenylalanine	Amino acid	Proteinogenic	30.11	8	8	~	~
360	Histidine	Amino acid	Proteinogenic	30.3	8	8	~	~
361	Proline	Amino acid	Proteinogenic	30.11	8	8	~	~
362	Tyrosine	Amino acid	Proteinogenic	2.2	8	8	~	~
363	Methionine	Amino acid	Proteinogenic	31.1	8	8	~	~
364	Erythritol	Sugar alcohol	Polyol	12.1	8	~	8	~
365	Citric_acids	Organic acid	Other organic acid	34.15	8	8	~	~
366	Erythritol	Sugar alcohol	Polyol	1.3	8	~	8	~
367	Erythritol	Sugar alcohol	Polyol	4.1	8	~	8	~
368	Alanine	Amino acid	Proteinogenic	30.11	8	8	~	~
369	Citric_acids	Organic acid	Other organic acid	34.7	8	8	~	~
370	Malic_acid	Organic acid	Dicarboxylic acid	2.2	7.875	8	~	7.75
371	Glycerol	Sugar alcohol	Polyol	17.3	7.75	~	~	7.75
372	Alanine	Amino acid	Proteinogenic	2.2	7.75	7.75	~	~
373	Citric_acids	Organic acid	Other organic acid	10.5	7.75	7.75	~	~
374	Glutamic_acid	Amino acid	Proteinogenic	34.1	7.75	7.75	~	~
375	Histidine	Amino acid	Proteinogenic	30.2	7.75	7.75	~	~
376	Hexadecanoic_acid	Fatty acid	Saturated fatty acid	4.1	7.75	~	~	7.75
377	Glycerol-3-phosphate	Ester	Phosphoric ester	30.2	7.75	7.25	8.25	~
378	Citric_acids	Organic acid	Other organic acid	34.19	7.75	7.75	~	~
379	Octadecanoic_acid	Fatty acid	Saturated fatty acid	2.2	7.75	~	~	7.75
380	Methionine	Amino acid	Proteinogenic	30.2	7.75	7.75	~	~
381	Glutamic_acid	Amino acid	Proteinogenic	8.2	7.75	7.75	~	~
382	Fructose	Sugar	Monosaccharide	4.1	7.75	~	7.5	8
383	Methionine	Amino acid	Proteinogenic	30.3	7.75	7.75	~	~
384	Erythritol	Sugar alcohol	Polyol	31.1	7.75	~	7.75	~
385	Methionine	Amino acid	Proteinogenic	33.1	7.75	7.75	~	~
386	Erythritol	Sugar alcohol	Polyol	30.11	7.75	~	7.75	~
387	Lysine	Amino acid	Proteinogenic	12.1	7.75	~	7.75	~
388	Erythritol	Sugar alcohol	Polyol	1.1	7.75	~	7.75	~
389	Tryptophan	Amino acid	Proteinogenic	34.1	7.75	7.75	~	~
390	Tryptophan	Amino acid	Proteinogenic	30.11	7.75	7.75	~	~
391	Proline	Amino acid	Proteinogenic	30.1	7.625	8	7.25	~
392	Octadecanoic_acid	Fatty acid	Saturated fatty acid	4.1	7.625	~	7.75	7.5
393	Fructose	Sugar	Monosaccharide	30.3	7.5	~	7.5	~
394	Aspartic_acid	Amino acid	Proteinogenic	8.2	7.5	7.5	~	~
395	Citric_acids	Organic acid	Other organic acid	30.3	7.5	7.5	~	~
396	Citric_acids	Organic acid	Other organic acid	33.1	7.5	7.5	~	~
397	Citric_acids	Organic acid	Other organic acid	4.1	7.5	7.5	~	~
398	Putrescine	Polyamine	Diamine	34.1	7.5	~	~	7.5
399	Glycerol	Sugar alcohol	Polyol	30.2	7.5	7.5	~	~
400	Phosphoric_acid	Inorganic acid	Weak inorganic acid	34.1	7.5	~	7.5	~
401	Histidine	Amino acid	Proteinogenic	34.1	7.5	7.5	~	~
402	Histidine	Amino acid	Proteinogenic	34.5	7.5	7.5	~	~
403	Nicotinic_acid	Organic acid	Pyridinecarboxylic acid	30.8	7.5	7.5	~	~
404	Methionine	Amino acid	Proteinogenic	34.15	7.5	7.5	~	~
405	Octadecanoic_acid	Fatty acid	Saturated fatty acid	30.3	7.5	7.5	~	~
406	Asparagine	Amino acid	Proteinogenic	17.3	7.375	~	7.5	7.25
407	Glycerol-3-phosphate	Ester	Phosphoric ester	8.2	7.25	7.25	~	~
408	Glutamic_acid	Amino acid	Proteinogenic	2.2	7.25	7.25	~	~
409	Proline	Amino acid	Proteinogenic	2.2	7.25	7.25	~	~
410	Methionine	Amino acid	Proteinogenic	34.1	7.25	7.25	~	~
411	Erythritol	Sugar alcohol	Polyol	30.2	7.25	~	7.25	~
412	Methionine	Amino acid	Proteinogenic	12.2	7.25	7.25	~	~
413	Erythritol	Sugar alcohol	Polyol	30.3	7.25	~	7.25	~
414	Methionine	Amino acid	Proteinogenic	2.2	7.25	7.25	~	~
					9.82327	10.6462	9.999	9.68343	mean IC
					414	330	249	169	number of connections
					1	0.797101	0.601449	0.408213	share of connections

## Sheet: ST8B_ConcIndex_avgOverBC
					average over bin
	Metabolite	Type	Subtype	Bin	IC (av. GT)	IC (WT)	IC (PGM)	IC (SWEET)
1	Docosanoic_acid	Fatty acid	Saturated fatty acid	34.7	14	16.5	13.75	11.75
2	Putrescine	Polyamine	Diamine	34.19	13.2778	14.5	12.75	12.5833
3	Nicotinic_acid	Organic acid	Pyridinecarboxylic acid	34.15	13.0625	15	11.125	~
4	Nicotinic_acid	Organic acid	Pyridinecarboxylic acid	34.7	13	16	13.75	9.25
5	Fumaric_acid	Organic acid	Dicarboxylic acid	34.19	12.9722	13.6667	13.75	11.5
6	Docosanoic_acid	Fatty acid	Saturated fatty acid	4.1	12.75	13.75	13.25	11.25
7	Putrescine	Polyamine	Diamine	12.1	12.75	13.5	12.625	12.125
8	Aspartic_acid	Amino acid	Proteinogenic	34.7	12.5	13	10.75	13.75
9	Proline	Amino acid	Proteinogenic	34.7	12.375	11.75	13	~
10	Ornithine	Amino acid	Non-proteinogenic	34.19	12.3333	13.75	10.9167	~
11	myo-Inositol	Sugar alcohol	Cyclic polyol	34.7	12.25	12.25	12.25	~
12	Valine	Amino acid	Proteinogenic	34.15	12.1875	15.25	9.125	~
13	Fumaric_acid	Organic acid	Dicarboxylic acid	12.1	12.0417	12.75	13.125	10.25
14	Valine	Amino acid	Proteinogenic	34.7	11.8333	15.25	11	9.25
15	Isoleucine	Amino acid	Proteinogenic	34.15	11.8125	15	8.625	~
16	Malic_acid	Organic acid	Dicarboxylic acid	34.15	11.75	13.25	10.25	~
17	Proline	Amino acid	Proteinogenic	34.15	11.75	11.5	12	~
18	Arginine	Amino acid	Proteinogenic	34.19	11.7222	13.4167	10.75	11
19	Ornithine	Amino acid	Non-proteinogenic	12.1	11.6875	13.25	10.125	~
20	Valine	Amino acid	Proteinogenic	4.1	11.6667	14	10.5	10.5
21	Isoleucine	Amino acid	Proteinogenic	34.7	11.6667	15.25	10.5	9.25
22	Nicotinic_acid	Organic acid	Pyridinecarboxylic acid	4.1	11.5417	13.75	10.875	10
23	Leucine	Amino acid	Proteinogenic	34.7	11.5	13.75	9.25	~
24	Isoleucine	Amino acid	Proteinogenic	4.1	11.5	14	10	10.5
25	Tyrosine	Amino acid	Proteinogenic	4.1	11.5	13.5	9.5	~
26	Docosanoic_acid	Fatty acid	Saturated fatty acid	34.15	11.4583	15	12.125	7.25
27	Beta-alanine	Amino acid	Non-proteinogenic	34.15	11.4375	14	8.875	~
28	Tyrosine	Amino acid	Proteinogenic	34.7	11.375	13.5	9.25	~
29	Malic_acid	Organic acid	Dicarboxylic acid	34.7	11.3333	13.5	10	10.5
30	Alanine	Amino acid	Proteinogenic	34.7	11.25	14	8.5	~
31	Glutamic_acid	Amino acid	Proteinogenic	34.7	11.25	11.25	~	~
32	Glucose	Sugar	Monosaccharide	12.2	11.25	11.25	~	~
33	Tyrosine	Amino acid	Proteinogenic	34.15	11.1875	13.25	9.125	~
34	myo-Inositol	Sugar alcohol	Cyclic polyol	4.1	11.1875	12.5	9.875	~
35	Hexadecanoic_acid	Fatty acid	Saturated fatty acid	34.19	11.1458	~	8.375	13.9167
36	Docosanoic_acid	Fatty acid	Saturated fatty acid	34.19	11.1375	10.65	12.2	10.5625
37	Leucine	Amino acid	Proteinogenic	4.1	11.125	13	9.25	~
38	Nicotinic_acid	Organic acid	Pyridinecarboxylic acid	34.19	11.075	11.25	12.1	9.875
39	Glutamic_acid	Amino acid	Proteinogenic	4.1	11	11	~	~
40	Glutamic_acid	Amino acid	Proteinogenic	34.15	11	11	~	~
41	Leucine	Amino acid	Proteinogenic	34.15	10.9375	13.75	8.125	~
42	Beta-alanine	Amino acid	Non-proteinogenic	34.7	10.9167	15.5	10	7.25
43	Alanine	Amino acid	Proteinogenic	34.15	10.875	13	8.75	~
44	Arginine	Amino acid	Proteinogenic	12.1	10.875	12.75	10.375	9.5
45	Docosanoic_acid	Fatty acid	Saturated fatty acid	12.2	10.875	10.75	11	~
46	Octadecanoic_acid	Fatty acid	Saturated fatty acid	34.19	10.8542	~	9.375	12.3333
47	Proline	Amino acid	Proteinogenic	4.1	10.75	11	10.5	~
48	Glycine	Amino acid	Proteinogenic	1.1	10.75	~	10.75	~
49	myo-Inositol	Sugar alcohol	Cyclic polyol	34.15	10.6875	12.25	9.125	~
50	Putrescine	Polyamine	Diamine	1.1	10.6875	10.0625	10.75	11.25
51	Nicotinic_acid	Organic acid	Pyridinecarboxylic acid	12.2	10.625	10.5	10.75	~
52	Aspartic_acid	Amino acid	Proteinogenic	4.1	10.5833	11.75	10.25	9.75
53	Docosanoic_acid	Fatty acid	Saturated fatty acid	34.5	10.5694	10.875	10.8333	10
54	Proline	Amino acid	Proteinogenic	34.19	10.5563	9.5625	11.55	~
55	Hexadecanoic_acid	Fatty acid	Saturated fatty acid	12.1	10.5	~	8.5	12.5
56	Glucose	Sugar	Monosaccharide	4.1	10.5	10.5	~	~
57	myo-Inositol	Sugar alcohol	Cyclic polyol	34.19	10.5	10.25	10.75	~
58	Putrescine	Polyamine	Diamine	30.2	10.4028	10.8125	11.0625	9.3333
59	Putrescine	Polyamine	Diamine	30.11	10.4	10.8	10.9	9.5
60	Putrescine	Polyamine	Diamine	31.1	10.3918	10.475	10.5441	10.1562
61	Valine	Amino acid	Proteinogenic	34.19	10.3792	11.45	10	9.6875
62	Leucine	Amino acid	Proteinogenic	12.2	10.375	10.375	~	~
63	Tyrosine	Amino acid	Proteinogenic	12.2	10.375	10.375	~	~
64	Isoleucine	Amino acid	Proteinogenic	34.19	10.35	11.3	10.0625	9.6875
65	Octadecanoic_acid	Fatty acid	Saturated fatty acid	1.1	10.3125	~	8.875	11.75
66	Arginine	Amino acid	Proteinogenic	1.1	10.2778	10.0833	11	9.75
67	Tryptophan	Amino acid	Proteinogenic	34.15	10.25	10.25	~	~
68	Tryptophan	Amino acid	Proteinogenic	34.7	10.25	10.25	~	~
69	Alanine	Amino acid	Proteinogenic	4.1	10.25	12.5	8	~
70	Tryptophan	Amino acid	Proteinogenic	4.1	10.25	10.25	~	~
71	Docosanoic_acid	Fatty acid	Saturated fatty acid	10.5	10.2056	10.45	11	9.1667
72	Octadecanoic_acid	Fatty acid	Saturated fatty acid	12.1	10.1875	~	9.25	11.125
73	Fumaric_acid	Organic acid	Dicarboxylic acid	30.11	10.1806	10.6875	9.7917	10.0625
74	Nicotinic_acid	Organic acid	Pyridinecarboxylic acid	34.5	10.1528	10.875	10.5833	9
75	Glycerol-3-phosphate	Ester	Phosphoric ester	34.7	10.125	10.75	9.5	~
76	Phenylalanine	Amino acid	Proteinogenic	34.15	10.125	10.5	9.75	~
77	myo-Inositol	Sugar alcohol	Cyclic polyol	10.5	10.0875	10.05	10.125	~
78	Beta-alanine	Amino acid	Non-proteinogenic	34.19	10.0833	10	10.1667	~
79	Malic_acid	Organic acid	Dicarboxylic acid	4.1	10.0833	13	9.25	8
80	Proline	Amino acid	Proteinogenic	33.1	10.0625	9.375	10.75	~
81	Aspartic_acid	Amino acid	Proteinogenic	10.5	10.0069	9.6875	10.5	9.8333
82	Aspartic_acid	Amino acid	Proteinogenic	34.19	10.0042	10.2	9.9375	9.875
83	Hexadecanoic_acid	Fatty acid	Saturated fatty acid	12.2	10	~	~	10
84	myo-Inositol	Sugar alcohol	Cyclic polyol	33.1	10	10.5	9.5	~
85	Docosanoic_acid	Fatty acid	Saturated fatty acid	34.1	10	9.25	12.75	8
86	Nicotinic_acid	Organic acid	Pyridinecarboxylic acid	10.5	9.98333	10.6	10.75	8.6
87	Fumaric_acid	Organic acid	Dicarboxylic acid	1.1	9.97917	9.625	11.125	9.1875
88	Aspartic_acid	Amino acid	Proteinogenic	34.15	9.95833	12	9.375	8.5
89	Docosanoic_acid	Fatty acid	Saturated fatty acid	33.1	9.95833	10	10.75	9.125
90	Nicotinic_acid	Organic acid	Pyridinecarboxylic acid	33.1	9.91667	10	10.75	9
91	Proline	Amino acid	Proteinogenic	10.5	9.90625	9.3125	10.5	~
92	myo-Inositol	Sugar alcohol	Cyclic polyol	34.5	9.875	9.75	10	~
93	Malic_acid	Organic acid	Dicarboxylic acid	12.2	9.875	10.25	9.5	~
94	myo-Inositol	Sugar alcohol	Cyclic polyol	12.2	9.875	9.75	10	~
95	Beta-alanine	Amino acid	Non-proteinogenic	4.1	9.875	10	9.75	~
96	Fumaric_acid	Organic acid	Dicarboxylic acid	1.3	9.8611	8.875	11.125	9.5833
97	Hexadecanoic_acid	Fatty acid	Saturated fatty acid	31.1	9.8472	~	9.25	10.4444
98	Putrescine	Polyamine	Diamine	12.2	9.83333	9.5	10.5	9.5
99	Leucine	Amino acid	Proteinogenic	34.19	9.83125	10.85	8.8125	~
100	Beta-alanine	Amino acid	Non-proteinogenic	30.3	9.8197	10.3269	9.3125	~
101	Tyrosine	Amino acid	Proteinogenic	34.19	9.76875	10.85	8.6875	~
102	Valine	Amino acid	Proteinogenic	10.5	9.7639	10.9375	9.8125	8.5417
103	myo-Inositol	Sugar alcohol	Cyclic polyol	30.11	9.75	9.75	~	~
104	Phenylalanine	Amino acid	Proteinogenic	34.7	9.75	10.5	9	~
105	Glycerol-3-phosphate	Ester	Phosphoric ester	34.15	9.75	10.5	9	~
106	Docosanoic_acid	Fatty acid	Saturated fatty acid	8.2	9.75	9.75	~	~
107	Proline	Amino acid	Proteinogenic	34.1	9.75	7.5	12	~
108	Putrescine	Polyamine	Diamine	1.3	9.7493	9.4062	10.0417	9.8
109	Ornithine	Amino acid	Non-proteinogenic	30.11	9.74555	10.1786	9.3125	~
110	Isoleucine	Amino acid	Proteinogenic	10.5	9.72223	10.9375	9.6875	8.5417
111	Valine	Amino acid	Proteinogenic	33.1	9.72223	9.9167	8.75	10.5
112	Arginine	Amino acid	Proteinogenic	31.1	9.71477	10.1562	9.1964	9.7917
113	Ornithine	Amino acid	Non-proteinogenic	31.1	9.68105	10.2083	9.1538	~
114	Tyrosine	Amino acid	Proteinogenic	10.5	9.65625	10.5	8.8125	~
115	Ornithine	Amino acid	Non-proteinogenic	30.2	9.65625	10.625	8.6875	~
116	Valine	Amino acid	Proteinogenic	34.5	9.6389	9.9167	9.75	9.25
117	Isoleucine	Amino acid	Proteinogenic	34.5	9.6389	9.9167	9.75	9.25
118	Glutamic_acid	Amino acid	Proteinogenic	33.1	9.625	9.625	~	~
119	Alanine	Amino acid	Proteinogenic	30.1	9.625	9.625	~	~
120	Leucine	Amino acid	Proteinogenic	10.5	9.625	10.5	8.75	~
121	Glycerol-3-phosphate	Ester	Phosphoric ester	4.1	9.625	9.75	9.5	~
122	Alanine	Amino acid	Proteinogenic	34.19	9.60415	10.375	8.8333	~
123	Tetradecanoic_acid	Fatty acid	Saturated fatty acid	1.3	9.6	~	~	9.6
124	Glutamic_acid	Amino acid	Proteinogenic	34.19	9.6	9.6	~	~
125	Docosanoic_acid	Fatty acid	Saturated fatty acid	30.3	9.5979	10.2115	9.4091	9.1731
126	Ornithine	Amino acid	Non-proteinogenic	1.1	9.58333	10	11.5	7.25
127	Malic_acid	Organic acid	Dicarboxylic acid	34.19	9.57777	10.7	8.95	9.0833
128	Proline	Amino acid	Proteinogenic	34.5	9.5625	8.875	10.25	~
129	Tryptophan	Amino acid	Proteinogenic	34.19	9.5625	9.5625	~	~
130	Malic_acid	Organic acid	Dicarboxylic acid	10.5	9.54167	10.625	9.5	8.5
131	Nicotinic_acid	Organic acid	Pyridinecarboxylic acid	34.1	9.54167	8.625	12.5	7.5
132	Isoleucine	Amino acid	Proteinogenic	33.1	9.52777	9.8333	8.25	10.5
133	Arginine	Amino acid	Proteinogenic	4.1	9.5	~	9.5	~
134	Glucose	Sugar	Monosaccharide	34.7	9.5	11.25	7.75	~
135	Sucrose	Sugar	Disaccharide	34.19	9.5	~	~	9.5
136	Nicotinic_acid	Organic acid	Pyridinecarboxylic acid	30.1	9.5	9.5	~	~
137	Fumaric_acid	Organic acid	Dicarboxylic acid	31.1	9.48117	9.8125	9.6765	8.9545
138	Glutamic_acid	Amino acid	Proteinogenic	30.3	9.4722	9.4722	~	~
139	Fructose	Sugar	Monosaccharide	34.19	9.45835	~	10	8.9167
140	Tetradecanoic_acid	Fatty acid	Saturated fatty acid	34.19	9.44443	8.75	8	11.5833
141	Leucine	Amino acid	Proteinogenic	34.5	9.4375	10.5	8.375	~
142	Proline	Amino acid	Proteinogenic	12.2	9.4375	8.875	10	~
143	Glucose	Sugar	Monosaccharide	34.15	9.4375	11	7.875	~
144	Tetradecanoic_acid	Fatty acid	Saturated fatty acid	30.2	9.4167	~	~	9.4167
145	Tryptophan	Amino acid	Proteinogenic	10.5	9.4167	9.4167	~	~
146	Fumaric_acid	Organic acid	Dicarboxylic acid	4.1	9.41667	7.25	13	8
147	Alanine	Amino acid	Proteinogenic	12.2	9.375	9.375	~	~
148	Tyrosine	Amino acid	Proteinogenic	33.1	9.375	10.75	8	~
149	Tetradecanoic_acid	Fatty acid	Saturated fatty acid	12.1	9.375	8.5	8.25	11.375
150	Fumaric_acid	Organic acid	Dicarboxylic acid	30.2	9.375	9.625	9.6875	8.8125
151	Arginine	Amino acid	Proteinogenic	30.11	9.3236	9.95	9.5833	8.4375
152	Valine	Amino acid	Proteinogenic	30.3	9.30693	9.9	9.125	8.8958
153	Tryptophan	Amino acid	Proteinogenic	30.3	9.3056	9.3056	~	~
154	myo-Inositol	Sugar alcohol	Cyclic polyol	30.3	9.3021	9.4375	9.1667	~
155	Nicotinic_acid	Organic acid	Pyridinecarboxylic acid	30.3	9.28007	9.8594	9.2308	8.75
156	Isoleucine	Amino acid	Proteinogenic	30.3	9.25417	9.8667	9	8.8958
157	Arginine	Amino acid	Proteinogenic	34.15	9.25	~	~	9.25
158	Glycine	Amino acid	Proteinogenic	30.11	9.25	~	9.25	~
159	Beta-alanine	Amino acid	Non-proteinogenic	34.1	9.25	9	9.5	~
160	Glycerol-3-phosphate	Ester	Phosphoric ester	33.1	9.25	9.75	8.75	~
161	Tetradecanoic_acid	Fatty acid	Saturated fatty acid	12.2	9.25	~	~	9.25
162	Histidine	Amino acid	Proteinogenic	34.7	9.25	9.25	~	~
163	Isoleucine	Amino acid	Proteinogenic	12.2	9.25	10.75	7.75	~
164	Valine	Amino acid	Proteinogenic	12.2	9.25	10.75	7.75	~
165	Pyruvic_acid	Organic acid	Alpha-keto acid	30.3	9.25	9.25	~	~
166	Alanine	Amino acid	Proteinogenic	33.1	9.25	9.25	~	~
167	Leucine	Amino acid	Proteinogenic	30.3	9.2404	9.7308	8.75	~
168	Octadecanoic_acid	Fatty acid	Saturated fatty acid	31.1	9.22915	~	8.5	9.9583
169	Hexadecanoic_acid	Fatty acid	Saturated fatty acid	30.2	9.1875	~	~	9.1875
170	Beta-alanine	Amino acid	Non-proteinogenic	34.5	9.1875	9.25	9.125	~
171	Aspartic_acid	Amino acid	Proteinogenic	30.3	9.15277	9.7083	9.4167	8.3333
172	Glucose	Sugar	Monosaccharide	8.2	9.125	9.125	~	~
173	Tyrosine	Amino acid	Proteinogenic	34.5	9.125	9.5	8.75	~
174	Malic_acid	Organic acid	Dicarboxylic acid	30.11	9.125	9.125	~	~
175	Phenylalanine	Amino acid	Proteinogenic	10.5	9.125	9.25	9	~
176	Proline	Amino acid	Proteinogenic	30.3	9.11015	9.1818	9.0385	~
177	Valine	Amino acid	Proteinogenic	34.1	9.08333	9.25	10	8
178	Arginine	Amino acid	Proteinogenic	1.3	9.08057	9.125	9.1667	8.95
179	Ornithine	Amino acid	Non-proteinogenic	30.3	9.0729	9.3333	8.8125	~
180	Putrescine	Polyamine	Diamine	30.3	9.06667	8.125	10.7	8.375
181	Hexadecanoic_acid	Fatty acid	Saturated fatty acid	30.11	9.0625	~	7.75	10.375
182	Phenylalanine	Amino acid	Proteinogenic	4.1	9.0625	10.25	7.875	~
183	myo-Inositol	Sugar alcohol	Cyclic polyol	34.1	9.0625	7.625	10.5	~
184	Ornithine	Amino acid	Non-proteinogenic	1.3	9.04165	9.25	8.8333	~
185	Glycerol-3-phosphate	Ester	Phosphoric ester	10.5	9.04165	9.0833	9	~
186	Tyrosine	Amino acid	Proteinogenic	30.3	9.03905	9.4531	8.625	~
187	Phenylalanine	Amino acid	Proteinogenic	34.19	9.03125	9.25	8.8125	~
188	Hexadecanoic_acid	Fatty acid	Saturated fatty acid	1.1	9	~	7.75	10.25
189	Serine	Amino acid	Proteinogenic	34.5	9	9	~	~
190	Serine	Amino acid	Proteinogenic	34.15	9	9	~	~
191	Lysine	Amino acid	Proteinogenic	30.11	9	~	9	~
192	Serine	Amino acid	Proteinogenic	34.7	9	9	~	~
193	Nicotinic_acid	Organic acid	Pyridinecarboxylic acid	8.2	9	9	~	~
194	Glycine	Amino acid	Proteinogenic	31.1	9	~	9	~
195	Sucrose	Sugar	Disaccharide	12.1	9	~	~	9
196	Beta-alanine	Amino acid	Non-proteinogenic	12.2	9	10.5	7.5	~
197	Glucose	Sugar	Monosaccharide	33.1	9	9	~	~
198	Fumaric_acid	Organic acid	Dicarboxylic acid	12.2	9	8.5	8.25	10.25
199	Glutamic_acid	Amino acid	Proteinogenic	34.5	9	9	~	~
200	Sucrose	Sugar	Disaccharide	1.1	9	~	~	9
201	Aspartic_acid	Amino acid	Proteinogenic	30.1	9	9.25	~	8.75
202	Isoleucine	Amino acid	Proteinogenic	34.1	9	9.25	9.75	8
203	myo-Inositol	Sugar alcohol	Cyclic polyol	8.2	9	9	~	~
204	Docosanoic_acid	Fatty acid	Saturated fatty acid	30.2	8.99723	8.75	9.2917	8.95
205	Alanine	Amino acid	Proteinogenic	30.3	8.95835	9.75	8.1667	~
206	Glucose	Sugar	Monosaccharide	10.5	8.94443	10.3333	8.5	8
207	Arginine	Amino acid	Proteinogenic	30.2	8.94443	9.9375	8.5625	8.3333
208	Glucose	Sugar	Monosaccharide	34.19	8.9375	9.375	8.5	~
209	Glycerol-3-phosphate	Ester	Phosphoric ester	34.19	8.925	9	8.85	~
210	Ornithine	Amino acid	Non-proteinogenic	2.2	8.9167	8.9167	~	~
211	Beta-alanine	Amino acid	Non-proteinogenic	10.5	8.91667	9.8125	9.3125	7.625
212	Glutamic_acid	Amino acid	Proteinogenic	10.5	8.9	8.9	~	~
213	Beta-alanine	Amino acid	Non-proteinogenic	30.1	8.875	8.875	~	~
214	Beta-alanine	Amino acid	Non-proteinogenic	30.11	8.875	8.875	~	~
215	Serine	Amino acid	Proteinogenic	10.5	8.875	8.875	~	~
216	Leucine	Amino acid	Proteinogenic	33.1	8.875	9.75	8	~
217	Asparagine	Amino acid	Proteinogenic	31.1	8.875	~	8.875	~
218	Tryptophan	Amino acid	Proteinogenic	33.1	8.875	8.875	~	~
219	Tetradecanoic_acid	Fatty acid	Saturated fatty acid	31.1	8.8611	~	8.25	9.4722
220	Aspartic_acid	Amino acid	Proteinogenic	30.2	8.85417	8.8125	8.375	9.375
221	Alanine	Amino acid	Proteinogenic	34.5	8.8125	9.75	7.875	~
222	Nicotinic_acid	Organic acid	Pyridinecarboxylic acid	30.2	8.79167	9	9.2083	8.1667
223	Octadecanoic_acid	Fatty acid	Saturated fatty acid	30.11	8.79165	~	8.3333	9.25
224	Tyrosine	Amino acid	Proteinogenic	30.2	8.7857	9.0714	8.5	~
225	Putrescine	Polyamine	Diamine	2.2	8.77777	9.3333	9	8
226	Aspartic_acid	Amino acid	Proteinogenic	34.5	8.7639	9.6667	9.375	7.25
227	Phenylalanine	Amino acid	Proteinogenic	30.3	8.75415	8.8	8.7083	~
228	Glycerol-3-phosphate	Ester	Phosphoric ester	12.2	8.75	9.5	8	~
229	Valine	Amino acid	Proteinogenic	30.11	8.75	9.75	~	7.75
230	Serine	Amino acid	Proteinogenic	30.1	8.75	8.75	~	~
231	Serine	Amino acid	Proteinogenic	4.1	8.75	8.75	~	~
232	Hexadecanoic_acid	Fatty acid	Saturated fatty acid	2.2	8.75	~	~	8.75
233	Aspartic_acid	Amino acid	Proteinogenic	33.1	8.75	9	8.5	8.75
234	Glutamic_acid	Amino acid	Proteinogenic	12.2	8.75	8.75	~	~
235	Malic_acid	Organic acid	Dicarboxylic acid	34.1	8.75	8.75	10.25	7.25
236	Alanine	Amino acid	Proteinogenic	10.5	8.7361	10.125	8.3333	7.75
237	Beta-alanine	Amino acid	Non-proteinogenic	33.1	8.70835	9.4167	8	~
238	Malic_acid	Organic acid	Dicarboxylic acid	30.3	8.70833	9.5714	8.375	8.1786
239	Malic_acid	Organic acid	Dicarboxylic acid	34.5	8.70833	9.5	9.125	7.5
240	Isoleucine	Amino acid	Proteinogenic	30.11	8.6875	9.625	~	7.75
241	Valine	Amino acid	Proteinogenic	30.2	8.675	9.125	8.5	8.4
242	Phenylalanine	Amino acid	Proteinogenic	34.5	8.64585	7.9167	9.375	~
243	Valine	Amino acid	Proteinogenic	8.2	8.625	8.625	~	~
244	Asparagine	Amino acid	Proteinogenic	30.3	8.625	~	8.625	~
245	Tyrosine	Amino acid	Proteinogenic	34.1	8.625	8.5	8.75	~
246	Tryptophan	Amino acid	Proteinogenic	34.5	8.625	8.625	~	~
247	Glycerol-3-phosphate	Ester	Phosphoric ester	34.5	8.625	7.75	9.5	~
248	Hexadecanoic_acid	Fatty acid	Saturated fatty acid	1.3	8.60715	~	7.5	9.7143
249	Isoleucine	Amino acid	Proteinogenic	30.2	8.6021	9.0938	8.3125	8.4
250	Malic_acid	Organic acid	Dicarboxylic acid	33.1	8.59723	9.4167	8.75	7.625
251	Arginine	Amino acid	Proteinogenic	2.2	8.5833	8.5833	~	~
252	Serine	Amino acid	Proteinogenic	30.3	8.5625	8.5625	~	~
253	myo-Inositol	Sugar alcohol	Cyclic polyol	30.2	8.5521	8.5417	8.5625	~
254	Valine	Amino acid	Proteinogenic	2.2	8.525	7.8	~	9.25
255	Isoleucine	Amino acid	Proteinogenic	2.2	8.525	7.8	~	9.25
256	Glucose	Sugar	Monosaccharide	30.3	8.5156	9.0312	8	~
257	Serine	Amino acid	Proteinogenic	34.19	8.5	8.5	~	~
258	Putrescine	Polyamine	Diamine	34.15	8.5	~	~	8.5
259	Asparagine	Amino acid	Proteinogenic	30.11	8.5	~	8.5	~
260	Glycerol-3-phosphate	Ester	Phosphoric ester	34.1	8.5	~	8.5	~
261	Tryptophan	Amino acid	Proteinogenic	12.2	8.5	8.5	~	~
262	Tyrosine	Amino acid	Proteinogenic	30.11	8.5	8.5	~	~
263	Serine	Amino acid	Proteinogenic	33.1	8.5	8.5	~	~
264	Tyrosine	Amino acid	Proteinogenic	30.1	8.5	8.5	~	~
265	Sucrose	Sugar	Disaccharide	12.2	8.5	~	~	8.5
266	Beta-alanine	Amino acid	Non-proteinogenic	8.2	8.5	8.5	~	~
267	Phosphoric_acid	Inorganic acid	Weak inorganic acid	34.5	8.5	~	8.5	~
268	Octadecanoic_acid	Fatty acid	Saturated fatty acid	12.2	8.5	~	~	8.5
269	Hexadecanoic_acid	Fatty acid	Saturated fatty acid	34.1	8.5	~	~	8.5
270	Sucrose	Sugar	Disaccharide	1.3	8.5	~	~	8.5
271	Arginine	Amino acid	Proteinogenic	12.2	8.5	8.75	7.5	9.25
272	Leucine	Amino acid	Proteinogenic	30.2	8.48215	8.9643	8	~
273	Aspartic_acid	Amino acid	Proteinogenic	34.1	8.45833	9.75	8.25	7.375
274	Glycerol-3-phosphate	Ester	Phosphoric ester	30.3	8.4375	8.75	8.125	~
275	Leucine	Amino acid	Proteinogenic	34.1	8.4375	8.375	8.5	~
276	Octadecanoic_acid	Fatty acid	Saturated fatty acid	1.3	8.425	~	7.75	9.1
277	Sucrose	Sugar	Disaccharide	31.1	8.4167	~	~	8.4167
278	Leucine	Amino acid	Proteinogenic	30.11	8.4167	8.4167	~	~
279	Tetradecanoic_acid	Fatty acid	Saturated fatty acid	1.1	8.41665	~	7.25	9.5833
280	Tetradecanoic_acid	Fatty acid	Saturated fatty acid	30.11	8.40625	~	7.25	9.5625
281	Docosanoic_acid	Fatty acid	Saturated fatty acid	2.2	8.39585	8.125	~	8.6667
282	Fumaric_acid	Organic acid	Dicarboxylic acid	30.3	8.3889	7.5	9.5	8.1667
283	Alanine	Amino acid	Proteinogenic	8.2	8.375	8.375	~	~
284	Ornithine	Amino acid	Non-proteinogenic	12.2	8.375	9.25	7.5	~
285	Isoleucine	Amino acid	Proteinogenic	8.2	8.375	8.375	~	~
286	Glucose	Sugar	Monosaccharide	30.2	8.375	8.375	~	~
287	Serine	Amino acid	Proteinogenic	30.2	8.375	8.375	~	~
288	Proline	Amino acid	Proteinogenic	30.2	8.36605	7.875	8.8571	~
289	Malic_acid	Organic acid	Dicarboxylic acid	30.2	8.3368	8.9062	8.3125	7.7917
290	Aspartic_acid	Amino acid	Proteinogenic	30.11	8.3333	8.3333	~	~
291	Hexadecanoic_acid	Fatty acid	Saturated fatty acid	30.3	8.3333	~	~	8.3333
292	Sucrose	Sugar	Disaccharide	30.2	8.3333	~	~	8.3333
293	Fructose	Sugar	Monosaccharide	31.1	8.32145	~	8.75	7.8929
294	Beta-alanine	Amino acid	Non-proteinogenic	30.2	8.31943	9.0833	8.125	7.75
295	Arginine	Amino acid	Proteinogenic	30.3	8.31943	8.25	8.875	7.8333
296	Fructose	Sugar	Monosaccharide	30.11	8.3125	~	~	8.3125
297	Aspartic_acid	Amino acid	Proteinogenic	12.2	8.3125	9.375	7.25	~
298	Glucose	Sugar	Monosaccharide	34.5	8.3125	9.125	7.5	~
299	Phenylalanine	Amino acid	Proteinogenic	33.1	8.3125	8.625	8	~
300	Docosanoic_acid	Fatty acid	Saturated fatty acid	30.1	8.29167	10.125	7.5	7.25
301	Nicotinic_acid	Organic acid	Pyridinecarboxylic acid	2.2	8.27085	8.125	~	8.4167
302	Alanine	Amino acid	Proteinogenic	30.2	8.2619	8.2857	7.5	9
303	Tetradecanoic_acid	Fatty acid	Saturated fatty acid	30.3	8.25	~	~	8.25
304	Glutamic_acid	Amino acid	Proteinogenic	30.1	8.25	8.25	~	~
305	Glutamic_acid	Amino acid	Proteinogenic	30.11	8.25	8.25	~	~
306	myo-Inositol	Sugar alcohol	Cyclic polyol	30.1	8.25	8.25	~	~
307	Glycerol-3-phosphate	Ester	Phosphoric ester	30.1	8.25	8.25	~	~
308	Serine	Amino acid	Proteinogenic	12.2	8.25	8.25	~	~
309	Tryptophan	Amino acid	Proteinogenic	30.1	8.25	8.25	~	~
310	Glycine	Amino acid	Proteinogenic	17.3	8.25	~	~	8.25
311	Proline	Amino acid	Proteinogenic	8.2	8.25	8.25	~	~
312	Leucine	Amino acid	Proteinogenic	8.2	8.25	8.25	~	~
313	Beta-alanine	Amino acid	Non-proteinogenic	2.2	8.25	8.25	~	~
314	Glucose	Sugar	Monosaccharide	30.1	8.25	8.25	~	~
315	Malic_acid	Organic acid	Dicarboxylic acid	8.2	8.25	8.25	~	~
316	Alanine	Amino acid	Proteinogenic	17.3	8.25	~	~	8.25
317	Lysine	Amino acid	Proteinogenic	34.19	8.25	~	8.25	~
318	Alanine	Amino acid	Proteinogenic	34.1	8.25	8	8.5	~
319	Histidine	Amino acid	Proteinogenic	30.11	8.25	8.25	~	~
320	Putrescine	Polyamine	Diamine	4.1	8.20833	7.25	9.625	7.75
321	Phenylalanine	Amino acid	Proteinogenic	34.1	8.1875	7.5	8.875	~
322	Octadecanoic_acid	Fatty acid	Saturated fatty acid	30.2	8.1667	~	~	8.1667
323	Docosanoic_acid	Fatty acid	Saturated fatty acid	30.11	8.16665	8.3333	~	8
324	Fructose	Sugar	Monosaccharide	1.1	8.16665	~	8.25	8.0833
325	Nicotinic_acid	Organic acid	Pyridinecarboxylic acid	30.11	8.16665	8.8333	~	7.5
326	Malic_acid	Organic acid	Dicarboxylic acid	30.1	8.125	8.125	~	~
327	Sucrose	Sugar	Disaccharide	30.3	8.125	~	8.25	8
328	Tyrosine	Amino acid	Proteinogenic	8.2	8.125	8.125	~	~
329	Ornithine	Amino acid	Non-proteinogenic	4.1	8.125	7.75	8.5	~
330	Tryptophan	Amino acid	Proteinogenic	30.2	8.1	8.1	~	~
331	Fumaric_acid	Organic acid	Dicarboxylic acid	2.2	8.08333	8.5	7.75	8
332	Fructose	Sugar	Monosaccharide	1.3	8.03125	~	7.75	8.3125
333	Hexadecanoic_acid	Fatty acid	Saturated fatty acid	34.15	8	~	~	8
334	Fumaric_acid	Organic acid	Dicarboxylic acid	34.15	8	~	~	8
335	Fumaric_acid	Organic acid	Dicarboxylic acid	34.1	8	~	~	8
336	Fructose	Sugar	Monosaccharide	12.2	8	~	~	8
337	Fructose	Sugar	Monosaccharide	12.1	8	~	~	8
338	Erythritol	Sugar alcohol	Polyol	4.1	8	~	8	~
339	Putrescine	Polyamine	Diamine	8.2	8	~	8	~
340	Tetradecanoic_acid	Fatty acid	Saturated fatty acid	34.1	8	~	~	8
341	Methionine	Amino acid	Proteinogenic	30.11	8	8	~	~
342	Glutamic_acid	Amino acid	Proteinogenic	30.2	8	8	~	~
343	Methionine	Amino acid	Proteinogenic	31.1	8	8	~	~
344	Leucine	Amino acid	Proteinogenic	30.1	8	8	~	~
345	Citric_acids	Organic acid	Other organic acid	34.15	8	8	~	~
346	Methionine	Amino acid	Proteinogenic	34.19	8	8	~	~
347	Methionine	Amino acid	Proteinogenic	4.1	8	8	~	~
348	Phenylalanine	Amino acid	Proteinogenic	30.1	8	8	~	~
349	Phenylalanine	Amino acid	Proteinogenic	30.11	8	8	~	~
350	Methionine	Amino acid	Proteinogenic	10.5	8	8	~	~
351	Citric_acids	Organic acid	Other organic acid	34.7	8	8	~	~
352	Erythritol	Sugar alcohol	Polyol	1.3	8	~	8	~
353	Erythritol	Sugar alcohol	Polyol	12.1	8	~	8	~
354	Isoleucine	Amino acid	Proteinogenic	30.1	7.9375	8.625	~	7.25
355	Valine	Amino acid	Proteinogenic	30.1	7.9375	8.625	~	7.25
356	Sucrose	Sugar	Disaccharide	30.11	7.875	~	7.25	8.5
357	Histidine	Amino acid	Proteinogenic	30.3	7.875	7.875	~	~
358	Fructose	Sugar	Monosaccharide	30.2	7.875	~	~	7.875
359	Tetradecanoic_acid	Fatty acid	Saturated fatty acid	2.2	7.875	~	~	7.875
360	Phenylalanine	Amino acid	Proteinogenic	30.2	7.85415	7.875	7.8333	~
361	Aspartic_acid	Amino acid	Proteinogenic	2.2	7.85415	7.5833	~	8.125
362	Erythritol	Sugar alcohol	Polyol	34.19	7.8333	~	7.8333	~
363	Phenylalanine	Amino acid	Proteinogenic	12.2	7.8125	8.375	7.25	~
364	Erythritol	Sugar alcohol	Polyol	1.1	7.75	~	7.75	~
365	Methionine	Amino acid	Proteinogenic	30.2	7.75	7.75	~	~
366	Methionine	Amino acid	Proteinogenic	30.3	7.75	7.75	~	~
367	Tyrosine	Amino acid	Proteinogenic	2.2	7.75	7.75	~	~
368	Methionine	Amino acid	Proteinogenic	33.1	7.75	7.75	~	~
369	Lysine	Amino acid	Proteinogenic	12.1	7.75	~	7.75	~
370	Erythritol	Sugar alcohol	Polyol	30.11	7.75	~	7.75	~
371	Glutamic_acid	Amino acid	Proteinogenic	8.2	7.75	7.75	~	~
372	Octadecanoic_acid	Fatty acid	Saturated fatty acid	2.2	7.75	~	~	7.75
373	Glycerol	Sugar alcohol	Polyol	17.3	7.75	~	~	7.75
374	Fructose	Sugar	Monosaccharide	4.1	7.75	~	7.5	8
375	myo-Inositol	Sugar alcohol	Cyclic polyol	2.2	7.75	7.75	~	~
376	Malic_acid	Organic acid	Dicarboxylic acid	2.2	7.7083	7.8333	~	7.5833
377	Glycerol-3-phosphate	Ester	Phosphoric ester	30.2	7.6875	7.25	8.125	~
378	Histidine	Amino acid	Proteinogenic	30.2	7.625	7.625	~	~
379	Hexadecanoic_acid	Fatty acid	Saturated fatty acid	4.1	7.625	~	~	7.625
380	Citric_acids	Organic acid	Other organic acid	34.19	7.625	7.625	~	~
381	Phosphoric_acid	Inorganic acid	Weak inorganic acid	30.3	7.625	~	7.625	~
382	Octadecanoic_acid	Fatty acid	Saturated fatty acid	4.1	7.625	~	7.75	7.5
383	Citric_acids	Organic acid	Other organic acid	10.5	7.625	7.625	~	~
384	Proline	Amino acid	Proteinogenic	30.1	7.625	8	7.25	~
385	Proline	Amino acid	Proteinogenic	30.11	7.625	7.625	~	~
386	Tryptophan	Amino acid	Proteinogenic	34.1	7.625	7.625	~	~
387	Alanine	Amino acid	Proteinogenic	30.11	7.5833	7.5833	~	~
388	Leucine	Amino acid	Proteinogenic	2.2	7.5625	7.5625	~	~
389	Putrescine	Polyamine	Diamine	34.1	7.5	~	~	7.5
390	Citric_acids	Organic acid	Other organic acid	4.1	7.5	7.5	~	~
391	Citric_acids	Organic acid	Other organic acid	30.3	7.5	7.5	~	~
392	Glutamic_acid	Amino acid	Proteinogenic	34.1	7.5	7.5	~	~
393	Alanine	Amino acid	Proteinogenic	2.2	7.5	7.5	~	~
394	Citric_acids	Organic acid	Other organic acid	33.1	7.5	7.5	~	~
395	Octadecanoic_acid	Fatty acid	Saturated fatty acid	30.3	7.5	7.5	~	~
396	Glycerol	Sugar alcohol	Polyol	30.2	7.5	7.5	~	~
397	Histidine	Amino acid	Proteinogenic	34.1	7.5	7.5	~	~
398	Histidine	Amino acid	Proteinogenic	34.5	7.5	7.5	~	~
399	Fructose	Sugar	Monosaccharide	30.3	7.5	~	7.5	~
400	Phosphoric_acid	Inorganic acid	Weak inorganic acid	34.1	7.5	~	7.5	~
401	Tryptophan	Amino acid	Proteinogenic	30.11	7.5	7.5	~	~
402	Methionine	Amino acid	Proteinogenic	34.15	7.5	7.5	~	~
403	Nicotinic_acid	Organic acid	Pyridinecarboxylic acid	30.8	7.5	7.5	~	~
404	Erythritol	Sugar alcohol	Polyol	31.1	7.4167	~	7.4167	~
405	Aspartic_acid	Amino acid	Proteinogenic	8.2	7.375	7.375	~	~
406	Asparagine	Amino acid	Proteinogenic	17.3	7.375	~	7.5	7.25
407	Erythritol	Sugar alcohol	Polyol	30.2	7.25	~	7.25	~
408	Methionine	Amino acid	Proteinogenic	34.1	7.25	7.25	~	~
409	Proline	Amino acid	Proteinogenic	2.2	7.25	7.25	~	~
410	Glycerol-3-phosphate	Ester	Phosphoric ester	8.2	7.25	7.25	~	~
411	Methionine	Amino acid	Proteinogenic	2.2	7.25	7.25	~	~
412	Glutamic_acid	Amino acid	Proteinogenic	2.2	7.25	7.25	~	~
413	Methionine	Amino acid	Proteinogenic	12.2	7.25	7.25	~	~
414	Erythritol	Sugar alcohol	Polyol	30.3	7.25	~	7.25	~
					9.13147	9.66757	9.29067	8.9996	mean IC
					414	330	249	169	number of connections
					1	0.797101	0.601449	0.408213	share of connections
