# Supplementary material for: Regulatory Modules of Metabolites and Protein Phosphorylation in Arabidopsis Genotypes With Altered Sucrose Allocation
Source: Front Plant Sci. 2022 May 19;13:891405. doi: 10.3389/fpls.2022.891405 (PMC9161306; doi:10.3389/fpls.2022.891405)
Supplement: Supplementary file 9 [file Table_9.XLSX]

## Sheet: WT
#	Metabolite	Phosphopeptide	Protein	Bin (full)	Bin	MapMan group	MapMan description	bin selected?	Spearman corr.	Spearman p-val.	IC	Met. sig. 5%	Pho. sig. 5%
1	Docosanoic_acid	SLEELS(1)GEAEVS(1)HDEK	AT5G43370	34.7	34.7	transport.phosphate	carbohydrate_transmembrane_transporter/_inorganic_phosphate_transmembrane_transporter/_phosphate_transmembrane_transporter/_sugar:hydrogen_symporter_|_chr5:17416074-17417798_FORWARD_-_Symbols:_APT1,_PHT2,_PHT1_-_2_|_APT1_(ARABIDOPSIS_PHOSPHATE_TRANSPORTER_1)	Y	0.8061	0	16.5	Y	Y
2	Nicotinic_acid	SLEELS(1)GEAEVS(1)HDEK	AT5G43370	34.7	34.7	transport.phosphate	carbohydrate_transmembrane_transporter/_inorganic_phosphate_transmembrane_transporter/_phosphate_transmembrane_transporter/_sugar:hydrogen_symporter_|_chr5:17416074-17417798_FORWARD_-_Symbols:_APT1,_PHT2,_PHT1_-_2_|_APT1_(ARABIDOPSIS_PHOSPHATE_TRANSPORTER_1)	Y	0.8313	0	16	Y	Y
3	Beta-alanine	SLEELS(1)GEAEVS(1)HDEK	AT5G43370	34.7	34.7	transport.phosphate	carbohydrate_transmembrane_transporter/_inorganic_phosphate_transmembrane_transporter/_phosphate_transmembrane_transporter/_sugar:hydrogen_symporter_|_chr5:17416074-17417798_FORWARD_-_Symbols:_APT1,_PHT2,_PHT1_-_2_|_APT1_(ARABIDOPSIS_PHOSPHATE_TRANSPORTER_1)	Y	0.9153	0	15.5	Y	Y
4	Valine	SLEELS(1)GEAEVS(1)HDEK	AT5G43370	34.7	34.7	transport.phosphate	carbohydrate_transmembrane_transporter/_inorganic_phosphate_transmembrane_transporter/_phosphate_transmembrane_transporter/_sugar:hydrogen_symporter_|_chr5:17416074-17417798_FORWARD_-_Symbols:_APT1,_PHT2,_PHT1_-_2_|_APT1_(ARABIDOPSIS_PHOSPHATE_TRANSPORTER_1)	Y	0.8791	0	15.25	Y	Y
5	Isoleucine	SLEELS(1)GEAEVS(1)HDEK	AT5G43370	34.7	34.7	transport.phosphate	carbohydrate_transmembrane_transporter/_inorganic_phosphate_transmembrane_transporter/_phosphate_transmembrane_transporter/_sugar:hydrogen_symporter_|_chr5:17416074-17417798_FORWARD_-_Symbols:_APT1,_PHT2,_PHT1_-_2_|_APT1_(ARABIDOPSIS_PHOSPHATE_TRANSPORTER_1)	Y	0.8235	0	15.25	Y	Y
6	Valine	SDKPLNYS(1)PDPENESGINER	AT5G14880	34.15	34.15	transport.potassium	potassium_transporter,_putative_|_chr5:4814244-4817667_FORWARD	Y	0.7727	0	15.25	Y	Y
7	Putrescine	T(1)AILERR	ATCG00020	1.1.1.2	1.1	PS.lightreaction.photosystem_II.PSII_polypeptide_subunits	Symbols:_PSBA_|_Encodes_chlorophyll_binding_protein_D1,_a_part_of_the_photosystem_II_reaction_center_core_|_chrC:383-1444_REVERSE	Y	0.7444	0.0002	15.25	Y	Y
8	Nicotinic_acid	SDKPLNYS(1)PDPENESGINER	AT5G14880	34.15	34.15	transport.potassium	potassium_transporter,_putative_|_chr5:4814244-4817667_FORWARD	Y	0.839	0	15	Y	Y
9	Isoleucine	SDKPLNYS(1)PDPENESGINER	AT5G14880	34.15	34.15	transport.potassium	potassium_transporter,_putative_|_chr5:4814244-4817667_FORWARD	Y	0.8182	0	15	Y	Y
10	Putrescine	TKDELT(1)EEES(1)LSGKDYLDPPPVK	AT2G39010	34.19.1	34.19	transport.Major_Intrinsic_Proteins.PIP	water_channel_|_chr2:16291477-16294034_FORWARD_-_Symbols:_PIP2E,_PIP2_-_6_|_PIP2E_(PLASMA_MEMBRANE_INTRINSIC_PROTEIN_2E)	Y	0.7985	0	15	Y	Y
11	Docosanoic_acid	SDKPLNYS(1)PDPENESGINER	AT5G14880	34.15	34.15	transport.potassium	potassium_transporter,_putative_|_chr5:4814244-4817667_FORWARD	Y	0.7065	0.0003	15	Y	Y
12	Ornithine	NFANS(1)FGRK	AT1G42550	31.1	31.1	cell.organisation	Symbols:_PMI1_|_PMI1_(PLASTID_MOVEMENT_IMPAIRED1)_|_chr1:15977014-15979952_FORWARD	Y	0.827	0	14.75	Y	Y
13	Isoleucine	ADKTDIIS(0.607)S(0.117)S(0.12)S(0.156)DKAS(1)PPPPSAFR	AT3G47200	35.2	35.2	not_assigned.unknown	unknown_protein_|_chr3:17377587-17379235_REVERSE	N	0.7643	0	14.75	Y	Y
14	Valine	ADKTDIIS(0.607)S(0.117)S(0.12)S(0.156)DKAS(1)PPPPSAFR	AT3G47200	35.2	35.2	not_assigned.unknown	unknown_protein_|_chr3:17377587-17379235_REVERSE	N	0.7487	0	14.75	Y	Y
15	Valine	ALGSFGS(1)FGS(0.999)FRS(0.001)FA	AT5G60660	34.19.1	34.19	transport.Major_Intrinsic_Proteins.PIP	water_channel_|_chr5:24375457-24376989_REVERSE_-_Symbols:_PIP2F,_PIP2_-_4_(PLASMA_MEMBRANE_INTRINSIC_PROTEIN_2_-_4_|_PIP2_-_4)	Y	0.7441	0	14.75	Y	Y
16	Nicotinic_acid	ALGSFGS(1)FGS(0.999)FRS(0.001)FA	AT5G60660	34.19.1	34.19	transport.Major_Intrinsic_Proteins.PIP	water_channel_|_chr5:24375457-24376989_REVERSE_-_Symbols:_PIP2F,_PIP2_-_4_(PLASMA_MEMBRANE_INTRINSIC_PROTEIN_2_-_4_|_PIP2_-_4)	Y	0.8557	0	14.5	Y	Y
17	Putrescine	S(1)QLHELHA	AT2G39010	34.19.1	34.19	transport.Major_Intrinsic_Proteins.PIP	water_channel_|_chr2:16291477-16294034_FORWARD_-_Symbols:_PIP2E,_PIP2_-_6_|_PIP2E_(PLASMA_MEMBRANE_INTRINSIC_PROTEIN_2E)	Y	0.8491	0	14.5	Y	Y
18	Ornithine	T(1)AILERR	ATCG00020	1.1.1.2	1.1	PS.lightreaction.photosystem_II.PSII_polypeptide_subunits	Symbols:_PSBA_|_Encodes_chlorophyll_binding_protein_D1,_a_part_of_the_photosystem_II_reaction_center_core_|_chrC:383-1444_REVERSE	Y	0.8192	0	14.5	Y	Y
19	Isoleucine	ALGSFGS(1)FGS(0.999)FRS(0.001)FA	AT5G60660	34.19.1	34.19	transport.Major_Intrinsic_Proteins.PIP	water_channel_|_chr5:24375457-24376989_REVERSE_-_Symbols:_PIP2F,_PIP2_-_4_(PLASMA_MEMBRANE_INTRINSIC_PROTEIN_2_-_4_|_PIP2_-_4)	Y	0.7678	0	14.5	Y	Y
20	Docosanoic_acid	ALGSFGS(1)FGS(0.999)FRS(0.001)FA	AT5G60660	34.19.1	34.19	transport.Major_Intrinsic_Proteins.PIP	water_channel_|_chr5:24375457-24376989_REVERSE_-_Symbols:_PIP2F,_PIP2_-_4_(PLASMA_MEMBRANE_INTRINSIC_PROTEIN_2_-_4_|_PIP2_-_4)	Y	0.7154	0.0001	14.5	Y	Y
21	Fumaric_acid	S(1)QLHELHA	AT2G39010	34.19.1	34.19	transport.Major_Intrinsic_Proteins.PIP	water_channel_|_chr2:16291477-16294034_FORWARD_-_Symbols:_PIP2E,_PIP2_-_6_|_PIP2E_(PLASMA_MEMBRANE_INTRINSIC_PROTEIN_2E)	Y	0.7753	0	14.25	Y	Y
22	Nicotinic_acid	ADKTDIIS(0.607)S(0.117)S(0.12)S(0.156)DKAS(1)PPPPSAFR	AT3G47200	35.2	35.2	not_assigned.unknown	unknown_protein_|_chr3:17377587-17379235_REVERSE	N	0.8113	0	14.25	Y	Y
23	Putrescine	KQS(0.698)KT(0.291)S(0.011)FSVPS(1)PK	AT1G42550	31.1	31.1	cell.organisation	Symbols:_PMI1_|_PMI1_(PLASTID_MOVEMENT_IMPAIRED1)_|_chr1:15977014-15979952_FORWARD	Y	0.7558	0.0001	14.25	Y	Y
24	Putrescine	VVVGGSELT(0.001)S(0.023)S(0.976)PK	AT4G28080	35.2	35.2	not_assigned.unknown	binding_|_chr4:13948603-13957840_REVERSE	N	0.7468	0.0001	14.25	Y	Y
25	Isoleucine	SES(1)LGHRSDVSSPEAK	AT3G48530	10.5	10.5	cell_wall.cell_wall_proteins	Symbols:_KING1_|_KING1_(SNF1-RELATED_PROTEIN_KINASE_REGULATORY_SUBUNIT_GAMMA_1)_|_chr3:17987378-17989763_FORWARD	Y	0.7346	0.0001	14.25	Y	Y
26	Ornithine	TKDELT(1)EEES(1)LSGKDYLDPPPVK	AT2G39010	34.19.1	34.19	transport.Major_Intrinsic_Proteins.PIP	water_channel_|_chr2:16291477-16294034_FORWARD_-_Symbols:_PIP2E,_PIP2_-_6_|_PIP2E_(PLASMA_MEMBRANE_INTRINSIC_PROTEIN_2E)	Y	0.7273	0.0001	14.25	Y	Y
27	Valine	SES(1)LGHRSDVSSPEAK	AT3G48530	10.5	10.5	cell_wall.cell_wall_proteins	Symbols:_KING1_|_KING1_(SNF1-RELATED_PROTEIN_KINASE_REGULATORY_SUBUNIT_GAMMA_1)_|_chr3:17987378-17989763_FORWARD	Y	0.7267	0.0001	14.25	Y	Y
28	Docosanoic_acid	ADKTDIIS(0.607)S(0.117)S(0.12)S(0.156)DKAS(1)PPPPSAFR	AT3G47200	35.2	35.2	not_assigned.unknown	unknown_protein_|_chr3:17377587-17379235_REVERSE	N	0.7235	0.0001	14.25	Y	Y
29	Alanine	SLEELS(1)GEAEVS(1)HDEK	AT5G43370	34.7	34.7	transport.phosphate	carbohydrate_transmembrane_transporter/_inorganic_phosphate_transmembrane_transporter/_phosphate_transmembrane_transporter/_sugar:hydrogen_symporter_|_chr5:17416074-17417798_FORWARD_-_Symbols:_APT1,_PHT2,_PHT1_-_2_|_APT1_(ARABIDOPSIS_PHOSPHATE_TRANSPORTER_1)	Y	0.8923	0	14	Y	Y
30	Ornithine	VVVGGSELT(0.001)S(0.023)S(0.976)PK	AT4G28080	35.2	35.2	not_assigned.unknown	binding_|_chr4:13948603-13957840_REVERSE	N	0.8748	0	14	Y	Y
31	Beta-alanine	SDKPLNYS(1)PDPENESGINER	AT5G14880	34.15	34.15	transport.potassium	potassium_transporter,_putative_|_chr5:4814244-4817667_FORWARD	Y	0.8702	0	14	Y	Y
32	Putrescine	AYGS(1)VRS(1)QLHELHA	AT2G39010	34.19.1	34.19	transport.Major_Intrinsic_Proteins.PIP	water_channel_|_chr2:16291477-16294034_FORWARD_-_Symbols:_PIP2E,_PIP2_-_6_|_PIP2E_(PLASMA_MEMBRANE_INTRINSIC_PROTEIN_2E)	Y	0.8452	0	14	Y	Y
33	Putrescine	NFANS(1)FGRK	AT1G42550	31.1	31.1	cell.organisation	Symbols:_PMI1_|_PMI1_(PLASTID_MOVEMENT_IMPAIRED1)_|_chr1:15977014-15979952_FORWARD	Y	0.8325	0	14	Y	Y
34	Putrescine	GTS(1)PQPRPQQEPAPSNPVR	AT3G45780	30.11	30.11	signaling.kinase.cytoplasmatic_kinase.AGC	FMN_binding_/_blue_light_photoreceptor/_kinase/_protein_binding_/_protein_serine/threonine_kinase_|_chr3:16816866-16824210_FORWARD_-_Symbols:_PHOT1,_NPH1,_JK224,_RPT1_|_PHOT1_(PHOTOTROPIN_1)	Y	0.774	0	14	Y	Y
35	Arginine	T(1)AILERR	ATCG00020	1.1.1.2	1.1	PS.lightreaction.photosystem_II.PSII_polypeptide_subunits	Symbols:_PSBA_|_Encodes_chlorophyll_binding_protein_D1,_a_part_of_the_photosystem_II_reaction_center_core_|_chrC:383-1444_REVERSE	Y	0.7482	0.0001	14	Y	Y
36	Putrescine	S(0.001)FGT(0.964)RS(0.036)GT(0.998)KFLPSSD	AT5G23060	35.2	35.2	not_assigned.unknown	Symbols:_CaS_|_CaS_(Calcium_sensing_receptor)_|_chr5:7736590-7738535_REVERSE	N	0.7247	0.0002	14	Y	Y
37	Isoleucine	S(1)AQELVK	AT3G14940	4.1.15	4.1	glycolysis.cytosolic_branch.phospho-enol-pyruvate_carboxylase_(PEPC)	phosphoenolpyruvate_carboxylase_|_chr3:5025238-5029710_FORWARD_-_Symbols:_ATPPC3_|_ATPPC3_(PHOSPHOENOLPYRUVATE_CARBOXYLASE_3)	Y	0.7026	0.0001	14	Y	Y
38	Valine	S(1)AQELVK	AT3G14940	4.1.15	4.1	glycolysis.cytosolic_branch.phospho-enol-pyruvate_carboxylase_(PEPC)	phosphoenolpyruvate_carboxylase_|_chr3:5025238-5029710_FORWARD_-_Symbols:_ATPPC3_|_ATPPC3_(PHOSPHOENOLPYRUVATE_CARBOXYLASE_3)	Y	0.68	0.0003	14	Y	Y
39	Arginine	TKDELT(1)EEES(1)LSGKDYLDPPPVK	AT2G39010	34.19.1	34.19	transport.Major_Intrinsic_Proteins.PIP	water_channel_|_chr2:16291477-16294034_FORWARD_-_Symbols:_PIP2E,_PIP2_-_6_|_PIP2E_(PLASMA_MEMBRANE_INTRINSIC_PROTEIN_2E)	Y	0.6736	0.0006	14	Y	Y
40	Docosanoic_acid	S(1)AQELVK	AT3G14940	4.1.15	4.1	glycolysis.cytosolic_branch.phospho-enol-pyruvate_carboxylase_(PEPC)	phosphoenolpyruvate_carboxylase_|_chr3:5025238-5029710_FORWARD_-_Symbols:_ATPPC3_|_ATPPC3_(PHOSPHOENOLPYRUVATE_CARBOXYLASE_3)	Y	0.7548	0	13.75	Y	Y
41	Nicotinic_acid	S(1)AQELVK	AT3G14940	4.1.15	4.1	glycolysis.cytosolic_branch.phospho-enol-pyruvate_carboxylase_(PEPC)	phosphoenolpyruvate_carboxylase_|_chr3:5025238-5029710_FORWARD_-_Symbols:_ATPPC3_|_ATPPC3_(PHOSPHOENOLPYRUVATE_CARBOXYLASE_3)	Y	0.6835	0.0002	13.75	Y	Y
42	Leucine	SDKPLNYS(1)PDPENESGINER	AT5G14880	34.15	34.15	transport.potassium	potassium_transporter,_putative_|_chr5:4814244-4817667_FORWARD	Y	0.8586	0	13.75	Y	Y
43	Leucine	SLEELS(1)GEAEVS(1)HDEK	AT5G43370	34.7	34.7	transport.phosphate	carbohydrate_transmembrane_transporter/_inorganic_phosphate_transmembrane_transporter/_phosphate_transmembrane_transporter/_sugar:hydrogen_symporter_|_chr5:17416074-17417798_FORWARD_-_Symbols:_APT1,_PHT2,_PHT1_-_2_|_APT1_(ARABIDOPSIS_PHOSPHATE_TRANSPORTER_1)	Y	0.8014	0	13.75	Y	Y
44	Nicotinic_acid	ITPHSVPS(0.999)PRPS(0.5)S(0.5)PR	AT2G43680	30.3	30.3	signalling.calcium	calmodulin_binding_|_chr2:18108349-18111831_FORWARD_-_Symbols:_IQD14_|_IQD14	Y	0.7719	0	13.75	Y	Y
45	Leucine	ADKTDIIS(0.607)S(0.117)S(0.12)S(0.156)DKAS(1)PPPPSAFR	AT3G47200	35.2	35.2	not_assigned.unknown	unknown_protein_|_chr3:17377587-17379235_REVERSE	N	0.7717	0	13.75	Y	Y
46	Ornithine	SVS(1)TPFMNTTAK	AT1G37130	12.1.1	12.1	N-metabolism.nitrate_metabolism.NR	nitrate_reductase_(NADH)/_nitrate_reductase_|_chr1:14158527-14161938_FORWARD_-_Symbols:_NIA2,_B29,_NIA2-1,_CHL3,_NR,_NR2,_ATNR2_|_NIA2_(NITRATE_REDUCTASE_2)	Y	0.7636	0.0001	13.75	Y	Y
47	Ornithine	KQS(0.698)KT(0.291)S(0.011)FSVPS(1)PK	AT1G42550	31.1	31.1	cell.organisation	Symbols:_PMI1_|_PMI1_(PLASTID_MOVEMENT_IMPAIRED1)_|_chr1:15977014-15979952_FORWARD	Y	0.7609	0	13.75	Y	Y
48	Docosanoic_acid	ITPHSVPS(0.999)PRPS(0.5)S(0.5)PR	AT2G43680	30.3	30.3	signalling.calcium	calmodulin_binding_|_chr2:18108349-18111831_FORWARD_-_Symbols:_IQD14_|_IQD14	Y	0.7606	0	13.75	Y	Y
49	Fumaric_acid	TKDELT(1)EEES(1)LSGKDYLDPPPVK	AT2G39010	34.19.1	34.19	transport.Major_Intrinsic_Proteins.PIP	water_channel_|_chr2:16291477-16294034_FORWARD_-_Symbols:_PIP2E,_PIP2_-_6_|_PIP2E_(PLASMA_MEMBRANE_INTRINSIC_PROTEIN_2E)	Y	0.7549	0	13.75	Y	Y
50	Valine	ALGSFGS(1)FGS(1)FRS(1)FA	AT5G60660	34.19.1	34.19	transport.Major_Intrinsic_Proteins.PIP	water_channel_|_chr5:24375457-24376989_REVERSE_-_Symbols:_PIP2F,_PIP2_-_4_(PLASMA_MEMBRANE_INTRINSIC_PROTEIN_2_-_4_|_PIP2_-_4)	Y	0.7403	0.0001	13.75	Y	Y
51	Valine	ITPHSVPS(0.999)PRPS(0.5)S(0.5)PR	AT2G43680	30.3	30.3	signalling.calcium	calmodulin_binding_|_chr2:18108349-18111831_FORWARD_-_Symbols:_IQD14_|_IQD14	Y	0.6409	0.0013	13.75	Y	Y
52	Isoleucine	ITPHSVPS(0.999)PRPS(0.5)S(0.5)PR	AT2G43680	30.3	30.3	signalling.calcium	calmodulin_binding_|_chr2:18108349-18111831_FORWARD_-_Symbols:_IQD14_|_IQD14	Y	0.6115	0.0025	13.75	Y	Y
53	Ornithine	S(1)QLHELHA	AT2G39010	34.19.1	34.19	transport.Major_Intrinsic_Proteins.PIP	water_channel_|_chr2:16291477-16294034_FORWARD_-_Symbols:_PIP2E,_PIP2_-_6_|_PIP2E_(PLASMA_MEMBRANE_INTRINSIC_PROTEIN_2E)	Y	0.8455	0	13.5	Y	Y
54	Fumaric_acid	T(1)AILERR	ATCG00020	1.1.1.2	1.1	PS.lightreaction.photosystem_II.PSII_polypeptide_subunits	Symbols:_PSBA_|_Encodes_chlorophyll_binding_protein_D1,_a_part_of_the_photosystem_II_reaction_center_core_|_chrC:383-1444_REVERSE	Y	0.7312	0.0001	13.5	Y	Y
55	Tyrosine	S(1)AQELVK	AT3G14940	4.1.15	4.1	glycolysis.cytosolic_branch.phospho-enol-pyruvate_carboxylase_(PEPC)	phosphoenolpyruvate_carboxylase_|_chr3:5025238-5029710_FORWARD_-_Symbols:_ATPPC3_|_ATPPC3_(PHOSPHOENOLPYRUVATE_CARBOXYLASE_3)	Y	0.8261	0	13.5	Y	Y
56	Tyrosine	SLEELS(1)GEAEVS(1)HDEK	AT5G43370	34.7	34.7	transport.phosphate	carbohydrate_transmembrane_transporter/_inorganic_phosphate_transmembrane_transporter/_phosphate_transmembrane_transporter/_sugar:hydrogen_symporter_|_chr5:17416074-17417798_FORWARD_-_Symbols:_APT1,_PHT2,_PHT1_-_2_|_APT1_(ARABIDOPSIS_PHOSPHATE_TRANSPORTER_1)	Y	0.8191	0	13.5	Y	Y
57	Ornithine	AYGS(1)VRS(1)QLHELHA	AT2G39010	34.19.1	34.19	transport.Major_Intrinsic_Proteins.PIP	water_channel_|_chr2:16291477-16294034_FORWARD_-_Symbols:_PIP2E,_PIP2_-_6_|_PIP2E_(PLASMA_MEMBRANE_INTRINSIC_PROTEIN_2E)	Y	0.8182	0	13.5	Y	Y
58	Malic_acid	SLEELS(1)GEAEVS(1)HDEK	AT5G43370	34.7	34.7	transport.phosphate	carbohydrate_transmembrane_transporter/_inorganic_phosphate_transmembrane_transporter/_phosphate_transmembrane_transporter/_sugar:hydrogen_symporter_|_chr5:17416074-17417798_FORWARD_-_Symbols:_APT1,_PHT2,_PHT1_-_2_|_APT1_(ARABIDOPSIS_PHOSPHATE_TRANSPORTER_1)	Y	0.8165	0	13.5	Y	Y
59	Malic_acid	ADKTDIIS(0.607)S(0.117)S(0.12)S(0.156)DKAS(1)PPPPSAFR	AT3G47200	35.2	35.2	not_assigned.unknown	unknown_protein_|_chr3:17377587-17379235_REVERSE	N	0.8096	0	13.5	Y	Y
60	Tyrosine	ALGSFGS(1)FGS(0.999)FRS(0.001)FA	AT5G60660	34.19.1	34.19	transport.Major_Intrinsic_Proteins.PIP	water_channel_|_chr5:24375457-24376989_REVERSE_-_Symbols:_PIP2F,_PIP2_-_4_(PLASMA_MEMBRANE_INTRINSIC_PROTEIN_2_-_4_|_PIP2_-_4)	Y	0.7856	0	13.5	Y	Y
61	Putrescine	SVS(1)SPFMNTASK	AT1G77760	12.1.1	12.1	N-metabolism.nitrate_metabolism.NR	nitrate_reductase_|_chr1:29235803-29239445_REVERSE_-_Symbols:_NIA1,_GNR1,_NR1_|_NIA1_(NITRATE_REDUCTASE_1)	Y	0.7584	0.0001	13.5	Y	Y
62	Isoleucine	ALGSFGS(1)FGS(1)FRS(1)FA	AT5G60660	34.19.1	34.19	transport.Major_Intrinsic_Proteins.PIP	water_channel_|_chr5:24375457-24376989_REVERSE_-_Symbols:_PIP2F,_PIP2_-_4_(PLASMA_MEMBRANE_INTRINSIC_PROTEIN_2_-_4_|_PIP2_-_4)	Y	0.7436	0.0001	13.5	Y	Y
63	Putrescine	LVKPEATVHEDDDS(1)DEGWQEAVPK	AT4G28080	35.2	35.2	not_assigned.unknown	binding_|_chr4:13948603-13957840_REVERSE	N	0.7351	0.0001	13.5	Y	Y
64	Putrescine	TAGET(1)S(1)EEDGLK	AT1G01320	35.1.27	35.1	not_assigned.no_ontology.tetratricopeptide_repeat_(TPR)	tetratricopeptide_repeat_(TPR)-containing_protein_|_chr1:121124-130570_REVERSE	N	0.7293	0.0003	13.5	Y	Y
65	Tyrosine	ADKTDIIS(0.607)S(0.117)S(0.12)S(0.156)DKAS(1)PPPPSAFR	AT3G47200	35.2	35.2	not_assigned.unknown	unknown_protein_|_chr3:17377587-17379235_REVERSE	N	0.7287	0.0001	13.5	Y	Y
66	Tyrosine	SES(1)LGHRSDVSSPEAK	AT3G48530	10.5	10.5	cell_wall.cell_wall_proteins	Symbols:_KING1_|_KING1_(SNF1-RELATED_PROTEIN_KINASE_REGULATORY_SUBUNIT_GAMMA_1)_|_chr3:17987378-17989763_FORWARD	Y	0.7267	0.0001	13.5	Y	Y
67	Ornithine	S(0.001)FGT(0.964)RS(0.036)GT(0.998)KFLPSSD	AT5G23060	35.2	35.2	not_assigned.unknown	Symbols:_CaS_|_CaS_(Calcium_sensing_receptor)_|_chr5:7736590-7738535_REVERSE	N	0.7148	0.0001	13.5	Y	Y
68	Putrescine	SVS(1)TPFMNTTAK	AT1G37130	12.1.1	12.1	N-metabolism.nitrate_metabolism.NR	nitrate_reductase_(NADH)/_nitrate_reductase_|_chr1:14158527-14161938_FORWARD_-_Symbols:_NIA2,_B29,_NIA2-1,_CHL3,_NR,_NR2,_ATNR2_|_NIA2_(NITRATE_REDUCTASE_2)	Y	0.7	0.0008	13.5	Y	Y
69	Tyrosine	ITPHSVPS(0.999)PRPS(0.5)S(0.5)PR	AT2G43680	30.3	30.3	signalling.calcium	calmodulin_binding_|_chr2:18108349-18111831_FORWARD_-_Symbols:_IQD14_|_IQD14	Y	0.677	0.0005	13.5	Y	Y
70	Nicotinic_acid	ALGSFGS(1)FGS(1)FRS(1)FA	AT5G60660	34.19.1	34.19	transport.Major_Intrinsic_Proteins.PIP	water_channel_|_chr5:24375457-24376989_REVERSE_-_Symbols:_PIP2F,_PIP2_-_4_(PLASMA_MEMBRANE_INTRINSIC_PROTEIN_2_-_4_|_PIP2_-_4)	Y	0.7899	0	13.25	Y	Y
71	Ornithine	GTS(1)PQPRPQQEPAPSNPVR	AT3G45780	30.11	30.11	signaling.kinase.cytoplasmatic_kinase.AGC	FMN_binding_/_blue_light_photoreceptor/_kinase/_protein_binding_/_protein_serine/threonine_kinase_|_chr3:16816866-16824210_FORWARD_-_Symbols:_PHOT1,_NPH1,_JK224,_RPT1_|_PHOT1_(PHOTOTROPIN_1)	Y	0.8854	0	13.25	Y	Y
72	Malic_acid	SDKPLNYS(1)PDPENESGINER	AT5G14880	34.15	34.15	transport.potassium	potassium_transporter,_putative_|_chr5:4814244-4817667_FORWARD	Y	0.8844	0	13.25	Y	Y
73	Beta-alanine	ADKTDIIS(0.607)S(0.117)S(0.12)S(0.156)DKAS(1)PPPPSAFR	AT3G47200	35.2	35.2	not_assigned.unknown	unknown_protein_|_chr3:17377587-17379235_REVERSE	N	0.8667	0	13.25	Y	Y
74	Docosanoic_acid	YLQS(1)GS(1)EDDDDTDTKR	AT3G56150	29.2.3	29.2	protein.synthesis.initiation	translation_initiation_factor_|_chr3:20833584-20837157_REVERSE_-_Symbols:_EIF3C,_ATEIF3C-1,_EIF3C-1,_ATTIF3C1,_TIF3C1_|_EIF3C_(EUKARYOTIC_TRANSLATION_INITIATION_FACTOR_3C)	N	0.8408	0	13.25	Y	Y
75	Malic_acid	SES(1)LGHRSDVSSPEAK	AT3G48530	10.5	10.5	cell_wall.cell_wall_proteins	Symbols:_KING1_|_KING1_(SNF1-RELATED_PROTEIN_KINASE_REGULATORY_SUBUNIT_GAMMA_1)_|_chr3:17987378-17989763_FORWARD	Y	0.8363	0	13.25	Y	Y
76	Arginine	S(1)QLHELHA	AT2G39010	34.19.1	34.19	transport.Major_Intrinsic_Proteins.PIP	water_channel_|_chr2:16291477-16294034_FORWARD_-_Symbols:_PIP2E,_PIP2_-_6_|_PIP2E_(PLASMA_MEMBRANE_INTRINSIC_PROTEIN_2E)	Y	0.8045	0	13.25	Y	Y
77	Malic_acid	ALGSFGS(1)FGS(0.999)FRS(0.001)FA	AT5G60660	34.19.1	34.19	transport.Major_Intrinsic_Proteins.PIP	water_channel_|_chr5:24375457-24376989_REVERSE_-_Symbols:_PIP2F,_PIP2_-_4_(PLASMA_MEMBRANE_INTRINSIC_PROTEIN_2_-_4_|_PIP2_-_4)	Y	0.7994	0	13.25	Y	Y
78	Docosanoic_acid	SSYTS(1)PPS(1)PKEVQEALPPR	AT2G46630	10.5.3	10.5	cell_wall.cell_wall_proteins.LRR	unknown_protein_|_chr2:19145529-19146713_FORWARD	Y	0.7964	0	13.25	Y	Y
79	Tyrosine	SDKPLNYS(1)PDPENESGINER	AT5G14880	34.15	34.15	transport.potassium	potassium_transporter,_putative_|_chr5:4814244-4817667_FORWARD	Y	0.7792	0	13.25	Y	Y
80	Nicotinic_acid	YLQS(1)GS(1)EDDDDTDTKR	AT3G56150	29.2.3	29.2	protein.synthesis.initiation	translation_initiation_factor_|_chr3:20833584-20837157_REVERSE_-_Symbols:_EIF3C,_ATEIF3C-1,_EIF3C-1,_ATTIF3C1,_TIF3C1_|_EIF3C_(EUKARYOTIC_TRANSLATION_INITIATION_FACTOR_3C)	N	0.7583	0	13.25	Y	Y
81	Nicotinic_acid	SSYTS(1)PPS(1)PKEVQEALPPR	AT2G46630	10.5.3	10.5	cell_wall.cell_wall_proteins.LRR	unknown_protein_|_chr2:19145529-19146713_FORWARD	Y	0.7283	0.0001	13.25	Y	Y
82	Fumaric_acid	GTS(1)PQPRPQQEPAPSNPVR	AT3G45780	30.11	30.11	signaling.kinase.cytoplasmatic_kinase.AGC	FMN_binding_/_blue_light_photoreceptor/_kinase/_protein_binding_/_protein_serine/threonine_kinase_|_chr3:16816866-16824210_FORWARD_-_Symbols:_PHOT1,_NPH1,_JK224,_RPT1_|_PHOT1_(PHOTOTROPIN_1)	Y	0.7213	0.0001	13.25	Y	Y
83	Valine	SSYTS(1)PPS(1)PKEVQEALPPR	AT2G46630	10.5.3	10.5	cell_wall.cell_wall_proteins.LRR	unknown_protein_|_chr2:19145529-19146713_FORWARD	Y	0.7125	0.0001	13.25	Y	Y
84	Tyrosine	SSYTS(1)PPS(1)PKEVQEALPPR	AT2G46630	10.5.3	10.5	cell_wall.cell_wall_proteins.LRR	unknown_protein_|_chr2:19145529-19146713_FORWARD	Y	0.7055	0.0002	13.25	Y	Y
85	Isoleucine	SSYTS(1)PPS(1)PKEVQEALPPR	AT2G46630	10.5.3	10.5	cell_wall.cell_wall_proteins.LRR	unknown_protein_|_chr2:19145529-19146713_FORWARD	Y	0.6996	0.0002	13.25	Y	Y
86	Nicotinic_acid	SES(1)LGHRSDVSSPEAK	AT3G48530	10.5	10.5	cell_wall.cell_wall_proteins	Symbols:_KING1_|_KING1_(SNF1-RELATED_PROTEIN_KINASE_REGULATORY_SUBUNIT_GAMMA_1)_|_chr3:17987378-17989763_FORWARD	Y	0.8114	0	13	Y	Y
87	Docosanoic_acid	SES(1)LGHRSDVSSPEAK	AT3G48530	10.5	10.5	cell_wall.cell_wall_proteins	Symbols:_KING1_|_KING1_(SNF1-RELATED_PROTEIN_KINASE_REGULATORY_SUBUNIT_GAMMA_1)_|_chr3:17987378-17989763_FORWARD	Y	0.6714	0.0006	13	Y	Y
88	Fumaric_acid	KQS(0.698)KT(0.291)S(0.011)FSVPS(1)PK	AT1G42550	31.1	31.1	cell.organisation	Symbols:_PMI1_|_PMI1_(PLASTID_MOVEMENT_IMPAIRED1)_|_chr1:15977014-15979952_FORWARD	Y	0.747	0	13	Y	Y
89	Fumaric_acid	S(0.001)FGT(0.964)RS(0.036)GT(0.998)KFLPSSD	AT5G23060	35.2	35.2	not_assigned.unknown	Symbols:_CaS_|_CaS_(Calcium_sensing_receptor)_|_chr5:7736590-7738535_REVERSE	N	0.82	0	13	Y	Y
90	Fumaric_acid	AYGS(1)VRS(1)QLHELHA	AT2G39010	34.19.1	34.19	transport.Major_Intrinsic_Proteins.PIP	water_channel_|_chr2:16291477-16294034_FORWARD_-_Symbols:_PIP2E,_PIP2_-_6_|_PIP2E_(PLASMA_MEMBRANE_INTRINSIC_PROTEIN_2E)	Y	0.7364	0.0001	13	Y	Y
91	Ornithine	SLS(1)FSTSGPR	AT1G07650	30.2.8.2	30.2	signalling.receptor_kinases.DUF_26	leucine-rich_repeat_transmembrane_protein_kinase,_putative_|_chr1:2359549-2366561_REVERSE	Y	0.8396	0	13	Y	Y
92	Malic_acid	S(1)AQELVK	AT3G14940	4.1.15	4.1	glycolysis.cytosolic_branch.phospho-enol-pyruvate_carboxylase_(PEPC)	phosphoenolpyruvate_carboxylase_|_chr3:5025238-5029710_FORWARD_-_Symbols:_ATPPC3_|_ATPPC3_(PHOSPHOENOLPYRUVATE_CARBOXYLASE_3)	Y	0.833	0	13	Y	Y
93	Aspartic_acid	SLEELS(1)GEAEVS(1)HDEK	AT5G43370	34.7	34.7	transport.phosphate	carbohydrate_transmembrane_transporter/_inorganic_phosphate_transmembrane_transporter/_phosphate_transmembrane_transporter/_sugar:hydrogen_symporter_|_chr5:17416074-17417798_FORWARD_-_Symbols:_APT1,_PHT2,_PHT1_-_2_|_APT1_(ARABIDOPSIS_PHOSPHATE_TRANSPORTER_1)	Y	0.8122	0	13	Y	Y
94	Alanine	SDKPLNYS(1)PDPENESGINER	AT5G14880	34.15	34.15	transport.potassium	potassium_transporter,_putative_|_chr5:4814244-4817667_FORWARD	Y	0.8105	0	13	Y	Y
95	Arginine	GTS(1)PQPRPQQEPAPSNPVR	AT3G45780	30.11	30.11	signaling.kinase.cytoplasmatic_kinase.AGC	FMN_binding_/_blue_light_photoreceptor/_kinase/_protein_binding_/_protein_serine/threonine_kinase_|_chr3:16816866-16824210_FORWARD_-_Symbols:_PHOT1,_NPH1,_JK224,_RPT1_|_PHOT1_(PHOTOTROPIN_1)	Y	0.7979	0	13	Y	Y
96	Beta-alanine	ALGSFGS(1)FGS(0.999)FRS(0.001)FA	AT5G60660	34.19.1	34.19	transport.Major_Intrinsic_Proteins.PIP	water_channel_|_chr5:24375457-24376989_REVERSE_-_Symbols:_PIP2F,_PIP2_-_4_(PLASMA_MEMBRANE_INTRINSIC_PROTEIN_2_-_4_|_PIP2_-_4)	Y	0.7974	0	13	Y	Y
97	Fumaric_acid	SVS(1)SPFMNTASK	AT1G77760	12.1.1	12.1	N-metabolism.nitrate_metabolism.NR	nitrate_reductase_|_chr1:29235803-29239445_REVERSE_-_Symbols:_NIA1,_GNR1,_NR1_|_NIA1_(NITRATE_REDUCTASE_1)	Y	0.78	0	13	Y	Y
98	Ornithine	TAGET(1)S(1)EEDGLK	AT1G01320	35.1.27	35.1	not_assigned.no_ontology.tetratricopeptide_repeat_(TPR)	tetratricopeptide_repeat_(TPR)-containing_protein_|_chr1:121124-130570_REVERSE	N	0.7708	0	13	Y	Y
99	Arginine	VVVGGSELT(0.001)S(0.023)S(0.976)PK	AT4G28080	35.2	35.2	not_assigned.unknown	binding_|_chr4:13948603-13957840_REVERSE	N	0.7658	0	13	Y	Y
100	Arginine	AYGS(1)VRS(1)QLHELHA	AT2G39010	34.19.1	34.19	transport.Major_Intrinsic_Proteins.PIP	water_channel_|_chr2:16291477-16294034_FORWARD_-_Symbols:_PIP2E,_PIP2_-_6_|_PIP2E_(PLASMA_MEMBRANE_INTRINSIC_PROTEIN_2E)	Y	0.7654	0.0001	13	Y	Y
101	Leucine	SSYTS(1)PPS(1)PKEVQEALPPR	AT2G46630	10.5.3	10.5	cell_wall.cell_wall_proteins.LRR	unknown_protein_|_chr2:19145529-19146713_FORWARD	Y	0.7504	0.0001	13	Y	Y
102	Leucine	S(1)AQELVK	AT3G14940	4.1.15	4.1	glycolysis.cytosolic_branch.phospho-enol-pyruvate_carboxylase_(PEPC)	phosphoenolpyruvate_carboxylase_|_chr3:5025238-5029710_FORWARD_-_Symbols:_ATPPC3_|_ATPPC3_(PHOSPHOENOLPYRUVATE_CARBOXYLASE_3)	Y	0.748	0	13	Y	Y
103	Valine	S(1)AVDETSDSGAFQR	AT4G19880	26.9	26.9	misc.glutathione_S_transferases	Bacteria_-_905_-_BEST_Arabidopsis_thaliana_protein_match_is:_unknown_protein_(TAIR:AT5G45020.1)_-_CONTAINS_InterPro_DOMAIN/s:_Glutathione_S-transferase,_predicted_(InterPro:IPR016639),_Glutathione_S-transferase,_C-terminal-like_(InterPro:IPR010987),_Glutathione_S-transferase/chloride_channel,_C-terminal_(InterPro:IPR017933),_Thioredoxin-like_fold_(InterPro:IPR012336)_-_EXPRESSED_DURING:_13_growth…	N	0.7425	0.0001	13	Y	Y
104	Malic_acid	ITPHSVPS(0.999)PRPS(0.5)S(0.5)PR	AT2G43680	30.3	30.3	signalling.calcium	calmodulin_binding_|_chr2:18108349-18111831_FORWARD_-_Symbols:_IQD14_|_IQD14	Y	0.7369	0.0001	13	Y	Y
105	Valine	S(0.982)AS(0.017)TVSITANTAAATR	AT5G04990	35.1	35.1	not_assigned.no_ontology	sad1/unc-84_protein-related_|_chr5:1471481-1473964_REVERSE	N	0.7364	0.0001	13	Y	Y
106	Leucine	ALGSFGS(1)FGS(0.999)FRS(0.001)FA	AT5G60660	34.19.1	34.19	transport.Major_Intrinsic_Proteins.PIP	water_channel_|_chr5:24375457-24376989_REVERSE_-_Symbols:_PIP2F,_PIP2_-_4_(PLASMA_MEMBRANE_INTRINSIC_PROTEIN_2_-_4_|_PIP2_-_4)	Y	0.7312	0.0001	13	Y	Y
107	Fumaric_acid	LVKPEATVHEDDDS(1)DEGWQEAVPK	AT4G28080	35.2	35.2	not_assigned.unknown	binding_|_chr4:13948603-13957840_REVERSE	N	0.7217	0.0001	13	Y	Y
108	Arginine	TAGET(1)S(1)EEDGLK	AT1G01320	35.1.27	35.1	not_assigned.no_ontology.tetratricopeptide_repeat_(TPR)	tetratricopeptide_repeat_(TPR)-containing_protein_|_chr1:121124-130570_REVERSE	N	0.7188	0.0002	13	Y	Y
109	Leucine	SES(1)LGHRSDVSSPEAK	AT3G48530	10.5	10.5	cell_wall.cell_wall_proteins	Symbols:_KING1_|_KING1_(SNF1-RELATED_PROTEIN_KINASE_REGULATORY_SUBUNIT_GAMMA_1)_|_chr3:17987378-17989763_FORWARD	Y	0.7143	0.0003	13	Y	Y
110	Leucine	ALGSFGS(1)FGS(1)FRS(1)FA	AT5G60660	34.19.1	34.19	transport.Major_Intrinsic_Proteins.PIP	water_channel_|_chr5:24375457-24376989_REVERSE_-_Symbols:_PIP2F,_PIP2_-_4_(PLASMA_MEMBRANE_INTRINSIC_PROTEIN_2_-_4_|_PIP2_-_4)	Y	0.7078	0.0003	13	Y	Y
111	Arginine	KQS(0.698)KT(0.291)S(0.011)FSVPS(1)PK	AT1G42550	31.1	31.1	cell.organisation	Symbols:_PMI1_|_PMI1_(PLASTID_MOVEMENT_IMPAIRED1)_|_chr1:15977014-15979952_FORWARD	Y	0.6897	0.0003	13	Y	Y
112	Putrescine	ALDLASKPEGT(0.991)GT(0.009)PTK	AT2G37660	35.2	35.2	not_assigned.unknown	binding_/_catalytic/_coenzyme_binding_|_chr2:15795213-15797059_REVERSE	N	0.6857	0.0008	13	Y	Y
113	Arginine	S(0.001)FGT(0.964)RS(0.036)GT(0.998)KFLPSSD	AT5G23060	35.2	35.2	not_assigned.unknown	Symbols:_CaS_|_CaS_(Calcium_sensing_receptor)_|_chr5:7736590-7738535_REVERSE	N	0.6739	0.0004	13	Y	Y
114	Fumaric_acid	TAGET(1)S(1)EEDGLK	AT1G01320	35.1.27	35.1	not_assigned.no_ontology.tetratricopeptide_repeat_(TPR)	tetratricopeptide_repeat_(TPR)-containing_protein_|_chr1:121124-130570_REVERSE	N	0.6709	0.0005	13	Y	Y
115	Putrescine	S(1)LEIFNPSSGK	AT5G58140	29.4	29.4	signaling.kinase.cytoplasmatic_kinase.AGC	FMN_binding_/_blue_light_photoreceptor/_kinase/_protein_serine/threonine_kinase_|_chr5:23524427-23533111_FORWARD_-_Symbols:_PHOT2,_NPL1_|_PHOT2_(PHOTOTROPIN_2)	N	0.6649	0.001	13	Y	Y
116	Leucine	ITPHSVPS(0.999)PRPS(0.5)S(0.5)PR	AT2G43680	30.3	30.3	signalling.calcium	calmodulin_binding_|_chr2:18108349-18111831_FORWARD_-_Symbols:_IQD14_|_IQD14	Y	0.6377	0.0019	13	Y	Y
117	Arginine	SVS(1)TPFMNTTAK	AT1G37130	12.1.1	12.1	N-metabolism.nitrate_metabolism.NR	nitrate_reductase_(NADH)/_nitrate_reductase_|_chr1:14158527-14161938_FORWARD_-_Symbols:_NIA2,_B29,_NIA2-1,_CHL3,_NR,_NR2,_ATNR2_|_NIA2_(NITRATE_REDUCTASE_2)	Y	0.612	0.0041	13	Y	Y
118	Valine	YLQS(1)GS(1)EDDDDTDTKR	AT3G56150	29.2.3	29.2	protein.synthesis.initiation	translation_initiation_factor_|_chr3:20833584-20837157_REVERSE_-_Symbols:_EIF3C,_ATEIF3C-1,_EIF3C-1,_ATTIF3C1,_TIF3C1_|_EIF3C_(EUKARYOTIC_TRANSLATION_INITIATION_FACTOR_3C)	N	0.7583	0	12.75	Y	Y
119	Isoleucine	YLQS(1)GS(1)EDDDDTDTKR	AT3G56150	29.2.3	29.2	protein.synthesis.initiation	translation_initiation_factor_|_chr3:20833584-20837157_REVERSE_-_Symbols:_EIF3C,_ATEIF3C-1,_EIF3C-1,_ATTIF3C1,_TIF3C1_|_EIF3C_(EUKARYOTIC_TRANSLATION_INITIATION_FACTOR_3C)	N	0.7436	0.0001	12.75	Y	Y
120	Docosanoic_acid	ISGDETEES(1)DAS(1)EEKVSTR	AT5G57160	28.1	28.1	DNA.synthesis/chromatin_structure	DNA_ligase_(ATP)/_protein_binding_|_chr5:23154965-23161746_REVERSE_-_Symbols:_ATLIG4,_LIG4_|_ATLIG4	N	0.832	0	12.75	Y	Y
121	Alanine	ALGSFGS(1)FGS(0.999)FRS(0.001)FA	AT5G60660	34.19.1	34.19	transport.Major_Intrinsic_Proteins.PIP	water_channel_|_chr5:24375457-24376989_REVERSE_-_Symbols:_PIP2F,_PIP2_-_4_(PLASMA_MEMBRANE_INTRINSIC_PROTEIN_2_-_4_|_PIP2_-_4)	Y	0.8069	0	12.75	Y	Y
122	Putrescine	EHGNS(1)PGYYDGR	AT1G67090	1.3.2	1.3	PS.calvin_cycle.rubisco_small_subunit	copper_ion_binding_/_ribulose-bisphosphate_carboxylase_|_chr1:25048158-25049424_REVERSE_-_Symbols:_RBCS1A_|_RBCS1A_(RIBULOSE_BISPHOSPHATE_CARBOXYLASE_SMALL_CHAIN_1A)	Y	0.7818	0	12.75	Y	Y
123	Ornithine	LVKPEATVHEDDDS(1)DEGWQEAVPK	AT4G28080	35.2	35.2	not_assigned.unknown	binding_|_chr4:13948603-13957840_REVERSE	N	0.7791	0	12.75	Y	Y
124	Docosanoic_acid	SEWSVPEHS(1)GS(1)IEETGER	AT3G16857	27.3.5	27.3	RNA.regulation_of_transcription.ARR	transcription_factor/_two-component_response_regulator_|_chr3:5755821-5759443_FORWARD_-_Symbols:_ARR1_|_ARR1_(ARABIDOPSIS_RESPONSE_REGULATOR_1)	N	0.7753	0	12.75	Y	Y
125	Fumaric_acid	EDNES(1)DGDKDDEPVISFTGK	AT1G76810	29.2.3	29.2	protein.synthesis.initiation	eukaryotic_translation_initiation_factor_2_family_protein_/_eIF-2_family_protein_|_chr1:28831003-28836586_REVERSE	N	0.7698	0	12.75	Y	Y
126	Tyrosine	ALGSFGS(1)FGS(1)FRS(1)FA	AT5G60660	34.19.1	34.19	transport.Major_Intrinsic_Proteins.PIP	water_channel_|_chr5:24375457-24376989_REVERSE_-_Symbols:_PIP2F,_PIP2_-_4_(PLASMA_MEMBRANE_INTRINSIC_PROTEIN_2_-_4_|_PIP2_-_4)	Y	0.7662	0	12.75	Y	Y
127	Malic_acid	SSYTS(1)PPS(1)PKEVQEALPPR	AT2G46630	10.5.3	10.5	cell_wall.cell_wall_proteins.LRR	unknown_protein_|_chr2:19145529-19146713_FORWARD	Y	0.7619	0	12.75	Y	Y
128	Ornithine	SVS(1)SPFMNTASK	AT1G77760	12.1.1	12.1	N-metabolism.nitrate_metabolism.NR	nitrate_reductase_|_chr1:29235803-29239445_REVERSE_-_Symbols:_NIA1,_GNR1,_NR1_|_NIA1_(NITRATE_REDUCTASE_1)	Y	0.7417	0	12.75	Y	Y
129	Isoleucine	S(0.982)AS(0.017)TVSITANTAAATR	AT5G04990	35.1	35.1	not_assigned.no_ontology	sad1/unc-84_protein-related_|_chr5:1471481-1473964_REVERSE	N	0.7364	0.0001	12.75	Y	Y
130	Arginine	NFANS(1)FGRK	AT1G42550	31.1	31.1	cell.organisation	Symbols:_PMI1_|_PMI1_(PLASTID_MOVEMENT_IMPAIRED1)_|_chr1:15977014-15979952_FORWARD	Y	0.7312	0.0001	12.75	Y	Y
131	Nicotinic_acid	S(1)AVDETSDSGAFQR	AT4G19880	26.9	26.9	misc.glutathione_S_transferases	Bacteria_-_905_-_BEST_Arabidopsis_thaliana_protein_match_is:_unknown_protein_(TAIR:AT5G45020.1)_-_CONTAINS_InterPro_DOMAIN/s:_Glutathione_S-transferase,_predicted_(InterPro:IPR016639),_Glutathione_S-transferase,_C-terminal-like_(InterPro:IPR010987),_Glutathione_S-transferase/chloride_channel,_C-terminal_(InterPro:IPR017933),_Thioredoxin-like_fold_(InterPro:IPR012336)_-_EXPRESSED_DURING:_13_growth…	N	0.7143	0.0002	12.75	Y	Y
132	Isoleucine	S(1)AVDETSDSGAFQR	AT4G19880	26.9	26.9	misc.glutathione_S_transferases	Bacteria_-_905_-_BEST_Arabidopsis_thaliana_protein_match_is:_unknown_protein_(TAIR:AT5G45020.1)_-_CONTAINS_InterPro_DOMAIN/s:_Glutathione_S-transferase,_predicted_(InterPro:IPR016639),_Glutathione_S-transferase,_C-terminal-like_(InterPro:IPR010987),_Glutathione_S-transferase/chloride_channel,_C-terminal_(InterPro:IPR017933),_Thioredoxin-like_fold_(InterPro:IPR012336)_-_EXPRESSED_DURING:_13_growth…	N	0.7007	0.0003	12.75	Y	Y
133	Docosanoic_acid	S(1)AVDETSDSGAFQR	AT4G19880	26.9	26.9	misc.glutathione_S_transferases	Bacteria_-_905_-_BEST_Arabidopsis_thaliana_protein_match_is:_unknown_protein_(TAIR:AT5G45020.1)_-_CONTAINS_InterPro_DOMAIN/s:_Glutathione_S-transferase,_predicted_(InterPro:IPR016639),_Glutathione_S-transferase,_C-terminal-like_(InterPro:IPR010987),_Glutathione_S-transferase/chloride_channel,_C-terminal_(InterPro:IPR017933),_Thioredoxin-like_fold_(InterPro:IPR012336)_-_EXPRESSED_DURING:_13_growth…	N	0.6646	0.0007	12.75	Y	Y
134	Beta-alanine	ITPHSVPS(0.999)PRPS(0.5)S(0.5)PR	AT2G43680	30.3	30.3	signalling.calcium	calmodulin_binding_|_chr2:18108349-18111831_FORWARD_-_Symbols:_IQD14_|_IQD14	Y	0.6468	0.0015	12.75	Y	Y
135	Putrescine	NLGLGS(1)DDEDDVEDDEGGGINGGDVKPVTGEER	AT3G18390	33.99	33.99	development.unspecified	RNA_binding_|_chr3:6313485-6317971_FORWARD_-_Symbols:_EMB1865_|_EMB1865_(embryo_defective_1865)	N	0.6123	0.0053	12.75	Y	Y
136	Fumaric_acid	SVS(1)TPFMNTTAK	AT1G37130	12.1.1	12.1	N-metabolism.nitrate_metabolism.NR	nitrate_reductase_(NADH)/_nitrate_reductase_|_chr1:14158527-14161938_FORWARD_-_Symbols:_NIA2,_B29,_NIA2-1,_CHL3,_NR,_NR2,_ATNR2_|_NIA2_(NITRATE_REDUCTASE_2)	Y	0.6831	0.0006	12.5	Y	Y
137	Alanine	S(1)AQELVK	AT3G14940	4.1.15	4.1	glycolysis.cytosolic_branch.phospho-enol-pyruvate_carboxylase_(PEPC)	phosphoenolpyruvate_carboxylase_|_chr3:5025238-5029710_FORWARD_-_Symbols:_ATPPC3_|_ATPPC3_(PHOSPHOENOLPYRUVATE_CARBOXYLASE_3)	Y	0.7322	0.0001	12.5	Y	Y
138	Beta-alanine	S(1)AQELVK	AT3G14940	4.1.15	4.1	glycolysis.cytosolic_branch.phospho-enol-pyruvate_carboxylase_(PEPC)	phosphoenolpyruvate_carboxylase_|_chr3:5025238-5029710_FORWARD_-_Symbols:_ATPPC3_|_ATPPC3_(PHOSPHOENOLPYRUVATE_CARBOXYLASE_3)	Y	0.6962	0.0003	12.5	Y	Y
139	Ornithine	S(1)VDQEEVVVGLEDDAK	AT3G46530	20.1	20.1	stress.biotic	ATP_binding_|_chr3:17130367-17133338_REVERSE_-_Symbols:_RPP13_|_RPP13_(RECOGNITION_OF_PERONOSPORA_PARASITICA_13)	N	0.8961	0	12.5	Y	Y
140	Docosanoic_acid	STTTT(0.008)VS(0.992)S(0.995)VHS(0.002)PT(0.001)T(0.001)DQDFSK	AT2G17290	30.3	30.3	signalling.calcium.calcium_dependent_protein_kinases	ATP_binding_/_calcium_ion_binding_/_calmodulin-dependent_protein_kinase/_kinase/_protein_kinase/_protein_serine/threonine_kinase_|_chr2:7516415-7519633_FORWARD_-_Symbols:_CPK6,_ATCDPK3_|_CPK6_(CALCIUM-DEPENDENT_PROTEIN_KINASE_6)	Y	0.8383	0	12.5	Y	Y
141	Nicotinic_acid	STTTT(0.008)VS(0.992)S(0.995)VHS(0.002)PT(0.001)T(0.001)DQDFSK	AT2G17290	30.3	30.3	signalling.calcium.calcium_dependent_protein_kinases	ATP_binding_/_calcium_ion_binding_/_calmodulin-dependent_protein_kinase/_kinase/_protein_kinase/_protein_serine/threonine_kinase_|_chr2:7516415-7519633_FORWARD_-_Symbols:_CPK6,_ATCDPK3_|_CPK6_(CALCIUM-DEPENDENT_PROTEIN_KINASE_6)	Y	0.8009	0	12.5	Y	Y
142	Malic_acid	ALGSFGS(1)FGS(1)FRS(1)FA	AT5G60660	34.19.1	34.19	transport.Major_Intrinsic_Proteins.PIP	water_channel_|_chr5:24375457-24376989_REVERSE_-_Symbols:_PIP2F,_PIP2_-_4_(PLASMA_MEMBRANE_INTRINSIC_PROTEIN_2_-_4_|_PIP2_-_4)	Y	0.7979	0	12.5	Y	Y
143	Fumaric_acid	S(1)LEIFNPSSGK	AT5G58140	29.4	29.4	signaling.kinase.cytoplasmatic_kinase.AGC	FMN_binding_/_blue_light_photoreceptor/_kinase/_protein_serine/threonine_kinase_|_chr5:23524427-23533111_FORWARD_-_Symbols:_PHOT2,_NPL1_|_PHOT2_(PHOTOTROPIN_2)	N	0.7965	0	12.5	Y	Y
144	Nicotinic_acid	SDT(1)MIKDSSNESQEIK	AT4G37070	33.1	33.1	development.storage_proteins	Symbols:_PLP1,_PLA_IVA_|_patatin,_putative_|_chr4:17464785-17467109_REVERSE	Y	0.7955	0	12.5	Y	Y
145	Nicotinic_acid	S(0.982)AS(0.017)TVSITANTAAATR	AT5G04990	35.1	35.1	not_assigned.no_ontology	sad1/unc-84_protein-related_|_chr5:1471481-1473964_REVERSE	N	0.7831	0	12.5	Y	Y
146	Beta-alanine	SEWSVPEHS(1)GS(1)IEETGER	AT3G16857	27.3.5	27.3	RNA.regulation_of_transcription.ARR	transcription_factor/_two-component_response_regulator_|_chr3:5755821-5759443_FORWARD_-_Symbols:_ARR1_|_ARR1_(ARABIDOPSIS_RESPONSE_REGULATOR_1)	N	0.7805	0	12.5	Y	Y
147	myo-Inositol	S(1)AQELVK	AT3G14940	4.1.15	4.1	glycolysis.cytosolic_branch.phospho-enol-pyruvate_carboxylase_(PEPC)	phosphoenolpyruvate_carboxylase_|_chr3:5025238-5029710_FORWARD_-_Symbols:_ATPPC3_|_ATPPC3_(PHOSPHOENOLPYRUVATE_CARBOXYLASE_3)	Y	0.7767	0	12.5	Y	Y
148	Beta-alanine	STTTT(0.008)VS(0.992)S(0.995)VHS(0.002)PT(0.001)T(0.001)DQDFSK	AT2G17290	30.3	30.3	signalling.calcium.calcium_dependent_protein_kinases	ATP_binding_/_calcium_ion_binding_/_calmodulin-dependent_protein_kinase/_kinase/_protein_kinase/_protein_serine/threonine_kinase_|_chr2:7516415-7519633_FORWARD_-_Symbols:_CPK6,_ATCDPK3_|_CPK6_(CALCIUM-DEPENDENT_PROTEIN_KINASE_6)	Y	0.7674	0	12.5	Y	Y
149	Arginine	LVKPEATVHEDDDS(1)DEGWQEAVPK	AT4G28080	35.2	35.2	not_assigned.unknown	binding_|_chr4:13948603-13957840_REVERSE	N	0.7648	0	12.5	Y	Y
150	myo-Inositol	SSYTS(1)PPS(1)PKEVQEALPPR	AT2G46630	10.5.3	10.5	cell_wall.cell_wall_proteins.LRR	unknown_protein_|_chr2:19145529-19146713_FORWARD	Y	0.764	0	12.5	Y	Y
151	Nicotinic_acid	ITPHS(0.006)VPS(0.979)PRPS(0.704)S(0.311)PR	AT2G43680	30.3	30.3	signalling.calcium	calmodulin_binding_|_chr2:18108349-18111831_FORWARD_-_Symbols:_IQD14_|_IQD14	Y	0.7628	0	12.5	Y	Y
152	Alanine	ADKTDIIS(0.607)S(0.117)S(0.12)S(0.156)DKAS(1)PPPPSAFR	AT3G47200	35.2	35.2	not_assigned.unknown	unknown_protein_|_chr3:17377587-17379235_REVERSE	N	0.7609	0	12.5	Y	Y
153	Putrescine	SLS(1)FSTSGPR	AT1G07650	30.2.8.2	30.2	signalling.receptor_kinases.DUF_26	leucine-rich_repeat_transmembrane_protein_kinase,_putative_|_chr1:2359549-2366561_REVERSE	Y	0.7596	0.0002	12.5	Y	Y
154	myo-Inositol	ITPHSVPS(0.999)PRPS(0.5)S(0.5)PR	AT2G43680	30.3	30.3	signalling.calcium	calmodulin_binding_|_chr2:18108349-18111831_FORWARD_-_Symbols:_IQD14_|_IQD14	Y	0.7584	0.0001	12.5	Y	Y
155	Docosanoic_acid	LNIDTDSSS(1)PQNIIS(1)PK	AT3G53180	12.2.2	12.2	N-metabolism.ammonia_metabolism.glutamine_synthetase	catalytic/_glutamate-ammonia_ligase_|_chr3:19706894-19711439_FORWARD	Y	0.7571	0.0001	12.5	Y	Y
156	Alanine	ITPHSVPS(0.999)PRPS(0.5)S(0.5)PR	AT2G43680	30.3	30.3	signalling.calcium	calmodulin_binding_|_chr2:18108349-18111831_FORWARD_-_Symbols:_IQD14_|_IQD14	Y	0.7403	0.0001	12.5	Y	Y
157	Docosanoic_acid	GASPQAIS(0.019)S(0.981)KPPS(1)PR	AT2G43680	30.3	30.3	signalling.calcium	calmodulin_binding_|_chr2:18108349-18111831_FORWARD_-_Symbols:_IQD14_|_IQD14	Y	0.7352	0.0001	12.5	Y	Y
158	Isoleucine	ITPHS(0.006)VPS(0.979)PRPS(0.704)S(0.311)PR	AT2G43680	30.3	30.3	signalling.calcium	calmodulin_binding_|_chr2:18108349-18111831_FORWARD_-_Symbols:_IQD14_|_IQD14	Y	0.7283	0.0001	12.5	Y	Y
159	Docosanoic_acid	SDT(1)MIKDSSNESQEIK	AT4G37070	33.1	33.1	development.storage_proteins	Symbols:_PLP1,_PLA_IVA_|_patatin,_putative_|_chr4:17464785-17467109_REVERSE	Y	0.7263	0.0001	12.5	Y	Y
160	Leucine	LNIDTDSSS(1)PQNIIS(1)PK	AT3G53180	12.2.2	12.2	N-metabolism.ammonia_metabolism.glutamine_synthetase	catalytic/_glutamate-ammonia_ligase_|_chr3:19706894-19711439_FORWARD	Y	0.7143	0.0004	12.5	Y	Y
161	Beta-alanine	SSYTS(1)PPS(1)PKEVQEALPPR	AT2G46630	10.5.3	10.5	cell_wall.cell_wall_proteins.LRR	unknown_protein_|_chr2:19145529-19146713_FORWARD	Y	0.7143	0.0003	12.5	Y	Y
162	Docosanoic_acid	ITPHS(0.006)VPS(0.979)PRPS(0.704)S(0.311)PR	AT2G43680	30.3	30.3	signalling.calcium	calmodulin_binding_|_chr2:18108349-18111831_FORWARD_-_Symbols:_IQD14_|_IQD14	Y	0.7026	0.0002	12.5	Y	Y
163	Tyrosine	ITPHS(0.006)VPS(0.979)PRPS(0.704)S(0.311)PR	AT2G43680	30.3	30.3	signalling.calcium	calmodulin_binding_|_chr2:18108349-18111831_FORWARD_-_Symbols:_IQD14_|_IQD14	Y	0.7026	0.0002	12.5	Y	Y
164	Docosanoic_acid	S(0.982)AS(0.017)TVSITANTAAATR	AT5G04990	35.1	35.1	not_assigned.no_ontology	sad1/unc-84_protein-related_|_chr5:1471481-1473964_REVERSE	N	0.7013	0.0004	12.5	Y	Y
165	Fumaric_acid	ALDLASKPEGT(0.991)GT(0.009)PTK	AT2G37660	35.2	35.2	not_assigned.unknown	binding_/_catalytic/_coenzyme_binding_|_chr2:15795213-15797059_REVERSE	N	0.6986	0.0002	12.5	Y	Y
166	Tyrosine	SDT(1)MIKDSSNESQEIK	AT4G37070	33.1	33.1	development.storage_proteins	Symbols:_PLP1,_PLA_IVA_|_patatin,_putative_|_chr4:17464785-17467109_REVERSE	Y	0.6966	0.0002	12.5	Y	Y
167	Valine	ITPHS(0.006)VPS(0.979)PRPS(0.704)S(0.311)PR	AT2G43680	30.3	30.3	signalling.calcium	calmodulin_binding_|_chr2:18108349-18111831_FORWARD_-_Symbols:_IQD14_|_IQD14	Y	0.6917	0.0003	12.5	Y	Y
168	Arginine	SVS(1)SPFMNTASK	AT1G77760	12.1.1	12.1	N-metabolism.nitrate_metabolism.NR	nitrate_reductase_|_chr1:29235803-29239445_REVERSE_-_Symbols:_NIA1,_GNR1,_NR1_|_NIA1_(NITRATE_REDUCTASE_1)	Y	0.6858	0.0003	12.5	Y	Y
169	Nicotinic_acid	LNIDTDSSS(1)PQNIIS(1)PK	AT3G53180	12.2.2	12.2	N-metabolism.ammonia_metabolism.glutamine_synthetase	catalytic/_glutamate-ammonia_ligase_|_chr3:19706894-19711439_FORWARD	Y	0.6844	0.0006	12.5	Y	Y
170	Leucine	SDT(1)MIKDSSNESQEIK	AT4G37070	33.1	33.1	development.storage_proteins	Symbols:_PLP1,_PLA_IVA_|_patatin,_putative_|_chr4:17464785-17467109_REVERSE	Y	0.6815	0.0005	12.5	Y	Y
171	Valine	LNIDTDSSS(1)PQNIIS(1)PK	AT3G53180	12.2.2	12.2	N-metabolism.ammonia_metabolism.glutamine_synthetase	catalytic/_glutamate-ammonia_ligase_|_chr3:19706894-19711439_FORWARD	Y	0.6766	0.0008	12.5	Y	Y
172	Putrescine	S(0.5)S(0.5)DALEVPPRPIKES(0.935)PT(0.051)LS(0.014)EDIK	AT1G66940	29.4	29.4	protein.postranslational_modification	protein_kinase-related_|_chr1:24973028-24974791_REVERSE	N	0.6719	0.0016	12.5	Y	Y
173	Isoleucine	SDT(1)MIKDSSNESQEIK	AT4G37070	33.1	33.1	development.storage_proteins	Symbols:_PLP1,_PLA_IVA_|_patatin,_putative_|_chr4:17464785-17467109_REVERSE	Y	0.663	0.0006	12.5	Y	Y
174	Valine	SDT(1)MIKDSSNESQEIK	AT4G37070	33.1	33.1	development.storage_proteins	Symbols:_PLP1,_PLA_IVA_|_patatin,_putative_|_chr4:17464785-17467109_REVERSE	Y	0.6522	0.0007	12.5	Y	Y
175	Isoleucine	LNIDTDSSS(1)PQNIIS(1)PK	AT3G53180	12.2.2	12.2	N-metabolism.ammonia_metabolism.glutamine_synthetase	catalytic/_glutamate-ammonia_ligase_|_chr3:19706894-19711439_FORWARD	Y	0.6468	0.0015	12.5	Y	Y
176	Fumaric_acid	VVVGGSELT(0.001)S(0.023)S(0.976)PK	AT4G28080	35.2	35.2	not_assigned.unknown	binding_|_chr4:13948603-13957840_REVERSE	N	0.6609	0.0004	12.25	Y	Y
177	myo-Inositol	SDKPLNYS(1)PDPENESGINER	AT5G14880	34.15	34.15	transport.potassium	potassium_transporter,_putative_|_chr5:4814244-4817667_FORWARD	Y	0.8301	0	12.25	Y	Y
178	myo-Inositol	ALGSFGS(1)FGS(0.999)FRS(0.001)FA	AT5G60660	34.19.1	34.19	transport.Major_Intrinsic_Proteins.PIP	water_channel_|_chr5:24375457-24376989_REVERSE_-_Symbols:_PIP2F,_PIP2_-_4_(PLASMA_MEMBRANE_INTRINSIC_PROTEIN_2_-_4_|_PIP2_-_4)	Y	0.7911	0	12.25	Y	Y
179	myo-Inositol	SES(1)LGHRSDVSSPEAK	AT3G48530	10.5	10.5	cell_wall.cell_wall_proteins	Symbols:_KING1_|_KING1_(SNF1-RELATED_PROTEIN_KINASE_REGULATORY_SUBUNIT_GAMMA_1)_|_chr3:17987378-17989763_FORWARD	Y	0.774	0	12.25	Y	Y
180	Leucine	YLQS(1)GS(1)EDDDDTDTKR	AT3G56150	29.2.3	29.2	protein.synthesis.initiation	translation_initiation_factor_|_chr3:20833584-20837157_REVERSE_-_Symbols:_EIF3C,_ATEIF3C-1,_EIF3C-1,_ATTIF3C1,_TIF3C1_|_EIF3C_(EUKARYOTIC_TRANSLATION_INITIATION_FACTOR_3C)	N	0.7688	0	12.25	Y	Y
181	myo-Inositol	ADKTDIIS(0.607)S(0.117)S(0.12)S(0.156)DKAS(1)PPPPSAFR	AT3G47200	35.2	35.2	not_assigned.unknown	unknown_protein_|_chr3:17377587-17379235_REVERSE	N	0.669	0.0005	12.25	Y	Y
182	myo-Inositol	SLEELS(1)GEAEVS(1)HDEK	AT5G43370	34.7	34.7	transport.phosphate	carbohydrate_transmembrane_transporter/_inorganic_phosphate_transmembrane_transporter/_phosphate_transmembrane_transporter/_sugar:hydrogen_symporter_|_chr5:17416074-17417798_FORWARD_-_Symbols:_APT1,_PHT2,_PHT1_-_2_|_APT1_(ARABIDOPSIS_PHOSPHATE_TRANSPORTER_1)	Y	0.6591	0.0006	12.25	Y	Y
183	Alanine	YLQS(1)GS(1)EDDDDTDTKR	AT3G56150	29.2.3	29.2	protein.synthesis.initiation	translation_initiation_factor_|_chr3:20833584-20837157_REVERSE_-_Symbols:_EIF3C,_ATEIF3C-1,_EIF3C-1,_ATTIF3C1,_TIF3C1_|_EIF3C_(EUKARYOTIC_TRANSLATION_INITIATION_FACTOR_3C)	N	0.8338	0	12.25	Y	Y
184	Nicotinic_acid	SEWSVPEHS(1)GS(1)IEETGER	AT3G16857	27.3.5	27.3	RNA.regulation_of_transcription.ARR	transcription_factor/_two-component_response_regulator_|_chr3:5755821-5759443_FORWARD_-_Symbols:_ARR1_|_ARR1_(ARABIDOPSIS_RESPONSE_REGULATOR_1)	N	0.8238	0	12.25	Y	Y
185	Malic_acid	ITPHS(0.006)VPS(0.979)PRPS(0.704)S(0.311)PR	AT2G43680	30.3	30.3	signalling.calcium	calmodulin_binding_|_chr2:18108349-18111831_FORWARD_-_Symbols:_IQD14_|_IQD14	Y	0.8202	0	12.25	Y	Y
186	Nicotinic_acid	S(1)VDDLFENQSK	AT1G19530	35.2	35.2	not_assigned.unknown	unknown_protein_|_chr1:6763915-6764971_FORWARD	N	0.8091	0	12.25	Y	Y
187	Beta-alanine	S(1)AVDETSDSGAFQR	AT4G19880	26.9	26.9	misc.glutathione_S_transferases	Bacteria_-_905_-_BEST_Arabidopsis_thaliana_protein_match_is:_unknown_protein_(TAIR:AT5G45020.1)_-_CONTAINS_InterPro_DOMAIN/s:_Glutathione_S-transferase,_predicted_(InterPro:IPR016639),_Glutathione_S-transferase,_C-terminal-like_(InterPro:IPR010987),_Glutathione_S-transferase/chloride_channel,_C-terminal_(InterPro:IPR017933),_Thioredoxin-like_fold_(InterPro:IPR012336)_-_EXPRESSED_DURING:_13_growth…	N	0.791	0	12.25	Y	Y
188	Ornithine	ALDLASKPEGT(0.991)GT(0.009)PTK	AT2G37660	35.2	35.2	not_assigned.unknown	binding_/_catalytic/_coenzyme_binding_|_chr2:15795213-15797059_REVERSE	N	0.7885	0	12.25	Y	Y
189	Nicotinic_acid	ISGDETEES(1)DAS(1)EEKVSTR	AT5G57160	28.1	28.1	DNA.synthesis/chromatin_structure	DNA_ligase_(ATP)/_protein_binding_|_chr5:23154965-23161746_REVERSE_-_Symbols:_ATLIG4,_LIG4_|_ATLIG4	N	0.7885	0	12.25	Y	Y
190	Putrescine	S(1)VDQEEVVVGLEDDAK	AT3G46530	20.1	20.1	stress.biotic	ATP_binding_|_chr3:17130367-17133338_REVERSE_-_Symbols:_RPP13_|_RPP13_(RECOGNITION_OF_PERONOSPORA_PARASITICA_13)	N	0.7874	0.0001	12.25	Y	Y
191	Ornithine	S(1)LEIFNPSSGK	AT5G58140	29.4	29.4	signaling.kinase.cytoplasmatic_kinase.AGC	FMN_binding_/_blue_light_photoreceptor/_kinase/_protein_serine/threonine_kinase_|_chr5:23524427-23533111_FORWARD_-_Symbols:_PHOT2,_NPL1_|_PHOT2_(PHOTOTROPIN_2)	N	0.7861	0	12.25	Y	Y
192	Aspartic_acid	ALGSFGS(1)FGS(0.999)FRS(0.001)FA	AT5G60660	34.19.1	34.19	transport.Major_Intrinsic_Proteins.PIP	water_channel_|_chr5:24375457-24376989_REVERSE_-_Symbols:_PIP2F,_PIP2_-_4_(PLASMA_MEMBRANE_INTRINSIC_PROTEIN_2_-_4_|_PIP2_-_4)	Y	0.7836	0	12.25	Y	Y
193	Tyrosine	STTTT(0.008)VS(0.992)S(0.995)VHS(0.002)PT(0.001)T(0.001)DQDFSK	AT2G17290	30.3	30.3	signalling.calcium.calcium_dependent_protein_kinases	ATP_binding_/_calcium_ion_binding_/_calmodulin-dependent_protein_kinase/_kinase/_protein_kinase/_protein_serine/threonine_kinase_|_chr2:7516415-7519633_FORWARD_-_Symbols:_CPK6,_ATCDPK3_|_CPK6_(CALCIUM-DEPENDENT_PROTEIN_KINASE_6)	Y	0.7835	0	12.25	Y	Y
194	myo-Inositol	SDT(1)MIKDSSNESQEIK	AT4G37070	33.1	33.1	development.storage_proteins	Symbols:_PLP1,_PLA_IVA_|_patatin,_putative_|_chr4:17464785-17467109_REVERSE	Y	0.7832	0	12.25	Y	Y
195	myo-Inositol	ALGSFGS(1)FGS(1)FRS(1)FA	AT5G60660	34.19.1	34.19	transport.Major_Intrinsic_Proteins.PIP	water_channel_|_chr5:24375457-24376989_REVERSE_-_Symbols:_PIP2F,_PIP2_-_4_(PLASMA_MEMBRANE_INTRINSIC_PROTEIN_2_-_4_|_PIP2_-_4)	Y	0.7831	0	12.25	Y	Y
196	Beta-alanine	S(0.982)AS(0.017)TVSITANTAAATR	AT5G04990	35.1	35.1	not_assigned.no_ontology	sad1/unc-84_protein-related_|_chr5:1471481-1473964_REVERSE	N	0.7789	0.0001	12.25	Y	Y
197	Malic_acid	SDT(1)MIKDSSNESQEIK	AT4G37070	33.1	33.1	development.storage_proteins	Symbols:_PLP1,_PLA_IVA_|_patatin,_putative_|_chr4:17464785-17467109_REVERSE	Y	0.7678	0	12.25	Y	Y
198	Valine	STTTT(0.008)VS(0.992)S(0.995)VHS(0.002)PT(0.001)T(0.001)DQDFSK	AT2G17290	30.3	30.3	signalling.calcium.calcium_dependent_protein_kinases	ATP_binding_/_calcium_ion_binding_/_calmodulin-dependent_protein_kinase/_kinase/_protein_kinase/_protein_serine/threonine_kinase_|_chr2:7516415-7519633_FORWARD_-_Symbols:_CPK6,_ATCDPK3_|_CPK6_(CALCIUM-DEPENDENT_PROTEIN_KINASE_6)	Y	0.7522	0	12.25	Y	Y
199	Alanine	S(1)VDDLFENQSK	AT1G19530	35.2	35.2	not_assigned.unknown	unknown_protein_|_chr1:6763915-6764971_FORWARD	N	0.7474	0.0002	12.25	Y	Y
200	Tyrosine	S(1)AVDETSDSGAFQR	AT4G19880	26.9	26.9	misc.glutathione_S_transferases	Bacteria_-_905_-_BEST_Arabidopsis_thaliana_protein_match_is:_unknown_protein_(TAIR:AT5G45020.1)_-_CONTAINS_InterPro_DOMAIN/s:_Glutathione_S-transferase,_predicted_(InterPro:IPR016639),_Glutathione_S-transferase,_C-terminal-like_(InterPro:IPR010987),_Glutathione_S-transferase/chloride_channel,_C-terminal_(InterPro:IPR017933),_Thioredoxin-like_fold_(InterPro:IPR012336)_-_EXPRESSED_DURING:_13_growth…	N	0.7177	0.0002	12.25	Y	Y
201	Isoleucine	STTTT(0.008)VS(0.992)S(0.995)VHS(0.002)PT(0.001)T(0.001)DQDFSK	AT2G17290	30.3	30.3	signalling.calcium.calcium_dependent_protein_kinases	ATP_binding_/_calcium_ion_binding_/_calmodulin-dependent_protein_kinase/_kinase/_protein_kinase/_protein_serine/threonine_kinase_|_chr2:7516415-7519633_FORWARD_-_Symbols:_CPK6,_ATCDPK3_|_CPK6_(CALCIUM-DEPENDENT_PROTEIN_KINASE_6)	Y	0.7078	0.0001	12.25	Y	Y
202	Alanine	ISGDETEES(1)DAS(1)EEKVSTR	AT5G57160	28.1	28.1	DNA.synthesis/chromatin_structure	DNA_ligase_(ATP)/_protein_binding_|_chr5:23154965-23161746_REVERSE_-_Symbols:_ATLIG4,_LIG4_|_ATLIG4	N	0.703	0.0003	12.25	Y	Y
203	Isoleucine	S(1)VDDLFENQSK	AT1G19530	35.2	35.2	not_assigned.unknown	unknown_protein_|_chr1:6763915-6764971_FORWARD	N	0.6857	0.0006	12.25	Y	Y
204	Valine	S(1)VDDLFENQSK	AT1G19530	35.2	35.2	not_assigned.unknown	unknown_protein_|_chr1:6763915-6764971_FORWARD	N	0.6779	0.0007	12.25	Y	Y
205	Leucine	S(0.982)AS(0.017)TVSITANTAAATR	AT5G04990	35.1	35.1	not_assigned.no_ontology	sad1/unc-84_protein-related_|_chr5:1471481-1473964_REVERSE	N	0.6767	0.0011	12.25	Y	Y
206	Docosanoic_acid	S(1)VDDLFENQSK	AT1G19530	35.2	35.2	not_assigned.unknown	unknown_protein_|_chr1:6763915-6764971_FORWARD	N	0.674	0.0008	12.25	Y	Y
207	Putrescine	SDEIS(1)DPEQQIK	AT4G37300	35.2	35.2	not_assigned.unknown	Symbols:_MEE59_|_MEE59_(maternal_effect_embryo_arrest_59)_|_chr4:17554641-17555861_FORWARD	N	0.6722	0.0012	12.25	Y	Y
208	Putrescine	KTSSSTISTNPS(0.001)S(0.998)PIS(0.001)TASTGKPPLPR	AT5G67385	30.11	30.11	signalling.light	protein_binding_/_signal_transducer_|_chr5:26884664-26887204_FORWARD	Y	0.6636	0.001	12.25	Y	Y
209	Beta-alanine	SES(1)LGHRSDVSSPEAK	AT3G48530	10.5	10.5	cell_wall.cell_wall_proteins	Symbols:_KING1_|_KING1_(SNF1-RELATED_PROTEIN_KINASE_REGULATORY_SUBUNIT_GAMMA_1)_|_chr3:17987378-17989763_FORWARD	Y	0.7098	0.0005	12	Y	Y
210	Aspartic_acid	SDKPLNYS(1)PDPENESGINER	AT5G14880	34.15	34.15	transport.potassium	potassium_transporter,_putative_|_chr5:4814244-4817667_FORWARD	Y	0.8766	0	12	Y	Y
211	Ornithine	EHGNS(1)PGYYDGR	AT1G67090	1.3.2	1.3	PS.calvin_cycle.rubisco_small_subunit	copper_ion_binding_/_ribulose-bisphosphate_carboxylase_|_chr1:25048158-25049424_REVERSE_-_Symbols:_RBCS1A_|_RBCS1A_(RIBULOSE_BISPHOSPHATE_CARBOXYLASE_SMALL_CHAIN_1A)	Y	0.8496	0	12	Y	Y
212	Alanine	STTTT(0.008)VS(0.992)S(0.995)VHS(0.002)PT(0.001)T(0.001)DQDFSK	AT2G17290	30.3	30.3	signalling.calcium.calcium_dependent_protein_kinases	ATP_binding_/_calcium_ion_binding_/_calmodulin-dependent_protein_kinase/_kinase/_protein_kinase/_protein_serine/threonine_kinase_|_chr2:7516415-7519633_FORWARD_-_Symbols:_CPK6,_ATCDPK3_|_CPK6_(CALCIUM-DEPENDENT_PROTEIN_KINASE_6)	Y	0.8419	0	12	Y	Y
213	Alanine	STTTTVS(0.003)S(0.996)VHS(0.001)PTTDQDFSK	AT2G17290	30.3	30.3	signalling.calcium.calcium_dependent_protein_kinases	ATP_binding_/_calcium_ion_binding_/_calmodulin-dependent_protein_kinase/_kinase/_protein_kinase/_protein_serine/threonine_kinase_|_chr2:7516415-7519633_FORWARD_-_Symbols:_CPK6,_ATCDPK3_|_CPK6_(CALCIUM-DEPENDENT_PROTEIN_KINASE_6)	Y	0.8376	0	12	Y	Y
214	Malic_acid	S(1)AVDETSDSGAFQR	AT4G19880	26.9	26.9	misc.glutathione_S_transferases	Bacteria_-_905_-_BEST_Arabidopsis_thaliana_protein_match_is:_unknown_protein_(TAIR:AT5G45020.1)_-_CONTAINS_InterPro_DOMAIN/s:_Glutathione_S-transferase,_predicted_(InterPro:IPR016639),_Glutathione_S-transferase,_C-terminal-like_(InterPro:IPR010987),_Glutathione_S-transferase/chloride_channel,_C-terminal_(InterPro:IPR017933),_Thioredoxin-like_fold_(InterPro:IPR012336)_-_EXPRESSED_DURING:_13_growth…	N	0.8363	0	12	Y	Y
215	Arginine	S(1)LEIFNPSSGK	AT5G58140	29.4	29.4	signaling.kinase.cytoplasmatic_kinase.AGC	FMN_binding_/_blue_light_photoreceptor/_kinase/_protein_serine/threonine_kinase_|_chr5:23524427-23533111_FORWARD_-_Symbols:_PHOT2,_NPL1_|_PHOT2_(PHOTOTROPIN_2)	N	0.8202	0	12	Y	Y
216	Alanine	SEWSVPEHS(1)GS(1)IEETGER	AT3G16857	27.3.5	27.3	RNA.regulation_of_transcription.ARR	transcription_factor/_two-component_response_regulator_|_chr3:5755821-5759443_FORWARD_-_Symbols:_ARR1_|_ARR1_(ARABIDOPSIS_RESPONSE_REGULATOR_1)	N	0.8169	0	12	Y	Y
217	Isoleucine	IIGVDFNS(1)KRFDQAK	AT1G77120	5.3	5.3	fermentation.ADH	alcohol_dehydrogenase_|_chr1:28975394-28977417_FORWARD_-_Symbols:_ADH1,_ADH,_ATADH,_ATADH1_|_ADH1_(ALCOHOL_DEHYDROGENASE_1)	N	0.8122	0	12	Y	Y
218	Tyrosine	YLQS(1)GS(1)EDDDDTDTKR	AT3G56150	29.2.3	29.2	protein.synthesis.initiation	translation_initiation_factor_|_chr3:20833584-20837157_REVERSE_-_Symbols:_EIF3C,_ATEIF3C-1,_EIF3C-1,_ATTIF3C1,_TIF3C1_|_EIF3C_(EUKARYOTIC_TRANSLATION_INITIATION_FACTOR_3C)	N	0.8024	0	12	Y	Y
219	Putrescine	SLS(1)LQER	AT5G48620	20.1.7	20.1	stress.biotic.PR-proteins	disease_resistance_protein_(CC-NBS-LRR_class),_putative_|_chr5:19716476-19721452_FORWARD	N	0.8015	0	12	Y	Y
220	Valine	IIGVDFNS(1)KRFDQAK	AT1G77120	5.3	5.3	fermentation.ADH	alcohol_dehydrogenase_|_chr1:28975394-28977417_FORWARD_-_Symbols:_ADH1,_ADH,_ATADH,_ATADH1_|_ADH1_(ALCOHOL_DEHYDROGENASE_1)	N	0.7957	0	12	Y	Y
221	Ornithine	DIQETTILS(1)H	AT5G61520	34.2	34.2	transport.sugars	hexose_transporter,_putative_|_chr5:24739026-24741273_REVERSE	N	0.793	0	12	Y	Y
222	Aspartic_acid	ADKTDIIS(0.607)S(0.117)S(0.12)S(0.156)DKAS(1)PPPPSAFR	AT3G47200	35.2	35.2	not_assigned.unknown	unknown_protein_|_chr3:17377587-17379235_REVERSE	N	0.7878	0	12	Y	Y
223	Malic_acid	STTTT(0.008)VS(0.992)S(0.995)VHS(0.002)PT(0.001)T(0.001)DQDFSK	AT2G17290	30.3	30.3	signalling.calcium.calcium_dependent_protein_kinases	ATP_binding_/_calcium_ion_binding_/_calmodulin-dependent_protein_kinase/_kinase/_protein_kinase/_protein_serine/threonine_kinase_|_chr2:7516415-7519633_FORWARD_-_Symbols:_CPK6,_ATCDPK3_|_CPK6_(CALCIUM-DEPENDENT_PROTEIN_KINASE_6)	Y	0.7783	0	12	Y	Y
224	Beta-alanine	S(1)VDDLFENQSK	AT1G19530	35.2	35.2	not_assigned.unknown	unknown_protein_|_chr1:6763915-6764971_FORWARD	N	0.7639	0.0001	12	Y	Y
225	Malic_acid	S(0.982)AS(0.017)TVSITANTAAATR	AT5G04990	35.1	35.1	not_assigned.no_ontology	sad1/unc-84_protein-related_|_chr5:1471481-1473964_REVERSE	N	0.7636	0.0001	12	Y	Y
226	Tyrosine	IIGVDFNS(1)KRFDQAK	AT1G77120	5.3	5.3	fermentation.ADH	alcohol_dehydrogenase_|_chr1:28975394-28977417_FORWARD_-_Symbols:_ADH1,_ADH,_ATADH,_ATADH1_|_ADH1_(ALCOHOL_DEHYDROGENASE_1)	N	0.7496	0	12	Y	Y
227	Ornithine	NLGLGS(1)DDEDDVEDDEGGGINGGDVKPVTGEER	AT3G18390	33.99	33.99	development.unspecified	RNA_binding_|_chr3:6313485-6317971_FORWARD_-_Symbols:_EMB1865_|_EMB1865_(embryo_defective_1865)	N	0.7482	0.0001	12	Y	Y
228	Aspartic_acid	SES(1)LGHRSDVSSPEAK	AT3G48530	10.5	10.5	cell_wall.cell_wall_proteins	Symbols:_KING1_|_KING1_(SNF1-RELATED_PROTEIN_KINASE_REGULATORY_SUBUNIT_GAMMA_1)_|_chr3:17987378-17989763_FORWARD	Y	0.747	0.0001	12	Y	Y
229	Aspartic_acid	S(1)AVDETSDSGAFQR	AT4G19880	26.9	26.9	misc.glutathione_S_transferases	Bacteria_-_905_-_BEST_Arabidopsis_thaliana_protein_match_is:_unknown_protein_(TAIR:AT5G45020.1)_-_CONTAINS_InterPro_DOMAIN/s:_Glutathione_S-transferase,_predicted_(InterPro:IPR016639),_Glutathione_S-transferase,_C-terminal-like_(InterPro:IPR010987),_Glutathione_S-transferase/chloride_channel,_C-terminal_(InterPro:IPR017933),_Thioredoxin-like_fold_(InterPro:IPR012336)_-_EXPRESSED_DURING:_13_growth…	N	0.7414	0.0001	12	Y	Y
230	Leucine	S(1)AVDETSDSGAFQR	AT4G19880	26.9	26.9	misc.glutathione_S_transferases	Bacteria_-_905_-_BEST_Arabidopsis_thaliana_protein_match_is:_unknown_protein_(TAIR:AT5G45020.1)_-_CONTAINS_InterPro_DOMAIN/s:_Glutathione_S-transferase,_predicted_(InterPro:IPR016639),_Glutathione_S-transferase,_C-terminal-like_(InterPro:IPR010987),_Glutathione_S-transferase/chloride_channel,_C-terminal_(InterPro:IPR017933),_Thioredoxin-like_fold_(InterPro:IPR012336)_-_EXPRESSED_DURING:_13_growth…	N	0.739	0.0001	12	Y	Y
231	Alanine	SSYTS(1)PPS(1)PKEVQEALPPR	AT2G46630	10.5.3	10.5	cell_wall.cell_wall_proteins.LRR	unknown_protein_|_chr2:19145529-19146713_FORWARD	Y	0.7324	0.0001	12	Y	Y
232	Leucine	ITPHS(0.006)VPS(0.979)PRPS(0.704)S(0.311)PR	AT2G43680	30.3	30.3	signalling.calcium	calmodulin_binding_|_chr2:18108349-18111831_FORWARD_-_Symbols:_IQD14_|_IQD14	Y	0.7177	0.0002	12	Y	Y
233	Malic_acid	IIGVDFNS(1)KRFDQAK	AT1G77120	5.3	5.3	fermentation.ADH	alcohol_dehydrogenase_|_chr1:28975394-28977417_FORWARD_-_Symbols:_ADH1,_ADH,_ATADH,_ATADH1_|_ADH1_(ALCOHOL_DEHYDROGENASE_1)	N	0.7139	0.0001	12	Y	Y
234	Valine	SEWSVPEHS(1)GS(1)IEETGER	AT3G16857	27.3.5	27.3	RNA.regulation_of_transcription.ARR	transcription_factor/_two-component_response_regulator_|_chr3:5755821-5759443_FORWARD_-_Symbols:_ARR1_|_ARR1_(ARABIDOPSIS_RESPONSE_REGULATOR_1)	N	0.7098	0.0002	12	Y	Y
235	Tyrosine	S(0.982)AS(0.017)TVSITANTAAATR	AT5G04990	35.1	35.1	not_assigned.no_ontology	sad1/unc-84_protein-related_|_chr5:1471481-1473964_REVERSE	N	0.7091	0.0003	12	Y	Y
236	Putrescine	ANGGFIMSAS(1)HNPGGPEYDWGIK	AT5G51820	4.2.2	4.2	glycolysis.plastid_branch.phosphoglucomutase_(PGM)	phosphoglucomutase_|_chr5:21063368-21068057_REVERSE_-_Symbols:_PGM,_ATPGMP,_PGM1,_STF1_|_PGM_(PHOSPHOGLUCOMUTASE)	N	0.707	0.0007	12	Y	Y
237	Aspartic_acid	ISAEDEMAGMDMT(1)R	AT1G64780	34.5	34.5	transport.ammonium	ammonium_transmembrane_transporter_|_chr1:24060770-24062630_REVERSE_-_Symbols:_ATAMT1_-_2_(AMMONIUM_TRANSPORTER_1_-_2_|_ATAMT1_-_2)_-_2,_AMT1	Y	0.7045	0.0002	12	Y	Y
238	Isoleucine	SEWSVPEHS(1)GS(1)IEETGER	AT3G16857	27.3.5	27.3	RNA.regulation_of_transcription.ARR	transcription_factor/_two-component_response_regulator_|_chr3:5755821-5759443_FORWARD_-_Symbols:_ARR1_|_ARR1_(ARABIDOPSIS_RESPONSE_REGULATOR_1)	N	0.7041	0.0003	12	Y	Y
239	Tyrosine	SEWSVPEHS(1)GS(1)IEETGER	AT3G16857	27.3.5	27.3	RNA.regulation_of_transcription.ARR	transcription_factor/_two-component_response_regulator_|_chr3:5755821-5759443_FORWARD_-_Symbols:_ARR1_|_ARR1_(ARABIDOPSIS_RESPONSE_REGULATOR_1)	N	0.6906	0.0004	12	Y	Y
240	Isoleucine	VNS(1)IPRRGS(1)EANWS(1)L	AT4G27450	17.2.3	17.2	hormone_metabolism.auxin.induced-regulated-responsive-activated	unknown_protein_|_chr4:13727484-13728886_REVERSE	N	0.6872	0.0004	12	Y	Y
241	Valine	VNS(1)IPRRGS(1)EANWS(1)L	AT4G27450	17.2.3	17.2	hormone_metabolism.auxin.induced-regulated-responsive-activated	unknown_protein_|_chr4:13727484-13728886_REVERSE	N	0.6861	0.0004	12	Y	Y
242	Leucine	S(1)VDDLFENQSK	AT1G19530	35.2	35.2	not_assigned.unknown	unknown_protein_|_chr1:6763915-6764971_FORWARD	N	0.6842	0.0009	12	Y	Y
243	Docosanoic_acid	STTTTVS(0.003)S(0.996)VHS(0.001)PTTDQDFSK	AT2G17290	30.3	30.3	signalling.calcium.calcium_dependent_protein_kinases	ATP_binding_/_calcium_ion_binding_/_calmodulin-dependent_protein_kinase/_kinase/_protein_kinase/_protein_serine/threonine_kinase_|_chr2:7516415-7519633_FORWARD_-_Symbols:_CPK6,_ATCDPK3_|_CPK6_(CALCIUM-DEPENDENT_PROTEIN_KINASE_6)	Y	0.6805	0.0007	12	Y	Y
244	Arginine	ALDLASKPEGT(0.991)GT(0.009)PTK	AT2G37660	35.2	35.2	not_assigned.unknown	binding_/_catalytic/_coenzyme_binding_|_chr2:15795213-15797059_REVERSE	N	0.6759	0.0006	12	Y	Y
245	Nicotinic_acid	GASPQAIS(0.019)S(0.981)KPPS(1)PR	AT2G43680	30.3	30.3	signalling.calcium	calmodulin_binding_|_chr2:18108349-18111831_FORWARD_-_Symbols:_IQD14_|_IQD14	Y	0.67	0.0005	12	Y	Y
246	Beta-alanine	SVEGHS(0.984)FT(0.016)GR	AT3G49590	35.2	35.2	not_assigned.unknown	Bacteria_-_58_-_BEST_Arabidopsis_thaliana_protein_match_is:_unknown_protein_(TAIR:AT3G18770.1)_-_CONTAINS_InterPro_DOMAIN/s:_Autophagy-related_protein_13_(InterPro:IPR018731)_-_EXPRESSED_DURING:_15_growth_stages_-_EXPRESSED_IN:_23_plant_structures_-_Fungi_-_125_-_Has_1841_Blast_hits_to_549_proteins_in_149_species:_Archae_-_0_-_INVOLVED_IN:_biological_process_unknown_-_LOCATED_IN:_cellular_compone…	N	0.6688	0.0009	12	Y	Y
247	Tyrosine	S(1)VDDLFENQSK	AT1G19530	35.2	35.2	not_assigned.unknown	unknown_protein_|_chr1:6763915-6764971_FORWARD	N	0.6506	0.0014	12	Y	Y
248	Tyrosine	LNIDTDSSS(1)PQNIIS(1)PK	AT3G53180	12.2.2	12.2	N-metabolism.ammonia_metabolism.glutamine_synthetase	catalytic/_glutamate-ammonia_ligase_|_chr3:19706894-19711439_FORWARD	Y	0.6052	0.0037	12	Y	Y
249	Docosanoic_acid	ALGSFGS(1)FGS(1)FRS(1)FA	AT5G60660	34.19.1	34.19	transport.Major_Intrinsic_Proteins.PIP	water_channel_|_chr5:24375457-24376989_REVERSE_-_Symbols:_PIP2F,_PIP2_-_4_(PLASMA_MEMBRANE_INTRINSIC_PROTEIN_2_-_4_|_PIP2_-_4)	Y	0.6454	0.0012	11.75	Y	Y
250	Alanine	SES(1)LGHRSDVSSPEAK	AT3G48530	10.5	10.5	cell_wall.cell_wall_proteins	Symbols:_KING1_|_KING1_(SNF1-RELATED_PROTEIN_KINASE_REGULATORY_SUBUNIT_GAMMA_1)_|_chr3:17987378-17989763_FORWARD	Y	0.7688	0	11.75	Y	Y
251	Nicotinic_acid	VNS(1)IPRRGS(1)EANWS(1)L	AT4G27450	17.2.3	17.2	hormone_metabolism.auxin.induced-regulated-responsive-activated	unknown_protein_|_chr4:13727484-13728886_REVERSE	N	0.7211	0.0002	11.75	Y	Y
252	Docosanoic_acid	VNS(1)IPRRGS(1)EANWS(1)L	AT4G27450	17.2.3	17.2	hormone_metabolism.auxin.induced-regulated-responsive-activated	unknown_protein_|_chr4:13727484-13728886_REVERSE	N	0.7188	0.0002	11.75	Y	Y
253	Ornithine	LT(1)PPGS(1)PPILS(0.002)AS(0.09)GT(0.908)PK	AT4G15545	35.2	35.2	not_assigned.unknown	unknown_protein_|_chr4:8875918-8877799_FORWARD	N	0.878	0	11.75	Y	Y
254	Beta-alanine	ADANENS(1)EES(0.985)AHAT(0.015)PYSSDASGEIR	AT2G23140	29.5.11.4.2	29.5	protein.degradation.ubiquitin.E3.RING	binding_/_ubiquitin-protein_ligase_|_chr2:9845694-9849164_REVERSE	N	0.8452	0	11.75	Y	Y
255	myo-Inositol	YLQS(1)GS(1)EDDDDTDTKR	AT3G56150	29.2.3	29.2	protein.synthesis.initiation	translation_initiation_factor_|_chr3:20833584-20837157_REVERSE_-_Symbols:_EIF3C,_ATEIF3C-1,_EIF3C-1,_ATTIF3C1,_TIF3C1_|_EIF3C_(EUKARYOTIC_TRANSLATION_INITIATION_FACTOR_3C)	N	0.8429	0	11.75	Y	Y
256	Malic_acid	SEWSVPEHS(1)GS(1)IEETGER	AT3G16857	27.3.5	27.3	RNA.regulation_of_transcription.ARR	transcription_factor/_two-component_response_regulator_|_chr3:5755821-5759443_FORWARD_-_Symbols:_ARR1_|_ARR1_(ARABIDOPSIS_RESPONSE_REGULATOR_1)	N	0.8374	0	11.75	Y	Y
257	Ornithine	VAGAS(1)ADILDAAEK	AT1G13930	20.2.3	20.2	stress.abiotic.drought/salt	Involved_in_response_to_salt_stress.__Knockout_mutants_are_hypersensitive_to_salt_stress._|_chr1:4761042-4761725_FORWARD	N	0.8169	0	11.75	Y	Y
258	Proline	SLEELS(1)GEAEVS(1)HDEK	AT5G43370	34.7	34.7	transport.phosphate	carbohydrate_transmembrane_transporter/_inorganic_phosphate_transmembrane_transporter/_phosphate_transmembrane_transporter/_sugar:hydrogen_symporter_|_chr5:17416074-17417798_FORWARD_-_Symbols:_APT1,_PHT2,_PHT1_-_2_|_APT1_(ARABIDOPSIS_PHOSPHATE_TRANSPORTER_1)	Y	0.8091	0	11.75	Y	Y
259	Nicotinic_acid	ASDKEIALDSAS(1)MS(0.043)S(0.957)AQEDHQEEILK	AT5G24880	35.2	35.2	not_assigned.unknown	Bacteria_-_19200_-_BEST_Arabidopsis_thaliana_protein_match_is:_calmodulin-binding_protein-related_(TAIR:AT5G10660.1)_-_EXPRESSED_DURING:_L_mature_pollen_stage,_M_germinated_pollen_stage,_4_anthesis,_petal_differentiation_and_expansion_stage_-_EXPRESSED_IN:_8_plant_structures_-_Fungi_-_18359_-_Has_195834_Blast_hits_to_92446_proteins_in_2480_species:_Archae_-_1007_-_LOCATED_IN:_cellular_component_u…	N	0.7922	0	11.75	Y	Y
260	Aspartic_acid	S(0.982)AS(0.017)TVSITANTAAATR	AT5G04990	35.1	35.1	not_assigned.no_ontology	sad1/unc-84_protein-related_|_chr5:1471481-1473964_REVERSE	N	0.7844	0	11.75	Y	Y
261	Fumaric_acid	KTSSSTISTNPS(0.001)S(0.998)PIS(0.001)TASTGKPPLPR	AT5G67385	30.11	30.11	signalling.light	protein_binding_/_signal_transducer_|_chr5:26884664-26887204_FORWARD	Y	0.7817	0	11.75	Y	Y
262	Malic_acid	S(1)VDDLFENQSK	AT1G19530	35.2	35.2	not_assigned.unknown	unknown_protein_|_chr1:6763915-6764971_FORWARD	N	0.7805	0	11.75	Y	Y
263	Leucine	IIGVDFNS(1)KRFDQAK	AT1G77120	5.3	5.3	fermentation.ADH	alcohol_dehydrogenase_|_chr1:28975394-28977417_FORWARD_-_Symbols:_ADH1,_ADH,_ATADH,_ATADH1_|_ADH1_(ALCOHOL_DEHYDROGENASE_1)	N	0.7747	0	11.75	Y	Y
264	Nicotinic_acid	YVS(1)PEGS(1)PFKIENPK	AT5G62820	35.1	35.1	not_assigned.no_ontology	integral_membrane_protein,_putative_|_chr5:25223727-25225021_REVERSE	N	0.7739	0	11.75	Y	Y
265	Ornithine	GLAYDT(1)SDDQQDITR	AT2G39730	1.3.13	1.3	PS.calvin_cycle.rubisco_interacting	ADP_binding_/_ATP_binding_/_enzyme_regulator/_ribulose-1,5-bisphosphate_carboxylase/oxygenase_activator_|_chr2:16570746-16573548_REVERSE_-_Symbols:_RCA_|_RCA_(RUBISCO_ACTIVASE)	Y	0.7727	0	11.75	Y	Y
266	Isoleucine	S(0.001)LS(0.999)EIS(1)EVDAVR	AT1G56230	35.2	35.2	not_assigned.unknown	unknown_protein_|_chr1:21046009-21049045_REVERSE	N	0.7668	0	11.75	Y	Y
267	Aspartic_acid	S(1)AQELVK	AT3G14940	4.1.15	4.1	glycolysis.cytosolic_branch.phospho-enol-pyruvate_carboxylase_(PEPC)	phosphoenolpyruvate_carboxylase_|_chr3:5025238-5029710_FORWARD_-_Symbols:_ATPPC3_|_ATPPC3_(PHOSPHOENOLPYRUVATE_CARBOXYLASE_3)	Y	0.7635	0	11.75	Y	Y
268	myo-Inositol	ITPHS(0.006)VPS(0.979)PRPS(0.704)S(0.311)PR	AT2G43680	30.3	30.3	signalling.calcium	calmodulin_binding_|_chr2:18108349-18111831_FORWARD_-_Symbols:_IQD14_|_IQD14	Y	0.7617	0	11.75	Y	Y
269	Valine	S(0.001)LS(0.999)EIS(1)EVDAVR	AT1G56230	35.2	35.2	not_assigned.unknown	unknown_protein_|_chr1:21046009-21049045_REVERSE	N	0.7599	0	11.75	Y	Y
270	Isoleucine	S(0.007)RS(0.966)S(0.022)S(0.002)S(0.002)AAFS(0.02)S(0.363)S(0.247)AS(0.288)S(0.082)RR	AT1G10140	35.2	35.2	not_assigned.unknown	Bacteria_-_0_-_BEST_Arabidopsis_thaliana_protein_match_is:_unknown_protein_(TAIR:AT1G58420.1)_-_CONTAINS_InterPro_DOMAIN/s:_Uncharacterised_conserved_protein_UCP031279_(InterPro:IPR016972)_-_EXPRESSED_DURING:_13_growth_stages_-_EXPRESSED_IN:_23_plant_structures_-_Fungi_-_0_-_Has_38_Blast_hits_to_38_proteins_in_10_species:_Archae_-_0_-_INVOLVED_IN:_biological_process_unknown_-_LOCATED_IN:_plasma_m…	N	0.7312	0.0001	11.75	Y	Y
271	Valine	S(0.007)RS(0.966)S(0.022)S(0.002)S(0.002)AAFS(0.02)S(0.363)S(0.247)AS(0.288)S(0.082)RR	AT1G10140	35.2	35.2	not_assigned.unknown	Bacteria_-_0_-_BEST_Arabidopsis_thaliana_protein_match_is:_unknown_protein_(TAIR:AT1G58420.1)_-_CONTAINS_InterPro_DOMAIN/s:_Uncharacterised_conserved_protein_UCP031279_(InterPro:IPR016972)_-_EXPRESSED_DURING:_13_growth_stages_-_EXPRESSED_IN:_23_plant_structures_-_Fungi_-_0_-_Has_38_Blast_hits_to_38_proteins_in_10_species:_Archae_-_0_-_INVOLVED_IN:_biological_process_unknown_-_LOCATED_IN:_plasma_m…	N	0.7263	0.0001	11.75	Y	Y
272	Leucine	S(0.001)LS(0.999)EIS(1)EVDAVR	AT1G56230	35.2	35.2	not_assigned.unknown	unknown_protein_|_chr1:21046009-21049045_REVERSE	N	0.7256	0.0001	11.75	Y	Y
273	Docosanoic_acid	YVS(1)PEGS(1)PFKIENPK	AT5G62820	35.1	35.1	not_assigned.no_ontology	integral_membrane_protein,_putative_|_chr5:25223727-25225021_REVERSE	N	0.7139	0.0001	11.75	Y	Y
274	Docosanoic_acid	ASDKEIALDSAS(1)MS(0.043)S(0.957)AQEDHQEEILK	AT5G24880	35.2	35.2	not_assigned.unknown	Bacteria_-_19200_-_BEST_Arabidopsis_thaliana_protein_match_is:_calmodulin-binding_protein-related_(TAIR:AT5G10660.1)_-_EXPRESSED_DURING:_L_mature_pollen_stage,_M_germinated_pollen_stage,_4_anthesis,_petal_differentiation_and_expansion_stage_-_EXPRESSED_IN:_8_plant_structures_-_Fungi_-_18359_-_Has_195834_Blast_hits_to_92446_proteins_in_2480_species:_Archae_-_1007_-_LOCATED_IN:_cellular_component_u…	N	0.7087	0.0001	11.75	Y	Y
275	Leucine	VNS(1)IPRRGS(1)EANWS(1)L	AT4G27450	17.2.3	17.2	hormone_metabolism.auxin.induced-regulated-responsive-activated	unknown_protein_|_chr4:13727484-13728886_REVERSE	N	0.7078	0.0003	11.75	Y	Y
276	Leucine	STTTT(0.008)VS(0.992)S(0.995)VHS(0.002)PT(0.001)T(0.001)DQDFSK	AT2G17290	30.3	30.3	signalling.calcium.calcium_dependent_protein_kinases	ATP_binding_/_calcium_ion_binding_/_calmodulin-dependent_protein_kinase/_kinase/_protein_kinase/_protein_serine/threonine_kinase_|_chr2:7516415-7519633_FORWARD_-_Symbols:_CPK6,_ATCDPK3_|_CPK6_(CALCIUM-DEPENDENT_PROTEIN_KINASE_6)	Y	0.7055	0.0002	11.75	Y	Y
277	Beta-alanine	ITPHS(0.006)VPS(0.979)PRPS(0.704)S(0.311)PR	AT2G43680	30.3	30.3	signalling.calcium	calmodulin_binding_|_chr2:18108349-18111831_FORWARD_-_Symbols:_IQD14_|_IQD14	Y	0.7041	0.0003	11.75	Y	Y
278	myo-Inositol	S(1)VDDLFENQSK	AT1G19530	35.2	35.2	not_assigned.unknown	unknown_protein_|_chr1:6763915-6764971_FORWARD	N	0.6947	0.0007	11.75	Y	Y
279	Fumaric_acid	RLS(1)LS(1)PWR	AT1G42550	31.1	31.1	cell.organisation	Symbols:_PMI1_|_PMI1_(PLASTID_MOVEMENT_IMPAIRED1)_|_chr1:15977014-15979952_FORWARD	Y	0.6877	0.0003	11.75	Y	Y
280	Beta-alanine	SDT(1)MIKDSSNESQEIK	AT4G37070	33.1	33.1	development.storage_proteins	Symbols:_PLP1,_PLA_IVA_|_patatin,_putative_|_chr4:17464785-17467109_REVERSE	Y	0.6857	0.0006	11.75	Y	Y
281	Beta-alanine	TTQQPEKPGSVNS(1)QPPPWR	AT3G20410	30.3	30.3	signalling.calcium.calcium_dependent_protein_kinases	calmodulin-dependent_protein_kinase/_kinase_|_chr3:7116201-7119121_FORWARD_-_Symbols:_CPK9_|_CPK9_(calmodulin-domain_protein_kinase_9)	Y	0.6842	0.0009	11.75	Y	Y
282	Putrescine	SFGT(0.998)RS(0.009)GT(0.993)KFLPSSD	AT5G23060	35.2	35.2	not_assigned.unknown	Symbols:_CaS_|_CaS_(Calcium_sensing_receptor)_|_chr5:7736590-7738535_REVERSE	N	0.6792	0.0007	11.75	Y	Y
283	Docosanoic_acid	LKQMGAT(1)VR	AT1G15040	35.1	35.1	not_assigned.no_ontology	glutamine_amidotransferase-related_|_chr1:5179887-5181389_REVERSE	N	0.6635	0.0008	11.75	Y	Y
284	Aspartic_acid	ITPHSVPS(0.999)PRPS(0.5)S(0.5)PR	AT2G43680	30.3	30.3	signalling.calcium	calmodulin_binding_|_chr2:18108349-18111831_FORWARD_-_Symbols:_IQD14_|_IQD14	Y	0.6623	0.0008	11.75	Y	Y
285	Ornithine	DES(1)DGGDGET(0.004)ES(0.995)QRLDEEEQT(0.001)VTK	AT1G42550	31.1	31.1	cell.organisation	Symbols:_PMI1_|_PMI1_(PLASTID_MOVEMENT_IMPAIRED1)_|_chr1:15977014-15979952_FORWARD	Y	0.6261	0.0011	11.75	Y	Y
286	Fumaric_acid	MGLVNES(1)DSEDSSEHDKDVDDEK	AT4G10750	35.1	35.1	not_assigned.no_ontology	HpcH/HpaI_aldolase_family_protein_|_chr4:6618676-6619939_FORWARD	N	0.6403	0.0018	11.5	Y	Y
287	Malic_acid	YLQS(1)GS(1)EDDDDTDTKR	AT3G56150	29.2.3	29.2	protein.synthesis.initiation	translation_initiation_factor_|_chr3:20833584-20837157_REVERSE_-_Symbols:_EIF3C,_ATEIF3C-1,_EIF3C-1,_ATTIF3C1,_TIF3C1_|_EIF3C_(EUKARYOTIC_TRANSLATION_INITIATION_FACTOR_3C)	N	0.7086	0.0002	11.5	Y	Y
288	Fumaric_acid	NLGLGS(1)DDEDDVEDDEGGGINGGDVKPVTGEER	AT3G18390	33.99	33.99	development.unspecified	RNA_binding_|_chr3:6313485-6317971_FORWARD_-_Symbols:_EMB1865_|_EMB1865_(embryo_defective_1865)	N	0.7075	0.0002	11.5	Y	Y
289	Fumaric_acid	EHGNS(1)PGYYDGR	AT1G67090	1.3.2	1.3	PS.calvin_cycle.rubisco_small_subunit	copper_ion_binding_/_ribulose-bisphosphate_carboxylase_|_chr1:25048158-25049424_REVERSE_-_Symbols:_RBCS1A_|_RBCS1A_(RIBULOSE_BISPHOSPHATE_CARBOXYLASE_SMALL_CHAIN_1A)	Y	0.6957	0.0002	11.5	Y	Y
290	Beta-alanine	YLQS(1)GS(1)EDDDDTDTKR	AT3G56150	29.2.3	29.2	protein.synthesis.initiation	translation_initiation_factor_|_chr3:20833584-20837157_REVERSE_-_Symbols:_EIF3C,_ATEIF3C-1,_EIF3C-1,_ATTIF3C1,_TIF3C1_|_EIF3C_(EUKARYOTIC_TRANSLATION_INITIATION_FACTOR_3C)	N	0.6812	0.0009	11.5	Y	Y
291	Ornithine	AAAAS(0.001)S(0.999)DVEEVKTEK	AT1G69200	2.2.1.1	2.2	major_CHO_metabolism.degradation.sucrose.fructokinase	kinase_|_chr1:26015877-26018493_FORWARD	Y	0.8574	0	11.5	Y	Y
292	Ornithine	KAELVELLGSDS(0.066)S(0.934)	AT1G06190	35.2	35.2	not_assigned.unknown	ATP_binding_/_ATPase,_coupled_to_transmembrane_movement_of_ions,_phosphorylative_mechanism_|_chr1:1892273-1894148_REVERSE	N	0.8475	0	11.5	Y	Y
293	Alanine	S(0.982)AS(0.017)TVSITANTAAATR	AT5G04990	35.1	35.1	not_assigned.no_ontology	sad1/unc-84_protein-related_|_chr5:1471481-1473964_REVERSE	N	0.8316	0	11.5	Y	Y
294	Aspartic_acid	ASDKEIALDSAS(1)MS(0.043)S(0.957)AQEDHQEEILK	AT5G24880	35.2	35.2	not_assigned.unknown	Bacteria_-_19200_-_BEST_Arabidopsis_thaliana_protein_match_is:_calmodulin-binding_protein-related_(TAIR:AT5G10660.1)_-_EXPRESSED_DURING:_L_mature_pollen_stage,_M_germinated_pollen_stage,_4_anthesis,_petal_differentiation_and_expansion_stage_-_EXPRESSED_IN:_8_plant_structures_-_Fungi_-_18359_-_Has_195834_Blast_hits_to_92446_proteins_in_2480_species:_Archae_-_1007_-_LOCATED_IN:_cellular_component_u…	N	0.8113	0	11.5	Y	Y
295	Docosanoic_acid	LSS(1)PSLPS(0.008)S(0.992)PPPSYYMGEKTEK	AT3G47210	35.2	35.2	not_assigned.unknown	unknown_protein_|_chr3:17385313-17387244_FORWARD	N	0.8004	0	11.5	Y	Y
296	myo-Inositol	IIGVDFNS(1)KRFDQAK	AT1G77120	5.3	5.3	fermentation.ADH	alcohol_dehydrogenase_|_chr1:28975394-28977417_FORWARD_-_Symbols:_ADH1,_ADH,_ATADH,_ATADH1_|_ADH1_(ALCOHOL_DEHYDROGENASE_1)	N	0.7925	0	11.5	Y	Y
297	Alanine	S(1)AVDETSDSGAFQR	AT4G19880	26.9	26.9	misc.glutathione_S_transferases	Bacteria_-_905_-_BEST_Arabidopsis_thaliana_protein_match_is:_unknown_protein_(TAIR:AT5G45020.1)_-_CONTAINS_InterPro_DOMAIN/s:_Glutathione_S-transferase,_predicted_(InterPro:IPR016639),_Glutathione_S-transferase,_C-terminal-like_(InterPro:IPR010987),_Glutathione_S-transferase/chloride_channel,_C-terminal_(InterPro:IPR017933),_Thioredoxin-like_fold_(InterPro:IPR012336)_-_EXPRESSED_DURING:_13_growth…	N	0.7909	0	11.5	Y	Y
298	Ornithine	SDEIS(1)DPEQQIK	AT4G37300	35.2	35.2	not_assigned.unknown	Symbols:_MEE59_|_MEE59_(maternal_effect_embryo_arrest_59)_|_chr4:17554641-17555861_FORWARD	N	0.7905	0	11.5	Y	Y
299	Proline	SDKPLNYS(1)PDPENESGINER	AT5G14880	34.15	34.15	transport.potassium	potassium_transporter,_putative_|_chr5:4814244-4817667_FORWARD	Y	0.7825	0.0001	11.5	Y	Y
300	Nicotinic_acid	LSS(1)PSLPS(0.008)S(0.992)PPPSYYMGEKTEK	AT3G47210	35.2	35.2	not_assigned.unknown	unknown_protein_|_chr3:17385313-17387244_FORWARD	N	0.7757	0	11.5	Y	Y
301	Ornithine	S(0.197)S(0.803)DALEVPPRPIK	AT1G66940	29.4	29.4	protein.postranslational_modification	protein_kinase-related_|_chr1:24973028-24974791_REVERSE	N	0.7757	0	11.5	Y	Y
302	Alanine	SDT(1)MIKDSSNESQEIK	AT4G37070	33.1	33.1	development.storage_proteins	Symbols:_PLP1,_PLA_IVA_|_patatin,_putative_|_chr4:17464785-17467109_REVERSE	Y	0.7708	0	11.5	Y	Y
303	Arginine	SLS(1)FSTSGPR	AT1G07650	30.2.8.2	30.2	signalling.receptor_kinases.DUF_26	leucine-rich_repeat_transmembrane_protein_kinase,_putative_|_chr1:2359549-2366561_REVERSE	Y	0.7649	0.0001	11.5	Y	Y
304	Beta-alanine	ASDKEIALDSAS(1)MS(0.043)S(0.957)AQEDHQEEILK	AT5G24880	35.2	35.2	not_assigned.unknown	Bacteria_-_19200_-_BEST_Arabidopsis_thaliana_protein_match_is:_calmodulin-binding_protein-related_(TAIR:AT5G10660.1)_-_EXPRESSED_DURING:_L_mature_pollen_stage,_M_germinated_pollen_stage,_4_anthesis,_petal_differentiation_and_expansion_stage_-_EXPRESSED_IN:_8_plant_structures_-_Fungi_-_18359_-_Has_195834_Blast_hits_to_92446_proteins_in_2480_species:_Archae_-_1007_-_LOCATED_IN:_cellular_component_u…	N	0.7617	0	11.5	Y	Y
305	Arginine	EHGNS(1)PGYYDGR	AT1G67090	1.3.2	1.3	PS.calvin_cycle.rubisco_small_subunit	copper_ion_binding_/_ribulose-bisphosphate_carboxylase_|_chr1:25048158-25049424_REVERSE_-_Symbols:_RBCS1A_|_RBCS1A_(RIBULOSE_BISPHOSPHATE_CARBOXYLASE_SMALL_CHAIN_1A)	Y	0.7569	0	11.5	Y	Y
306	Tyrosine	S(0.001)LS(0.999)EIS(1)EVDAVR	AT1G56230	35.2	35.2	not_assigned.unknown	unknown_protein_|_chr1:21046009-21049045_REVERSE	N	0.7549	0	11.5	Y	Y
307	Alanine	YVS(1)PEGS(1)PFKIENPK	AT5G62820	35.1	35.1	not_assigned.no_ontology	integral_membrane_protein,_putative_|_chr5:25223727-25225021_REVERSE	N	0.7451	0	11.5	Y	Y
308	Fumaric_acid	S(0.197)S(0.803)DALEVPPRPIK	AT1G66940	29.4	29.4	protein.postranslational_modification	protein_kinase-related_|_chr1:24973028-24974791_REVERSE	N	0.7451	0	11.5	Y	Y
309	Putrescine	S(0.197)S(0.803)DALEVPPRPIK	AT1G66940	29.4	29.4	protein.postranslational_modification	protein_kinase-related_|_chr1:24973028-24974791_REVERSE	N	0.7444	0.0002	11.5	Y	Y
310	Arginine	S(0.197)S(0.803)DALEVPPRPIK	AT1G66940	29.4	29.4	protein.postranslational_modification	protein_kinase-related_|_chr1:24973028-24974791_REVERSE	N	0.7357	0.0001	11.5	Y	Y
311	Ornithine	S(0.5)S(0.5)DALEVPPRPIKES(0.935)PT(0.051)LS(0.014)EDIK	AT1G66940	29.4	29.4	protein.postranslational_modification	protein_kinase-related_|_chr1:24973028-24974791_REVERSE	N	0.7346	0.0001	11.5	Y	Y
312	Leucine	SEWSVPEHS(1)GS(1)IEETGER	AT3G16857	27.3.5	27.3	RNA.regulation_of_transcription.ARR	transcription_factor/_two-component_response_regulator_|_chr3:5755821-5759443_FORWARD_-_Symbols:_ARR1_|_ARR1_(ARABIDOPSIS_RESPONSE_REGULATOR_1)	N	0.7325	0.0002	11.5	Y	Y
313	Beta-alanine	ISAEDEMAGMDMT(1)R	AT1G64780	34.5	34.5	transport.ammonium	ammonium_transmembrane_transporter_|_chr1:24060770-24062630_REVERSE_-_Symbols:_ATAMT1_-_2_(AMMONIUM_TRANSPORTER_1_-_2_|_ATAMT1_-_2)_-_2,_AMT1	Y	0.7286	0.0002	11.5	Y	Y
314	Tyrosine	VNS(1)IPRRGS(1)EANWS(1)L	AT4G27450	17.2.3	17.2	hormone_metabolism.auxin.induced-regulated-responsive-activated	unknown_protein_|_chr4:13727484-13728886_REVERSE	N	0.7222	0.0001	11.5	Y	Y
315	Putrescine	S(1)DEISDPEQQIK	AT4G37300	35.2	35.2	not_assigned.unknown	Symbols:_MEE59_|_MEE59_(maternal_effect_embryo_arrest_59)_|_chr4:17554641-17555861_FORWARD	N	0.7208	0.0002	11.5	Y	Y
316	Putrescine	MGLVNES(1)DSEDSSEHDKDVDDEK	AT4G10750	35.1	35.1	not_assigned.no_ontology	HpcH/HpaI_aldolase_family_protein_|_chr4:6618676-6619939_FORWARD	N	0.7193	0.0005	11.5	Y	Y
317	Tyrosine	ASDKEIALDSAS(1)MS(0.043)S(0.957)AQEDHQEEILK	AT5G24880	35.2	35.2	not_assigned.unknown	Bacteria_-_19200_-_BEST_Arabidopsis_thaliana_protein_match_is:_calmodulin-binding_protein-related_(TAIR:AT5G10660.1)_-_EXPRESSED_DURING:_L_mature_pollen_stage,_M_germinated_pollen_stage,_4_anthesis,_petal_differentiation_and_expansion_stage_-_EXPRESSED_IN:_8_plant_structures_-_Fungi_-_18359_-_Has_195834_Blast_hits_to_92446_proteins_in_2480_species:_Archae_-_1007_-_LOCATED_IN:_cellular_component_u…	N	0.7157	0.0001	11.5	Y	Y
318	Aspartic_acid	STTTT(0.008)VS(0.992)S(0.995)VHS(0.002)PT(0.001)T(0.001)DQDFSK	AT2G17290	30.3	30.3	signalling.calcium.calcium_dependent_protein_kinases	ATP_binding_/_calcium_ion_binding_/_calmodulin-dependent_protein_kinase/_kinase/_protein_kinase/_protein_serine/threonine_kinase_|_chr2:7516415-7519633_FORWARD_-_Symbols:_CPK6,_ATCDPK3_|_CPK6_(CALCIUM-DEPENDENT_PROTEIN_KINASE_6)	Y	0.713	0.0001	11.5	Y	Y
319	Fumaric_acid	SFGT(0.998)RS(0.009)GT(0.993)KFLPSSD	AT5G23060	35.2	35.2	not_assigned.unknown	Symbols:_CaS_|_CaS_(Calcium_sensing_receptor)_|_chr5:7736590-7738535_REVERSE	N	0.7087	0.0001	11.5	Y	Y
320	Malic_acid	LNIDTDSSS(1)PQNIIS(1)PK	AT3G53180	12.2.2	12.2	N-metabolism.ammonia_metabolism.glutamine_synthetase	catalytic/_glutamate-ammonia_ligase_|_chr3:19706894-19711439_FORWARD	Y	0.7078	0.0003	11.5	Y	Y
321	Nicotinic_acid	EIALDSAS(0.983)MS(0.018)S(0.999)AQEDHQEEILK	AT5G24880	35.2	35.2	not_assigned.unknown	Bacteria_-_19200_-_BEST_Arabidopsis_thaliana_protein_match_is:_calmodulin-binding_protein-related_(TAIR:AT5G10660.1)_-_EXPRESSED_DURING:_L_mature_pollen_stage,_M_germinated_pollen_stage,_4_anthesis,_petal_differentiation_and_expansion_stage_-_EXPRESSED_IN:_8_plant_structures_-_Fungi_-_18359_-_Has_195834_Blast_hits_to_92446_proteins_in_2480_species:_Archae_-_1007_-_LOCATED_IN:_cellular_component_u…	N	0.7075	0.0002	11.5	Y	Y
322	Aspartic_acid	SSYTS(1)PPS(1)PKEVQEALPPR	AT2G46630	10.5.3	10.5	cell_wall.cell_wall_proteins.LRR	unknown_protein_|_chr2:19145529-19146713_FORWARD	Y	0.6986	0.0002	11.5	Y	Y
323	Arginine	S(0.5)S(0.5)DALEVPPRPIKES(0.935)PT(0.051)LS(0.014)EDIK	AT1G66940	29.4	29.4	protein.postranslational_modification	protein_kinase-related_|_chr1:24973028-24974791_REVERSE	N	0.6844	0.0006	11.5	Y	Y
324	Arginine	NLGLGS(1)DDEDDVEDDEGGGINGGDVKPVTGEER	AT3G18390	33.99	33.99	development.unspecified	RNA_binding_|_chr3:6313485-6317971_FORWARD_-_Symbols:_EMB1865_|_EMB1865_(embryo_defective_1865)	N	0.674	0.0008	11.5	Y	Y
325	Valine	ASDKEIALDSAS(1)MS(0.043)S(0.957)AQEDHQEEILK	AT5G24880	35.2	35.2	not_assigned.unknown	Bacteria_-_19200_-_BEST_Arabidopsis_thaliana_protein_match_is:_calmodulin-binding_protein-related_(TAIR:AT5G10660.1)_-_EXPRESSED_DURING:_L_mature_pollen_stage,_M_germinated_pollen_stage,_4_anthesis,_petal_differentiation_and_expansion_stage_-_EXPRESSED_IN:_8_plant_structures_-_Fungi_-_18359_-_Has_195834_Blast_hits_to_92446_proteins_in_2480_species:_Archae_-_1007_-_LOCATED_IN:_cellular_component_u…	N	0.6661	0.0004	11.5	Y	Y
326	Isoleucine	ASDKEIALDSAS(1)MS(0.043)S(0.957)AQEDHQEEILK	AT5G24880	35.2	35.2	not_assigned.unknown	Bacteria_-_19200_-_BEST_Arabidopsis_thaliana_protein_match_is:_calmodulin-binding_protein-related_(TAIR:AT5G10660.1)_-_EXPRESSED_DURING:_L_mature_pollen_stage,_M_germinated_pollen_stage,_4_anthesis,_petal_differentiation_and_expansion_stage_-_EXPRESSED_IN:_8_plant_structures_-_Fungi_-_18359_-_Has_195834_Blast_hits_to_92446_proteins_in_2480_species:_Archae_-_1007_-_LOCATED_IN:_cellular_component_u…	N	0.6574	0.0005	11.5	Y	Y
327	Beta-alanine	YVS(1)PEGS(1)PFKIENPK	AT5G62820	35.1	35.1	not_assigned.no_ontology	integral_membrane_protein,_putative_|_chr5:25223727-25225021_REVERSE	N	0.642	0.0013	11.5	Y	Y
328	Aspartic_acid	SVEGHS(0.984)FT(0.016)GR	AT3G49590	35.2	35.2	not_assigned.unknown	Bacteria_-_58_-_BEST_Arabidopsis_thaliana_protein_match_is:_unknown_protein_(TAIR:AT3G18770.1)_-_CONTAINS_InterPro_DOMAIN/s:_Autophagy-related_protein_13_(InterPro:IPR018731)_-_EXPRESSED_DURING:_15_growth_stages_-_EXPRESSED_IN:_23_plant_structures_-_Fungi_-_125_-_Has_1841_Blast_hits_to_549_proteins_in_149_species:_Archae_-_0_-_INVOLVED_IN:_biological_process_unknown_-_LOCATED_IN:_cellular_compone…	N	0.6383	0.001	11.5	Y	Y
329	myo-Inositol	LNIDTDSSS(1)PQNIIS(1)PK	AT3G53180	12.2.2	12.2	N-metabolism.ammonia_metabolism.glutamine_synthetase	catalytic/_glutamate-ammonia_ligase_|_chr3:19706894-19711439_FORWARD	Y	0.6346	0.0027	11.5	Y	Y
330	Valine	SSS(0.001)S(0.999)PSGSGSDLTERR	AT5G49510	29.6	29.6	protein.folding	unfolded_protein_binding_|_chr5:20080614-20082762_FORWARD_-_Symbols:_PDF3_|_PDF3_(PREFOLDIN_3)	N	0.6313	0.0009	11.5	Y	Y
331	Isoleucine	EIALDSAS(0.983)MS(0.018)S(0.999)AQEDHQEEILK	AT5G24880	35.2	35.2	not_assigned.unknown	Bacteria_-_19200_-_BEST_Arabidopsis_thaliana_protein_match_is:_calmodulin-binding_protein-related_(TAIR:AT5G10660.1)_-_EXPRESSED_DURING:_L_mature_pollen_stage,_M_germinated_pollen_stage,_4_anthesis,_petal_differentiation_and_expansion_stage_-_EXPRESSED_IN:_8_plant_structures_-_Fungi_-_18359_-_Has_195834_Blast_hits_to_92446_proteins_in_2480_species:_Archae_-_1007_-_LOCATED_IN:_cellular_component_u…	N	0.6225	0.0015	11.5	Y	Y
332	Docosanoic_acid	EIALDSAS(0.983)MS(0.018)S(0.999)AQEDHQEEILK	AT5G24880	35.2	35.2	not_assigned.unknown	Bacteria_-_19200_-_BEST_Arabidopsis_thaliana_protein_match_is:_calmodulin-binding_protein-related_(TAIR:AT5G10660.1)_-_EXPRESSED_DURING:_L_mature_pollen_stage,_M_germinated_pollen_stage,_4_anthesis,_petal_differentiation_and_expansion_stage_-_EXPRESSED_IN:_8_plant_structures_-_Fungi_-_18359_-_Has_195834_Blast_hits_to_92446_proteins_in_2480_species:_Archae_-_1007_-_LOCATED_IN:_cellular_component_u…	N	0.6215	0.0015	11.5	Y	Y
333	Valine	EIALDSAS(0.983)MS(0.018)S(0.999)AQEDHQEEILK	AT5G24880	35.2	35.2	not_assigned.unknown	Bacteria_-_19200_-_BEST_Arabidopsis_thaliana_protein_match_is:_calmodulin-binding_protein-related_(TAIR:AT5G10660.1)_-_EXPRESSED_DURING:_L_mature_pollen_stage,_M_germinated_pollen_stage,_4_anthesis,_petal_differentiation_and_expansion_stage_-_EXPRESSED_IN:_8_plant_structures_-_Fungi_-_18359_-_Has_195834_Blast_hits_to_92446_proteins_in_2480_species:_Archae_-_1007_-_LOCATED_IN:_cellular_component_u…	N	0.6146	0.0018	11.5	Y	Y
334	Beta-alanine	ANSSSTSVAS(0.085)PLVRPAS(0.915)PKVPS(1)QR	AT3G59690	30.3	30.3	signalling.calcium	calmodulin_binding_|_chr3:22048754-22051673_FORWARD_-_Symbols:_IQD13_|_IQD13_(IQ-domain_13)	Y	0.5113	0.0212	11.5	Y	Y
335	Glucose	SLEELS(1)GEAEVS(1)HDEK	AT5G43370	34.7	34.7	transport.phosphate	carbohydrate_transmembrane_transporter/_inorganic_phosphate_transmembrane_transporter/_phosphate_transmembrane_transporter/_sugar:hydrogen_symporter_|_chr5:17416074-17417798_FORWARD_-_Symbols:_APT1,_PHT2,_PHT1_-_2_|_APT1_(ARABIDOPSIS_PHOSPHATE_TRANSPORTER_1)	Y	0.7939	0	11.25	Y	Y
336	Fumaric_acid	SDEIS(1)DPEQQIK	AT4G37300	35.2	35.2	not_assigned.unknown	Symbols:_MEE59_|_MEE59_(maternal_effect_embryo_arrest_59)_|_chr4:17554641-17555861_FORWARD	N	0.6571	0.0007	11.25	Y	Y
337	Fumaric_acid	ANGGFIMSAS(1)HNPGGPEYDWGIK	AT5G51820	4.2.2	4.2	glycolysis.plastid_branch.phosphoglucomutase_(PGM)	phosphoglucomutase_|_chr5:21063368-21068057_REVERSE_-_Symbols:_PGM,_ATPGMP,_PGM1,_STF1_|_PGM_(PHOSPHOGLUCOMUTASE)	N	0.7583	0	11.25	Y	Y
338	Fumaric_acid	S(0.5)S(0.5)DALEVPPRPIKES(0.935)PT(0.051)LS(0.014)EDIK	AT1G66940	29.4	29.4	protein.postranslational_modification	protein_kinase-related_|_chr1:24973028-24974791_REVERSE	N	0.729	0.0001	11.25	Y	Y
339	Fumaric_acid	SLS(1)LQER	AT5G48620	20.1.7	20.1	stress.biotic.PR-proteins	disease_resistance_protein_(CC-NBS-LRR_class),_putative_|_chr5:19716476-19721452_FORWARD	N	0.7154	0.0002	11.25	Y	Y
340	myo-Inositol	S(0.982)AS(0.017)TVSITANTAAATR	AT5G04990	35.1	35.1	not_assigned.no_ontology	sad1/unc-84_protein-related_|_chr5:1471481-1473964_REVERSE	N	0.6692	0.0013	11.25	Y	Y
341	myo-Inositol	S(1)AVDETSDSGAFQR	AT4G19880	26.9	26.9	misc.glutathione_S_transferases	Bacteria_-_905_-_BEST_Arabidopsis_thaliana_protein_match_is:_unknown_protein_(TAIR:AT5G45020.1)_-_CONTAINS_InterPro_DOMAIN/s:_Glutathione_S-transferase,_predicted_(InterPro:IPR016639),_Glutathione_S-transferase,_C-terminal-like_(InterPro:IPR010987),_Glutathione_S-transferase/chloride_channel,_C-terminal_(InterPro:IPR017933),_Thioredoxin-like_fold_(InterPro:IPR012336)_-_EXPRESSED_DURING:_13_growth…	N	0.6169	0.0029	11.25	Y	Y
342	Nicotinic_acid	LTVDVQT(1)PPQS(1)PPVKPARFPVPLY	AT5G65660	35.1.41	35.1	not_assigned.no_ontology.hydroxyproline_rich_proteins	hydroxyproline-rich_glycoprotein_family_protein_|_chr5:26245249-26246379_REVERSE	N	0.8626	0	11.25	Y	Y
343	Docosanoic_acid	LTVDVQT(1)PPQS(1)PPVKPARFPVPLY	AT5G65660	35.1.41	35.1	not_assigned.no_ontology.hydroxyproline_rich_proteins	hydroxyproline-rich_glycoprotein_family_protein_|_chr5:26245249-26246379_REVERSE	N	0.8617	0	11.25	Y	Y
344	Glutamic_acid	SLEELS(1)GEAEVS(1)HDEK	AT5G43370	34.7	34.7	transport.phosphate	carbohydrate_transmembrane_transporter/_inorganic_phosphate_transmembrane_transporter/_phosphate_transmembrane_transporter/_sugar:hydrogen_symporter_|_chr5:17416074-17417798_FORWARD_-_Symbols:_APT1,_PHT2,_PHT1_-_2_|_APT1_(ARABIDOPSIS_PHOSPHATE_TRANSPORTER_1)	Y	0.8522	0	11.25	Y	Y
345	Beta-alanine	LSS(1)PSLPS(0.008)S(0.992)PPPSYYMGEKTEK	AT3G47210	35.2	35.2	not_assigned.unknown	unknown_protein_|_chr3:17385313-17387244_FORWARD	N	0.8494	0	11.25	Y	Y
346	Glucose	YLQS(1)GS(1)EDDDDTDTKR	AT3G56150	29.2.3	29.2	protein.synthesis.initiation	translation_initiation_factor_|_chr3:20833584-20837157_REVERSE_-_Symbols:_EIF3C,_ATEIF3C-1,_EIF3C-1,_ATTIF3C1,_TIF3C1_|_EIF3C_(EUKARYOTIC_TRANSLATION_INITIATION_FACTOR_3C)	N	0.8216	0	11.25	Y	Y
347	Ornithine	GVEFDDDLET(1)EKS(1)DGT(1)IGER	AT1G42550	31.1	31.1	cell.organisation	Symbols:_PMI1_|_PMI1_(PLASTID_MOVEMENT_IMPAIRED1)_|_chr1:15977014-15979952_FORWARD	Y	0.8	0	11.25	Y	Y
348	Ornithine	ANGGFIMSAS(1)HNPGGPEYDWGIK	AT5G51820	4.2.2	4.2	glycolysis.plastid_branch.phosphoglucomutase_(PGM)	phosphoglucomutase_|_chr5:21063368-21068057_REVERSE_-_Symbols:_PGM,_ATPGMP,_PGM1,_STF1_|_PGM_(PHOSPHOGLUCOMUTASE)	N	0.7888	0	11.25	Y	Y
349	myo-Inositol	S(0.001)LS(0.999)EIS(1)EVDAVR	AT1G56230	35.2	35.2	not_assigned.unknown	unknown_protein_|_chr1:21046009-21049045_REVERSE	N	0.7877	0	11.25	Y	Y
350	Malic_acid	VNS(1)IPRRGS(1)EANWS(1)L	AT4G27450	17.2.3	17.2	hormone_metabolism.auxin.induced-regulated-responsive-activated	unknown_protein_|_chr4:13727484-13728886_REVERSE	N	0.7866	0	11.25	Y	Y
351	Aspartic_acid	SEWSVPEHS(1)GS(1)IEETGER	AT3G16857	27.3.5	27.3	RNA.regulation_of_transcription.ARR	transcription_factor/_two-component_response_regulator_|_chr3:5755821-5759443_FORWARD_-_Symbols:_ARR1_|_ARR1_(ARABIDOPSIS_RESPONSE_REGULATOR_1)	N	0.7798	0	11.25	Y	Y
352	Ornithine	S(0.003)PS(0.997)YKEVALAPPGSIAK	AT1G01320	35.1.27	35.1	not_assigned.no_ontology.tetratricopeptide_repeat_(TPR)	tetratricopeptide_repeat_(TPR)-containing_protein_|_chr1:121124-130570_REVERSE	N	0.7609	0	11.25	Y	Y
353	Proline	ADKTDIIS(0.607)S(0.117)S(0.12)S(0.156)DKAS(1)PPPPSAFR	AT3G47200	35.2	35.2	not_assigned.unknown	unknown_protein_|_chr3:17377587-17379235_REVERSE	N	0.7606	0	11.25	Y	Y
354	Nicotinic_acid	MDREETSDNMDNIANT(0.011)NS(0.937)GS(0.052)EGK	AT4G12050	27.3.67	27.3	RNA.regulation_of_transcription.putative_transcription_regulator	DNA-binding_protein-related_|_chr4:7219824-7221328_REVERSE	N	0.753	0	11.25	Y	Y
355	Docosanoic_acid	MDREETSDNMDNIANT(0.011)NS(0.937)GS(0.052)EGK	AT4G12050	27.3.67	27.3	RNA.regulation_of_transcription.putative_transcription_regulator	DNA-binding_protein-related_|_chr4:7219824-7221328_REVERSE	N	0.7431	0	11.25	Y	Y
356	Alanine	ASDKEIALDSAS(1)MS(0.043)S(0.957)AQEDHQEEILK	AT5G24880	35.2	35.2	not_assigned.unknown	Bacteria_-_19200_-_BEST_Arabidopsis_thaliana_protein_match_is:_calmodulin-binding_protein-related_(TAIR:AT5G10660.1)_-_EXPRESSED_DURING:_L_mature_pollen_stage,_M_germinated_pollen_stage,_4_anthesis,_petal_differentiation_and_expansion_stage_-_EXPRESSED_IN:_8_plant_structures_-_Fungi_-_18359_-_Has_195834_Blast_hits_to_92446_proteins_in_2480_species:_Archae_-_1007_-_LOCATED_IN:_cellular_component_u…	N	0.7391	0.0001	11.25	Y	Y
357	Ornithine	FQEIPFTNES(1)L	AT4G12070	35.2	35.2	not_assigned.unknown	unknown_protein_|_chr4:7231822-7234501_FORWARD	N	0.7372	0.0001	11.25	Y	Y
358	Proline	ALGSFGS(1)FGS(0.999)FRS(0.001)FA	AT5G60660	34.19.1	34.19	transport.Major_Intrinsic_Proteins.PIP	water_channel_|_chr5:24375457-24376989_REVERSE_-_Symbols:_PIP2F,_PIP2_-_4_(PLASMA_MEMBRANE_INTRINSIC_PROTEIN_2_-_4_|_PIP2_-_4)	Y	0.7351	0.0001	11.25	Y	Y
359	Aspartic_acid	ALGSFGS(1)FGS(1)FRS(1)FA	AT5G60660	34.19.1	34.19	transport.Major_Intrinsic_Proteins.PIP	water_channel_|_chr5:24375457-24376989_REVERSE_-_Symbols:_PIP2F,_PIP2_-_4_(PLASMA_MEMBRANE_INTRINSIC_PROTEIN_2_-_4_|_PIP2_-_4)	Y	0.7278	0.0001	11.25	Y	Y
360	Isoleucine	ISAEDEMAGMDMT(1)R	AT1G64780	34.5	34.5	transport.ammonium	ammonium_transmembrane_transporter_|_chr1:24060770-24062630_REVERSE_-_Symbols:_ATAMT1_-_2_(AMMONIUM_TRANSPORTER_1_-_2_|_ATAMT1_-_2)_-_2,_AMT1	Y	0.7253	0.0001	11.25	Y	Y
361	Malic_acid	S(0.001)LS(0.999)EIS(1)EVDAVR	AT1G56230	35.2	35.2	not_assigned.unknown	unknown_protein_|_chr1:21046009-21049045_REVERSE	N	0.7233	0.0001	11.25	Y	Y
362	Docosanoic_acid	DQST(0.002)PGS(0.998)GGES(0.999)GGGGGGDNHIT(0.001)R	AT2G45430	28.99	28.99	DNA.unspecified	DNA-binding_protein-related_|_chr2:18727561-18728935_FORWARD	N	0.7184	0.0001	11.25	Y	Y
363	myo-Inositol	STTTT(0.008)VS(0.992)S(0.995)VHS(0.002)PT(0.001)T(0.001)DQDFSK	AT2G17290	30.3	30.3	signalling.calcium.calcium_dependent_protein_kinases	ATP_binding_/_calcium_ion_binding_/_calmodulin-dependent_protein_kinase/_kinase/_protein_kinase/_protein_serine/threonine_kinase_|_chr2:7516415-7519633_FORWARD_-_Symbols:_CPK6,_ATCDPK3_|_CPK6_(CALCIUM-DEPENDENT_PROTEIN_KINASE_6)	Y	0.7134	0.0001	11.25	Y	Y
364	Valine	ISAEDEMAGMDMT(1)R	AT1G64780	34.5	34.5	transport.ammonium	ammonium_transmembrane_transporter_|_chr1:24060770-24062630_REVERSE_-_Symbols:_ATAMT1_-_2_(AMMONIUM_TRANSPORTER_1_-_2_|_ATAMT1_-_2)_-_2,_AMT1	Y	0.7085	0.0002	11.25	Y	Y
365	Aspartic_acid	ITPHS(0.006)VPS(0.979)PRPS(0.704)S(0.311)PR	AT2G43680	30.3	30.3	signalling.calcium	calmodulin_binding_|_chr2:18108349-18111831_FORWARD_-_Symbols:_IQD14_|_IQD14	Y	0.7085	0.0002	11.25	Y	Y
366	Alanine	ITPHS(0.006)VPS(0.979)PRPS(0.704)S(0.311)PR	AT2G43680	30.3	30.3	signalling.calcium	calmodulin_binding_|_chr2:18108349-18111831_FORWARD_-_Symbols:_IQD14_|_IQD14	Y	0.7053	0.0002	11.25	Y	Y
367	Nicotinic_acid	STTTTVS(0.003)S(0.996)VHS(0.001)PTTDQDFSK	AT2G17290	30.3	30.3	signalling.calcium.calcium_dependent_protein_kinases	ATP_binding_/_calcium_ion_binding_/_calmodulin-dependent_protein_kinase/_kinase/_protein_kinase/_protein_serine/threonine_kinase_|_chr2:7516415-7519633_FORWARD_-_Symbols:_CPK6,_ATCDPK3_|_CPK6_(CALCIUM-DEPENDENT_PROTEIN_KINASE_6)	Y	0.7039	0.0004	11.25	Y	Y
368	Nicotinic_acid	DQST(0.002)PGS(0.998)GGES(0.999)GGGGGGDNHIT(0.001)R	AT2G45430	28.99	28.99	DNA.unspecified	DNA-binding_protein-related_|_chr2:18727561-18728935_FORWARD	N	0.7026	0.0002	11.25	Y	Y
369	myo-Inositol	VNS(1)IPRRGS(1)EANWS(1)L	AT4G27450	17.2.3	17.2	hormone_metabolism.auxin.induced-regulated-responsive-activated	unknown_protein_|_chr4:13727484-13728886_REVERSE	N	0.6961	0.0005	11.25	Y	Y
370	Nicotinic_acid	S(0.007)RS(0.966)S(0.022)S(0.002)S(0.002)AAFS(0.02)S(0.363)S(0.247)AS(0.288)S(0.082)RR	AT1G10140	35.2	35.2	not_assigned.unknown	Bacteria_-_0_-_BEST_Arabidopsis_thaliana_protein_match_is:_unknown_protein_(TAIR:AT1G58420.1)_-_CONTAINS_InterPro_DOMAIN/s:_Uncharacterised_conserved_protein_UCP031279_(InterPro:IPR016972)_-_EXPRESSED_DURING:_13_growth_stages_-_EXPRESSED_IN:_23_plant_structures_-_Fungi_-_0_-_Has_38_Blast_hits_to_38_proteins_in_10_species:_Archae_-_0_-_INVOLVED_IN:_biological_process_unknown_-_LOCATED_IN:_plasma_m…	N	0.6927	0.0002	11.25	Y	Y
371	Fumaric_acid	S(0.001)AS(0.749)T(0.251)PLLNSLVHVS(0.179)S(0.821)PRDS(1)PIETVESVHQIQR	AT5G20190	35.2	35.2	not_assigned.unknown	binding_|_chr5:6814093-6815379_FORWARD	N	0.6917	0.0004	11.25	Y	Y
372	myo-Inositol	SEWSVPEHS(1)GS(1)IEETGER	AT3G16857	27.3.5	27.3	RNA.regulation_of_transcription.ARR	transcription_factor/_two-component_response_regulator_|_chr3:5755821-5759443_FORWARD_-_Symbols:_ARR1_|_ARR1_(ARABIDOPSIS_RESPONSE_REGULATOR_1)	N	0.687	0.0006	11.25	Y	Y
373	Putrescine	GVEFDDDLET(1)EKS(1)DGT(1)IGER	AT1G42550	31.1	31.1	cell.organisation	Symbols:_PMI1_|_PMI1_(PLASTID_MOVEMENT_IMPAIRED1)_|_chr1:15977014-15979952_FORWARD	Y	0.6831	0.0006	11.25	Y	Y
374	Glucose	LNIDTDSSS(1)PQNIIS(1)PK	AT3G53180	12.2.2	12.2	N-metabolism.ammonia_metabolism.glutamine_synthetase	catalytic/_glutamate-ammonia_ligase_|_chr3:19706894-19711439_FORWARD	Y	0.6818	0.0007	11.25	Y	Y
375	Beta-alanine	AMGTS(1)YTETELNR	AT1G18210	30.3	30.3	signalling.calcium	calcium-binding_protein,_putative_|_chr1:6267969-6268828_REVERSE	Y	0.6698	0.0024	11.25	Y	Y
376	Putrescine	RLS(1)LS(1)PWR	AT1G42550	31.1	31.1	cell.organisation	Symbols:_PMI1_|_PMI1_(PLASTID_MOVEMENT_IMPAIRED1)_|_chr1:15977014-15979952_FORWARD	Y	0.6677	0.0013	11.25	Y	Y
377	Proline	ITPHSVPS(0.999)PRPS(0.5)S(0.5)PR	AT2G43680	30.3	30.3	signalling.calcium	calmodulin_binding_|_chr2:18108349-18111831_FORWARD_-_Symbols:_IQD14_|_IQD14	Y	0.6623	0.0011	11.25	Y	Y
378	Arginine	KTSSSTISTNPS(0.001)S(0.998)PIS(0.001)TASTGKPPLPR	AT5G67385	30.11	30.11	signalling.light	protein_binding_/_signal_transducer_|_chr5:26884664-26887204_FORWARD	Y	0.6591	0.0006	11.25	Y	Y
379	Beta-alanine	LNIDTDSSS(1)PQNIIS(1)PK	AT3G53180	12.2.2	12.2	N-metabolism.ammonia_metabolism.glutamine_synthetase	catalytic/_glutamate-ammonia_ligase_|_chr3:19706894-19711439_FORWARD	Y	0.6579	0.0022	11.25	Y	Y
380	Ornithine	KTSSSTISTNPS(0.001)S(0.998)PIS(0.001)TASTGKPPLPR	AT5G67385	30.11	30.11	signalling.light	protein_binding_/_signal_transducer_|_chr5:26884664-26887204_FORWARD	Y	0.653	0.0005	11.25	Y	Y
381	Isoleucine	SSS(0.001)S(0.999)PSGSGSDLTERR	AT5G49510	29.6	29.6	protein.folding	unfolded_protein_binding_|_chr5:20080614-20082762_FORWARD_-_Symbols:_PDF3_|_PDF3_(PREFOLDIN_3)	N	0.6478	0.0006	11.25	Y	Y
382	Ornithine	LNLS(1)FQNRR	AT3G50770	30.3	30.3	signalling.calcium	calmodulin-related_protein,_putative_|_chr3:18873958-18874780_FORWARD	Y	0.6452	0.0007	11.25	Y	Y
383	Leucine	ASDKEIALDSAS(1)MS(0.043)S(0.957)AQEDHQEEILK	AT5G24880	35.2	35.2	not_assigned.unknown	Bacteria_-_19200_-_BEST_Arabidopsis_thaliana_protein_match_is:_calmodulin-binding_protein-related_(TAIR:AT5G10660.1)_-_EXPRESSED_DURING:_L_mature_pollen_stage,_M_germinated_pollen_stage,_4_anthesis,_petal_differentiation_and_expansion_stage_-_EXPRESSED_IN:_8_plant_structures_-_Fungi_-_18359_-_Has_195834_Blast_hits_to_92446_proteins_in_2480_species:_Archae_-_1007_-_LOCATED_IN:_cellular_component_u…	N	0.6403	0.001	11.25	Y	Y
384	Nicotinic_acid	LKQMGAT(1)VR	AT1G15040	35.1	35.1	not_assigned.no_ontology	glutamine_amidotransferase-related_|_chr1:5179887-5181389_REVERSE	N	0.6172	0.0022	11.25	Y	Y
385	Docosanoic_acid	S(0.007)RS(0.966)S(0.022)S(0.002)S(0.002)AAFS(0.02)S(0.363)S(0.247)AS(0.288)S(0.082)RR	AT1G10140	35.2	35.2	not_assigned.unknown	Bacteria_-_0_-_BEST_Arabidopsis_thaliana_protein_match_is:_unknown_protein_(TAIR:AT1G58420.1)_-_CONTAINS_InterPro_DOMAIN/s:_Uncharacterised_conserved_protein_UCP031279_(InterPro:IPR016972)_-_EXPRESSED_DURING:_13_growth_stages_-_EXPRESSED_IN:_23_plant_structures_-_Fungi_-_0_-_Has_38_Blast_hits_to_38_proteins_in_10_species:_Archae_-_0_-_INVOLVED_IN:_biological_process_unknown_-_LOCATED_IN:_plasma_m…	N	0.6018	0.0024	11.25	Y	Y
386	Docosanoic_acid	ADANENS(1)EES(0.985)AHAT(0.015)PYSSDASGEIR	AT2G23140	29.5.11.4.2	29.5	protein.degradation.ubiquitin.E3.RING	binding_/_ubiquitin-protein_ligase_|_chr2:9845694-9849164_REVERSE	N	0.5789	0.0075	11.25	Y	Y
387	Beta-alanine	LDGLLS(0.146)S(0.84)PS(0.014)K	AT3G27190	23.3.1.3	23.3	nucleotide_metabolism.salvage.phosphoribosyltransferases.upp	uracil_phosphoribosyltransferase,_putative_/_UMP_pyrophosphorylase,_putative_/_UPRTase,_putative_|_chr3:10039234-10043066_REVERSE	N	0.5564	0.0108	11.25	Y	Y
388	Aspartic_acid	ANSSSTSVAS(0.085)PLVRPAS(0.915)PKVPS(1)QR	AT3G59690	30.3	30.3	signalling.calcium	calmodulin_binding_|_chr3:22048754-22051673_FORWARD_-_Symbols:_IQD13_|_IQD13_(IQ-domain_13)	Y	0.5336	0.0105	11.25	Y	Y
389	Aspartic_acid	LDGLLS(0.146)S(0.84)PS(0.014)K	AT3G27190	23.3.1.3	23.3	nucleotide_metabolism.salvage.phosphoribosyltransferases.upp	uracil_phosphoribosyltransferase,_putative_/_UMP_pyrophosphorylase,_putative_/_UPRTase,_putative_|_chr3:10039234-10043066_REVERSE	N	0.4794	0.024	11.25	Y	Y
390	Fumaric_acid	NFANS(1)FGRK	AT1G42550	31.1	31.1	cell.organisation	Symbols:_PMI1_|_PMI1_(PLASTID_MOVEMENT_IMPAIRED1)_|_chr1:15977014-15979952_FORWARD	Y	0.6957	0.0002	11	Y	Y
391	Glucose	SDKPLNYS(1)PDPENESGINER	AT5G14880	34.15	34.15	transport.potassium	potassium_transporter,_putative_|_chr5:4814244-4817667_FORWARD	Y	0.6727	0.0008	11	Y	Y
392	Valine	LKQMGAT(1)VR	AT1G15040	35.1	35.1	not_assigned.no_ontology	glutamine_amidotransferase-related_|_chr1:5179887-5181389_REVERSE	N	0.7459	0.0001	11	Y	Y
393	Isoleucine	LKQMGAT(1)VR	AT1G15040	35.1	35.1	not_assigned.no_ontology	glutamine_amidotransferase-related_|_chr1:5179887-5181389_REVERSE	N	0.7233	0.0001	11	Y	Y
394	Proline	S(1)AQELVK	AT3G14940	4.1.15	4.1	glycolysis.cytosolic_branch.phospho-enol-pyruvate_carboxylase_(PEPC)	phosphoenolpyruvate_carboxylase_|_chr3:5025238-5029710_FORWARD_-_Symbols:_ATPPC3_|_ATPPC3_(PHOSPHOENOLPYRUVATE_CARBOXYLASE_3)	Y	0.6804	0.0005	11	Y	Y
395	Proline	SES(1)LGHRSDVSSPEAK	AT3G48530	10.5	10.5	cell_wall.cell_wall_proteins	Symbols:_KING1_|_KING1_(SNF1-RELATED_PROTEIN_KINASE_REGULATORY_SUBUNIT_GAMMA_1)_|_chr3:17987378-17989763_FORWARD	Y	0.6541	0.0018	11	Y	Y
396	Valine	DQST(0.002)PGS(0.998)GGES(0.999)GGGGGGDNHIT(0.001)R	AT2G45430	28.99	28.99	DNA.unspecified	DNA-binding_protein-related_|_chr2:18727561-18728935_FORWARD	N	0.6482	0.0008	11	Y	Y
397	Isoleucine	DQST(0.002)PGS(0.998)GGES(0.999)GGGGGGDNHIT(0.001)R	AT2G45430	28.99	28.99	DNA.unspecified	DNA-binding_protein-related_|_chr2:18727561-18728935_FORWARD	N	0.6176	0.0017	11	Y	Y
398	Valine	ESFPT(0.003)S(0.198)S(0.799)NPDS(0.962)T(0.037)DNIPHQR	AT3G58630	27.3.30	27.3	RNA.regulation_of_transcription.Trihelix,_Triple-Helix_transcription_factor_family	transcription_factor_|_chr3:21683568-21685941_REVERSE	N	0.5739	0.0034	11	Y	Y
399	Nicotinic_acid	ESFPT(0.003)S(0.198)S(0.799)NPDS(0.962)T(0.037)DNIPHQR	AT3G58630	27.3.30	27.3	RNA.regulation_of_transcription.Trihelix,_Triple-Helix_transcription_factor_family	transcription_factor_|_chr3:21683568-21685941_REVERSE	N	0.5696	0.0037	11	Y	Y
400	Tyrosine	LSS(1)PSLPS(0.008)S(0.992)PPPSYYMGEKTEK	AT3G47210	35.2	35.2	not_assigned.unknown	unknown_protein_|_chr3:17385313-17387244_FORWARD	N	0.8656	0	11	Y	Y
401	Ornithine	S(1)DEISDPEQQIK	AT4G37300	35.2	35.2	not_assigned.unknown	Symbols:_MEE59_|_MEE59_(maternal_effect_embryo_arrest_59)_|_chr4:17554641-17555861_FORWARD	N	0.8643	0	11	Y	Y
402	Beta-alanine	MDREETSDNMDNIANT(0.011)NS(0.937)GS(0.052)EGK	AT4G12050	27.3.67	27.3	RNA.regulation_of_transcription.putative_transcription_regulator	DNA-binding_protein-related_|_chr4:7219824-7221328_REVERSE	N	0.8558	0	11	Y	Y
403	Malic_acid	ASDKEIALDSAS(1)MS(0.043)S(0.957)AQEDHQEEILK	AT5G24880	35.2	35.2	not_assigned.unknown	Bacteria_-_19200_-_BEST_Arabidopsis_thaliana_protein_match_is:_calmodulin-binding_protein-related_(TAIR:AT5G10660.1)_-_EXPRESSED_DURING:_L_mature_pollen_stage,_M_germinated_pollen_stage,_4_anthesis,_petal_differentiation_and_expansion_stage_-_EXPRESSED_IN:_8_plant_structures_-_Fungi_-_18359_-_Has_195834_Blast_hits_to_92446_proteins_in_2480_species:_Archae_-_1007_-_LOCATED_IN:_cellular_component_u…	N	0.8313	0	11	Y	Y
404	Leucine	LSS(1)PSLPS(0.008)S(0.992)PPPSYYMGEKTEK	AT3G47210	35.2	35.2	not_assigned.unknown	unknown_protein_|_chr3:17385313-17387244_FORWARD	N	0.8306	0	11	Y	Y
405	Isoleucine	LSS(1)PSLPS(0.008)S(0.992)PPPSYYMGEKTEK	AT3G47210	35.2	35.2	not_assigned.unknown	unknown_protein_|_chr3:17385313-17387244_FORWARD	N	0.8281	0	11	Y	Y
406	Docosanoic_acid	VLIES(1)S(1)ES(1)EDEILIKNEPKPASSSSPQPTETK	AT4G30480	35.1.27	35.1	not_assigned.no_ontology.tetratricopeptide_repeat_(TPR)	tetratricopeptide_repeat_(TPR)-containing_protein_|_chr4:14897353-14899121_FORWARD	N	0.8251	0	11	Y	Y
407	Proline	SEWSVPEHS(1)GS(1)IEETGER	AT3G16857	27.3.5	27.3	RNA.regulation_of_transcription.ARR	transcription_factor/_two-component_response_regulator_|_chr3:5755821-5759443_FORWARD_-_Symbols:_ARR1_|_ARR1_(ARABIDOPSIS_RESPONSE_REGULATOR_1)	N	0.8195	0	11	Y	Y
408	Valine	LSS(1)PSLPS(0.008)S(0.992)PPPSYYMGEKTEK	AT3G47210	35.2	35.2	not_assigned.unknown	unknown_protein_|_chr3:17385313-17387244_FORWARD	N	0.8172	0	11	Y	Y
409	Tyrosine	MDREETSDNMDNIANT(0.011)NS(0.937)GS(0.052)EGK	AT4G12050	27.3.67	27.3	RNA.regulation_of_transcription.putative_transcription_regulator	DNA-binding_protein-related_|_chr4:7219824-7221328_REVERSE	N	0.8142	0	11	Y	Y
410	Beta-alanine	GLS(1)GVAHSHGK	AT4G26455	35.1	35.1	not_assigned.no_ontology	protein_heterodimerization/_protein_homodimerization_|_chr4:13362564-13368686_FORWARD_-_protein_heterodimerization/_protein_homodimerization_|_chr4:13365368-13367497_FORWARDhighly_similar_to_(_590)AT4G26450|_Symbols:_WIP1_|_WIP1_(WPP-DOMAIN_INTERACTING_PROTEIN_1)_-_Symbols:_WIP1_|_WIP1_(WPP-DOMAIN_INTERACTING_PROTEIN_1)	N	0.8039	0.0001	11	Y	Y
411	Valine	GLS(1)GVAHSHGK	AT4G26455	35.1	35.1	not_assigned.no_ontology	protein_heterodimerization/_protein_homodimerization_|_chr4:13362564-13368686_FORWARD_-_protein_heterodimerization/_protein_homodimerization_|_chr4:13365368-13367497_FORWARDhighly_similar_to_(_590)AT4G26450|_Symbols:_WIP1_|_WIP1_(WPP-DOMAIN_INTERACTING_PROTEIN_1)_-_Symbols:_WIP1_|_WIP1_(WPP-DOMAIN_INTERACTING_PROTEIN_1)	N	0.8018	0	11	Y	Y
412	Alanine	LSS(1)PSLPS(0.008)S(0.992)PPPSYYMGEKTEK	AT3G47210	35.2	35.2	not_assigned.unknown	unknown_protein_|_chr3:17385313-17387244_FORWARD	N	0.8012	0	11	Y	Y
413	Valine	MDREETSDNMDNIANT(0.011)NS(0.937)GS(0.052)EGK	AT4G12050	27.3.67	27.3	RNA.regulation_of_transcription.putative_transcription_regulator	DNA-binding_protein-related_|_chr4:7219824-7221328_REVERSE	N	0.7955	0	11	Y	Y
414	Alanine	ADANENS(1)EES(0.985)AHAT(0.015)PYSSDASGEIR	AT2G23140	29.5.11.4.2	29.5	protein.degradation.ubiquitin.E3.RING	binding_/_ubiquitin-protein_ligase_|_chr2:9845694-9849164_REVERSE	N	0.7912	0.0001	11	Y	Y
415	Leucine	MDREETSDNMDNIANT(0.011)NS(0.937)GS(0.052)EGK	AT4G12050	27.3.67	27.3	RNA.regulation_of_transcription.putative_transcription_regulator	DNA-binding_protein-related_|_chr4:7219824-7221328_REVERSE	N	0.7888	0	11	Y	Y
416	Valine	LTVDVQT(1)PPQS(1)PPVKPARFPVPLY	AT5G65660	35.1.41	35.1	not_assigned.no_ontology.hydroxyproline_rich_proteins	hydroxyproline-rich_glycoprotein_family_protein_|_chr5:26245249-26246379_REVERSE	N	0.7816	0	11	Y	Y
417	Glutamic_acid	ALGSFGS(1)FGS(0.999)FRS(0.001)FA	AT5G60660	34.19.1	34.19	transport.Major_Intrinsic_Proteins.PIP	water_channel_|_chr5:24375457-24376989_REVERSE_-_Symbols:_PIP2F,_PIP2_-_4_(PLASMA_MEMBRANE_INTRINSIC_PROTEIN_2_-_4_|_PIP2_-_4)	Y	0.7777	0	11	Y	Y
418	Proline	SSYTS(1)PPS(1)PKEVQEALPPR	AT2G46630	10.5.3	10.5	cell_wall.cell_wall_proteins.LRR	unknown_protein_|_chr2:19145529-19146713_FORWARD	Y	0.7766	0	11	Y	Y
419	Putrescine	IGNS(1)DVEEEKESNAAK	AT1G69030	35.1.8	35.1	not_assigned.no_ontology.BSD_domain-containing_protein	Bacteria_-_4_-_BEST_Arabidopsis_thaliana_protein_match_is:_BSD_domain-containing_protein_(TAIR:AT1G26300.1)_-_CONTAINS_InterPro_DOMAIN/s:_BSD_(InterPro:IPR005607)_-_EXPRESSED_DURING:_15_growth_stages_-_EXPRESSED_IN:_24_plant_structures_-_Fungi_-_10_-_Has_173_Blast_hits_to_173_proteins_in_34_species:_Archae_-_4_-_Metazoa_-_52_-_Other_Eukaryotes_-_11_(source:_NCBI_BLink)._|_chr1:25947265-25949262_R…	N	0.7699	0.0001	11	Y	Y
420	Docosanoic_acid	HT(0.001)S(0.999)PSHIKQDGS(1)MS(1)PVR	AT2G29210	27.1.1	27.1	RNA.processing.splicing	splicing_factor_PWI_domain-containing_protein_|_chr2:12558051-12562348_FORWARD	N	0.7685	0	11	Y	Y
421	Glutamic_acid	S(0.982)AS(0.017)TVSITANTAAATR	AT5G04990	35.1	35.1	not_assigned.no_ontology	sad1/unc-84_protein-related_|_chr5:1471481-1473964_REVERSE	N	0.7662	0.0001	11	Y	Y
422	Valine	MEEERDHNAS(1)ESSLPSLSK	AT5G63600	16.8.4.1	16.8	secondary_metabolism.flavonoids.flavonols.flavonol_synthase_(FLS)	flavonol_synthase_|_chr5:25460684-25462458_REVERSE_-_Symbols:_FLS5_|_FLS5_(FLAVONOL_SYNTHASE_5)	N	0.7635	0	11	Y	Y
423	Glutamic_acid	SDKPLNYS(1)PDPENESGINER	AT5G14880	34.15	34.15	transport.potassium	potassium_transporter,_putative_|_chr5:4814244-4817667_FORWARD	Y	0.761	0.0001	11	Y	Y
424	Proline	STTTT(0.008)VS(0.992)S(0.995)VHS(0.002)PT(0.001)T(0.001)DQDFSK	AT2G17290	30.3	30.3	signalling.calcium.calcium_dependent_protein_kinases	ATP_binding_/_calcium_ion_binding_/_calmodulin-dependent_protein_kinase/_kinase/_protein_kinase/_protein_serine/threonine_kinase_|_chr2:7516415-7519633_FORWARD_-_Symbols:_CPK6,_ATCDPK3_|_CPK6_(CALCIUM-DEPENDENT_PROTEIN_KINASE_6)	Y	0.7595	0	11	Y	Y
425	Isoleucine	MDREETSDNMDNIANT(0.011)NS(0.937)GS(0.052)EGK	AT4G12050	27.3.67	27.3	RNA.regulation_of_transcription.putative_transcription_regulator	DNA-binding_protein-related_|_chr4:7219824-7221328_REVERSE	N	0.753	0	11	Y	Y
426	Ornithine	ISGPHDSNDLVS(1)DGDDA	AT3G55890	35.1	35.1	not_assigned.no_ontology	yippee_family_protein_|_chr3:20740817-20742002_FORWARD	N	0.7516	0.0001	11	Y	Y
427	Proline	S(1)VDDLFENQSK	AT1G19530	35.2	35.2	not_assigned.unknown	unknown_protein_|_chr1:6763915-6764971_FORWARD	N	0.7504	0.0001	11	Y	Y
428	Proline	SDT(1)MIKDSSNESQEIK	AT4G37070	33.1	33.1	development.storage_proteins	Symbols:_PLP1,_PLA_IVA_|_patatin,_putative_|_chr4:17464785-17467109_REVERSE	Y	0.7494	0.0001	11	Y	Y
429	Glutamic_acid	STTTT(0.008)VS(0.992)S(0.995)VHS(0.002)PT(0.001)T(0.001)DQDFSK	AT2G17290	30.3	30.3	signalling.calcium.calcium_dependent_protein_kinases	ATP_binding_/_calcium_ion_binding_/_calmodulin-dependent_protein_kinase/_kinase/_protein_kinase/_protein_serine/threonine_kinase_|_chr2:7516415-7519633_FORWARD_-_Symbols:_CPK6,_ATCDPK3_|_CPK6_(CALCIUM-DEPENDENT_PROTEIN_KINASE_6)	Y	0.7487	0	11	Y	Y
430	Isoleucine	GLS(1)GVAHSHGK	AT4G26455	35.1	35.1	not_assigned.no_ontology	protein_heterodimerization/_protein_homodimerization_|_chr4:13362564-13368686_FORWARD_-_protein_heterodimerization/_protein_homodimerization_|_chr4:13365368-13367497_FORWARDhighly_similar_to_(_590)AT4G26450|_Symbols:_WIP1_|_WIP1_(WPP-DOMAIN_INTERACTING_PROTEIN_1)_-_Symbols:_WIP1_|_WIP1_(WPP-DOMAIN_INTERACTING_PROTEIN_1)	N	0.7474	0.0002	11	Y	Y
431	Glutamic_acid	ADKTDIIS(0.607)S(0.117)S(0.12)S(0.156)DKAS(1)PPPPSAFR	AT3G47200	35.2	35.2	not_assigned.unknown	unknown_protein_|_chr3:17377587-17379235_REVERSE	N	0.747	0	11	Y	Y
432	Ornithine	LSELS(1)DDEDFDEQKDIEYGEAYYK	AT3G48500	35.2	35.2	not_assigned.unknown	Symbols:_PDE312,_PTAC10_|_RNA_binding_|_chr3:17962163-17965613_FORWARD	N	0.7431	0	11	Y	Y
433	Glutamic_acid	SSYTS(1)PPS(1)PKEVQEALPPR	AT2G46630	10.5.3	10.5	cell_wall.cell_wall_proteins.LRR	unknown_protein_|_chr2:19145529-19146713_FORWARD	Y	0.7431	0	11	Y	Y
434	Arginine	S(1)VDQEEVVVGLEDDAK	AT3G46530	20.1	20.1	stress.biotic	ATP_binding_|_chr3:17130367-17133338_REVERSE_-_Symbols:_RPP13_|_RPP13_(RECOGNITION_OF_PERONOSPORA_PARASITICA_13)	N	0.7398	0.0002	11	Y	Y
435	Arginine	S(1)DEISDPEQQIK	AT4G37300	35.2	35.2	not_assigned.unknown	Symbols:_MEE59_|_MEE59_(maternal_effect_embryo_arrest_59)_|_chr4:17554641-17555861_FORWARD	N	0.7362	0.0001	11	Y	Y
436	Aspartic_acid	EIALDSAS(0.983)MS(0.018)S(0.999)AQEDHQEEILK	AT5G24880	35.2	35.2	not_assigned.unknown	Bacteria_-_19200_-_BEST_Arabidopsis_thaliana_protein_match_is:_calmodulin-binding_protein-related_(TAIR:AT5G10660.1)_-_EXPRESSED_DURING:_L_mature_pollen_stage,_M_germinated_pollen_stage,_4_anthesis,_petal_differentiation_and_expansion_stage_-_EXPRESSED_IN:_8_plant_structures_-_Fungi_-_18359_-_Has_195834_Blast_hits_to_92446_proteins_in_2480_species:_Archae_-_1007_-_LOCATED_IN:_cellular_component_u…	N	0.7352	0.0001	11	Y	Y
437	Arginine	ANGGFIMSAS(1)HNPGGPEYDWGIK	AT5G51820	4.2.2	4.2	glycolysis.plastid_branch.phosphoglucomutase_(PGM)	phosphoglucomutase_|_chr5:21063368-21068057_REVERSE_-_Symbols:_PGM,_ATPGMP,_PGM1,_STF1_|_PGM_(PHOSPHOGLUCOMUTASE)	N	0.7338	0.0002	11	Y	Y
438	Glutamic_acid	S(1)AQELVK	AT3G14940	4.1.15	4.1	glycolysis.cytosolic_branch.phospho-enol-pyruvate_carboxylase_(PEPC)	phosphoenolpyruvate_carboxylase_|_chr3:5025238-5029710_FORWARD_-_Symbols:_ATPPC3_|_ATPPC3_(PHOSPHOENOLPYRUVATE_CARBOXYLASE_3)	Y	0.7304	0.0001	11	Y	Y
439	Isoleucine	LTVDVQT(1)PPQS(1)PPVKPARFPVPLY	AT5G65660	35.1.41	35.1	not_assigned.no_ontology.hydroxyproline_rich_proteins	hydroxyproline-rich_glycoprotein_family_protein_|_chr5:26245249-26246379_REVERSE	N	0.7233	0.0001	11	Y	Y
440	Aspartic_acid	S(0.007)RS(0.966)S(0.022)S(0.002)S(0.002)AAFS(0.02)S(0.363)S(0.247)AS(0.288)S(0.082)RR	AT1G10140	35.2	35.2	not_assigned.unknown	Bacteria_-_0_-_BEST_Arabidopsis_thaliana_protein_match_is:_unknown_protein_(TAIR:AT1G58420.1)_-_CONTAINS_InterPro_DOMAIN/s:_Uncharacterised_conserved_protein_UCP031279_(InterPro:IPR016972)_-_EXPRESSED_DURING:_13_growth_stages_-_EXPRESSED_IN:_23_plant_structures_-_Fungi_-_0_-_Has_38_Blast_hits_to_38_proteins_in_10_species:_Archae_-_0_-_INVOLVED_IN:_biological_process_unknown_-_LOCATED_IN:_plasma_m…	N	0.7223	0.0001	11	Y	Y
441	Valine	LAPVPDMEGIS(0.999)PQHVS(0.832)T(0.168)VVK	AT1G06840	30.2.8.1	30.2	signalling.receptor_kinases.leucine_rich_repeat_VIII.VIII-1	leucine-rich_repeat_transmembrane_protein_kinase,_putative_|_chr1:2097747-2103479_REVERSE	Y	0.7177	0.0002	11	Y	Y
442	Alanine	GASPQAIS(0.019)S(0.981)KPPS(1)PR	AT2G43680	30.3	30.3	signalling.calcium	calmodulin_binding_|_chr2:18108349-18111831_FORWARD_-_Symbols:_IQD14_|_IQD14	Y	0.7154	0.0002	11	Y	Y
443	Putrescine	KAELVELLGSDS(0.066)S(0.934)	AT1G06190	35.2	35.2	not_assigned.unknown	ATP_binding_/_ATPase,_coupled_to_transmembrane_movement_of_ions,_phosphorylative_mechanism_|_chr1:1892273-1894148_REVERSE	N	0.7098	0.0005	11	Y	Y
444	Isoleucine	RPQT(1)PETRPR	AT2G20960	35.1	35.1	not_assigned.no_ontology	Symbols:_pEARLI4_|_pEARLI4_|_chr2:9006648-9009763_FORWARD	N	0.6977	0.0006	11	Y	Y
445	Nicotinic_acid	VLIES(1)S(1)ES(1)EDEILIKNEPKPASSSSPQPTETK	AT4G30480	35.1.27	35.1	not_assigned.no_ontology.tetratricopeptide_repeat_(TPR)	tetratricopeptide_repeat_(TPR)-containing_protein_|_chr4:14897353-14899121_FORWARD	N	0.6947	0.0002	11	Y	Y
446	Arginine	SDEIS(1)DPEQQIK	AT4G37300	35.2	35.2	not_assigned.unknown	Symbols:_MEE59_|_MEE59_(maternal_effect_embryo_arrest_59)_|_chr4:17554641-17555861_FORWARD	N	0.6917	0.0004	11	Y	Y
447	Glutamic_acid	SDT(1)MIKDSSNESQEIK	AT4G37070	33.1	33.1	development.storage_proteins	Symbols:_PLP1,_PLA_IVA_|_patatin,_putative_|_chr4:17464785-17467109_REVERSE	Y	0.6887	0.0003	11	Y	Y
448	Docosanoic_acid	ISAEDEMAGMDMT(1)R	AT1G64780	34.5	34.5	transport.ammonium	ammonium_transmembrane_transporter_|_chr1:24060770-24062630_REVERSE_-_Symbols:_ATAMT1_-_2_(AMMONIUM_TRANSPORTER_1_-_2_|_ATAMT1_-_2)_-_2,_AMT1	Y	0.6828	0.0003	11	Y	Y
449	Beta-alanine	TVAAVAGS(1)PGT(0.001)PT(0.043)T(0.957)PGS(1)ARK	AT2G33830	17.2.3	17.2	hormone_metabolism.auxin.induced-regulated-responsive-activated	dormancy/auxin_associated_family_protein_|_chr2:14309484-14310351_REVERSE	N	0.6782	0.001	11	Y	Y
450	Putrescine	KFETLSYLPDLTDS(1)ELAK	AT1G67090	1.3.2	1.3	PS.calvin_cycle.rubisco_small_subunit	copper_ion_binding_/_ribulose-bisphosphate_carboxylase_|_chr1:25048158-25049424_REVERSE_-_Symbols:_RBCS1A_|_RBCS1A_(RIBULOSE_BISPHOSPHATE_CARBOXYLASE_SMALL_CHAIN_1A)	Y	0.6779	0.0007	11	Y	Y
451	Nicotinic_acid	S(1)INMSYFK	AT5G56980	35.2	35.2	not_assigned.unknown	unknown_protein_|_chr5:23056080-23057742_REVERSE	N	0.6739	0.0003	11	Y	Y
452	Glutamic_acid	SES(1)LGHRSDVSSPEAK	AT3G48530	10.5	10.5	cell_wall.cell_wall_proteins	Symbols:_KING1_|_KING1_(SNF1-RELATED_PROTEIN_KINASE_REGULATORY_SUBUNIT_GAMMA_1)_|_chr3:17987378-17989763_FORWARD	Y	0.6736	0.0006	11	Y	Y
453	Nicotinic_acid	HT(0.001)S(0.999)PSHIKQDGS(1)MS(1)PVR	AT2G29210	27.1.1	27.1	RNA.processing.splicing	splicing_factor_PWI_domain-containing_protein_|_chr2:12558051-12562348_FORWARD	N	0.6725	0.0006	11	Y	Y
454	Valine	RPQT(1)PETRPR	AT2G20960	35.1	35.1	not_assigned.no_ontology	Symbols:_pEARLI4_|_pEARLI4_|_chr2:9006648-9009763_FORWARD	N	0.6722	0.0012	11	Y	Y
455	Putrescine	LT(1)PPGS(1)PPILS(0.002)AS(0.09)GT(0.908)PK	AT4G15545	35.2	35.2	not_assigned.unknown	unknown_protein_|_chr4:8875918-8877799_FORWARD	N	0.6719	0.0016	11	Y	Y
456	Glutamic_acid	SEWSVPEHS(1)GS(1)IEETGER	AT3G16857	27.3.5	27.3	RNA.regulation_of_transcription.ARR	transcription_factor/_two-component_response_regulator_|_chr3:5755821-5759443_FORWARD_-_Symbols:_ARR1_|_ARR1_(ARABIDOPSIS_RESPONSE_REGULATOR_1)	N	0.6691	0.0007	11	Y	Y
457	Nicotinic_acid	ISAEDEMAGMDMT(1)R	AT1G64780	34.5	34.5	transport.ammonium	ammonium_transmembrane_transporter_|_chr1:24060770-24062630_REVERSE_-_Symbols:_ATAMT1_-_2_(AMMONIUM_TRANSPORTER_1_-_2_|_ATAMT1_-_2)_-_2,_AMT1	Y	0.669	0.0005	11	Y	Y
458	Alanine	LNIDTDSSS(1)PQNIIS(1)PK	AT3G53180	12.2.2	12.2	N-metabolism.ammonia_metabolism.glutamine_synthetase	catalytic/_glutamate-ammonia_ligase_|_chr3:19706894-19711439_FORWARD	Y	0.6647	0.0014	11	Y	Y
459	Glutamic_acid	ITPHSVPS(0.999)PRPS(0.5)S(0.5)PR	AT2G43680	30.3	30.3	signalling.calcium	calmodulin_binding_|_chr2:18108349-18111831_FORWARD_-_Symbols:_IQD14_|_IQD14	Y	0.6646	0.0007	11	Y	Y
460	Docosanoic_acid	S(1)INMSYFK	AT5G56980	35.2	35.2	not_assigned.unknown	unknown_protein_|_chr5:23056080-23057742_REVERSE	N	0.6617	0.0004	11	Y	Y
461	Aspartic_acid	TTQQPEKPGSVNS(1)QPPPWR	AT3G20410	30.3	30.3	signalling.calcium.calcium_dependent_protein_kinases	calmodulin-dependent_protein_kinase/_kinase_|_chr3:7116201-7119121_FORWARD_-_Symbols:_CPK9_|_CPK9_(calmodulin-domain_protein_kinase_9)	Y	0.6556	0.0009	11	Y	Y
462	Glutamic_acid	S(1)AVDETSDSGAFQR	AT4G19880	26.9	26.9	misc.glutathione_S_transferases	Bacteria_-_905_-_BEST_Arabidopsis_thaliana_protein_match_is:_unknown_protein_(TAIR:AT5G45020.1)_-_CONTAINS_InterPro_DOMAIN/s:_Glutathione_S-transferase,_predicted_(InterPro:IPR016639),_Glutathione_S-transferase,_C-terminal-like_(InterPro:IPR010987),_Glutathione_S-transferase/chloride_channel,_C-terminal_(InterPro:IPR017933),_Thioredoxin-like_fold_(InterPro:IPR012336)_-_EXPRESSED_DURING:_13_growth…	N	0.6544	0.001	11	Y	Y
463	Glutamic_acid	S(1)VDDLFENQSK	AT1G19530	35.2	35.2	not_assigned.unknown	unknown_protein_|_chr1:6763915-6764971_FORWARD	N	0.6416	0.0017	11	Y	Y
464	Tyrosine	EIALDSAS(0.983)MS(0.018)S(0.999)AQEDHQEEILK	AT5G24880	35.2	35.2	not_assigned.unknown	Bacteria_-_19200_-_BEST_Arabidopsis_thaliana_protein_match_is:_calmodulin-binding_protein-related_(TAIR:AT5G10660.1)_-_EXPRESSED_DURING:_L_mature_pollen_stage,_M_germinated_pollen_stage,_4_anthesis,_petal_differentiation_and_expansion_stage_-_EXPRESSED_IN:_8_plant_structures_-_Fungi_-_18359_-_Has_195834_Blast_hits_to_92446_proteins_in_2480_species:_Archae_-_1007_-_LOCATED_IN:_cellular_component_u…	N	0.6324	0.0012	11	Y	Y
465	Putrescine	TVDGETENLPNGDS(0.066)S(0.934)PK	AT4G28080	35.2	35.2	not_assigned.unknown	binding_|_chr4:13948603-13957840_REVERSE	N	0.6247	0.0025	11	Y	Y
466	Glutamic_acid	ITPHS(0.006)VPS(0.979)PRPS(0.704)S(0.311)PR	AT2G43680	30.3	30.3	signalling.calcium	calmodulin_binding_|_chr2:18108349-18111831_FORWARD_-_Symbols:_IQD14_|_IQD14	Y	0.6186	0.0017	11	Y	Y
467	Putrescine	TAS(1)ANS(1)LVDAEEK	AT1G07650	30.2.8.2	30.2	signalling.receptor_kinases.DUF_26	leucine-rich_repeat_transmembrane_protein_kinase,_putative_|_chr1:2359549-2366561_REVERSE	Y	0.5955	0.0091	11	Y	Y
468	Valine	S(1)INMSYFK	AT5G56980	35.2	35.2	not_assigned.unknown	unknown_protein_|_chr5:23056080-23057742_REVERSE	N	0.5852	0.0027	11	Y	Y
469	Docosanoic_acid	SVEGHS(0.984)FT(0.016)GR	AT3G49590	35.2	35.2	not_assigned.unknown	Bacteria_-_58_-_BEST_Arabidopsis_thaliana_protein_match_is:_unknown_protein_(TAIR:AT3G18770.1)_-_CONTAINS_InterPro_DOMAIN/s:_Autophagy-related_protein_13_(InterPro:IPR018731)_-_EXPRESSED_DURING:_15_growth_stages_-_EXPRESSED_IN:_23_plant_structures_-_Fungi_-_125_-_Has_1841_Blast_hits_to_549_proteins_in_149_species:_Archae_-_0_-_INVOLVED_IN:_biological_process_unknown_-_LOCATED_IN:_cellular_compone…	N	0.5514	0.0064	11	Y	Y
470	Isoleucine	S(1)INMSYFK	AT5G56980	35.2	35.2	not_assigned.unknown	unknown_protein_|_chr5:23056080-23057742_REVERSE	N	0.5487	0.0055	11	Y	Y
471	Valine	S(1)LIQQVNDNHQSR	AT2G40080	30.11	30.11	signalling.light	Symbols:_ELF4_|_ELF4_(EARLY_FLOWERING_4)_|_chr2:16734294-16734912_REVERSE	Y	0.5425	0.0075	11	Y	Y
472	Aspartic_acid	KTGS(1)FVRPIS(1)PK	AT2G38280	23.2	23.2	nucleotide_metabolism.degradation	AMP_deaminase_|_chr2:16033448-16038876_REVERSE_-_Symbols:_FAC1,_ATAMPD_|_FAC1_(EMBRYONIC_FACTOR1)	N	0.3444	0.1371	11	Y	Y
473	Fumaric_acid	SLS(1)FSTSGPR	AT1G07650	30.2.8.2	30.2	signalling.receptor_kinases.DUF_26	leucine-rich_repeat_transmembrane_protein_kinase,_putative_|_chr1:2359549-2366561_REVERSE	Y	0.6589	0.0009	10.75	Y	Y
474	Docosanoic_acid	IIGVDFNS(1)KRFDQAK	AT1G77120	5.3	5.3	fermentation.ADH	alcohol_dehydrogenase_|_chr1:28975394-28977417_FORWARD_-_Symbols:_ADH1,_ADH,_ATADH,_ATADH1_|_ADH1_(ALCOHOL_DEHYDROGENASE_1)	N	0.6574	0.0005	10.75	Y	Y
475	Nicotinic_acid	IIGVDFNS(1)KRFDQAK	AT1G77120	5.3	5.3	fermentation.ADH	alcohol_dehydrogenase_|_chr1:28975394-28977417_FORWARD_-_Symbols:_ADH1,_ADH,_ATADH,_ATADH1_|_ADH1_(ALCOHOL_DEHYDROGENASE_1)	N	0.6383	0.0008	10.75	Y	Y
476	Isoleucine	ISGDETEES(1)DAS(1)EEKVSTR	AT5G57160	28.1	28.1	DNA.synthesis/chromatin_structure	DNA_ligase_(ATP)/_protein_binding_|_chr5:23154965-23161746_REVERSE_-_Symbols:_ATLIG4,_LIG4_|_ATLIG4	N	0.7125	0.0001	10.75	Y	Y
477	Valine	ISGDETEES(1)DAS(1)EEKVSTR	AT5G57160	28.1	28.1	DNA.synthesis/chromatin_structure	DNA_ligase_(ATP)/_protein_binding_|_chr5:23154965-23161746_REVERSE_-_Symbols:_ATLIG4,_LIG4_|_ATLIG4	N	0.7065	0.0002	10.75	Y	Y
478	Glucose	ADKTDIIS(0.607)S(0.117)S(0.12)S(0.156)DKAS(1)PPPPSAFR	AT3G47200	35.2	35.2	not_assigned.unknown	unknown_protein_|_chr3:17377587-17379235_REVERSE	N	0.6896	0.0002	10.75	Y	Y
479	Nicotinic_acid	SSS(0.001)S(0.999)PSGSGSDLTERR	AT5G49510	29.6	29.6	protein.folding	unfolded_protein_binding_|_chr5:20080614-20082762_FORWARD_-_Symbols:_PDF3_|_PDF3_(PREFOLDIN_3)	N	0.6391	0.0008	10.75	Y	Y
480	Beta-alanine	ISGDETEES(1)DAS(1)EEKVSTR	AT5G57160	28.1	28.1	DNA.synthesis/chromatin_structure	DNA_ligase_(ATP)/_protein_binding_|_chr5:23154965-23161746_REVERSE_-_Symbols:_ATLIG4,_LIG4_|_ATLIG4	N	0.6338	0.002	10.75	Y	Y
481	Ornithine	SLS(1)LQER	AT5G48620	20.1.7	20.1	stress.biotic.PR-proteins	disease_resistance_protein_(CC-NBS-LRR_class),_putative_|_chr5:19716476-19721452_FORWARD	N	0.7561	0	10.75	Y	Y
482	Glutamic_acid	ALGSFGS(1)FGS(1)FRS(1)FA	AT5G60660	34.19.1	34.19	transport.Major_Intrinsic_Proteins.PIP	water_channel_|_chr5:24375457-24376989_REVERSE_-_Symbols:_PIP2F,_PIP2_-_4_(PLASMA_MEMBRANE_INTRINSIC_PROTEIN_2_-_4_|_PIP2_-_4)	Y	0.7335	0.0001	10.75	Y	Y
483	Glutamic_acid	IIGVDFNS(1)KRFDQAK	AT1G77120	5.3	5.3	fermentation.ADH	alcohol_dehydrogenase_|_chr1:28975394-28977417_FORWARD_-_Symbols:_ADH1,_ADH,_ATADH,_ATADH1_|_ADH1_(ALCOHOL_DEHYDROGENASE_1)	N	0.7078	0.0001	10.75	Y	Y
484	Fumaric_acid	S(1)DEISDPEQQIK	AT4G37300	35.2	35.2	not_assigned.unknown	Symbols:_MEE59_|_MEE59_(maternal_effect_embryo_arrest_59)_|_chr4:17554641-17555861_FORWARD	N	0.6904	0.0002	10.75	Y	Y
485	Leucine	VLIES(1)S(1)ES(1)EDEILIKNEPKPASSSSPQPTETK	AT4G30480	35.1.27	35.1	not_assigned.no_ontology.tetratricopeptide_repeat_(TPR)	tetratricopeptide_repeat_(TPR)-containing_protein_|_chr4:14897353-14899121_FORWARD	N	0.6736	0.0006	10.75	Y	Y
486	Valine	VLIES(1)S(1)ES(1)EDEILIKNEPKPASSSSPQPTETK	AT4G30480	35.1.27	35.1	not_assigned.no_ontology.tetratricopeptide_repeat_(TPR)	tetratricopeptide_repeat_(TPR)-containing_protein_|_chr4:14897353-14899121_FORWARD	N	0.6581	0.0006	10.75	Y	Y
487	Isoleucine	ESFPT(0.003)S(0.198)S(0.799)NPDS(0.962)T(0.037)DNIPHQR	AT3G58630	27.3.30	27.3	RNA.regulation_of_transcription.Trihelix,_Triple-Helix_transcription_factor_family	transcription_factor_|_chr3:21683568-21685941_REVERSE	N	0.6574	0.0005	10.75	Y	Y
488	Isoleucine	VLIES(1)S(1)ES(1)EDEILIKNEPKPASSSSPQPTETK	AT4G30480	35.1.27	35.1	not_assigned.no_ontology.tetratricopeptide_repeat_(TPR)	tetratricopeptide_repeat_(TPR)-containing_protein_|_chr4:14897353-14899121_FORWARD	N	0.6551	0.0007	10.75	Y	Y
489	Nicotinic_acid	S(1)LIQQVNDNHQSR	AT2G40080	30.11	30.11	signalling.light	Symbols:_ELF4_|_ELF4_(EARLY_FLOWERING_4)_|_chr2:16734294-16734912_REVERSE	Y	0.6472	0.0008	10.75	Y	Y
490	Docosanoic_acid	RPQT(1)PETRPR	AT2G20960	35.1	35.1	not_assigned.no_ontology	Symbols:_pEARLI4_|_pEARLI4_|_chr2:9006648-9009763_FORWARD	N	0.6331	0.0027	10.75	Y	Y
491	Valine	HT(0.001)S(0.999)PSHIKQDGS(1)MS(1)PVR	AT2G29210	27.1.1	27.1	RNA.processing.splicing	splicing_factor_PWI_domain-containing_protein_|_chr2:12558051-12562348_FORWARD	N	0.6036	0.0029	10.75	Y	Y
492	Fumaric_acid	KKS(1)PPGS(1)PVQTDLVLGR	AT5G57710	20.2.1	20.2	stress.abiotic.heat	heat_shock_protein-related_|_chr5:23384794-23388353_FORWARD	N	0.5844	0.0054	10.75	Y	Y
493	Ornithine	IDIDESLFS(1)N	AT2G38140	29.2.1.1.1.1.31	29.2	protein.synthesis.ribosomal_protein.prokaryotic.chloroplast.30S_subunit.S31	structural_constituent_of_ribosome_|_chr2:15980883-15981612_FORWARD_-_Symbols:_PSRP4_|_PSRP4_(PLASTID-SPECIFIC_RIBOSOMAL_PROTEIN_4)	N	0.5702	0.0045	10.75	Y	Y
494	Alanine	MDREETSDNMDNIANT(0.011)NS(0.937)GS(0.052)EGK	AT4G12050	27.3.67	27.3	RNA.regulation_of_transcription.putative_transcription_regulator	DNA-binding_protein-related_|_chr4:7219824-7221328_REVERSE	N	0.8588	0	10.75	Y	Y
495	Ornithine	S(1)EIEEEEEEGS(0.958)AS(0.041)AITGSR	AT4G15545	35.2	35.2	not_assigned.unknown	unknown_protein_|_chr4:8875918-8877799_FORWARD	N	0.833	0	10.75	Y	Y
496	Beta-alanine	S(0.007)RS(0.966)S(0.022)S(0.002)S(0.002)AAFS(0.02)S(0.363)S(0.247)AS(0.288)S(0.082)RR	AT1G10140	35.2	35.2	not_assigned.unknown	Bacteria_-_0_-_BEST_Arabidopsis_thaliana_protein_match_is:_unknown_protein_(TAIR:AT1G58420.1)_-_CONTAINS_InterPro_DOMAIN/s:_Uncharacterised_conserved_protein_UCP031279_(InterPro:IPR016972)_-_EXPRESSED_DURING:_13_growth_stages_-_EXPRESSED_IN:_23_plant_structures_-_Fungi_-_0_-_Has_38_Blast_hits_to_38_proteins_in_10_species:_Archae_-_0_-_INVOLVED_IN:_biological_process_unknown_-_LOCATED_IN:_plasma_m…	N	0.8247	0	10.75	Y	Y
497	myo-Inositol	ISGDETEES(1)DAS(1)EEKVSTR	AT5G57160	28.1	28.1	DNA.synthesis/chromatin_structure	DNA_ligase_(ATP)/_protein_binding_|_chr5:23154965-23161746_REVERSE_-_Symbols:_ATLIG4,_LIG4_|_ATLIG4	N	0.7899	0	10.75	Y	Y
498	Beta-alanine	STTTTVS(0.003)S(0.996)VHS(0.001)PTTDQDFSK	AT2G17290	30.3	30.3	signalling.calcium.calcium_dependent_protein_kinases	ATP_binding_/_calcium_ion_binding_/_calmodulin-dependent_protein_kinase/_kinase/_protein_kinase/_protein_serine/threonine_kinase_|_chr2:7516415-7519633_FORWARD_-_Symbols:_CPK6,_ATCDPK3_|_CPK6_(CALCIUM-DEPENDENT_PROTEIN_KINASE_6)	Y	0.7877	0.0001	10.75	Y	Y
499	Isoleucine	MEEERDHNAS(1)ESSLPSLSK	AT5G63600	16.8.4.1	16.8	secondary_metabolism.flavonoids.flavonols.flavonol_synthase_(FLS)	flavonol_synthase_|_chr5:25460684-25462458_REVERSE_-_Symbols:_FLS5_|_FLS5_(FLAVONOL_SYNTHASE_5)	N	0.78	0	10.75	Y	Y
500	Nicotinic_acid	EEDDDDEVS(1)PEPVSTEPK	AT3G12950	35.2	35.2	not_assigned.unknown	catalytic_|_chr3:4132528-4135134_REVERSE	N	0.7696	0	10.75	Y	Y
501	Isoleucine	SLS(1)EIS(1)EVDAVR	AT1G56230	35.2	35.2	not_assigned.unknown	unknown_protein_|_chr1:21046009-21049045_REVERSE	N	0.7668	0	10.75	Y	Y
502	Valine	SLS(1)EIS(1)EVDAVR	AT1G56230	35.2	35.2	not_assigned.unknown	unknown_protein_|_chr1:21046009-21049045_REVERSE	N	0.7599	0	10.75	Y	Y
503	Valine	EEDDDDEVS(1)PEPVSTEPK	AT3G12950	35.2	35.2	not_assigned.unknown	catalytic_|_chr3:4132528-4135134_REVERSE	N	0.7565	0	10.75	Y	Y
504	Proline	YLQS(1)GS(1)EDDDDTDTKR	AT3G56150	29.2.3	29.2	protein.synthesis.initiation	translation_initiation_factor_|_chr3:20833584-20837157_REVERSE_-_Symbols:_EIF3C,_ATEIF3C-1,_EIF3C-1,_ATTIF3C1,_TIF3C1_|_EIF3C_(EUKARYOTIC_TRANSLATION_INITIATION_FACTOR_3C)	N	0.7564	0.0001	10.75	Y	Y
505	Docosanoic_acid	TGGKPGS(1)PGKS(0.001)S(0.999)EGHVK	AT5G55850	30.1	30.1	signalling.in_sugar_and_nutrient_physiology	Symbols:_NOI_|_NOI_|_chr5:22603376-22605232_FORWARD	Y	0.7494	0.0001	10.75	Y	Y
506	Glycerol-3-phosphate	SLEELS(1)GEAEVS(1)HDEK	AT5G43370	34.7	34.7	transport.phosphate	carbohydrate_transmembrane_transporter/_inorganic_phosphate_transmembrane_transporter/_phosphate_transmembrane_transporter/_sugar:hydrogen_symporter_|_chr5:17416074-17417798_FORWARD_-_Symbols:_APT1,_PHT2,_PHT1_-_2_|_APT1_(ARABIDOPSIS_PHOSPHATE_TRANSPORTER_1)	Y	0.7461	0	10.75	Y	Y
507	Tyrosine	ISGDETEES(1)DAS(1)EEKVSTR	AT5G57160	28.1	28.1	DNA.synthesis/chromatin_structure	DNA_ligase_(ATP)/_protein_binding_|_chr5:23154965-23161746_REVERSE_-_Symbols:_ATLIG4,_LIG4_|_ATLIG4	N	0.7441	0	10.75	Y	Y
508	Malic_acid	ISAEDEMAGMDMT(1)R	AT1G64780	34.5	34.5	transport.ammonium	ammonium_transmembrane_transporter_|_chr1:24060770-24062630_REVERSE_-_Symbols:_ATAMT1_-_2_(AMMONIUM_TRANSPORTER_1_-_2_|_ATAMT1_-_2)_-_2,_AMT1	Y	0.7441	0	10.75	Y	Y
509	Isoleucine	EEDDDDEVS(1)PEPVSTEPK	AT3G12950	35.2	35.2	not_assigned.unknown	catalytic_|_chr3:4132528-4135134_REVERSE	N	0.7348	0	10.75	Y	Y
510	Isoleucine	LAPVPDMEGIS(0.999)PQHVS(0.832)T(0.168)VVK	AT1G06840	30.2.8.1	30.2	signalling.receptor_kinases.leucine_rich_repeat_VIII.VIII-1	leucine-rich_repeat_transmembrane_protein_kinase,_putative_|_chr1:2097747-2103479_REVERSE	Y	0.7278	0.0001	10.75	Y	Y
511	Leucine	SLS(1)EIS(1)EVDAVR	AT1G56230	35.2	35.2	not_assigned.unknown	unknown_protein_|_chr1:21046009-21049045_REVERSE	N	0.7256	0.0001	10.75	Y	Y
512	Docosanoic_acid	EEDDDDEVS(1)PEPVSTEPK	AT3G12950	35.2	35.2	not_assigned.unknown	catalytic_|_chr3:4132528-4135134_REVERSE	N	0.72	0.0001	10.75	Y	Y
513	Aspartic_acid	S(1)VDDLFENQSK	AT1G19530	35.2	35.2	not_assigned.unknown	unknown_protein_|_chr1:6763915-6764971_FORWARD	N	0.7182	0.0002	10.75	Y	Y
514	Tyrosine	ISAEDEMAGMDMT(1)R	AT1G64780	34.5	34.5	transport.ammonium	ammonium_transmembrane_transporter_|_chr1:24060770-24062630_REVERSE_-_Symbols:_ATAMT1_-_2_(AMMONIUM_TRANSPORTER_1_-_2_|_ATAMT1_-_2)_-_2,_AMT1	Y	0.7174	0.0001	10.75	Y	Y
515	Glucose	SSYTS(1)PPS(1)PKEVQEALPPR	AT2G46630	10.5.3	10.5	cell_wall.cell_wall_proteins.LRR	unknown_protein_|_chr2:19145529-19146713_FORWARD	Y	0.7154	0.0001	10.75	Y	Y
516	Glucose	SDT(1)MIKDSSNESQEIK	AT4G37070	33.1	33.1	development.storage_proteins	Symbols:_PLP1,_PLA_IVA_|_patatin,_putative_|_chr4:17464785-17467109_REVERSE	Y	0.7055	0.0002	10.75	Y	Y
517	Tyrosine	EEDDDDEVS(1)PEPVSTEPK	AT3G12950	35.2	35.2	not_assigned.unknown	catalytic_|_chr3:4132528-4135134_REVERSE	N	0.7043	0.0001	10.75	Y	Y
518	Beta-alanine	YSS(1)PS(0.008)S(0.992)PPPSFYRK	AT3G47210	35.2	35.2	not_assigned.unknown	unknown_protein_|_chr3:17385313-17387244_FORWARD	N	0.7019	0.0003	10.75	Y	Y
519	Arginine	SFGT(0.998)RS(0.009)GT(0.993)KFLPSSD	AT5G23060	35.2	35.2	not_assigned.unknown	Symbols:_CaS_|_CaS_(Calcium_sensing_receptor)_|_chr5:7736590-7738535_REVERSE	N	0.7016	0.0002	10.75	Y	Y
520	Ornithine	VVGTQAPVQLGS(1)LR	AT5G28840	21.2.1.1	21.2	redox.ascorbate_and_glutathione.ascorbate.GME	GDP-mannose_3,5-epimerase/_NAD_or_NADH_binding_/_catalytic_|_chr5:10862173-10864903_REVERSE_-_Symbols:_GME_|_GME_(GDP-D-MANNOSE_3',5'-EPIMERASE)	N	0.7009	0.0001	10.75	Y	Y
521	Glucose	ITPHSVPS(0.999)PRPS(0.5)S(0.5)PR	AT2G43680	30.3	30.3	signalling.calcium	calmodulin_binding_|_chr2:18108349-18111831_FORWARD_-_Symbols:_IQD14_|_IQD14	Y	0.7007	0.0003	10.75	Y	Y
522	Valine	ISEQHEMQGMDMT(1)R	AT3G24300	34.5	34.5	transport.ammonium	ammonium_transmembrane_transporter_|_chr3:8805631-8807388_REVERSE_-_Symbols:_AMT1_-_3_(AMMONIUM_TRANSPORTER_1_-_3_|_AMT1_-_3)_-_3,_ATAMT1	Y	0.7	0.0001	10.75	Y	Y
523	Glucose	VLIES(1)S(1)ES(1)EDEILIKNEPKPASSSSPQPTETK	AT4G30480	35.1.27	35.1	not_assigned.no_ontology.tetratricopeptide_repeat_(TPR)	tetratricopeptide_repeat_(TPR)-containing_protein_|_chr4:14897353-14899121_FORWARD	N	0.6986	0.0002	10.75	Y	Y
524	Leucine	S(0.007)RS(0.966)S(0.022)S(0.002)S(0.002)AAFS(0.02)S(0.363)S(0.247)AS(0.288)S(0.082)RR	AT1G10140	35.2	35.2	not_assigned.unknown	Bacteria_-_0_-_BEST_Arabidopsis_thaliana_protein_match_is:_unknown_protein_(TAIR:AT1G58420.1)_-_CONTAINS_InterPro_DOMAIN/s:_Uncharacterised_conserved_protein_UCP031279_(InterPro:IPR016972)_-_EXPRESSED_DURING:_13_growth_stages_-_EXPRESSED_IN:_23_plant_structures_-_Fungi_-_0_-_Has_38_Blast_hits_to_38_proteins_in_10_species:_Archae_-_0_-_INVOLVED_IN:_biological_process_unknown_-_LOCATED_IN:_plasma_m…	N	0.6985	0.0003	10.75	Y	Y
525	Aspartic_acid	SDT(1)MIKDSSNESQEIK	AT4G37070	33.1	33.1	development.storage_proteins	Symbols:_PLP1,_PLA_IVA_|_patatin,_putative_|_chr4:17464785-17467109_REVERSE	Y	0.6966	0.0002	10.75	Y	Y
526	Isoleucine	ISEQHEMQGMDMT(1)R	AT3G24300	34.5	34.5	transport.ammonium	ammonium_transmembrane_transporter_|_chr3:8805631-8807388_REVERSE_-_Symbols:_AMT1_-_3_(AMMONIUM_TRANSPORTER_1_-_3_|_AMT1_-_3)_-_3,_ATAMT1	Y	0.693	0.0002	10.75	Y	Y
527	Proline	ITPHS(0.006)VPS(0.979)PRPS(0.704)S(0.311)PR	AT2G43680	30.3	30.3	signalling.calcium	calmodulin_binding_|_chr2:18108349-18111831_FORWARD_-_Symbols:_IQD14_|_IQD14	Y	0.6894	0.0004	10.75	Y	Y
528	Docosanoic_acid	GLS(1)GVAHSHGK	AT4G26455	35.1	35.1	not_assigned.no_ontology	protein_heterodimerization/_protein_homodimerization_|_chr4:13362564-13368686_FORWARD_-_protein_heterodimerization/_protein_homodimerization_|_chr4:13365368-13367497_FORWARDhighly_similar_to_(_590)AT4G26450|_Symbols:_WIP1_|_WIP1_(WPP-DOMAIN_INTERACTING_PROTEIN_1)_-_Symbols:_WIP1_|_WIP1_(WPP-DOMAIN_INTERACTING_PROTEIN_1)	N	0.686	0.0012	10.75	Y	Y
529	Leucine	ISEQHEMQGMDMT(1)R	AT3G24300	34.5	34.5	transport.ammonium	ammonium_transmembrane_transporter_|_chr3:8805631-8807388_REVERSE_-_Symbols:_AMT1_-_3_(AMMONIUM_TRANSPORTER_1_-_3_|_AMT1_-_3)_-_3,_ATAMT1	Y	0.6838	0.0003	10.75	Y	Y
530	Putrescine	AAAAS(0.001)S(0.999)DVEEVKTEK	AT1G69200	2.2.1.1	2.2	major_CHO_metabolism.degradation.sucrose.fructokinase	kinase_|_chr1:26015877-26018493_FORWARD	Y	0.6688	0.0009	10.75	Y	Y
531	Aspartic_acid	IIGVDFNS(1)KRFDQAK	AT1G77120	5.3	5.3	fermentation.ADH	alcohol_dehydrogenase_|_chr1:28975394-28977417_FORWARD_-_Symbols:_ADH1,_ADH,_ATADH,_ATADH1_|_ADH1_(ALCOHOL_DEHYDROGENASE_1)	N	0.6583	0.0005	10.75	Y	Y
532	Arginine	SLS(1)LQER	AT5G48620	20.1.7	20.1	stress.biotic.PR-proteins	disease_resistance_protein_(CC-NBS-LRR_class),_putative_|_chr5:19716476-19721452_FORWARD	N	0.6532	0.0013	10.75	Y	Y
533	Valine	ITPHS(0.201)VPS(0.683)PRPS(0.558)S(0.558)PR	AT2G43680	30.3	30.3	signalling.calcium	calmodulin_binding_|_chr2:18108349-18111831_FORWARD_-_Symbols:_IQD14_|_IQD14	Y	0.6532	0.0007	10.75	Y	Y
534	Ornithine	APSPSTTNFAGS(0.813)S(0.187)PR	AT5G64330	30.11	30.11	signalling.light	protein_binding_/_signal_transducer_|_chr5:25727337-25730358_FORWARD_-_Symbols:_NPH3,_RPT3,_JK218_|_NPH3_(NON-PHOTOTROPIC_HYPOCOTYL_3)	Y	0.6487	0.0006	10.75	Y	Y
535	Docosanoic_acid	ISEQHEMQGMDMT(1)R	AT3G24300	34.5	34.5	transport.ammonium	ammonium_transmembrane_transporter_|_chr3:8805631-8807388_REVERSE_-_Symbols:_AMT1_-_3_(AMMONIUM_TRANSPORTER_1_-_3_|_AMT1_-_3)_-_3,_ATAMT1	Y	0.6461	0.0006	10.75	Y	Y
536	Valine	SVEGHS(0.984)FT(0.016)GR	AT3G49590	35.2	35.2	not_assigned.unknown	Bacteria_-_58_-_BEST_Arabidopsis_thaliana_protein_match_is:_unknown_protein_(TAIR:AT3G18770.1)_-_CONTAINS_InterPro_DOMAIN/s:_Autophagy-related_protein_13_(InterPro:IPR018731)_-_EXPRESSED_DURING:_15_growth_stages_-_EXPRESSED_IN:_23_plant_structures_-_Fungi_-_125_-_Has_1841_Blast_hits_to_549_proteins_in_149_species:_Archae_-_0_-_INVOLVED_IN:_biological_process_unknown_-_LOCATED_IN:_cellular_compone…	N	0.6453	0.0009	10.75	Y	Y
537	Nicotinic_acid	GLS(1)GVAHSHGK	AT4G26455	35.1	35.1	not_assigned.no_ontology	protein_heterodimerization/_protein_homodimerization_|_chr4:13362564-13368686_FORWARD_-_protein_heterodimerization/_protein_homodimerization_|_chr4:13365368-13367497_FORWARDhighly_similar_to_(_590)AT4G26450|_Symbols:_WIP1_|_WIP1_(WPP-DOMAIN_INTERACTING_PROTEIN_1)_-_Symbols:_WIP1_|_WIP1_(WPP-DOMAIN_INTERACTING_PROTEIN_1)	N	0.6439	0.0029	10.75	Y	Y
538	Leucine	RPQT(1)PETRPR	AT2G20960	35.1	35.1	not_assigned.no_ontology	Symbols:_pEARLI4_|_pEARLI4_|_chr2:9006648-9009763_FORWARD	N	0.6421	0.003	10.75	Y	Y
539	Aspartic_acid	EEDDDDEVS(1)PEPVSTEPK	AT3G12950	35.2	35.2	not_assigned.unknown	catalytic_|_chr3:4132528-4135134_REVERSE	N	0.633	0.0009	10.75	Y	Y
540	Valine	YVS(1)PEGS(1)PFKIENPK	AT5G62820	35.1	35.1	not_assigned.no_ontology	integral_membrane_protein,_putative_|_chr5:25223727-25225021_REVERSE	N	0.6243	0.0011	10.75	Y	Y
541	Valine	QGS(1)LTLPR	AT3G19290	17.1.2	17.1	hormone_metabolism.abscisic_acid.signal_transduction	DNA_binding_/_protein_binding_/_transcription_activator/_transcription_factor_|_chr3:6687140-6690123_FORWARD_-_Symbols:_ABF4,_AREB2_|_ABF4_(ABRE_BINDING_FACTOR_4)	N	0.6235	0.0011	10.75	Y	Y
542	Beta-alanine	EIALDSAS(0.983)MS(0.018)S(0.999)AQEDHQEEILK	AT5G24880	35.2	35.2	not_assigned.unknown	Bacteria_-_19200_-_BEST_Arabidopsis_thaliana_protein_match_is:_calmodulin-binding_protein-related_(TAIR:AT5G10660.1)_-_EXPRESSED_DURING:_L_mature_pollen_stage,_M_germinated_pollen_stage,_4_anthesis,_petal_differentiation_and_expansion_stage_-_EXPRESSED_IN:_8_plant_structures_-_Fungi_-_18359_-_Has_195834_Blast_hits_to_92446_proteins_in_2480_species:_Archae_-_1007_-_LOCATED_IN:_cellular_component_u…	N	0.6221	0.0026	10.75	Y	Y
543	Isoleucine	SVEGHS(0.984)FT(0.016)GR	AT3G49590	35.2	35.2	not_assigned.unknown	Bacteria_-_58_-_BEST_Arabidopsis_thaliana_protein_match_is:_unknown_protein_(TAIR:AT3G18770.1)_-_CONTAINS_InterPro_DOMAIN/s:_Autophagy-related_protein_13_(InterPro:IPR018731)_-_EXPRESSED_DURING:_15_growth_stages_-_EXPRESSED_IN:_23_plant_structures_-_Fungi_-_125_-_Has_1841_Blast_hits_to_549_proteins_in_149_species:_Archae_-_0_-_INVOLVED_IN:_biological_process_unknown_-_LOCATED_IN:_cellular_compone…	N	0.6186	0.0017	10.75	Y	Y
544	Isoleucine	QGS(1)LTLPR	AT3G19290	17.1.2	17.1	hormone_metabolism.abscisic_acid.signal_transduction	DNA_binding_/_protein_binding_/_transcription_activator/_transcription_factor_|_chr3:6687140-6690123_FORWARD_-_Symbols:_ABF4,_AREB2_|_ABF4_(ABRE_BINDING_FACTOR_4)	N	0.6174	0.0013	10.75	Y	Y
545	Nicotinic_acid	ISEQHEMQGMDMT(1)R	AT3G24300	34.5	34.5	transport.ammonium	ammonium_transmembrane_transporter_|_chr3:8805631-8807388_REVERSE_-_Symbols:_AMT1_-_3_(AMMONIUM_TRANSPORTER_1_-_3_|_AMT1_-_3)_-_3,_ATAMT1	Y	0.6113	0.0015	10.75	Y	Y
546	myo-Inositol	ASDKEIALDSAS(1)MS(0.043)S(0.957)AQEDHQEEILK	AT5G24880	35.2	35.2	not_assigned.unknown	Bacteria_-_19200_-_BEST_Arabidopsis_thaliana_protein_match_is:_calmodulin-binding_protein-related_(TAIR:AT5G10660.1)_-_EXPRESSED_DURING:_L_mature_pollen_stage,_M_germinated_pollen_stage,_4_anthesis,_petal_differentiation_and_expansion_stage_-_EXPRESSED_IN:_8_plant_structures_-_Fungi_-_18359_-_Has_195834_Blast_hits_to_92446_proteins_in_2480_species:_Archae_-_1007_-_LOCATED_IN:_cellular_component_u…	N	0.6038	0.0023	10.75	Y	Y
547	Alanine	EIALDSAS(0.983)MS(0.018)S(0.999)AQEDHQEEILK	AT5G24880	35.2	35.2	not_assigned.unknown	Bacteria_-_19200_-_BEST_Arabidopsis_thaliana_protein_match_is:_calmodulin-binding_protein-related_(TAIR:AT5G10660.1)_-_EXPRESSED_DURING:_L_mature_pollen_stage,_M_germinated_pollen_stage,_4_anthesis,_petal_differentiation_and_expansion_stage_-_EXPRESSED_IN:_8_plant_structures_-_Fungi_-_18359_-_Has_195834_Blast_hits_to_92446_proteins_in_2480_species:_Archae_-_1007_-_LOCATED_IN:_cellular_component_u…	N	0.5968	0.0034	10.75	Y	Y
548	Isoleucine	S(1)LIQQVNDNHQSR	AT2G40080	30.11	30.11	signalling.light	Symbols:_ELF4_|_ELF4_(EARLY_FLOWERING_4)_|_chr2:16734294-16734912_REVERSE	Y	0.5771	0.0039	10.75	Y	Y
549	Isoleucine	YVS(1)PEGS(1)PFKIENPK	AT5G62820	35.1	35.1	not_assigned.no_ontology	integral_membrane_protein,_putative_|_chr5:25223727-25225021_REVERSE	N	0.567	0.0039	10.75	Y	Y
550	Putrescine	APPS(1)PLNDAESLSER	AT5G58140	29.4	29.4	signaling.kinase.cytoplasmatic_kinase.AGC	FMN_binding_/_blue_light_photoreceptor/_kinase/_protein_serine/threonine_kinase_|_chr5:23524427-23533111_FORWARD_-_Symbols:_PHOT2,_NPL1_|_PHOT2_(PHOTOTROPIN_2)	N	0.5594	0.0103	10.75	Y	Y
551	Putrescine	LSELS(1)DDEDFDEQKDIEYGEAYYK	AT3G48500	35.2	35.2	not_assigned.unknown	Symbols:_PDE312,_PTAC10_|_RNA_binding_|_chr3:17962163-17965613_FORWARD	N	0.5403	0.0115	10.75	Y	Y
552	Docosanoic_acid	ANSSSTSVAS(0.085)PLVRPAS(0.915)PKVPS(1)QR	AT3G59690	30.3	30.3	signalling.calcium	calmodulin_binding_|_chr3:22048754-22051673_FORWARD_-_Symbols:_IQD13_|_IQD13_(IQ-domain_13)	Y	0.4647	0.0293	10.75	Y	Y
553	Putrescine	DES(1)DGGDGET(0.004)ES(0.995)QRLDEEEQT(0.001)VTK	AT1G42550	31.1	31.1	cell.organisation	Symbols:_PMI1_|_PMI1_(PLASTID_MOVEMENT_IMPAIRED1)_|_chr1:15977014-15979952_FORWARD	Y	0.4455	0.043	10.75	Y	Y
554	Nicotinic_acid	S(0.001)LS(0.999)EIS(1)EVDAVR	AT1G56230	35.2	35.2	not_assigned.unknown	unknown_protein_|_chr1:21046009-21049045_REVERSE	N	0.6818	0.0003	10.5	Y	Y
555	Nicotinic_acid	MEEERDHNAS(1)ESSLPSLSK	AT5G63600	16.8.4.1	16.8	secondary_metabolism.flavonoids.flavonols.flavonol_synthase_(FLS)	flavonol_synthase_|_chr5:25460684-25462458_REVERSE_-_Symbols:_FLS5_|_FLS5_(FLAVONOL_SYNTHASE_5)	N	0.68	0.0003	10.5	Y	Y
556	Nicotinic_acid	LAPVPDMEGIS(0.999)PQHVS(0.832)T(0.168)VVK	AT1G06840	30.2.8.1	30.2	signalling.receptor_kinases.leucine_rich_repeat_VIII.VIII-1	leucine-rich_repeat_transmembrane_protein_kinase,_putative_|_chr1:2097747-2103479_REVERSE	Y	0.6341	0.0015	10.5	Y	Y
557	Isoleucine	GASPQAIS(0.019)S(0.981)KPPS(1)PR	AT2G43680	30.3	30.3	signalling.calcium	calmodulin_binding_|_chr2:18108349-18111831_FORWARD_-_Symbols:_IQD14_|_IQD14	Y	0.496	0.0161	10.5	Y	Y
558	Valine	GASPQAIS(0.019)S(0.981)KPPS(1)PR	AT2G43680	30.3	30.3	signalling.calcium	calmodulin_binding_|_chr2:18108349-18111831_FORWARD_-_Symbols:_IQD14_|_IQD14	Y	0.4812	0.0201	10.5	Y	Y
559	Ornithine	MGLVNES(1)DSEDSSEHDKDVDDEK	AT4G10750	35.1	35.1	not_assigned.no_ontology	HpcH/HpaI_aldolase_family_protein_|_chr4:6618676-6619939_FORWARD	N	0.7883	0	10.5	Y	Y
560	Nicotinic_acid	ITPHS(0.201)VPS(0.683)PRPS(0.558)S(0.558)PR	AT2G43680	30.3	30.3	signalling.calcium	calmodulin_binding_|_chr2:18108349-18111831_FORWARD_-_Symbols:_IQD14_|_IQD14	Y	0.7342	0.0001	10.5	Y	Y
561	Docosanoic_acid	NVFGS(1)S(1)DDEDAEEYVR	AT5G61150	27.3.67	27.3	RNA.regulation_of_transcription.putative_transcription_regulator	protein_binding_|_chr5:24603656-24607725_REVERSE_-_Symbols:_VIP4_|_VIP4_(VERNALIZATION_INDEPENDENCE_4)	N	0.7183	0.0001	10.5	Y	Y
562	Glucose	S(1)AQELVK	AT3G14940	4.1.15	4.1	glycolysis.cytosolic_branch.phospho-enol-pyruvate_carboxylase_(PEPC)	phosphoenolpyruvate_carboxylase_|_chr3:5025238-5029710_FORWARD_-_Symbols:_ATPPC3_|_ATPPC3_(PHOSPHOENOLPYRUVATE_CARBOXYLASE_3)	Y	0.713	0.0001	10.5	Y	Y
563	Glucose	ALGSFGS(1)FGS(0.999)FRS(0.001)FA	AT5G60660	34.19.1	34.19	transport.Major_Intrinsic_Proteins.PIP	water_channel_|_chr5:24375457-24376989_REVERSE_-_Symbols:_PIP2F,_PIP2_-_4_(PLASMA_MEMBRANE_INTRINSIC_PROTEIN_2_-_4_|_PIP2_-_4)	Y	0.7125	0.0001	10.5	Y	Y
564	Beta-alanine	VNS(1)IPRRGS(1)EANWS(1)L	AT4G27450	17.2.3	17.2	hormone_metabolism.auxin.induced-regulated-responsive-activated	unknown_protein_|_chr4:13727484-13728886_REVERSE	N	0.6987	0.0004	10.5	Y	Y
565	Leucine	ISGDETEES(1)DAS(1)EEKVSTR	AT5G57160	28.1	28.1	DNA.synthesis/chromatin_structure	DNA_ligase_(ATP)/_protein_binding_|_chr5:23154965-23161746_REVERSE_-_Symbols:_ATLIG4,_LIG4_|_ATLIG4	N	0.6973	0.0003	10.5	Y	Y
566	Leucine	ESFPT(0.003)S(0.198)S(0.799)NPDS(0.962)T(0.037)DNIPHQR	AT3G58630	27.3.30	27.3	RNA.regulation_of_transcription.Trihelix,_Triple-Helix_transcription_factor_family	transcription_factor_|_chr3:21683568-21685941_REVERSE	N	0.6719	0.0004	10.5	Y	Y
567	Nicotinic_acid	QGS(1)LTLPR	AT3G19290	17.1.2	17.1	hormone_metabolism.abscisic_acid.signal_transduction	DNA_binding_/_protein_binding_/_transcription_activator/_transcription_factor_|_chr3:6687140-6690123_FORWARD_-_Symbols:_ABF4,_AREB2_|_ABF4_(ABRE_BINDING_FACTOR_4)	N	0.6696	0.0003	10.5	Y	Y
568	Ornithine	SFGT(0.998)RS(0.009)GT(0.993)KFLPSSD	AT5G23060	35.2	35.2	not_assigned.unknown	Symbols:_CaS_|_CaS_(Calcium_sensing_receptor)_|_chr5:7736590-7738535_REVERSE	N	0.6678	0.0004	10.5	Y	Y
569	Leucine	LKQMGAT(1)VR	AT1G15040	35.1	35.1	not_assigned.no_ontology	glutamine_amidotransferase-related_|_chr1:5179887-5181389_REVERSE	N	0.6558	0.0012	10.5	Y	Y
570	Leucine	DQST(0.002)PGS(0.998)GGES(0.999)GGGGGGDNHIT(0.001)R	AT2G45430	28.99	28.99	DNA.unspecified	DNA-binding_protein-related_|_chr2:18727561-18728935_FORWARD	N	0.6454	0.0012	10.5	Y	Y
571	Docosanoic_acid	ITPHS(0.201)VPS(0.683)PRPS(0.558)S(0.558)PR	AT2G43680	30.3	30.3	signalling.calcium	calmodulin_binding_|_chr2:18108349-18111831_FORWARD_-_Symbols:_IQD14_|_IQD14	Y	0.5988	0.0025	10.5	Y	Y
572	Nicotinic_acid	NVFGS(1)S(1)DDEDAEEYVR	AT5G61150	27.3.67	27.3	RNA.regulation_of_transcription.putative_transcription_regulator	protein_binding_|_chr5:24603656-24607725_REVERSE_-_Symbols:_VIP4_|_VIP4_(VERNALIZATION_INDEPENDENCE_4)	N	0.5965	0.0021	10.5	Y	Y
573	Beta-alanine	RPQT(1)PETRPR	AT2G20960	35.1	35.1	not_assigned.no_ontology	Symbols:_pEARLI4_|_pEARLI4_|_chr2:9006648-9009763_FORWARD	N	0.5947	0.0072	10.5	Y	Y
574	Valine	NVFGS(1)S(1)DDEDAEEYVR	AT5G61150	27.3.67	27.3	RNA.regulation_of_transcription.putative_transcription_regulator	protein_binding_|_chr5:24603656-24607725_REVERSE_-_Symbols:_VIP4_|_VIP4_(VERNALIZATION_INDEPENDENCE_4)	N	0.5922	0.0023	10.5	Y	Y
575	Isoleucine	HT(0.001)S(0.999)PSHIKQDGS(1)MS(1)PVR	AT2G29210	27.1.1	27.1	RNA.processing.splicing	splicing_factor_PWI_domain-containing_protein_|_chr2:12558051-12562348_FORWARD	N	0.5878	0.004	10.5	Y	Y
576	Isoleucine	NVFGS(1)S(1)DDEDAEEYVR	AT5G61150	27.3.67	27.3	RNA.regulation_of_transcription.putative_transcription_regulator	protein_binding_|_chr5:24603656-24607725_REVERSE_-_Symbols:_VIP4_|_VIP4_(VERNALIZATION_INDEPENDENCE_4)	N	0.5304	0.0077	10.5	Y	Y
577	Ornithine	LT(1)PPGS(1)PPILS(0.055)AS(0.657)GT(0.288)PK	AT4G15545	35.2	35.2	not_assigned.unknown	unknown_protein_|_chr4:8875918-8877799_FORWARD	N	0.8417	0	10.5	Y	Y
578	Phenylalanine	SLEELS(1)GEAEVS(1)HDEK	AT5G43370	34.7	34.7	transport.phosphate	carbohydrate_transmembrane_transporter/_inorganic_phosphate_transmembrane_transporter/_phosphate_transmembrane_transporter/_sugar:hydrogen_symporter_|_chr5:17416074-17417798_FORWARD_-_Symbols:_APT1,_PHT2,_PHT1_-_2_|_APT1_(ARABIDOPSIS_PHOSPHATE_TRANSPORTER_1)	Y	0.84	0	10.5	Y	Y
579	Malic_acid	LSS(1)PSLPS(0.008)S(0.992)PPPSYYMGEKTEK	AT3G47210	35.2	35.2	not_assigned.unknown	unknown_protein_|_chr3:17385313-17387244_FORWARD	N	0.8379	0	10.5	Y	Y
580	Malic_acid	MDREETSDNMDNIANT(0.011)NS(0.937)GS(0.052)EGK	AT4G12050	27.3.67	27.3	RNA.regulation_of_transcription.putative_transcription_regulator	DNA-binding_protein-related_|_chr4:7219824-7221328_REVERSE	N	0.835	0	10.5	Y	Y
581	Phenylalanine	ADKTDIIS(0.607)S(0.117)S(0.12)S(0.156)DKAS(1)PPPPSAFR	AT3G47200	35.2	35.2	not_assigned.unknown	unknown_protein_|_chr3:17377587-17379235_REVERSE	N	0.82	0	10.5	Y	Y
582	Malic_acid	SVEGHS(0.984)FT(0.016)GR	AT3G49590	35.2	35.2	not_assigned.unknown	Bacteria_-_58_-_BEST_Arabidopsis_thaliana_protein_match_is:_unknown_protein_(TAIR:AT3G18770.1)_-_CONTAINS_InterPro_DOMAIN/s:_Autophagy-related_protein_13_(InterPro:IPR018731)_-_EXPRESSED_DURING:_15_growth_stages_-_EXPRESSED_IN:_23_plant_structures_-_Fungi_-_125_-_Has_1841_Blast_hits_to_549_proteins_in_149_species:_Archae_-_0_-_INVOLVED_IN:_biological_process_unknown_-_LOCATED_IN:_cellular_compone…	N	0.8172	0	10.5	Y	Y
583	Ornithine	VEGTLPSYMQAS(0.007)DGRS(0.993)PR	AT1G51805	30.2.99	30.2	signalling.receptor_kinases.leucine_rich_repeat_I	leucine-rich_repeat_protein_kinase,_putative_|_chr1:19220977-19225689_REVERSE	Y	0.8122	0	10.5	Y	Y
584	Proline	S(1)AVDETSDSGAFQR	AT4G19880	26.9	26.9	misc.glutathione_S_transferases	Bacteria_-_905_-_BEST_Arabidopsis_thaliana_protein_match_is:_unknown_protein_(TAIR:AT5G45020.1)_-_CONTAINS_InterPro_DOMAIN/s:_Glutathione_S-transferase,_predicted_(InterPro:IPR016639),_Glutathione_S-transferase,_C-terminal-like_(InterPro:IPR010987),_Glutathione_S-transferase/chloride_channel,_C-terminal_(InterPro:IPR017933),_Thioredoxin-like_fold_(InterPro:IPR012336)_-_EXPRESSED_DURING:_13_growth…	N	0.806	0	10.5	Y	Y
585	Glutamic_acid	YLQS(1)GS(1)EDDDDTDTKR	AT3G56150	29.2.3	29.2	protein.synthesis.initiation	translation_initiation_factor_|_chr3:20833584-20837157_REVERSE_-_Symbols:_EIF3C,_ATEIF3C-1,_EIF3C-1,_ATTIF3C1,_TIF3C1_|_EIF3C_(EUKARYOTIC_TRANSLATION_INITIATION_FACTOR_3C)	N	0.8024	0	10.5	Y	Y
586	Beta-alanine	TGQGYS(1)GPSL	AT3G24550	30.2.22	30.2	signalling.receptor_kinases.proline_extensin_like	ATP_binding_/_protein_kinase_|_chr3:8960258-8963568_FORWARD_-_Symbols:_ATPERK1_|_ATPERK1_(PROLINE_EXTENSIN-LIKE_RECEPTOR_KINASE_1)	Y	0.7979	0	10.5	Y	Y
587	Malic_acid	TGQGYS(1)GPSL	AT3G24550	30.2.22	30.2	signalling.receptor_kinases.proline_extensin_like	ATP_binding_/_protein_kinase_|_chr3:8960258-8963568_FORWARD_-_Symbols:_ATPERK1_|_ATPERK1_(PROLINE_EXTENSIN-LIKE_RECEPTOR_KINASE_1)	Y	0.793	0	10.5	Y	Y
588	Leucine	GLS(1)GVAHSHGK	AT4G26455	35.1	35.1	not_assigned.no_ontology	protein_heterodimerization/_protein_homodimerization_|_chr4:13362564-13368686_FORWARD_-_protein_heterodimerization/_protein_homodimerization_|_chr4:13365368-13367497_FORWARDhighly_similar_to_(_590)AT4G26450|_Symbols:_WIP1_|_WIP1_(WPP-DOMAIN_INTERACTING_PROTEIN_1)_-_Symbols:_WIP1_|_WIP1_(WPP-DOMAIN_INTERACTING_PROTEIN_1)	N	0.793	0.0001	10.5	Y	Y
589	Malic_acid	EIALDSAS(0.983)MS(0.018)S(0.999)AQEDHQEEILK	AT5G24880	35.2	35.2	not_assigned.unknown	Bacteria_-_19200_-_BEST_Arabidopsis_thaliana_protein_match_is:_calmodulin-binding_protein-related_(TAIR:AT5G10660.1)_-_EXPRESSED_DURING:_L_mature_pollen_stage,_M_germinated_pollen_stage,_4_anthesis,_petal_differentiation_and_expansion_stage_-_EXPRESSED_IN:_8_plant_structures_-_Fungi_-_18359_-_Has_195834_Blast_hits_to_92446_proteins_in_2480_species:_Archae_-_1007_-_LOCATED_IN:_cellular_component_u…	N	0.7836	0	10.5	Y	Y
590	Ornithine	TAS(1)ANS(1)LVDAEEK	AT1G07650	30.2.8.2	30.2	signalling.receptor_kinases.DUF_26	leucine-rich_repeat_transmembrane_protein_kinase,_putative_|_chr1:2359549-2366561_REVERSE	Y	0.7779	0	10.5	Y	Y
591	Proline	S(0.982)AS(0.017)TVSITANTAAATR	AT5G04990	35.1	35.1	not_assigned.no_ontology	sad1/unc-84_protein-related_|_chr5:1471481-1473964_REVERSE	N	0.7744	0.0001	10.5	Y	Y
592	Phenylalanine	SES(1)LGHRSDVSSPEAK	AT3G48530	10.5	10.5	cell_wall.cell_wall_proteins	Symbols:_KING1_|_KING1_(SNF1-RELATED_PROTEIN_KINASE_REGULATORY_SUBUNIT_GAMMA_1)_|_chr3:17987378-17989763_FORWARD	Y	0.773	0	10.5	Y	Y
593	Phenylalanine	SDKPLNYS(1)PDPENESGINER	AT5G14880	34.15	34.15	transport.potassium	potassium_transporter,_putative_|_chr5:4814244-4817667_FORWARD	Y	0.7623	0.0001	10.5	Y	Y
594	Tyrosine	SLS(1)EIS(1)EVDAVR	AT1G56230	35.2	35.2	not_assigned.unknown	unknown_protein_|_chr1:21046009-21049045_REVERSE	N	0.7549	0	10.5	Y	Y
595	Tyrosine	DYEDPPPT(1)PFFDADELTK	AT2G37170	34.19.1	34.19	transport.Major_Intrinsic_Proteins.PIP	water_channel_|_chr2:15613402-15614857_REVERSE_-_Symbols:_PIP2B,_PIP2_-_2_|_PIP2B_(PLASMA_MEMBRANE_INTRINSIC_PROTEIN_2)	Y	0.7539	0	10.5	Y	Y
596	Alanine	S(0.007)RS(0.966)S(0.022)S(0.002)S(0.002)AAFS(0.02)S(0.363)S(0.247)AS(0.288)S(0.082)RR	AT1G10140	35.2	35.2	not_assigned.unknown	Bacteria_-_0_-_BEST_Arabidopsis_thaliana_protein_match_is:_unknown_protein_(TAIR:AT1G58420.1)_-_CONTAINS_InterPro_DOMAIN/s:_Uncharacterised_conserved_protein_UCP031279_(InterPro:IPR016972)_-_EXPRESSED_DURING:_13_growth_stages_-_EXPRESSED_IN:_23_plant_structures_-_Fungi_-_0_-_Has_38_Blast_hits_to_38_proteins_in_10_species:_Archae_-_0_-_INVOLVED_IN:_biological_process_unknown_-_LOCATED_IN:_plasma_m…	N	0.7516	0.0001	10.5	Y	Y
597	Leucine	DYEDPPPT(1)PFFDADELTK	AT2G37170	34.19.1	34.19	transport.Major_Intrinsic_Proteins.PIP	water_channel_|_chr2:15613402-15614857_REVERSE_-_Symbols:_PIP2B,_PIP2_-_2_|_PIP2B_(PLASMA_MEMBRANE_INTRINSIC_PROTEIN_2)	Y	0.751	0	10.5	Y	Y
598	Beta-alanine	S(0.94)S(0.06)IDLISLPR	AT5G10625	35.2	35.2	not_assigned.unknown	Bacteria_-_0_-_BEST_Arabidopsis_thaliana_protein_match_is:_FPF1_(FLOWERING_PROMOTING_FACTOR_1)_(TAIR:AT5G24860.1)_-_Fungi_-_0_-_Has_61_Blast_hits_to_61_proteins_in_8_species:_Archae_-_0_-_INVOLVED_IN:_biological_process_unknown_-_LOCATED_IN:_cellular_component_unknown_-_Metazoa_-_0_-_Other_Eukaryotes_-_0_(source:_NCBI_BLink)._|_chr5:3358787-3359781_FORWARD_-_Plants_-_61_-_Viruses_-_0_-_FUNCTIONS_…	N	0.7468	0.0001	10.5	Y	Y
599	Ornithine	EEAAS(0.003)S(0.997)PVSGAADHQVPAS(1)P	AT5G55230	31.1	31.1	cell.organisation	microtubule_binding_|_chr5:22402028-22405492_FORWARD_-_Symbols:_ATMAP65-1,_MAP65-1_|_ATMAP65-1_(MICROTUBULE-ASSOCIATED_PROTEINS_65-1)	Y	0.7459	0.0002	10.5	Y	Y
600	Valine	DYEDPPPT(1)PFFDADELTK	AT2G37170	34.19.1	34.19	transport.Major_Intrinsic_Proteins.PIP	water_channel_|_chr2:15613402-15614857_REVERSE_-_Symbols:_PIP2B,_PIP2_-_2_|_PIP2B_(PLASMA_MEMBRANE_INTRINSIC_PROTEIN_2)	Y	0.7426	0	10.5	Y	Y
601	Alanine	DYEDPPPT(1)PFFDADELTK	AT2G37170	34.19.1	34.19	transport.Major_Intrinsic_Proteins.PIP	water_channel_|_chr2:15613402-15614857_REVERSE_-_Symbols:_PIP2B,_PIP2_-_2_|_PIP2B_(PLASMA_MEMBRANE_INTRINSIC_PROTEIN_2)	Y	0.7391	0.0001	10.5	Y	Y
602	Glucose	LKQMGAT(1)VR	AT1G15040	35.1	35.1	not_assigned.no_ontology	glutamine_amidotransferase-related_|_chr1:5179887-5181389_REVERSE	N	0.738	0.0001	10.5	Y	Y
603	Putrescine	DIQETTILS(1)H	AT5G61520	34.2	34.2	transport.sugars	hexose_transporter,_putative_|_chr5:24739026-24741273_REVERSE	N	0.7351	0.0001	10.5	Y	Y
604	Beta-alanine	DYEDPPPT(1)PFFDADELTK	AT2G37170	34.19.1	34.19	transport.Major_Intrinsic_Proteins.PIP	water_channel_|_chr2:15613402-15614857_REVERSE_-_Symbols:_PIP2B,_PIP2_-_2_|_PIP2B_(PLASMA_MEMBRANE_INTRINSIC_PROTEIN_2)	Y	0.7346	0.0001	10.5	Y	Y
605	Putrescine	LT(1)PPGS(1)PPILS(0.055)AS(0.657)GT(0.288)PK	AT4G15545	35.2	35.2	not_assigned.unknown	unknown_protein_|_chr4:8875918-8877799_FORWARD	N	0.7299	0.0002	10.5	Y	Y
606	Phenylalanine	ALGSFGS(1)FGS(0.999)FRS(0.001)FA	AT5G60660	34.19.1	34.19	transport.Major_Intrinsic_Proteins.PIP	water_channel_|_chr5:24375457-24376989_REVERSE_-_Symbols:_PIP2F,_PIP2_-_4_(PLASMA_MEMBRANE_INTRINSIC_PROTEIN_2_-_4_|_PIP2_-_4)	Y	0.7273	0.0001	10.5	Y	Y
607	myo-Inositol	LSS(1)PSLPS(0.008)S(0.992)PPPSYYMGEKTEK	AT3G47210	35.2	35.2	not_assigned.unknown	unknown_protein_|_chr3:17385313-17387244_FORWARD	N	0.7233	0.0001	10.5	Y	Y
608	Beta-alanine	EEDDDDEVS(1)PEPVSTEPK	AT3G12950	35.2	35.2	not_assigned.unknown	catalytic_|_chr3:4132528-4135134_REVERSE	N	0.7211	0.0002	10.5	Y	Y
609	Isoleucine	DYEDPPPT(1)PFFDADELTK	AT2G37170	34.19.1	34.19	transport.Major_Intrinsic_Proteins.PIP	water_channel_|_chr2:15613402-15614857_REVERSE_-_Symbols:_PIP2B,_PIP2_-_2_|_PIP2B_(PLASMA_MEMBRANE_INTRINSIC_PROTEIN_2)	Y	0.7183	0.0001	10.5	Y	Y
610	Docosanoic_acid	DYEDPPPT(1)PFFDADELTK	AT2G37170	34.19.1	34.19	transport.Major_Intrinsic_Proteins.PIP	water_channel_|_chr2:15613402-15614857_REVERSE_-_Symbols:_PIP2B,_PIP2_-_2_|_PIP2B_(PLASMA_MEMBRANE_INTRINSIC_PROTEIN_2)	Y	0.7157	0.0001	10.5	Y	Y
611	Leucine	LTVDVQT(1)PPQS(1)PPVKPARFPVPLY	AT5G65660	35.1.41	35.1	not_assigned.no_ontology.hydroxyproline_rich_proteins	hydroxyproline-rich_glycoprotein_family_protein_|_chr5:26245249-26246379_REVERSE	N	0.7154	0.0001	10.5	Y	Y
612	Isoleucine	TGQGYS(1)GPSL	AT3G24550	30.2.22	30.2	signalling.receptor_kinases.proline_extensin_like	ATP_binding_/_protein_kinase_|_chr3:8960258-8963568_FORWARD_-_Symbols:_ATPERK1_|_ATPERK1_(PROLINE_EXTENSIN-LIKE_RECEPTOR_KINASE_1)	Y	0.713	0.0001	10.5	Y	Y
613	Malic_acid	SSS(0.001)S(0.999)PSGSGSDLTERR	AT5G49510	29.6	29.6	protein.folding	unfolded_protein_binding_|_chr5:20080614-20082762_FORWARD_-_Symbols:_PDF3_|_PDF3_(PREFOLDIN_3)	N	0.713	0.0001	10.5	Y	Y
614	Nicotinic_acid	DYEDPPPT(1)PFFDADELTK	AT2G37170	34.19.1	34.19	transport.Major_Intrinsic_Proteins.PIP	water_channel_|_chr2:15613402-15614857_REVERSE_-_Symbols:_PIP2B,_PIP2_-_2_|_PIP2B_(PLASMA_MEMBRANE_INTRINSIC_PROTEIN_2)	Y	0.7113	0.0001	10.5	Y	Y
615	Malic_acid	RPQT(1)PETRPR	AT2G20960	35.1	35.1	not_assigned.no_ontology	Symbols:_pEARLI4_|_pEARLI4_|_chr2:9006648-9009763_FORWARD	N	0.7083	0.0005	10.5	Y	Y
616	Malic_acid	S(0.94)S(0.06)IDLISLPR	AT5G10625	35.2	35.2	not_assigned.unknown	Bacteria_-_0_-_BEST_Arabidopsis_thaliana_protein_match_is:_FPF1_(FLOWERING_PROMOTING_FACTOR_1)_(TAIR:AT5G24860.1)_-_Fungi_-_0_-_Has_61_Blast_hits_to_61_proteins_in_8_species:_Archae_-_0_-_INVOLVED_IN:_biological_process_unknown_-_LOCATED_IN:_cellular_component_unknown_-_Metazoa_-_0_-_Other_Eukaryotes_-_0_(source:_NCBI_BLink)._|_chr5:3358787-3359781_FORWARD_-_Plants_-_61_-_Viruses_-_0_-_FUNCTIONS_…	N	0.7075	0.0002	10.5	Y	Y
617	Putrescine	GLAYDT(1)SDDQQDITR	AT2G39730	1.3.13	1.3	PS.calvin_cycle.rubisco_interacting	ADP_binding_/_ATP_binding_/_enzyme_regulator/_ribulose-1,5-bisphosphate_carboxylase/oxygenase_activator_|_chr2:16570746-16573548_REVERSE_-_Symbols:_RCA_|_RCA_(RUBISCO_ACTIVASE)	Y	0.7068	0.0005	10.5	Y	Y
618	Pyruvic_acid	S(0.009)IHPPPAFGS(0.996)S(0.995)PNLEALALAASLSQDEDADNS(0.996)VHNNS(0.004)LYSR	AT4G38470	29.4	29.4	signalling.MAP???kinases.putative_MAP3K,_Raf-like	protein_kinase_family_protein_|_chr4:17999432-18003681_FORWARD	N	0.7052	0.0004	10.5	Y	Y
619	Leucine	EEDDDDEVS(1)PEPVSTEPK	AT3G12950	35.2	35.2	not_assigned.unknown	catalytic_|_chr3:4132528-4135134_REVERSE	N	0.7036	0.0002	10.5	Y	Y
620	Aspartic_acid	YSS(1)PS(0.008)S(0.992)PPPSFYRK	AT3G47210	35.2	35.2	not_assigned.unknown	unknown_protein_|_chr3:17385313-17387244_FORWARD	N	0.7017	0.0001	10.5	Y	Y
621	Tyrosine	VLIES(1)S(1)ES(1)EDEILIKNEPKPASSSSPQPTETK	AT4G30480	35.1.27	35.1	not_assigned.no_ontology.tetratricopeptide_repeat_(TPR)	tetratricopeptide_repeat_(TPR)-containing_protein_|_chr4:14897353-14899121_FORWARD	N	0.6996	0.0002	10.5	Y	Y
622	Malic_acid	S(0.007)RS(0.966)S(0.022)S(0.002)S(0.002)AAFS(0.02)S(0.363)S(0.247)AS(0.288)S(0.082)RR	AT1G10140	35.2	35.2	not_assigned.unknown	Bacteria_-_0_-_BEST_Arabidopsis_thaliana_protein_match_is:_unknown_protein_(TAIR:AT1G58420.1)_-_CONTAINS_InterPro_DOMAIN/s:_Uncharacterised_conserved_protein_UCP031279_(InterPro:IPR016972)_-_EXPRESSED_DURING:_13_growth_stages_-_EXPRESSED_IN:_23_plant_structures_-_Fungi_-_0_-_Has_38_Blast_hits_to_38_proteins_in_10_species:_Archae_-_0_-_INVOLVED_IN:_biological_process_unknown_-_LOCATED_IN:_plasma_m…	N	0.6927	0.0002	10.5	Y	Y
623	Isoleucine	ITPHS(0.201)VPS(0.683)PRPS(0.558)S(0.558)PR	AT2G43680	30.3	30.3	signalling.calcium	calmodulin_binding_|_chr2:18108349-18111831_FORWARD_-_Symbols:_IQD14_|_IQD14	Y	0.6927	0.0002	10.5	Y	Y
624	Valine	TGQGYS(1)GPSL	AT3G24550	30.2.22	30.2	signalling.receptor_kinases.proline_extensin_like	ATP_binding_/_protein_kinase_|_chr3:8960258-8963568_FORWARD_-_Symbols:_ATPERK1_|_ATPERK1_(PROLINE_EXTENSIN-LIKE_RECEPTOR_KINASE_1)	Y	0.6913	0.0002	10.5	Y	Y
625	Leucine	LAPVPDMEGIS(0.999)PQHVS(0.832)T(0.168)VVK	AT1G06840	30.2.8.1	30.2	signalling.receptor_kinases.leucine_rich_repeat_VIII.VIII-1	leucine-rich_repeat_transmembrane_protein_kinase,_putative_|_chr1:2097747-2103479_REVERSE	Y	0.6909	0.0005	10.5	Y	Y
626	Aspartic_acid	YVS(1)PEGS(1)PFKIENPK	AT5G62820	35.1	35.1	not_assigned.no_ontology	integral_membrane_protein,_putative_|_chr5:25223727-25225021_REVERSE	N	0.6904	0.0002	10.5	Y	Y
627	Tyrosine	LAPVPDMEGIS(0.999)PQHVS(0.832)T(0.168)VVK	AT1G06840	30.2.8.1	30.2	signalling.receptor_kinases.leucine_rich_repeat_VIII.VIII-1	leucine-rich_repeat_transmembrane_protein_kinase,_putative_|_chr1:2097747-2103479_REVERSE	Y	0.6883	0.0004	10.5	Y	Y
628	Docosanoic_acid	LTVDVQT(1)PPQS(1)PPVKPAR	AT5G65660	35.1.41	35.1	not_assigned.no_ontology.hydroxyproline_rich_proteins	hydroxyproline-rich_glycoprotein_family_protein_|_chr5:26245249-26246379_REVERSE	N	0.6877	0.0003	10.5	Y	Y
629	Fumaric_acid	KFETLSYLPDLTDS(1)ELAK	AT1G67090	1.3.2	1.3	PS.calvin_cycle.rubisco_small_subunit	copper_ion_binding_/_ribulose-bisphosphate_carboxylase_|_chr1:25048158-25049424_REVERSE_-_Symbols:_RBCS1A_|_RBCS1A_(RIBULOSE_BISPHOSPHATE_CARBOXYLASE_SMALL_CHAIN_1A)	Y	0.6877	0.0003	10.5	Y	Y
630	Valine	LAPVPDMEGIS(1)PQHVS(0.793)T(0.207)VVK	AT1G06840	30.2.8.1	30.2	signalling.receptor_kinases.leucine_rich_repeat_VIII.VIII-1	leucine-rich_repeat_transmembrane_protein_kinase,_putative_|_chr1:2097747-2103479_REVERSE	Y	0.687	0.0006	10.5	Y	Y
631	Isoleucine	LAPVPDMEGIS(1)PQHVS(0.793)T(0.207)VVK	AT1G06840	30.2.8.1	30.2	signalling.receptor_kinases.leucine_rich_repeat_VIII.VIII-1	leucine-rich_repeat_transmembrane_protein_kinase,_putative_|_chr1:2097747-2103479_REVERSE	Y	0.6844	0.0006	10.5	Y	Y
632	Putrescine	RVGGSTHQVPIEIGS(0.864)T(0.136)QGK	ATCG01240	29.2.1.1.1.1.7	29.2	protein.synthesis.ribosomal_protein.prokaryotic.chloroplast.30S_subunit.S7	Symbols:_RPS7.2_|_30S_chloroplast_ribosomal_protein_S7_|_chrC:140704-141171_FORWARD	N	0.6827	0.0009	10.5	Y	Y
633	Nicotinic_acid	ADANENS(1)EES(0.985)AHAT(0.015)PYSSDASGEIR	AT2G23140	29.5.11.4.2	29.5	protein.degradation.ubiquitin.E3.RING	binding_/_ubiquitin-protein_ligase_|_chr2:9845694-9849164_REVERSE	N	0.6827	0.0009	10.5	Y	Y
634	Tyrosine	SVEGHS(0.984)FT(0.016)GR	AT3G49590	35.2	35.2	not_assigned.unknown	Bacteria_-_58_-_BEST_Arabidopsis_thaliana_protein_match_is:_unknown_protein_(TAIR:AT3G18770.1)_-_CONTAINS_InterPro_DOMAIN/s:_Autophagy-related_protein_13_(InterPro:IPR018731)_-_EXPRESSED_DURING:_15_growth_stages_-_EXPRESSED_IN:_23_plant_structures_-_Fungi_-_125_-_Has_1841_Blast_hits_to_549_proteins_in_149_species:_Archae_-_0_-_INVOLVED_IN:_biological_process_unknown_-_LOCATED_IN:_cellular_compone…	N	0.6818	0.0003	10.5	Y	Y
635	Tyrosine	ITPHS(0.201)VPS(0.683)PRPS(0.558)S(0.558)PR	AT2G43680	30.3	30.3	signalling.calcium	calmodulin_binding_|_chr2:18108349-18111831_FORWARD_-_Symbols:_IQD14_|_IQD14	Y	0.6798	0.0004	10.5	Y	Y
636	Tyrosine	LAPVPDMEGIS(1)PQHVS(0.793)T(0.207)VVK	AT1G06840	30.2.8.1	30.2	signalling.receptor_kinases.leucine_rich_repeat_VIII.VIII-1	leucine-rich_repeat_transmembrane_protein_kinase,_putative_|_chr1:2097747-2103479_REVERSE	Y	0.6779	0.0007	10.5	Y	Y
637	Glucose	DQST(0.002)PGS(0.998)GGES(0.999)GGGGGGDNHIT(0.001)R	AT2G45430	28.99	28.99	DNA.unspecified	DNA-binding_protein-related_|_chr2:18727561-18728935_FORWARD	N	0.6729	0.0004	10.5	Y	Y
638	Glycerol-3-phosphate	SDKPLNYS(1)PDPENESGINER	AT5G14880	34.15	34.15	transport.potassium	potassium_transporter,_putative_|_chr5:4814244-4817667_FORWARD	Y	0.6714	0.0009	10.5	Y	Y
639	Leucine	LAPVPDMEGIS(1)PQHVS(0.793)T(0.207)VVK	AT1G06840	30.2.8.1	30.2	signalling.receptor_kinases.leucine_rich_repeat_VIII.VIII-1	leucine-rich_repeat_transmembrane_protein_kinase,_putative_|_chr1:2097747-2103479_REVERSE	Y	0.6707	0.0012	10.5	Y	Y
640	myo-Inositol	MDREETSDNMDNIANT(0.011)NS(0.937)GS(0.052)EGK	AT4G12050	27.3.67	27.3	RNA.regulation_of_transcription.putative_transcription_regulator	DNA-binding_protein-related_|_chr4:7219824-7221328_REVERSE	N	0.6646	0.0007	10.5	Y	Y
641	Tyrosine	ISEQHEMQGMDMT(1)R	AT3G24300	34.5	34.5	transport.ammonium	ammonium_transmembrane_transporter_|_chr3:8805631-8807388_REVERSE_-_Symbols:_AMT1_-_3_(AMMONIUM_TRANSPORTER_1_-_3_|_AMT1_-_3)_-_3,_ATAMT1	Y	0.6591	0.0005	10.5	Y	Y
642	Valine	S(0.94)S(0.06)IDLISLPR	AT5G10625	35.2	35.2	not_assigned.unknown	Bacteria_-_0_-_BEST_Arabidopsis_thaliana_protein_match_is:_FPF1_(FLOWERING_PROMOTING_FACTOR_1)_(TAIR:AT5G24860.1)_-_Fungi_-_0_-_Has_61_Blast_hits_to_61_proteins_in_8_species:_Archae_-_0_-_INVOLVED_IN:_biological_process_unknown_-_LOCATED_IN:_cellular_component_unknown_-_Metazoa_-_0_-_Other_Eukaryotes_-_0_(source:_NCBI_BLink)._|_chr5:3358787-3359781_FORWARD_-_Plants_-_61_-_Viruses_-_0_-_FUNCTIONS_…	N	0.6581	0.0006	10.5	Y	Y
643	Malic_acid	ANSSSTSVAS(0.085)PLVRPAS(0.915)PKVPS(1)QR	AT3G59690	30.3	30.3	signalling.calcium	calmodulin_binding_|_chr3:22048754-22051673_FORWARD_-_Symbols:_IQD13_|_IQD13_(IQ-domain_13)	Y	0.6567	0.0009	10.5	Y	Y
644	Fumaric_acid	IGNS(1)DVEEEKESNAAK	AT1G69030	35.1.8	35.1	not_assigned.no_ontology.BSD_domain-containing_protein	Bacteria_-_4_-_BEST_Arabidopsis_thaliana_protein_match_is:_BSD_domain-containing_protein_(TAIR:AT1G26300.1)_-_CONTAINS_InterPro_DOMAIN/s:_BSD_(InterPro:IPR005607)_-_EXPRESSED_DURING:_15_growth_stages_-_EXPRESSED_IN:_24_plant_structures_-_Fungi_-_10_-_Has_173_Blast_hits_to_173_proteins_in_34_species:_Archae_-_4_-_Metazoa_-_52_-_Other_Eukaryotes_-_11_(source:_NCBI_BLink)._|_chr1:25947265-25949262_R…	N	0.6533	0.001	10.5	Y	Y
645	Nicotinic_acid	LTVDVQT(1)PPQS(1)PPVKPAR	AT5G65660	35.1.41	35.1	not_assigned.no_ontology.hydroxyproline_rich_proteins	hydroxyproline-rich_glycoprotein_family_protein_|_chr5:26245249-26246379_REVERSE	N	0.6512	0.0008	10.5	Y	Y
646	Glucose	LTVDVQT(1)PPQS(1)PPVKPAR	AT5G65660	35.1.41	35.1	not_assigned.no_ontology.hydroxyproline_rich_proteins	hydroxyproline-rich_glycoprotein_family_protein_|_chr5:26245249-26246379_REVERSE	N	0.6502	0.0008	10.5	Y	Y
647	Valine	KTGS(1)FVRPIS(1)PK	AT2G38280	23.2	23.2	nucleotide_metabolism.degradation	AMP_deaminase_|_chr2:16033448-16038876_REVERSE_-_Symbols:_FAC1,_ATAMPD_|_FAC1_(EMBRYONIC_FACTOR1)	N	0.6496	0.0019	10.5	Y	Y
648	Tyrosine	GASPQAIS(0.019)S(0.981)KPPS(1)PR	AT2G43680	30.3	30.3	signalling.calcium	calmodulin_binding_|_chr2:18108349-18111831_FORWARD_-_Symbols:_IQD14_|_IQD14	Y	0.6453	0.0009	10.5	Y	Y
649	Malic_acid	GLS(1)GVAHSHGK	AT4G26455	35.1	35.1	not_assigned.no_ontology	protein_heterodimerization/_protein_homodimerization_|_chr4:13362564-13368686_FORWARD_-_protein_heterodimerization/_protein_homodimerization_|_chr4:13365368-13367497_FORWARDhighly_similar_to_(_590)AT4G26450|_Symbols:_WIP1_|_WIP1_(WPP-DOMAIN_INTERACTING_PROTEIN_1)_-_Symbols:_WIP1_|_WIP1_(WPP-DOMAIN_INTERACTING_PROTEIN_1)	N	0.6439	0.0029	10.5	Y	Y
650	Isoleucine	S(0.94)S(0.06)IDLISLPR	AT5G10625	35.2	35.2	not_assigned.unknown	Bacteria_-_0_-_BEST_Arabidopsis_thaliana_protein_match_is:_FPF1_(FLOWERING_PROMOTING_FACTOR_1)_(TAIR:AT5G24860.1)_-_Fungi_-_0_-_Has_61_Blast_hits_to_61_proteins_in_8_species:_Archae_-_0_-_INVOLVED_IN:_biological_process_unknown_-_LOCATED_IN:_cellular_component_unknown_-_Metazoa_-_0_-_Other_Eukaryotes_-_0_(source:_NCBI_BLink)._|_chr5:3358787-3359781_FORWARD_-_Plants_-_61_-_Viruses_-_0_-_FUNCTIONS_…	N	0.6433	0.0009	10.5	Y	Y
651	Leucine	ITPHS(0.201)VPS(0.683)PRPS(0.558)S(0.558)PR	AT2G43680	30.3	30.3	signalling.calcium	calmodulin_binding_|_chr2:18108349-18111831_FORWARD_-_Symbols:_IQD14_|_IQD14	Y	0.6431	0.0012	10.5	Y	Y
652	Nicotinic_acid	SVEGHS(0.984)FT(0.016)GR	AT3G49590	35.2	35.2	not_assigned.unknown	Bacteria_-_58_-_BEST_Arabidopsis_thaliana_protein_match_is:_unknown_protein_(TAIR:AT3G18770.1)_-_CONTAINS_InterPro_DOMAIN/s:_Autophagy-related_protein_13_(InterPro:IPR018731)_-_EXPRESSED_DURING:_15_growth_stages_-_EXPRESSED_IN:_23_plant_structures_-_Fungi_-_125_-_Has_1841_Blast_hits_to_549_proteins_in_149_species:_Archae_-_0_-_INVOLVED_IN:_biological_process_unknown_-_LOCATED_IN:_cellular_compone…	N	0.6403	0.001	10.5	Y	Y
653	Tyrosine	S(0.007)RS(0.966)S(0.022)S(0.002)S(0.002)AAFS(0.02)S(0.363)S(0.247)AS(0.288)S(0.082)RR	AT1G10140	35.2	35.2	not_assigned.unknown	Bacteria_-_0_-_BEST_Arabidopsis_thaliana_protein_match_is:_unknown_protein_(TAIR:AT1G58420.1)_-_CONTAINS_InterPro_DOMAIN/s:_Uncharacterised_conserved_protein_UCP031279_(InterPro:IPR016972)_-_EXPRESSED_DURING:_13_growth_stages_-_EXPRESSED_IN:_23_plant_structures_-_Fungi_-_0_-_Has_38_Blast_hits_to_38_proteins_in_10_species:_Archae_-_0_-_INVOLVED_IN:_biological_process_unknown_-_LOCATED_IN:_plasma_m…	N	0.6344	0.0011	10.5	Y	Y
654	Tyrosine	QGS(1)LTLPR	AT3G19290	17.1.2	17.1	hormone_metabolism.abscisic_acid.signal_transduction	DNA_binding_/_protein_binding_/_transcription_activator/_transcription_factor_|_chr3:6687140-6690123_FORWARD_-_Symbols:_ABF4,_AREB2_|_ABF4_(ABRE_BINDING_FACTOR_4)	N	0.633	0.0009	10.5	Y	Y
655	Tyrosine	S(1)INMSYFK	AT5G56980	35.2	35.2	not_assigned.unknown	unknown_protein_|_chr5:23056080-23057742_REVERSE	N	0.6278	0.001	10.5	Y	Y
656	Valine	LDGLLS(0.146)S(0.84)PS(0.014)K	AT3G27190	23.3.1.3	23.3	nucleotide_metabolism.salvage.phosphoribosyltransferases.upp	uracil_phosphoribosyltransferase,_putative_/_UMP_pyrophosphorylase,_putative_/_UPRTase,_putative_|_chr3:10039234-10043066_REVERSE	N	0.6217	0.002	10.5	Y	Y
657	Leucine	EIALDSAS(0.983)MS(0.018)S(0.999)AQEDHQEEILK	AT5G24880	35.2	35.2	not_assigned.unknown	Bacteria_-_19200_-_BEST_Arabidopsis_thaliana_protein_match_is:_calmodulin-binding_protein-related_(TAIR:AT5G10660.1)_-_EXPRESSED_DURING:_L_mature_pollen_stage,_M_germinated_pollen_stage,_4_anthesis,_petal_differentiation_and_expansion_stage_-_EXPRESSED_IN:_8_plant_structures_-_Fungi_-_18359_-_Has_195834_Blast_hits_to_92446_proteins_in_2480_species:_Archae_-_1007_-_LOCATED_IN:_cellular_component_u…	N	0.6183	0.0022	10.5	Y	Y
658	Nicotinic_acid	IEMTS(1)PVVTK	AT2G37970	35.1	35.1	not_assigned.no_ontology	binding_|_chr2:15890972-15891843_FORWARD_-_Symbols:_SOUL-1_|_SOUL-1	N	0.618	0.0037	10.5	Y	Y
659	Tyrosine	HT(0.001)S(0.999)PSHIKQDGS(1)MS(1)PVR	AT2G29210	27.1.1	27.1	RNA.processing.splicing	splicing_factor_PWI_domain-containing_protein_|_chr2:12558051-12562348_FORWARD	N	0.6172	0.0022	10.5	Y	Y
660	Tyrosine	SSS(0.001)S(0.999)PSGSGSDLTERR	AT5G49510	29.6	29.6	protein.folding	unfolded_protein_binding_|_chr5:20080614-20082762_FORWARD_-_Symbols:_PDF3_|_PDF3_(PREFOLDIN_3)	N	0.6157	0.0014	10.5	Y	Y
661	Docosanoic_acid	IEMTS(1)PVVTK	AT2G37970	35.1	35.1	not_assigned.no_ontology	binding_|_chr2:15890972-15891843_FORWARD_-_Symbols:_SOUL-1_|_SOUL-1	N	0.6135	0.004	10.5	Y	Y
662	Isoleucine	LDGLLS(0.146)S(0.84)PS(0.014)K	AT3G27190	23.3.1.3	23.3	nucleotide_metabolism.salvage.phosphoribosyltransferases.upp	uracil_phosphoribosyltransferase,_putative_/_UMP_pyrophosphorylase,_putative_/_UPRTase,_putative_|_chr3:10039234-10043066_REVERSE	N	0.607	0.0027	10.5	Y	Y
663	Valine	LTVDVQT(1)PPQS(1)PPVKPAR	AT5G65660	35.1.41	35.1	not_assigned.no_ontology.hydroxyproline_rich_proteins	hydroxyproline-rich_glycoprotein_family_protein_|_chr5:26245249-26246379_REVERSE	N	0.6067	0.0021	10.5	Y	Y
664	Fumaric_acid	TAS(1)ANS(1)LVDAEEK	AT1G07650	30.2.8.2	30.2	signalling.receptor_kinases.DUF_26	leucine-rich_repeat_transmembrane_protein_kinase,_putative_|_chr1:2359549-2366561_REVERSE	Y	0.6039	0.0037	10.5	Y	Y
665	Isoleucine	TTQQPEKPGSVNS(1)QPPPWR	AT3G20410	30.3	30.3	signalling.calcium.calcium_dependent_protein_kinases	calmodulin-dependent_protein_kinase/_kinase_|_chr3:7116201-7119121_FORWARD_-_Symbols:_CPK9_|_CPK9_(calmodulin-domain_protein_kinase_9)	Y	0.5946	0.0035	10.5	Y	Y
666	Valine	TTQQPEKPGSVNS(1)QPPPWR	AT3G20410	30.3	30.3	signalling.calcium.calcium_dependent_protein_kinases	calmodulin-dependent_protein_kinase/_kinase_|_chr3:7116201-7119121_FORWARD_-_Symbols:_CPK9_|_CPK9_(calmodulin-domain_protein_kinase_9)	Y	0.5889	0.0039	10.5	Y	Y
667	Fumaric_acid	FDQIGDDDS(1)GEFEPVSDK	AT4G02510	29.3.3	29.3	protein.targeting.chloroplast	transmembrane_receptor_|_chr4:1104766-1109600_FORWARD_-_Symbols:_TOC159,_TOC86,_PPI2,_TOC160,_ATTOC159_|_TOC159_(TRANSLOCON_AT_THE_OUTER_ENVELOPE_MEMBRANE_OF_CHLOROPLASTS_159)	N	0.5861	0.0026	10.5	Y	Y
668	Tyrosine	YVS(1)PEGS(1)PFKIENPK	AT5G62820	35.1	35.1	not_assigned.no_ontology	integral_membrane_protein,_putative_|_chr5:25223727-25225021_REVERSE	N	0.58	0.003	10.5	Y	Y
669	Malic_acid	TTQQPEKPGSVNS(1)QPPPWR	AT3G20410	30.3	30.3	signalling.calcium.calcium_dependent_protein_kinases	calmodulin-dependent_protein_kinase/_kinase_|_chr3:7116201-7119121_FORWARD_-_Symbols:_CPK9_|_CPK9_(calmodulin-domain_protein_kinase_9)	Y	0.5573	0.007	10.5	Y	Y
670	Isoleucine	LTVDVQT(1)PPQS(1)PPVKPAR	AT5G65660	35.1.41	35.1	not_assigned.no_ontology.hydroxyproline_rich_proteins	hydroxyproline-rich_glycoprotein_family_protein_|_chr5:26245249-26246379_REVERSE	N	0.5563	0.0058	10.5	Y	Y
671	Leucine	LTVDVQT(1)PPQS(1)PPVKPAR	AT5G65660	35.1.41	35.1	not_assigned.no_ontology.hydroxyproline_rich_proteins	hydroxyproline-rich_glycoprotein_family_protein_|_chr5:26245249-26246379_REVERSE	N	0.5514	0.0064	10.5	Y	Y
672	Leucine	S(1)INMSYFK	AT5G56980	35.2	35.2	not_assigned.unknown	unknown_protein_|_chr5:23056080-23057742_REVERSE	N	0.5356	0.0084	10.5	Y	Y
673	Ornithine	LLEHFLVQEQTEGS(0.185)S(0.783)PS(0.032)R	AT5G64330	30.11	30.11	signalling.light	protein_binding_/_signal_transducer_|_chr5:25727337-25730358_FORWARD_-_Symbols:_NPH3,_RPT3,_JK218_|_NPH3_(NON-PHOTOTROPIC_HYPOCOTYL_3)	Y	0.5138	0.0121	10.5	Y	Y
674	Isoleucine	ANSSSTSVAS(0.085)PLVRPAS(0.915)PKVPS(1)QR	AT3G59690	30.3	30.3	signalling.calcium	calmodulin_binding_|_chr3:22048754-22051673_FORWARD_-_Symbols:_IQD13_|_IQD13_(IQ-domain_13)	Y	0.4816	0.0232	10.5	Y	Y
675	Putrescine	EDNES(1)DGDKDDEPVISFTGK	AT1G76810	29.2.3	29.2	protein.synthesis.initiation	eukaryotic_translation_initiation_factor_2_family_protein_/_eIF-2_family_protein_|_chr1:28831003-28836586_REVERSE	N	0.4812	0.0317	10.5	Y	Y
676	Putrescine	SDAALLNLEEGS(0.815)S(0.185)PIPNPSTAAEDSR	AT5G10470	31.1	31.1	cell.organisation	kinesin_motor_protein-related_|_chr5:3289925-3297373_REVERSE	Y	0.4649	0.0449	10.5	Y	Y
677	Valine	ANSSSTSVAS(0.085)PLVRPAS(0.915)PKVPS(1)QR	AT3G59690	30.3	30.3	signalling.calcium	calmodulin_binding_|_chr3:22048754-22051673_FORWARD_-_Symbols:_IQD13_|_IQD13_(IQ-domain_13)	Y	0.4489	0.0361	10.5	Y	Y
678	Putrescine	FDQIGDDDS(1)GEFEPVSDK	AT4G02510	29.3.3	29.3	protein.targeting.chloroplast	transmembrane_receptor_|_chr4:1104766-1109600_FORWARD_-_Symbols:_TOC159,_TOC86,_PPI2,_TOC160,_ATTOC159_|_TOC159_(TRANSLOCON_AT_THE_OUTER_ENVELOPE_MEMBRANE_OF_CHLOROPLASTS_159)	N	0.4481	0.0417	10.5	Y	Y
679	Beta-alanine	ALGSFGS(1)FGS(1)FRS(1)FA	AT5G60660	34.19.1	34.19	transport.Major_Intrinsic_Proteins.PIP	water_channel_|_chr5:24375457-24376989_REVERSE_-_Symbols:_PIP2F,_PIP2_-_4_(PLASMA_MEMBRANE_INTRINSIC_PROTEIN_2_-_4_|_PIP2_-_4)	Y	0.6961	0.0005	10.25	Y	Y
680	Beta-alanine	IIGVDFNS(1)KRFDQAK	AT1G77120	5.3	5.3	fermentation.ADH	alcohol_dehydrogenase_|_chr1:28975394-28977417_FORWARD_-_Symbols:_ADH1,_ADH,_ATADH,_ATADH1_|_ADH1_(ALCOHOL_DEHYDROGENASE_1)	N	0.6951	0.0003	10.25	Y	Y
681	Fumaric_acid	S(1)VDQEEVVVGLEDDAK	AT3G46530	20.1	20.1	stress.biotic	ATP_binding_|_chr3:17130367-17133338_REVERSE_-_Symbols:_RPP13_|_RPP13_(RECOGNITION_OF_PERONOSPORA_PARASITICA_13)	N	0.5766	0.0062	10.25	Y	Y
682	Glucose	SES(1)LGHRSDVSSPEAK	AT3G48530	10.5	10.5	cell_wall.cell_wall_proteins	Symbols:_KING1_|_KING1_(SNF1-RELATED_PROTEIN_KINASE_REGULATORY_SUBUNIT_GAMMA_1)_|_chr3:17987378-17989763_FORWARD	Y	0.6126	0.0024	10.25	Y	Y
683	Nicotinic_acid	RPQT(1)PETRPR	AT2G20960	35.1	35.1	not_assigned.no_ontology	Symbols:_pEARLI4_|_pEARLI4_|_chr2:9006648-9009763_FORWARD	N	0.7444	0.0002	10.25	Y	Y
684	Alanine	VNS(1)IPRRGS(1)EANWS(1)L	AT4G27450	17.2.3	17.2	hormone_metabolism.auxin.induced-regulated-responsive-activated	unknown_protein_|_chr4:13727484-13728886_REVERSE	N	0.7013	0.0004	10.25	Y	Y
685	Glutamic_acid	S(0.001)LS(0.999)EIS(1)EVDAVR	AT1G56230	35.2	35.2	not_assigned.unknown	unknown_protein_|_chr1:21046009-21049045_REVERSE	N	0.6709	0.0005	10.25	Y	Y
686	Proline	VNS(1)IPRRGS(1)EANWS(1)L	AT4G27450	17.2.3	17.2	hormone_metabolism.auxin.induced-regulated-responsive-activated	unknown_protein_|_chr4:13727484-13728886_REVERSE	N	0.6649	0.001	10.25	Y	Y
687	Fumaric_acid	S(1)GDEAVAAPVVPPVAEAAVIPEDMDVSTALELTVRK	AT2G32060	29.2.1.2.1.12	29.2	protein.synthesis.ribosomal_protein.eukaryotic.40S_subunit.S12	40S_ribosomal_protein_S12_(RPS12C)_|_chr2:13639016-13640316_REVERSE	N	0.6597	0.0011	10.25	Y	Y
688	Leucine	HT(0.001)S(0.999)PSHIKQDGS(1)MS(1)PVR	AT2G29210	27.1.1	27.1	RNA.processing.splicing	splicing_factor_PWI_domain-containing_protein_|_chr2:12558051-12562348_FORWARD	N	0.5688	0.0071	10.25	Y	Y
689	Aspartic_acid	LSS(1)PSLPS(0.008)S(0.992)PPPSYYMGEKTEK	AT3G47210	35.2	35.2	not_assigned.unknown	unknown_protein_|_chr3:17385313-17387244_FORWARD	N	0.8953	0	10.25	Y	Y
690	Glucose	LTVDVQT(1)PPQS(1)PPVKPARFPVPLY	AT5G65660	35.1.41	35.1	not_assigned.no_ontology.hydroxyproline_rich_proteins	hydroxyproline-rich_glycoprotein_family_protein_|_chr5:26245249-26246379_REVERSE	N	0.8706	0	10.25	Y	Y
691	Glutamic_acid	LSS(1)PSLPS(0.008)S(0.992)PPPSYYMGEKTEK	AT3G47210	35.2	35.2	not_assigned.unknown	unknown_protein_|_chr3:17385313-17387244_FORWARD	N	0.8577	0	10.25	Y	Y
692	Tryptophan	S(1)AQELVK	AT3G14940	4.1.15	4.1	glycolysis.cytosolic_branch.phospho-enol-pyruvate_carboxylase_(PEPC)	phosphoenolpyruvate_carboxylase_|_chr3:5025238-5029710_FORWARD_-_Symbols:_ATPPC3_|_ATPPC3_(PHOSPHOENOLPYRUVATE_CARBOXYLASE_3)	Y	0.8548	0	10.25	Y	Y
693	Alanine	LTVDVQT(1)PPQS(1)PPVKPARFPVPLY	AT5G65660	35.1.41	35.1	not_assigned.no_ontology.hydroxyproline_rich_proteins	hydroxyproline-rich_glycoprotein_family_protein_|_chr5:26245249-26246379_REVERSE	N	0.8464	0	10.25	Y	Y
694	Glucose	LSS(1)PSLPS(0.008)S(0.992)PPPSYYMGEKTEK	AT3G47210	35.2	35.2	not_assigned.unknown	unknown_protein_|_chr3:17385313-17387244_FORWARD	N	0.8439	0	10.25	Y	Y
695	Tryptophan	ITPHS(0.006)VPS(0.979)PRPS(0.704)S(0.311)PR	AT2G43680	30.3	30.3	signalling.calcium	calmodulin_binding_|_chr2:18108349-18111831_FORWARD_-_Symbols:_IQD14_|_IQD14	Y	0.8379	0	10.25	Y	Y
696	Aspartic_acid	MDREETSDNMDNIANT(0.011)NS(0.937)GS(0.052)EGK	AT4G12050	27.3.67	27.3	RNA.regulation_of_transcription.putative_transcription_regulator	DNA-binding_protein-related_|_chr4:7219824-7221328_REVERSE	N	0.83	0	10.25	Y	Y
697	Docosanoic_acid	ASPSFNPLAS(1)PDS(1)DAGIEK	AT5G19520	27.3.67	27.3	RNA.regulation_of_transcription.putative_transcription_regulator	mechanically-gated_ion_channel_|_chr5:6585421-6588936_FORWARD_-_Symbols:_MSL9_|_MSL9_(MECHANOSENSITIVE_CHANNEL_OF_SMALL_CONDUCTANCE-LIKE_9)	N	0.8221	0	10.25	Y	Y
698	Phenylalanine	S(1)AVDETSDSGAFQR	AT4G19880	26.9	26.9	misc.glutathione_S_transferases	Bacteria_-_905_-_BEST_Arabidopsis_thaliana_protein_match_is:_unknown_protein_(TAIR:AT5G45020.1)_-_CONTAINS_InterPro_DOMAIN/s:_Glutathione_S-transferase,_predicted_(InterPro:IPR016639),_Glutathione_S-transferase,_C-terminal-like_(InterPro:IPR010987),_Glutathione_S-transferase/chloride_channel,_C-terminal_(InterPro:IPR017933),_Thioredoxin-like_fold_(InterPro:IPR012336)_-_EXPRESSED_DURING:_13_growth…	N	0.8171	0	10.25	Y	Y
699	Tryptophan	SES(1)LGHRSDVSSPEAK	AT3G48530	10.5	10.5	cell_wall.cell_wall_proteins	Symbols:_KING1_|_KING1_(SNF1-RELATED_PROTEIN_KINASE_REGULATORY_SUBUNIT_GAMMA_1)_|_chr3:17987378-17989763_FORWARD	Y	0.8125	0	10.25	Y	Y
700	Malic_acid	ITPHS(0.201)VPS(0.683)PRPS(0.558)S(0.558)PR	AT2G43680	30.3	30.3	signalling.calcium	calmodulin_binding_|_chr2:18108349-18111831_FORWARD_-_Symbols:_IQD14_|_IQD14	Y	0.8103	0	10.25	Y	Y
701	Alanine	EEDDDDEVS(1)PEPVSTEPK	AT3G12950	35.2	35.2	not_assigned.unknown	catalytic_|_chr3:4132528-4135134_REVERSE	N	0.8093	0	10.25	Y	Y
702	Phenylalanine	ITPHS(0.006)VPS(0.979)PRPS(0.704)S(0.311)PR	AT2G43680	30.3	30.3	signalling.calcium	calmodulin_binding_|_chr2:18108349-18111831_FORWARD_-_Symbols:_IQD14_|_IQD14	Y	0.8053	0	10.25	Y	Y
703	Putrescine	VEGTLPSYMQAS(0.007)DGRS(0.993)PR	AT1G51805	30.2.99	30.2	signalling.receptor_kinases.leucine_rich_repeat_I	leucine-rich_repeat_protein_kinase,_putative_|_chr1:19220977-19225689_REVERSE	Y	0.8052	0	10.25	Y	Y
704	Tryptophan	ADKTDIIS(0.607)S(0.117)S(0.12)S(0.156)DKAS(1)PPPPSAFR	AT3G47200	35.2	35.2	not_assigned.unknown	unknown_protein_|_chr3:17377587-17379235_REVERSE	N	0.7948	0	10.25	Y	Y
705	Tryptophan	SDT(1)MIKDSSNESQEIK	AT4G37070	33.1	33.1	development.storage_proteins	Symbols:_PLP1,_PLA_IVA_|_patatin,_putative_|_chr4:17464785-17467109_REVERSE	Y	0.7915	0	10.25	Y	Y
706	Phenylalanine	S(1)AQELVK	AT3G14940	4.1.15	4.1	glycolysis.cytosolic_branch.phospho-enol-pyruvate_carboxylase_(PEPC)	phosphoenolpyruvate_carboxylase_|_chr3:5025238-5029710_FORWARD_-_Symbols:_ATPPC3_|_ATPPC3_(PHOSPHOENOLPYRUVATE_CARBOXYLASE_3)	Y	0.7904	0	10.25	Y	Y
707	Aspartic_acid	TGQGYS(1)GPSL	AT3G24550	30.2.22	30.2	signalling.receptor_kinases.proline_extensin_like	ATP_binding_/_protein_kinase_|_chr3:8960258-8963568_FORWARD_-_Symbols:_ATPERK1_|_ATPERK1_(PROLINE_EXTENSIN-LIKE_RECEPTOR_KINASE_1)	Y	0.7896	0	10.25	Y	Y
708	Proline	ASDKEIALDSAS(1)MS(0.043)S(0.957)AQEDHQEEILK	AT5G24880	35.2	35.2	not_assigned.unknown	Bacteria_-_19200_-_BEST_Arabidopsis_thaliana_protein_match_is:_calmodulin-binding_protein-related_(TAIR:AT5G10660.1)_-_EXPRESSED_DURING:_L_mature_pollen_stage,_M_germinated_pollen_stage,_4_anthesis,_petal_differentiation_and_expansion_stage_-_EXPRESSED_IN:_8_plant_structures_-_Fungi_-_18359_-_Has_195834_Blast_hits_to_92446_proteins_in_2480_species:_Archae_-_1007_-_LOCATED_IN:_cellular_component_u…	N	0.7888	0	10.25	Y	Y
709	myo-Inositol	SLS(1)EIS(1)EVDAVR	AT1G56230	35.2	35.2	not_assigned.unknown	unknown_protein_|_chr1:21046009-21049045_REVERSE	N	0.7877	0	10.25	Y	Y
710	Phenylalanine	STTTT(0.008)VS(0.992)S(0.995)VHS(0.002)PT(0.001)T(0.001)DQDFSK	AT2G17290	30.3	30.3	signalling.calcium.calcium_dependent_protein_kinases	ATP_binding_/_calcium_ion_binding_/_calmodulin-dependent_protein_kinase/_kinase/_protein_kinase/_protein_serine/threonine_kinase_|_chr2:7516415-7519633_FORWARD_-_Symbols:_CPK6,_ATCDPK3_|_CPK6_(CALCIUM-DEPENDENT_PROTEIN_KINASE_6)	Y	0.7861	0	10.25	Y	Y
711	Tryptophan	ITPHSVPS(0.999)PRPS(0.5)S(0.5)PR	AT2G43680	30.3	30.3	signalling.calcium	calmodulin_binding_|_chr2:18108349-18111831_FORWARD_-_Symbols:_IQD14_|_IQD14	Y	0.782	0	10.25	Y	Y
712	Tryptophan	S(1)AVDETSDSGAFQR	AT4G19880	26.9	26.9	misc.glutathione_S_transferases	Bacteria_-_905_-_BEST_Arabidopsis_thaliana_protein_match_is:_unknown_protein_(TAIR:AT5G45020.1)_-_CONTAINS_InterPro_DOMAIN/s:_Glutathione_S-transferase,_predicted_(InterPro:IPR016639),_Glutathione_S-transferase,_C-terminal-like_(InterPro:IPR010987),_Glutathione_S-transferase/chloride_channel,_C-terminal_(InterPro:IPR017933),_Thioredoxin-like_fold_(InterPro:IPR012336)_-_EXPRESSED_DURING:_13_growth…	N	0.782	0	10.25	Y	Y
713	Arginine	LT(1)PPGS(1)PPILS(0.055)AS(0.657)GT(0.288)PK	AT4G15545	35.2	35.2	not_assigned.unknown	unknown_protein_|_chr4:8875918-8877799_FORWARD	N	0.7777	0	10.25	Y	Y
714	Tryptophan	SEWSVPEHS(1)GS(1)IEETGER	AT3G16857	27.3.5	27.3	RNA.regulation_of_transcription.ARR	transcription_factor/_two-component_response_regulator_|_chr3:5755821-5759443_FORWARD_-_Symbols:_ARR1_|_ARR1_(ARABIDOPSIS_RESPONSE_REGULATOR_1)	N	0.7775	0	10.25	Y	Y
715	Tryptophan	ALGSFGS(1)FGS(1)FRS(1)FA	AT5G60660	34.19.1	34.19	transport.Major_Intrinsic_Proteins.PIP	water_channel_|_chr5:24375457-24376989_REVERSE_-_Symbols:_PIP2F,_PIP2_-_4_(PLASMA_MEMBRANE_INTRINSIC_PROTEIN_2_-_4_|_PIP2_-_4)	Y	0.7764	0	10.25	Y	Y
716	Leucine	ISAEDEMAGMDMT(1)R	AT1G64780	34.5	34.5	transport.ammonium	ammonium_transmembrane_transporter_|_chr1:24060770-24062630_REVERSE_-_Symbols:_ATAMT1_-_2_(AMMONIUM_TRANSPORTER_1_-_2_|_ATAMT1_-_2)_-_2,_AMT1	Y	0.7753	0	10.25	Y	Y
717	Tryptophan	STTTT(0.008)VS(0.992)S(0.995)VHS(0.002)PT(0.001)T(0.001)DQDFSK	AT2G17290	30.3	30.3	signalling.calcium.calcium_dependent_protein_kinases	ATP_binding_/_calcium_ion_binding_/_calmodulin-dependent_protein_kinase/_kinase/_protein_kinase/_protein_serine/threonine_kinase_|_chr2:7516415-7519633_FORWARD_-_Symbols:_CPK6,_ATCDPK3_|_CPK6_(CALCIUM-DEPENDENT_PROTEIN_KINASE_6)	Y	0.7748	0	10.25	Y	Y
718	Tryptophan	SDKPLNYS(1)PDPENESGINER	AT5G14880	34.15	34.15	transport.potassium	potassium_transporter,_putative_|_chr5:4814244-4817667_FORWARD	Y	0.7675	0	10.25	Y	Y
719	Phenylalanine	SEWSVPEHS(1)GS(1)IEETGER	AT3G16857	27.3.5	27.3	RNA.regulation_of_transcription.ARR	transcription_factor/_two-component_response_regulator_|_chr3:5755821-5759443_FORWARD_-_Symbols:_ARR1_|_ARR1_(ARABIDOPSIS_RESPONSE_REGULATOR_1)	N	0.7674	0	10.25	Y	Y
720	Leucine	MEEERDHNAS(1)ESSLPSLSK	AT5G63600	16.8.4.1	16.8	secondary_metabolism.flavonoids.flavonols.flavonol_synthase_(FLS)	flavonol_synthase_|_chr5:25460684-25462458_REVERSE_-_Symbols:_FLS5_|_FLS5_(FLAVONOL_SYNTHASE_5)	N	0.7628	0	10.25	Y	Y
721	Phenylalanine	S(0.982)AS(0.017)TVSITANTAAATR	AT5G04990	35.1	35.1	not_assigned.no_ontology	sad1/unc-84_protein-related_|_chr5:1471481-1473964_REVERSE	N	0.7584	0.0001	10.25	Y	Y
722	Tryptophan	SLEELS(1)GEAEVS(1)HDEK	AT5G43370	34.7	34.7	transport.phosphate	carbohydrate_transmembrane_transporter/_inorganic_phosphate_transmembrane_transporter/_phosphate_transmembrane_transporter/_sugar:hydrogen_symporter_|_chr5:17416074-17417798_FORWARD_-_Symbols:_APT1,_PHT2,_PHT1_-_2_|_APT1_(ARABIDOPSIS_PHOSPHATE_TRANSPORTER_1)	Y	0.7574	0	10.25	Y	Y
723	Tryptophan	ALGSFGS(1)FGS(0.999)FRS(0.001)FA	AT5G60660	34.19.1	34.19	transport.Major_Intrinsic_Proteins.PIP	water_channel_|_chr5:24375457-24376989_REVERSE_-_Symbols:_PIP2F,_PIP2_-_4_(PLASMA_MEMBRANE_INTRINSIC_PROTEIN_2_-_4_|_PIP2_-_4)	Y	0.7569	0	10.25	Y	Y
724	Fumaric_acid	AELVELLGSDS(0.998)S(0.002)	AT1G06190	35.2	35.2	not_assigned.unknown	ATP_binding_/_ATPase,_coupled_to_transmembrane_movement_of_ions,_phosphorylative_mechanism_|_chr1:1892273-1894148_REVERSE	N	0.7545	0.0001	10.25	Y	Y
725	Ornithine	AFS(0.987)PS(0.013)IVSGS(0.001)QWRPGS(0.999)PFQSQNETVR	AT5G18230	27.3.67	27.3	RNA.regulation_of_transcription.putative_transcription_regulator	transcription_regulator_NOT2/NOT3/NOT5_family_protein_|_chr5:6021444-6027249_REVERSE	N	0.753	0	10.25	Y	Y
726	Tryptophan	S(1)VDDLFENQSK	AT1G19530	35.2	35.2	not_assigned.unknown	unknown_protein_|_chr1:6763915-6764971_FORWARD	N	0.7455	0.0001	10.25	Y	Y
727	Glycerol	S(0.009)IHPPPAFGS(0.996)S(0.995)PNLEALALAASLSQDEDADNS(0.996)VHNNS(0.004)LYSR	AT4G38470	29.4	29.4	signalling.MAP???kinases.putative_MAP3K,_Raf-like	protein_kinase_family_protein_|_chr4:17999432-18003681_FORWARD	N	0.7455	0.0001	10.25	Y	Y
728	Isoleucine	IEMTS(1)PVVTK	AT2G37970	35.1	35.1	not_assigned.no_ontology	binding_|_chr2:15890972-15891843_FORWARD_-_Symbols:_SOUL-1_|_SOUL-1	N	0.7414	0.0002	10.25	Y	Y
729	Putrescine	VAGAS(1)ADILDAAEK	AT1G13930	20.2.3	20.2	stress.abiotic.drought/salt	Involved_in_response_to_salt_stress.__Knockout_mutants_are_hypersensitive_to_salt_stress._|_chr1:4761042-4761725_FORWARD	N	0.7379	0.0005	10.25	Y	Y
730	Glutamic_acid	MDREETSDNMDNIANT(0.011)NS(0.937)GS(0.052)EGK	AT4G12050	27.3.67	27.3	RNA.regulation_of_transcription.putative_transcription_regulator	DNA-binding_protein-related_|_chr4:7219824-7221328_REVERSE	N	0.7372	0.0001	10.25	Y	Y
731	Malic_acid	EEDDDDEVS(1)PEPVSTEPK	AT3G12950	35.2	35.2	not_assigned.unknown	catalytic_|_chr3:4132528-4135134_REVERSE	N	0.7365	0	10.25	Y	Y
732	Malic_acid	DYEDPPPT(1)PFFDADELTK	AT2G37170	34.19.1	34.19	transport.Major_Intrinsic_Proteins.PIP	water_channel_|_chr2:15613402-15614857_REVERSE_-_Symbols:_PIP2B,_PIP2_-_2_|_PIP2B_(PLASMA_MEMBRANE_INTRINSIC_PROTEIN_2)	Y	0.7339	0	10.25	Y	Y
733	Arginine	LT(1)PPGS(1)PPILS(0.002)AS(0.09)GT(0.908)PK	AT4G15545	35.2	35.2	not_assigned.unknown	unknown_protein_|_chr4:8875918-8877799_FORWARD	N	0.7338	0.0002	10.25	Y	Y
734	Valine	IEMTS(1)PVVTK	AT2G37970	35.1	35.1	not_assigned.no_ontology	binding_|_chr2:15890972-15891843_FORWARD_-_Symbols:_SOUL-1_|_SOUL-1	N	0.7308	0.0003	10.25	Y	Y
735	Phenylalanine	ITPHSVPS(0.999)PRPS(0.5)S(0.5)PR	AT2G43680	30.3	30.3	signalling.calcium	calmodulin_binding_|_chr2:18108349-18111831_FORWARD_-_Symbols:_IQD14_|_IQD14	Y	0.7301	0.0001	10.25	Y	Y
736	Tryptophan	S(0.982)AS(0.017)TVSITANTAAATR	AT5G04990	35.1	35.1	not_assigned.no_ontology	sad1/unc-84_protein-related_|_chr5:1471481-1473964_REVERSE	N	0.7286	0.0002	10.25	Y	Y
737	Putrescine	S(0.995)VT(0.005)FVTK	AT3G44310	16.5.1.3.3	16.5	misc.nitrilases,_*nitrile_lyases,_berberine_bridge_enzymes,_reticuline_oxidases,_troponine_reductases	indole-3-acetonitrile_nitrilase/_indole-3-acetonitrile_nitrile_hydratase/_nitrilase_|_chr3:15986864-15989103_FORWARD_-_Symbols:_NIT1,_ATNIT1,_NITI_|_NIT1	N	0.7273	0.0002	10.25	Y	Y
738	Malic_acid	SLS(1)EIS(1)EVDAVR	AT1G56230	35.2	35.2	not_assigned.unknown	unknown_protein_|_chr1:21046009-21049045_REVERSE	N	0.7233	0.0001	10.25	Y	Y
739	myo-Inositol	ITPHS(0.201)VPS(0.683)PRPS(0.558)S(0.558)PR	AT2G43680	30.3	30.3	signalling.calcium	calmodulin_binding_|_chr2:18108349-18111831_FORWARD_-_Symbols:_IQD14_|_IQD14	Y	0.7222	0.0001	10.25	Y	Y
740	Tryptophan	SSYTS(1)PPS(1)PKEVQEALPPR	AT2G46630	10.5.3	10.5	cell_wall.cell_wall_proteins.LRR	unknown_protein_|_chr2:19145529-19146713_FORWARD	Y	0.7194	0.0001	10.25	Y	Y
741	Arginine	TAS(1)ANS(1)LVDAEEK	AT1G07650	30.2.8.2	30.2	signalling.receptor_kinases.DUF_26	leucine-rich_repeat_transmembrane_protein_kinase,_putative_|_chr1:2359549-2366561_REVERSE	Y	0.7188	0.0004	10.25	Y	Y
742	Leucine	TGQGYS(1)GPSL	AT3G24550	30.2.22	30.2	signalling.receptor_kinases.proline_extensin_like	ATP_binding_/_protein_kinase_|_chr3:8960258-8963568_FORWARD_-_Symbols:_ATPERK1_|_ATPERK1_(PROLINE_EXTENSIN-LIKE_RECEPTOR_KINASE_1)	Y	0.7154	0.0001	10.25	Y	Y
743	Leucine	IEMTS(1)PVVTK	AT2G37970	35.1	35.1	not_assigned.no_ontology	binding_|_chr2:15890972-15891843_FORWARD_-_Symbols:_SOUL-1_|_SOUL-1	N	0.7123	0.0006	10.25	Y	Y
744	Ornithine	RLS(1)LS(1)PWR	AT1G42550	31.1	31.1	cell.organisation	Symbols:_PMI1_|_PMI1_(PLASTID_MOVEMENT_IMPAIRED1)_|_chr1:15977014-15979952_FORWARD	Y	0.7036	0.0002	10.25	Y	Y
745	Ornithine	TVDGETENLPNGDS(0.066)S(0.934)PK	AT4G28080	35.2	35.2	not_assigned.unknown	binding_|_chr4:13948603-13957840_REVERSE	N	0.7035	0.0001	10.25	Y	Y
746	Malic_acid	YVS(1)PEGS(1)PFKIENPK	AT5G62820	35.1	35.1	not_assigned.no_ontology	integral_membrane_protein,_putative_|_chr5:25223727-25225021_REVERSE	N	0.7009	0.0001	10.25	Y	Y
747	Glucose	HT(0.001)S(0.999)PSHIKQDGS(1)MS(1)PVR	AT2G29210	27.1.1	27.1	RNA.processing.splicing	splicing_factor_PWI_domain-containing_protein_|_chr2:12558051-12562348_FORWARD	N	0.7007	0.0003	10.25	Y	Y
748	Glycerol-3-phosphate	ADKTDIIS(0.607)S(0.117)S(0.12)S(0.156)DKAS(1)PPPPSAFR	AT3G47200	35.2	35.2	not_assigned.unknown	unknown_protein_|_chr3:17377587-17379235_REVERSE	N	0.6991	0.0001	10.25	Y	Y
749	Putrescine	ISGPHDSNDLVS(1)DGDDA	AT3G55890	35.1	35.1	not_assigned.no_ontology	yippee_family_protein_|_chr3:20740817-20742002_FORWARD	N	0.6965	0.0009	10.25	Y	Y
750	Glucose	ISEQHEMQGMDMT(1)R	AT3G24300	34.5	34.5	transport.ammonium	ammonium_transmembrane_transporter_|_chr3:8805631-8807388_REVERSE_-_Symbols:_AMT1_-_3_(AMMONIUM_TRANSPORTER_1_-_3_|_AMT1_-_3)_-_3,_ATAMT1	Y	0.6878	0.0002	10.25	Y	Y
751	Nicotinic_acid	ASPSFNPLAS(1)PDS(1)DAGIEK	AT5G19520	27.3.67	27.3	RNA.regulation_of_transcription.putative_transcription_regulator	mechanically-gated_ion_channel_|_chr5:6585421-6588936_FORWARD_-_Symbols:_MSL9_|_MSL9_(MECHANOSENSITIVE_CHANNEL_OF_SMALL_CONDUCTANCE-LIKE_9)	N	0.6877	0.0003	10.25	Y	Y
752	Fumaric_acid	TVDGETENLPNGDS(0.066)S(0.934)PK	AT4G28080	35.2	35.2	not_assigned.unknown	binding_|_chr4:13948603-13957840_REVERSE	N	0.6861	0.0002	10.25	Y	Y
753	Nicotinic_acid	S(0.94)S(0.06)IDLISLPR	AT5G10625	35.2	35.2	not_assigned.unknown	Bacteria_-_0_-_BEST_Arabidopsis_thaliana_protein_match_is:_FPF1_(FLOWERING_PROMOTING_FACTOR_1)_(TAIR:AT5G24860.1)_-_Fungi_-_0_-_Has_61_Blast_hits_to_61_proteins_in_8_species:_Archae_-_0_-_INVOLVED_IN:_biological_process_unknown_-_LOCATED_IN:_cellular_component_unknown_-_Metazoa_-_0_-_Other_Eukaryotes_-_0_(source:_NCBI_BLink)._|_chr5:3358787-3359781_FORWARD_-_Plants_-_61_-_Viruses_-_0_-_FUNCTIONS_…	N	0.6858	0.0003	10.25	Y	Y
754	Tyrosine	MEEERDHNAS(1)ESSLPSLSK	AT5G63600	16.8.4.1	16.8	secondary_metabolism.flavonoids.flavonols.flavonol_synthase_(FLS)	flavonol_synthase_|_chr5:25460684-25462458_REVERSE_-_Symbols:_FLS5_|_FLS5_(FLAVONOL_SYNTHASE_5)	N	0.6783	0.0003	10.25	Y	Y
755	Tyrosine	LKQMGAT(1)VR	AT1G15040	35.1	35.1	not_assigned.no_ontology	glutamine_amidotransferase-related_|_chr1:5179887-5181389_REVERSE	N	0.6702	0.0006	10.25	Y	Y
756	Beta-alanine	SSFQEDHS(1)NIGGPGFSR	AT3G25610	34.1	34.1	transport.p-_and_v-ATPases	haloacid_dehalogenase-like_hydrolase_family_protein_|_chr3:9308942-9313353_REVERSE	Y	0.6677	0.0013	10.25	Y	Y
757	myo-Inositol	DYEDPPPT(1)PFFDADELTK	AT2G37170	34.19.1	34.19	transport.Major_Intrinsic_Proteins.PIP	water_channel_|_chr2:15613402-15614857_REVERSE_-_Symbols:_PIP2B,_PIP2_-_2_|_PIP2B_(PLASMA_MEMBRANE_INTRINSIC_PROTEIN_2)	Y	0.666	0.0005	10.25	Y	Y
758	Malic_acid	QGS(1)LTLPR	AT3G19290	17.1.2	17.1	hormone_metabolism.abscisic_acid.signal_transduction	DNA_binding_/_protein_binding_/_transcription_activator/_transcription_factor_|_chr3:6687140-6690123_FORWARD_-_Symbols:_ABF4,_AREB2_|_ABF4_(ABRE_BINDING_FACTOR_4)	N	0.6643	0.0004	10.25	Y	Y
759	Beta-alanine	WVSSITEQQS(1)PSDVFDPELTR	AT5G16590	30.2.3	30.2	signalling.receptor_kinases.leucine_rich_repeat_III	ATP_binding_/_kinase/_protein_serine/threonine_kinase_|_chr5:5431681-5434134_FORWARD_-_Symbols:_LRR1_|_LRR1	Y	0.6617	0.0015	10.25	Y	Y
760	Arginine	MGLVNES(1)DSEDSSEHDKDVDDEK	AT4G10750	35.1	35.1	not_assigned.no_ontology	HpcH/HpaI_aldolase_family_protein_|_chr4:6618676-6619939_FORWARD	N	0.6602	0.0015	10.25	Y	Y
761	Tyrosine	ESFPT(0.003)S(0.198)S(0.799)NPDS(0.962)T(0.037)DNIPHQR	AT3G58630	27.3.30	27.3	RNA.regulation_of_transcription.Trihelix,_Triple-Helix_transcription_factor_family	transcription_factor_|_chr3:21683568-21685941_REVERSE	N	0.6574	0.0005	10.25	Y	Y
762	Aspartic_acid	LNIDTDSSS(1)PQNIIS(1)PK	AT3G53180	12.2.2	12.2	N-metabolism.ammonia_metabolism.glutamine_synthetase	catalytic/_glutamate-ammonia_ligase_|_chr3:19706894-19711439_FORWARD	Y	0.6519	0.0014	10.25	Y	Y
763	Glycerol-3-phosphate	YLQS(1)GS(1)EDDDDTDTKR	AT3G56150	29.2.3	29.2	protein.synthesis.initiation	translation_initiation_factor_|_chr3:20833584-20837157_REVERSE_-_Symbols:_EIF3C,_ATEIF3C-1,_EIF3C-1,_ATTIF3C1,_TIF3C1_|_EIF3C_(EUKARYOTIC_TRANSLATION_INITIATION_FACTOR_3C)	N	0.6454	0.0012	10.25	Y	Y
764	Glutamic_acid	ASDKEIALDSAS(1)MS(0.043)S(0.957)AQEDHQEEILK	AT5G24880	35.2	35.2	not_assigned.unknown	Bacteria_-_19200_-_BEST_Arabidopsis_thaliana_protein_match_is:_calmodulin-binding_protein-related_(TAIR:AT5G10660.1)_-_EXPRESSED_DURING:_L_mature_pollen_stage,_M_germinated_pollen_stage,_4_anthesis,_petal_differentiation_and_expansion_stage_-_EXPRESSED_IN:_8_plant_structures_-_Fungi_-_18359_-_Has_195834_Blast_hits_to_92446_proteins_in_2480_species:_Archae_-_1007_-_LOCATED_IN:_cellular_component_u…	N	0.6452	0.0007	10.25	Y	Y
765	Isoleucine	KTGS(1)FVRPIS(1)PK	AT2G38280	23.2	23.2	nucleotide_metabolism.degradation	AMP_deaminase_|_chr2:16033448-16038876_REVERSE_-_Symbols:_FAC1,_ATAMPD_|_FAC1_(EMBRYONIC_FACTOR1)	N	0.6421	0.0023	10.25	Y	Y
766	Leucine	SSS(0.001)S(0.999)PSGSGSDLTERR	AT5G49510	29.6	29.6	protein.folding	unfolded_protein_binding_|_chr5:20080614-20082762_FORWARD_-_Symbols:_PDF3_|_PDF3_(PREFOLDIN_3)	N	0.6393	0.001	10.25	Y	Y
767	Tryptophan	IIGVDFNS(1)KRFDQAK	AT1G77120	5.3	5.3	fermentation.ADH	alcohol_dehydrogenase_|_chr1:28975394-28977417_FORWARD_-_Symbols:_ADH1,_ADH,_ATADH,_ATADH1_|_ADH1_(ALCOHOL_DEHYDROGENASE_1)	N	0.6357	0.0008	10.25	Y	Y
768	Beta-alanine	S(0.99)AS(0.01)TVS(0.004)IT(0.594)AS(0.402)PR	AT3G10730	35.1	35.1	not_assigned.no_ontology	sad1/unc-84-like_2_family_protein_|_chr3:3358328-3360682_REVERSE	N	0.6338	0.002	10.25	Y	Y
769	Aspartic_acid	S(0.001)LS(0.999)EIS(1)EVDAVR	AT1G56230	35.2	35.2	not_assigned.unknown	unknown_protein_|_chr1:21046009-21049045_REVERSE	N	0.6334	0.0012	10.25	Y	Y
770	Glucose	ITPHS(0.006)VPS(0.979)PRPS(0.704)S(0.311)PR	AT2G43680	30.3	30.3	signalling.calcium	calmodulin_binding_|_chr2:18108349-18111831_FORWARD_-_Symbols:_IQD14_|_IQD14	Y	0.6334	0.0012	10.25	Y	Y
771	Tyrosine	DQST(0.002)PGS(0.998)GGES(0.999)GGGGGGDNHIT(0.001)R	AT2G45430	28.99	28.99	DNA.unspecified	DNA-binding_protein-related_|_chr2:18727561-18728935_FORWARD	N	0.6285	0.0013	10.25	Y	Y
772	Aspartic_acid	YLQS(1)GS(1)EDDDDTDTKR	AT3G56150	29.2.3	29.2	protein.synthesis.initiation	translation_initiation_factor_|_chr3:20833584-20837157_REVERSE_-_Symbols:_EIF3C,_ATEIF3C-1,_EIF3C-1,_ATTIF3C1,_TIF3C1_|_EIF3C_(EUKARYOTIC_TRANSLATION_INITIATION_FACTOR_3C)	N	0.6206	0.0021	10.25	Y	Y
773	Docosanoic_acid	S(0.94)S(0.06)IDLISLPR	AT5G10625	35.2	35.2	not_assigned.unknown	Bacteria_-_0_-_BEST_Arabidopsis_thaliana_protein_match_is:_FPF1_(FLOWERING_PROMOTING_FACTOR_1)_(TAIR:AT5G24860.1)_-_Fungi_-_0_-_Has_61_Blast_hits_to_61_proteins_in_8_species:_Archae_-_0_-_INVOLVED_IN:_biological_process_unknown_-_LOCATED_IN:_cellular_component_unknown_-_Metazoa_-_0_-_Other_Eukaryotes_-_0_(source:_NCBI_BLink)._|_chr5:3358787-3359781_FORWARD_-_Plants_-_61_-_Viruses_-_0_-_FUNCTIONS_…	N	0.6077	0.0021	10.25	Y	Y
774	Arginine	RLS(1)LS(1)PWR	AT1G42550	31.1	31.1	cell.organisation	Symbols:_PMI1_|_PMI1_(PLASTID_MOVEMENT_IMPAIRED1)_|_chr1:15977014-15979952_FORWARD	Y	0.6036	0.0029	10.25	Y	Y
775	Tyrosine	S(0.94)S(0.06)IDLISLPR	AT5G10625	35.2	35.2	not_assigned.unknown	Bacteria_-_0_-_BEST_Arabidopsis_thaliana_protein_match_is:_FPF1_(FLOWERING_PROMOTING_FACTOR_1)_(TAIR:AT5G24860.1)_-_Fungi_-_0_-_Has_61_Blast_hits_to_61_proteins_in_8_species:_Archae_-_0_-_INVOLVED_IN:_biological_process_unknown_-_LOCATED_IN:_cellular_component_unknown_-_Metazoa_-_0_-_Other_Eukaryotes_-_0_(source:_NCBI_BLink)._|_chr5:3358787-3359781_FORWARD_-_Plants_-_61_-_Viruses_-_0_-_FUNCTIONS_…	N	0.6028	0.0023	10.25	Y	Y
776	Alanine	IDYQQYEFS(1)DS(1)DKEATGLAK	AT1G18950	29.1	29.1	protein.aa_activation	aminoacyl-tRNA_synthetase_family_|_chr1:6546399-6551887_FORWARD	N	0.6	0.004	10.25	Y	Y
777	Valine	VLSHAVS(1)ESDVS(1)VHSTFASR	AT5G17330	13.1.1.1.1	13.1	amino_acid_metabolism.synthesis.central_amino_acid_metabolism.GABA.Glutamate_decarboxylase	calmodulin_binding_/_glutamate_decarboxylase_|_chr5:5711012-5715075_FORWARD_-_Symbols:_GAD,_GAD1_|_GAD	N	0.5946	0.0035	10.25	Y	Y
778	Tyrosine	LDGLLS(0.146)S(0.84)PS(0.014)K	AT3G27190	23.3.1.3	23.3	nucleotide_metabolism.salvage.phosphoribosyltransferases.upp	uracil_phosphoribosyltransferase,_putative_/_UMP_pyrophosphorylase,_putative_/_UPRTase,_putative_|_chr3:10039234-10043066_REVERSE	N	0.5935	0.0036	10.25	Y	Y
779	Docosanoic_acid	IDYQQYEFS(1)DS(1)DKEATGLAK	AT1G18950	29.1	29.1	protein.aa_activation	aminoacyl-tRNA_synthetase_family_|_chr1:6546399-6551887_FORWARD	N	0.5855	0.0042	10.25	Y	Y
780	Leucine	QGS(1)LTLPR	AT3G19290	17.1.2	17.1	hormone_metabolism.abscisic_acid.signal_transduction	DNA_binding_/_protein_binding_/_transcription_activator/_transcription_factor_|_chr3:6687140-6690123_FORWARD_-_Symbols:_ABF4,_AREB2_|_ABF4_(ABRE_BINDING_FACTOR_4)	N	0.5741	0.0042	10.25	Y	Y
781	Leucine	S(1)LIQQVNDNHQSR	AT2G40080	30.11	30.11	signalling.light	Symbols:_ELF4_|_ELF4_(EARLY_FLOWERING_4)_|_chr2:16734294-16734912_REVERSE	Y	0.5709	0.0055	10.25	Y	Y
782	Tyrosine	ANSSSTSVAS(0.085)PLVRPAS(0.915)PKVPS(1)QR	AT3G59690	30.3	30.3	signalling.calcium	calmodulin_binding_|_chr3:22048754-22051673_FORWARD_-_Symbols:_IQD13_|_IQD13_(IQ-domain_13)	Y	0.5584	0.0069	10.25	Y	Y
783	Malic_acid	LDGLLS(0.146)S(0.84)PS(0.014)K	AT3G27190	23.3.1.3	23.3	nucleotide_metabolism.salvage.phosphoribosyltransferases.upp	uracil_phosphoribosyltransferase,_putative_/_UMP_pyrophosphorylase,_putative_/_UPRTase,_putative_|_chr3:10039234-10043066_REVERSE	N	0.5471	0.0084	10.25	Y	Y
784	Tyrosine	S(1)LIQQVNDNHQSR	AT2G40080	30.11	30.11	signalling.light	Symbols:_ELF4_|_ELF4_(EARLY_FLOWERING_4)_|_chr2:16734294-16734912_REVERSE	Y	0.5445	0.0072	10.25	Y	Y
785	Putrescine	APSPSTTNFAGS(0.813)S(0.187)PR	AT5G64330	30.11	30.11	signalling.light	protein_binding_/_signal_transducer_|_chr5:25727337-25730358_FORWARD_-_Symbols:_NPH3,_RPT3,_JK218_|_NPH3_(NON-PHOTOTROPIC_HYPOCOTYL_3)	Y	0.5377	0.0119	10.25	Y	Y
786	Nicotinic_acid	VAT(1)PVPEPK	AT4G28300	10.5.4	10.5	cell_wall.cell_wall_proteins.HRGP	hydroxyproline-rich_glycoprotein_family_protein_|_chr4:14014653-14017068_FORWARD	Y	0.4986	0.0182	10.25	Y	Y
787	Nicotinic_acid	ANSSSTSVAS(0.085)PLVRPAS(0.915)PKVPS(1)QR	AT3G59690	30.3	30.3	signalling.calcium	calmodulin_binding_|_chr3:22048754-22051673_FORWARD_-_Symbols:_IQD13_|_IQD13_(IQ-domain_13)	Y	0.4839	0.0225	10.25	Y	Y
788	Docosanoic_acid	LDGLLS(0.146)S(0.84)PS(0.014)K	AT3G27190	23.3.1.3	23.3	nucleotide_metabolism.salvage.phosphoribosyltransferases.upp	uracil_phosphoribosyltransferase,_putative_/_UMP_pyrophosphorylase,_putative_/_UPRTase,_putative_|_chr3:10039234-10043066_REVERSE	N	0.4783	0.0244	10.25	Y	Y
789	Nicotinic_acid	LDGLLS(0.146)S(0.84)PS(0.014)K	AT3G27190	23.3.1.3	23.3	nucleotide_metabolism.salvage.phosphoribosyltransferases.upp	uracil_phosphoribosyltransferase,_putative_/_UMP_pyrophosphorylase,_putative_/_UPRTase,_putative_|_chr3:10039234-10043066_REVERSE	N	0.4353	0.0429	10.25	Y	Y
790	Docosanoic_acid	VAT(1)PVPEPK	AT4G28300	10.5.4	10.5	cell_wall.cell_wall_proteins.HRGP	hydroxyproline-rich_glycoprotein_family_protein_|_chr4:14014653-14017068_FORWARD	Y	0.4331	0.0441	10.25	Y	Y
791	Putrescine	KKS(1)PPGS(1)PVQTDLVLGR	AT5G57710	20.2.1	20.2	stress.abiotic.heat	heat_shock_protein-related_|_chr5:23384794-23388353_FORWARD	N	0.4324	0.0731	10.25	Y	Y
792	Alanine	IIGVDFNS(1)KRFDQAK	AT1G77120	5.3	5.3	fermentation.ADH	alcohol_dehydrogenase_|_chr1:28975394-28977417_FORWARD_-_Symbols:_ADH1,_ADH,_ATADH,_ATADH1_|_ADH1_(ALCOHOL_DEHYDROGENASE_1)	N	0.7125	0.0001	10	Y	Y
793	Proline	IIGVDFNS(1)KRFDQAK	AT1G77120	5.3	5.3	fermentation.ADH	alcohol_dehydrogenase_|_chr1:28975394-28977417_FORWARD_-_Symbols:_ADH1,_ADH,_ATADH,_ATADH1_|_ADH1_(ALCOHOL_DEHYDROGENASE_1)	N	0.764	0	10	Y	Y
794	Malic_acid	ISGDETEES(1)DAS(1)EEKVSTR	AT5G57160	28.1	28.1	DNA.synthesis/chromatin_structure	DNA_ligase_(ATP)/_protein_binding_|_chr5:23154965-23161746_REVERSE_-_Symbols:_ATLIG4,_LIG4_|_ATLIG4	N	0.7451	0	10	Y	Y
795	Docosanoic_acid	LAPVPDMEGIS(1)PQHVS(0.793)T(0.207)VVK	AT1G06840	30.2.8.1	30.2	signalling.receptor_kinases.leucine_rich_repeat_VIII.VIII-1	leucine-rich_repeat_transmembrane_protein_kinase,_putative_|_chr1:2097747-2103479_REVERSE	Y	0.6961	0.0005	10	Y	Y
796	Nicotinic_acid	LAPVPDMEGIS(1)PQHVS(0.793)T(0.207)VVK	AT1G06840	30.2.8.1	30.2	signalling.receptor_kinases.leucine_rich_repeat_VIII.VIII-1	leucine-rich_repeat_transmembrane_protein_kinase,_putative_|_chr1:2097747-2103479_REVERSE	Y	0.6273	0.0023	10	Y	Y
797	Beta-alanine	ITPHS(0.201)VPS(0.683)PRPS(0.558)S(0.558)PR	AT2G43680	30.3	30.3	signalling.calcium	calmodulin_binding_|_chr2:18108349-18111831_FORWARD_-_Symbols:_IQD14_|_IQD14	Y	0.7719	0	10	Y	Y
798	Nicotinic_acid	VLSHAVS(1)ESDVS(1)VHSTFASR	AT5G17330	13.1.1.1.1	13.1	amino_acid_metabolism.synthesis.central_amino_acid_metabolism.GABA.Glutamate_decarboxylase	calmodulin_binding_/_glutamate_decarboxylase_|_chr5:5711012-5715075_FORWARD_-_Symbols:_GAD,_GAD1_|_GAD	N	0.7538	0.0001	10	Y	Y
799	Leucine	GASPQAIS(0.019)S(0.981)KPPS(1)PR	AT2G43680	30.3	30.3	signalling.calcium	calmodulin_binding_|_chr2:18108349-18111831_FORWARD_-_Symbols:_IQD14_|_IQD14	Y	0.6409	0.0013	10	Y	Y
800	Docosanoic_acid	VLSHAVS(1)ESDVS(1)VHSTFASR	AT5G17330	13.1.1.1.1	13.1	amino_acid_metabolism.synthesis.central_amino_acid_metabolism.GABA.Glutamate_decarboxylase	calmodulin_binding_/_glutamate_decarboxylase_|_chr5:5711012-5715075_FORWARD_-_Symbols:_GAD,_GAD1_|_GAD	N	0.5991	0.0032	10	Y	Y
801	Leucine	NVFGS(1)S(1)DDEDAEEYVR	AT5G61150	27.3.67	27.3	RNA.regulation_of_transcription.putative_transcription_regulator	protein_binding_|_chr5:24603656-24607725_REVERSE_-_Symbols:_VIP4_|_VIP4_(VERNALIZATION_INDEPENDENCE_4)	N	0.5336	0.0087	10	Y	Y
802	Nicotinic_acid	KTGS(1)FVRPIS(1)PK	AT2G38280	23.2	23.2	nucleotide_metabolism.degradation	AMP_deaminase_|_chr2:16033448-16038876_REVERSE_-_Symbols:_FAC1,_ATAMPD_|_FAC1_(EMBRYONIC_FACTOR1)	N	0.5173	0.0195	10	Y	Y
803	Proline	LSS(1)PSLPS(0.008)S(0.992)PPPSYYMGEKTEK	AT3G47210	35.2	35.2	not_assigned.unknown	unknown_protein_|_chr3:17385313-17387244_FORWARD	N	0.8558	0	10	Y	Y
804	Ornithine	IGNS(1)DVEEEKESNAAK	AT1G69030	35.1.8	35.1	not_assigned.no_ontology.BSD_domain-containing_protein	Bacteria_-_4_-_BEST_Arabidopsis_thaliana_protein_match_is:_BSD_domain-containing_protein_(TAIR:AT1G26300.1)_-_CONTAINS_InterPro_DOMAIN/s:_BSD_(InterPro:IPR005607)_-_EXPRESSED_DURING:_15_growth_stages_-_EXPRESSED_IN:_24_plant_structures_-_Fungi_-_10_-_Has_173_Blast_hits_to_173_proteins_in_34_species:_Archae_-_4_-_Metazoa_-_52_-_Other_Eukaryotes_-_11_(source:_NCBI_BLink)._|_chr1:25947265-25949262_R…	N	0.8024	0	10	Y	Y
805	Docosanoic_acid	LIADEAADKETES(1)ES(1)EEEDSLR	AT2G19490	28.1	28.1	DNA.synthesis/chromatin_structure	recA_family_protein_|_chr2:8441527-8444170_FORWARD	N	0.7974	0	10	Y	Y
806	Ornithine	KFETLSYLPDLTDS(1)ELAK	AT1G67090	1.3.2	1.3	PS.calvin_cycle.rubisco_small_subunit	copper_ion_binding_/_ribulose-bisphosphate_carboxylase_|_chr1:25048158-25049424_REVERSE_-_Symbols:_RBCS1A_|_RBCS1A_(RIBULOSE_BISPHOSPHATE_CARBOXYLASE_SMALL_CHAIN_1A)	Y	0.7905	0	10	Y	Y
807	Glucose	MDREETSDNMDNIANT(0.011)NS(0.937)GS(0.052)EGK	AT4G12050	27.3.67	27.3	RNA.regulation_of_transcription.putative_transcription_regulator	DNA-binding_protein-related_|_chr4:7219824-7221328_REVERSE	N	0.7905	0	10	Y	Y
808	Proline	LNIDTDSSS(1)PQNIIS(1)PK	AT3G53180	12.2.2	12.2	N-metabolism.ammonia_metabolism.glutamine_synthetase	catalytic/_glutamate-ammonia_ligase_|_chr3:19706894-19711439_FORWARD	Y	0.7877	0.0001	10	Y	Y
809	Valine	STTTTVS(0.003)S(0.996)VHS(0.001)PTTDQDFSK	AT2G17290	30.3	30.3	signalling.calcium.calcium_dependent_protein_kinases	ATP_binding_/_calcium_ion_binding_/_calmodulin-dependent_protein_kinase/_kinase/_protein_kinase/_protein_serine/threonine_kinase_|_chr2:7516415-7519633_FORWARD_-_Symbols:_CPK6,_ATCDPK3_|_CPK6_(CALCIUM-DEPENDENT_PROTEIN_KINASE_6)	Y	0.7753	0	10	Y	Y
810	Tyrosine	LTVDVQT(1)PPQS(1)PPVKPARFPVPLY	AT5G65660	35.1.41	35.1	not_assigned.no_ontology.hydroxyproline_rich_proteins	hydroxyproline-rich_glycoprotein_family_protein_|_chr5:26245249-26246379_REVERSE	N	0.7747	0	10	Y	Y
811	Nicotinic_acid	TGQGYS(1)GPSL	AT3G24550	30.2.22	30.2	signalling.receptor_kinases.proline_extensin_like	ATP_binding_/_protein_kinase_|_chr3:8960258-8963568_FORWARD_-_Symbols:_ATPERK1_|_ATPERK1_(PROLINE_EXTENSIN-LIKE_RECEPTOR_KINASE_1)	Y	0.7739	0	10	Y	Y
812	Arginine	IGNS(1)DVEEEKESNAAK	AT1G69030	35.1.8	35.1	not_assigned.no_ontology.BSD_domain-containing_protein	Bacteria_-_4_-_BEST_Arabidopsis_thaliana_protein_match_is:_BSD_domain-containing_protein_(TAIR:AT1G26300.1)_-_CONTAINS_InterPro_DOMAIN/s:_BSD_(InterPro:IPR005607)_-_EXPRESSED_DURING:_15_growth_stages_-_EXPRESSED_IN:_24_plant_structures_-_Fungi_-_10_-_Has_173_Blast_hits_to_173_proteins_in_34_species:_Archae_-_4_-_Metazoa_-_52_-_Other_Eukaryotes_-_11_(source:_NCBI_BLink)._|_chr1:25947265-25949262_R…	N	0.7727	0	10	Y	Y
813	Valine	ADANENS(1)EES(0.985)AHAT(0.015)PYSSDASGEIR	AT2G23140	29.5.11.4.2	29.5	protein.degradation.ubiquitin.E3.RING	binding_/_ubiquitin-protein_ligase_|_chr2:9845694-9849164_REVERSE	N	0.7654	0.0001	10	Y	Y
814	Docosanoic_acid	TVSKS(0.99)T(0.021)PGS(0.989)PAHPPGAR	AT4G38550	35.2	35.2	not_assigned.unknown	Bacteria_-_103_-_BEST_Arabidopsis_thaliana_protein_match_is:_unknown_protein_(TAIR:AT2G20950.1)_-_CONTAINS_InterPro_DOMAIN/s:_Phospholipase-like,_arabidopsis_(InterPro:IPR007942)_-_EXPRESSED_DURING:_13_growth_stages_-_EXPRESSED_IN:_21_plant_structures_-_Fungi_-_619_-_Has_2527_Blast_hits_to_1973_proteins_in_273_species:_Archae_-_3_-_Metazoa_-_1039_-_Other_Eukaryotes_-_216_(source:_NCBI_BLink)._|_c…	N	0.7572	0	10	Y	Y
815	Isoleucine	YSS(1)PS(0.008)S(0.992)PPPSFYRK	AT3G47210	35.2	35.2	not_assigned.unknown	unknown_protein_|_chr3:17385313-17387244_FORWARD	N	0.7504	0	10	Y	Y
816	Nicotinic_acid	ANLS(1)PAGDKANVEEPMVYATKQEAK	AT1G44910	35.1	35.1	not_assigned.no_ontology	protein_binding_|_chr1:16975604-16982965_FORWARD	N	0.7504	0.0001	10	Y	Y
817	myo-Inositol	VLIES(1)S(1)ES(1)EDEILIKNEPKPASSSSPQPTETK	AT4G30480	35.1.27	35.1	not_assigned.no_ontology.tetratricopeptide_repeat_(TPR)	tetratricopeptide_repeat_(TPR)-containing_protein_|_chr4:14897353-14899121_FORWARD	N	0.7493	0.0001	10	Y	Y
818	Isoleucine	SDS(1)NRETVVAAVHDLKK	AT3G07420	29.1.22	29.1	protein.aa_activation.asparagine-tRNA_ligase	asparagine-tRNA_ligase_|_chr3:2373977-2376744_REVERSE_-_Symbols:_NS2,_ATNS2,_SYNC2_ARATH,_SYNC2_|_NS2	N	0.7455	0.0001	10	Y	Y
819	Malic_acid	YSS(1)PS(0.008)S(0.992)PPPSFYRK	AT3G47210	35.2	35.2	not_assigned.unknown	unknown_protein_|_chr3:17385313-17387244_FORWARD	N	0.7452	0	10	Y	Y
820	Valine	YSS(1)PS(0.008)S(0.992)PPPSFYRK	AT3G47210	35.2	35.2	not_assigned.unknown	unknown_protein_|_chr3:17385313-17387244_FORWARD	N	0.7443	0	10	Y	Y
821	Docosanoic_acid	GVS(1)GSSTPVHYK	AT2G20950	35.2	35.2	not_assigned.unknown	Bacteria_-_10_-_BEST_Arabidopsis_thaliana_protein_match_is:_unknown_protein_(TAIR:AT4G38550.1)_-_CONTAINS_InterPro_DOMAIN/s:_Phospholipase-like,_arabidopsis_(InterPro:IPR007942)_-_EXPRESSED_DURING:_13_growth_stages_-_Fungi_-_53_-_Has_323_Blast_hits_to_303_proteins_in_73_species:_Archae_-_7_-_Metazoa_-_165_-_Other_Eukaryotes_-_15_(source:_NCBI_BLink)._|_chr2:9003139-9005938_FORWARD_-_Plants_-_73_-…	N	0.7399	0.0004	10	Y	Y
822	Malic_acid	MEEERDHNAS(1)ESSLPSLSK	AT5G63600	16.8.4.1	16.8	secondary_metabolism.flavonoids.flavonols.flavonol_synthase_(FLS)	flavonol_synthase_|_chr5:25460684-25462458_REVERSE_-_Symbols:_FLS5_|_FLS5_(FLAVONOL_SYNTHASE_5)	N	0.7357	0	10	Y	Y
823	Phenylalanine	SDT(1)MIKDSSNESQEIK	AT4G37070	33.1	33.1	development.storage_proteins	Symbols:_PLP1,_PLA_IVA_|_patatin,_putative_|_chr4:17464785-17467109_REVERSE	Y	0.7332	0.0001	10	Y	Y
824	Glycerol-3-phosphate	ISGDETEES(1)DAS(1)EEKVSTR	AT5G57160	28.1	28.1	DNA.synthesis/chromatin_structure	DNA_ligase_(ATP)/_protein_binding_|_chr5:23154965-23161746_REVERSE_-_Symbols:_ATLIG4,_LIG4_|_ATLIG4	N	0.7312	0.0001	10	Y	Y
825	Docosanoic_acid	ANLS(1)PAGDKANVEEPMVYATKQEAK	AT1G44910	35.1	35.1	not_assigned.no_ontology	protein_binding_|_chr1:16975604-16982965_FORWARD	N	0.7293	0.0003	10	Y	Y
826	Phenylalanine	SSYTS(1)PPS(1)PKEVQEALPPR	AT2G46630	10.5.3	10.5	cell_wall.cell_wall_proteins.LRR	unknown_protein_|_chr2:19145529-19146713_FORWARD	Y	0.7292	0.0001	10	Y	Y
827	myo-Inositol	ESFPT(0.003)S(0.198)S(0.799)NPDS(0.962)T(0.037)DNIPHQR	AT3G58630	27.3.30	27.3	RNA.regulation_of_transcription.Trihelix,_Triple-Helix_transcription_factor_family	transcription_factor_|_chr3:21683568-21685941_REVERSE	N	0.7283	0.0001	10	Y	Y
828	Arginine	AAAAS(0.001)S(0.999)DVEEVKTEK	AT1G69200	2.2.1.1	2.2	major_CHO_metabolism.degradation.sucrose.fructokinase	kinase_|_chr1:26015877-26018493_FORWARD	Y	0.7283	0.0001	10	Y	Y
829	Tyrosine	IEMTS(1)PVVTK	AT2G37970	35.1	35.1	not_assigned.no_ontology	binding_|_chr2:15890972-15891843_FORWARD_-_Symbols:_SOUL-1_|_SOUL-1	N	0.7278	0.0003	10	Y	Y
830	Arginine	GVEFDDDLET(1)EKS(1)DGT(1)IGER	AT1G42550	31.1	31.1	cell.organisation	Symbols:_PMI1_|_PMI1_(PLASTID_MOVEMENT_IMPAIRED1)_|_chr1:15977014-15979952_FORWARD	Y	0.7273	0.0001	10	Y	Y
831	Arginine	KFETLSYLPDLTDS(1)ELAK	AT1G67090	1.3.2	1.3	PS.calvin_cycle.rubisco_small_subunit	copper_ion_binding_/_ribulose-bisphosphate_carboxylase_|_chr1:25048158-25049424_REVERSE_-_Symbols:_RBCS1A_|_RBCS1A_(RIBULOSE_BISPHOSPHATE_CARBOXYLASE_SMALL_CHAIN_1A)	Y	0.7256	0.0001	10	Y	Y
832	Phenylalanine	S(1)VDDLFENQSK	AT1G19530	35.2	35.2	not_assigned.unknown	unknown_protein_|_chr1:6763915-6764971_FORWARD	N	0.7247	0.0002	10	Y	Y
833	Isoleucine	ADANENS(1)EES(0.985)AHAT(0.015)PYSSDASGEIR	AT2G23140	29.5.11.4.2	29.5	protein.degradation.ubiquitin.E3.RING	binding_/_ubiquitin-protein_ligase_|_chr2:9845694-9849164_REVERSE	N	0.7233	0.0003	10	Y	Y
834	Alanine	S(0.94)S(0.06)IDLISLPR	AT5G10625	35.2	35.2	not_assigned.unknown	Bacteria_-_0_-_BEST_Arabidopsis_thaliana_protein_match_is:_FPF1_(FLOWERING_PROMOTING_FACTOR_1)_(TAIR:AT5G24860.1)_-_Fungi_-_0_-_Has_61_Blast_hits_to_61_proteins_in_8_species:_Archae_-_0_-_INVOLVED_IN:_biological_process_unknown_-_LOCATED_IN:_cellular_component_unknown_-_Metazoa_-_0_-_Other_Eukaryotes_-_0_(source:_NCBI_BLink)._|_chr5:3358787-3359781_FORWARD_-_Plants_-_61_-_Viruses_-_0_-_FUNCTIONS_…	N	0.7222	0.0001	10	Y	Y
835	Docosanoic_acid	TADS(1)DGES(1)GEIKFEDNNLPPLGEK	AT3G25840	29.4	29.4	signalling.kinase.cytoplasmatic_kinase	protein_kinase_family_protein_|_chr3:9451861-9457554_REVERSE	N	0.7211	0.0002	10	Y	Y
836	Valine	SDS(1)NRETVVAAVHDLKK	AT3G07420	29.1.22	29.1	protein.aa_activation.asparagine-tRNA_ligase	asparagine-tRNA_ligase_|_chr3:2373977-2376744_REVERSE_-_Symbols:_NS2,_ATNS2,_SYNC2_ARATH,_SYNC2_|_NS2	N	0.7195	0.0002	10	Y	Y
837	myo-Inositol	LAPVPDMEGIS(0.999)PQHVS(0.832)T(0.168)VVK	AT1G06840	30.2.8.1	30.2	signalling.receptor_kinases.leucine_rich_repeat_VIII.VIII-1	leucine-rich_repeat_transmembrane_protein_kinase,_putative_|_chr1:2097747-2103479_REVERSE	Y	0.7156	0.0003	10	Y	Y
838	Tyrosine	TGQGYS(1)GPSL	AT3G24550	30.2.22	30.2	signalling.receptor_kinases.proline_extensin_like	ATP_binding_/_protein_kinase_|_chr3:8960258-8963568_FORWARD_-_Symbols:_ATPERK1_|_ATPERK1_(PROLINE_EXTENSIN-LIKE_RECEPTOR_KINASE_1)	Y	0.7113	0.0001	10	Y	Y
839	myo-Inositol	GASPQAIS(0.019)S(0.981)KPPS(1)PR	AT2G43680	30.3	30.3	signalling.calcium	calmodulin_binding_|_chr2:18108349-18111831_FORWARD_-_Symbols:_IQD14_|_IQD14	Y	0.7098	0.0002	10	Y	Y
840	Isoleucine	STTTTVS(0.003)S(0.996)VHS(0.001)PTTDQDFSK	AT2G17290	30.3	30.3	signalling.calcium.calcium_dependent_protein_kinases	ATP_binding_/_calcium_ion_binding_/_calmodulin-dependent_protein_kinase/_kinase/_protein_kinase/_protein_serine/threonine_kinase_|_chr2:7516415-7519633_FORWARD_-_Symbols:_CPK6,_ATCDPK3_|_CPK6_(CALCIUM-DEPENDENT_PROTEIN_KINASE_6)	Y	0.7078	0.0003	10	Y	Y
841	Phenylalanine	ALGSFGS(1)FGS(1)FRS(1)FA	AT5G60660	34.19.1	34.19	transport.Major_Intrinsic_Proteins.PIP	water_channel_|_chr5:24375457-24376989_REVERSE_-_Symbols:_PIP2F,_PIP2_-_4_(PLASMA_MEMBRANE_INTRINSIC_PROTEIN_2_-_4_|_PIP2_-_4)	Y	0.7064	0.0002	10	Y	Y
842	Glycerol-3-phosphate	ITPHSVPS(0.999)PRPS(0.5)S(0.5)PR	AT2G43680	30.3	30.3	signalling.calcium	calmodulin_binding_|_chr2:18108349-18111831_FORWARD_-_Symbols:_IQD14_|_IQD14	Y	0.703	0.0003	10	Y	Y
843	Tyrosine	GLS(1)GVAHSHGK	AT4G26455	35.1	35.1	not_assigned.no_ontology	protein_heterodimerization/_protein_homodimerization_|_chr4:13362564-13368686_FORWARD_-_protein_heterodimerization/_protein_homodimerization_|_chr4:13365368-13367497_FORWARDhighly_similar_to_(_590)AT4G26450|_Symbols:_WIP1_|_WIP1_(WPP-DOMAIN_INTERACTING_PROTEIN_1)_-_Symbols:_WIP1_|_WIP1_(WPP-DOMAIN_INTERACTING_PROTEIN_1)	N	0.7018	0.0008	10	Y	Y
844	Alanine	ANLS(1)PAGDKANVEEPMVYATKQEAK	AT1G44910	35.1	35.1	not_assigned.no_ontology	protein_binding_|_chr1:16975604-16982965_FORWARD	N	0.7	0.0008	10	Y	Y
845	myo-Inositol	EEDDDDEVS(1)PEPVSTEPK	AT3G12950	35.2	35.2	not_assigned.unknown	catalytic_|_chr3:4132528-4135134_REVERSE	N	0.6986	0.0002	10	Y	Y
846	Glucose	ASPSFNPLAS(1)PDS(1)DAGIEK	AT5G19520	27.3.67	27.3	RNA.regulation_of_transcription.putative_transcription_regulator	mechanically-gated_ion_channel_|_chr5:6585421-6588936_FORWARD_-_Symbols:_MSL9_|_MSL9_(MECHANOSENSITIVE_CHANNEL_OF_SMALL_CONDUCTANCE-LIKE_9)	N	0.6957	0.0002	10	Y	Y
847	Arginine	KAELVELLGSDS(0.066)S(0.934)	AT1G06190	35.2	35.2	not_assigned.unknown	ATP_binding_/_ATPase,_coupled_to_transmembrane_movement_of_ions,_phosphorylative_mechanism_|_chr1:1892273-1894148_REVERSE	N	0.6948	0.0005	10	Y	Y
848	Valine	S(0.95)AS(0.05)TVS(1)ITANTAAATR	AT5G04990	35.1	35.1	not_assigned.no_ontology	sad1/unc-84_protein-related_|_chr5:1471481-1473964_REVERSE	N	0.6906	0.0004	10	Y	Y
849	Alanine	DQST(0.002)PGS(0.998)GGES(0.999)GGGGGGDNHIT(0.001)R	AT2G45430	28.99	28.99	DNA.unspecified	DNA-binding_protein-related_|_chr2:18727561-18728935_FORWARD	N	0.6861	0.0004	10	Y	Y
850	Glucose	IEMTS(1)PVVTK	AT2G37970	35.1	35.1	not_assigned.no_ontology	binding_|_chr2:15890972-15891843_FORWARD_-_Symbols:_SOUL-1_|_SOUL-1	N	0.6857	0.0008	10	Y	Y
851	Glutamic_acid	DYEDPPPT(1)PFFDADELTK	AT2G37170	34.19.1	34.19	transport.Major_Intrinsic_Proteins.PIP	water_channel_|_chr2:15613402-15614857_REVERSE_-_Symbols:_PIP2B,_PIP2_-_2_|_PIP2B_(PLASMA_MEMBRANE_INTRINSIC_PROTEIN_2)	Y	0.6852	0.0002	10	Y	Y
852	Alanine	S(1)INMSYFK	AT5G56980	35.2	35.2	not_assigned.unknown	unknown_protein_|_chr5:23056080-23057742_REVERSE	N	0.6818	0.0003	10	Y	Y
853	Docosanoic_acid	GS(0.024)T(0.976)PTDLPGEDVADNR	AT5G11670	8.2.10	8.2	TCA_/_org_transformation.other_organic_acid_transformatons.malic	malate_dehydrogenase_(oxaloacetate-decarboxylating)_(NADP+)/_malic_enzyme/_oxidoreductase,_acting_on_NADH_or_NADPH,_NAD_or_NADP_as_acceptor_|_chr5:3754249-3758242_FORWARD_-_Symbols:_ATNADP-ME2_|_ATNADP-ME2_(NADP-malic_enzyme_2)	Y	0.6792	0.0007	10	Y	Y
854	Nicotinic_acid	LIADEAADKETES(1)ES(1)EEEDSLR	AT2G19490	28.1	28.1	DNA.synthesis/chromatin_structure	recA_family_protein_|_chr2:8441527-8444170_FORWARD	N	0.6779	0.0004	10	Y	Y
855	Aspartic_acid	VNS(1)IPRRGS(1)EANWS(1)L	AT4G27450	17.2.3	17.2	hormone_metabolism.auxin.induced-regulated-responsive-activated	unknown_protein_|_chr4:13727484-13728886_REVERSE	N	0.677	0.0005	10	Y	Y
856	Phenylalanine	IIGVDFNS(1)KRFDQAK	AT1G77120	5.3	5.3	fermentation.ADH	alcohol_dehydrogenase_|_chr1:28975394-28977417_FORWARD_-_Symbols:_ADH1,_ADH,_ATADH,_ATADH1_|_ADH1_(ALCOHOL_DEHYDROGENASE_1)	N	0.6765	0.0003	10	Y	Y
857	myo-Inositol	LAPVPDMEGIS(1)PQHVS(0.793)T(0.207)VVK	AT1G06840	30.2.8.1	30.2	signalling.receptor_kinases.leucine_rich_repeat_VIII.VIII-1	leucine-rich_repeat_transmembrane_protein_kinase,_putative_|_chr1:2097747-2103479_REVERSE	Y	0.6752	0.0011	10	Y	Y
858	Malic_acid	S(1)LIQQVNDNHQSR	AT2G40080	30.11	30.11	signalling.light	Symbols:_ELF4_|_ELF4_(EARLY_FLOWERING_4)_|_chr2:16734294-16734912_REVERSE	Y	0.669	0.0005	10	Y	Y
859	Glucose	S(1)INMSYFK	AT5G56980	35.2	35.2	not_assigned.unknown	unknown_protein_|_chr5:23056080-23057742_REVERSE	N	0.6635	0.0004	10	Y	Y
860	myo-Inositol	HT(0.001)S(0.999)PSHIKQDGS(1)MS(1)PVR	AT2G29210	27.1.1	27.1	RNA.processing.splicing	splicing_factor_PWI_domain-containing_protein_|_chr2:12558051-12562348_FORWARD	N	0.6597	0.0011	10	Y	Y
861	Putrescine	SMS(1)DSNLNNVR	AT5G56850	35.2	35.2	not_assigned.unknown	unknown_protein_|_chr5:22985193-22988013_REVERSE	N	0.6558	0.0012	10	Y	Y
862	Aspartic_acid	ADANENS(1)EES(0.985)AHAT(0.015)PYSSDASGEIR	AT2G23140	29.5.11.4.2	29.5	protein.degradation.ubiquitin.E3.RING	binding_/_ubiquitin-protein_ligase_|_chr2:9845694-9849164_REVERSE	N	0.6391	0.0024	10	Y	Y
863	Leucine	SVEGHS(0.984)FT(0.016)GR	AT3G49590	35.2	35.2	not_assigned.unknown	Bacteria_-_58_-_BEST_Arabidopsis_thaliana_protein_match_is:_unknown_protein_(TAIR:AT3G18770.1)_-_CONTAINS_InterPro_DOMAIN/s:_Autophagy-related_protein_13_(InterPro:IPR018731)_-_EXPRESSED_DURING:_15_growth_stages_-_EXPRESSED_IN:_23_plant_structures_-_Fungi_-_125_-_Has_1841_Blast_hits_to_549_proteins_in_149_species:_Archae_-_0_-_INVOLVED_IN:_biological_process_unknown_-_LOCATED_IN:_cellular_compone…	N	0.6386	0.0014	10	Y	Y
864	myo-Inositol	DQST(0.002)PGS(0.998)GGES(0.999)GGGGGGDNHIT(0.001)R	AT2G45430	28.99	28.99	DNA.unspecified	DNA-binding_protein-related_|_chr2:18727561-18728935_FORWARD	N	0.6386	0.0014	10	Y	Y
865	Tyrosine	MSSIES(0.142)FKQS(0.929)S(0.929)LR	AT2G47000	34.16	34.16	transport.ABC_transporters_and_multidrug_resistance_systems	ATPase,_coupled_to_transmembrane_movement_of_substances_/_xenobiotic-transporting_ATPase_|_chr2:19309868-19314750_REVERSE_-_Symbols:_MDR4,_PGP4,_ABCB4,_ATPGP4_|_ABCB4_(ATP_BINDING_CASSETTE_SUBFAMILY_B4)	N	0.6339	0.0009	10	Y	Y
866	Malic_acid	ISEQHEMQGMDMT(1)R	AT3G24300	34.5	34.5	transport.ammonium	ammonium_transmembrane_transporter_|_chr3:8805631-8807388_REVERSE_-_Symbols:_AMT1_-_3_(AMMONIUM_TRANSPORTER_1_-_3_|_AMT1_-_3)_-_3,_ATAMT1	Y	0.6339	0.0009	10	Y	Y
867	Valine	ANLS(1)PAGDKANVEEPMVYATKQEAK	AT1G44910	35.1	35.1	not_assigned.no_ontology	protein_binding_|_chr1:16975604-16982965_FORWARD	N	0.6331	0.0027	10	Y	Y
868	Glycerol-3-phosphate	ALGSFGS(1)FGS(0.999)FRS(0.001)FA	AT5G60660	34.19.1	34.19	transport.Major_Intrinsic_Proteins.PIP	water_channel_|_chr5:24375457-24376989_REVERSE_-_Symbols:_PIP2F,_PIP2_-_4_(PLASMA_MEMBRANE_INTRINSIC_PROTEIN_2_-_4_|_PIP2_-_4)	Y	0.6314	0.0012	10	Y	Y
869	Glutamic_acid	LNIDTDSSS(1)PQNIIS(1)PK	AT3G53180	12.2.2	12.2	N-metabolism.ammonia_metabolism.glutamine_synthetase	catalytic/_glutamate-ammonia_ligase_|_chr3:19706894-19711439_FORWARD	Y	0.6312	0.0022	10	Y	Y
870	Malic_acid	S(1)INMSYFK	AT5G56980	35.2	35.2	not_assigned.unknown	unknown_protein_|_chr5:23056080-23057742_REVERSE	N	0.6296	0.001	10	Y	Y
871	Valine	ASPSFNPLAS(1)PDS(1)DAGIEK	AT5G19520	27.3.67	27.3	RNA.regulation_of_transcription.putative_transcription_regulator	mechanically-gated_ion_channel_|_chr5:6585421-6588936_FORWARD_-_Symbols:_MSL9_|_MSL9_(MECHANOSENSITIVE_CHANNEL_OF_SMALL_CONDUCTANCE-LIKE_9)	N	0.6265	0.0014	10	Y	Y
872	myo-Inositol	S(1)INMSYFK	AT5G56980	35.2	35.2	not_assigned.unknown	unknown_protein_|_chr5:23056080-23057742_REVERSE	N	0.6255	0.0014	10	Y	Y
873	Malic_acid	MSSIES(0.142)FKQS(0.929)S(0.929)LR	AT2G47000	34.16	34.16	transport.ABC_transporters_and_multidrug_resistance_systems	ATPase,_coupled_to_transmembrane_movement_of_substances_/_xenobiotic-transporting_ATPase_|_chr2:19309868-19314750_REVERSE_-_Symbols:_MDR4,_PGP4,_ABCB4,_ATPGP4_|_ABCB4_(ATP_BINDING_CASSETTE_SUBFAMILY_B4)	N	0.6243	0.0011	10	Y	Y
874	Docosanoic_acid	TGQGYS(1)GPSL	AT3G24550	30.2.22	30.2	signalling.receptor_kinases.proline_extensin_like	ATP_binding_/_protein_kinase_|_chr3:8960258-8963568_FORWARD_-_Symbols:_ATPERK1_|_ATPERK1_(PROLINE_EXTENSIN-LIKE_RECEPTOR_KINASE_1)	Y	0.6226	0.0012	10	Y	Y
875	myo-Inositol	LKQMGAT(1)VR	AT1G15040	35.1	35.1	not_assigned.no_ontology	glutamine_amidotransferase-related_|_chr1:5179887-5181389_REVERSE	N	0.6221	0.0026	10	Y	Y
876	Fumaric_acid	RVGGSTHQVPIEIGS(0.864)T(0.136)QGK	ATCG01240	29.2.1.1.1.1.7	29.2	protein.synthesis.ribosomal_protein.prokaryotic.chloroplast.30S_subunit.S7	Symbols:_RPS7.2_|_30S_chloroplast_ribosomal_protein_S7_|_chrC:140704-141171_FORWARD	N	0.6186	0.0017	10	Y	Y
877	Isoleucine	ANLS(1)PAGDKANVEEPMVYATKQEAK	AT1G44910	35.1	35.1	not_assigned.no_ontology	protein_binding_|_chr1:16975604-16982965_FORWARD	N	0.6165	0.0038	10	Y	Y
878	Aspartic_acid	ILEAGNDS(1)T(1)ENVGS(1)VGHIPDLESAR	AT5G47430	27.3.67	27.3	RNA.regulation_of_transcription.putative_transcription_regulator	zinc_ion_binding_|_chr5:19235631-19241221_REVERSE	N	0.6136	0.0018	10	Y	Y
879	Alanine	ISAEDEMAGMDMT(1)R	AT1G64780	34.5	34.5	transport.ammonium	ammonium_transmembrane_transporter_|_chr1:24060770-24062630_REVERSE_-_Symbols:_ATAMT1_-_2_(AMMONIUM_TRANSPORTER_1_-_2_|_ATAMT1_-_2)_-_2,_AMT1	Y	0.6115	0.0025	10	Y	Y
880	Arginine	TVDGETENLPNGDS(0.066)S(0.934)PK	AT4G28080	35.2	35.2	not_assigned.unknown	binding_|_chr4:13948603-13957840_REVERSE	N	0.6077	0.0021	10	Y	Y
881	Malic_acid	LAPVPDMEGIS(0.999)PQHVS(0.832)T(0.168)VVK	AT1G06840	30.2.8.1	30.2	signalling.receptor_kinases.leucine_rich_repeat_VIII.VIII-1	leucine-rich_repeat_transmembrane_protein_kinase,_putative_|_chr1:2097747-2103479_REVERSE	Y	0.607	0.0027	10	Y	Y
882	Fumaric_acid	AAIENGS(1)EEGLGDSAEVEEAPIEFPR	AT4G08920	30.11	30.11	signalling.light	ATP_binding_/_blue_light_photoreceptor/_protein_homodimerization/_protein_kinase_|_chr4:5724103-5727253_FORWARD_-_Symbols:_CRY1,_BLU1,_HY4,_OOP2,_ATCRY1_|_CRY1_(CRYPTOCHROME_1)	Y	0.6052	0.0037	10	Y	Y
883	myo-Inositol	ISEQHEMQGMDMT(1)R	AT3G24300	34.5	34.5	transport.ammonium	ammonium_transmembrane_transporter_|_chr3:8805631-8807388_REVERSE_-_Symbols:_AMT1_-_3_(AMMONIUM_TRANSPORTER_1_-_3_|_AMT1_-_3)_-_3,_ATAMT1	Y	0.6047	0.0022	10	Y	Y
884	Fumaric_acid	QLVNS(0.001)S(0.999)FADLQKPQTELDGK	AT2G39800	13.1.2.2.1	13.1	amino_acid_metabolism.synthesis.glutamate_family.proline.delta_1-pyrroline-5-carboxylate_synthetase	delta1-pyrroline-5-carboxylate_synthetase_|_chr2:16598164-16603319_REVERSE_-_Symbols:_P5CS1,_ATP5CS_|_P5CS1_(DELTA1-PYRROLINE-5-CARBOXYLATE_SYNTHASE_1)	N	0.603	0.0049	10	Y	Y
885	Nicotinic_acid	ILEAGNDS(1)T(1)ENVGS(1)VGHIPDLESAR	AT5G47430	27.3.67	27.3	RNA.regulation_of_transcription.putative_transcription_regulator	zinc_ion_binding_|_chr5:19235631-19241221_REVERSE	N	0.6028	0.0023	10	Y	Y
886	Isoleucine	VLSHAVS(1)ESDVS(1)VHSTFASR	AT5G17330	13.1.1.1.1	13.1	amino_acid_metabolism.synthesis.central_amino_acid_metabolism.GABA.Glutamate_decarboxylase	calmodulin_binding_/_glutamate_decarboxylase_|_chr5:5711012-5715075_FORWARD_-_Symbols:_GAD,_GAD1_|_GAD	N	0.6014	0.0031	10	Y	Y
887	Tyrosine	LTVDVQT(1)PPQS(1)PPVKPAR	AT5G65660	35.1.41	35.1	not_assigned.no_ontology.hydroxyproline_rich_proteins	hydroxyproline-rich_glycoprotein_family_protein_|_chr5:26245249-26246379_REVERSE	N	0.5949	0.0028	10	Y	Y
888	Tyrosine	NVFGS(1)S(1)DDEDAEEYVR	AT5G61150	27.3.67	27.3	RNA.regulation_of_transcription.putative_transcription_regulator	protein_binding_|_chr5:24603656-24607725_REVERSE_-_Symbols:_VIP4_|_VIP4_(VERNALIZATION_INDEPENDENCE_4)	N	0.5948	0.0022	10	Y	Y
889	Tyrosine	RPQT(1)PETRPR	AT2G20960	35.1	35.1	not_assigned.no_ontology	Symbols:_pEARLI4_|_pEARLI4_|_chr2:9006648-9009763_FORWARD	N	0.591	0.0061	10	Y	Y
890	myo-Inositol	EIALDSAS(0.983)MS(0.018)S(0.999)AQEDHQEEILK	AT5G24880	35.2	35.2	not_assigned.unknown	Bacteria_-_19200_-_BEST_Arabidopsis_thaliana_protein_match_is:_calmodulin-binding_protein-related_(TAIR:AT5G10660.1)_-_EXPRESSED_DURING:_L_mature_pollen_stage,_M_germinated_pollen_stage,_4_anthesis,_petal_differentiation_and_expansion_stage_-_EXPRESSED_IN:_8_plant_structures_-_Fungi_-_18359_-_Has_195834_Blast_hits_to_92446_proteins_in_2480_species:_Archae_-_1007_-_LOCATED_IN:_cellular_component_u…	N	0.5901	0.0038	10	Y	Y
891	Valine	MSSIES(0.142)FKQS(0.929)S(0.929)LR	AT2G47000	34.16	34.16	transport.ABC_transporters_and_multidrug_resistance_systems	ATPase,_coupled_to_transmembrane_movement_of_substances_/_xenobiotic-transporting_ATPase_|_chr2:19309868-19314750_REVERSE_-_Symbols:_MDR4,_PGP4,_ABCB4,_ATPGP4_|_ABCB4_(ATP_BINDING_CASSETTE_SUBFAMILY_B4)	N	0.587	0.0026	10	Y	Y
892	Malic_acid	LAPVPDMEGIS(1)PQHVS(0.793)T(0.207)VVK	AT1G06840	30.2.8.1	30.2	signalling.receptor_kinases.leucine_rich_repeat_VIII.VIII-1	leucine-rich_repeat_transmembrane_protein_kinase,_putative_|_chr1:2097747-2103479_REVERSE	Y	0.5844	0.0054	10	Y	Y
893	Alanine	TGGKPGS(1)PGKS(0.001)S(0.999)EGHVK	AT5G55850	30.1	30.1	signalling.in_sugar_and_nutrient_physiology	Symbols:_NOI_|_NOI_|_chr5:22603376-22605232_FORWARD	Y	0.5805	0.0073	10	Y	Y
894	Aspartic_acid	SSFQEDHS(1)NIGGPGFSR	AT3G25610	34.1	34.1	transport.p-_and_v-ATPases	haloacid_dehalogenase-like_hydrolase_family_protein_|_chr3:9308942-9313353_REVERSE	Y	0.5779	0.0061	10	Y	Y
895	Tyrosine	ASPSFNPLAS(1)PDS(1)DAGIEK	AT5G19520	27.3.67	27.3	RNA.regulation_of_transcription.putative_transcription_regulator	mechanically-gated_ion_channel_|_chr5:6585421-6588936_FORWARD_-_Symbols:_MSL9_|_MSL9_(MECHANOSENSITIVE_CHANNEL_OF_SMALL_CONDUCTANCE-LIKE_9)	N	0.5761	0.004	10	Y	Y
896	Leucine	YVS(1)PEGS(1)PFKIENPK	AT5G62820	35.1	35.1	not_assigned.no_ontology	integral_membrane_protein,_putative_|_chr5:25223727-25225021_REVERSE	N	0.5741	0.0042	10	Y	Y
897	Alanine	LKQMGAT(1)VR	AT1G15040	35.1	35.1	not_assigned.no_ontology	glutamine_amidotransferase-related_|_chr1:5179887-5181389_REVERSE	N	0.574	0.0065	10	Y	Y
898	myo-Inositol	ASPSFNPLAS(1)PDS(1)DAGIEK	AT5G19520	27.3.67	27.3	RNA.regulation_of_transcription.putative_transcription_regulator	mechanically-gated_ion_channel_|_chr5:6585421-6588936_FORWARD_-_Symbols:_MSL9_|_MSL9_(MECHANOSENSITIVE_CHANNEL_OF_SMALL_CONDUCTANCE-LIKE_9)	N	0.5731	0.0053	10	Y	Y
899	Nicotinic_acid	MSSIES(0.142)FKQS(0.929)S(0.929)LR	AT2G47000	34.16	34.16	transport.ABC_transporters_and_multidrug_resistance_systems	ATPase,_coupled_to_transmembrane_movement_of_substances_/_xenobiotic-transporting_ATPase_|_chr2:19309868-19314750_REVERSE_-_Symbols:_MDR4,_PGP4,_ABCB4,_ATPGP4_|_ABCB4_(ATP_BINDING_CASSETTE_SUBFAMILY_B4)	N	0.5704	0.0036	10	Y	Y
900	Leucine	MSSIES(0.142)FKQS(0.929)S(0.929)LR	AT2G47000	34.16	34.16	transport.ABC_transporters_and_multidrug_resistance_systems	ATPase,_coupled_to_transmembrane_movement_of_substances_/_xenobiotic-transporting_ATPase_|_chr2:19309868-19314750_REVERSE_-_Symbols:_MDR4,_PGP4,_ABCB4,_ATPGP4_|_ABCB4_(ATP_BINDING_CASSETTE_SUBFAMILY_B4)	N	0.5692	0.0046	10	Y	Y
901	Isoleucine	MSSIES(0.142)FKQS(0.929)S(0.929)LR	AT2G47000	34.16	34.16	transport.ABC_transporters_and_multidrug_resistance_systems	ATPase,_coupled_to_transmembrane_movement_of_substances_/_xenobiotic-transporting_ATPase_|_chr2:19309868-19314750_REVERSE_-_Symbols:_MDR4,_PGP4,_ABCB4,_ATPGP4_|_ABCB4_(ATP_BINDING_CASSETTE_SUBFAMILY_B4)	N	0.5609	0.0044	10	Y	Y
902	Ornithine	MDRTEEIEES(1)PAGPSSGSAK	AT4G33625	35.2	35.2	not_assigned.unknown	unknown_protein_|_chr4:16152926-16154722_REVERSE	N	0.5584	0.0069	10	Y	Y
903	Isoleucine	ASPSFNPLAS(1)PDS(1)DAGIEK	AT5G19520	27.3.67	27.3	RNA.regulation_of_transcription.putative_transcription_regulator	mechanically-gated_ion_channel_|_chr5:6585421-6588936_FORWARD_-_Symbols:_MSL9_|_MSL9_(MECHANOSENSITIVE_CHANNEL_OF_SMALL_CONDUCTANCE-LIKE_9)	N	0.5553	0.0059	10	Y	Y
904	Glucose	TSGDETANVS(0.048)S(0.953)PS(1)MAEELPEQSVPK	AT4G31880	35.2	35.2	not_assigned.unknown	Bacteria_-_15478_-_BEST_Arabidopsis_thaliana_protein_match_is:_binding_(TAIR:AT1G15940.1)_-_EXPRESSED_DURING:_14_growth_stages_-_EXPRESSED_IN:_24_plant_structures_-_Fungi_-_16017_-_Has_114836_Blast_hits_to_56273_proteins_in_1914_species:_Archae_-_187_-_Metazoa_-_53116_-_Other_Eukaryotes_-_24977_(source:_NCBI_BLink)._|_chr4:15419404-15424183_REVERSE_-_Plants_-_4342_-_Viruses_-_719_-_LOCATED_IN:_cy…	N	0.5553	0.0059	10	Y	Y
905	Docosanoic_acid	TVAAVAGS(1)PGT(0.001)PT(0.043)T(0.957)PGS(1)ARK	AT2G33830	17.2.3	17.2	hormone_metabolism.auxin.induced-regulated-responsive-activated	dormancy/auxin_associated_family_protein_|_chr2:14309484-14310351_REVERSE	N	0.5539	0.0075	10	Y	Y
906	Alanine	ANSSSTSVAS(0.085)PLVRPAS(0.915)PKVPS(1)QR	AT3G59690	30.3	30.3	signalling.calcium	calmodulin_binding_|_chr3:22048754-22051673_FORWARD_-_Symbols:_IQD13_|_IQD13_(IQ-domain_13)	Y	0.5532	0.0093	10	Y	Y
907	Glucose	VAT(1)PVPEPK	AT4G28300	10.5.4	10.5	cell_wall.cell_wall_proteins.HRGP	hydroxyproline-rich_glycoprotein_family_protein_|_chr4:14014653-14017068_FORWARD	Y	0.5449	0.0087	10	Y	Y
908	Nicotinic_acid	GS(0.024)T(0.976)PTDLPGEDVADNR	AT5G11670	8.2.10	8.2	TCA_/_org_transformation.other_organic_acid_transformatons.malic	malate_dehydrogenase_(oxaloacetate-decarboxylating)_(NADP+)/_malic_enzyme/_oxidoreductase,_acting_on_NADH_or_NADPH,_NAD_or_NADP_as_acceptor_|_chr5:3754249-3758242_FORWARD_-_Symbols:_ATNADP-ME2_|_ATNADP-ME2_(NADP-malic_enzyme_2)	Y	0.5429	0.011	10	Y	Y
909	Beta-alanine	MSSIES(0.142)FKQS(0.929)S(0.929)LR	AT2G47000	34.16	34.16	transport.ABC_transporters_and_multidrug_resistance_systems	ATPase,_coupled_to_transmembrane_movement_of_substances_/_xenobiotic-transporting_ATPase_|_chr2:19309868-19314750_REVERSE_-_Symbols:_MDR4,_PGP4,_ABCB4,_ATPGP4_|_ABCB4_(ATP_BINDING_CASSETTE_SUBFAMILY_B4)	N	0.5404	0.0094	10	Y	Y
910	Leucine	ASPSFNPLAS(1)PDS(1)DAGIEK	AT5G19520	27.3.67	27.3	RNA.regulation_of_transcription.putative_transcription_regulator	mechanically-gated_ion_channel_|_chr5:6585421-6588936_FORWARD_-_Symbols:_MSL9_|_MSL9_(MECHANOSENSITIVE_CHANNEL_OF_SMALL_CONDUCTANCE-LIKE_9)	N	0.5359	0.0102	10	Y	Y
911	Docosanoic_acid	ILEAGNDS(1)T(1)ENVGS(1)VGHIPDLESAR	AT5G47430	27.3.67	27.3	RNA.regulation_of_transcription.putative_transcription_regulator	zinc_ion_binding_|_chr5:19235631-19241221_REVERSE	N	0.5336	0.0087	10	Y	Y
912	Pyruvic_acid	NNGNIS(0.001)ES(0.996)PPS(0.001)S(0.001)S(0.001)IGFFFGS(0.066)T(0.925)PPDS(0.01)HGPR	AT5G21160	35.2	35.2	not_assigned.unknown	La_domain-containing_protein_/_proline-rich_family_protein_|_chr5:7198741-7204090_REVERSE	N	0.5233	0.0179	10	Y	Y
913	Isoleucine	FS(1)ADRVDAQDNSSEAR	AT2G45140	29.3.4.1	29.3	protein.targeting.secretory_pathway.ER	structural_molecule_|_chr2:18610806-18613290_FORWARD_-_Symbols:_PVA12_|_PVA12_(PLANT_VAP_HOMOLOG_12)	N	0.5156	0.0167	10	Y	Y
914	Nicotinic_acid	TTQQPEKPGSVNS(1)QPPPWR	AT3G20410	30.3	30.3	signalling.calcium.calcium_dependent_protein_kinases	calmodulin-dependent_protein_kinase/_kinase_|_chr3:7116201-7119121_FORWARD_-_Symbols:_CPK9_|_CPK9_(calmodulin-domain_protein_kinase_9)	Y	0.5099	0.0153	10	Y	Y
915	Docosanoic_acid	MSSIES(0.142)FKQS(0.929)S(0.929)LR	AT2G47000	34.16	34.16	transport.ABC_transporters_and_multidrug_resistance_systems	ATPase,_coupled_to_transmembrane_movement_of_substances_/_xenobiotic-transporting_ATPase_|_chr2:19309868-19314750_REVERSE_-_Symbols:_MDR4,_PGP4,_ABCB4,_ATPGP4_|_ABCB4_(ATP_BINDING_CASSETTE_SUBFAMILY_B4)	N	0.507	0.0115	10	Y	Y
916	Aspartic_acid	MSSIES(0.142)FKQS(0.929)S(0.929)LR	AT2G47000	34.16	34.16	transport.ABC_transporters_and_multidrug_resistance_systems	ATPase,_coupled_to_transmembrane_movement_of_substances_/_xenobiotic-transporting_ATPase_|_chr2:19309868-19314750_REVERSE_-_Symbols:_MDR4,_PGP4,_ABCB4,_ATPGP4_|_ABCB4_(ATP_BINDING_CASSETTE_SUBFAMILY_B4)	N	0.4922	0.0146	10	Y	Y
917	Leucine	ILEAGNDS(1)T(1)ENVGS(1)VGHIPDLESAR	AT5G47430	27.3.67	27.3	RNA.regulation_of_transcription.putative_transcription_regulator	zinc_ion_binding_|_chr5:19235631-19241221_REVERSE	N	0.4896	0.0207	10	Y	Y
918	Valine	FS(1)ADRVDAQDNSSEAR	AT2G45140	29.3.4.1	29.3	protein.targeting.secretory_pathway.ER	structural_molecule_|_chr2:18610806-18613290_FORWARD_-_Symbols:_PVA12_|_PVA12_(PLANT_VAP_HOMOLOG_12)	N	0.487	0.0252	10	Y	Y
919	Tyrosine	TTQQPEKPGSVNS(1)QPPPWR	AT3G20410	30.3	30.3	signalling.calcium.calcium_dependent_protein_kinases	calmodulin-dependent_protein_kinase/_kinase_|_chr3:7116201-7119121_FORWARD_-_Symbols:_CPK9_|_CPK9_(calmodulin-domain_protein_kinase_9)	Y	0.4794	0.024	10	Y	Y
920	Beta-alanine	ILEAGNDS(1)T(1)ENVGS(1)VGHIPDLESAR	AT5G47430	27.3.67	27.3	RNA.regulation_of_transcription.putative_transcription_regulator	zinc_ion_binding_|_chr5:19235631-19241221_REVERSE	N	0.4442	0.0437	10	Y	Y
921	Tyrosine	ILEAGNDS(1)T(1)ENVGS(1)VGHIPDLESAR	AT5G47430	27.3.67	27.3	RNA.regulation_of_transcription.putative_transcription_regulator	zinc_ion_binding_|_chr5:19235631-19241221_REVERSE	N	0.3933	0.0634	10	Y	Y
922	Valine	ILEAGNDS(1)T(1)ENVGS(1)VGHIPDLESAR	AT5G47430	27.3.67	27.3	RNA.regulation_of_transcription.putative_transcription_regulator	zinc_ion_binding_|_chr5:19235631-19241221_REVERSE	N	0.3696	0.0826	10	Y	Y
923	Isoleucine	ILEAGNDS(1)T(1)ENVGS(1)VGHIPDLESAR	AT5G47430	27.3.67	27.3	RNA.regulation_of_transcription.putative_transcription_regulator	zinc_ion_binding_|_chr5:19235631-19241221_REVERSE	N	0.3508	0.1008	10	Y	Y
924	Docosanoic_acid	TTQQPEKPGSVNS(1)QPPPWR	AT3G20410	30.3	30.3	signalling.calcium.calcium_dependent_protein_kinases	calmodulin-dependent_protein_kinase/_kinase_|_chr3:7116201-7119121_FORWARD_-_Symbols:_CPK9_|_CPK9_(calmodulin-domain_protein_kinase_9)	Y	0.3394	0.1223	10	Y	Y
925	Docosanoic_acid	S(0.001)LS(0.999)EIS(1)EVDAVR	AT1G56230	35.2	35.2	not_assigned.unknown	unknown_protein_|_chr1:21046009-21049045_REVERSE	N	0.6927	0.0002	9.75	Y	Y
926	Alanine	ALGSFGS(1)FGS(1)FRS(1)FA	AT5G60660	34.19.1	34.19	transport.Major_Intrinsic_Proteins.PIP	water_channel_|_chr5:24375457-24376989_REVERSE_-_Symbols:_PIP2F,_PIP2_-_4_(PLASMA_MEMBRANE_INTRINSIC_PROTEIN_2_-_4_|_PIP2_-_4)	Y	0.7364	0.0001	9.75	Y	Y
927	Docosanoic_acid	ESFPT(0.003)S(0.198)S(0.799)NPDS(0.962)T(0.037)DNIPHQR	AT3G58630	27.3.30	27.3	RNA.regulation_of_transcription.Trihelix,_Triple-Helix_transcription_factor_family	transcription_factor_|_chr3:21683568-21685941_REVERSE	N	0.5478	0.0056	9.75	Y	Y
928	Proline	ALGSFGS(1)FGS(1)FRS(1)FA	AT5G60660	34.19.1	34.19	transport.Major_Intrinsic_Proteins.PIP	water_channel_|_chr5:24375457-24376989_REVERSE_-_Symbols:_PIP2F,_PIP2_-_4_(PLASMA_MEMBRANE_INTRINSIC_PROTEIN_2_-_4_|_PIP2_-_4)	Y	0.687	0.0006	9.75	Y	Y
929	Docosanoic_acid	LAPVPDMEGIS(0.999)PQHVS(0.832)T(0.168)VVK	AT1G06840	30.2.8.1	30.2	signalling.receptor_kinases.leucine_rich_repeat_VIII.VIII-1	leucine-rich_repeat_transmembrane_protein_kinase,_putative_|_chr1:2097747-2103479_REVERSE	Y	0.6815	0.0005	9.75	Y	Y
930	Beta-alanine	S(0.001)LS(0.999)EIS(1)EVDAVR	AT1G56230	35.2	35.2	not_assigned.unknown	unknown_protein_|_chr1:21046009-21049045_REVERSE	N	0.6351	0.002	9.75	Y	Y
931	Docosanoic_acid	QGS(1)LTLPR	AT3G19290	17.1.2	17.1	hormone_metabolism.abscisic_acid.signal_transduction	DNA_binding_/_protein_binding_/_transcription_activator/_transcription_factor_|_chr3:6687140-6690123_FORWARD_-_Symbols:_ABF4,_AREB2_|_ABF4_(ABRE_BINDING_FACTOR_4)	N	0.6304	0.001	9.75	Y	Y
932	Beta-alanine	SDS(1)NRETVVAAVHDLKK	AT3G07420	29.1.22	29.1	protein.aa_activation.asparagine-tRNA_ligase	asparagine-tRNA_ligase_|_chr3:2373977-2376744_REVERSE_-_Symbols:_NS2,_ATNS2,_SYNC2_ARATH,_SYNC2_|_NS2	N	0.7754	0.0001	9.75	Y	Y
933	Malic_acid	GASPQAIS(0.019)S(0.981)KPPS(1)PR	AT2G43680	30.3	30.3	signalling.calcium	calmodulin_binding_|_chr2:18108349-18111831_FORWARD_-_Symbols:_IQD14_|_IQD14	Y	0.6897	0.0003	9.75	Y	Y
934	Alanine	ITPHS(0.201)VPS(0.683)PRPS(0.558)S(0.558)PR	AT2G43680	30.3	30.3	signalling.calcium	calmodulin_binding_|_chr2:18108349-18111831_FORWARD_-_Symbols:_IQD14_|_IQD14	Y	0.7436	0.0001	9.75	Y	Y
935	Fumaric_acid	LT(1)PPGS(1)PPILS(0.055)AS(0.657)GT(0.288)PK	AT4G15545	35.2	35.2	not_assigned.unknown	unknown_protein_|_chr4:8875918-8877799_FORWARD	N	0.7426	0	9.75	Y	Y
936	Alanine	NVFGS(1)S(1)DDEDAEEYVR	AT5G61150	27.3.67	27.3	RNA.regulation_of_transcription.putative_transcription_regulator	protein_binding_|_chr5:24603656-24607725_REVERSE_-_Symbols:_VIP4_|_VIP4_(VERNALIZATION_INDEPENDENCE_4)	N	0.7105	0.0001	9.75	Y	Y
937	Glutamic_acid	VNS(1)IPRRGS(1)EANWS(1)L	AT4G27450	17.2.3	17.2	hormone_metabolism.auxin.induced-regulated-responsive-activated	unknown_protein_|_chr4:13727484-13728886_REVERSE	N	0.7007	0.0003	9.75	Y	Y
938	Glucose	NVFGS(1)S(1)DDEDAEEYVR	AT5G61150	27.3.67	27.3	RNA.regulation_of_transcription.putative_transcription_regulator	protein_binding_|_chr5:24603656-24607725_REVERSE_-_Symbols:_VIP4_|_VIP4_(VERNALIZATION_INDEPENDENCE_4)	N	0.6774	0.0003	9.75	Y	Y
939	Glycerol-3-phosphate	S(1)AQELVK	AT3G14940	4.1.15	4.1	glycolysis.cytosolic_branch.phospho-enol-pyruvate_carboxylase_(PEPC)	phosphoenolpyruvate_carboxylase_|_chr3:5025238-5029710_FORWARD_-_Symbols:_ATPPC3_|_ATPPC3_(PHOSPHOENOLPYRUVATE_CARBOXYLASE_3)	Y	0.6591	0.0005	9.75	Y	Y
940	Glucose	VNS(1)IPRRGS(1)EANWS(1)L	AT4G27450	17.2.3	17.2	hormone_metabolism.auxin.induced-regulated-responsive-activated	unknown_protein_|_chr4:13727484-13728886_REVERSE	N	0.6499	0.0011	9.75	Y	Y
941	Glutamic_acid	ITPHS(0.201)VPS(0.683)PRPS(0.558)S(0.558)PR	AT2G43680	30.3	30.3	signalling.calcium	calmodulin_binding_|_chr2:18108349-18111831_FORWARD_-_Symbols:_IQD14_|_IQD14	Y	0.6354	0.0011	9.75	Y	Y
942	Putrescine	AELVELLGSDS(0.998)S(0.002)	AT1G06190	35.2	35.2	not_assigned.unknown	ATP_binding_/_ATPase,_coupled_to_transmembrane_movement_of_ions,_phosphorylative_mechanism_|_chr1:1892273-1894148_REVERSE	N	0.6271	0.0031	9.75	Y	Y
943	myo-Inositol	S(0.007)RS(0.966)S(0.022)S(0.002)S(0.002)AAFS(0.02)S(0.363)S(0.247)AS(0.288)S(0.082)RR	AT1G10140	35.2	35.2	not_assigned.unknown	Bacteria_-_0_-_BEST_Arabidopsis_thaliana_protein_match_is:_unknown_protein_(TAIR:AT1G58420.1)_-_CONTAINS_InterPro_DOMAIN/s:_Uncharacterised_conserved_protein_UCP031279_(InterPro:IPR016972)_-_EXPRESSED_DURING:_13_growth_stages_-_EXPRESSED_IN:_23_plant_structures_-_Fungi_-_0_-_Has_38_Blast_hits_to_38_proteins_in_10_species:_Archae_-_0_-_INVOLVED_IN:_biological_process_unknown_-_LOCATED_IN:_plasma_m…	N	0.6194	0.0021	9.75	Y	Y
944	Fumaric_acid	APPS(1)PLNDAESLSER	AT5G58140	29.4	29.4	signaling.kinase.cytoplasmatic_kinase.AGC	FMN_binding_/_blue_light_photoreceptor/_kinase/_protein_serine/threonine_kinase_|_chr5:23524427-23533111_FORWARD_-_Symbols:_PHOT2,_NPL1_|_PHOT2_(PHOTOTROPIN_2)	N	0.6166	0.0017	9.75	Y	Y
945	Malic_acid	VLIES(1)S(1)ES(1)EDEILIKNEPKPASSSSPQPTETK	AT4G30480	35.1.27	35.1	not_assigned.no_ontology.tetratricopeptide_repeat_(TPR)	tetratricopeptide_repeat_(TPR)-containing_protein_|_chr4:14897353-14899121_FORWARD	N	0.5949	0.0028	9.75	Y	Y
946	Malic_acid	HT(0.001)S(0.999)PSHIKQDGS(1)MS(1)PVR	AT2G29210	27.1.1	27.1	RNA.processing.splicing	splicing_factor_PWI_domain-containing_protein_|_chr2:12558051-12562348_FORWARD	N	0.5878	0.004	9.75	Y	Y
947	Beta-alanine	LNIDTDSS(0.013)S(0.987)PQNIIS(1)PK	AT3G53180	12.2.2	12.2	N-metabolism.ammonia_metabolism.glutamine_synthetase	catalytic/_glutamate-ammonia_ligase_|_chr3:19706894-19711439_FORWARD	Y	0.5835	0.0069	9.75	Y	Y
948	Glycerol-3-phosphate	SES(1)LGHRSDVSSPEAK	AT3G48530	10.5	10.5	cell_wall.cell_wall_proteins	Symbols:_KING1_|_KING1_(SNF1-RELATED_PROTEIN_KINASE_REGULATORY_SUBUNIT_GAMMA_1)_|_chr3:17987378-17989763_FORWARD	Y	0.563	0.0064	9.75	Y	Y
949	Fumaric_acid	SDAALLNLEEGS(0.815)S(0.185)PIPNPSTAAEDSR	AT5G10470	31.1	31.1	cell.organisation	kinesin_motor_protein-related_|_chr5:3289925-3297373_REVERSE	Y	0.5065	0.0162	9.75	Y	Y
950	Proline	MDREETSDNMDNIANT(0.011)NS(0.937)GS(0.052)EGK	AT4G12050	27.3.67	27.3	RNA.regulation_of_transcription.putative_transcription_regulator	DNA-binding_protein-related_|_chr4:7219824-7221328_REVERSE	N	0.8364	0	9.75	Y	Y
951	Docosanoic_acid	VPFGY(0.017)S(0.983)PADPRT(0.782)PS(0.201)Y(0.006)S(0.011)K	AT5G15680	35.2	35.2	not_assigned.unknown	binding_|_chr5:5100984-5111029_REVERSE	N	0.8172	0	9.75	Y	Y
952	Glucose	STTTT(0.008)VS(0.992)S(0.995)VHS(0.002)PT(0.001)T(0.001)DQDFSK	AT2G17290	30.3	30.3	signalling.calcium.calcium_dependent_protein_kinases	ATP_binding_/_calcium_ion_binding_/_calmodulin-dependent_protein_kinase/_kinase/_protein_kinase/_protein_serine/threonine_kinase_|_chr2:7516415-7519633_FORWARD_-_Symbols:_CPK6,_ATCDPK3_|_CPK6_(CALCIUM-DEPENDENT_PROTEIN_KINASE_6)	Y	0.7826	0	9.75	Y	Y
953	Aspartic_acid	ITPHS(0.201)VPS(0.683)PRPS(0.558)S(0.558)PR	AT2G43680	30.3	30.3	signalling.calcium	calmodulin_binding_|_chr2:18108349-18111831_FORWARD_-_Symbols:_IQD14_|_IQD14	Y	0.7638	0	9.75	Y	Y
954	Glycerol-3-phosphate	SSYTS(1)PPS(1)PKEVQEALPPR	AT2G46630	10.5.3	10.5	cell_wall.cell_wall_proteins.LRR	unknown_protein_|_chr2:19145529-19146713_FORWARD	Y	0.7638	0	9.75	Y	Y
955	Beta-alanine	SLPDVVT(0.006)S(0.99)PT(0.005)QGLISVEEDNHSR	AT3G22170	30.11	30.11	signalling.light	transcription_activator/_transcription_factor_|_chr3:7822018-7825884_REVERSE_-_Symbols:_FHY3_|_FHY3_(FAR-RED_ELONGATED_HYPOCOTYLS_3)	Y	0.7624	0.0001	9.75	Y	Y
956	Isoleucine	YSS(1)PS(0.001)S(0.999)PPPSFYRK	AT3G47210	35.2	35.2	not_assigned.unknown	unknown_protein_|_chr3:17385313-17387244_FORWARD	N	0.7574	0	9.75	Y	Y
957	myo-Inositol	MEEERDHNAS(1)ESSLPSLSK	AT5G63600	16.8.4.1	16.8	secondary_metabolism.flavonoids.flavonols.flavonol_synthase_(FLS)	flavonol_synthase_|_chr5:25460684-25462458_REVERSE_-_Symbols:_FLS5_|_FLS5_(FLAVONOL_SYNTHASE_5)	N	0.748	0	9.75	Y	Y
958	Beta-alanine	IEMTS(1)PVVTK	AT2G37970	35.1	35.1	not_assigned.no_ontology	binding_|_chr2:15890972-15891843_FORWARD_-_Symbols:_SOUL-1_|_SOUL-1	N	0.7441	0.0004	9.75	Y	Y
959	Isoleucine	S(0.95)AS(0.05)TVS(1)ITANTAAATR	AT5G04990	35.1	35.1	not_assigned.no_ontology	sad1/unc-84_protein-related_|_chr5:1471481-1473964_REVERSE	N	0.7414	0.0001	9.75	Y	Y
960	Tryptophan	S(0.001)LS(0.999)EIS(1)EVDAVR	AT1G56230	35.2	35.2	not_assigned.unknown	unknown_protein_|_chr1:21046009-21049045_REVERSE	N	0.7401	0.0001	9.75	Y	Y
961	Ornithine	SSGEMS(1)DGDVPGGR	AT3G45780	30.11	30.11	signaling.kinase.cytoplasmatic_kinase.AGC	FMN_binding_/_blue_light_photoreceptor/_kinase/_protein_binding_/_protein_serine/threonine_kinase_|_chr3:16816866-16824210_FORWARD_-_Symbols:_PHOT1,_NPH1,_JK224,_RPT1_|_PHOT1_(PHOTOTROPIN_1)	Y	0.7365	0	9.75	Y	Y
962	Malic_acid	LTVDVQT(1)PPQS(1)PPVKPARFPVPLY	AT5G65660	35.1.41	35.1	not_assigned.no_ontology.hydroxyproline_rich_proteins	hydroxyproline-rich_glycoprotein_family_protein_|_chr5:26245249-26246379_REVERSE	N	0.7342	0.0001	9.75	Y	Y
963	Beta-alanine	EHMRS(1)REESELK	AT3G25070	20.1	20.1	stress.biotic	protein_binding_|_chr3:9132310-9134030_FORWARD_-_Symbols:_RIN4_|_RIN4_(RPM1_INTERACTING_PROTEIN_4)	N	0.7338	0.0002	9.75	Y	Y
964	Beta-alanine	LTVDVQT(1)PPQS(1)PPVKPARFPVPLY	AT5G65660	35.1.41	35.1	not_assigned.no_ontology.hydroxyproline_rich_proteins	hydroxyproline-rich_glycoprotein_family_protein_|_chr5:26245249-26246379_REVERSE	N	0.7325	0.0002	9.75	Y	Y
965	Beta-alanine	ALISSHS(1)PKR	AT1G29280	27.3.32	27.3	RNA.regulation_of_transcription.WRKY_domain_transcription_factor_family	transcription_factor_|_chr1:10236367-10237467_FORWARD_-_Symbols:_WRKY65,_ATWRKY65_|_WRKY65	N	0.7286	0.0002	9.75	Y	Y
966	Valine	VPFGY(0.017)S(0.983)PADPRT(0.782)PS(0.201)Y(0.006)S(0.011)K	AT5G15680	35.2	35.2	not_assigned.unknown	binding_|_chr5:5100984-5111029_REVERSE	N	0.7283	0.0001	9.75	Y	Y
967	Beta-alanine	S(0.999)ET(0.001)SLLIPK	AT3G21520	35.2	35.2	not_assigned.unknown	unknown_protein_|_chr3:7581959-7582793_FORWARD	N	0.7263	0.0003	9.75	Y	Y
968	Valine	YSS(1)PS(0.001)S(0.999)PPPSFYRK	AT3G47210	35.2	35.2	not_assigned.unknown	unknown_protein_|_chr3:17385313-17387244_FORWARD	N	0.7243	0.0001	9.75	Y	Y
969	Glycerol-3-phosphate	GASPQAIS(0.019)S(0.981)KPPS(1)PR	AT2G43680	30.3	30.3	signalling.calcium	calmodulin_binding_|_chr2:18108349-18111831_FORWARD_-_Symbols:_IQD14_|_IQD14	Y	0.7233	0.0001	9.75	Y	Y
970	Alanine	GLS(1)GVAHSHGK	AT4G26455	35.1	35.1	not_assigned.no_ontology	protein_heterodimerization/_protein_homodimerization_|_chr4:13362564-13368686_FORWARD_-_protein_heterodimerization/_protein_homodimerization_|_chr4:13365368-13367497_FORWARDhighly_similar_to_(_590)AT4G26450|_Symbols:_WIP1_|_WIP1_(WPP-DOMAIN_INTERACTING_PROTEIN_1)_-_Symbols:_WIP1_|_WIP1_(WPP-DOMAIN_INTERACTING_PROTEIN_1)	N	0.7214	0.0007	9.75	Y	Y
971	Malic_acid	LEEGPKEDEES(1)DKS(1)VS(1)EVNDEDDAEDGS(1)EEEEDDD	AT1G20696	27.3.62	27.3	RNA.regulation_of_transcription.Nucleosome/chromatin_assembly_factor_group	DNA_binding_/_chromatin_binding_/_structural_constituent_of_chromatin_/_transcription_factor_|_chr1:7179453-7181499_FORWARD_-_Symbols:_HMGB3,_NFD3,_NFD03_|_HMGB3_(HIGH_MOBILITY_GROUP_B_3)	N	0.7211	0.0002	9.75	Y	Y
972	myo-Inositol	LTVDVQT(1)PPQS(1)PPVKPARFPVPLY	AT5G65660	35.1.41	35.1	not_assigned.no_ontology.hydroxyproline_rich_proteins	hydroxyproline-rich_glycoprotein_family_protein_|_chr5:26245249-26246379_REVERSE	N	0.7211	0.0002	9.75	Y	Y
973	Phenylalanine	S(0.94)S(0.06)IDLISLPR	AT5G10625	35.2	35.2	not_assigned.unknown	Bacteria_-_0_-_BEST_Arabidopsis_thaliana_protein_match_is:_FPF1_(FLOWERING_PROMOTING_FACTOR_1)_(TAIR:AT5G24860.1)_-_Fungi_-_0_-_Has_61_Blast_hits_to_61_proteins_in_8_species:_Archae_-_0_-_INVOLVED_IN:_biological_process_unknown_-_LOCATED_IN:_cellular_component_unknown_-_Metazoa_-_0_-_Other_Eukaryotes_-_0_(source:_NCBI_BLink)._|_chr5:3358787-3359781_FORWARD_-_Plants_-_61_-_Viruses_-_0_-_FUNCTIONS_…	N	0.7115	0.0001	9.75	Y	Y
974	Glucose	LIADEAADKETES(1)ES(1)EEEDSLR	AT2G19490	28.1	28.1	DNA.synthesis/chromatin_structure	recA_family_protein_|_chr2:8441527-8444170_FORWARD	N	0.7055	0.0002	9.75	Y	Y
975	Beta-alanine	SNS(1)DGRDAFVFLNNSNDK	AT1G23710	35.2	35.2	not_assigned.unknown	unknown_protein_|_chr1:8385251-8386426_FORWARD	N	0.7035	0.0008	9.75	Y	Y
976	Alanine	TADS(1)DGES(1)GEIKFEDNNLPPLGEK	AT3G25840	29.4	29.4	signalling.kinase.cytoplasmatic_kinase	protein_kinase_family_protein_|_chr3:9451861-9457554_REVERSE	N	0.6987	0.0004	9.75	Y	Y
977	Aspartic_acid	LEEGPKEDEES(1)DKS(1)VS(1)EVNDEDDAEDGS(1)EEEEDDD	AT1G20696	27.3.62	27.3	RNA.regulation_of_transcription.Nucleosome/chromatin_assembly_factor_group	DNA_binding_/_chromatin_binding_/_structural_constituent_of_chromatin_/_transcription_factor_|_chr1:7179453-7181499_FORWARD_-_Symbols:_HMGB3,_NFD3,_NFD03_|_HMGB3_(HIGH_MOBILITY_GROUP_B_3)	N	0.6973	0.0003	9.75	Y	Y
978	Aspartic_acid	S(0.94)S(0.06)IDLISLPR	AT5G10625	35.2	35.2	not_assigned.unknown	Bacteria_-_0_-_BEST_Arabidopsis_thaliana_protein_match_is:_FPF1_(FLOWERING_PROMOTING_FACTOR_1)_(TAIR:AT5G24860.1)_-_Fungi_-_0_-_Has_61_Blast_hits_to_61_proteins_in_8_species:_Archae_-_0_-_INVOLVED_IN:_biological_process_unknown_-_LOCATED_IN:_cellular_component_unknown_-_Metazoa_-_0_-_Other_Eukaryotes_-_0_(source:_NCBI_BLink)._|_chr5:3358787-3359781_FORWARD_-_Plants_-_61_-_Viruses_-_0_-_FUNCTIONS_…	N	0.6966	0.0002	9.75	Y	Y
979	Isoleucine	VPFGY(0.017)S(0.983)PADPRT(0.782)PS(0.201)Y(0.006)S(0.011)K	AT5G15680	35.2	35.2	not_assigned.unknown	binding_|_chr5:5100984-5111029_REVERSE	N	0.6927	0.0002	9.75	Y	Y
980	Nicotinic_acid	VPFGY(0.017)S(0.983)PADPRT(0.782)PS(0.201)Y(0.006)S(0.011)K	AT5G15680	35.2	35.2	not_assigned.unknown	binding_|_chr5:5100984-5111029_REVERSE	N	0.6917	0.0003	9.75	Y	Y
981	myo-Inositol	TSGDETANVS(0.048)S(0.953)PS(1)MAEELPEQSVPK	AT4G31880	35.2	35.2	not_assigned.unknown	Bacteria_-_15478_-_BEST_Arabidopsis_thaliana_protein_match_is:_binding_(TAIR:AT1G15940.1)_-_EXPRESSED_DURING:_14_growth_stages_-_EXPRESSED_IN:_24_plant_structures_-_Fungi_-_16017_-_Has_114836_Blast_hits_to_56273_proteins_in_1914_species:_Archae_-_187_-_Metazoa_-_53116_-_Other_Eukaryotes_-_24977_(source:_NCBI_BLink)._|_chr4:15419404-15424183_REVERSE_-_Plants_-_4342_-_Viruses_-_719_-_LOCATED_IN:_cy…	N	0.6883	0.0004	9.75	Y	Y
982	Malic_acid	IEMTS(1)PVVTK	AT2G37970	35.1	35.1	not_assigned.no_ontology	binding_|_chr2:15890972-15891843_FORWARD_-_Symbols:_SOUL-1_|_SOUL-1	N	0.6872	0.0008	9.75	Y	Y
983	myo-Inositol	IEMTS(1)PVVTK	AT2G37970	35.1	35.1	not_assigned.no_ontology	binding_|_chr2:15890972-15891843_FORWARD_-_Symbols:_SOUL-1_|_SOUL-1	N	0.686	0.0012	9.75	Y	Y
984	Tryptophan	YLQS(1)GS(1)EDDDDTDTKR	AT3G56150	29.2.3	29.2	protein.synthesis.initiation	translation_initiation_factor_|_chr3:20833584-20837157_REVERSE_-_Symbols:_EIF3C,_ATEIF3C-1,_EIF3C-1,_ATTIF3C1,_TIF3C1_|_EIF3C_(EUKARYOTIC_TRANSLATION_INITIATION_FACTOR_3C)	N	0.6849	0.0004	9.75	Y	Y
985	Aspartic_acid	DYEDPPPT(1)PFFDADELTK	AT2G37170	34.19.1	34.19	transport.Major_Intrinsic_Proteins.PIP	water_channel_|_chr2:15613402-15614857_REVERSE_-_Symbols:_PIP2B,_PIP2_-_2_|_PIP2B_(PLASMA_MEMBRANE_INTRINSIC_PROTEIN_2)	Y	0.6765	0.0003	9.75	Y	Y
986	Ornithine	APPS(1)PLNDAESLSER	AT5G58140	29.4	29.4	signaling.kinase.cytoplasmatic_kinase.AGC	FMN_binding_/_blue_light_photoreceptor/_kinase/_protein_serine/threonine_kinase_|_chr5:23524427-23533111_FORWARD_-_Symbols:_PHOT2,_NPL1_|_PHOT2_(PHOTOTROPIN_2)	N	0.6729	0.0004	9.75	Y	Y
987	Alanine	TGQGYS(1)GPSL	AT3G24550	30.2.22	30.2	signalling.receptor_kinases.proline_extensin_like	ATP_binding_/_protein_kinase_|_chr3:8960258-8963568_FORWARD_-_Symbols:_ATPERK1_|_ATPERK1_(PROLINE_EXTENSIN-LIKE_RECEPTOR_KINASE_1)	Y	0.6719	0.0004	9.75	Y	Y
988	Tryptophan	S(0.94)S(0.06)IDLISLPR	AT5G10625	35.2	35.2	not_assigned.unknown	Bacteria_-_0_-_BEST_Arabidopsis_thaliana_protein_match_is:_FPF1_(FLOWERING_PROMOTING_FACTOR_1)_(TAIR:AT5G24860.1)_-_Fungi_-_0_-_Has_61_Blast_hits_to_61_proteins_in_8_species:_Archae_-_0_-_INVOLVED_IN:_biological_process_unknown_-_LOCATED_IN:_cellular_component_unknown_-_Metazoa_-_0_-_Other_Eukaryotes_-_0_(source:_NCBI_BLink)._|_chr5:3358787-3359781_FORWARD_-_Plants_-_61_-_Viruses_-_0_-_FUNCTIONS_…	N	0.67	0.0005	9.75	Y	Y
989	Leucine	YSS(1)PS(0.008)S(0.992)PPPSFYRK	AT3G47210	35.2	35.2	not_assigned.unknown	unknown_protein_|_chr3:17385313-17387244_FORWARD	N	0.664	0.0005	9.75	Y	Y
990	Malic_acid	ILEAGNDS(1)T(1)ENVGS(1)VGHIPDLESAR	AT5G47430	27.3.67	27.3	RNA.regulation_of_transcription.putative_transcription_regulator	zinc_ion_binding_|_chr5:19235631-19241221_REVERSE	N	0.663	0.0006	9.75	Y	Y
991	Beta-alanine	ISEQHEMQGMDMT(1)R	AT3G24300	34.5	34.5	transport.ammonium	ammonium_transmembrane_transporter_|_chr3:8805631-8807388_REVERSE_-_Symbols:_AMT1_-_3_(AMMONIUM_TRANSPORTER_1_-_3_|_AMT1_-_3)_-_3,_ATAMT1	Y	0.6623	0.0008	9.75	Y	Y
992	Glutamic_acid	S(0.94)S(0.06)IDLISLPR	AT5G10625	35.2	35.2	not_assigned.unknown	Bacteria_-_0_-_BEST_Arabidopsis_thaliana_protein_match_is:_FPF1_(FLOWERING_PROMOTING_FACTOR_1)_(TAIR:AT5G24860.1)_-_Fungi_-_0_-_Has_61_Blast_hits_to_61_proteins_in_8_species:_Archae_-_0_-_INVOLVED_IN:_biological_process_unknown_-_LOCATED_IN:_cellular_component_unknown_-_Metazoa_-_0_-_Other_Eukaryotes_-_0_(source:_NCBI_BLink)._|_chr5:3358787-3359781_FORWARD_-_Plants_-_61_-_Viruses_-_0_-_FUNCTIONS_…	N	0.6621	0.0006	9.75	Y	Y
993	myo-Inositol	QGS(1)LTLPR	AT3G19290	17.1.2	17.1	hormone_metabolism.abscisic_acid.signal_transduction	DNA_binding_/_protein_binding_/_transcription_activator/_transcription_factor_|_chr3:6687140-6690123_FORWARD_-_Symbols:_ABF4,_AREB2_|_ABF4_(ABRE_BINDING_FACTOR_4)	N	0.6591	0.0006	9.75	Y	Y
994	Glucose	GS(0.024)T(0.976)PTDLPGEDVADNR	AT5G11670	8.2.10	8.2	TCA_/_org_transformation.other_organic_acid_transformatons.malic	malate_dehydrogenase_(oxaloacetate-decarboxylating)_(NADP+)/_malic_enzyme/_oxidoreductase,_acting_on_NADH_or_NADPH,_NAD_or_NADP_as_acceptor_|_chr5:3754249-3758242_FORWARD_-_Symbols:_ATNADP-ME2_|_ATNADP-ME2_(NADP-malic_enzyme_2)	Y	0.6558	0.0012	9.75	Y	Y
995	Alanine	IEMTS(1)PVVTK	AT2G37970	35.1	35.1	not_assigned.no_ontology	binding_|_chr2:15890972-15891843_FORWARD_-_Symbols:_SOUL-1_|_SOUL-1	N	0.6544	0.0024	9.75	Y	Y
996	Ornithine	AFS(1)PSIVSGSQWRPGS(0.964)PFQS(0.009)QNET(0.027)VR	AT5G18230	27.3.67	27.3	RNA.regulation_of_transcription.putative_transcription_regulator	transcription_regulator_NOT2/NOT3/NOT5_family_protein_|_chr5:6021444-6027249_REVERSE	N	0.6462	0.0009	9.75	Y	Y
997	Docosanoic_acid	TSGDETANVS(0.048)S(0.953)PS(1)MAEELPEQSVPK	AT4G31880	35.2	35.2	not_assigned.unknown	Bacteria_-_15478_-_BEST_Arabidopsis_thaliana_protein_match_is:_binding_(TAIR:AT1G15940.1)_-_EXPRESSED_DURING:_14_growth_stages_-_EXPRESSED_IN:_24_plant_structures_-_Fungi_-_16017_-_Has_114836_Blast_hits_to_56273_proteins_in_1914_species:_Archae_-_187_-_Metazoa_-_53116_-_Other_Eukaryotes_-_24977_(source:_NCBI_BLink)._|_chr4:15419404-15424183_REVERSE_-_Plants_-_4342_-_Viruses_-_719_-_LOCATED_IN:_cy…	N	0.6443	0.0009	9.75	Y	Y
998	Nicotinic_acid	TSGDETANVS(0.048)S(0.953)PS(1)MAEELPEQSVPK	AT4G31880	35.2	35.2	not_assigned.unknown	Bacteria_-_15478_-_BEST_Arabidopsis_thaliana_protein_match_is:_binding_(TAIR:AT1G15940.1)_-_EXPRESSED_DURING:_14_growth_stages_-_EXPRESSED_IN:_24_plant_structures_-_Fungi_-_16017_-_Has_114836_Blast_hits_to_56273_proteins_in_1914_species:_Archae_-_187_-_Metazoa_-_53116_-_Other_Eukaryotes_-_24977_(source:_NCBI_BLink)._|_chr4:15419404-15424183_REVERSE_-_Plants_-_4342_-_Viruses_-_719_-_LOCATED_IN:_cy…	N	0.6374	0.0011	9.75	Y	Y
999	Alanine	SVEGHS(0.984)FT(0.016)GR	AT3G49590	35.2	35.2	not_assigned.unknown	Bacteria_-_58_-_BEST_Arabidopsis_thaliana_protein_match_is:_unknown_protein_(TAIR:AT3G18770.1)_-_CONTAINS_InterPro_DOMAIN/s:_Autophagy-related_protein_13_(InterPro:IPR018731)_-_EXPRESSED_DURING:_15_growth_stages_-_EXPRESSED_IN:_23_plant_structures_-_Fungi_-_125_-_Has_1841_Blast_hits_to_549_proteins_in_149_species:_Archae_-_0_-_INVOLVED_IN:_biological_process_unknown_-_LOCATED_IN:_cellular_compone…	N	0.6352	0.0015	9.75	Y	Y
1000	myo-Inositol	S(1)LIQQVNDNHQSR	AT2G40080	30.11	30.11	signalling.light	Symbols:_ELF4_|_ELF4_(EARLY_FLOWERING_4)_|_chr2:16734294-16734912_REVERSE	Y	0.6352	0.0015	9.75	Y	Y
1001	Alanine	LDGLLS(0.146)S(0.84)PS(0.014)K	AT3G27190	23.3.1.3	23.3	nucleotide_metabolism.salvage.phosphoribosyltransferases.upp	uracil_phosphoribosyltransferase,_putative_/_UMP_pyrophosphorylase,_putative_/_UPRTase,_putative_|_chr3:10039234-10043066_REVERSE	N	0.6338	0.002	9.75	Y	Y
1002	Glucose	S(1)VDDLFENQSK	AT1G19530	35.2	35.2	not_assigned.unknown	unknown_protein_|_chr1:6763915-6764971_FORWARD	N	0.626	0.0024	9.75	Y	Y
1003	Valine	S(1)LGS(1)FRS(1)AANV	AT2G37170	34.19.1	34.19	transport.Major_Intrinsic_Proteins.PIP	water_channel_|_chr2:15613402-15614857_REVERSE_-_Symbols:_PIP2B,_PIP2_-_2_|_PIP2B_(PLASMA_MEMBRANE_INTRINSIC_PROTEIN_2)	Y	0.6228	0.002	9.75	Y	Y
1004	Arginine	FDQIGDDDS(1)GEFEPVSDK	AT4G02510	29.3.3	29.3	protein.targeting.chloroplast	transmembrane_receptor_|_chr4:1104766-1109600_FORWARD_-_Symbols:_TOC159,_TOC86,_PPI2,_TOC160,_ATTOC159_|_TOC159_(TRANSLOCON_AT_THE_OUTER_ENVELOPE_MEMBRANE_OF_CHLOROPLASTS_159)	N	0.6186	0.0017	9.75	Y	Y
1005	Glycerol-3-phosphate	SDT(1)MIKDSSNESQEIK	AT4G37070	33.1	33.1	development.storage_proteins	Symbols:_PLP1,_PLA_IVA_|_patatin,_putative_|_chr4:17464785-17467109_REVERSE	Y	0.6176	0.0017	9.75	Y	Y
1006	Ornithine	GGDGDDVIDADFT(1)DSQ	AT4G24280	20.2.1	20.2	stress.abiotic.heat	ATP_binding_|_chr4:12589988-12593630_FORWARD_-_Symbols:_cpHsc70-1_|_cpHsc70-1_(chloroplast_heat_shock_protein_70-1)	N	0.612	0.0041	9.75	Y	Y
1007	Leucine	LDGLLS(0.146)S(0.84)PS(0.014)K	AT3G27190	23.3.1.3	23.3	nucleotide_metabolism.salvage.phosphoribosyltransferases.upp	uracil_phosphoribosyltransferase,_putative_/_UMP_pyrophosphorylase,_putative_/_UPRTase,_putative_|_chr3:10039234-10043066_REVERSE	N	0.6091	0.0034	9.75	Y	Y
1008	Alanine	HT(0.001)S(0.999)PSHIKQDGS(1)MS(1)PVR	AT2G29210	27.1.1	27.1	RNA.processing.splicing	splicing_factor_PWI_domain-containing_protein_|_chr2:12558051-12562348_FORWARD	N	0.6091	0.0034	9.75	Y	Y
1009	Valine	LEEGPKEDEES(1)DKS(1)VS(1)EVNDEDDAEDGS(1)EEEEDDD	AT1G20696	27.3.62	27.3	RNA.regulation_of_transcription.Nucleosome/chromatin_assembly_factor_group	DNA_binding_/_chromatin_binding_/_structural_constituent_of_chromatin_/_transcription_factor_|_chr1:7179453-7181499_FORWARD_-_Symbols:_HMGB3,_NFD3,_NFD03_|_HMGB3_(HIGH_MOBILITY_GROUP_B_3)	N	0.6081	0.0027	9.75	Y	Y
1010	myo-Inositol	NVFGS(1)S(1)DDEDAEEYVR	AT5G61150	27.3.67	27.3	RNA.regulation_of_transcription.putative_transcription_regulator	protein_binding_|_chr5:24603656-24607725_REVERSE_-_Symbols:_VIP4_|_VIP4_(VERNALIZATION_INDEPENDENCE_4)	N	0.6067	0.0021	9.75	Y	Y
1011	Leucine	S(0.94)S(0.06)IDLISLPR	AT5G10625	35.2	35.2	not_assigned.unknown	Bacteria_-_0_-_BEST_Arabidopsis_thaliana_protein_match_is:_FPF1_(FLOWERING_PROMOTING_FACTOR_1)_(TAIR:AT5G24860.1)_-_Fungi_-_0_-_Has_61_Blast_hits_to_61_proteins_in_8_species:_Archae_-_0_-_INVOLVED_IN:_biological_process_unknown_-_LOCATED_IN:_cellular_component_unknown_-_Metazoa_-_0_-_Other_Eukaryotes_-_0_(source:_NCBI_BLink)._|_chr5:3358787-3359781_FORWARD_-_Plants_-_61_-_Viruses_-_0_-_FUNCTIONS_…	N	0.6036	0.0029	9.75	Y	Y
1012	Tyrosine	TSGDETANVS(0.048)S(0.953)PS(1)MAEELPEQSVPK	AT4G31880	35.2	35.2	not_assigned.unknown	Bacteria_-_15478_-_BEST_Arabidopsis_thaliana_protein_match_is:_binding_(TAIR:AT1G15940.1)_-_EXPRESSED_DURING:_14_growth_stages_-_EXPRESSED_IN:_24_plant_structures_-_Fungi_-_16017_-_Has_114836_Blast_hits_to_56273_proteins_in_1914_species:_Archae_-_187_-_Metazoa_-_53116_-_Other_Eukaryotes_-_24977_(source:_NCBI_BLink)._|_chr4:15419404-15424183_REVERSE_-_Plants_-_4342_-_Viruses_-_719_-_LOCATED_IN:_cy…	N	0.5978	0.0026	9.75	Y	Y
1013	Isoleucine	LEEGPKEDEES(1)DKS(1)VS(1)EVNDEDDAEDGS(1)EEEEDDD	AT1G20696	27.3.62	27.3	RNA.regulation_of_transcription.Nucleosome/chromatin_assembly_factor_group	DNA_binding_/_chromatin_binding_/_structural_constituent_of_chromatin_/_transcription_factor_|_chr1:7179453-7181499_FORWARD_-_Symbols:_HMGB3,_NFD3,_NFD03_|_HMGB3_(HIGH_MOBILITY_GROUP_B_3)	N	0.5957	0.0034	9.75	Y	Y
1014	Beta-alanine	S(1)INMSYFK	AT5G56980	35.2	35.2	not_assigned.unknown	unknown_protein_|_chr5:23056080-23057742_REVERSE	N	0.5957	0.0034	9.75	Y	Y
1015	Ornithine	LTGLTEIS(1)DEEDWVDEEGNTR	AT1G63680	33.99	33.99	development.unspecified	ATP_binding_/_acid-amino_acid_ligase/_ligase_|_chr1:23614437-23617767_FORWARD_-_Symbols:_ATMURE,_PDE316,_MURE_|_MURE	N	0.5835	0.0028	9.75	Y	Y
1016	Fumaric_acid	EKS(0.983)DS(0.995)DS(0.022)EYDILDFPEVPNVLLRPTPGATSVNAPDAAK	AT1G34220	35.2	35.2	not_assigned.unknown	unknown_protein_|_chr1:12462849-12466000_REVERSE	N	0.5607	0.0066	9.75	Y	N
1017	Tyrosine	KTGS(1)FVRPIS(1)PK	AT2G38280	23.2	23.2	nucleotide_metabolism.degradation	AMP_deaminase_|_chr2:16033448-16038876_REVERSE_-_Symbols:_FAC1,_ATAMPD_|_FAC1_(EMBRYONIC_FACTOR1)	N	0.5489	0.0122	9.75	Y	Y
1018	myo-Inositol	YVS(1)PEGS(1)PFKIENPK	AT5G62820	35.1	35.1	not_assigned.no_ontology	integral_membrane_protein,_putative_|_chr5:25223727-25225021_REVERSE	N	0.5395	0.0079	9.75	Y	Y
1019	Malic_acid	LTVDVQT(1)PPQS(1)PPVKPAR	AT5G65660	35.1.41	35.1	not_assigned.no_ontology.hydroxyproline_rich_proteins	hydroxyproline-rich_glycoprotein_family_protein_|_chr5:26245249-26246379_REVERSE	N	0.5296	0.0093	9.75	Y	Y
1020	myo-Inositol	LTVDVQT(1)PPQS(1)PPVKPAR	AT5G65660	35.1.41	35.1	not_assigned.no_ontology.hydroxyproline_rich_proteins	hydroxyproline-rich_glycoprotein_family_protein_|_chr5:26245249-26246379_REVERSE	N	0.528	0.0116	9.75	Y	Y
1021	Alanine	MSSIES(0.142)FKQS(0.929)S(0.929)LR	AT2G47000	34.16	34.16	transport.ABC_transporters_and_multidrug_resistance_systems	ATPase,_coupled_to_transmembrane_movement_of_substances_/_xenobiotic-transporting_ATPase_|_chr2:19309868-19314750_REVERSE_-_Symbols:_MDR4,_PGP4,_ABCB4,_ATPGP4_|_ABCB4_(ATP_BINDING_CASSETTE_SUBFAMILY_B4)	N	0.5119	0.0125	9.75	Y	Y
1022	Malic_acid	FS(1)ADRVDAQDNSSEAR	AT2G45140	29.3.4.1	29.3	protein.targeting.secretory_pathway.ER	structural_molecule_|_chr2:18610806-18613290_FORWARD_-_Symbols:_PVA12_|_PVA12_(PLANT_VAP_HOMOLOG_12)	N	0.5104	0.0181	9.75	Y	Y
1023	Leucine	ANSSSTSVAS(0.085)PLVRPAS(0.915)PKVPS(1)QR	AT3G59690	30.3	30.3	signalling.calcium	calmodulin_binding_|_chr3:22048754-22051673_FORWARD_-_Symbols:_IQD13_|_IQD13_(IQ-domain_13)	Y	0.5065	0.0191	9.75	Y	Y
1024	Beta-alanine	TADS(1)DGES(1)GEIKFEDNNLPPLGEK	AT3G25840	29.4	29.4	signalling.kinase.cytoplasmatic_kinase	protein_kinase_family_protein_|_chr3:9451861-9457554_REVERSE	N	0.4977	0.0255	9.75	Y	Y
1025	Arginine	EDNES(1)DGDKDDEPVISFTGK	AT1G76810	29.2.3	29.2	protein.synthesis.initiation	eukaryotic_translation_initiation_factor_2_family_protein_/_eIF-2_family_protein_|_chr1:28831003-28836586_REVERSE	N	0.4929	0.0198	9.75	Y	Y
1026	Leucine	TTQQPEKPGSVNS(1)QPPPWR	AT3G20410	30.3	30.3	signalling.calcium.calcium_dependent_protein_kinases	calmodulin-dependent_protein_kinase/_kinase_|_chr3:7116201-7119121_FORWARD_-_Symbols:_CPK9_|_CPK9_(calmodulin-domain_protein_kinase_9)	Y	0.4922	0.0234	9.75	Y	Y
1027	Alanine	GVS(1)GSSTPVHYK	AT2G20950	35.2	35.2	not_assigned.unknown	Bacteria_-_10_-_BEST_Arabidopsis_thaliana_protein_match_is:_unknown_protein_(TAIR:AT4G38550.1)_-_CONTAINS_InterPro_DOMAIN/s:_Phospholipase-like,_arabidopsis_(InterPro:IPR007942)_-_EXPRESSED_DURING:_13_growth_stages_-_Fungi_-_53_-_Has_323_Blast_hits_to_303_proteins_in_73_species:_Archae_-_7_-_Metazoa_-_165_-_Other_Eukaryotes_-_15_(source:_NCBI_BLink)._|_chr2:9003139-9005938_FORWARD_-_Plants_-_73_-…	N	0.4828	0.0496	9.75	Y	Y
1028	Arginine	DES(1)DGGDGET(0.004)ES(0.995)QRLDEEEQT(0.001)VTK	AT1G42550	31.1	31.1	cell.organisation	Symbols:_PMI1_|_PMI1_(PLASTID_MOVEMENT_IMPAIRED1)_|_chr1:15977014-15979952_FORWARD	Y	0.4664	0.0249	9.75	Y	Y
1029	Ornithine	TNS(1)LALPR	AT1G42550	31.1	31.1	cell.organisation	Symbols:_PMI1_|_PMI1_(PLASTID_MOVEMENT_IMPAIRED1)_|_chr1:15977014-15979952_FORWARD	Y	0.4545	0.0336	9.75	Y	Y
1030	Arginine	KKS(1)PPGS(1)PVQTDLVLGR	AT5G57710	20.2.1	20.2	stress.abiotic.heat	heat_shock_protein-related_|_chr5:23384794-23388353_FORWARD	N	0.4346	0.0555	9.75	Y	Y
1031	Malic_acid	KTGS(1)FVRPIS(1)PK	AT2G38280	23.2	23.2	nucleotide_metabolism.degradation	AMP_deaminase_|_chr2:16033448-16038876_REVERSE_-_Symbols:_FAC1,_ATAMPD_|_FAC1_(EMBRYONIC_FACTOR1)	N	0.4165	0.0677	9.75	Y	Y
1032	Alanine	ILEAGNDS(1)T(1)ENVGS(1)VGHIPDLESAR	AT5G47430	27.3.67	27.3	RNA.regulation_of_transcription.putative_transcription_regulator	zinc_ion_binding_|_chr5:19235631-19241221_REVERSE	N	0.3879	0.0744	9.75	Y	Y
1033	Putrescine	S(0.001)AS(0.749)T(0.251)PLLNSLVHVS(0.179)S(0.821)PRDS(1)PIETVESVHQIQR	AT5G20190	35.2	35.2	not_assigned.unknown	binding_|_chr5:6814093-6815379_FORWARD	N	0.3624	0.1163	9.75	Y	Y
1034	Docosanoic_acid	SSS(0.001)S(0.999)PSGSGSDLTERR	AT5G49510	29.6	29.6	protein.folding	unfolded_protein_binding_|_chr5:20080614-20082762_FORWARD_-_Symbols:_PDF3_|_PDF3_(PREFOLDIN_3)	N	0.5991	0.002	9.5	Y	Y
1035	Glucose	ALGSFGS(1)FGS(1)FRS(1)FA	AT5G60660	34.19.1	34.19	transport.Major_Intrinsic_Proteins.PIP	water_channel_|_chr5:24375457-24376989_REVERSE_-_Symbols:_PIP2F,_PIP2_-_4_(PLASMA_MEMBRANE_INTRINSIC_PROTEIN_2_-_4_|_PIP2_-_4)	Y	0.6906	0.0004	9.5	Y	Y
1036	Beta-alanine	GASPQAIS(0.019)S(0.981)KPPS(1)PR	AT2G43680	30.3	30.3	signalling.calcium	calmodulin_binding_|_chr2:18108349-18111831_FORWARD_-_Symbols:_IQD14_|_IQD14	Y	0.6519	0.0014	9.5	Y	Y
1037	Nicotinic_acid	SLS(1)EIS(1)EVDAVR	AT1G56230	35.2	35.2	not_assigned.unknown	unknown_protein_|_chr1:21046009-21049045_REVERSE	N	0.6818	0.0003	9.5	Y	Y
1038	Beta-alanine	KTGS(1)FVRPIS(1)PK	AT2G38280	23.2	23.2	nucleotide_metabolism.degradation	AMP_deaminase_|_chr2:16033448-16038876_REVERSE_-_Symbols:_FAC1,_ATAMPD_|_FAC1_(EMBRYONIC_FACTOR1)	N	0.5562	0.0165	9.5	Y	Y
1039	Proline	S(0.001)LS(0.999)EIS(1)EVDAVR	AT1G56230	35.2	35.2	not_assigned.unknown	unknown_protein_|_chr1:21046009-21049045_REVERSE	N	0.7039	0.0004	9.5	Y	Y
1040	Glucose	S(0.001)LS(0.999)EIS(1)EVDAVR	AT1G56230	35.2	35.2	not_assigned.unknown	unknown_protein_|_chr1:21046009-21049045_REVERSE	N	0.6621	0.0006	9.5	Y	Y
1041	Glucose	LAPVPDMEGIS(1)PQHVS(0.793)T(0.207)VVK	AT1G06840	30.2.8.1	30.2	signalling.receptor_kinases.leucine_rich_repeat_VIII.VIII-1	leucine-rich_repeat_transmembrane_protein_kinase,_putative_|_chr1:2097747-2103479_REVERSE	Y	0.6494	0.0014	9.5	Y	Y
1042	Hexadecanoic_acid	TVAAVAGS(1)PGT(0.002)PT(0.963)T(0.035)PGSAR	AT2G33830	17.2.3	17.2	hormone_metabolism.auxin.induced-regulated-responsive-activated	dormancy/auxin_associated_family_protein_|_chr2:14309484-14310351_REVERSE	N	0.5228	0.0216	9.5	Y	Y
1043	Valine	VAT(1)PVPEPK	AT4G28300	10.5.4	10.5	cell_wall.cell_wall_proteins.HRGP	hydroxyproline-rich_glycoprotein_family_protein_|_chr4:14014653-14017068_FORWARD	Y	0.3224	0.1434	9.5	Y	Y
1044	Isoleucine	VAT(1)PVPEPK	AT4G28300	10.5.4	10.5	cell_wall.cell_wall_proteins.HRGP	hydroxyproline-rich_glycoprotein_family_protein_|_chr4:14014653-14017068_FORWARD	Y	0.31	0.1603	9.5	Y	Y
1045	Ornithine	TDSEVTSLAAS(0.024)S(0.976)PARS(1)PR	AT1G45688	35.2	35.2	not_assigned.unknown	unknown_protein_|_chr1:17191390-17193158_FORWARD	N	0.8034	0	9.5	Y	Y
1046	Malic_acid	ESFPT(0.003)S(0.198)S(0.799)NPDS(0.962)T(0.037)DNIPHQR	AT3G58630	27.3.30	27.3	RNA.regulation_of_transcription.Trihelix,_Triple-Helix_transcription_factor_family	transcription_factor_|_chr3:21683568-21685941_REVERSE	N	0.7565	0	9.5	Y	Y
1047	Malic_acid	DQST(0.002)PGS(0.998)GGES(0.999)GGGGGGDNHIT(0.001)R	AT2G45430	28.99	28.99	DNA.unspecified	DNA-binding_protein-related_|_chr2:18727561-18728935_FORWARD	N	0.7194	0.0001	9.5	Y	Y
1048	Glucose	S(1)AVDETSDSGAFQR	AT4G19880	26.9	26.9	misc.glutathione_S_transferases	Bacteria_-_905_-_BEST_Arabidopsis_thaliana_protein_match_is:_unknown_protein_(TAIR:AT5G45020.1)_-_CONTAINS_InterPro_DOMAIN/s:_Glutathione_S-transferase,_predicted_(InterPro:IPR016639),_Glutathione_S-transferase,_C-terminal-like_(InterPro:IPR010987),_Glutathione_S-transferase/chloride_channel,_C-terminal_(InterPro:IPR017933),_Thioredoxin-like_fold_(InterPro:IPR012336)_-_EXPRESSED_DURING:_13_growth…	N	0.6781	0.0005	9.5	Y	Y
1049	myo-Inositol	ISAEDEMAGMDMT(1)R	AT1G64780	34.5	34.5	transport.ammonium	ammonium_transmembrane_transporter_|_chr1:24060770-24062630_REVERSE_-_Symbols:_ATAMT1_-_2_(AMMONIUM_TRANSPORTER_1_-_2_|_ATAMT1_-_2)_-_2,_AMT1	Y	0.6725	0.0006	9.5	Y	Y
1050	myo-Inositol	SSS(0.001)S(0.999)PSGSGSDLTERR	AT5G49510	29.6	29.6	protein.folding	unfolded_protein_binding_|_chr5:20080614-20082762_FORWARD_-_Symbols:_PDF3_|_PDF3_(PREFOLDIN_3)	N	0.663	0.0006	9.5	Y	Y
1051	Beta-alanine	LEEGPKEDEES(1)DKS(1)VS(1)EVNDEDDAEDGS(1)EEEEDDD	AT1G20696	27.3.62	27.3	RNA.regulation_of_transcription.Nucleosome/chromatin_assembly_factor_group	DNA_binding_/_chromatin_binding_/_structural_constituent_of_chromatin_/_transcription_factor_|_chr1:7179453-7181499_FORWARD_-_Symbols:_HMGB3,_NFD3,_NFD03_|_HMGB3_(HIGH_MOBILITY_GROUP_B_3)	N	0.615	0.0039	9.5	Y	Y
1052	Glucose	ITPHS(0.201)VPS(0.683)PRPS(0.558)S(0.558)PR	AT2G43680	30.3	30.3	signalling.calcium	calmodulin_binding_|_chr2:18108349-18111831_FORWARD_-_Symbols:_IQD14_|_IQD14	Y	0.6097	0.002	9.5	Y	Y
1053	myo-Inositol	RPQT(1)PETRPR	AT2G20960	35.1	35.1	not_assigned.no_ontology	Symbols:_pEARLI4_|_pEARLI4_|_chr2:9006648-9009763_FORWARD	N	0.607	0.0059	9.5	Y	Y
1054	Ornithine	FDQIGDDDS(1)GEFEPVSDK	AT4G02510	29.3.3	29.3	protein.targeting.chloroplast	transmembrane_receptor_|_chr4:1104766-1109600_FORWARD_-_Symbols:_TOC159,_TOC86,_PPI2,_TOC160,_ATTOC159_|_TOC159_(TRANSLOCON_AT_THE_OUTER_ENVELOPE_MEMBRANE_OF_CHLOROPLASTS_159)	N	0.6017	0.0019	9.5	Y	Y
1055	Malic_acid	LKQMGAT(1)VR	AT1G15040	35.1	35.1	not_assigned.no_ontology	glutamine_amidotransferase-related_|_chr1:5179887-5181389_REVERSE	N	0.5867	0.0041	9.5	Y	Y
1056	Beta-alanine	VLIES(1)S(1)ES(1)EDEILIKNEPKPASSSSPQPTETK	AT4G30480	35.1.27	35.1	not_assigned.no_ontology.tetratricopeptide_repeat_(TPR)	tetratricopeptide_repeat_(TPR)-containing_protein_|_chr4:14897353-14899121_FORWARD	N	0.5753	0.0064	9.5	Y	Y
1057	Isoleucine	TSGDETANVS(0.048)S(0.953)PS(1)MAEELPEQSVPK	AT4G31880	35.2	35.2	not_assigned.unknown	Bacteria_-_15478_-_BEST_Arabidopsis_thaliana_protein_match_is:_binding_(TAIR:AT1G15940.1)_-_EXPRESSED_DURING:_14_growth_stages_-_EXPRESSED_IN:_24_plant_structures_-_Fungi_-_16017_-_Has_114836_Blast_hits_to_56273_proteins_in_1914_species:_Archae_-_187_-_Metazoa_-_53116_-_Other_Eukaryotes_-_24977_(source:_NCBI_BLink)._|_chr4:15419404-15424183_REVERSE_-_Plants_-_4342_-_Viruses_-_719_-_LOCATED_IN:_cy…	N	0.5751	0.0041	9.5	Y	Y
1058	Leucine	TSGDETANVS(0.048)S(0.953)PS(1)MAEELPEQSVPK	AT4G31880	35.2	35.2	not_assigned.unknown	Bacteria_-_15478_-_BEST_Arabidopsis_thaliana_protein_match_is:_binding_(TAIR:AT1G15940.1)_-_EXPRESSED_DURING:_14_growth_stages_-_EXPRESSED_IN:_24_plant_structures_-_Fungi_-_16017_-_Has_114836_Blast_hits_to_56273_proteins_in_1914_species:_Archae_-_187_-_Metazoa_-_53116_-_Other_Eukaryotes_-_24977_(source:_NCBI_BLink)._|_chr4:15419404-15424183_REVERSE_-_Plants_-_4342_-_Viruses_-_719_-_LOCATED_IN:_cy…	N	0.5573	0.007	9.5	Y	Y
1059	myo-Inositol	S(0.94)S(0.06)IDLISLPR	AT5G10625	35.2	35.2	not_assigned.unknown	Bacteria_-_0_-_BEST_Arabidopsis_thaliana_protein_match_is:_FPF1_(FLOWERING_PROMOTING_FACTOR_1)_(TAIR:AT5G24860.1)_-_Fungi_-_0_-_Has_61_Blast_hits_to_61_proteins_in_8_species:_Archae_-_0_-_INVOLVED_IN:_biological_process_unknown_-_LOCATED_IN:_cellular_component_unknown_-_Metazoa_-_0_-_Other_Eukaryotes_-_0_(source:_NCBI_BLink)._|_chr5:3358787-3359781_FORWARD_-_Plants_-_61_-_Viruses_-_0_-_FUNCTIONS_…	N	0.5573	0.007	9.5	Y	Y
1060	Beta-alanine	HT(0.001)S(0.999)PSHIKQDGS(1)MS(1)PVR	AT2G29210	27.1.1	27.1	RNA.processing.splicing	splicing_factor_PWI_domain-containing_protein_|_chr2:12558051-12562348_FORWARD	N	0.5549	0.0111	9.5	Y	Y
1061	myo-Inositol	SVEGHS(0.984)FT(0.016)GR	AT3G49590	35.2	35.2	not_assigned.unknown	Bacteria_-_58_-_BEST_Arabidopsis_thaliana_protein_match_is:_unknown_protein_(TAIR:AT3G18770.1)_-_CONTAINS_InterPro_DOMAIN/s:_Autophagy-related_protein_13_(InterPro:IPR018731)_-_EXPRESSED_DURING:_15_growth_stages_-_EXPRESSED_IN:_23_plant_structures_-_Fungi_-_125_-_Has_1841_Blast_hits_to_549_proteins_in_149_species:_Archae_-_0_-_INVOLVED_IN:_biological_process_unknown_-_LOCATED_IN:_cellular_compone…	N	0.5539	0.0075	9.5	Y	Y
1062	Valine	TSGDETANVS(0.048)S(0.953)PS(1)MAEELPEQSVPK	AT4G31880	35.2	35.2	not_assigned.unknown	Bacteria_-_15478_-_BEST_Arabidopsis_thaliana_protein_match_is:_binding_(TAIR:AT1G15940.1)_-_EXPRESSED_DURING:_14_growth_stages_-_EXPRESSED_IN:_24_plant_structures_-_Fungi_-_16017_-_Has_114836_Blast_hits_to_56273_proteins_in_1914_species:_Archae_-_187_-_Metazoa_-_53116_-_Other_Eukaryotes_-_24977_(source:_NCBI_BLink)._|_chr4:15419404-15424183_REVERSE_-_Plants_-_4342_-_Viruses_-_719_-_LOCATED_IN:_cy…	N	0.5257	0.01	9.5	Y	Y
1063	Malic_acid	NVFGS(1)S(1)DDEDAEEYVR	AT5G61150	27.3.67	27.3	RNA.regulation_of_transcription.putative_transcription_regulator	protein_binding_|_chr5:24603656-24607725_REVERSE_-_Symbols:_VIP4_|_VIP4_(VERNALIZATION_INDEPENDENCE_4)	N	0.5183	0.0095	9.5	Y	Y
1064	Valine	GS(0.024)T(0.976)PTDLPGEDVADNR	AT5G11670	8.2.10	8.2	TCA_/_org_transformation.other_organic_acid_transformatons.malic	malate_dehydrogenase_(oxaloacetate-decarboxylating)_(NADP+)/_malic_enzyme/_oxidoreductase,_acting_on_NADH_or_NADPH,_NAD_or_NADP_as_acceptor_|_chr5:3754249-3758242_FORWARD_-_Symbols:_ATNADP-ME2_|_ATNADP-ME2_(NADP-malic_enzyme_2)	Y	0.5117	0.0177	9.5	Y	Y
1065	Leucine	VAT(1)PVPEPK	AT4G28300	10.5.4	10.5	cell_wall.cell_wall_proteins.HRGP	hydroxyproline-rich_glycoprotein_family_protein_|_chr4:14014653-14017068_FORWARD	Y	0.2974	0.1904	9.5	Y	Y
1066	Phenylalanine	ASDKEIALDSAS(1)MS(0.043)S(0.957)AQEDHQEEILK	AT5G24880	35.2	35.2	not_assigned.unknown	Bacteria_-_19200_-_BEST_Arabidopsis_thaliana_protein_match_is:_calmodulin-binding_protein-related_(TAIR:AT5G10660.1)_-_EXPRESSED_DURING:_L_mature_pollen_stage,_M_germinated_pollen_stage,_4_anthesis,_petal_differentiation_and_expansion_stage_-_EXPRESSED_IN:_8_plant_structures_-_Fungi_-_18359_-_Has_195834_Blast_hits_to_92446_proteins_in_2480_species:_Archae_-_1007_-_LOCATED_IN:_cellular_component_u…	N	0.8948	0	9.5	Y	Y
1067	Tryptophan	ASDKEIALDSAS(1)MS(0.043)S(0.957)AQEDHQEEILK	AT5G24880	35.2	35.2	not_assigned.unknown	Bacteria_-_19200_-_BEST_Arabidopsis_thaliana_protein_match_is:_calmodulin-binding_protein-related_(TAIR:AT5G10660.1)_-_EXPRESSED_DURING:_L_mature_pollen_stage,_M_germinated_pollen_stage,_4_anthesis,_petal_differentiation_and_expansion_stage_-_EXPRESSED_IN:_8_plant_structures_-_Fungi_-_18359_-_Has_195834_Blast_hits_to_92446_proteins_in_2480_species:_Archae_-_1007_-_LOCATED_IN:_cellular_component_u…	N	0.893	0	9.5	Y	Y
1068	Tryptophan	EIALDSAS(0.983)MS(0.018)S(0.999)AQEDHQEEILK	AT5G24880	35.2	35.2	not_assigned.unknown	Bacteria_-_19200_-_BEST_Arabidopsis_thaliana_protein_match_is:_calmodulin-binding_protein-related_(TAIR:AT5G10660.1)_-_EXPRESSED_DURING:_L_mature_pollen_stage,_M_germinated_pollen_stage,_4_anthesis,_petal_differentiation_and_expansion_stage_-_EXPRESSED_IN:_8_plant_structures_-_Fungi_-_18359_-_Has_195834_Blast_hits_to_92446_proteins_in_2480_species:_Archae_-_1007_-_LOCATED_IN:_cellular_component_u…	N	0.8785	0	9.5	Y	Y
1069	Putrescine	TDSEVTSLAAS(0.024)S(0.976)PARS(1)PR	AT1G45688	35.2	35.2	not_assigned.unknown	unknown_protein_|_chr1:17191390-17193158_FORWARD	N	0.8481	0	9.5	Y	Y
1070	Tryptophan	SVEGHS(0.984)FT(0.016)GR	AT3G49590	35.2	35.2	not_assigned.unknown	Bacteria_-_58_-_BEST_Arabidopsis_thaliana_protein_match_is:_unknown_protein_(TAIR:AT3G18770.1)_-_CONTAINS_InterPro_DOMAIN/s:_Autophagy-related_protein_13_(InterPro:IPR018731)_-_EXPRESSED_DURING:_15_growth_stages_-_EXPRESSED_IN:_23_plant_structures_-_Fungi_-_125_-_Has_1841_Blast_hits_to_549_proteins_in_149_species:_Archae_-_0_-_INVOLVED_IN:_biological_process_unknown_-_LOCATED_IN:_cellular_compone…	N	0.8439	0	9.5	Y	Y
1071	Proline	S(0.94)S(0.06)IDLISLPR	AT5G10625	35.2	35.2	not_assigned.unknown	Bacteria_-_0_-_BEST_Arabidopsis_thaliana_protein_match_is:_FPF1_(FLOWERING_PROMOTING_FACTOR_1)_(TAIR:AT5G24860.1)_-_Fungi_-_0_-_Has_61_Blast_hits_to_61_proteins_in_8_species:_Archae_-_0_-_INVOLVED_IN:_biological_process_unknown_-_LOCATED_IN:_cellular_component_unknown_-_Metazoa_-_0_-_Other_Eukaryotes_-_0_(source:_NCBI_BLink)._|_chr5:3358787-3359781_FORWARD_-_Plants_-_61_-_Viruses_-_0_-_FUNCTIONS_…	N	0.8299	0	9.5	Y	Y
1072	Docosanoic_acid	TFGS(0.997)S(0.038)LS(0.961)LNS(0.004)GPR	AT1G50120	35.2	35.2	not_assigned.unknown	Bacteria_-_0_-_CONTAINS_InterPro_DOMAIN/s:_Rgp1_(InterPro:IPR014848),_Immunoglobulin_E-set_(InterPro:IPR014756)_-_EXPRESSED_DURING:_13_growth_stages_-_EXPRESSED_IN:_23_plant_structures_-_Fungi_-_10_-_Has_110_Blast_hits_to_108_proteins_in_46_species:_Archae_-_0_-_INVOLVED_IN:_biological_process_unknown_-_LOCATED_IN:_cellular_component_unknown_-_Metazoa_-_76_-_Other_Eukaryotes_-_4_(source:_NCBI_BLi…	N	0.7935	0	9.5	Y	Y
1073	Glutamic_acid	ISAEDEMAGMDMT(1)R	AT1G64780	34.5	34.5	transport.ammonium	ammonium_transmembrane_transporter_|_chr1:24060770-24062630_REVERSE_-_Symbols:_ATAMT1_-_2_(AMMONIUM_TRANSPORTER_1_-_2_|_ATAMT1_-_2)_-_2,_AMT1	Y	0.7885	0	9.5	Y	Y
1074	Nicotinic_acid	TVSKS(0.99)T(0.021)PGS(0.989)PAHPPGAR	AT4G38550	35.2	35.2	not_assigned.unknown	Bacteria_-_103_-_BEST_Arabidopsis_thaliana_protein_match_is:_unknown_protein_(TAIR:AT2G20950.1)_-_CONTAINS_InterPro_DOMAIN/s:_Phospholipase-like,_arabidopsis_(InterPro:IPR007942)_-_EXPRESSED_DURING:_13_growth_stages_-_EXPRESSED_IN:_21_plant_structures_-_Fungi_-_619_-_Has_2527_Blast_hits_to_1973_proteins_in_273_species:_Archae_-_3_-_Metazoa_-_1039_-_Other_Eukaryotes_-_216_(source:_NCBI_BLink)._|_c…	N	0.7877	0	9.5	Y	Y
1075	Docosanoic_acid	YVS(0.697)S(0.308)PKPIS(0.995)PR	AT3G59690	30.3	30.3	signalling.calcium	calmodulin_binding_|_chr3:22048754-22051673_FORWARD_-_Symbols:_IQD13_|_IQD13_(IQ-domain_13)	Y	0.7717	0	9.5	Y	Y
1076	Malic_acid	SDS(1)NRETVVAAVHDLKK	AT3G07420	29.1.22	29.1	protein.aa_activation.asparagine-tRNA_ligase	asparagine-tRNA_ligase_|_chr3:2373977-2376744_REVERSE_-_Symbols:_NS2,_ATNS2,_SYNC2_ARATH,_SYNC2_|_NS2	N	0.7714	0	9.5	Y	Y
1077	Alanine	YVS(0.697)S(0.308)PKPIS(0.995)PR	AT3G59690	30.3	30.3	signalling.calcium	calmodulin_binding_|_chr3:22048754-22051673_FORWARD_-_Symbols:_IQD13_|_IQD13_(IQ-domain_13)	Y	0.7696	0	9.5	Y	Y
1078	Glutamic_acid	TGQGYS(1)GPSL	AT3G24550	30.2.22	30.2	signalling.receptor_kinases.proline_extensin_like	ATP_binding_/_protein_kinase_|_chr3:8960258-8963568_FORWARD_-_Symbols:_ATPERK1_|_ATPERK1_(PROLINE_EXTENSIN-LIKE_RECEPTOR_KINASE_1)	Y	0.7678	0	9.5	Y	Y
1079	Alanine	ASPSFNPLAS(1)PDS(1)DAGIEK	AT5G19520	27.3.67	27.3	RNA.regulation_of_transcription.putative_transcription_regulator	mechanically-gated_ion_channel_|_chr5:6585421-6588936_FORWARD_-_Symbols:_MSL9_|_MSL9_(MECHANOSENSITIVE_CHANNEL_OF_SMALL_CONDUCTANCE-LIKE_9)	N	0.7662	0	9.5	Y	Y
1080	Proline	YVS(1)PEGS(1)PFKIENPK	AT5G62820	35.1	35.1	not_assigned.no_ontology	integral_membrane_protein,_putative_|_chr5:25223727-25225021_REVERSE	N	0.7482	0.0001	9.5	Y	Y
1081	Leucine	STTTTVS(0.003)S(0.996)VHS(0.001)PTTDQDFSK	AT2G17290	30.3	30.3	signalling.calcium.calcium_dependent_protein_kinases	ATP_binding_/_calcium_ion_binding_/_calmodulin-dependent_protein_kinase/_kinase/_protein_kinase/_protein_serine/threonine_kinase_|_chr2:7516415-7519633_FORWARD_-_Symbols:_CPK6,_ATCDPK3_|_CPK6_(CALCIUM-DEPENDENT_PROTEIN_KINASE_6)	Y	0.7474	0.0002	9.5	Y	Y
1082	Tyrosine	VPFGY(0.017)S(0.983)PADPRT(0.782)PS(0.201)Y(0.006)S(0.011)K	AT5G15680	35.2	35.2	not_assigned.unknown	binding_|_chr5:5100984-5111029_REVERSE	N	0.746	0	9.5	Y	Y
1083	Arginine	VEGTLPSYMQAS(0.007)DGRS(0.993)PR	AT1G51805	30.2.99	30.2	signalling.receptor_kinases.leucine_rich_repeat_I	leucine-rich_repeat_protein_kinase,_putative_|_chr1:19220977-19225689_REVERSE	Y	0.7441	0	9.5	Y	Y
1084	Methionine	S(0.001)LS(0.999)EIS(1)EVDAVR	AT1G56230	35.2	35.2	not_assigned.unknown	unknown_protein_|_chr1:21046009-21049045_REVERSE	N	0.7421	0.0001	9.5	Y	Y
1085	Glycerol-3-phosphate	LNIDTDSSS(1)PQNIIS(1)PK	AT3G53180	12.2.2	12.2	N-metabolism.ammonia_metabolism.glutamine_synthetase	catalytic/_glutamate-ammonia_ligase_|_chr3:19706894-19711439_FORWARD	Y	0.7416	0.0001	9.5	Y	Y
1086	Leucine	YSS(1)PS(0.001)S(0.999)PPPSFYRK	AT3G47210	35.2	35.2	not_assigned.unknown	unknown_protein_|_chr3:17385313-17387244_FORWARD	N	0.7352	0.0001	9.5	Y	Y
1087	Nicotinic_acid	YSS(1)PS(0.008)S(0.992)PPPSFYRK	AT3G47210	35.2	35.2	not_assigned.unknown	unknown_protein_|_chr3:17385313-17387244_FORWARD	N	0.7296	0.0001	9.5	Y	Y
1088	Tryptophan	TGQGYS(1)GPSL	AT3G24550	30.2.22	30.2	signalling.receptor_kinases.proline_extensin_like	ATP_binding_/_protein_kinase_|_chr3:8960258-8963568_FORWARD_-_Symbols:_ATPERK1_|_ATPERK1_(PROLINE_EXTENSIN-LIKE_RECEPTOR_KINASE_1)	Y	0.7287	0.0001	9.5	Y	Y
1089	Fumaric_acid	KVPS(0.999)LS(0.001)S(0.004)LS(0.498)S(0.498)R	AT1G51500	34.16	34.16	transport.ABC_transporters_and_multidrug_resistance_systems	ATPase,_coupled_to_transmembrane_movement_of_substances_|_chr1:19097797-19101080_REVERSE_-_Symbols:_CER5,_D3,_ABCG12,_WBC12,_ATWBC12_|_CER5_(ECERIFERUM_5)	N	0.7233	0.0001	9.5	Y	Y
1090	Ornithine	SVGDLT(0.041)S(0.959)ADLK	AT3G12780	1.3.3	1.3	PS.calvin_cycle.phosphoglycerate_kinase	phosphoglycerate_kinase_|_chr3:4060971-4063306_REVERSE_-_Symbols:_PGK1_|_PGK1_(PHOSPHOGLYCERATE_KINASE_1)	Y	0.7164	0.0001	9.5	Y	Y
1091	Aspartic_acid	S(1)LGS(1)FRS(1)AANV	AT2G37170	34.19.1	34.19	transport.Major_Intrinsic_Proteins.PIP	water_channel_|_chr2:15613402-15614857_REVERSE_-_Symbols:_PIP2B,_PIP2_-_2_|_PIP2B_(PLASMA_MEMBRANE_INTRINSIC_PROTEIN_2)	Y	0.7154	0.0002	9.5	Y	Y
1092	Proline	ISGDETEES(1)DAS(1)EEKVSTR	AT5G57160	28.1	28.1	DNA.synthesis/chromatin_structure	DNA_ligase_(ATP)/_protein_binding_|_chr5:23154965-23161746_REVERSE_-_Symbols:_ATLIG4,_LIG4_|_ATLIG4	N	0.7143	0.0003	9.5	Y	Y
1093	Tyrosine	STTTTVS(0.003)S(0.996)VHS(0.001)PTTDQDFSK	AT2G17290	30.3	30.3	signalling.calcium.calcium_dependent_protein_kinases	ATP_binding_/_calcium_ion_binding_/_calmodulin-dependent_protein_kinase/_kinase/_protein_kinase/_protein_serine/threonine_kinase_|_chr2:7516415-7519633_FORWARD_-_Symbols:_CPK6,_ATCDPK3_|_CPK6_(CALCIUM-DEPENDENT_PROTEIN_KINASE_6)	Y	0.7117	0.0003	9.5	Y	Y
1094	Valine	YVS(0.697)S(0.308)PKPIS(0.995)PR	AT3G59690	30.3	30.3	signalling.calcium	calmodulin_binding_|_chr3:22048754-22051673_FORWARD_-_Symbols:_IQD13_|_IQD13_(IQ-domain_13)	Y	0.7115	0.0001	9.5	Y	Y
1095	Alanine	SNS(1)DGRDAFVFLNNSNDK	AT1G23710	35.2	35.2	not_assigned.unknown	unknown_protein_|_chr1:8385251-8386426_FORWARD	N	0.7098	0.0005	9.5	Y	Y
1096	Docosanoic_acid	S(0.002)DS(0.998)PVS(1)AVS(1)EPQLPEQK	AT3G13990	35.1.41	35.1	not_assigned.no_ontology.hydroxyproline_rich_proteins	unknown_protein_|_chr3:4625570-4630613_REVERSE	N	0.709	0.001	9.5	Y	Y
1097	Putrescine	LAS(1)KVDAIKDTLENDEEK	AT3G13470	29.6	29.6	protein.folding	chaperonin,_putative_|_chr3:4389685-4392851_FORWARD	N	0.7065	0.0003	9.5	Y	Y
1098	Arginine	RVGGSTHQVPIEIGS(0.864)T(0.136)QGK	ATCG01240	29.2.1.1.1.1.7	29.2	protein.synthesis.ribosomal_protein.prokaryotic.chloroplast.30S_subunit.S7	Symbols:_RPS7.2_|_30S_chloroplast_ribosomal_protein_S7_|_chrC:140704-141171_FORWARD	N	0.7064	0.0002	9.5	Y	Y
1099	Ornithine	S(0.995)VT(0.005)FVTK	AT3G44310	16.5.1.3.3	16.5	misc.nitrilases,_*nitrile_lyases,_berberine_bridge_enzymes,_reticuline_oxidases,_troponine_reductases	indole-3-acetonitrile_nitrilase/_indole-3-acetonitrile_nitrile_hydratase/_nitrilase_|_chr3:15986864-15989103_FORWARD_-_Symbols:_NIT1,_ATNIT1,_NITI_|_NIT1	N	0.7043	0.0001	9.5	Y	Y
1100	Phenylalanine	VNS(1)IPRRGS(1)EANWS(1)L	AT4G27450	17.2.3	17.2	hormone_metabolism.auxin.induced-regulated-responsive-activated	unknown_protein_|_chr4:13727484-13728886_REVERSE	N	0.7041	0.0003	9.5	Y	Y
1101	Tryptophan	EEDDDDEVS(1)PEPVSTEPK	AT3G12950	35.2	35.2	not_assigned.unknown	catalytic_|_chr3:4132528-4135134_REVERSE	N	0.7035	0.0001	9.5	Y	Y
1102	Leucine	VPFGY(0.017)S(0.983)PADPRT(0.782)PS(0.201)Y(0.006)S(0.011)K	AT5G15680	35.2	35.2	not_assigned.unknown	binding_|_chr5:5100984-5111029_REVERSE	N	0.6996	0.0003	9.5	Y	Y
1103	Beta-alanine	DNDGNES(1)PRKLDLDGLTPFEK	AT1G55150	17.5.3	17.5	hormone_metabolism.ethylene.induced-regulated-responsive-activated	DEAD_box_RNA_helicase,_putative_(RH20)_|_chr1:20574480-20577320_FORWARD	N	0.6974	0.0004	9.5	Y	Y
1104	Beta-alanine	LIEEVSHSSGS(1)PNPVS(1)D	AT3G02880	30.2.3	30.2	signalling.receptor_kinases.leucine_rich_repeat_III	leucine-rich_repeat_transmembrane_protein_kinase,_putative_|_chr3:634653-637284_FORWARD	Y	0.6928	0.0004	9.5	Y	Y
1105	Beta-alanine	IISSSVLPIQNS(1)PES(1)QENNNHPEVIIEEASR	AT5G66730	27.3.11	27.3	RNA.regulation_of_transcription.C2H2_zinc_finger_family	zinc_finger_(C2H2_type)_family_protein_|_chr5:26641652-26644402_REVERSE	N	0.6917	0.0007	9.5	Y	Y
1106	Phenylalanine	S(0.001)LS(0.999)EIS(1)EVDAVR	AT1G56230	35.2	35.2	not_assigned.unknown	unknown_protein_|_chr1:21046009-21049045_REVERSE	N	0.6897	0.0003	9.5	Y	Y
1107	Alanine	VLIES(1)S(1)ES(1)EDEILIKNEPKPASSSSPQPTETK	AT4G30480	35.1.27	35.1	not_assigned.no_ontology.tetratricopeptide_repeat_(TPR)	tetratricopeptide_repeat_(TPR)-containing_protein_|_chr4:14897353-14899121_FORWARD	N	0.6894	0.0004	9.5	Y	Y
1108	Docosanoic_acid	SKSEVDEAVS(1)EEEAEDDD	AT2G17560	27.3.62	27.3	RNA.regulation_of_transcription.Nucleosome/chromatin_assembly_factor_group	DNA_binding_/_chromatin_binding_/_structural_constituent_of_chromatin_/_transcription_factor_|_chr2:7642165-7643667_REVERSE_-_Symbols:_HMGB4,_NFD4,_NFD04_|_HMGB4_(HIGH_MOBILITY_GROUP_B_4)	N	0.6872	0.0004	9.5	Y	Y
1109	Tryptophan	YVS(1)PEGS(1)PFKIENPK	AT5G62820	35.1	35.1	not_assigned.no_ontology	integral_membrane_protein,_putative_|_chr5:25223727-25225021_REVERSE	N	0.687	0.0002	9.5	Y	Y
1110	Valine	SSFQEDHS(1)NIGGPGFSR	AT3G25610	34.1	34.1	transport.p-_and_v-ATPases	haloacid_dehalogenase-like_hydrolase_family_protein_|_chr3:9308942-9313353_REVERSE	Y	0.687	0.0006	9.5	Y	Y
1111	Glutamic_acid	S(0.007)RS(0.966)S(0.022)S(0.002)S(0.002)AAFS(0.02)S(0.363)S(0.247)AS(0.288)S(0.082)RR	AT1G10140	35.2	35.2	not_assigned.unknown	Bacteria_-_0_-_BEST_Arabidopsis_thaliana_protein_match_is:_unknown_protein_(TAIR:AT1G58420.1)_-_CONTAINS_InterPro_DOMAIN/s:_Uncharacterised_conserved_protein_UCP031279_(InterPro:IPR016972)_-_EXPRESSED_DURING:_13_growth_stages_-_EXPRESSED_IN:_23_plant_structures_-_Fungi_-_0_-_Has_38_Blast_hits_to_38_proteins_in_10_species:_Archae_-_0_-_INVOLVED_IN:_biological_process_unknown_-_LOCATED_IN:_plasma_m…	N	0.6848	0.0003	9.5	Y	Y
1112	Glycerol-3-phosphate	ITPHS(0.006)VPS(0.979)PRPS(0.704)S(0.311)PR	AT2G43680	30.3	30.3	signalling.calcium	calmodulin_binding_|_chr2:18108349-18111831_FORWARD_-_Symbols:_IQD14_|_IQD14	Y	0.6828	0.0003	9.5	Y	Y
1113	Beta-alanine	SFS(1)ASHSQYSVR	AT4G37700	35.2	35.2	not_assigned.unknown	unknown_protein_|_chr4:17710272-17710873_REVERSE	N	0.6805	0.0007	9.5	Y	Y
1114	Glycine	S(0.009)IHPPPAFGS(0.996)S(0.995)PNLEALALAASLSQDEDADNS(0.996)VHNNS(0.004)LYSR	AT4G38470	29.4	29.4	signalling.MAP???kinases.putative_MAP3K,_Raf-like	protein_kinase_family_protein_|_chr4:17999432-18003681_FORWARD	N	0.6805	0.0007	9.5	Y	Y
1115	Tyrosine	ANLS(1)PAGDKANVEEPMVYATKQEAK	AT1G44910	35.1	35.1	not_assigned.no_ontology	protein_binding_|_chr1:16975604-16982965_FORWARD	N	0.6797	0.001	9.5	Y	Y
1116	Ornithine	AT(0.001)T(0.999)PVGRS(1)PVT(0.348)S(0.652)PVR	AT1G67590	27.3.67	27.3	cell.organization.remorin	remorin_family_protein_|_chr1:25333058-25334647_REVERSE	N	0.6781	0.0005	9.5	Y	Y
1117	Aspartic_acid	GLDIETPSHYT(1)V	AT4G30190	34.1.2	34.1	transport.p-_and_v-ATPases.H+-exporting_ATPase	ATPase/_hydrogen-exporting_ATPase,_phosphorylative_mechanism_|_chr4:14770499-14776056_REVERSE_-_Symbols:_AHA2,_PMA2_|_AHA2	Y	0.6749	0.0004	9.5	Y	Y
1118	Isoleucine	YVS(0.697)S(0.308)PKPIS(0.995)PR	AT3G59690	30.3	30.3	signalling.calcium	calmodulin_binding_|_chr3:22048754-22051673_FORWARD_-_Symbols:_IQD13_|_IQD13_(IQ-domain_13)	Y	0.6729	0.0004	9.5	Y	Y
1119	Proline	DYEDPPPT(1)PFFDADELTK	AT2G37170	34.19.1	34.19	transport.Major_Intrinsic_Proteins.PIP	water_channel_|_chr2:15613402-15614857_REVERSE_-_Symbols:_PIP2B,_PIP2_-_2_|_PIP2B_(PLASMA_MEMBRANE_INTRINSIC_PROTEIN_2)	Y	0.6702	0.0006	9.5	Y	Y
1120	Glucose	SEWSVPEHS(1)GS(1)IEETGER	AT3G16857	27.3.5	27.3	RNA.regulation_of_transcription.ARR	transcription_factor/_two-component_response_regulator_|_chr3:5755821-5759443_FORWARD_-_Symbols:_ARR1_|_ARR1_(ARABIDOPSIS_RESPONSE_REGULATOR_1)	N	0.668	0.0007	9.5	Y	Y
1121	Ornithine	SDAALLNLEEGS(0.815)S(0.185)PIPNPSTAAEDSR	AT5G10470	31.1	31.1	cell.organisation	kinesin_motor_protein-related_|_chr5:3289925-3297373_REVERSE	Y	0.6657	0.0007	9.5	Y	Y
1122	Tryptophan	ANSSSTSVAS(0.085)PLVRPAS(0.915)PKVPS(1)QR	AT3G59690	30.3	30.3	signalling.calcium	calmodulin_binding_|_chr3:22048754-22051673_FORWARD_-_Symbols:_IQD13_|_IQD13_(IQ-domain_13)	Y	0.6657	0.0007	9.5	Y	Y
1123	Isoleucine	SSFQEDHS(1)NIGGPGFSR	AT3G25610	34.1	34.1	transport.p-_and_v-ATPases	haloacid_dehalogenase-like_hydrolase_family_protein_|_chr3:9308942-9313353_REVERSE	Y	0.6636	0.001	9.5	Y	Y
1124	myo-Inositol	LIADEAADKETES(1)ES(1)EEEDSLR	AT2G19490	28.1	28.1	DNA.synthesis/chromatin_structure	recA_family_protein_|_chr2:8441527-8444170_FORWARD	N	0.6623	0.0008	9.5	Y	Y
1125	Phenylalanine	YLQS(1)GS(1)EDDDDTDTKR	AT3G56150	29.2.3	29.2	protein.synthesis.initiation	translation_initiation_factor_|_chr3:20833584-20837157_REVERSE_-_Symbols:_EIF3C,_ATEIF3C-1,_EIF3C-1,_ATTIF3C1,_TIF3C1_|_EIF3C_(EUKARYOTIC_TRANSLATION_INITIATION_FACTOR_3C)	N	0.6578	0.0009	9.5	Y	Y
1126	Nicotinic_acid	YSS(1)PS(0.001)S(0.999)PPPSFYRK	AT3G47210	35.2	35.2	not_assigned.unknown	unknown_protein_|_chr3:17385313-17387244_FORWARD	N	0.6496	0.0006	9.5	Y	Y
1127	Nicotinic_acid	TGGKPGS(1)PGKS(0.001)S(0.999)EGHVK	AT5G55850	30.1	30.1	signalling.in_sugar_and_nutrient_physiology	Symbols:_NOI_|_NOI_|_chr5:22603376-22605232_FORWARD	Y	0.6494	0.0014	9.5	Y	Y
1128	Aspartic_acid	SYGS(1)MDSLEPSK	AT5G14540	27.3.30	27.3	RNA.regulation_of_transcription.Trihelix,_Triple-Helix_transcription_factor_family	proline-rich_family_protein_|_chr5:4687147-4689674_REVERSE	N	0.6482	0.0008	9.5	Y	Y
1129	Aspartic_acid	S(1)HHGFEPPVIAK	AT1G51800	30.2.99	30.2	signalling.receptor_kinases.leucine_rich_repeat_I	leucine-rich_repeat_protein_kinase,_putative_|_chr1:19214148-19217970_FORWARD	Y	0.6426	0.0007	9.5	Y	Y
1130	Glutamic_acid	EEDDDDEVS(1)PEPVSTEPK	AT3G12950	35.2	35.2	not_assigned.unknown	catalytic_|_chr3:4132528-4135134_REVERSE	N	0.6409	0.0007	9.5	Y	Y
1131	Tyrosine	YSS(1)PS(0.008)S(0.992)PPPSFYRK	AT3G47210	35.2	35.2	not_assigned.unknown	unknown_protein_|_chr3:17385313-17387244_FORWARD	N	0.64	0.0008	9.5	Y	Y
1132	Isoleucine	S(1)LGS(1)FRS(1)AANV	AT2G37170	34.19.1	34.19	transport.Major_Intrinsic_Proteins.PIP	water_channel_|_chr2:15613402-15614857_REVERSE_-_Symbols:_PIP2B,_PIP2_-_2_|_PIP2B_(PLASMA_MEMBRANE_INTRINSIC_PROTEIN_2)	Y	0.6398	0.0013	9.5	Y	Y
1133	Putrescine	T(0.005)AS(0.995)ANS(1)LVDAEEKTGLLD	AT1G07650	30.2.8.2	30.2	signalling.receptor_kinases.DUF_26	leucine-rich_repeat_transmembrane_protein_kinase,_putative_|_chr1:2359549-2366561_REVERSE	Y	0.6388	0.0043	9.5	Y	Y
1134	Nicotinic_acid	IISSSVLPIQNS(1)PES(1)QENNNHPEVIIEEASR	AT5G66730	27.3.11	27.3	RNA.regulation_of_transcription.C2H2_zinc_finger_family	zinc_finger_(C2H2_type)_family_protein_|_chr5:26641652-26644402_REVERSE	N	0.6318	0.0016	9.5	Y	Y
1135	Putrescine	LS(0.399)S(0.784)KLS(0.749)GY(0.025)HT(0.043)PVEAIEPVIPHHELGGK	AT3G13300	27.1	27.1	RNA.processing	nucleotide_binding_/_protein_homodimerization_|_chr3:4303874-4310213_FORWARD_-_Symbols:_VCS_|_VCS_(VARICOSE)	N	0.6301	0.0029	9.5	Y	Y
1136	Docosanoic_acid	YSS(1)PS(0.001)S(0.999)PPPSFYRK	AT3G47210	35.2	35.2	not_assigned.unknown	unknown_protein_|_chr3:17385313-17387244_FORWARD	N	0.6287	0.001	9.5	Y	Y
1137	Tryptophan	ISAEDEMAGMDMT(1)R	AT1G64780	34.5	34.5	transport.ammonium	ammonium_transmembrane_transporter_|_chr1:24060770-24062630_REVERSE_-_Symbols:_ATAMT1_-_2_(AMMONIUM_TRANSPORTER_1_-_2_|_ATAMT1_-_2)_-_2,_AMT1	Y	0.6265	0.0014	9.5	Y	Y
1138	Fumaric_acid	TTS(1)RPIS(1)PR	AT4G15545	35.2	35.2	not_assigned.unknown	unknown_protein_|_chr4:8875918-8877799_FORWARD	N	0.6228	0.002	9.5	Y	Y
1139	Ornithine	RVGGSTHQVPIEIGS(0.864)T(0.136)QGK	ATCG01240	29.2.1.1.1.1.7	29.2	protein.synthesis.ribosomal_protein.prokaryotic.chloroplast.30S_subunit.S7	Symbols:_RPS7.2_|_30S_chloroplast_ribosomal_protein_S7_|_chrC:140704-141171_FORWARD	N	0.6225	0.0015	9.5	Y	Y
1140	Tyrosine	VLSHAVS(1)ESDVS(1)VHSTFASR	AT5G17330	13.1.1.1.1	13.1	amino_acid_metabolism.synthesis.central_amino_acid_metabolism.GABA.Glutamate_decarboxylase	calmodulin_binding_/_glutamate_decarboxylase_|_chr5:5711012-5715075_FORWARD_-_Symbols:_GAD,_GAD1_|_GAD	N	0.616	0.0023	9.5	Y	Y
1141	Putrescine	IPTTRPKS(1)PK	AT2G35880	35.2	35.2	not_assigned.unknown	Bacteria_-_1037_-_BEST_Arabidopsis_thaliana_protein_match_is:_unknown_protein_(TAIR:AT4G32330.3)_-_CONTAINS_InterPro_DOMAIN/s:_Targeting_for_Xklp2_(InterPro:IPR009675)_-_EXPRESSED_DURING:_13_growth_stages_-_EXPRESSED_IN:_24_plant_structures_-_Fungi_-_1700_-_Has_14997_Blast_hits_to_8919_proteins_in_586_species:_Archae_-_10_-_Metazoa_-_6567_-_Other_Eukaryotes_-_5030_(source:_NCBI_BLink)._|_chr2:150…	N	0.612	0.007	9.5	Y	Y
1142	Alanine	TTQQPEKPGSVNS(1)QPPPWR	AT3G20410	30.3	30.3	signalling.calcium.calcium_dependent_protein_kinases	calmodulin-dependent_protein_kinase/_kinase_|_chr3:7116201-7119121_FORWARD_-_Symbols:_CPK9_|_CPK9_(calmodulin-domain_protein_kinase_9)	Y	0.6117	0.0032	9.5	Y	Y
1143	Tryptophan	S(0.007)RS(0.966)S(0.022)S(0.002)S(0.002)AAFS(0.02)S(0.363)S(0.247)AS(0.288)S(0.082)RR	AT1G10140	35.2	35.2	not_assigned.unknown	Bacteria_-_0_-_BEST_Arabidopsis_thaliana_protein_match_is:_unknown_protein_(TAIR:AT1G58420.1)_-_CONTAINS_InterPro_DOMAIN/s:_Uncharacterised_conserved_protein_UCP031279_(InterPro:IPR016972)_-_EXPRESSED_DURING:_13_growth_stages_-_EXPRESSED_IN:_23_plant_structures_-_Fungi_-_0_-_Has_38_Blast_hits_to_38_proteins_in_10_species:_Archae_-_0_-_INVOLVED_IN:_biological_process_unknown_-_LOCATED_IN:_plasma_m…	N	0.6077	0.0021	9.5	Y	Y
1144	Aspartic_acid	WVSSITEQQS(1)PSDVFDPELTR	AT5G16590	30.2.3	30.2	signalling.receptor_kinases.leucine_rich_repeat_III	ATP_binding_/_kinase/_protein_serine/threonine_kinase_|_chr5:5431681-5434134_FORWARD_-_Symbols:_LRR1_|_LRR1	Y	0.607	0.0027	9.5	Y	Y
1145	Nicotinic_acid	S(0.002)DS(0.998)PVS(1)AVS(1)EPQLPEQK	AT3G13990	35.1.41	35.1	not_assigned.no_ontology.hydroxyproline_rich_proteins	unknown_protein_|_chr3:4625570-4630613_REVERSE	N	0.6058	0.0077	9.5	Y	Y
1146	Arginine	S(0.995)VT(0.005)FVTK	AT3G44310	16.5.1.3.3	16.5	misc.nitrilases,_*nitrile_lyases,_berberine_bridge_enzymes,_reticuline_oxidases,_troponine_reductases	indole-3-acetonitrile_nitrilase/_indole-3-acetonitrile_nitrile_hydratase/_nitrilase_|_chr3:15986864-15989103_FORWARD_-_Symbols:_NIT1,_ATNIT1,_NITI_|_NIT1	N	0.6057	0.0022	9.5	Y	Y
1147	Nicotinic_acid	ASGAGPNSLVS(1)PQR	AT5G63270	30.1	30.1	signalling.in_sugar_and_nutrient_physiology	nitrate-responsive_NOI_protein,_putative_|_chr5:25365498-25365949_REVERSE	Y	0.6052	0.0017	9.5	Y	Y
1148	Aspartic_acid	STTTTVS(0.003)S(0.996)VHS(0.001)PTTDQDFSK	AT2G17290	30.3	30.3	signalling.calcium.calcium_dependent_protein_kinases	ATP_binding_/_calcium_ion_binding_/_calmodulin-dependent_protein_kinase/_kinase/_protein_kinase/_protein_serine/threonine_kinase_|_chr2:7516415-7519633_FORWARD_-_Symbols:_CPK6,_ATCDPK3_|_CPK6_(CALCIUM-DEPENDENT_PROTEIN_KINASE_6)	Y	0.6039	0.0037	9.5	Y	Y
1149	Arginine	DIQETTILS(1)H	AT5G61520	34.2	34.2	transport.sugars	hexose_transporter,_putative_|_chr5:24739026-24741273_REVERSE	N	0.6038	0.0023	9.5	Y	Y
1150	Valine	SYGS(1)MDSLEPSK	AT5G14540	27.3.30	27.3	RNA.regulation_of_transcription.Trihelix,_Triple-Helix_transcription_factor_family	proline-rich_family_protein_|_chr5:4687147-4689674_REVERSE	N	0.6038	0.0023	9.5	Y	Y
1151	Beta-alanine	ASPSFNPLAS(1)PDS(1)DAGIEK	AT5G19520	27.3.67	27.3	RNA.regulation_of_transcription.putative_transcription_regulator	mechanically-gated_ion_channel_|_chr5:6585421-6588936_FORWARD_-_Symbols:_MSL9_|_MSL9_(MECHANOSENSITIVE_CHANNEL_OF_SMALL_CONDUCTANCE-LIKE_9)	N	0.6026	0.0038	9.5	Y	Y
1152	Arginine	GLAYDT(1)SDDQQDITR	AT2G39730	1.3.13	1.3	PS.calvin_cycle.rubisco_interacting	ADP_binding_/_ATP_binding_/_enzyme_regulator/_ribulose-1,5-bisphosphate_carboxylase/oxygenase_activator_|_chr2:16570746-16573548_REVERSE_-_Symbols:_RCA_|_RCA_(RUBISCO_ACTIVASE)	Y	0.6002	0.0031	9.5	Y	Y
1153	Alanine	TVAAVAGS(1)PGT(0.001)PT(0.043)T(0.957)PGS(1)ARK	AT2G33830	17.2.3	17.2	hormone_metabolism.auxin.induced-regulated-responsive-activated	dormancy/auxin_associated_family_protein_|_chr2:14309484-14310351_REVERSE	N	0.6	0.004	9.5	Y	Y
1154	Docosanoic_acid	YSS(1)PS(0.008)S(0.992)PPPSFYRK	AT3G47210	35.2	35.2	not_assigned.unknown	unknown_protein_|_chr3:17385313-17387244_FORWARD	N	0.593	0.0023	9.5	Y	Y
1155	Isoleucine	SYGS(1)MDSLEPSK	AT5G14540	27.3.30	27.3	RNA.regulation_of_transcription.Trihelix,_Triple-Helix_transcription_factor_family	proline-rich_family_protein_|_chr5:4687147-4689674_REVERSE	N	0.584	0.0034	9.5	Y	Y
1156	Beta-alanine	ASGAGPNSLVS(1)PQR	AT5G63270	30.1	30.1	signalling.in_sugar_and_nutrient_physiology	nitrate-responsive_NOI_protein,_putative_|_chr5:25365498-25365949_REVERSE	Y	0.581	0.0046	9.5	Y	Y
1157	Leucine	ANLS(1)PAGDKANVEEPMVYATKQEAK	AT1G44910	35.1	35.1	not_assigned.no_ontology	protein_binding_|_chr1:16975604-16982965_FORWARD	N	0.5789	0.0094	9.5	Y	Y
1158	Tyrosine	LEEGPKEDEES(1)DKS(1)VS(1)EVNDEDDAEDGS(1)EEEEDDD	AT1G20696	27.3.62	27.3	RNA.regulation_of_transcription.Nucleosome/chromatin_assembly_factor_group	DNA_binding_/_chromatin_binding_/_structural_constituent_of_chromatin_/_transcription_factor_|_chr1:7179453-7181499_FORWARD_-_Symbols:_HMGB3,_NFD3,_NFD03_|_HMGB3_(HIGH_MOBILITY_GROUP_B_3)	N	0.5765	0.005	9.5	Y	Y
1159	Glutamic_acid	YVS(1)PEGS(1)PFKIENPK	AT5G62820	35.1	35.1	not_assigned.no_ontology	integral_membrane_protein,_putative_|_chr5:25223727-25225021_REVERSE	N	0.5765	0.0032	9.5	Y	Y
1160	Arginine	VAGAS(1)ADILDAAEK	AT1G13930	20.2.3	20.2	stress.abiotic.drought/salt	Involved_in_response_to_salt_stress.__Knockout_mutants_are_hypersensitive_to_salt_stress._|_chr1:4761042-4761725_FORWARD	N	0.5753	0.0064	9.5	Y	Y
1161	myo-Inositol	MSSIES(0.142)FKQS(0.929)S(0.929)LR	AT2G47000	34.16	34.16	transport.ABC_transporters_and_multidrug_resistance_systems	ATPase,_coupled_to_transmembrane_movement_of_substances_/_xenobiotic-transporting_ATPase_|_chr2:19309868-19314750_REVERSE_-_Symbols:_MDR4,_PGP4,_ABCB4,_ATPGP4_|_ABCB4_(ATP_BINDING_CASSETTE_SUBFAMILY_B4)	N	0.5751	0.0041	9.5	Y	Y
1162	Tyrosine	LIADEAADKETES(1)ES(1)EEEDSLR	AT2G19490	28.1	28.1	DNA.synthesis/chromatin_structure	recA_family_protein_|_chr2:8441527-8444170_FORWARD	N	0.5741	0.0042	9.5	Y	Y
1163	Leucine	VLSHAVS(1)ESDVS(1)VHSTFASR	AT5G17330	13.1.1.1.1	13.1	amino_acid_metabolism.synthesis.central_amino_acid_metabolism.GABA.Glutamate_decarboxylase	calmodulin_binding_/_glutamate_decarboxylase_|_chr5:5711012-5715075_FORWARD_-_Symbols:_GAD,_GAD1_|_GAD	N	0.5688	0.0071	9.5	Y	Y
1164	Beta-alanine	ANLS(1)PAGDKANVEEPMVYATKQEAK	AT1G44910	35.1	35.1	not_assigned.no_ontology	protein_binding_|_chr1:16975604-16982965_FORWARD	N	0.5624	0.0151	9.5	Y	Y
1165	Pyruvic_acid	NS(0.023)S(0.974)KDDADRET(0.002)LEAEHTTLVTPHH	AT2G14045	35.2	35.2	not_assigned.unknown	unknown_protein_|_chr2:5906550-5908374_FORWARD	N	0.5573	0.007	9.5	Y	Y
1166	Octadecanoic_acid	S(0.009)IHPPPAFGS(0.996)S(0.995)PNLEALALAASLSQDEDADNS(0.996)VHNNS(0.004)LYSR	AT4G38470	29.4	29.4	signalling.MAP???kinases.putative_MAP3K,_Raf-like	protein_kinase_family_protein_|_chr4:17999432-18003681_FORWARD	N	0.5571	0.0087	9.5	Y	Y
1167	Glutamic_acid	MSSIES(0.142)FKQS(0.929)S(0.929)LR	AT2G47000	34.16	34.16	transport.ABC_transporters_and_multidrug_resistance_systems	ATPase,_coupled_to_transmembrane_movement_of_substances_/_xenobiotic-transporting_ATPase_|_chr2:19309868-19314750_REVERSE_-_Symbols:_MDR4,_PGP4,_ABCB4,_ATPGP4_|_ABCB4_(ATP_BINDING_CASSETTE_SUBFAMILY_B4)	N	0.5565	0.0047	9.5	Y	Y
1168	Ornithine	ETS(1)ADEETSQEEKTEETQNSNLK	AT2G35410	27.4	27.4	RNA.RNA_binding	33_kDa_ribonucleoprotein,_chloroplast,_putative_/_RNA-binding_protein_cp33,_putative_|_chr2:14898324-14899750_FORWARD	N	0.5551	0.0073	9.5	Y	Y
1169	Beta-alanine	IDYQQYEFS(1)DS(1)DKEATGLAK	AT1G18950	29.1	29.1	protein.aa_activation	aminoacyl-tRNA_synthetase_family_|_chr1:6546399-6551887_FORWARD	N	0.5549	0.0111	9.5	Y	Y
1170	Valine	ASGAGPNSLVS(1)PQR	AT5G63270	30.1	30.1	signalling.in_sugar_and_nutrient_physiology	nitrate-responsive_NOI_protein,_putative_|_chr5:25365498-25365949_REVERSE	Y	0.553	0.0051	9.5	Y	Y
1171	Nicotinic_acid	YVS(0.697)S(0.308)PKPIS(0.995)PR	AT3G59690	30.3	30.3	signalling.calcium	calmodulin_binding_|_chr3:22048754-22051673_FORWARD_-_Symbols:_IQD13_|_IQD13_(IQ-domain_13)	Y	0.5375	0.0082	9.5	Y	Y
1172	Tetradecanoic_acid	EDNES(1)DGDKDDEPVISFTGK	AT1G76810	29.2.3	29.2	protein.synthesis.initiation	eukaryotic_translation_initiation_factor_2_family_protein_/_eIF-2_family_protein_|_chr1:28831003-28836586_REVERSE	N	0.5375	0.0082	9.5	Y	Y
1173	Arginine	ISGPHDSNDLVS(1)DGDDA	AT3G55890	35.1	35.1	not_assigned.no_ontology	yippee_family_protein_|_chr3:20740817-20742002_FORWARD	N	0.5364	0.0122	9.5	Y	Y
1174	Arginine	APPS(1)PLNDAESLSER	AT5G58140	29.4	29.4	signaling.kinase.cytoplasmatic_kinase.AGC	FMN_binding_/_blue_light_photoreceptor/_kinase/_protein_serine/threonine_kinase_|_chr5:23524427-23533111_FORWARD_-_Symbols:_PHOT2,_NPL1_|_PHOT2_(PHOTOTROPIN_2)	N	0.5347	0.0103	9.5	Y	Y
1175	Tryptophan	MSSIES(0.142)FKQS(0.929)S(0.929)LR	AT2G47000	34.16	34.16	transport.ABC_transporters_and_multidrug_resistance_systems	ATPase,_coupled_to_transmembrane_movement_of_substances_/_xenobiotic-transporting_ATPase_|_chr2:19309868-19314750_REVERSE_-_Symbols:_MDR4,_PGP4,_ABCB4,_ATPGP4_|_ABCB4_(ATP_BINDING_CASSETTE_SUBFAMILY_B4)	N	0.5339	0.0072	9.5	Y	Y
1176	Arginine	SDAALLNLEEGS(0.815)S(0.185)PIPNPSTAAEDSR	AT5G10470	31.1	31.1	cell.organisation	kinesin_motor_protein-related_|_chr5:3289925-3297373_REVERSE	Y	0.5338	0.0127	9.5	Y	Y
1177	Beta-alanine	RVS(0.987)T(0.013)GS(1)AS(0.062)S(0.938)LLGTTR	AT5G06560	35.2	35.2	not_assigned.unknown	unknown_protein_|_chr5:2003304-2006188_REVERSE	N	0.5338	0.0153	9.5	Y	Y
1178	Docosanoic_acid	GS(0.903)T(0.096)PT(0.001)DLPGEDVADNR	AT5G11670	8.2.10	8.2	TCA_/_org_transformation.other_organic_acid_transformatons.malic	malate_dehydrogenase_(oxaloacetate-decarboxylating)_(NADP+)/_malic_enzyme/_oxidoreductase,_acting_on_NADH_or_NADPH,_NAD_or_NADP_as_acceptor_|_chr5:3754249-3758242_FORWARD_-_Symbols:_ATNADP-ME2_|_ATNADP-ME2_(NADP-malic_enzyme_2)	Y	0.5257	0.01	9.5	Y	Y
1179	Glutamic_acid	SVEGHS(0.984)FT(0.016)GR	AT3G49590	35.2	35.2	not_assigned.unknown	Bacteria_-_58_-_BEST_Arabidopsis_thaliana_protein_match_is:_unknown_protein_(TAIR:AT3G18770.1)_-_CONTAINS_InterPro_DOMAIN/s:_Autophagy-related_protein_13_(InterPro:IPR018731)_-_EXPRESSED_DURING:_15_growth_stages_-_EXPRESSED_IN:_23_plant_structures_-_Fungi_-_125_-_Has_1841_Blast_hits_to_549_proteins_in_149_species:_Archae_-_0_-_INVOLVED_IN:_biological_process_unknown_-_LOCATED_IN:_cellular_compone…	N	0.5188	0.0112	9.5	Y	Y
1180	Alanine	ISEQHEMQGMDMT(1)R	AT3G24300	34.5	34.5	transport.ammonium	ammonium_transmembrane_transporter_|_chr3:8805631-8807388_REVERSE_-_Symbols:_AMT1_-_3_(AMMONIUM_TRANSPORTER_1_-_3_|_AMT1_-_3)_-_3,_ATAMT1	Y	0.5188	0.0112	9.5	Y	Y
1181	Docosanoic_acid	IISSSVLPIQNS(1)PES(1)QENNNHPEVIIEEASR	AT5G66730	27.3.11	27.3	RNA.regulation_of_transcription.C2H2_zinc_finger_family	zinc_finger_(C2H2_type)_family_protein_|_chr5:26641652-26644402_REVERSE	N	0.5144	0.0143	9.5	Y	Y
1182	Malic_acid	ASPSFNPLAS(1)PDS(1)DAGIEK	AT5G19520	27.3.67	27.3	RNA.regulation_of_transcription.putative_transcription_regulator	mechanically-gated_ion_channel_|_chr5:6585421-6588936_FORWARD_-_Symbols:_MSL9_|_MSL9_(MECHANOSENSITIVE_CHANNEL_OF_SMALL_CONDUCTANCE-LIKE_9)	N	0.5099	0.0129	9.5	Y	Y
1183	Beta-alanine	VGPDVPSSADPTSQPS(1)PA	AT4G36180	30.2.7	30.2	signalling.receptor_kinases.leucine_rich_repeat_VII	leucine-rich_repeat_family_protein_|_chr4:17120085-17123841_REVERSE	Y	0.5098	0.0217	9.5	Y	Y
1184	Beta-alanine	QLS(1)IHDNR	AT1G59610	26.17	26.17	misc.dynamin	GTPase_|_chr1:21893221-21901086_FORWARD_-_Symbols:_ADL3,_CF1_|_ADL3_(ARABIDOPSIS_DYNAMIN-LIKE_3)	N	0.5068	0.0226	9.5	Y	Y
1185	Beta-alanine	S(1)FADIFQADMGHPVVQQPS(1)RPAS(1)R	AT2G29140	35.1.12	35.1	not_assigned.no_ontology.pumilio/Puf_RNA-binding_domain-containing_protein	RNA_binding_/_binding_|_chr2:12531392-12535399_FORWARD_-_Symbols:_APUM3_|_APUM3_(Arabidopsis_Pumilio_3)	N	0.5052	0.0195	9.5	Y	Y
1186	Isoleucine	ASGAGPNSLVS(1)PQR	AT5G63270	30.1	30.1	signalling.in_sugar_and_nutrient_physiology	nitrate-responsive_NOI_protein,_putative_|_chr5:25365498-25365949_REVERSE	Y	0.5017	0.0125	9.5	Y	Y
1187	Putrescine	TIEKPVEDPS(1)ELPK	AT5G35630	12.2.2	12.2	N-metabolism.ammonia_metabolism.glutamine_synthetase	glutamate-ammonia_ligase_|_chr5:13830429-13833451_FORWARD_-_Symbols:_GS2,_GLN2,_ATGSL1_|_GS2_(GLUTAMINE_SYNTHETASE_2)	Y	0.4948	0.0226	9.5	Y	Y
1188	Ornithine	KKS(1)PPGS(1)PVQTDLVLGR	AT5G57710	20.2.1	20.2	stress.abiotic.heat	heat_shock_protein-related_|_chr5:23384794-23388353_FORWARD	N	0.4909	0.0238	9.5	Y	Y
1189	Glutamic_acid	EIALDSAS(0.983)MS(0.018)S(0.999)AQEDHQEEILK	AT5G24880	35.2	35.2	not_assigned.unknown	Bacteria_-_19200_-_BEST_Arabidopsis_thaliana_protein_match_is:_calmodulin-binding_protein-related_(TAIR:AT5G10660.1)_-_EXPRESSED_DURING:_L_mature_pollen_stage,_M_germinated_pollen_stage,_4_anthesis,_petal_differentiation_and_expansion_stage_-_EXPRESSED_IN:_8_plant_structures_-_Fungi_-_18359_-_Has_195834_Blast_hits_to_92446_proteins_in_2480_species:_Archae_-_1007_-_LOCATED_IN:_cellular_component_u…	N	0.4852	0.0189	9.5	Y	Y
1190	Arginine	LSELS(1)DDEDFDEQKDIEYGEAYYK	AT3G48500	35.2	35.2	not_assigned.unknown	Symbols:_PDE312,_PTAC10_|_RNA_binding_|_chr3:17962163-17965613_FORWARD	N	0.485	0.0221	9.5	Y	Y
1191	Putrescine	FDWDHPLHLQPMS(0.999)PT(0.001)TVK	AT5G15490	10.1.4	10.1	cell_wall.precursor_synthesis.UDP-Glc_dehydrogenase_(UGD)	UDP-glucose_6-dehydrogenase,_putative_|_chr5:5027639-5030194_REVERSE	N	0.4842	0.0305	9.5	Y	Y
1192	Arginine	APSPSTTNFAGS(0.813)S(0.187)PR	AT5G64330	30.11	30.11	signalling.light	protein_binding_/_signal_transducer_|_chr5:25727337-25730358_FORWARD_-_Symbols:_NPH3,_RPT3,_JK218_|_NPH3_(NON-PHOTOTROPIC_HYPOCOTYL_3)	Y	0.4763	0.0216	9.5	Y	Y
1193	Leucine	FS(1)ADRVDAQDNSSEAR	AT2G45140	29.3.4.1	29.3	protein.targeting.secretory_pathway.ER	structural_molecule_|_chr2:18610806-18613290_FORWARD_-_Symbols:_PVA12_|_PVA12_(PLANT_VAP_HOMOLOG_12)	N	0.4752	0.0342	9.5	Y	Y
1194	Aspartic_acid	S(0.99)AS(0.01)TVS(0.004)IT(0.594)AS(0.402)PR	AT3G10730	35.1	35.1	not_assigned.no_ontology	sad1/unc-84-like_2_family_protein_|_chr3:3358328-3360682_REVERSE	N	0.4654	0.0252	9.5	Y	Y
1195	Putrescine	AMAEETVLPSLSSVATSQPVESSENGFT(0.006)S(0.071)ES(0.868)PKES(0.021)S(0.034)LK	AT5G46750	33.99	33.99	development.unspecified	ARF_GTPase_activator/_DNA_binding_/_zinc_ion_binding_|_chr5:18969749-18971932_REVERSE_-_Symbols:_AGD9_|_AGD9_(ARF-GAP_DOMAIN_9)	N	0.4647	0.039	9.5	Y	Y
1196	Docosanoic_acid	AMGTS(1)YTETELNR	AT1G18210	30.3	30.3	signalling.calcium	calcium-binding_protein,_putative_|_chr1:6267969-6268828_REVERSE	Y	0.4226	0.0634	9.5	Y	Y
1197	Docosanoic_acid	ASGAGPNSLVS(1)PQR	AT5G63270	30.1	30.1	signalling.in_sugar_and_nutrient_physiology	nitrate-responsive_NOI_protein,_putative_|_chr5:25365498-25365949_REVERSE	Y	0.4148	0.0439	9.5	Y	Y
1198	Glutamic_acid	ANSSSTSVAS(0.085)PLVRPAS(0.915)PKVPS(1)QR	AT3G59690	30.3	30.3	signalling.calcium	calmodulin_binding_|_chr3:22048754-22051673_FORWARD_-_Symbols:_IQD13_|_IQD13_(IQ-domain_13)	Y	0.3879	0.0744	9.5	Y	Y
1199	Docosanoic_acid	SNS(1)DGRDAFVFLNNSNDK	AT1G23710	35.2	35.2	not_assigned.unknown	unknown_protein_|_chr1:8385251-8386426_FORWARD	N	0.3675	0.1012	9.5	Y	Y
1200	myo-Inositol	ILEAGNDS(1)T(1)ENVGS(1)VGHIPDLESAR	AT5G47430	27.3.67	27.3	RNA.regulation_of_transcription.putative_transcription_regulator	zinc_ion_binding_|_chr5:19235631-19241221_REVERSE	N	0.2976	0.1786	9.5	Y	Y
1201	Docosanoic_acid	S(1)LIQQVNDNHQSR	AT2G40080	30.11	30.11	signalling.light	Symbols:_ELF4_|_ELF4_(EARLY_FLOWERING_4)_|_chr2:16734294-16734912_REVERSE	Y	0.5158	0.0118	9.25	Y	Y
1202	Glucose	ESFPT(0.003)S(0.198)S(0.799)NPDS(0.962)T(0.037)DNIPHQR	AT3G58630	27.3.30	27.3	RNA.regulation_of_transcription.Trihelix,_Triple-Helix_transcription_factor_family	transcription_factor_|_chr3:21683568-21685941_REVERSE	N	0.5435	0.0061	9.25	Y	Y
1203	Fumaric_acid	GVEFDDDLET(1)EKS(1)DGT(1)IGER	AT1G42550	31.1	31.1	cell.organisation	Symbols:_PMI1_|_PMI1_(PLASTID_MOVEMENT_IMPAIRED1)_|_chr1:15977014-15979952_FORWARD	Y	0.6061	0.0017	9.25	Y	Y
1204	Docosanoic_acid	KTGS(1)FVRPIS(1)PK	AT2G38280	23.2	23.2	nucleotide_metabolism.degradation	AMP_deaminase_|_chr2:16033448-16038876_REVERSE_-_Symbols:_FAC1,_ATAMPD_|_FAC1_(EMBRYONIC_FACTOR1)	N	0.5789	0.0075	9.25	Y	Y
1205	Glucose	IIGVDFNS(1)KRFDQAK	AT1G77120	5.3	5.3	fermentation.ADH	alcohol_dehydrogenase_|_chr1:28975394-28977417_FORWARD_-_Symbols:_ADH1,_ADH,_ATADH,_ATADH1_|_ADH1_(ALCOHOL_DEHYDROGENASE_1)	N	0.6722	0.0003	9.25	Y	Y
1206	Glucose	S(0.982)AS(0.017)TVSITANTAAATR	AT5G04990	35.1	35.1	not_assigned.no_ontology	sad1/unc-84_protein-related_|_chr5:1471481-1473964_REVERSE	N	0.6532	0.0013	9.25	Y	Y
1207	Nicotinic_acid	S(1)LGS(1)FRS(1)AANV	AT2G37170	34.19.1	34.19	transport.Major_Intrinsic_Proteins.PIP	water_channel_|_chr2:15613402-15614857_REVERSE_-_Symbols:_PIP2B,_PIP2_-_2_|_PIP2B_(PLASMA_MEMBRANE_INTRINSIC_PROTEIN_2)	Y	0.6296	0.0017	9.25	Y	Y
1208	Beta-alanine	QGTLPTVIEEDDS(0.016)S(0.977)ET(0.007)	AT5G66950	35.2	35.2	not_assigned.unknown	catalytic/_pyridoxal_phosphate_binding_|_chr5:26732889-26736146_FORWARD	N	0.5688	0.0071	9.25	Y	Y
1209	Beta-alanine	LAPVPDMEGIS(1)PQHVS(0.793)T(0.207)VVK	AT1G06840	30.2.8.1	30.2	signalling.receptor_kinases.leucine_rich_repeat_VIII.VIII-1	leucine-rich_repeat_transmembrane_protein_kinase,_putative_|_chr1:2097747-2103479_REVERSE	Y	0.5281	0.0201	9.25	Y	Y
1210	Valine	LIADEAADKETES(1)ES(1)EEEDSLR	AT2G19490	28.1	28.1	DNA.synthesis/chromatin_structure	recA_family_protein_|_chr2:8441527-8444170_FORWARD	N	0.5138	0.0121	9.25	Y	Y
1211	Isoleucine	LIADEAADKETES(1)ES(1)EEEDSLR	AT2G19490	28.1	28.1	DNA.synthesis/chromatin_structure	recA_family_protein_|_chr2:8441527-8444170_FORWARD	N	0.4881	0.0181	9.25	Y	Y
1212	Proline	ITPHS(0.201)VPS(0.683)PRPS(0.558)S(0.558)PR	AT2G43680	30.3	30.3	signalling.calcium	calmodulin_binding_|_chr2:18108349-18111831_FORWARD_-_Symbols:_IQD14_|_IQD14	Y	0.7278	0.0001	9.25	Y	Y
1213	Alanine	VLSHAVS(1)ESDVS(1)VHSTFASR	AT5G17330	13.1.1.1.1	13.1	amino_acid_metabolism.synthesis.central_amino_acid_metabolism.GABA.Glutamate_decarboxylase	calmodulin_binding_/_glutamate_decarboxylase_|_chr5:5711012-5715075_FORWARD_-_Symbols:_GAD,_GAD1_|_GAD	N	0.726	0.0002	9.25	Y	Y
1214	Leucine	S(0.002)DS(0.998)PVS(1)AVS(1)EPQLPEQK	AT3G13990	35.1.41	35.1	not_assigned.no_ontology.hydroxyproline_rich_proteins	unknown_protein_|_chr3:4625570-4630613_REVERSE	N	0.7181	0.0012	9.25	Y	Y
1215	Fumaric_acid	NLAGDVIGT(1)RT(1)EAADAK	AT5G01530	1.1.1.1	1.1	PS.lightreaction.photosystem_II.LHC-II	chlorophyll_A-B_binding_protein_CP29_(LHCB4)_|_chr5:208937-210445_FORWARD	Y	0.7085	0.0002	9.25	Y	Y
1216	Nicotinic_acid	S(0.95)AS(0.05)TVS(1)ITANTAAATR	AT5G04990	35.1	35.1	not_assigned.no_ontology	sad1/unc-84_protein-related_|_chr5:1471481-1473964_REVERSE	N	0.677	0.0005	9.25	Y	Y
1217	Glutamic_acid	SLS(1)EIS(1)EVDAVR	AT1G56230	35.2	35.2	not_assigned.unknown	unknown_protein_|_chr1:21046009-21049045_REVERSE	N	0.6709	0.0005	9.25	Y	Y
1218	myo-Inositol	GLS(1)GVAHSHGK	AT4G26455	35.1	35.1	not_assigned.no_ontology	protein_heterodimerization/_protein_homodimerization_|_chr4:13362564-13368686_FORWARD_-_protein_heterodimerization/_protein_homodimerization_|_chr4:13365368-13367497_FORWARDhighly_similar_to_(_590)AT4G26450|_Symbols:_WIP1_|_WIP1_(WPP-DOMAIN_INTERACTING_PROTEIN_1)_-_Symbols:_WIP1_|_WIP1_(WPP-DOMAIN_INTERACTING_PROTEIN_1)	N	0.6656	0.0026	9.25	Y	Y
1219	Malic_acid	TSGDETANVS(0.048)S(0.953)PS(1)MAEELPEQSVPK	AT4G31880	35.2	35.2	not_assigned.unknown	Bacteria_-_15478_-_BEST_Arabidopsis_thaliana_protein_match_is:_binding_(TAIR:AT1G15940.1)_-_EXPRESSED_DURING:_14_growth_stages_-_EXPRESSED_IN:_24_plant_structures_-_Fungi_-_16017_-_Has_114836_Blast_hits_to_56273_proteins_in_1914_species:_Archae_-_187_-_Metazoa_-_53116_-_Other_Eukaryotes_-_24977_(source:_NCBI_BLink)._|_chr4:15419404-15424183_REVERSE_-_Plants_-_4342_-_Viruses_-_719_-_LOCATED_IN:_cy…	N	0.6621	0.0006	9.25	Y	Y
1220	myo-Inositol	TGQGYS(1)GPSL	AT3G24550	30.2.22	30.2	signalling.receptor_kinases.proline_extensin_like	ATP_binding_/_protein_kinase_|_chr3:8960258-8963568_FORWARD_-_Symbols:_ATPERK1_|_ATPERK1_(PROLINE_EXTENSIN-LIKE_RECEPTOR_KINASE_1)	Y	0.6443	0.0009	9.25	Y	Y
1221	Beta-alanine	DQST(0.002)PGS(0.998)GGES(0.999)GGGGGGDNHIT(0.001)R	AT2G45430	28.99	28.99	DNA.unspecified	DNA-binding_protein-related_|_chr2:18727561-18728935_FORWARD	N	0.6429	0.0017	9.25	Y	Y
1222	Nicotinic_acid	LEEGPKEDEES(1)DKS(1)VS(1)EVNDEDDAEDGS(1)EEEEDDD	AT1G20696	27.3.62	27.3	RNA.regulation_of_transcription.Nucleosome/chromatin_assembly_factor_group	DNA_binding_/_chromatin_binding_/_structural_constituent_of_chromatin_/_transcription_factor_|_chr1:7179453-7181499_FORWARD_-_Symbols:_HMGB3,_NFD3,_NFD03_|_HMGB3_(HIGH_MOBILITY_GROUP_B_3)	N	0.6364	0.0015	9.25	Y	Y
1223	Fumaric_acid	S(0.995)VT(0.005)FVTK	AT3G44310	16.5.1.3.3	16.5	misc.nitrilases,_*nitrile_lyases,_berberine_bridge_enzymes,_reticuline_oxidases,_troponine_reductases	indole-3-acetonitrile_nitrilase/_indole-3-acetonitrile_nitrile_hydratase/_nitrilase_|_chr3:15986864-15989103_FORWARD_-_Symbols:_NIT1,_ATNIT1,_NITI_|_NIT1	N	0.6287	0.001	9.25	Y	Y
1224	Nicotinic_acid	SYGS(1)MDSLEPSK	AT5G14540	27.3.30	27.3	RNA.regulation_of_transcription.Trihelix,_Triple-Helix_transcription_factor_family	proline-rich_family_protein_|_chr5:4687147-4689674_REVERSE	N	0.6275	0.0014	9.25	Y	Y
1225	Beta-alanine	WYLTGERNS(1)PR	AT1G32090	20.2.3	20.2	stress.abiotic.drought/salt	early-responsive_to_dehydration_protein-related_/_ERD_protein-related_|_chr1:11540025-11544131_REVERSE	N	0.6053	0.006	9.25	Y	Y
1226	Fumaric_acid	SMS(1)DSNLNNVR	AT5G56850	35.2	35.2	not_assigned.unknown	unknown_protein_|_chr5:22985193-22988013_REVERSE	N	0.5939	0.0022	9.25	Y	Y
1227	Beta-alanine	S(1)HHGFEPPVIAK	AT1G51800	30.2.99	30.2	signalling.receptor_kinases.leucine_rich_repeat_I	leucine-rich_repeat_protein_kinase,_putative_|_chr1:19214148-19217970_FORWARD	Y	0.572	0.0054	9.25	Y	Y
1228	Docosanoic_acid	SYGS(1)MDSLEPSK	AT5G14540	27.3.30	27.3	RNA.regulation_of_transcription.Trihelix,_Triple-Helix_transcription_factor_family	proline-rich_family_protein_|_chr5:4687147-4689674_REVERSE	N	0.5702	0.0045	9.25	Y	Y
1229	myo-Inositol	ANSSSTSVAS(0.085)PLVRPAS(0.915)PKVPS(1)QR	AT3G59690	30.3	30.3	signalling.calcium	calmodulin_binding_|_chr3:22048754-22051673_FORWARD_-_Symbols:_IQD13_|_IQD13_(IQ-domain_13)	Y	0.5247	0.0146	9.25	Y	Y
1230	Leucine	GS(0.024)T(0.976)PTDLPGEDVADNR	AT5G11670	8.2.10	8.2	TCA_/_org_transformation.other_organic_acid_transformatons.malic	malate_dehydrogenase_(oxaloacetate-decarboxylating)_(NADP+)/_malic_enzyme/_oxidoreductase,_acting_on_NADH_or_NADPH,_NAD_or_NADP_as_acceptor_|_chr5:3754249-3758242_FORWARD_-_Symbols:_ATNADP-ME2_|_ATNADP-ME2_(NADP-malic_enzyme_2)	Y	0.5083	0.0221	9.25	Y	Y
1231	Isoleucine	GS(0.024)T(0.976)PTDLPGEDVADNR	AT5G11670	8.2.10	8.2	TCA_/_org_transformation.other_organic_acid_transformatons.malic	malate_dehydrogenase_(oxaloacetate-decarboxylating)_(NADP+)/_malic_enzyme/_oxidoreductase,_acting_on_NADH_or_NADPH,_NAD_or_NADP_as_acceptor_|_chr5:3754249-3758242_FORWARD_-_Symbols:_ATNADP-ME2_|_ATNADP-ME2_(NADP-malic_enzyme_2)	Y	0.4922	0.0234	9.25	Y	Y
1232	Leucine	LIADEAADKETES(1)ES(1)EEEDSLR	AT2G19490	28.1	28.1	DNA.synthesis/chromatin_structure	recA_family_protein_|_chr2:8441527-8444170_FORWARD	N	0.4794	0.024	9.25	Y	Y
1233	Nicotinic_acid	FS(1)ADRVDAQDNSSEAR	AT2G45140	29.3.4.1	29.3	protein.targeting.secretory_pathway.ER	structural_molecule_|_chr2:18610806-18613290_FORWARD_-_Symbols:_PVA12_|_PVA12_(PLANT_VAP_HOMOLOG_12)	N	0.4779	0.0284	9.25	Y	Y
1234	Docosanoic_acid	LEEGPKEDEES(1)DKS(1)VS(1)EVNDEDDAEDGS(1)EEEEDDD	AT1G20696	27.3.62	27.3	RNA.regulation_of_transcription.Nucleosome/chromatin_assembly_factor_group	DNA_binding_/_chromatin_binding_/_structural_constituent_of_chromatin_/_transcription_factor_|_chr1:7179453-7181499_FORWARD_-_Symbols:_HMGB3,_NFD3,_NFD03_|_HMGB3_(HIGH_MOBILITY_GROUP_B_3)	N	0.4771	0.0247	9.25	Y	Y
1235	Beta-alanine	MKS(1)ENVFR	AT3G22320	27.2	27.2	RNA.transcription	DNA_binding_/_DNA-directed_RNA_polymerase_|_chr3:7890864-7892347_REVERSE_-_Symbols:_ATRPABC24.3,_RPB5A,_NRPB5,_NRPD5_|_NRPB5	N	0.4256	0.0614	9.25	Y	Y
1236	Tryptophan	ITPHS(0.201)VPS(0.683)PRPS(0.558)S(0.558)PR	AT2G43680	30.3	30.3	signalling.calcium	calmodulin_binding_|_chr2:18108349-18111831_FORWARD_-_Symbols:_IQD14_|_IQD14	Y	0.8478	0	9.25	Y	Y
1237	Tryptophan	MDREETSDNMDNIANT(0.011)NS(0.937)GS(0.052)EGK	AT4G12050	27.3.67	27.3	RNA.regulation_of_transcription.putative_transcription_regulator	DNA-binding_protein-related_|_chr4:7219824-7221328_REVERSE	N	0.8103	0	9.25	Y	Y
1238	Docosanoic_acid	AFGDKS(1)LK	AT2G20630	29.4	29.4	protein.postranslational_modification	protein_phosphatase_2C,_putative_/_PP2C,_putative_|_chr2:8896912-8899835_REVERSE	N	0.8091	0	9.25	Y	Y
1239	Tryptophan	LSS(1)PSLPS(0.008)S(0.992)PPPSYYMGEKTEK	AT3G47210	35.2	35.2	not_assigned.unknown	unknown_protein_|_chr3:17385313-17387244_FORWARD	N	0.8063	0	9.25	Y	Y
1240	Docosanoic_acid	AES(0.999)ET(0.001)GTKEVEVTNVNSDGDQSDINSK	AT1G67230	35.1	35.1	not_assigned.no_ontology	Symbols:_LINC1_|_LINC1_(LITTLE_NUCLEI1)_|_chr1:25151270-25156323_REVERSE	N	0.8034	0	9.25	Y	Y
1241	Fumaric_acid	LS(0.399)S(0.784)KLS(0.749)GY(0.025)HT(0.043)PVEAIEPVIPHHELGGK	AT3G13300	27.1	27.1	RNA.processing	nucleotide_binding_/_protein_homodimerization_|_chr3:4303874-4310213_FORWARD_-_Symbols:_VCS_|_VCS_(VARICOSE)	N	0.7974	0	9.25	Y	Y
1242	Glucose	TGGKPGS(1)PGKS(0.001)S(0.999)EGHVK	AT5G55850	30.1	30.1	signalling.in_sugar_and_nutrient_physiology	Symbols:_NOI_|_NOI_|_chr5:22603376-22605232_FORWARD	Y	0.7961	0	9.25	Y	Y
1243	Arginine	AELVELLGSDS(0.998)S(0.002)	AT1G06190	35.2	35.2	not_assigned.unknown	ATP_binding_/_ATPase,_coupled_to_transmembrane_movement_of_ions,_phosphorylative_mechanism_|_chr1:1892273-1894148_REVERSE	N	0.7955	0	9.25	Y	Y
1244	myo-Inositol	S(0.002)DS(0.998)PVS(1)AVS(1)EPQLPEQK	AT3G13990	35.1.41	35.1	not_assigned.no_ontology.hydroxyproline_rich_proteins	unknown_protein_|_chr3:4625570-4630613_REVERSE	N	0.7915	0.0001	9.25	Y	Y
1245	Malic_acid	S(0.95)AS(0.05)TVS(1)ITANTAAATR	AT5G04990	35.1	35.1	not_assigned.no_ontology	sad1/unc-84_protein-related_|_chr5:1471481-1473964_REVERSE	N	0.7911	0	9.25	Y	Y
1246	Alanine	VPFGY(0.017)S(0.983)PADPRT(0.782)PS(0.201)Y(0.006)S(0.011)K	AT5G15680	35.2	35.2	not_assigned.unknown	binding_|_chr5:5100984-5111029_REVERSE	N	0.782	0	9.25	Y	Y
1247	Fumaric_acid	T(0.614)RDS(0.384)DEEDRDY(0.002)DVAALANNLNQAFNYR	AT2G28360	35.1	35.1	not_assigned.no_ontology	Bacteria_-_108_-_BEST_Arabidopsis_thaliana_protein_match_is:_SIT4_phosphatase-associated_family_protein_(TAIR:AT1G07990.1)_-_CONTAINS_InterPro_DOMAIN/s:_SIT4_phosphatase-associated_protein_(InterPro:IPR007587)_-_EXPRESSED_DURING:_13_growth_stages_-_EXPRESSED_IN:_22_plant_structures_-_Fungi_-_305_-_Has_1431_Blast_hits_to_1107_proteins_in_182_species:_Archae_-_2_-_LOCATED_IN:_endomembrane_system_-_…	N	0.7809	0	9.25	Y	Y
1248	Histidine	SLEELS(1)GEAEVS(1)HDEK	AT5G43370	34.7	34.7	transport.phosphate	carbohydrate_transmembrane_transporter/_inorganic_phosphate_transmembrane_transporter/_phosphate_transmembrane_transporter/_sugar:hydrogen_symporter_|_chr5:17416074-17417798_FORWARD_-_Symbols:_APT1,_PHT2,_PHT1_-_2_|_APT1_(ARABIDOPSIS_PHOSPHATE_TRANSPORTER_1)	Y	0.7787	0	9.25	Y	Y
1249	Docosanoic_acid	VVADDARS(1)EDS(1)PEGEKQVTAK	AT5G15270	27.4	27.4	RNA.RNA_binding	KH_domain-containing_protein_|_chr5:4958337-4962013_FORWARD	N	0.7765	0	9.25	Y	Y
1250	Glycerol-3-phosphate	TGGKPGS(1)PGKS(0.001)S(0.999)EGHVK	AT5G55850	30.1	30.1	signalling.in_sugar_and_nutrient_physiology	Symbols:_NOI_|_NOI_|_chr5:22603376-22605232_FORWARD	Y	0.774	0	9.25	Y	Y
1251	Arginine	TDSEVTSLAAS(0.024)S(0.976)PARS(1)PR	AT1G45688	35.2	35.2	not_assigned.unknown	unknown_protein_|_chr1:17191390-17193158_FORWARD	N	0.773	0	9.25	Y	Y
1252	Glycerol-3-phosphate	SEWSVPEHS(1)GS(1)IEETGER	AT3G16857	27.3.5	27.3	RNA.regulation_of_transcription.ARR	transcription_factor/_two-component_response_regulator_|_chr3:5755821-5759443_FORWARD_-_Symbols:_ARR1_|_ARR1_(ARABIDOPSIS_RESPONSE_REGULATOR_1)	N	0.7719	0	9.25	Y	Y
1253	Proline	ISAEDEMAGMDMT(1)R	AT1G64780	34.5	34.5	transport.ammonium	ammonium_transmembrane_transporter_|_chr1:24060770-24062630_REVERSE_-_Symbols:_ATAMT1_-_2_(AMMONIUM_TRANSPORTER_1_-_2_|_ATAMT1_-_2)_-_2,_AMT1	Y	0.7662	0.0001	9.25	Y	Y
1254	Glycerol-3-phosphate	STTTT(0.008)VS(0.992)S(0.995)VHS(0.002)PT(0.001)T(0.001)DQDFSK	AT2G17290	30.3	30.3	signalling.calcium.calcium_dependent_protein_kinases	ATP_binding_/_calcium_ion_binding_/_calmodulin-dependent_protein_kinase/_kinase/_protein_kinase/_protein_serine/threonine_kinase_|_chr2:7516415-7519633_FORWARD_-_Symbols:_CPK6,_ATCDPK3_|_CPK6_(CALCIUM-DEPENDENT_PROTEIN_KINASE_6)	Y	0.7557	0	9.25	Y	Y
1255	Glucose	ISGDETEES(1)DAS(1)EEKVSTR	AT5G57160	28.1	28.1	DNA.synthesis/chromatin_structure	DNA_ligase_(ATP)/_protein_binding_|_chr5:23154965-23161746_REVERSE_-_Symbols:_ATLIG4,_LIG4_|_ATLIG4	N	0.747	0	9.25	Y	Y
1256	Nicotinic_acid	AES(0.999)ET(0.001)GTKEVEVTNVNSDGDQSDINSK	AT1G67230	35.1	35.1	not_assigned.no_ontology	Symbols:_LINC1_|_LINC1_(LITTLE_NUCLEI1)_|_chr1:25151270-25156323_REVERSE	N	0.746	0	9.25	Y	Y
1257	Malic_acid	YSS(1)PS(0.001)S(0.999)PPPSFYRK	AT3G47210	35.2	35.2	not_assigned.unknown	unknown_protein_|_chr3:17385313-17387244_FORWARD	N	0.7435	0	9.25	Y	Y
1258	Ornithine	TIEKPVEDPS(1)ELPK	AT5G35630	12.2.2	12.2	N-metabolism.ammonia_metabolism.glutamine_synthetase	glutamate-ammonia_ligase_|_chr5:13830429-13833451_FORWARD_-_Symbols:_GS2,_GLN2,_ATGSL1_|_GS2_(GLUTAMINE_SYNTHETASE_2)	Y	0.74	0	9.25	Y	Y
1259	Proline	EEDDDDEVS(1)PEPVSTEPK	AT3G12950	35.2	35.2	not_assigned.unknown	catalytic_|_chr3:4132528-4135134_REVERSE	N	0.7391	0.0001	9.25	Y	Y
1260	Leucine	SDS(1)NRETVVAAVHDLKK	AT3G07420	29.1.22	29.1	protein.aa_activation.asparagine-tRNA_ligase	asparagine-tRNA_ligase_|_chr3:2373977-2376744_REVERSE_-_Symbols:_NS2,_ATNS2,_SYNC2_ARATH,_SYNC2_|_NS2	N	0.7338	0.0002	9.25	Y	Y
1261	Tryptophan	DYEDPPPT(1)PFFDADELTK	AT2G37170	34.19.1	34.19	transport.Major_Intrinsic_Proteins.PIP	water_channel_|_chr2:15613402-15614857_REVERSE_-_Symbols:_PIP2B,_PIP2_-_2_|_PIP2B_(PLASMA_MEMBRANE_INTRINSIC_PROTEIN_2)	Y	0.733	0	9.25	Y	Y
1262	Glutamic_acid	ISGDETEES(1)DAS(1)EEKVSTR	AT5G57160	28.1	28.1	DNA.synthesis/chromatin_structure	DNA_ligase_(ATP)/_protein_binding_|_chr5:23154965-23161746_REVERSE_-_Symbols:_ATLIG4,_LIG4_|_ATLIG4	N	0.7302	0.0001	9.25	Y	Y
1263	Malic_acid	STTTTVS(0.003)S(0.996)VHS(0.001)PTTDQDFSK	AT2G17290	30.3	30.3	signalling.calcium.calcium_dependent_protein_kinases	ATP_binding_/_calcium_ion_binding_/_calmodulin-dependent_protein_kinase/_kinase/_protein_kinase/_protein_serine/threonine_kinase_|_chr2:7516415-7519633_FORWARD_-_Symbols:_CPK6,_ATCDPK3_|_CPK6_(CALCIUM-DEPENDENT_PROTEIN_KINASE_6)	Y	0.7247	0.0002	9.25	Y	Y
1264	Glucose	DYEDPPPT(1)PFFDADELTK	AT2G37170	34.19.1	34.19	transport.Major_Intrinsic_Proteins.PIP	water_channel_|_chr2:15613402-15614857_REVERSE_-_Symbols:_PIP2B,_PIP2_-_2_|_PIP2B_(PLASMA_MEMBRANE_INTRINSIC_PROTEIN_2)	Y	0.7235	0.0001	9.25	Y	Y
1265	Beta-alanine	EYGYRDDDRNS(1)R	AT2G43160	35.1.21	35.1	not_assigned.no_ontology.epsin_N-terminal_homology_(ENTH)_domain-containing_protein	epsin_N-terminal_homology_(ENTH)_domain-containing_protein_|_chr2:17948067-17953669_FORWARD	N	0.723	0.001	9.25	Y	Y
1266	Beta-alanine	YSS(1)PS(0.001)S(0.999)PPPSFYRK	AT3G47210	35.2	35.2	not_assigned.unknown	unknown_protein_|_chr3:17385313-17387244_FORWARD	N	0.7222	0.0001	9.25	Y	Y
1267	Alanine	IISSSVLPIQNS(1)PES(1)QENNNHPEVIIEEASR	AT5G66730	27.3.11	27.3	RNA.regulation_of_transcription.C2H2_zinc_finger_family	zinc_finger_(C2H2_type)_family_protein_|_chr5:26641652-26644402_REVERSE	N	0.7221	0.0002	9.25	Y	Y
1268	Tryptophan	ILEAGNDS(1)T(1)ENVGS(1)VGHIPDLESAR	AT5G47430	27.3.67	27.3	RNA.regulation_of_transcription.putative_transcription_regulator	zinc_ion_binding_|_chr5:19235631-19241221_REVERSE	N	0.7174	0.0001	9.25	Y	Y
1269	Leucine	S(0.95)AS(0.05)TVS(1)ITANTAAATR	AT5G04990	35.1	35.1	not_assigned.no_ontology	sad1/unc-84_protein-related_|_chr5:1471481-1473964_REVERSE	N	0.7143	0.0003	9.25	Y	Y
1270	myo-Inositol	ANLS(1)PAGDKANVEEPMVYATKQEAK	AT1G44910	35.1	35.1	not_assigned.no_ontology	protein_binding_|_chr1:16975604-16982965_FORWARD	N	0.707	0.0007	9.25	Y	Y
1271	Glucose	ASDKEIALDSAS(1)MS(0.043)S(0.957)AQEDHQEEILK	AT5G24880	35.2	35.2	not_assigned.unknown	Bacteria_-_19200_-_BEST_Arabidopsis_thaliana_protein_match_is:_calmodulin-binding_protein-related_(TAIR:AT5G10660.1)_-_EXPRESSED_DURING:_L_mature_pollen_stage,_M_germinated_pollen_stage,_4_anthesis,_petal_differentiation_and_expansion_stage_-_EXPRESSED_IN:_8_plant_structures_-_Fungi_-_18359_-_Has_195834_Blast_hits_to_92446_proteins_in_2480_species:_Archae_-_1007_-_LOCATED_IN:_cellular_component_u…	N	0.7052	0.0001	9.25	Y	Y
1272	Malic_acid	ADANENS(1)EES(0.985)AHAT(0.015)PYSSDASGEIR	AT2G23140	29.5.11.4.2	29.5	protein.degradation.ubiquitin.E3.RING	binding_/_ubiquitin-protein_ligase_|_chr2:9845694-9849164_REVERSE	N	0.6977	0.0006	9.25	Y	Y
1273	Nicotinic_acid	AFGDKS(1)LK	AT2G20630	29.4	29.4	protein.postranslational_modification	protein_phosphatase_2C,_putative_/_PP2C,_putative_|_chr2:8896912-8899835_REVERSE	N	0.6948	0.0005	9.25	Y	Y
1274	Ornithine	LSS(0.002)SKDKS(0.048)DS(0.95)DDATVPPPSGA	AT3G63160	35.2	35.2	not_assigned.unknown	unknown_protein_|_chr3:23333513-23334034_REVERSE	N	0.6906	0.0004	9.25	Y	Y
1275	Beta-alanine	S(1)AT(1)PEEDKKPDQGAHINLK	AT5G55160	29.5.11.1	29.5	protein.degradation.ubiquitin.ubiquitin	protein_binding_/_protein_tag_|_chr5:22383560-22384925_REVERSE_-_Symbols:_SUM2,_SUMO_2,_SUMO2,_ATSUMO2_|_SUMO2_(SMALL_UBIQUITIN-LIKE_MODIFIER_2)	N	0.687	0.0006	9.25	Y	Y
1276	Leucine	KTGS(1)FVRPIS(1)PK	AT2G38280	23.2	23.2	nucleotide_metabolism.degradation	AMP_deaminase_|_chr2:16033448-16038876_REVERSE_-_Symbols:_FAC1,_ATAMPD_|_FAC1_(EMBRYONIC_FACTOR1)	N	0.686	0.0012	9.25	Y	Y
1277	Tryptophan	VNS(1)IPRRGS(1)EANWS(1)L	AT4G27450	17.2.3	17.2	hormone_metabolism.auxin.induced-regulated-responsive-activated	unknown_protein_|_chr4:13727484-13728886_REVERSE	N	0.6781	0.0005	9.25	Y	Y
1278	Glutamic_acid	STTTTVS(0.003)S(0.996)VHS(0.001)PTTDQDFSK	AT2G17290	30.3	30.3	signalling.calcium.calcium_dependent_protein_kinases	ATP_binding_/_calcium_ion_binding_/_calmodulin-dependent_protein_kinase/_kinase/_protein_kinase/_protein_serine/threonine_kinase_|_chr2:7516415-7519633_FORWARD_-_Symbols:_CPK6,_ATCDPK3_|_CPK6_(CALCIUM-DEPENDENT_PROTEIN_KINASE_6)	Y	0.6779	0.0007	9.25	Y	Y
1279	Docosanoic_acid	S(1)AT(1)PEEDKKPDQGAHINLK	AT5G55160	29.5.11.1	29.5	protein.degradation.ubiquitin.ubiquitin	protein_binding_/_protein_tag_|_chr5:22383560-22384925_REVERSE_-_Symbols:_SUM2,_SUMO_2,_SUMO2,_ATSUMO2_|_SUMO2_(SMALL_UBIQUITIN-LIKE_MODIFIER_2)	N	0.6749	0.0004	9.25	Y	Y
1280	Alanine	S(1)AT(1)PEEDKKPDQGAHINLK	AT5G55160	29.5.11.1	29.5	protein.degradation.ubiquitin.ubiquitin	protein_binding_/_protein_tag_|_chr5:22383560-22384925_REVERSE_-_Symbols:_SUM2,_SUMO_2,_SUMO2,_ATSUMO2_|_SUMO2_(SMALL_UBIQUITIN-LIKE_MODIFIER_2)	N	0.6714	0.0006	9.25	Y	Y
1281	myo-Inositol	STTTTVS(0.003)S(0.996)VHS(0.001)PTTDQDFSK	AT2G17290	30.3	30.3	signalling.calcium.calcium_dependent_protein_kinases	ATP_binding_/_calcium_ion_binding_/_calmodulin-dependent_protein_kinase/_kinase/_protein_kinase/_protein_serine/threonine_kinase_|_chr2:7516415-7519633_FORWARD_-_Symbols:_CPK6,_ATCDPK3_|_CPK6_(CALCIUM-DEPENDENT_PROTEIN_KINASE_6)	Y	0.6707	0.0012	9.25	Y	Y
1282	Glucose	HT(0.006)S(0.994)PSHIKQDGS(1)MS(1)PVRGR	AT2G29210	27.1.1	27.1	RNA.processing.splicing	splicing_factor_PWI_domain-containing_protein_|_chr2:12558051-12562348_FORWARD	N	0.669	0.0005	9.25	Y	Y
1283	Tyrosine	YSS(1)PS(0.001)S(0.999)PPPSFYRK	AT3G47210	35.2	35.2	not_assigned.unknown	unknown_protein_|_chr3:17385313-17387244_FORWARD	N	0.6635	0.0004	9.25	Y	Y
1284	Nicotinic_acid	DSS(0.004)S(0.996)IAGSS(0.103)S(0.897)PIPATVSTGK	AT2G38410	31.4	31.4	cell.vesicle_transport	VHS_domain-containing_protein_/_GAT_domain-containing_protein_|_chr2:16086630-16090208_REVERSE	N	0.6635	0.0008	9.25	Y	Y
1285	Nicotinic_acid	TVAAVAGS(1)PGT(0.001)PT(0.043)T(0.957)PGS(1)ARK	AT2G33830	17.2.3	17.2	hormone_metabolism.auxin.induced-regulated-responsive-activated	dormancy/auxin_associated_family_protein_|_chr2:14309484-14310351_REVERSE	N	0.6635	0.0008	9.25	Y	Y
1286	Valine	DSS(0.004)S(0.996)IAGSS(0.103)S(0.897)PIPATVSTGK	AT2G38410	31.4	31.4	cell.vesicle_transport	VHS_domain-containing_protein_/_GAT_domain-containing_protein_|_chr2:16086630-16090208_REVERSE	N	0.6623	0.0008	9.25	Y	Y
1287	Fumaric_acid	HDGIHDS(1)PRGRS(1)VLDT(1)PLS(0.954)S(0.046)AR	AT1G35580	2.2.1.3.1	2.2	major_CHO_metabolism.degradation.sucrose.invertases.neutral	beta-fructofuranosidase_|_chr1:13122204-13125264_REVERSE_-_Symbols:_CINV1_|_CINV1_(cytosolic_invertase_1)	Y	0.6623	0.0008	9.25	Y	Y
1288	Putrescine	S(0.003)PS(0.997)YKEVALAPPGSIAK	AT1G01320	35.1.27	35.1	not_assigned.no_ontology.tetratricopeptide_repeat_(TPR)	tetratricopeptide_repeat_(TPR)-containing_protein_|_chr1:121124-130570_REVERSE	N	0.6586	0.0016	9.25	Y	Y
1289	Ornithine	LAPDPASQS(0.003)AS(0.997)PER	AT3G10540	29.4	29.4	signaling.kinase.cytoplasmatic_kinase.AGC	3-phosphoinositide-dependent_protein_kinase,_putative_|_chr3:3289695-3292702_FORWARD	N	0.6526	0.0018	9.25	Y	Y
1290	Proline	EIALDSAS(0.983)MS(0.018)S(0.999)AQEDHQEEILK	AT5G24880	35.2	35.2	not_assigned.unknown	Bacteria_-_19200_-_BEST_Arabidopsis_thaliana_protein_match_is:_calmodulin-binding_protein-related_(TAIR:AT5G10660.1)_-_EXPRESSED_DURING:_L_mature_pollen_stage,_M_germinated_pollen_stage,_4_anthesis,_petal_differentiation_and_expansion_stage_-_EXPRESSED_IN:_8_plant_structures_-_Fungi_-_18359_-_Has_195834_Blast_hits_to_92446_proteins_in_2480_species:_Archae_-_1007_-_LOCATED_IN:_cellular_component_u…	N	0.6494	0.0014	9.25	Y	Y
1291	Glycerol-3-phosphate	S(1)VDDLFENQSK	AT1G19530	35.2	35.2	not_assigned.unknown	unknown_protein_|_chr1:6763915-6764971_FORWARD	N	0.6481	0.0015	9.25	Y	Y
1292	Alanine	YSS(1)PS(0.008)S(0.992)PPPSFYRK	AT3G47210	35.2	35.2	not_assigned.unknown	unknown_protein_|_chr3:17385313-17387244_FORWARD	N	0.6472	0.0008	9.25	Y	Y
1293	Ornithine	SSDAEEVS(1)DTEDEWLK	AT5G52960	35.2	35.2	not_assigned.unknown	unknown_protein_|_chr5:21477146-21478437_FORWARD	N	0.647	0.0006	9.25	Y	Y
1294	Beta-alanine	VPFGY(0.017)S(0.983)PADPRT(0.782)PS(0.201)Y(0.006)S(0.011)K	AT5G15680	35.2	35.2	not_assigned.unknown	binding_|_chr5:5100984-5111029_REVERSE	N	0.6409	0.0013	9.25	Y	Y
1295	Tryptophan	LNIDTDSSS(1)PQNIIS(1)PK	AT3G53180	12.2.2	12.2	N-metabolism.ammonia_metabolism.glutamine_synthetase	catalytic/_glutamate-ammonia_ligase_|_chr3:19706894-19711439_FORWARD	Y	0.6403	0.0018	9.25	Y	Y
1296	Docosanoic_acid	DSS(0.004)S(0.996)IAGSS(0.103)S(0.897)PIPATVSTGK	AT2G38410	31.4	31.4	cell.vesicle_transport	VHS_domain-containing_protein_/_GAT_domain-containing_protein_|_chr2:16086630-16090208_REVERSE	N	0.6398	0.0013	9.25	Y	Y
1297	Docosanoic_acid	HT(0.006)S(0.994)PSHIKQDGS(1)MS(1)PVRGR	AT2G29210	27.1.1	27.1	RNA.processing.splicing	splicing_factor_PWI_domain-containing_protein_|_chr2:12558051-12562348_FORWARD	N	0.6354	0.0011	9.25	Y	Y
1298	Aspartic_acid	SLS(1)EIS(1)EVDAVR	AT1G56230	35.2	35.2	not_assigned.unknown	unknown_protein_|_chr1:21046009-21049045_REVERSE	N	0.6334	0.0012	9.25	Y	Y
1299	Nicotinic_acid	S(1)AT(1)PEEDKKPDQGAHINLK	AT5G55160	29.5.11.1	29.5	protein.degradation.ubiquitin.ubiquitin	protein_binding_/_protein_tag_|_chr5:22383560-22384925_REVERSE_-_Symbols:_SUM2,_SUMO_2,_SUMO2,_ATSUMO2_|_SUMO2_(SMALL_UBIQUITIN-LIKE_MODIFIER_2)	N	0.6324	0.0012	9.25	Y	Y
1300	Tyrosine	S(1)LGS(1)FRS(1)AANV	AT2G37170	34.19.1	34.19	transport.Major_Intrinsic_Proteins.PIP	water_channel_|_chr2:15613402-15614857_REVERSE_-_Symbols:_PIP2B,_PIP2_-_2_|_PIP2B_(PLASMA_MEMBRANE_INTRINSIC_PROTEIN_2)	Y	0.6318	0.0016	9.25	Y	Y
1301	Aspartic_acid	ASGAGPNSLVS(1)PQR	AT5G63270	30.1	30.1	signalling.in_sugar_and_nutrient_physiology	nitrate-responsive_NOI_protein,_putative_|_chr5:25365498-25365949_REVERSE	Y	0.6304	0.001	9.25	Y	Y
1302	Isoleucine	DSS(0.004)S(0.996)IAGSS(0.103)S(0.897)PIPATVSTGK	AT2G38410	31.4	31.4	cell.vesicle_transport	VHS_domain-containing_protein_/_GAT_domain-containing_protein_|_chr2:16086630-16090208_REVERSE	N	0.6251	0.0019	9.25	Y	Y
1303	Aspartic_acid	SSS(0.001)S(0.999)PSGSGSDLTERR	AT5G49510	29.6	29.6	protein.folding	unfolded_protein_binding_|_chr5:20080614-20082762_FORWARD_-_Symbols:_PDF3_|_PDF3_(PREFOLDIN_3)	N	0.6191	0.0013	9.25	Y	Y
1304	Tyrosine	DSS(0.004)S(0.996)IAGSS(0.103)S(0.897)PIPATVSTGK	AT2G38410	31.4	31.4	cell.vesicle_transport	VHS_domain-containing_protein_/_GAT_domain-containing_protein_|_chr2:16086630-16090208_REVERSE	N	0.6183	0.0022	9.25	Y	Y
1305	Malic_acid	ANLS(1)PAGDKANVEEPMVYATKQEAK	AT1G44910	35.1	35.1	not_assigned.no_ontology	protein_binding_|_chr1:16975604-16982965_FORWARD	N	0.615	0.0039	9.25	Y	Y
1306	Leucine	S(1)LGS(1)FRS(1)AANV	AT2G37170	34.19.1	34.19	transport.Major_Intrinsic_Proteins.PIP	water_channel_|_chr2:15613402-15614857_REVERSE_-_Symbols:_PIP2B,_PIP2_-_2_|_PIP2B_(PLASMA_MEMBRANE_INTRINSIC_PROTEIN_2)	Y	0.6091	0.0034	9.25	Y	Y
1307	Tyrosine	SYGS(1)MDSLEPSK	AT5G14540	27.3.30	27.3	RNA.regulation_of_transcription.Trihelix,_Triple-Helix_transcription_factor_family	proline-rich_family_protein_|_chr5:4687147-4689674_REVERSE	N	0.6087	0.0021	9.25	Y	Y
1308	Alanine	LIADEAADKETES(1)ES(1)EEEDSLR	AT2G19490	28.1	28.1	DNA.synthesis/chromatin_structure	recA_family_protein_|_chr2:8441527-8444170_FORWARD	N	0.6081	0.0027	9.25	Y	Y
1309	Putrescine	VMIHQPLGT(1)AGGK	AT1G66670	29.5.5	29.5	protein.degradation.serine_protease	serine-type_endopeptidase_|_chr1:24863785-24865702_REVERSE_-_Symbols:_CLPP3,_NCLPP3_|_CLPP3	N	0.6013	0.0039	9.25	Y	Y
1310	Leucine	DSS(0.004)S(0.996)IAGSS(0.103)S(0.897)PIPATVSTGK	AT2G38410	31.4	31.4	cell.vesicle_transport	VHS_domain-containing_protein_/_GAT_domain-containing_protein_|_chr2:16086630-16090208_REVERSE	N	0.5948	0.0045	9.25	Y	Y
1311	Putrescine	LAGQEFGT(0.975)T(0.021)T(0.004)GRPR	AT3G57610	23.1.2.20	23.1	nucleotide_metabolism.synthesis.purine.adenylosuccinate_synthase	adenylosuccinate_synthase_|_chr3:21334284-21336674_REVERSE_-_Symbols:_ADSS_|_ADSS_(ADENYLOSUCCINATE_SYNTHASE)	N	0.5883	0.005	9.25	Y	Y
1312	myo-Inositol	VAT(1)PVPEPK	AT4G28300	10.5.4	10.5	cell_wall.cell_wall_proteins.HRGP	hydroxyproline-rich_glycoprotein_family_protein_|_chr4:14014653-14017068_FORWARD	Y	0.5831	0.0055	9.25	Y	Y
1313	Nicotinic_acid	HT(0.006)S(0.994)PSHIKQDGS(1)MS(1)PVRGR	AT2G29210	27.1.1	27.1	RNA.processing.splicing	splicing_factor_PWI_domain-containing_protein_|_chr2:12558051-12562348_FORWARD	N	0.5741	0.0042	9.25	Y	Y
1314	Putrescine	AT(0.001)T(0.999)PVGRS(1)PVT(0.348)S(0.652)PVR	AT1G67590	27.3.67	27.3	cell.organization.remorin	remorin_family_protein_|_chr1:25333058-25334647_REVERSE	N	0.5702	0.0108	9.25	Y	Y
1315	Alanine	ASGAGPNSLVS(1)PQR	AT5G63270	30.1	30.1	signalling.in_sugar_and_nutrient_physiology	nitrate-responsive_NOI_protein,_putative_|_chr5:25365498-25365949_REVERSE	Y	0.5672	0.0048	9.25	Y	Y
1316	Beta-alanine	RAHS(1)EVQFR	AT2G40620	27.3.35	27.3	RNA.regulation_of_transcription.bZIP_transcription_factor_family	bZIP_transcription_factor_family_protein_|_chr2:16954541-16956978_REVERSE	N	0.5669	0.0091	9.25	Y	Y
1317	Alanine	AMGTS(1)YTETELNR	AT1G18210	30.3	30.3	signalling.calcium	calcium-binding_protein,_putative_|_chr1:6267969-6268828_REVERSE	Y	0.5491	0.0149	9.25	Y	Y
1318	Alanine	VVADDARS(1)EDS(1)PEGEKQVTAK	AT5G15270	27.4	27.4	RNA.RNA_binding	KH_domain-containing_protein_|_chr5:4958337-4962013_FORWARD	N	0.5474	0.0069	9.25	Y	Y
1319	Histidine	TVAAVAGS(1)PGT(0.001)PT(0.043)T(0.957)PGS(1)ARK	AT2G33830	17.2.3	17.2	hormone_metabolism.auxin.induced-regulated-responsive-activated	dormancy/auxin_associated_family_protein_|_chr2:14309484-14310351_REVERSE	N	0.5455	0.0105	9.25	Y	Y
1320	Proline	SVEGHS(0.984)FT(0.016)GR	AT3G49590	35.2	35.2	not_assigned.unknown	Bacteria_-_58_-_BEST_Arabidopsis_thaliana_protein_match_is:_unknown_protein_(TAIR:AT3G18770.1)_-_CONTAINS_InterPro_DOMAIN/s:_Autophagy-related_protein_13_(InterPro:IPR018731)_-_EXPRESSED_DURING:_15_growth_stages_-_EXPRESSED_IN:_23_plant_structures_-_Fungi_-_125_-_Has_1841_Blast_hits_to_549_proteins_in_149_species:_Archae_-_0_-_INVOLVED_IN:_biological_process_unknown_-_LOCATED_IN:_cellular_compone…	N	0.5325	0.013	9.25	Y	Y
1321	Fumaric_acid	EKS(1)DS(0.989)DS(0.011)EYDILDFPEVPNVLLRPTPGATSVNAPDAAK	AT1G34220	35.2	35.2	not_assigned.unknown	unknown_protein_|_chr1:12462849-12466000_REVERSE	N	0.5302	0.0111	9.25	Y	Y
1322	Proline	ANSSSTSVAS(0.085)PLVRPAS(0.915)PKVPS(1)QR	AT3G59690	30.3	30.3	signalling.calcium	calmodulin_binding_|_chr3:22048754-22051673_FORWARD_-_Symbols:_IQD13_|_IQD13_(IQ-domain_13)	Y	0.5248	0.0175	9.25	Y	Y
1323	Putrescine	T(0.614)RDS(0.384)DEEDRDY(0.002)DVAALANNLNQAFNYR	AT2G28360	35.1	35.1	not_assigned.no_ontology	Bacteria_-_108_-_BEST_Arabidopsis_thaliana_protein_match_is:_SIT4_phosphatase-associated_family_protein_(TAIR:AT1G07990.1)_-_CONTAINS_InterPro_DOMAIN/s:_SIT4_phosphatase-associated_protein_(InterPro:IPR007587)_-_EXPRESSED_DURING:_13_growth_stages_-_EXPRESSED_IN:_22_plant_structures_-_Fungi_-_305_-_Has_1431_Blast_hits_to_1107_proteins_in_182_species:_Archae_-_2_-_LOCATED_IN:_endomembrane_system_-_…	N	0.5203	0.0187	9.25	Y	Y
1324	Putrescine	MDRTEEIEES(1)PAGPSSGSAK	AT4G33625	35.2	35.2	not_assigned.unknown	unknown_protein_|_chr4:16152926-16154722_REVERSE	N	0.5175	0.0232	9.25	Y	Y
1325	Tyrosine	HT(0.006)S(0.994)PSHIKQDGS(1)MS(1)PVRGR	AT2G29210	27.1.1	27.1	RNA.processing.splicing	splicing_factor_PWI_domain-containing_protein_|_chr2:12558051-12562348_FORWARD	N	0.5148	0.0119	9.25	Y	Y
1326	Leucine	SYGS(1)MDSLEPSK	AT5G14540	27.3.30	27.3	RNA.regulation_of_transcription.Trihelix,_Triple-Helix_transcription_factor_family	proline-rich_family_protein_|_chr5:4687147-4689674_REVERSE	N	0.5065	0.0162	9.25	Y	Y
1327	Ornithine	LGTVS(1)S(1)PEPISVVR	AT3G48740	33.99	33.99	transport.sugars.sucrose	SWEET11_nodulin_MtN3_family_protein_|_chr3:18052466-18054755_REVERSE	N	0.4974	0.0218	9.25	Y	N
1328	myo-Inositol	HT(0.006)S(0.994)PSHIKQDGS(1)MS(1)PVRGR	AT2G29210	27.1.1	27.1	RNA.processing.splicing	splicing_factor_PWI_domain-containing_protein_|_chr2:12558051-12562348_FORWARD	N	0.4896	0.0207	9.25	Y	Y
1329	Beta-alanine	LTVDVQT(1)PPQS(1)PPVKPAR	AT5G65660	35.1.41	35.1	not_assigned.no_ontology.hydroxyproline_rich_proteins	hydroxyproline-rich_glycoprotein_family_protein_|_chr5:26245249-26246379_REVERSE	N	0.4883	0.0247	9.25	Y	Y
1330	Pyruvic_acid	AMGTS(1)YTETELNR	AT1G18210	30.3	30.3	signalling.calcium	calcium-binding_protein,_putative_|_chr1:6267969-6268828_REVERSE	Y	0.4579	0.0487	9.25	Y	Y
1331	Docosanoic_acid	SSFQEDHS(1)NIGGPGFSR	AT3G25610	34.1	34.1	transport.p-_and_v-ATPases	haloacid_dehalogenase-like_hydrolase_family_protein_|_chr3:9308942-9313353_REVERSE	Y	0.4571	0.0372	9.25	Y	Y
1332	Tyrosine	VAT(1)PVPEPK	AT4G28300	10.5.4	10.5	cell_wall.cell_wall_proteins.HRGP	hydroxyproline-rich_glycoprotein_family_protein_|_chr4:14014653-14017068_FORWARD	Y	0.4353	0.0429	9.25	Y	Y
1333	Tetradecanoic_acid	S(0.001)AS(0.749)T(0.251)PLLNSLVHVS(0.179)S(0.821)PRDS(1)PIETVESVHQIQR	AT5G20190	35.2	35.2	not_assigned.unknown	binding_|_chr5:6814093-6815379_FORWARD	N	0.4128	0.0562	9.25	Y	Y
1334	Tyrosine	FS(1)ADRVDAQDNSSEAR	AT2G45140	29.3.4.1	29.3	protein.targeting.secretory_pathway.ER	structural_molecule_|_chr2:18610806-18613290_FORWARD_-_Symbols:_PVA12_|_PVA12_(PLANT_VAP_HOMOLOG_12)	N	0.4052	0.0684	9.25	Y	Y
1335	Glutamic_acid	ILEAGNDS(1)T(1)ENVGS(1)VGHIPDLESAR	AT5G47430	27.3.67	27.3	RNA.regulation_of_transcription.putative_transcription_regulator	zinc_ion_binding_|_chr5:19235631-19241221_REVERSE	N	0.3874	0.0678	9.25	Y	Y
1336	Arginine	S(0.001)AS(0.749)T(0.251)PLLNSLVHVS(0.179)S(0.821)PRDS(1)PIETVESVHQIQR	AT5G20190	35.2	35.2	not_assigned.unknown	binding_|_chr5:6814093-6815379_FORWARD	N	0.3805	0.0888	9.25	Y	Y
1337	Beta-alanine	ILAATQNWEES(0.023)S(0.968)Y(0.01)	AT2G23770	30.2.21	30.2	signalling.receptor_kinases.lysine_motif	protein_kinase_family_protein_/_peptidoglycan-binding_LysM_domain-containing_protein_|_chr2:10120242-10122080_REVERSE	Y	0.3403	0.1312	9.25	Y	Y
1338	Pyruvic_acid	TVAAVAGS(1)PGT(0.001)PT(0.043)T(0.957)PGS(1)ARK	AT2G33830	17.2.3	17.2	hormone_metabolism.auxin.induced-regulated-responsive-activated	dormancy/auxin_associated_family_protein_|_chr2:14309484-14310351_REVERSE	N	0.2792	0.2203	9.25	Y	Y
1339	Alanine	S(0.001)LS(0.999)EIS(1)EVDAVR	AT1G56230	35.2	35.2	not_assigned.unknown	unknown_protein_|_chr1:21046009-21049045_REVERSE	N	0.7278	0.0001	9	Y	Y
1340	Docosanoic_acid	MEEERDHNAS(1)ESSLPSLSK	AT5G63600	16.8.4.1	16.8	secondary_metabolism.flavonoids.flavonols.flavonol_synthase_(FLS)	flavonol_synthase_|_chr5:25460684-25462458_REVERSE_-_Symbols:_FLS5_|_FLS5_(FLAVONOL_SYNTHASE_5)	N	0.6409	0.0007	9	Y	Y
1341	Beta-alanine	FS(1)ADRVDAQDNSSEAR	AT2G45140	29.3.4.1	29.3	protein.targeting.secretory_pathway.ER	structural_molecule_|_chr2:18610806-18613290_FORWARD_-_Symbols:_PVA12_|_PVA12_(PLANT_VAP_HOMOLOG_12)	N	0.5018	0.0286	9	Y	Y
1342	Glucose	GLS(1)GVAHSHGK	AT4G26455	35.1	35.1	not_assigned.no_ontology	protein_heterodimerization/_protein_homodimerization_|_chr4:13362564-13368686_FORWARD_-_protein_heterodimerization/_protein_homodimerization_|_chr4:13365368-13367497_FORWARDhighly_similar_to_(_590)AT4G26450|_Symbols:_WIP1_|_WIP1_(WPP-DOMAIN_INTERACTING_PROTEIN_1)_-_Symbols:_WIP1_|_WIP1_(WPP-DOMAIN_INTERACTING_PROTEIN_1)	N	0.7246	0.0005	9	Y	Y
1343	Nicotinic_acid	SDS(1)NRETVVAAVHDLKK	AT3G07420	29.1.22	29.1	protein.aa_activation.asparagine-tRNA_ligase	asparagine-tRNA_ligase_|_chr3:2373977-2376744_REVERSE_-_Symbols:_NS2,_ATNS2,_SYNC2_ARATH,_SYNC2_|_NS2	N	0.6883	0.0006	9	Y	Y
1344	Isoleucine	S(0.002)DS(0.998)PVS(1)AVS(1)EPQLPEQK	AT3G13990	35.1.41	35.1	not_assigned.no_ontology.hydroxyproline_rich_proteins	unknown_protein_|_chr3:4625570-4630613_REVERSE	N	0.6615	0.0028	9	Y	Y
1345	Valine	S(0.002)DS(0.998)PVS(1)AVS(1)EPQLPEQK	AT3G13990	35.1.41	35.1	not_assigned.no_ontology.hydroxyproline_rich_proteins	unknown_protein_|_chr3:4625570-4630613_REVERSE	N	0.6223	0.0058	9	Y	Y
1346	Docosanoic_acid	SDS(1)NRETVVAAVHDLKK	AT3G07420	29.1.22	29.1	protein.aa_activation.asparagine-tRNA_ligase	asparagine-tRNA_ligase_|_chr3:2373977-2376744_REVERSE_-_Symbols:_NS2,_ATNS2,_SYNC2_ARATH,_SYNC2_|_NS2	N	0.5857	0.0053	9	Y	Y
1347	Alanine	LAPVPDMEGIS(1)PQHVS(0.793)T(0.207)VVK	AT1G06840	30.2.8.1	30.2	signalling.receptor_kinases.leucine_rich_repeat_VIII.VIII-1	leucine-rich_repeat_transmembrane_protein_kinase,_putative_|_chr1:2097747-2103479_REVERSE	Y	0.5609	0.0101	9	Y	Y
1348	Beta-alanine	NVFGS(1)S(1)DDEDAEEYVR	AT5G61150	27.3.67	27.3	RNA.regulation_of_transcription.putative_transcription_regulator	protein_binding_|_chr5:24603656-24607725_REVERSE_-_Symbols:_VIP4_|_VIP4_(VERNALIZATION_INDEPENDENCE_4)	N	0.5415	0.0092	9	Y	Y
1349	Beta-alanine	VLSHAVS(1)ESDVS(1)VHSTFASR	AT5G17330	13.1.1.1.1	13.1	amino_acid_metabolism.synthesis.central_amino_acid_metabolism.GABA.Glutamate_decarboxylase	calmodulin_binding_/_glutamate_decarboxylase_|_chr5:5711012-5715075_FORWARD_-_Symbols:_GAD,_GAD1_|_GAD	N	0.6391	0.0024	9	Y	Y
1350	Alanine	LEEGPKEDEES(1)DKS(1)VS(1)EVNDEDDAEDGS(1)EEEEDDD	AT1G20696	27.3.62	27.3	RNA.regulation_of_transcription.Nucleosome/chromatin_assembly_factor_group	DNA_binding_/_chromatin_binding_/_structural_constituent_of_chromatin_/_transcription_factor_|_chr1:7179453-7181499_FORWARD_-_Symbols:_HMGB3,_NFD3,_NFD03_|_HMGB3_(HIGH_MOBILITY_GROUP_B_3)	N	0.6273	0.0023	9	Y	Y
1351	Alanine	RPQT(1)PETRPR	AT2G20960	35.1	35.1	not_assigned.no_ontology	Symbols:_pEARLI4_|_pEARLI4_|_chr2:9006648-9009763_FORWARD	N	0.5965	0.007	9	Y	Y
1352	Proline	RPQT(1)PETRPR	AT2G20960	35.1	35.1	not_assigned.no_ontology	Symbols:_pEARLI4_|_pEARLI4_|_chr2:9006648-9009763_FORWARD	N	0.5719	0.0105	9	Y	Y
1353	Docosanoic_acid	LNIDTDSS(0.013)S(0.987)PQNIIS(1)PK	AT3G53180	12.2.2	12.2	N-metabolism.ammonia_metabolism.glutamine_synthetase	catalytic/_glutamate-ammonia_ligase_|_chr3:19706894-19711439_FORWARD	Y	0.5596	0.0068	9	Y	Y
1354	myo-Inositol	LDGLLS(0.146)S(0.84)PS(0.014)K	AT3G27190	23.3.1.3	23.3	nucleotide_metabolism.salvage.phosphoribosyltransferases.upp	uracil_phosphoribosyltransferase,_putative_/_UMP_pyrophosphorylase,_putative_/_UPRTase,_putative_|_chr3:10039234-10043066_REVERSE	N	0.5506	0.0097	9	Y	Y
1355	Valine	HT(0.006)S(0.994)PSHIKQDGS(1)MS(1)PVRGR	AT2G29210	27.1.1	27.1	RNA.processing.splicing	splicing_factor_PWI_domain-containing_protein_|_chr2:12558051-12562348_FORWARD	N	0.4555	0.0289	9	Y	Y
1356	Isoleucine	HT(0.006)S(0.994)PSHIKQDGS(1)MS(1)PVRGR	AT2G29210	27.1.1	27.1	RNA.processing.splicing	splicing_factor_PWI_domain-containing_protein_|_chr2:12558051-12562348_FORWARD	N	0.4298	0.0406	9	Y	Y
1357	Leucine	HT(0.006)S(0.994)PSHIKQDGS(1)MS(1)PVRGR	AT2G29210	27.1.1	27.1	RNA.processing.splicing	splicing_factor_PWI_domain-containing_protein_|_chr2:12558051-12562348_FORWARD	N	0.3913	0.0717	9	Y	Y
1358	Tetradecanoic_acid	S(1)QLHELHA	AT2G39010	34.19.1	34.19	transport.Major_Intrinsic_Proteins.PIP	water_channel_|_chr2:16291477-16294034_FORWARD_-_Symbols:_PIP2E,_PIP2_-_6_|_PIP2E_(PLASMA_MEMBRANE_INTRINSIC_PROTEIN_2E)	Y	0.3805	0.0888	9	Y	Y
1359	Beta-alanine	S(0.037)LT(0.963)MPAAVS(1)PGTPTTPTTPTTPR	AT1G28330	33.99	33.99	development.unspecified	Symbols:_DYL1_|_DYL1_(DORMANCY-ASSOCIATED_PROTEIN-LIKE_1)_|_chr1:9933909-9935264_REVERSE	N	0.2136	0.3947	9	Y	Y
1360	Beta-alanine	S(1)VLDT(1)PLS(0.853)S(0.147)AR	AT1G35580	2.2.1.3.1	2.2	major_CHO_metabolism.degradation.sucrose.invertases.neutral	beta-fructofuranosidase_|_chr1:13122204-13125264_REVERSE_-_Symbols:_CINV1_|_CINV1_(cytosolic_invertase_1)	Y	0.9195	0	9	Y	Y
1361	Phenylalanine	LSS(1)PSLPS(0.008)S(0.992)PPPSYYMGEKTEK	AT3G47210	35.2	35.2	not_assigned.unknown	unknown_protein_|_chr3:17385313-17387244_FORWARD	N	0.8656	0	9	Y	Y
1362	Phenylalanine	MDREETSDNMDNIANT(0.011)NS(0.937)GS(0.052)EGK	AT4G12050	27.3.67	27.3	RNA.regulation_of_transcription.putative_transcription_regulator	DNA-binding_protein-related_|_chr4:7219824-7221328_REVERSE	N	0.8577	0	9	Y	Y
1363	Malic_acid	S(1)LGS(1)FRS(1)AANV	AT2G37170	34.19.1	34.19	transport.Major_Intrinsic_Proteins.PIP	water_channel_|_chr2:15613402-15614857_REVERSE_-_Symbols:_PIP2B,_PIP2_-_2_|_PIP2B_(PLASMA_MEMBRANE_INTRINSIC_PROTEIN_2)	Y	0.834	0	9	Y	Y
1364	Malic_acid	LNIDTDSS(0.013)S(0.987)PQNIIS(1)PK	AT3G53180	12.2.2	12.2	N-metabolism.ammonia_metabolism.glutamine_synthetase	catalytic/_glutamate-ammonia_ligase_|_chr3:19706894-19711439_FORWARD	Y	0.8193	0	9	Y	Y
1365	Phenylalanine	ITPHS(0.201)VPS(0.683)PRPS(0.558)S(0.558)PR	AT2G43680	30.3	30.3	signalling.calcium	calmodulin_binding_|_chr2:18108349-18111831_FORWARD_-_Symbols:_IQD14_|_IQD14	Y	0.8192	0	9	Y	Y
1366	Serine	SLEELS(1)GEAEVS(1)HDEK	AT5G43370	34.7	34.7	transport.phosphate	carbohydrate_transmembrane_transporter/_inorganic_phosphate_transmembrane_transporter/_phosphate_transmembrane_transporter/_sugar:hydrogen_symporter_|_chr5:17416074-17417798_FORWARD_-_Symbols:_APT1,_PHT2,_PHT1_-_2_|_APT1_(ARABIDOPSIS_PHOSPHATE_TRANSPORTER_1)	Y	0.8183	0	9	Y	Y
1367	myo-Inositol	VPFGY(0.017)S(0.983)PADPRT(0.782)PS(0.201)Y(0.006)S(0.011)K	AT5G15680	35.2	35.2	not_assigned.unknown	binding_|_chr5:5100984-5111029_REVERSE	N	0.8125	0	9	Y	Y
1368	Fumaric_acid	LAS(1)KVDAIKDTLENDEEK	AT3G13470	29.6	29.6	protein.folding	chaperonin,_putative_|_chr3:4389685-4392851_FORWARD	N	0.8113	0	9	Y	Y
1369	Tyrosine	S(0.95)AS(0.05)TVS(1)ITANTAAATR	AT5G04990	35.1	35.1	not_assigned.no_ontology	sad1/unc-84_protein-related_|_chr5:1471481-1473964_REVERSE	N	0.8001	0	9	Y	Y
1370	Docosanoic_acid	AS(1)PEEMGDDASEIPS(0.991)PPKNT(0.009)YKDPDGGR	AT5G19910	27.3.99	27.3	RNA.regulation_of_transcription.unclassified	SOH1_family_protein_|_chr5:6731185-6732892_REVERSE	N	0.7974	0	9	Y	Y
1371	Phenylalanine	SVEGHS(0.984)FT(0.016)GR	AT3G49590	35.2	35.2	not_assigned.unknown	Bacteria_-_58_-_BEST_Arabidopsis_thaliana_protein_match_is:_unknown_protein_(TAIR:AT3G18770.1)_-_CONTAINS_InterPro_DOMAIN/s:_Autophagy-related_protein_13_(InterPro:IPR018731)_-_EXPRESSED_DURING:_15_growth_stages_-_EXPRESSED_IN:_23_plant_structures_-_Fungi_-_125_-_Has_1841_Blast_hits_to_549_proteins_in_149_species:_Archae_-_0_-_INVOLVED_IN:_biological_process_unknown_-_LOCATED_IN:_cellular_compone…	N	0.7875	0	9	Y	Y
1372	Glucose	S(0.002)DS(0.998)PVS(1)AVS(1)EPQLPEQK	AT3G13990	35.1.41	35.1	not_assigned.no_ontology.hydroxyproline_rich_proteins	unknown_protein_|_chr3:4625570-4630613_REVERSE	N	0.7874	0.0001	9	Y	Y
1373	Tyrosine	S(0.002)DS(0.998)PVS(1)AVS(1)EPQLPEQK	AT3G13990	35.1.41	35.1	not_assigned.no_ontology.hydroxyproline_rich_proteins	unknown_protein_|_chr3:4625570-4630613_REVERSE	N	0.7833	0.0001	9	Y	Y
1374	Alanine	TVSKS(0.99)T(0.021)PGS(0.989)PAHPPGAR	AT4G38550	35.2	35.2	not_assigned.unknown	Bacteria_-_103_-_BEST_Arabidopsis_thaliana_protein_match_is:_unknown_protein_(TAIR:AT2G20950.1)_-_CONTAINS_InterPro_DOMAIN/s:_Phospholipase-like,_arabidopsis_(InterPro:IPR007942)_-_EXPRESSED_DURING:_13_growth_stages_-_EXPRESSED_IN:_21_plant_structures_-_Fungi_-_619_-_Has_2527_Blast_hits_to_1973_proteins_in_273_species:_Archae_-_3_-_Metazoa_-_1039_-_Other_Eukaryotes_-_216_(source:_NCBI_BLink)._|_c…	N	0.7818	0	9	Y	Y
1375	Aspartic_acid	AS(0.001)S(0.97)GS(0.029)ADRDVILADLEK	AT2G45820	27.3.67	27.3	RNA.regulation_of_transcription.putative_transcription_regulator	DNA-binding_protein,_putative_|_chr2:18862953-18864691_REVERSE	N	0.7764	0	9	Y	Y
1376	Nicotinic_acid	TFGS(0.997)S(0.038)LS(0.961)LNS(0.004)GPR	AT1G50120	35.2	35.2	not_assigned.unknown	Bacteria_-_0_-_CONTAINS_InterPro_DOMAIN/s:_Rgp1_(InterPro:IPR014848),_Immunoglobulin_E-set_(InterPro:IPR014756)_-_EXPRESSED_DURING:_13_growth_stages_-_EXPRESSED_IN:_23_plant_structures_-_Fungi_-_10_-_Has_110_Blast_hits_to_108_proteins_in_46_species:_Archae_-_0_-_INVOLVED_IN:_biological_process_unknown_-_LOCATED_IN:_cellular_component_unknown_-_Metazoa_-_76_-_Other_Eukaryotes_-_4_(source:_NCBI_BLi…	N	0.774	0	9	Y	Y
1377	Methionine	IIGVDFNS(1)KRFDQAK	AT1G77120	5.3	5.3	fermentation.ADH	alcohol_dehydrogenase_|_chr1:28975394-28977417_FORWARD_-_Symbols:_ADH1,_ADH,_ATADH,_ATADH1_|_ADH1_(ALCOHOL_DEHYDROGENASE_1)	N	0.773	0	9	Y	Y
1378	Serine	S(1)AVDETSDSGAFQR	AT4G19880	26.9	26.9	misc.glutathione_S_transferases	Bacteria_-_905_-_BEST_Arabidopsis_thaliana_protein_match_is:_unknown_protein_(TAIR:AT5G45020.1)_-_CONTAINS_InterPro_DOMAIN/s:_Glutathione_S-transferase,_predicted_(InterPro:IPR016639),_Glutathione_S-transferase,_C-terminal-like_(InterPro:IPR010987),_Glutathione_S-transferase/chloride_channel,_C-terminal_(InterPro:IPR017933),_Thioredoxin-like_fold_(InterPro:IPR012336)_-_EXPRESSED_DURING:_13_growth…	N	0.7696	0	9	Y	Y
1379	Glucose	VPFGY(0.017)S(0.983)PADPRT(0.782)PS(0.201)Y(0.006)S(0.011)K	AT5G15680	35.2	35.2	not_assigned.unknown	binding_|_chr5:5100984-5111029_REVERSE	N	0.7658	0	9	Y	Y
1380	Proline	STTTTVS(0.003)S(0.996)VHS(0.001)PTTDQDFSK	AT2G17290	30.3	30.3	signalling.calcium.calcium_dependent_protein_kinases	ATP_binding_/_calcium_ion_binding_/_calmodulin-dependent_protein_kinase/_kinase/_protein_kinase/_protein_serine/threonine_kinase_|_chr2:7516415-7519633_FORWARD_-_Symbols:_CPK6,_ATCDPK3_|_CPK6_(CALCIUM-DEPENDENT_PROTEIN_KINASE_6)	Y	0.7649	0.0001	9	Y	Y
1381	Malic_acid	VLSHAVS(1)ESDVS(1)VHSTFASR	AT5G17330	13.1.1.1.1	13.1	amino_acid_metabolism.synthesis.central_amino_acid_metabolism.GABA.Glutamate_decarboxylase	calmodulin_binding_/_glutamate_decarboxylase_|_chr5:5711012-5715075_FORWARD_-_Symbols:_GAD,_GAD1_|_GAD	N	0.7628	0	9	Y	Y
1382	Serine	S(0.982)AS(0.017)TVSITANTAAATR	AT5G04990	35.1	35.1	not_assigned.no_ontology	sad1/unc-84_protein-related_|_chr5:1471481-1473964_REVERSE	N	0.761	0.0001	9	Y	Y
1383	Nicotinic_acid	AS(0.001)S(0.97)GS(0.029)ADRDVILADLEK	AT2G45820	27.3.67	27.3	RNA.regulation_of_transcription.putative_transcription_regulator	DNA-binding_protein,_putative_|_chr2:18862953-18864691_REVERSE	N	0.7606	0	9	Y	Y
1384	Valine	QVQNVDRPS(1)PT(0.407)S(0.299)S(0.294)PTSSWGYNSLR	AT1G01580	15.1	15.1	metal_handling.acquisition	ferric-chelate_reductase_|_chr1:209395-213041_FORWARD_-_Symbols:_FRO2,_FRD1,_ATFRO2_|_FRO2_(FERRIC_REDUCTION_OXIDASE_2)	N	0.7584	0.0001	9	Y	Y
1385	Serine	YSS(1)PS(0.008)S(0.992)PPPSFYRK	AT3G47210	35.2	35.2	not_assigned.unknown	unknown_protein_|_chr3:17385313-17387244_FORWARD	N	0.7539	0	9	Y	Y
1386	Docosanoic_acid	S(0.004)DS(0.996)PVS(1)AVS(1)EPQLPEQK	AT3G13990	35.1.41	35.1	not_assigned.no_ontology.hydroxyproline_rich_proteins	unknown_protein_|_chr3:4625570-4630613_REVERSE	N	0.7539	0	9	Y	Y
1387	Malic_acid	AS(0.001)S(0.97)GS(0.029)ADRDVILADLEK	AT2G45820	27.3.67	27.3	RNA.regulation_of_transcription.putative_transcription_regulator	DNA-binding_protein,_putative_|_chr2:18862953-18864691_REVERSE	N	0.7527	0.0001	9	Y	Y
1388	myo-Inositol	VLSHAVS(1)ESDVS(1)VHSTFASR	AT5G17330	13.1.1.1.1	13.1	amino_acid_metabolism.synthesis.central_amino_acid_metabolism.GABA.Glutamate_decarboxylase	calmodulin_binding_/_glutamate_decarboxylase_|_chr5:5711012-5715075_FORWARD_-_Symbols:_GAD,_GAD1_|_GAD	N	0.7481	0.0001	9	Y	Y
1389	Leucine	S(0.004)DS(0.996)PVS(1)AVS(1)EPQLPEQK	AT3G13990	35.1.41	35.1	not_assigned.no_ontology.hydroxyproline_rich_proteins	unknown_protein_|_chr3:4625570-4630613_REVERSE	N	0.747	0	9	Y	Y
1390	Beta-alanine	DLDVNES(1)GPPAAR	AT5G60660	34.19.1	34.19	transport.Major_Intrinsic_Proteins.PIP	water_channel_|_chr5:24375457-24376989_REVERSE_-_Symbols:_PIP2F,_PIP2_-_4_(PLASMA_MEMBRANE_INTRINSIC_PROTEIN_2_-_4_|_PIP2_-_4)	Y	0.7416	0.0001	9	Y	Y
1391	Isoleucine	QVQNVDRPS(1)PT(0.407)S(0.299)S(0.294)PTSSWGYNSLR	AT1G01580	15.1	15.1	metal_handling.acquisition	ferric-chelate_reductase_|_chr1:209395-213041_FORWARD_-_Symbols:_FRO2,_FRD1,_ATFRO2_|_FRO2_(FERRIC_REDUCTION_OXIDASE_2)	N	0.739	0.0001	9	Y	Y
1392	Leucine	YVS(0.697)S(0.308)PKPIS(0.995)PR	AT3G59690	30.3	30.3	signalling.calcium	calmodulin_binding_|_chr3:22048754-22051673_FORWARD_-_Symbols:_IQD13_|_IQD13_(IQ-domain_13)	Y	0.7369	0.0001	9	Y	Y
1393	Serine	SDKPLNYS(1)PDPENESGINER	AT5G14880	34.15	34.15	transport.potassium	potassium_transporter,_putative_|_chr5:4814244-4817667_FORWARD	Y	0.7364	0.0001	9	Y	Y
1394	Malic_acid	SSFQEDHS(1)NIGGPGFSR	AT3G25610	34.1	34.1	transport.p-_and_v-ATPases	haloacid_dehalogenase-like_hydrolase_family_protein_|_chr3:9308942-9313353_REVERSE	Y	0.7312	0.0002	9	Y	Y
1395	Glucose	SKSEVDEAVS(1)EEEAEDDD	AT2G17560	27.3.62	27.3	RNA.regulation_of_transcription.Nucleosome/chromatin_assembly_factor_group	DNA_binding_/_chromatin_binding_/_structural_constituent_of_chromatin_/_transcription_factor_|_chr2:7642165-7643667_REVERSE_-_Symbols:_HMGB4,_NFD4,_NFD04_|_HMGB4_(HIGH_MOBILITY_GROUP_B_4)	N	0.7256	0.0001	9	Y	Y
1396	Beta-alanine	YVS(0.697)S(0.308)PKPIS(0.995)PR	AT3G59690	30.3	30.3	signalling.calcium	calmodulin_binding_|_chr3:22048754-22051673_FORWARD_-_Symbols:_IQD13_|_IQD13_(IQ-domain_13)	Y	0.7195	0.0002	9	Y	Y
1397	Valine	S(0.004)DS(0.996)PVS(1)AVS(1)EPQLPEQK	AT3G13990	35.1.41	35.1	not_assigned.no_ontology.hydroxyproline_rich_proteins	unknown_protein_|_chr3:4625570-4630613_REVERSE	N	0.7191	0.0001	9	Y	Y
1398	Isoleucine	MNDLLSGS(1)FKTSVADGS(0.078)S(0.918)PPHS(0.004)HNIEMSK	AT3G52400	31.4	31.4	cell.vesicle_transport	SNAP_receptor_|_chr3:19425634-19427141_REVERSE_-_Symbols:_SYP122,_ATSYP122_|_SYP122_(SYNTAXIN_OF_PLANTS_122)	N	0.7184	0.0001	9	Y	Y
1399	Proline	GASPQAIS(0.019)S(0.981)KPPS(1)PR	AT2G43680	30.3	30.3	signalling.calcium	calmodulin_binding_|_chr2:18108349-18111831_FORWARD_-_Symbols:_IQD14_|_IQD14	Y	0.713	0.0003	9	Y	Y
1400	Isoleucine	S(0.004)DS(0.996)PVS(1)AVS(1)EPQLPEQK	AT3G13990	35.1.41	35.1	not_assigned.no_ontology.hydroxyproline_rich_proteins	unknown_protein_|_chr3:4625570-4630613_REVERSE	N	0.7122	0.0001	9	Y	Y
1401	Phenylalanine	LNIDTDSSS(1)PQNIIS(1)PK	AT3G53180	12.2.2	12.2	N-metabolism.ammonia_metabolism.glutamine_synthetase	catalytic/_glutamate-ammonia_ligase_|_chr3:19706894-19711439_FORWARD	Y	0.7117	0.0003	9	Y	Y
1402	Phenylalanine	DYEDPPPT(1)PFFDADELTK	AT2G37170	34.19.1	34.19	transport.Major_Intrinsic_Proteins.PIP	water_channel_|_chr2:15613402-15614857_REVERSE_-_Symbols:_PIP2B,_PIP2_-_2_|_PIP2B_(PLASMA_MEMBRANE_INTRINSIC_PROTEIN_2)	Y	0.7113	0.0001	9	Y	Y
1403	Tryptophan	LEEGPKEDEES(1)DKS(1)VS(1)EVNDEDDAEDGS(1)EEEEDDD	AT1G20696	27.3.62	27.3	RNA.regulation_of_transcription.Nucleosome/chromatin_assembly_factor_group	DNA_binding_/_chromatin_binding_/_structural_constituent_of_chromatin_/_transcription_factor_|_chr1:7179453-7181499_FORWARD_-_Symbols:_HMGB3,_NFD3,_NFD03_|_HMGB3_(HIGH_MOBILITY_GROUP_B_3)	N	0.7098	0.0002	9	Y	Y
1404	Proline	S(0.007)RS(0.966)S(0.022)S(0.002)S(0.002)AAFS(0.02)S(0.363)S(0.247)AS(0.288)S(0.082)RR	AT1G10140	35.2	35.2	not_assigned.unknown	Bacteria_-_0_-_BEST_Arabidopsis_thaliana_protein_match_is:_unknown_protein_(TAIR:AT1G58420.1)_-_CONTAINS_InterPro_DOMAIN/s:_Uncharacterised_conserved_protein_UCP031279_(InterPro:IPR016972)_-_EXPRESSED_DURING:_13_growth_stages_-_EXPRESSED_IN:_23_plant_structures_-_Fungi_-_0_-_Has_38_Blast_hits_to_38_proteins_in_10_species:_Archae_-_0_-_INVOLVED_IN:_biological_process_unknown_-_LOCATED_IN:_plasma_m…	N	0.7065	0.0003	9	Y	Y
1405	Valine	MNDLLSGS(1)FKTSVADGS(0.078)S(0.918)PPHS(0.004)HNIEMSK	AT3G52400	31.4	31.4	cell.vesicle_transport	SNAP_receptor_|_chr3:19425634-19427141_REVERSE_-_Symbols:_SYP122,_ATSYP122_|_SYP122_(SYNTAXIN_OF_PLANTS_122)	N	0.7045	0.0002	9	Y	Y
1406	Putrescine	S(1)EIEEEEEEGS(0.958)AS(0.041)AITGSR	AT4G15545	35.2	35.2	not_assigned.unknown	unknown_protein_|_chr4:8875918-8877799_FORWARD	N	0.7039	0.0004	9	Y	Y
1407	Phenylalanine	ISAEDEMAGMDMT(1)R	AT1G64780	34.5	34.5	transport.ammonium	ammonium_transmembrane_transporter_|_chr1:24060770-24062630_REVERSE_-_Symbols:_ATAMT1_-_2_(AMMONIUM_TRANSPORTER_1_-_2_|_ATAMT1_-_2)_-_2,_AMT1	Y	0.7016	0.0002	9	Y	Y
1408	Tryptophan	YSS(1)PS(0.008)S(0.992)PPPSFYRK	AT3G47210	35.2	35.2	not_assigned.unknown	unknown_protein_|_chr3:17385313-17387244_FORWARD	N	0.7009	0.0001	9	Y	Y
1409	Tyrosine	ADANENS(1)EES(0.985)AHAT(0.015)PYSSDASGEIR	AT2G23140	29.5.11.4.2	29.5	protein.degradation.ubiquitin.E3.RING	binding_/_ubiquitin-protein_ligase_|_chr2:9845694-9849164_REVERSE	N	0.7008	0.0006	9	Y	Y
1410	Valine	S(0.99)AS(0.01)TVS(0.004)IT(0.594)AS(0.402)PR	AT3G10730	35.1	35.1	not_assigned.no_ontology	sad1/unc-84-like_2_family_protein_|_chr3:3358328-3360682_REVERSE	N	0.7006	0.0002	9	Y	Y
1411	Phenylalanine	LEEGPKEDEES(1)DKS(1)VS(1)EVNDEDDAEDGS(1)EEEEDDD	AT1G20696	27.3.62	27.3	RNA.regulation_of_transcription.Nucleosome/chromatin_assembly_factor_group	DNA_binding_/_chromatin_binding_/_structural_constituent_of_chromatin_/_transcription_factor_|_chr1:7179453-7181499_FORWARD_-_Symbols:_HMGB3,_NFD3,_NFD03_|_HMGB3_(HIGH_MOBILITY_GROUP_B_3)	N	0.6973	0.0003	9	Y	Y
1412	Serine	ADKTDIIS(0.607)S(0.117)S(0.12)S(0.156)DKAS(1)PPPPSAFR	AT3G47200	35.2	35.2	not_assigned.unknown	unknown_protein_|_chr3:17377587-17379235_REVERSE	N	0.693	0.0002	9	Y	Y
1413	Phenylalanine	SLS(1)EIS(1)EVDAVR	AT1G56230	35.2	35.2	not_assigned.unknown	unknown_protein_|_chr1:21046009-21049045_REVERSE	N	0.6897	0.0003	9	Y	Y
1414	Valine	WVSSITEQQS(1)PSDVFDPELTR	AT5G16590	30.2.3	30.2	signalling.receptor_kinases.leucine_rich_repeat_III	ATP_binding_/_kinase/_protein_serine/threonine_kinase_|_chr5:5431681-5434134_FORWARD_-_Symbols:_LRR1_|_LRR1	Y	0.6872	0.0004	9	Y	Y
1415	Isoleucine	S(0.99)AS(0.01)TVS(0.004)IT(0.594)AS(0.402)PR	AT3G10730	35.1	35.1	not_assigned.no_ontology	sad1/unc-84-like_2_family_protein_|_chr3:3358328-3360682_REVERSE	N	0.6858	0.0003	9	Y	Y
1416	Methionine	ALGSFGS(1)FGS(1)FRS(1)FA	AT5G60660	34.19.1	34.19	transport.Major_Intrinsic_Proteins.PIP	water_channel_|_chr5:24375457-24376989_REVERSE_-_Symbols:_PIP2F,_PIP2_-_4_(PLASMA_MEMBRANE_INTRINSIC_PROTEIN_2_-_4_|_PIP2_-_4)	Y	0.6849	0.0004	9	Y	Y
1417	Proline	TGQGYS(1)GPSL	AT3G24550	30.2.22	30.2	signalling.receptor_kinases.proline_extensin_like	ATP_binding_/_protein_kinase_|_chr3:8960258-8963568_FORWARD_-_Symbols:_ATPERK1_|_ATPERK1_(PROLINE_EXTENSIN-LIKE_RECEPTOR_KINASE_1)	Y	0.6838	0.0005	9	Y	Y
1418	Malic_acid	ASGAGPNSLVS(1)PQR	AT5G63270	30.1	30.1	signalling.in_sugar_and_nutrient_physiology	nitrate-responsive_NOI_protein,_putative_|_chr5:25365498-25365949_REVERSE	Y	0.6774	0.0003	9	Y	Y
1419	Ornithine	SMS(1)DSNLNNVR	AT5G56850	35.2	35.2	not_assigned.unknown	unknown_protein_|_chr5:22985193-22988013_REVERSE	N	0.6757	0.0003	9	Y	Y
1420	Nicotinic_acid	AS(1)PEEMGDDASEIPS(0.991)PPKNT(0.009)YKDPDGGR	AT5G19910	27.3.99	27.3	RNA.regulation_of_transcription.unclassified	SOH1_family_protein_|_chr5:6731185-6732892_REVERSE	N	0.6727	0.0008	9	Y	Y
1421	Serine	ALGSFGS(1)FGS(0.999)FRS(0.001)FA	AT5G60660	34.19.1	34.19	transport.Major_Intrinsic_Proteins.PIP	water_channel_|_chr5:24375457-24376989_REVERSE_-_Symbols:_PIP2F,_PIP2_-_4_(PLASMA_MEMBRANE_INTRINSIC_PROTEIN_2_-_4_|_PIP2_-_4)	Y	0.67	0.0005	9	Y	Y
1422	Valine	GLDIETPSHYT(1)V	AT4G30190	34.1.2	34.1	transport.p-_and_v-ATPases.H+-exporting_ATPase	ATPase/_hydrogen-exporting_ATPase,_phosphorylative_mechanism_|_chr4:14770499-14776056_REVERSE_-_Symbols:_AHA2,_PMA2_|_AHA2	Y	0.669	0.0005	9	Y	Y
1423	Serine	ISAEDEMAGMDMT(1)R	AT1G64780	34.5	34.5	transport.ammonium	ammonium_transmembrane_transporter_|_chr1:24060770-24062630_REVERSE_-_Symbols:_ATAMT1_-_2_(AMMONIUM_TRANSPORTER_1_-_2_|_ATAMT1_-_2)_-_2,_AMT1	Y	0.668	0.0005	9	Y	Y
1424	Tyrosine	SDS(1)NRETVVAAVHDLKK	AT3G07420	29.1.22	29.1	protein.aa_activation.asparagine-tRNA_ligase	asparagine-tRNA_ligase_|_chr3:2373977-2376744_REVERSE_-_Symbols:_NS2,_ATNS2,_SYNC2_ARATH,_SYNC2_|_NS2	N	0.6662	0.001	9	Y	Y
1425	Aspartic_acid	IISSSVLPIQNS(1)PES(1)QENNNHPEVIIEEASR	AT5G66730	27.3.11	27.3	RNA.regulation_of_transcription.C2H2_zinc_finger_family	zinc_finger_(C2H2_type)_family_protein_|_chr5:26641652-26644402_REVERSE	N	0.6657	0.0007	9	Y	Y
1426	Nicotinic_acid	SDT(1)MIKDSSNES(1)QEIK	AT4G37070	33.1	33.1	development.storage_proteins	Symbols:_PLP1,_PLA_IVA_|_patatin,_putative_|_chr4:17464785-17467109_REVERSE	Y	0.6652	0.0004	9	Y	Y
1427	Glucose	ANLS(1)PAGDKANVEEPMVYATKQEAK	AT1G44910	35.1	35.1	not_assigned.no_ontology	protein_binding_|_chr1:16975604-16982965_FORWARD	N	0.6632	0.0014	9	Y	Y
1428	Tyrosine	YVS(0.697)S(0.308)PKPIS(0.995)PR	AT3G59690	30.3	30.3	signalling.calcium	calmodulin_binding_|_chr3:22048754-22051673_FORWARD_-_Symbols:_IQD13_|_IQD13_(IQ-domain_13)	Y	0.663	0.0006	9	Y	Y
1429	Fumaric_acid	FDWDHPLHLQPMS(0.999)PT(0.001)TVK	AT5G15490	10.1.4	10.1	cell_wall.precursor_synthesis.UDP-Glc_dehydrogenase_(UGD)	UDP-glucose_6-dehydrogenase,_putative_|_chr5:5027639-5030194_REVERSE	N	0.6591	0.0006	9	Y	Y
1430	Tyrosine	AS(0.001)S(0.97)GS(0.029)ADRDVILADLEK	AT2G45820	27.3.67	27.3	RNA.regulation_of_transcription.putative_transcription_regulator	DNA-binding_protein,_putative_|_chr2:18862953-18864691_REVERSE	N	0.6578	0.0009	9	Y	Y
1431	Isoleucine	GLDIETPSHYT(1)V	AT4G30190	34.1.2	34.1	transport.p-_and_v-ATPases.H+-exporting_ATPase	ATPase/_hydrogen-exporting_ATPase,_phosphorylative_mechanism_|_chr4:14770499-14776056_REVERSE_-_Symbols:_AHA2,_PMA2_|_AHA2	Y	0.6561	0.0007	9	Y	Y
1432	myo-Inositol	S(0.004)DS(0.996)PVS(1)AVS(1)EPQLPEQK	AT3G13990	35.1.41	35.1	not_assigned.no_ontology.hydroxyproline_rich_proteins	unknown_protein_|_chr3:4625570-4630613_REVERSE	N	0.6551	0.0007	9	Y	Y
1433	Fumaric_acid	S(1)QVQESVSNDTMVKPDSSTTPTPGR	AT5G58140	29.4	29.4	signaling.kinase.cytoplasmatic_kinase.AGC	FMN_binding_/_blue_light_photoreceptor/_kinase/_protein_serine/threonine_kinase_|_chr5:23524427-23533111_FORWARD_-_Symbols:_PHOT2,_NPL1_|_PHOT2_(PHOTOTROPIN_2)	N	0.653	0.0005	9	Y	Y
1434	Malic_acid	SYGS(1)MDSLEPSK	AT5G14540	27.3.30	27.3	RNA.regulation_of_transcription.Trihelix,_Triple-Helix_transcription_factor_family	proline-rich_family_protein_|_chr5:4687147-4689674_REVERSE	N	0.6472	0.0008	9	Y	Y
1435	Serine	SES(1)LGHRSDVSSPEAK	AT3G48530	10.5	10.5	cell_wall.cell_wall_proteins	Symbols:_KING1_|_KING1_(SNF1-RELATED_PROTEIN_KINASE_REGULATORY_SUBUNIT_GAMMA_1)_|_chr3:17987378-17989763_FORWARD	Y	0.6465	0.0011	9	Y	Y
1436	Aspartic_acid	ALISSHS(1)PKR	AT1G29280	27.3.32	27.3	RNA.regulation_of_transcription.WRKY_domain_transcription_factor_family	transcription_factor_|_chr1:10236367-10237467_FORWARD_-_Symbols:_WRKY65,_ATWRKY65_|_WRKY65	N	0.6462	0.0009	9	Y	Y
1437	Alanine	DSS(0.004)S(0.996)IAGSS(0.103)S(0.897)PIPATVSTGK	AT2G38410	31.4	31.4	cell.vesicle_transport	VHS_domain-containing_protein_/_GAT_domain-containing_protein_|_chr2:16086630-16090208_REVERSE	N	0.6455	0.0016	9	Y	Y
1438	Glutamic_acid	YSS(1)PS(0.008)S(0.992)PPPSFYRK	AT3G47210	35.2	35.2	not_assigned.unknown	unknown_protein_|_chr3:17385313-17387244_FORWARD	N	0.6452	0.0007	9	Y	Y
1439	Tyrosine	S(0.004)DS(0.996)PVS(1)AVS(1)EPQLPEQK	AT3G13990	35.1.41	35.1	not_assigned.no_ontology.hydroxyproline_rich_proteins	unknown_protein_|_chr3:4625570-4630613_REVERSE	N	0.6426	0.0007	9	Y	Y
1440	Fumaric_acid	IPTTRPKS(1)PK	AT2G35880	35.2	35.2	not_assigned.unknown	Bacteria_-_1037_-_BEST_Arabidopsis_thaliana_protein_match_is:_unknown_protein_(TAIR:AT4G32330.3)_-_CONTAINS_InterPro_DOMAIN/s:_Targeting_for_Xklp2_(InterPro:IPR009675)_-_EXPRESSED_DURING:_13_growth_stages_-_EXPRESSED_IN:_24_plant_structures_-_Fungi_-_1700_-_Has_14997_Blast_hits_to_8919_proteins_in_586_species:_Archae_-_10_-_Metazoa_-_6567_-_Other_Eukaryotes_-_5030_(source:_NCBI_BLink)._|_chr2:150…	N	0.6416	0.0017	9	Y	Y
1441	Malic_acid	VPFGY(0.017)S(0.983)PADPRT(0.782)PS(0.201)Y(0.006)S(0.011)K	AT5G15680	35.2	35.2	not_assigned.unknown	binding_|_chr5:5100984-5111029_REVERSE	N	0.6374	0.0011	9	Y	Y
1442	Nicotinic_acid	S(0.004)DS(0.996)PVS(1)AVS(1)EPQLPEQK	AT3G13990	35.1.41	35.1	not_assigned.no_ontology.hydroxyproline_rich_proteins	unknown_protein_|_chr3:4625570-4630613_REVERSE	N	0.6339	0.0009	9	Y	Y
1443	Histidine	ADANENS(1)EES(0.985)AHAT(0.015)PYSSDASGEIR	AT2G23140	29.5.11.4.2	29.5	protein.degradation.ubiquitin.E3.RING	binding_/_ubiquitin-protein_ligase_|_chr2:9845694-9849164_REVERSE	N	0.6333	0.0036	9	Y	Y
1444	Malic_acid	WVSSITEQQS(1)PSDVFDPELTR	AT5G16590	30.2.3	30.2	signalling.receptor_kinases.leucine_rich_repeat_III	ATP_binding_/_kinase/_protein_serine/threonine_kinase_|_chr5:5431681-5434134_FORWARD_-_Symbols:_LRR1_|_LRR1	Y	0.6318	0.0016	9	Y	Y
1445	Beta-alanine	DSS(0.004)S(0.996)IAGSS(0.103)S(0.897)PIPATVSTGK	AT2G38410	31.4	31.4	cell.vesicle_transport	VHS_domain-containing_protein_/_GAT_domain-containing_protein_|_chr2:16086630-16090208_REVERSE	N	0.6316	0.0028	9	Y	Y
1446	Tryptophan	STTTTVS(0.003)S(0.996)VHS(0.001)PTTDQDFSK	AT2G17290	30.3	30.3	signalling.calcium.calcium_dependent_protein_kinases	ATP_binding_/_calcium_ion_binding_/_calmodulin-dependent_protein_kinase/_kinase/_protein_kinase/_protein_serine/threonine_kinase_|_chr2:7516415-7519633_FORWARD_-_Symbols:_CPK6,_ATCDPK3_|_CPK6_(CALCIUM-DEPENDENT_PROTEIN_KINASE_6)	Y	0.626	0.0024	9	Y	Y
1447	Isoleucine	WVSSITEQQS(1)PSDVFDPELTR	AT5G16590	30.2.3	30.2	signalling.receptor_kinases.leucine_rich_repeat_III	ATP_binding_/_kinase/_protein_serine/threonine_kinase_|_chr5:5431681-5434134_FORWARD_-_Symbols:_LRR1_|_LRR1	Y	0.6251	0.0019	9	Y	Y
1448	Serine	TGQGYS(1)GPSL	AT3G24550	30.2.22	30.2	signalling.receptor_kinases.proline_extensin_like	ATP_binding_/_protein_kinase_|_chr3:8960258-8963568_FORWARD_-_Symbols:_ATPERK1_|_ATPERK1_(PROLINE_EXTENSIN-LIKE_RECEPTOR_KINASE_1)	Y	0.6243	0.0011	9	Y	Y
1449	Serine	S(0.007)RS(0.966)S(0.022)S(0.002)S(0.002)AAFS(0.02)S(0.363)S(0.247)AS(0.288)S(0.082)RR	AT1G10140	35.2	35.2	not_assigned.unknown	Bacteria_-_0_-_BEST_Arabidopsis_thaliana_protein_match_is:_unknown_protein_(TAIR:AT1G58420.1)_-_CONTAINS_InterPro_DOMAIN/s:_Uncharacterised_conserved_protein_UCP031279_(InterPro:IPR016972)_-_EXPRESSED_DURING:_13_growth_stages_-_EXPRESSED_IN:_23_plant_structures_-_Fungi_-_0_-_Has_38_Blast_hits_to_38_proteins_in_10_species:_Archae_-_0_-_INVOLVED_IN:_biological_process_unknown_-_LOCATED_IN:_plasma_m…	N	0.6235	0.0015	9	Y	Y
1450	Valine	LNIDTDSS(0.013)S(0.987)PQNIIS(1)PK	AT3G53180	12.2.2	12.2	N-metabolism.ammonia_metabolism.glutamine_synthetase	catalytic/_glutamate-ammonia_ligase_|_chr3:19706894-19711439_FORWARD	Y	0.6228	0.002	9	Y	Y
1451	Phenylalanine	ANSSSTSVAS(0.085)PLVRPAS(0.915)PKVPS(1)QR	AT3G59690	30.3	30.3	signalling.calcium	calmodulin_binding_|_chr3:22048754-22051673_FORWARD_-_Symbols:_IQD13_|_IQD13_(IQ-domain_13)	Y	0.6217	0.002	9	Y	Y
1452	Fumaric_acid	AMAEETVLPSLSSVATSQPVESSENGFT(0.006)S(0.071)ES(0.868)PKES(0.021)S(0.034)LK	AT5G46750	33.99	33.99	development.unspecified	ARF_GTPase_activator/_DNA_binding_/_zinc_ion_binding_|_chr5:18969749-18971932_REVERSE_-_Symbols:_AGD9_|_AGD9_(ARF-GAP_DOMAIN_9)	N	0.6194	0.0021	9	Y	Y
1453	Tyrosine	IISSSVLPIQNS(1)PES(1)QENNNHPEVIIEEASR	AT5G66730	27.3.11	27.3	RNA.regulation_of_transcription.C2H2_zinc_finger_family	zinc_finger_(C2H2_type)_family_protein_|_chr5:26641652-26644402_REVERSE	N	0.6194	0.0021	9	Y	Y
1454	Glucose	TADS(1)DGES(1)GEIKFEDNNLPPLGEK	AT3G25840	29.4	29.4	signalling.kinase.cytoplasmatic_kinase	protein_kinase_family_protein_|_chr3:9451861-9457554_REVERSE	N	0.6172	0.0022	9	Y	Y
1455	Beta-alanine	AS(0.001)S(0.97)GS(0.029)ADRDVILADLEK	AT2G45820	27.3.67	27.3	RNA.regulation_of_transcription.putative_transcription_regulator	DNA-binding_protein,_putative_|_chr2:18862953-18864691_REVERSE	N	0.606	0.0046	9	Y	Y
1456	Docosanoic_acid	AS(0.001)S(0.97)GS(0.029)ADRDVILADLEK	AT2G45820	27.3.67	27.3	RNA.regulation_of_transcription.putative_transcription_regulator	DNA-binding_protein,_putative_|_chr2:18862953-18864691_REVERSE	N	0.6047	0.0029	9	Y	Y
1457	Valine	IISSSVLPIQNS(1)PES(1)QENNNHPEVIIEEASR	AT5G66730	27.3.11	27.3	RNA.regulation_of_transcription.C2H2_zinc_finger_family	zinc_finger_(C2H2_type)_family_protein_|_chr5:26641652-26644402_REVERSE	N	0.6025	0.003	9	Y	Y
1458	Beta-alanine	TTATNT(1)GGTT(0.052)T(0.948)PAITTTAAK	AT4G36750	11.8	11.8	lipid_metabolism.'exotics'(steroids,_squalene_etc)	quinone_reductase_family_protein_|_chr4:17324571-17326457_FORWARD	N	0.6	0.0066	9	Y	Y
1459	Tryptophan	TTQQPEKPGSVNS(1)QPPPWR	AT3G20410	30.3	30.3	signalling.calcium.calcium_dependent_protein_kinases	calmodulin-dependent_protein_kinase/_kinase_|_chr3:7116201-7119121_FORWARD_-_Symbols:_CPK9_|_CPK9_(calmodulin-domain_protein_kinase_9)	Y	0.5968	0.0034	9	Y	Y
1460	Valine	AES(0.999)ET(0.001)GTKEVEVTNVNSDGDQSDINSK	AT1G67230	35.1	35.1	not_assigned.no_ontology	Symbols:_LINC1_|_LINC1_(LITTLE_NUCLEI1)_|_chr1:25151270-25156323_REVERSE	N	0.5949	0.0028	9	Y	Y
1461	Leucine	AS(0.001)S(0.97)GS(0.029)ADRDVILADLEK	AT2G45820	27.3.67	27.3	RNA.regulation_of_transcription.putative_transcription_regulator	DNA-binding_protein,_putative_|_chr2:18862953-18864691_REVERSE	N	0.5948	0.0045	9	Y	Y
1462	Isoleucine	SDT(1)MIKDSSNES(1)QEIK	AT4G37070	33.1	33.1	development.storage_proteins	Symbols:_PLP1,_PLA_IVA_|_patatin,_putative_|_chr4:17464785-17467109_REVERSE	Y	0.5939	0.0022	9	Y	Y
1463	Alanine	AFGDKS(1)LK	AT2G20630	29.4	29.4	protein.postranslational_modification	protein_phosphatase_2C,_putative_/_PP2C,_putative_|_chr2:8896912-8899835_REVERSE	N	0.5935	0.0046	9	Y	Y
1464	Isoleucine	AS(0.001)S(0.97)GS(0.029)ADRDVILADLEK	AT2G45820	27.3.67	27.3	RNA.regulation_of_transcription.putative_transcription_regulator	DNA-binding_protein,_putative_|_chr2:18862953-18864691_REVERSE	N	0.5923	0.0037	9	Y	Y
1465	Aspartic_acid	YVS(0.697)S(0.308)PKPIS(0.995)PR	AT3G59690	30.3	30.3	signalling.calcium	calmodulin_binding_|_chr3:22048754-22051673_FORWARD_-_Symbols:_IQD13_|_IQD13_(IQ-domain_13)	Y	0.5899	0.003	9	Y	Y
1466	Tyrosine	GS(0.024)T(0.976)PTDLPGEDVADNR	AT5G11670	8.2.10	8.2	TCA_/_org_transformation.other_organic_acid_transformatons.malic	malate_dehydrogenase_(oxaloacetate-decarboxylating)_(NADP+)/_malic_enzyme/_oxidoreductase,_acting_on_NADH_or_NADPH,_NAD_or_NADP_as_acceptor_|_chr5:3754249-3758242_FORWARD_-_Symbols:_ATNADP-ME2_|_ATNADP-ME2_(NADP-malic_enzyme_2)	Y	0.5896	0.0049	9	Y	Y
1467	Isoleucine	LNIDTDSS(0.013)S(0.987)PQNIIS(1)PK	AT3G53180	12.2.2	12.2	N-metabolism.ammonia_metabolism.glutamine_synthetase	catalytic/_glutamate-ammonia_ligase_|_chr3:19706894-19711439_FORWARD	Y	0.5889	0.0039	9	Y	Y
1468	Alanine	LTVDVQT(1)PPQS(1)PPVKPAR	AT5G65660	35.1.41	35.1	not_assigned.no_ontology.hydroxyproline_rich_proteins	hydroxyproline-rich_glycoprotein_family_protein_|_chr5:26245249-26246379_REVERSE	N	0.5844	0.0043	9	Y	Y
1469	Valine	SDT(1)MIKDSSNES(1)QEIK	AT4G37070	33.1	33.1	development.storage_proteins	Symbols:_PLP1,_PLA_IVA_|_patatin,_putative_|_chr4:17464785-17467109_REVERSE	Y	0.5817	0.0029	9	Y	Y
1470	Alanine	TSGDETANVS(0.048)S(0.953)PS(1)MAEELPEQSVPK	AT4G31880	35.2	35.2	not_assigned.unknown	Bacteria_-_15478_-_BEST_Arabidopsis_thaliana_protein_match_is:_binding_(TAIR:AT1G15940.1)_-_EXPRESSED_DURING:_14_growth_stages_-_EXPRESSED_IN:_24_plant_structures_-_Fungi_-_16017_-_Has_114836_Blast_hits_to_56273_proteins_in_1914_species:_Archae_-_187_-_Metazoa_-_53116_-_Other_Eukaryotes_-_24977_(source:_NCBI_BLink)._|_chr4:15419404-15424183_REVERSE_-_Plants_-_4342_-_Viruses_-_719_-_LOCATED_IN:_cy…	N	0.5788	0.0048	9	Y	Y
1471	Ornithine	DLSMNKFDWDHPLHLQPMS(1)PTTVK	AT3G29360	10.1.4	10.1	cell_wall.precursor_synthesis.UDP-Glc_dehydrogenase_(UGD)	UDP-glucose_6-dehydrogenase,_putative_|_chr3:11267091-11269229_REVERSE	N	0.5765	0.0032	9	Y	Y
1472	Serine	ANSSSTSVAS(0.085)PLVRPAS(0.915)PKVPS(1)QR	AT3G59690	30.3	30.3	signalling.calcium	calmodulin_binding_|_chr3:22048754-22051673_FORWARD_-_Symbols:_IQD13_|_IQD13_(IQ-domain_13)	Y	0.5754	0.0051	9	Y	Y
1473	Aspartic_acid	TVAAVAGS(1)PGT(0.001)PT(0.043)T(0.957)PGS(1)ARK	AT2G33830	17.2.3	17.2	hormone_metabolism.auxin.induced-regulated-responsive-activated	dormancy/auxin_associated_family_protein_|_chr2:14309484-14310351_REVERSE	N	0.5731	0.0053	9	Y	Y
1474	Valine	AS(0.001)S(0.97)GS(0.029)ADRDVILADLEK	AT2G45820	27.3.67	27.3	RNA.regulation_of_transcription.putative_transcription_regulator	DNA-binding_protein,_putative_|_chr2:18862953-18864691_REVERSE	N	0.5731	0.0053	9	Y	Y
1475	Docosanoic_acid	SDT(1)MIKDSSNES(1)QEIK	AT4G37070	33.1	33.1	development.storage_proteins	Symbols:_PLP1,_PLA_IVA_|_patatin,_putative_|_chr4:17464785-17467109_REVERSE	Y	0.5722	0.0035	9	Y	Y
1476	Putrescine	LNLS(1)FQNRR	AT3G50770	30.3	30.3	signalling.calcium	calmodulin-related_protein,_putative_|_chr3:18873958-18874780_FORWARD	Y	0.5701	0.007	9	Y	Y
1477	Tyrosine	ASGAGPNSLVS(1)PQR	AT5G63270	30.1	30.1	signalling.in_sugar_and_nutrient_physiology	nitrate-responsive_NOI_protein,_putative_|_chr5:25365498-25365949_REVERSE	Y	0.5678	0.0038	9	Y	Y
1478	myo-Inositol	GS(0.024)T(0.976)PTDLPGEDVADNR	AT5G11670	8.2.10	8.2	TCA_/_org_transformation.other_organic_acid_transformatons.malic	malate_dehydrogenase_(oxaloacetate-decarboxylating)_(NADP+)/_malic_enzyme/_oxidoreductase,_acting_on_NADH_or_NADPH,_NAD_or_NADP_as_acceptor_|_chr5:3754249-3758242_FORWARD_-_Symbols:_ATNADP-ME2_|_ATNADP-ME2_(NADP-malic_enzyme_2)	Y	0.5654	0.0094	9	Y	Y
1479	Leucine	SDT(1)MIKDSSNES(1)QEIK	AT4G37070	33.1	33.1	development.storage_proteins	Symbols:_PLP1,_PLA_IVA_|_patatin,_putative_|_chr4:17464785-17467109_REVERSE	Y	0.5652	0.0049	9	Y	Y
1480	Isoleucine	IISSSVLPIQNS(1)PES(1)QENNNHPEVIIEEASR	AT5G66730	27.3.11	27.3	RNA.regulation_of_transcription.C2H2_zinc_finger_family	zinc_finger_(C2H2_type)_family_protein_|_chr5:26641652-26644402_REVERSE	N	0.5652	0.0061	9	Y	Y
1481	Nicotinic_acid	SSFQEDHS(1)NIGGPGFSR	AT3G25610	34.1	34.1	transport.p-_and_v-ATPases	haloacid_dehalogenase-like_hydrolase_family_protein_|_chr3:9308942-9313353_REVERSE	Y	0.561	0.0081	9	Y	Y
1482	Tyrosine	SDT(1)MIKDSSNES(1)QEIK	AT4G37070	33.1	33.1	development.storage_proteins	Symbols:_PLP1,_PLA_IVA_|_patatin,_putative_|_chr4:17464785-17467109_REVERSE	Y	0.5583	0.0046	9	Y	Y
1483	Leucine	IISSSVLPIQNS(1)PES(1)QENNNHPEVIIEEASR	AT5G66730	27.3.11	27.3	RNA.regulation_of_transcription.C2H2_zinc_finger_family	zinc_finger_(C2H2_type)_family_protein_|_chr5:26641652-26644402_REVERSE	N	0.5571	0.0087	9	Y	Y
1484	Aspartic_acid	LAPVPDMEGIS(0.999)PQHVS(0.832)T(0.168)VVK	AT1G06840	30.2.8.1	30.2	signalling.receptor_kinases.leucine_rich_repeat_VIII.VIII-1	leucine-rich_repeat_transmembrane_protein_kinase,_putative_|_chr1:2097747-2103479_REVERSE	Y	0.5539	0.0075	9	Y	Y
1485	Leucine	LEEGPKEDEES(1)DKS(1)VS(1)EVNDEDDAEDGS(1)EEEEDDD	AT1G20696	27.3.62	27.3	RNA.regulation_of_transcription.Nucleosome/chromatin_assembly_factor_group	DNA_binding_/_chromatin_binding_/_structural_constituent_of_chromatin_/_transcription_factor_|_chr1:7179453-7181499_FORWARD_-_Symbols:_HMGB3,_NFD3,_NFD03_|_HMGB3_(HIGH_MOBILITY_GROUP_B_3)	N	0.5416	0.0112	9	Y	Y
1486	myo-Inositol	DSS(0.004)S(0.996)IAGSS(0.103)S(0.897)PIPATVSTGK	AT2G38410	31.4	31.4	cell.vesicle_transport	VHS_domain-containing_protein_/_GAT_domain-containing_protein_|_chr2:16086630-16090208_REVERSE	N	0.5416	0.0112	9	Y	Y
1487	Putrescine	ALPTYTPES(1)PGDATR	AT3G60750	1.3.8	1.3	PS.calvin_cycle.transketolase	transketolase,_putative_|_chr3:22453719-22457152_FORWARD	Y	0.5377	0.0119	9	Y	Y
1488	Arginine	SMS(1)DSNLNNVR	AT5G56850	35.2	35.2	not_assigned.unknown	unknown_protein_|_chr5:22985193-22988013_REVERSE	N	0.5366	0.0083	9	Y	Y
1489	Nicotinic_acid	AMGTS(1)YTETELNR	AT1G18210	30.3	30.3	signalling.calcium	calcium-binding_protein,_putative_|_chr1:6267969-6268828_REVERSE	Y	0.5323	0.0157	9	Y	Y
1490	Alanine	VAT(1)PVPEPK	AT4G28300	10.5.4	10.5	cell_wall.cell_wall_proteins.HRGP	hydroxyproline-rich_glycoprotein_family_protein_|_chr4:14014653-14017068_FORWARD	Y	0.5273	0.014	9	Y	Y
1491	Proline	MSSIES(0.142)FKQS(0.929)S(0.929)LR	AT2G47000	34.16	34.16	transport.ABC_transporters_and_multidrug_resistance_systems	ATPase,_coupled_to_transmembrane_movement_of_substances_/_xenobiotic-transporting_ATPase_|_chr2:19309868-19314750_REVERSE_-_Symbols:_MDR4,_PGP4,_ABCB4,_ATPGP4_|_ABCB4_(ATP_BINDING_CASSETTE_SUBFAMILY_B4)	N	0.5099	0.0153	9	Y	Y
1492	Putrescine	S(1)QVQESVSNDTMVKPDSSTTPTPGR	AT5G58140	29.4	29.4	signaling.kinase.cytoplasmatic_kinase.AGC	FMN_binding_/_blue_light_photoreceptor/_kinase/_protein_serine/threonine_kinase_|_chr5:23524427-23533111_FORWARD_-_Symbols:_PHOT2,_NPL1_|_PHOT2_(PHOTOTROPIN_2)	N	0.5091	0.0184	9	Y	Y
1493	Glutamic_acid	LDGLLS(0.146)S(0.84)PS(0.014)K	AT3G27190	23.3.1.3	23.3	nucleotide_metabolism.salvage.phosphoribosyltransferases.upp	uracil_phosphoribosyltransferase,_putative_/_UMP_pyrophosphorylase,_putative_/_UPRTase,_putative_|_chr3:10039234-10043066_REVERSE	N	0.5065	0.0162	9	Y	Y
1494	Putrescine	DLSMNKFDWDHPLHLQPMS(1)PTTVK	AT3G29360	10.1.4	10.1	cell_wall.precursor_synthesis.UDP-Glc_dehydrogenase_(UGD)	UDP-glucose_6-dehydrogenase,_putative_|_chr3:11267091-11269229_REVERSE	N	0.4974	0.0218	9	Y	Y
1495	Malic_acid	S(0.99)AS(0.01)TVS(0.004)IT(0.594)AS(0.402)PR	AT3G10730	35.1	35.1	not_assigned.no_ontology	sad1/unc-84-like_2_family_protein_|_chr3:3358328-3360682_REVERSE	N	0.496	0.0161	9	Y	Y
1496	Glutamic_acid	LEEGPKEDEES(1)DKS(1)VS(1)EVNDEDDAEDGS(1)EEEEDDD	AT1G20696	27.3.62	27.3	RNA.regulation_of_transcription.Nucleosome/chromatin_assembly_factor_group	DNA_binding_/_chromatin_binding_/_structural_constituent_of_chromatin_/_transcription_factor_|_chr1:7179453-7181499_FORWARD_-_Symbols:_HMGB3,_NFD3,_NFD03_|_HMGB3_(HIGH_MOBILITY_GROUP_B_3)	N	0.4952	0.0191	9	Y	Y
1497	Nicotinic_acid	SNS(1)DGRDAFVFLNNSNDK	AT1G23710	35.2	35.2	not_assigned.unknown	unknown_protein_|_chr1:8385251-8386426_FORWARD	N	0.4727	0.0305	9	Y	Y
1498	Glutamic_acid	TTQQPEKPGSVNS(1)QPPPWR	AT3G20410	30.3	30.3	signalling.calcium.calcium_dependent_protein_kinases	calmodulin-dependent_protein_kinase/_kinase_|_chr3:7116201-7119121_FORWARD_-_Symbols:_CPK9_|_CPK9_(calmodulin-domain_protein_kinase_9)	Y	0.4433	0.0388	9	Y	Y
1499	Fumaric_acid	T(0.005)AS(0.995)ANS(1)LVDAEEKTGLLD	AT1G07650	30.2.8.2	30.2	signalling.receptor_kinases.DUF_26	leucine-rich_repeat_transmembrane_protein_kinase,_putative_|_chr1:2359549-2366561_REVERSE	Y	0.439	0.0465	9	Y	Y
1500	Tryptophan	LDGLLS(0.146)S(0.84)PS(0.014)K	AT3G27190	23.3.1.3	23.3	nucleotide_metabolism.salvage.phosphoribosyltransferases.upp	uracil_phosphoribosyltransferase,_putative_/_UMP_pyrophosphorylase,_putative_/_UPRTase,_putative_|_chr3:10039234-10043066_REVERSE	N	0.4365	0.0423	9	Y	Y
1501	Leucine	ASGAGPNSLVS(1)PQR	AT5G63270	30.1	30.1	signalling.in_sugar_and_nutrient_physiology	nitrate-responsive_NOI_protein,_putative_|_chr5:25365498-25365949_REVERSE	Y	0.4022	0.0571	9	Y	Y
1502	Putrescine	LS(0.505)S(0.505)KLS(0.988)GYHT(0.001)PVEAIEPVIPHHELGGK	AT3G13300	27.1	27.1	RNA.processing	nucleotide_binding_/_protein_homodimerization_|_chr3:4303874-4310213_FORWARD_-_Symbols:_VCS_|_VCS_(VARICOSE)	N	0.3961	0.0755	9	Y	Y
1503	Docosanoic_acid	SLS(1)EIS(1)EVDAVR	AT1G56230	35.2	35.2	not_assigned.unknown	unknown_protein_|_chr1:21046009-21049045_REVERSE	N	0.6927	0.0002	8.75	Y	Y
1504	Beta-alanine	SLS(1)EIS(1)EVDAVR	AT1G56230	35.2	35.2	not_assigned.unknown	unknown_protein_|_chr1:21046009-21049045_REVERSE	N	0.6351	0.002	8.75	Y	Y
1505	Glucose	LAPVPDMEGIS(0.999)PQHVS(0.832)T(0.168)VVK	AT1G06840	30.2.8.1	30.2	signalling.receptor_kinases.leucine_rich_repeat_VIII.VIII-1	leucine-rich_repeat_transmembrane_protein_kinase,_putative_|_chr1:2097747-2103479_REVERSE	Y	0.6194	0.0021	8.75	Y	Y
1506	Glycerol-3-phosphate	ALGSFGS(1)FGS(1)FRS(1)FA	AT5G60660	34.19.1	34.19	transport.Major_Intrinsic_Proteins.PIP	water_channel_|_chr5:24375457-24376989_REVERSE_-_Symbols:_PIP2F,_PIP2_-_4_(PLASMA_MEMBRANE_INTRINSIC_PROTEIN_2_-_4_|_PIP2_-_4)	Y	0.5663	0.006	8.75	Y	Y
1507	Fumaric_acid	LSELS(1)DDEDFDEQKDIEYGEAYYK	AT3G48500	35.2	35.2	not_assigned.unknown	Symbols:_PDE312,_PTAC10_|_RNA_binding_|_chr3:17962163-17965613_FORWARD	N	0.4723	0.0229	8.75	Y	Y
1508	Beta-alanine	QGS(1)LTLPR	AT3G19290	17.1.2	17.1	hormone_metabolism.abscisic_acid.signal_transduction	DNA_binding_/_protein_binding_/_transcription_activator/_transcription_factor_|_chr3:6687140-6690123_FORWARD_-_Symbols:_ABF4,_AREB2_|_ABF4_(ABRE_BINDING_FACTOR_4)	N	0.6465	0.0011	8.75	Y	Y
1509	Beta-alanine	TTATNTGGTTT(0.999)PAITTTAAK	AT4G36750	11.8	11.8	lipid_metabolism.'exotics'(steroids,_squalene_etc)	quinone_reductase_family_protein_|_chr4:17324571-17326457_FORWARD	N	0.4158	0.0766	8.75	Y	Y
1510	Fumaric_acid	TDSEVTSLAAS(0.024)S(0.976)PARS(1)PR	AT1G45688	35.2	35.2	not_assigned.unknown	unknown_protein_|_chr1:17191390-17193158_FORWARD	N	0.6927	0.0002	8.75	Y	Y
1511	Glycerol-3-phosphate	IIGVDFNS(1)KRFDQAK	AT1G77120	5.3	5.3	fermentation.ADH	alcohol_dehydrogenase_|_chr1:28975394-28977417_FORWARD_-_Symbols:_ADH1,_ADH,_ATADH,_ATADH1_|_ADH1_(ALCOHOL_DEHYDROGENASE_1)	N	0.6443	0.0007	8.75	Y	Y
1512	Ornithine	AELVELLGSDS(0.998)S(0.002)	AT1G06190	35.2	35.2	not_assigned.unknown	ATP_binding_/_ATPase,_coupled_to_transmembrane_movement_of_ions,_phosphorylative_mechanism_|_chr1:1892273-1894148_REVERSE	N	0.6117	0.0032	8.75	Y	Y
1513	Putrescine	NLAGDVIGT(1)RT(1)EAADAK	AT5G01530	1.1.1.1	1.1	PS.lightreaction.photosystem_II.LHC-II	chlorophyll_A-B_binding_protein_CP29_(LHCB4)_|_chr5:208937-210445_FORWARD	Y	0.7504	0.0001	8.75	Y	Y
1514	Fumaric_acid	EET(0.986)VS(0.061)VPES(0.952)IELEEQPQEER	AT5G40450	35.2	35.2	not_assigned.unknown	unknown_protein_|_chr5:16184650-16193678_REVERSE	N	0.6922	0.0005	8.75	Y	Y
1515	myo-Inositol	KTGS(1)FVRPIS(1)PK	AT2G38280	23.2	23.2	nucleotide_metabolism.degradation	AMP_deaminase_|_chr2:16033448-16038876_REVERSE_-_Symbols:_FAC1,_ATAMPD_|_FAC1_(EMBRYONIC_FACTOR1)	N	0.6877	0.0011	8.75	Y	Y
1516	Aspartic_acid	ISGDETEES(1)DAS(1)EEKVSTR	AT5G57160	28.1	28.1	DNA.synthesis/chromatin_structure	DNA_ligase_(ATP)/_protein_binding_|_chr5:23154965-23161746_REVERSE_-_Symbols:_ATLIG4,_LIG4_|_ATLIG4	N	0.6462	0.0009	8.75	Y	Y
1517	Beta-alanine	SYGS(1)MDSLEPSK	AT5G14540	27.3.30	27.3	RNA.regulation_of_transcription.Trihelix,_Triple-Helix_transcription_factor_family	proline-rich_family_protein_|_chr5:4687147-4689674_REVERSE	N	0.6403	0.0018	8.75	Y	Y
1518	Fumaric_acid	DPS(1)PPPLSSLGK	AT2G34310	35.2	35.2	not_assigned.unknown	unknown_protein_|_chr2:14477745-14479962_REVERSE	N	0.6194	0.0021	8.75	Y	Y
1519	Glucose	VLSHAVS(1)ESDVS(1)VHSTFASR	AT5G17330	13.1.1.1.1	13.1	amino_acid_metabolism.synthesis.central_amino_acid_metabolism.GABA.Glutamate_decarboxylase	calmodulin_binding_/_glutamate_decarboxylase_|_chr5:5711012-5715075_FORWARD_-_Symbols:_GAD,_GAD1_|_GAD	N	0.607	0.0027	8.75	Y	Y
1520	Glucose	YSS(1)PS(0.001)S(0.999)PPPSFYRK	AT3G47210	35.2	35.2	not_assigned.unknown	unknown_protein_|_chr3:17385313-17387244_FORWARD	N	0.5583	0.0046	8.75	Y	Y
1521	myo-Inositol	YSS(1)PS(0.008)S(0.992)PPPSFYRK	AT3G47210	35.2	35.2	not_assigned.unknown	unknown_protein_|_chr3:17385313-17387244_FORWARD	N	0.5494	0.0066	8.75	Y	Y
1522	myo-Inositol	FS(1)ADRVDAQDNSSEAR	AT2G45140	29.3.4.1	29.3	protein.targeting.secretory_pathway.ER	structural_molecule_|_chr2:18610806-18613290_FORWARD_-_Symbols:_PVA12_|_PVA12_(PLANT_VAP_HOMOLOG_12)	N	0.5143	0.0203	8.75	Y	Y
1523	Beta-alanine	TSGDETANVS(0.048)S(0.953)PS(1)MAEELPEQSVPK	AT4G31880	35.2	35.2	not_assigned.unknown	Bacteria_-_15478_-_BEST_Arabidopsis_thaliana_protein_match_is:_binding_(TAIR:AT1G15940.1)_-_EXPRESSED_DURING:_14_growth_stages_-_EXPRESSED_IN:_24_plant_structures_-_Fungi_-_16017_-_Has_114836_Blast_hits_to_56273_proteins_in_1914_species:_Archae_-_187_-_Metazoa_-_53116_-_Other_Eukaryotes_-_24977_(source:_NCBI_BLink)._|_chr4:15419404-15424183_REVERSE_-_Plants_-_4342_-_Viruses_-_719_-_LOCATED_IN:_cy…	N	0.5143	0.0171	8.75	Y	Y
1524	myo-Inositol	LEEGPKEDEES(1)DKS(1)VS(1)EVNDEDDAEDGS(1)EEEEDDD	AT1G20696	27.3.62	27.3	RNA.regulation_of_transcription.Nucleosome/chromatin_assembly_factor_group	DNA_binding_/_chromatin_binding_/_structural_constituent_of_chromatin_/_transcription_factor_|_chr1:7179453-7181499_FORWARD_-_Symbols:_HMGB3,_NFD3,_NFD03_|_HMGB3_(HIGH_MOBILITY_GROUP_B_3)	N	0.5091	0.0184	8.75	Y	Y
1525	Malic_acid	HT(0.006)S(0.994)PSHIKQDGS(1)MS(1)PVRGR	AT2G29210	27.1.1	27.1	RNA.processing.splicing	splicing_factor_PWI_domain-containing_protein_|_chr2:12558051-12562348_FORWARD	N	0.5	0.0151	8.75	Y	Y
1526	myo-Inositol	TTQQPEKPGSVNS(1)QPPPWR	AT3G20410	30.3	30.3	signalling.calcium.calcium_dependent_protein_kinases	calmodulin-dependent_protein_kinase/_kinase_|_chr3:7116201-7119121_FORWARD_-_Symbols:_CPK9_|_CPK9_(calmodulin-domain_protein_kinase_9)	Y	0.3766	0.0924	8.75	Y	Y
1527	Glycerol-3-phosphate	LSS(1)PSLPS(0.008)S(0.992)PPPSYYMGEKTEK	AT3G47210	35.2	35.2	not_assigned.unknown	unknown_protein_|_chr3:17385313-17387244_FORWARD	N	0.836	0	8.75	Y	Y
1528	Phenylalanine	EIALDSAS(0.983)MS(0.018)S(0.999)AQEDHQEEILK	AT5G24880	35.2	35.2	not_assigned.unknown	Bacteria_-_19200_-_BEST_Arabidopsis_thaliana_protein_match_is:_calmodulin-binding_protein-related_(TAIR:AT5G10660.1)_-_EXPRESSED_DURING:_L_mature_pollen_stage,_M_germinated_pollen_stage,_4_anthesis,_petal_differentiation_and_expansion_stage_-_EXPRESSED_IN:_8_plant_structures_-_Fungi_-_18359_-_Has_195834_Blast_hits_to_92446_proteins_in_2480_species:_Archae_-_1007_-_LOCATED_IN:_cellular_component_u…	N	0.8182	0	8.75	Y	Y
1529	Proline	LTVDVQT(1)PPQS(1)PPVKPARFPVPLY	AT5G65660	35.1.41	35.1	not_assigned.no_ontology.hydroxyproline_rich_proteins	hydroxyproline-rich_glycoprotein_family_protein_|_chr5:26245249-26246379_REVERSE	N	0.8013	0	8.75	Y	Y
1530	myo-Inositol	GAS(1)DIDS(1)EDEFYDVER	AT3G55020	30.5	30.5	signalling.G-proteins	RabGAP/TBC_domain-containing_protein_|_chr3:20388869-20394911_REVERSE	N	0.8001	0	8.75	Y	Y
1531	Aspartic_acid	S(0.95)AS(0.05)TVS(1)ITANTAAATR	AT5G04990	35.1	35.1	not_assigned.no_ontology	sad1/unc-84_protein-related_|_chr5:1471481-1473964_REVERSE	N	0.7945	0	8.75	Y	Y
1532	Glucose	AS(1)PEEMGDDASEIPS(0.991)PPKNT(0.009)YKDPDGGR	AT5G19910	27.3.99	27.3	RNA.regulation_of_transcription.unclassified	SOH1_family_protein_|_chr5:6731185-6732892_REVERSE	N	0.7844	0	8.75	Y	Y
1533	Nicotinic_acid	DLDVNES(1)GPPAAR	AT5G60660	34.19.1	34.19	transport.Major_Intrinsic_Proteins.PIP	water_channel_|_chr5:24375457-24376989_REVERSE_-_Symbols:_PIP2F,_PIP2_-_4_(PLASMA_MEMBRANE_INTRINSIC_PROTEIN_2_-_4_|_PIP2_-_4)	Y	0.7816	0	8.75	Y	Y
1534	Glycerol-3-phosphate	GLS(1)GVAHSHGK	AT4G26455	35.1	35.1	not_assigned.no_ontology	protein_heterodimerization/_protein_homodimerization_|_chr4:13362564-13368686_FORWARD_-_protein_heterodimerization/_protein_homodimerization_|_chr4:13365368-13367497_FORWARDhighly_similar_to_(_590)AT4G26450|_Symbols:_WIP1_|_WIP1_(WPP-DOMAIN_INTERACTING_PROTEIN_1)_-_Symbols:_WIP1_|_WIP1_(WPP-DOMAIN_INTERACTING_PROTEIN_1)	N	0.7807	0.0001	8.75	Y	Y
1535	Serine	ASDKEIALDSAS(1)MS(0.043)S(0.957)AQEDHQEEILK	AT5G24880	35.2	35.2	not_assigned.unknown	Bacteria_-_19200_-_BEST_Arabidopsis_thaliana_protein_match_is:_calmodulin-binding_protein-related_(TAIR:AT5G10660.1)_-_EXPRESSED_DURING:_L_mature_pollen_stage,_M_germinated_pollen_stage,_4_anthesis,_petal_differentiation_and_expansion_stage_-_EXPRESSED_IN:_8_plant_structures_-_Fungi_-_18359_-_Has_195834_Blast_hits_to_92446_proteins_in_2480_species:_Archae_-_1007_-_LOCATED_IN:_cellular_component_u…	N	0.7783	0	8.75	Y	Y
1536	Ornithine	VMIHQPLGT(1)AGGK	AT1G66670	29.5.5	29.5	protein.degradation.serine_protease	serine-type_endopeptidase_|_chr1:24863785-24865702_REVERSE_-_Symbols:_CLPP3,_NCLPP3_|_CLPP3	N	0.7765	0	8.75	Y	Y
1537	Malic_acid	IISSSVLPIQNS(1)PES(1)QENNNHPEVIIEEASR	AT5G66730	27.3.11	27.3	RNA.regulation_of_transcription.C2H2_zinc_finger_family	zinc_finger_(C2H2_type)_family_protein_|_chr5:26641652-26644402_REVERSE	N	0.7753	0	8.75	Y	Y
1538	Phenylalanine	TGQGYS(1)GPSL	AT3G24550	30.2.22	30.2	signalling.receptor_kinases.proline_extensin_like	ATP_binding_/_protein_kinase_|_chr3:8960258-8963568_FORWARD_-_Symbols:_ATPERK1_|_ATPERK1_(PROLINE_EXTENSIN-LIKE_RECEPTOR_KINASE_1)	Y	0.7635	0	8.75	Y	Y
1539	Putrescine	YRDTTSES(0.003)S(0.997)NHYVAR	AT2G25450	16.5.1.1.1.13	16.5	hormone_metabolism.ethylene.synthesis-degradation	2-oxoglutarate-dependent_dioxygenase,_putative_|_chr2:10829916-10831655_REVERSE	N	0.7544	0.0003	8.75	Y	Y
1540	Serine	YVS(1)PEGS(1)PFKIENPK	AT5G62820	35.1	35.1	not_assigned.no_ontology	integral_membrane_protein,_putative_|_chr5:25223727-25225021_REVERSE	N	0.7443	0	8.75	Y	Y
1541	Putrescine	T(1)QSNPNEQSVELNR	ATCG00560	1.1.1.2	1.1	PS.lightreaction.photosystem_II.PSII_polypeptide_subunits	Symbols:_PSBL_|_PSII_L_protein_|_chrC:63804-63920_REVERSE	Y	0.7442	0.0001	8.75	Y	Y
1542	Glucose	TFGS(0.997)S(0.038)LS(0.961)LNS(0.004)GPR	AT1G50120	35.2	35.2	not_assigned.unknown	Bacteria_-_0_-_CONTAINS_InterPro_DOMAIN/s:_Rgp1_(InterPro:IPR014848),_Immunoglobulin_E-set_(InterPro:IPR014756)_-_EXPRESSED_DURING:_13_growth_stages_-_EXPRESSED_IN:_23_plant_structures_-_Fungi_-_10_-_Has_110_Blast_hits_to_108_proteins_in_46_species:_Archae_-_0_-_INVOLVED_IN:_biological_process_unknown_-_LOCATED_IN:_cellular_component_unknown_-_Metazoa_-_76_-_Other_Eukaryotes_-_4_(source:_NCBI_BLi…	N	0.7429	0.0001	8.75	Y	Y
1543	Serine	LEEGPKEDEES(1)DKS(1)VS(1)EVNDEDDAEDGS(1)EEEEDDD	AT1G20696	27.3.62	27.3	RNA.regulation_of_transcription.Nucleosome/chromatin_assembly_factor_group	DNA_binding_/_chromatin_binding_/_structural_constituent_of_chromatin_/_transcription_factor_|_chr1:7179453-7181499_FORWARD_-_Symbols:_HMGB3,_NFD3,_NFD03_|_HMGB3_(HIGH_MOBILITY_GROUP_B_3)	N	0.7403	0.0001	8.75	Y	Y
1544	Serine	SEWSVPEHS(1)GS(1)IEETGER	AT3G16857	27.3.5	27.3	RNA.regulation_of_transcription.ARR	transcription_factor/_two-component_response_regulator_|_chr3:5755821-5759443_FORWARD_-_Symbols:_ARR1_|_ARR1_(ARABIDOPSIS_RESPONSE_REGULATOR_1)	N	0.7403	0.0001	8.75	Y	Y
1545	Tryptophan	SLS(1)EIS(1)EVDAVR	AT1G56230	35.2	35.2	not_assigned.unknown	unknown_protein_|_chr1:21046009-21049045_REVERSE	N	0.7401	0.0001	8.75	Y	Y
1546	Aspartic_acid	YSS(1)PS(0.001)S(0.999)PPPSFYRK	AT3G47210	35.2	35.2	not_assigned.unknown	unknown_protein_|_chr3:17385313-17387244_FORWARD	N	0.7391	0	8.75	Y	Y
1547	Ornithine	QSSS(0.012)S(0.988)PPPALAPR	AT5G03040	30.3	30.3	signalling.calcium	calmodulin_binding_|_chr5:710102-712788_REVERSE_-_Symbols:_iqd2_|_iqd2_(IQ-domain_2)	Y	0.7339	0	8.75	Y	Y
1548	Malic_acid	S(1)HHGFEPPVIAK	AT1G51800	30.2.99	30.2	signalling.receptor_kinases.leucine_rich_repeat_I	leucine-rich_repeat_protein_kinase,_putative_|_chr1:19214148-19217970_FORWARD	Y	0.7296	0.0001	8.75	Y	Y
1549	Proline	IEMTS(1)PVVTK	AT2G37970	35.1	35.1	not_assigned.no_ontology	binding_|_chr2:15890972-15891843_FORWARD_-_Symbols:_SOUL-1_|_SOUL-1	N	0.7234	0.0007	8.75	Y	Y
1550	Proline	ASPSFNPLAS(1)PDS(1)DAGIEK	AT5G19520	27.3.67	27.3	RNA.regulation_of_transcription.putative_transcription_regulator	mechanically-gated_ion_channel_|_chr5:6585421-6588936_FORWARD_-_Symbols:_MSL9_|_MSL9_(MECHANOSENSITIVE_CHANNEL_OF_SMALL_CONDUCTANCE-LIKE_9)	N	0.7195	0.0002	8.75	Y	Y
1551	Tyrosine	GAS(1)DIDS(1)EDEFYDVER	AT3G55020	30.5	30.5	signalling.G-proteins	RabGAP/TBC_domain-containing_protein_|_chr3:20388869-20394911_REVERSE	N	0.7143	0.0002	8.75	Y	Y
1552	myo-Inositol	AS(1)PEEMGDDASEIPS(0.991)PPKNT(0.009)YKDPDGGR	AT5G19910	27.3.99	27.3	RNA.regulation_of_transcription.unclassified	SOH1_family_protein_|_chr5:6731185-6732892_REVERSE	N	0.713	0.0003	8.75	Y	Y
1553	Phenylalanine	YSS(1)PS(0.008)S(0.992)PPPSFYRK	AT3G47210	35.2	35.2	not_assigned.unknown	unknown_protein_|_chr3:17385313-17387244_FORWARD	N	0.7122	0.0001	8.75	Y	Y
1554	Serine	EIALDSAS(0.983)MS(0.018)S(0.999)AQEDHQEEILK	AT5G24880	35.2	35.2	not_assigned.unknown	Bacteria_-_19200_-_BEST_Arabidopsis_thaliana_protein_match_is:_calmodulin-binding_protein-related_(TAIR:AT5G10660.1)_-_EXPRESSED_DURING:_L_mature_pollen_stage,_M_germinated_pollen_stage,_4_anthesis,_petal_differentiation_and_expansion_stage_-_EXPRESSED_IN:_8_plant_structures_-_Fungi_-_18359_-_Has_195834_Blast_hits_to_92446_proteins_in_2480_species:_Archae_-_1007_-_LOCATED_IN:_cellular_component_u…	N	0.7115	0.0001	8.75	Y	Y
1555	Methionine	SES(1)LGHRSDVSSPEAK	AT3G48530	10.5	10.5	cell_wall.cell_wall_proteins	Symbols:_KING1_|_KING1_(SNF1-RELATED_PROTEIN_KINASE_REGULATORY_SUBUNIT_GAMMA_1)_|_chr3:17987378-17989763_FORWARD	Y	0.7086	0.0002	8.75	Y	Y
1556	Beta-alanine	S(0.004)DS(0.996)PVS(1)AVS(1)EPQLPEQK	AT3G13990	35.1.41	35.1	not_assigned.no_ontology.hydroxyproline_rich_proteins	unknown_protein_|_chr3:4625570-4630613_REVERSE	N	0.7075	0.0002	8.75	Y	Y
1557	Tyrosine	MNDLLSGS(1)FKTSVADGS(0.078)S(0.918)PPHS(0.004)HNIEMSK	AT3G52400	31.4	31.4	cell.vesicle_transport	SNAP_receptor_|_chr3:19425634-19427141_REVERSE_-_Symbols:_SYP122,_ATSYP122_|_SYP122_(SYNTAXIN_OF_PLANTS_122)	N	0.7065	0.0002	8.75	Y	Y
1558	Phenylalanine	EEDDDDEVS(1)PEPVSTEPK	AT3G12950	35.2	35.2	not_assigned.unknown	catalytic_|_chr3:4132528-4135134_REVERSE	N	0.7052	0.0001	8.75	Y	Y
1559	Tyrosine	AS(1)PEEMGDDASEIPS(0.991)PPKNT(0.009)YKDPDGGR	AT5G19910	27.3.99	27.3	RNA.regulation_of_transcription.unclassified	SOH1_family_protein_|_chr5:6731185-6732892_REVERSE	N	0.7039	0.0004	8.75	Y	Y
1560	Docosanoic_acid	GAS(1)DIDS(1)EDEFYDVER	AT3G55020	30.5	30.5	signalling.G-proteins	RabGAP/TBC_domain-containing_protein_|_chr3:20388869-20394911_REVERSE	N	0.7019	0.0003	8.75	Y	Y
1561	Malic_acid	DSS(0.004)S(0.996)IAGSS(0.103)S(0.897)PIPATVSTGK	AT2G38410	31.4	31.4	cell.vesicle_transport	VHS_domain-containing_protein_/_GAT_domain-containing_protein_|_chr2:16086630-16090208_REVERSE	N	0.6996	0.0003	8.75	Y	Y
1562	Alanine	AS(1)PEEMGDDASEIPS(0.991)PPKNT(0.009)YKDPDGGR	AT5G19910	27.3.99	27.3	RNA.regulation_of_transcription.unclassified	SOH1_family_protein_|_chr5:6731185-6732892_REVERSE	N	0.6987	0.0004	8.75	Y	Y
1563	Serine	STTTT(0.008)VS(0.992)S(0.995)VHS(0.002)PT(0.001)T(0.001)DQDFSK	AT2G17290	30.3	30.3	signalling.calcium.calcium_dependent_protein_kinases	ATP_binding_/_calcium_ion_binding_/_calmodulin-dependent_protein_kinase/_kinase/_protein_kinase/_protein_serine/threonine_kinase_|_chr2:7516415-7519633_FORWARD_-_Symbols:_CPK6,_ATCDPK3_|_CPK6_(CALCIUM-DEPENDENT_PROTEIN_KINASE_6)	Y	0.6983	0.0001	8.75	Y	Y
1564	Malic_acid	MNDLLSGS(1)FKTSVADGS(0.078)S(0.918)PPHS(0.004)HNIEMSK	AT3G52400	31.4	31.4	cell.vesicle_transport	SNAP_receptor_|_chr3:19425634-19427141_REVERSE_-_Symbols:_SYP122,_ATSYP122_|_SYP122_(SYNTAXIN_OF_PLANTS_122)	N	0.6976	0.0002	8.75	Y	Y
1565	Serine	ASGAGPNSLVS(1)PQR	AT5G63270	30.1	30.1	signalling.in_sugar_and_nutrient_physiology	nitrate-responsive_NOI_protein,_putative_|_chr5:25365498-25365949_REVERSE	Y	0.6965	0.0002	8.75	Y	Y
1566	Beta-alanine	SDT(1)MIKDSSNES(1)QEIK	AT4G37070	33.1	33.1	development.storage_proteins	Symbols:_PLP1,_PLA_IVA_|_patatin,_putative_|_chr4:17464785-17467109_REVERSE	Y	0.6962	0.0003	8.75	Y	Y
1567	Putrescine	SDAALLNLEEGS(0.002)S(0.998)PIPNPSTAAEDSR	AT5G10470	31.1	31.1	cell.organisation	kinesin_motor_protein-related_|_chr5:3289925-3297373_REVERSE	Y	0.6947	0.001	8.75	Y	Y
1568	Glucose	GASPQAIS(0.019)S(0.981)KPPS(1)PR	AT2G43680	30.3	30.3	signalling.calcium	calmodulin_binding_|_chr2:18108349-18111831_FORWARD_-_Symbols:_IQD14_|_IQD14	Y	0.6927	0.0002	8.75	Y	Y
1569	Serine	EEDDDDEVS(1)PEPVSTEPK	AT3G12950	35.2	35.2	not_assigned.unknown	catalytic_|_chr3:4132528-4135134_REVERSE	N	0.6904	0.0002	8.75	Y	Y
1570	myo-Inositol	YSS(1)PS(0.001)S(0.999)PPPSFYRK	AT3G47210	35.2	35.2	not_assigned.unknown	unknown_protein_|_chr3:17385313-17387244_FORWARD	N	0.6848	0.0003	8.75	Y	Y
1571	Alanine	AS(0.001)S(0.97)GS(0.029)ADRDVILADLEK	AT2G45820	27.3.67	27.3	RNA.regulation_of_transcription.putative_transcription_regulator	DNA-binding_protein,_putative_|_chr2:18862953-18864691_REVERSE	N	0.6831	0.0006	8.75	Y	Y
1572	Octadecanoic_acid	S(1)GDEAVAAPVVPPVAEAAVIPEDMDVSTALELTVRK	AT2G32060	29.2.1.2.1.12	29.2	protein.synthesis.ribosomal_protein.eukaryotic.40S_subunit.S12	40S_ribosomal_protein_S12_(RPS12C)_|_chr2:13639016-13640316_REVERSE	N	0.6812	0.0009	8.75	Y	Y
1573	Beta-alanine	SKSEVDEAVS(1)EEEAEDDD	AT2G17560	27.3.62	27.3	RNA.regulation_of_transcription.Nucleosome/chromatin_assembly_factor_group	DNA_binding_/_chromatin_binding_/_structural_constituent_of_chromatin_/_transcription_factor_|_chr2:7642165-7643667_REVERSE_-_Symbols:_HMGB4,_NFD4,_NFD04_|_HMGB4_(HIGH_MOBILITY_GROUP_B_4)	N	0.6812	0.0009	8.75	Y	Y
1574	Serine	S(1)AQELVK	AT3G14940	4.1.15	4.1	glycolysis.cytosolic_branch.phospho-enol-pyruvate_carboxylase_(PEPC)	phosphoenolpyruvate_carboxylase_|_chr3:5025238-5029710_FORWARD_-_Symbols:_ATPPC3_|_ATPPC3_(PHOSPHOENOLPYRUVATE_CARBOXYLASE_3)	Y	0.68	0.0003	8.75	Y	Y
1575	Putrescine	FQEIPFTNES(1)L	AT4G12070	35.2	35.2	not_assigned.unknown	unknown_protein_|_chr4:7231822-7234501_FORWARD	N	0.6797	0.001	8.75	Y	Y
1576	Tetradecanoic_acid	S(1)GDEAVAAPVVPPVAEAAVIPEDMDVSTALELTVRK	AT2G32060	29.2.1.2.1.12	29.2	protein.synthesis.ribosomal_protein.eukaryotic.40S_subunit.S12	40S_ribosomal_protein_S12_(RPS12C)_|_chr2:13639016-13640316_REVERSE	N	0.6792	0.0007	8.75	Y	Y
1577	Ornithine	LAS(1)KVDAIKDTLENDEEK	AT3G13470	29.6	29.6	protein.folding	chaperonin,_putative_|_chr3:4389685-4392851_FORWARD	N	0.6791	0.0003	8.75	Y	Y
1578	Ornithine	S(1)GQLDHQLS(1)NLASSKPK	AT4G22290	29.5.11	29.5	protein.degradation.ubiquitin	ubiquitin_thiolesterase_|_chr4:11782905-11785816_REVERSE	N	0.677	0.0005	8.75	Y	Y
1579	Phenylalanine	S(0.007)RS(0.966)S(0.022)S(0.002)S(0.002)AAFS(0.02)S(0.363)S(0.247)AS(0.288)S(0.082)RR	AT1G10140	35.2	35.2	not_assigned.unknown	Bacteria_-_0_-_BEST_Arabidopsis_thaliana_protein_match_is:_unknown_protein_(TAIR:AT1G58420.1)_-_CONTAINS_InterPro_DOMAIN/s:_Uncharacterised_conserved_protein_UCP031279_(InterPro:IPR016972)_-_EXPRESSED_DURING:_13_growth_stages_-_EXPRESSED_IN:_23_plant_structures_-_Fungi_-_0_-_Has_38_Blast_hits_to_38_proteins_in_10_species:_Archae_-_0_-_INVOLVED_IN:_biological_process_unknown_-_LOCATED_IN:_plasma_m…	N	0.6749	0.0004	8.75	Y	Y
1580	Aspartic_acid	ESFPT(0.003)S(0.198)S(0.799)NPDS(0.962)T(0.037)DNIPHQR	AT3G58630	27.3.30	27.3	RNA.regulation_of_transcription.Trihelix,_Triple-Helix_transcription_factor_family	transcription_factor_|_chr3:21683568-21685941_REVERSE	N	0.6748	0.0003	8.75	Y	Y
1581	Leucine	ADANENS(1)EES(0.985)AHAT(0.015)PYSSDASGEIR	AT2G23140	29.5.11.4.2	29.5	protein.degradation.ubiquitin.E3.RING	binding_/_ubiquitin-protein_ligase_|_chr2:9845694-9849164_REVERSE	N	0.6737	0.0016	8.75	Y	Y
1582	Serine	IIGVDFNS(1)KRFDQAK	AT1G77120	5.3	5.3	fermentation.ADH	alcohol_dehydrogenase_|_chr1:28975394-28977417_FORWARD_-_Symbols:_ADH1,_ADH,_ATADH,_ATADH1_|_ADH1_(ALCOHOL_DEHYDROGENASE_1)	N	0.6722	0.0003	8.75	Y	Y
1583	Beta-alanine	AEKTEIFSSPSS(1)PPPSFYMVDKTGK	AT3G47210	35.2	35.2	not_assigned.unknown	unknown_protein_|_chr3:17385313-17387244_FORWARD	N	0.6718	0.0023	8.75	Y	Y
1584	Phenylalanine	YVS(1)PEGS(1)PFKIENPK	AT5G62820	35.1	35.1	not_assigned.no_ontology	integral_membrane_protein,_putative_|_chr5:25223727-25225021_REVERSE	N	0.6704	0.0003	8.75	Y	Y
1585	Aspartic_acid	QVQNVDRPS(1)PT(0.407)S(0.299)S(0.294)PTSSWGYNSLR	AT1G01580	15.1	15.1	metal_handling.acquisition	ferric-chelate_reductase_|_chr1:209395-213041_FORWARD_-_Symbols:_FRO2,_FRD1,_ATFRO2_|_FRO2_(FERRIC_REDUCTION_OXIDASE_2)	N	0.6701	0.0009	8.75	Y	Y
1586	Glucose	DSS(0.004)S(0.996)IAGSS(0.103)S(0.897)PIPATVSTGK	AT2G38410	31.4	31.4	cell.vesicle_transport	VHS_domain-containing_protein_/_GAT_domain-containing_protein_|_chr2:16086630-16090208_REVERSE	N	0.668	0.0007	8.75	Y	Y
1587	Serine	SSYTS(1)PPS(1)PKEVQEALPPR	AT2G46630	10.5.3	10.5	cell_wall.cell_wall_proteins.LRR	unknown_protein_|_chr2:19145529-19146713_FORWARD	Y	0.666	0.0005	8.75	Y	Y
1588	Aspartic_acid	SDS(1)NRETVVAAVHDLKK	AT3G07420	29.1.22	29.1	protein.aa_activation.asparagine-tRNA_ligase	asparagine-tRNA_ligase_|_chr3:2373977-2376744_REVERSE_-_Symbols:_NS2,_ATNS2,_SYNC2_ARATH,_SYNC2_|_NS2	N	0.6636	0.001	8.75	Y	Y
1589	Serine	STTTTVS(0.003)S(0.996)VHS(0.001)PTTDQDFSK	AT2G17290	30.3	30.3	signalling.calcium.calcium_dependent_protein_kinases	ATP_binding_/_calcium_ion_binding_/_calmodulin-dependent_protein_kinase/_kinase/_protein_kinase/_protein_serine/threonine_kinase_|_chr2:7516415-7519633_FORWARD_-_Symbols:_CPK6,_ATCDPK3_|_CPK6_(CALCIUM-DEPENDENT_PROTEIN_KINASE_6)	Y	0.6636	0.001	8.75	Y	Y
1590	Glutamic_acid	ASPSFNPLAS(1)PDS(1)DAGIEK	AT5G19520	27.3.67	27.3	RNA.regulation_of_transcription.putative_transcription_regulator	mechanically-gated_ion_channel_|_chr5:6585421-6588936_FORWARD_-_Symbols:_MSL9_|_MSL9_(MECHANOSENSITIVE_CHANNEL_OF_SMALL_CONDUCTANCE-LIKE_9)	N	0.663	0.0006	8.75	Y	Y
1591	Proline	GLS(1)GVAHSHGK	AT4G26455	35.1	35.1	not_assigned.no_ontology	protein_heterodimerization/_protein_homodimerization_|_chr4:13362564-13368686_FORWARD_-_protein_heterodimerization/_protein_homodimerization_|_chr4:13365368-13367497_FORWARDhighly_similar_to_(_590)AT4G26450|_Symbols:_WIP1_|_WIP1_(WPP-DOMAIN_INTERACTING_PROTEIN_1)_-_Symbols:_WIP1_|_WIP1_(WPP-DOMAIN_INTERACTING_PROTEIN_1)	N	0.6615	0.0028	8.75	Y	Y
1592	Putrescine	VVGTQAPVQLGS(1)LR	AT5G28840	21.2.1.1	21.2	redox.ascorbate_and_glutathione.ascorbate.GME	GDP-mannose_3,5-epimerase/_NAD_or_NADH_binding_/_catalytic_|_chr5:10862173-10864903_REVERSE_-_Symbols:_GME_|_GME_(GDP-D-MANNOSE_3',5'-EPIMERASE)	N	0.6532	0.0013	8.75	Y	Y
1593	Glucose	S(0.004)DS(0.996)PVS(1)AVS(1)EPQLPEQK	AT3G13990	35.1.41	35.1	not_assigned.no_ontology.hydroxyproline_rich_proteins	unknown_protein_|_chr3:4625570-4630613_REVERSE	N	0.6513	0.0006	8.75	Y	Y
1594	Nicotinic_acid	LDFSNDS(1)PRS(0.996)NNGS(0.004)FR	AT5G06560	35.2	35.2	not_assigned.unknown	unknown_protein_|_chr5:2003304-2006188_REVERSE	N	0.6502	0.0008	8.75	Y	Y
1595	Serine	S(1)VDDLFENQSK	AT1G19530	35.2	35.2	not_assigned.unknown	unknown_protein_|_chr1:6763915-6764971_FORWARD	N	0.6494	0.0014	8.75	Y	Y
1596	Leucine	MNDLLSGS(1)FKTSVADGS(0.078)S(0.918)PPHS(0.004)HNIEMSK	AT3G52400	31.4	31.4	cell.vesicle_transport	SNAP_receptor_|_chr3:19425634-19427141_REVERSE_-_Symbols:_SYP122,_ATSYP122_|_SYP122_(SYNTAXIN_OF_PLANTS_122)	N	0.6477	0.0011	8.75	Y	Y
1597	Glycerol-3-phosphate	S(1)AVDETSDSGAFQR	AT4G19880	26.9	26.9	misc.glutathione_S_transferases	Bacteria_-_905_-_BEST_Arabidopsis_thaliana_protein_match_is:_unknown_protein_(TAIR:AT5G45020.1)_-_CONTAINS_InterPro_DOMAIN/s:_Glutathione_S-transferase,_predicted_(InterPro:IPR016639),_Glutathione_S-transferase,_C-terminal-like_(InterPro:IPR010987),_Glutathione_S-transferase/chloride_channel,_C-terminal_(InterPro:IPR017933),_Thioredoxin-like_fold_(InterPro:IPR012336)_-_EXPRESSED_DURING:_13_growth…	N	0.6465	0.0011	8.75	Y	Y
1598	Aspartic_acid	SLPDVVT(0.006)S(0.99)PT(0.005)QGLISVEEDNHSR	AT3G22170	30.11	30.11	signalling.light	transcription_activator/_transcription_factor_|_chr3:7822018-7825884_REVERSE_-_Symbols:_FHY3_|_FHY3_(FAR-RED_ELONGATED_HYPOCOTYLS_3)	Y	0.6454	0.0012	8.75	Y	Y
1599	Alanine	YSS(1)PS(0.001)S(0.999)PPPSFYRK	AT3G47210	35.2	35.2	not_assigned.unknown	unknown_protein_|_chr3:17385313-17387244_FORWARD	N	0.6453	0.0009	8.75	Y	Y
1600	Arginine	S(1)EIEEEEEEGS(0.958)AS(0.041)AITGSR	AT4G15545	35.2	35.2	not_assigned.unknown	unknown_protein_|_chr4:8875918-8877799_FORWARD	N	0.6433	0.0009	8.75	Y	Y
1601	Alanine	S(0.004)DS(0.996)PVS(1)AVS(1)EPQLPEQK	AT3G13990	35.1.41	35.1	not_assigned.no_ontology.hydroxyproline_rich_proteins	unknown_protein_|_chr3:4625570-4630613_REVERSE	N	0.6433	0.0009	8.75	Y	Y
1602	Tyrosine	SSFQEDHS(1)NIGGPGFSR	AT3G25610	34.1	34.1	transport.p-_and_v-ATPases	haloacid_dehalogenase-like_hydrolase_family_protein_|_chr3:9308942-9313353_REVERSE	Y	0.6416	0.0017	8.75	Y	Y
1603	Aspartic_acid	MEEERDHNAS(1)ESSLPSLSK	AT5G63600	16.8.4.1	16.8	secondary_metabolism.flavonoids.flavonols.flavonol_synthase_(FLS)	flavonol_synthase_|_chr5:25460684-25462458_REVERSE_-_Symbols:_FLS5_|_FLS5_(FLAVONOL_SYNTHASE_5)	N	0.6409	0.0007	8.75	Y	Y
1604	Tyrosine	LNIDTDSS(0.013)S(0.987)PQNIIS(1)PK	AT3G53180	12.2.2	12.2	N-metabolism.ammonia_metabolism.glutamine_synthetase	catalytic/_glutamate-ammonia_ligase_|_chr3:19706894-19711439_FORWARD	Y	0.6409	0.0013	8.75	Y	Y
1605	Aspartic_acid	S(1)LIQQVNDNHQSR	AT2G40080	30.11	30.11	signalling.light	Symbols:_ELF4_|_ELF4_(EARLY_FLOWERING_4)_|_chr2:16734294-16734912_REVERSE	Y	0.6344	0.0011	8.75	Y	Y
1606	Docosanoic_acid	DLDVNES(1)GPPAAR	AT5G60660	34.19.1	34.19	transport.Major_Intrinsic_Proteins.PIP	water_channel_|_chr5:24375457-24376989_REVERSE_-_Symbols:_PIP2F,_PIP2_-_4_(PLASMA_MEMBRANE_INTRINSIC_PROTEIN_2_-_4_|_PIP2_-_4)	Y	0.6344	0.0011	8.75	Y	Y
1607	Isoleucine	S(1)HHGFEPPVIAK	AT1G51800	30.2.99	30.2	signalling.receptor_kinases.leucine_rich_repeat_I	leucine-rich_repeat_protein_kinase,_putative_|_chr1:19214148-19217970_FORWARD	Y	0.6304	0.001	8.75	Y	Y
[truncated: 138,253 more rows]
