# Supplementary material for: Regulatory Modules of Metabolites and Protein Phosphorylation in Arabidopsis Genotypes With Altered Sucrose Allocation
Source: Front Plant Sci. 2022 May 19;13:891405. doi: 10.3389/fpls.2022.891405 (PMC9161306; doi:10.3389/fpls.2022.891405)
Supplement: Supplementary file 10 [file Table_10.XLSX]

## Sheet: PGM
#	Metabolite	Phosphopeptide	Protein	Bin (full)	Bin	MapMan group	MapMan description	bin selected?	Spearman corr.	Spearman p-val.	IC	Met. sig. 5%	Pho. sig. 5%
1	Fumaric_acid	TKDELT(1)EEES(1)LSGKDYLDPPPVK	AT2G39010	34.19.1	34.19	transport.Major_Intrinsic_Proteins.PIP	water_channel_|_chr2:16291477-16294034_FORWARD_-_Symbols:_PIP2E,_PIP2_-_6_|_PIP2E_(PLASMA_MEMBRANE_INTRINSIC_PROTEIN_2E)	Y	0.8158	0	15.25	Y	Y
2	Docosanoic_acid	ALGSFGS(1)FGS(0.999)FRS(0.001)FA	AT5G60660	34.19.1	34.19	transport.Major_Intrinsic_Proteins.PIP	water_channel_|_chr5:24375457-24376989_REVERSE_-_Symbols:_PIP2F,_PIP2_-_4_(PLASMA_MEMBRANE_INTRINSIC_PROTEIN_2_-_4_|_PIP2_-_4)	Y	0.8105	0	14.75	Y	Y
3	Docosanoic_acid	S(0.007)ES(0.993)LGHRS(1)DVS(1)S(1)PEAK	AT3G48530	10.5	10.5	cell_wall.cell_wall_proteins	Symbols:_KING1_|_KING1_(SNF1-RELATED_PROTEIN_KINASE_REGULATORY_SUBUNIT_GAMMA_1)_|_chr3:17987378-17989763_FORWARD	Y	0.6143	0.0148	14.75	Y	Y
4	Docosanoic_acid	ALGSFGS(1)FGS(1)FRS(1)FA	AT5G60660	34.19.1	34.19	transport.Major_Intrinsic_Proteins.PIP	water_channel_|_chr5:24375457-24376989_REVERSE_-_Symbols:_PIP2F,_PIP2_-_4_(PLASMA_MEMBRANE_INTRINSIC_PROTEIN_2_-_4_|_PIP2_-_4)	Y	0.7626	0.0002	14.5	Y	Y
5	Nicotinic_acid	ALGSFGS(1)FGS(0.999)FRS(0.001)FA	AT5G60660	34.19.1	34.19	transport.Major_Intrinsic_Proteins.PIP	water_channel_|_chr5:24375457-24376989_REVERSE_-_Symbols:_PIP2F,_PIP2_-_4_(PLASMA_MEMBRANE_INTRINSIC_PROTEIN_2_-_4_|_PIP2_-_4)	Y	0.8165	0	14.5	Y	Y
6	Docosanoic_acid	SLS(1)FASR	AT1G09090	20.1.1	20.1	stress.biotic.respiratory_burst	FAD_binding_/_calcium_ion_binding_/_electron_carrier/_iron_ion_binding_/_oxidoreductase/_oxidoreductase,_acting_on_NADH_or_NADPH,_with_oxygen_as_acceptor_/_peroxidase_|_chr1:2932739-2936586_FORWARD_-_Symbols:_ATRBOHB_|_ATRBOHB_(respiratory_burst_oxidase_homolog_B)	N	0.5417	0.0247	14.25	Y	Y
7	Nicotinic_acid	ALGSFGS(1)FGS(1)FRS(1)FA	AT5G60660	34.19.1	34.19	transport.Major_Intrinsic_Proteins.PIP	water_channel_|_chr5:24375457-24376989_REVERSE_-_Symbols:_PIP2F,_PIP2_-_4_(PLASMA_MEMBRANE_INTRINSIC_PROTEIN_2_-_4_|_PIP2_-_4)	Y	0.8018	0	14.25	Y	Y
8	Proline	ALGSFGS(1)FGS(0.999)FRS(0.001)FA	AT5G60660	34.19.1	34.19	transport.Major_Intrinsic_Proteins.PIP	water_channel_|_chr5:24375457-24376989_REVERSE_-_Symbols:_PIP2F,_PIP2_-_4_(PLASMA_MEMBRANE_INTRINSIC_PROTEIN_2_-_4_|_PIP2_-_4)	Y	0.7807	0.0001	14	Y	Y
9	Nicotinic_acid	S(0.007)ES(0.993)LGHRS(1)DVS(1)S(1)PEAK	AT3G48530	10.5	10.5	cell_wall.cell_wall_proteins	Symbols:_KING1_|_KING1_(SNF1-RELATED_PROTEIN_KINASE_REGULATORY_SUBUNIT_GAMMA_1)_|_chr3:17987378-17989763_FORWARD	Y	0.7676	0.0005	14	Y	Y
10	Docosanoic_acid	STTTT(0.008)VS(0.992)S(0.995)VHS(0.002)PT(0.001)T(0.001)DQDFSK	AT2G17290	30.3	30.3	signalling.calcium.calcium_dependent_protein_kinases	ATP_binding_/_calcium_ion_binding_/_calmodulin-dependent_protein_kinase/_kinase/_protein_kinase/_protein_serine/threonine_kinase_|_chr2:7516415-7519633_FORWARD_-_Symbols:_CPK6,_ATCDPK3_|_CPK6_(CALCIUM-DEPENDENT_PROTEIN_KINASE_6)	Y	0.7509	0.0002	14	Y	Y
11	Nicotinic_acid	SLS(1)FASR	AT1G09090	20.1.1	20.1	stress.biotic.respiratory_burst	FAD_binding_/_calcium_ion_binding_/_electron_carrier/_iron_ion_binding_/_oxidoreductase/_oxidoreductase,_acting_on_NADH_or_NADPH,_with_oxygen_as_acceptor_/_peroxidase_|_chr1:2932739-2936586_FORWARD_-_Symbols:_ATRBOHB_|_ATRBOHB_(respiratory_burst_oxidase_homolog_B)	N	0.5624	0.0151	13.75	Y	Y
12	Docosanoic_acid	ISEQHEMQGMDMT(1)R	AT3G24300	34.5	34.5	transport.ammonium	ammonium_transmembrane_transporter_|_chr3:8805631-8807388_REVERSE_-_Symbols:_AMT1_-_3_(AMMONIUM_TRANSPORTER_1_-_3_|_AMT1_-_3)_-_3,_ATAMT1	Y	0.8505	0	13.75	Y	Y
13	Docosanoic_acid	SLEELS(1)GEAEVS(1)HDEK	AT5G43370	34.7	34.7	transport.phosphate	carbohydrate_transmembrane_transporter/_inorganic_phosphate_transmembrane_transporter/_phosphate_transmembrane_transporter/_sugar:hydrogen_symporter_|_chr5:17416074-17417798_FORWARD_-_Symbols:_APT1,_PHT2,_PHT1_-_2_|_APT1_(ARABIDOPSIS_PHOSPHATE_TRANSPORTER_1)	Y	0.7965	0	13.75	Y	Y
14	Nicotinic_acid	SLEELS(1)GEAEVS(1)HDEK	AT5G43370	34.7	34.7	transport.phosphate	carbohydrate_transmembrane_transporter/_inorganic_phosphate_transmembrane_transporter/_phosphate_transmembrane_transporter/_sugar:hydrogen_symporter_|_chr5:17416074-17417798_FORWARD_-_Symbols:_APT1,_PHT2,_PHT1_-_2_|_APT1_(ARABIDOPSIS_PHOSPHATE_TRANSPORTER_1)	Y	0.7789	0.0001	13.75	Y	Y
15	Nicotinic_acid	STTTT(0.008)VS(0.992)S(0.995)VHS(0.002)PT(0.001)T(0.001)DQDFSK	AT2G17290	30.3	30.3	signalling.calcium.calcium_dependent_protein_kinases	ATP_binding_/_calcium_ion_binding_/_calmodulin-dependent_protein_kinase/_kinase/_protein_kinase/_protein_serine/threonine_kinase_|_chr2:7516415-7519633_FORWARD_-_Symbols:_CPK6,_ATCDPK3_|_CPK6_(CALCIUM-DEPENDENT_PROTEIN_KINASE_6)	Y	0.7308	0.0003	13.75	Y	Y
16	myo-Inositol	ALGSFGS(1)FGS(1)FRS(1)FA	AT5G60660	34.19.1	34.19	transport.Major_Intrinsic_Proteins.PIP	water_channel_|_chr5:24375457-24376989_REVERSE_-_Symbols:_PIP2F,_PIP2_-_4_(PLASMA_MEMBRANE_INTRINSIC_PROTEIN_2_-_4_|_PIP2_-_4)	Y	0.7069	0.001	13.75	Y	Y
17	Fumaric_acid	SVS(1)TPFMNTTAK	AT1G37130	12.1.1	12.1	N-metabolism.nitrate_metabolism.NR	nitrate_reductase_(NADH)/_nitrate_reductase_|_chr1:14158527-14161938_FORWARD_-_Symbols:_NIA2,_B29,_NIA2-1,_CHL3,_NR,_NR2,_ATNR2_|_NIA2_(NITRATE_REDUCTASE_2)	Y	0.7444	0.0002	13.5	Y	Y
18	Putrescine	S(0.003)PS(0.997)YKEVALAPPGSIAK	AT1G01320	35.1.27	35.1	not_assigned.no_ontology.tetratricopeptide_repeat_(TPR)	tetratricopeptide_repeat_(TPR)-containing_protein_|_chr1:121124-130570_REVERSE	N	0.7706	0.0005	13.5	Y	Y
19	Fumaric_acid	T(1)AILERR	ATCG00020	1.1.1.2	1.1	PS.lightreaction.photosystem_II.PSII_polypeptide_subunits	Symbols:_PSBA_|_Encodes_chlorophyll_binding_protein_D1,_a_part_of_the_photosystem_II_reaction_center_core_|_chrC:383-1444_REVERSE	Y	0.7564	0.0003	13.5	Y	Y
20	Docosanoic_acid	DLDVNES(1)GPPAAR	AT5G60660	34.19.1	34.19	transport.Major_Intrinsic_Proteins.PIP	water_channel_|_chr5:24375457-24376989_REVERSE_-_Symbols:_PIP2F,_PIP2_-_4_(PLASMA_MEMBRANE_INTRINSIC_PROTEIN_2_-_4_|_PIP2_-_4)	Y	0.7544	0.0002	13.5	Y	Y
21	Docosanoic_acid	SES(1)LGHRSDVSSPEAK	AT3G48530	10.5	10.5	cell_wall.cell_wall_proteins	Symbols:_KING1_|_KING1_(SNF1-RELATED_PROTEIN_KINASE_REGULATORY_SUBUNIT_GAMMA_1)_|_chr3:17987378-17989763_FORWARD	Y	0.7441	0.0004	13.5	Y	Y
22	Proline	S(0.007)ES(0.993)LGHRS(1)DVS(1)S(1)PEAK	AT3G48530	10.5	10.5	cell_wall.cell_wall_proteins	Symbols:_KING1_|_KING1_(SNF1-RELATED_PROTEIN_KINASE_REGULATORY_SUBUNIT_GAMMA_1)_|_chr3:17987378-17989763_FORWARD	Y	0.7357	0.0018	13.5	Y	Y
23	Putrescine	NFANS(1)FGRK	AT1G42550	31.1	31.1	cell.organisation	Symbols:_PMI1_|_PMI1_(PLASTID_MOVEMENT_IMPAIRED1)_|_chr1:15977014-15979952_FORWARD	Y	0.6677	0.0013	13.5	Y	Y
24	Nicotinic_acid	DLDVNES(1)GPPAAR	AT5G60660	34.19.1	34.19	transport.Major_Intrinsic_Proteins.PIP	water_channel_|_chr5:24375457-24376989_REVERSE_-_Symbols:_PIP2F,_PIP2_-_4_(PLASMA_MEMBRANE_INTRINSIC_PROTEIN_2_-_4_|_PIP2_-_4)	Y	0.6481	0.002	13.5	Y	Y
25	Putrescine	T(1)AILERR	ATCG00020	1.1.1.2	1.1	PS.lightreaction.photosystem_II.PSII_polypeptide_subunits	Symbols:_PSBA_|_Encodes_chlorophyll_binding_protein_D1,_a_part_of_the_photosystem_II_reaction_center_core_|_chrC:383-1444_REVERSE	Y	0.6326	0.0048	13.5	Y	Y
26	Docosanoic_acid	S(1)AQELVK	AT3G14940	4.1.15	4.1	glycolysis.cytosolic_branch.phospho-enol-pyruvate_carboxylase_(PEPC)	phosphoenolpyruvate_carboxylase_|_chr3:5025238-5029710_FORWARD_-_Symbols:_ATPPC3_|_ATPPC3_(PHOSPHOENOLPYRUVATE_CARBOXYLASE_3)	Y	0.6667	0.0018	13.25	Y	Y
27	Nicotinic_acid	ISEQHEMQGMDMT(1)R	AT3G24300	34.5	34.5	transport.ammonium	ammonium_transmembrane_transporter_|_chr3:8805631-8807388_REVERSE_-_Symbols:_AMT1_-_3_(AMMONIUM_TRANSPORTER_1_-_3_|_AMT1_-_3)_-_3,_ATAMT1	Y	0.8328	0	13.25	Y	Y
28	Putrescine	GTS(1)PQPRPQQEPAPSNPVR	AT3G45780	30.11	30.11	signaling.kinase.cytoplasmatic_kinase.AGC	FMN_binding_/_blue_light_photoreceptor/_kinase/_protein_binding_/_protein_serine/threonine_kinase_|_chr3:16816866-16824210_FORWARD_-_Symbols:_PHOT1,_NPH1,_JK224,_RPT1_|_PHOT1_(PHOTOTROPIN_1)	Y	0.8015	0	13.25	Y	Y
29	Docosanoic_acid	HT(0.006)S(0.994)PSHIKQDGS(1)MS(1)PVRGR	AT2G29210	27.1.1	27.1	RNA.processing.splicing	splicing_factor_PWI_domain-containing_protein_|_chr2:12558051-12562348_FORWARD	N	0.777	0.0002	13.25	Y	Y
30	Docosanoic_acid	SDKPLNYS(1)PDPENESGINER	AT5G14880	34.15	34.15	transport.potassium	potassium_transporter,_putative_|_chr5:4814244-4817667_FORWARD	Y	0.775	0.0002	13.25	Y	Y
31	Nicotinic_acid	SES(1)LGHRSDVSSPEAK	AT3G48530	10.5	10.5	cell_wall.cell_wall_proteins	Symbols:_KING1_|_KING1_(SNF1-RELATED_PROTEIN_KINASE_REGULATORY_SUBUNIT_GAMMA_1)_|_chr3:17987378-17989763_FORWARD	Y	0.7647	0.0002	13.25	Y	Y
32	Putrescine	S(1)QLHELHA	AT2G39010	34.19.1	34.19	transport.Major_Intrinsic_Proteins.PIP	water_channel_|_chr2:16291477-16294034_FORWARD_-_Symbols:_PIP2E,_PIP2_-_6_|_PIP2E_(PLASMA_MEMBRANE_INTRINSIC_PROTEIN_2E)	Y	0.7544	0.0002	13.25	Y	Y
33	Putrescine	LSYPT(0.003)S(0.997)PALPKPR	AT5G03040	30.3	30.3	signalling.calcium	calmodulin_binding_|_chr5:710102-712788_REVERSE_-_Symbols:_iqd2_|_iqd2_(IQ-domain_2)	Y	0.7351	0.0003	13.25	Y	Y
34	Fumaric_acid	EHGNS(1)PGYYDGR	AT1G67090	1.3.2	1.3	PS.calvin_cycle.rubisco_small_subunit	copper_ion_binding_/_ribulose-bisphosphate_carboxylase_|_chr1:25048158-25049424_REVERSE_-_Symbols:_RBCS1A_|_RBCS1A_(RIBULOSE_BISPHOSPHATE_CARBOXYLASE_SMALL_CHAIN_1A)	Y	0.7308	0.0003	13.25	Y	Y
35	Proline	HT(0.006)S(0.994)PSHIKQDGS(1)MS(1)PVRGR	AT2G29210	27.1.1	27.1	RNA.processing.splicing	splicing_factor_PWI_domain-containing_protein_|_chr2:12558051-12562348_FORWARD	N	0.7279	0.0009	13.25	Y	Y
36	Putrescine	GVEFDDDLET(1)EKS(1)DGT(1)IGER	AT1G42550	31.1	31.1	cell.organisation	Symbols:_PMI1_|_PMI1_(PLASTID_MOVEMENT_IMPAIRED1)_|_chr1:15977014-15979952_FORWARD	Y	0.7098	0.0005	13.25	Y	Y
37	Fumaric_acid	VMIHQPLGT(1)AGGK	AT1G66670	29.5.5	29.5	protein.degradation.serine_protease	serine-type_endopeptidase_|_chr1:24863785-24865702_REVERSE_-_Symbols:_CLPP3,_NCLPP3_|_CLPP3	N	0.7038	0.0005	13.25	Y	Y
38	Aspartic_acid	HT(0.006)S(0.994)PSHIKQDGS(1)MS(1)PVRGR	AT2G29210	27.1.1	27.1	RNA.processing.splicing	splicing_factor_PWI_domain-containing_protein_|_chr2:12558051-12562348_FORWARD	N	0.7007	0.0012	13.25	Y	Y
39	Fumaric_acid	S(1)QLHELHA	AT2G39010	34.19.1	34.19	transport.Major_Intrinsic_Proteins.PIP	water_channel_|_chr2:16291477-16294034_FORWARD_-_Symbols:_PIP2E,_PIP2_-_6_|_PIP2E_(PLASMA_MEMBRANE_INTRINSIC_PROTEIN_2E)	Y	0.6421	0.0023	13	Y	Y
40	Fumaric_acid	ATGAFILTAS(1)HNPGGPTEDFGIK	AT1G23190	4.1.2	4.1	glycolysis.cytosolic_branch.phosphoglucomutase_(PGM)	phosphoglucomutase,_cytoplasmic,_putative_/_glucose_phosphomutase,_putative_|_chr1:8219869-8224469_FORWARD	Y	0.7429	0.0002	13	Y	Y
41	Proline	SDKPLNYS(1)PDPENESGINER	AT5G14880	34.15	34.15	transport.potassium	potassium_transporter,_putative_|_chr5:4814244-4817667_FORWARD	Y	0.8906	0	13	Y	Y
42	Proline	SLEELS(1)GEAEVS(1)HDEK	AT5G43370	34.7	34.7	transport.phosphate	carbohydrate_transmembrane_transporter/_inorganic_phosphate_transmembrane_transporter/_phosphate_transmembrane_transporter/_sugar:hydrogen_symporter_|_chr5:17416074-17417798_FORWARD_-_Symbols:_APT1,_PHT2,_PHT1_-_2_|_APT1_(ARABIDOPSIS_PHOSPHATE_TRANSPORTER_1)	Y	0.8211	0	13	Y	Y
43	Putrescine	LT(1)PPGS(1)PPILS(0.055)AS(0.657)GT(0.288)PK	AT4G15545	35.2	35.2	not_assigned.unknown	unknown_protein_|_chr4:8875918-8877799_FORWARD	N	0.7623	0.0004	13	Y	Y
44	Fumaric_acid	AYGS(1)VRS(1)QLHELHA	AT2G39010	34.19.1	34.19	transport.Major_Intrinsic_Proteins.PIP	water_channel_|_chr2:16291477-16294034_FORWARD_-_Symbols:_PIP2E,_PIP2_-_6_|_PIP2E_(PLASMA_MEMBRANE_INTRINSIC_PROTEIN_2E)	Y	0.761	0.0001	13	Y	Y
45	Putrescine	TNS(1)LALPR	AT1G42550	31.1	31.1	cell.organisation	Symbols:_PMI1_|_PMI1_(PLASTID_MOVEMENT_IMPAIRED1)_|_chr1:15977014-15979952_FORWARD	Y	0.7526	0.0002	13	Y	Y
46	Proline	STTTT(0.008)VS(0.992)S(0.995)VHS(0.002)PT(0.001)T(0.001)DQDFSK	AT2G17290	30.3	30.3	signalling.calcium.calcium_dependent_protein_kinases	ATP_binding_/_calcium_ion_binding_/_calmodulin-dependent_protein_kinase/_kinase/_protein_kinase/_protein_serine/threonine_kinase_|_chr2:7516415-7519633_FORWARD_-_Symbols:_CPK6,_ATCDPK3_|_CPK6_(CALCIUM-DEPENDENT_PROTEIN_KINASE_6)	Y	0.7351	0.0003	13	Y	Y
47	Nicotinic_acid	S(1)AQELVK	AT3G14940	4.1.15	4.1	glycolysis.cytosolic_branch.phospho-enol-pyruvate_carboxylase_(PEPC)	phosphoenolpyruvate_carboxylase_|_chr3:5025238-5029710_FORWARD_-_Symbols:_ATPPC3_|_ATPPC3_(PHOSPHOENOLPYRUVATE_CARBOXYLASE_3)	Y	0.7203	0.0003	13	Y	Y
48	Putrescine	SLS(1)FSTSGPR	AT1G07650	30.2.8.2	30.2	signalling.receptor_kinases.DUF_26	leucine-rich_repeat_transmembrane_protein_kinase,_putative_|_chr1:2359549-2366561_REVERSE	Y	0.711	0.0009	13	Y	Y
49	Fumaric_acid	KTSSSTISTNPS(0.001)S(0.998)PIS(0.001)TASTGKPPLPR	AT5G67385	30.11	30.11	signalling.light	protein_binding_/_signal_transducer_|_chr5:26884664-26887204_FORWARD	Y	0.6992	0.0006	13	Y	Y
50	Proline	ALGSFGS(1)FGS(1)FRS(1)FA	AT5G60660	34.19.1	34.19	transport.Major_Intrinsic_Proteins.PIP	water_channel_|_chr5:24375457-24376989_REVERSE_-_Symbols:_PIP2F,_PIP2_-_4_(PLASMA_MEMBRANE_INTRINSIC_PROTEIN_2_-_4_|_PIP2_-_4)	Y	0.6877	0.0011	13	Y	Y
51	Fumaric_acid	GTS(1)PQPRPQQEPAPSNPVR	AT3G45780	30.11	30.11	signaling.kinase.cytoplasmatic_kinase.AGC	FMN_binding_/_blue_light_photoreceptor/_kinase/_protein_binding_/_protein_serine/threonine_kinase_|_chr3:16816866-16824210_FORWARD_-_Symbols:_PHOT1,_NPH1,_JK224,_RPT1_|_PHOT1_(PHOTOTROPIN_1)	Y	0.6247	0.0025	12.75	Y	Y
52	Fumaric_acid	KQS(0.698)KT(0.291)S(0.011)FSVPS(1)PK	AT1G42550	31.1	31.1	cell.organisation	Symbols:_PMI1_|_PMI1_(PLASTID_MOVEMENT_IMPAIRED1)_|_chr1:15977014-15979952_FORWARD	Y	0.7023	0.0006	12.75	Y	Y
53	Proline	SLS(1)FASR	AT1G09090	20.1.1	20.1	stress.biotic.respiratory_burst	FAD_binding_/_calcium_ion_binding_/_electron_carrier/_iron_ion_binding_/_oxidoreductase/_oxidoreductase,_acting_on_NADH_or_NADPH,_with_oxygen_as_acceptor_/_peroxidase_|_chr1:2932739-2936586_FORWARD_-_Symbols:_ATRBOHB_|_ATRBOHB_(respiratory_burst_oxidase_homolog_B)	N	0.645	0.0038	12.75	Y	Y
54	Aspartic_acid	FDS(1)INS(0.953)S(0.046)RDVT(0.001)GAEK	AT1G20760	30.3	30.3	signalling.calcium	calcium-binding_EF_hand_family_protein_|_chr1:7209369-7214993_FORWARD	Y	0.4353	0.092	12.75	Y	Y
55	Fumaric_acid	SVS(1)SPFMNTASK	AT1G77760	12.1.1	12.1	N-metabolism.nitrate_metabolism.NR	nitrate_reductase_|_chr1:29235803-29239445_REVERSE_-_Symbols:_NIA1,_GNR1,_NR1_|_NIA1_(NITRATE_REDUCTASE_1)	Y	0.8842	0	12.75	Y	Y
56	Proline	ISEQHEMQGMDMT(1)R	AT3G24300	34.5	34.5	transport.ammonium	ammonium_transmembrane_transporter_|_chr3:8805631-8807388_REVERSE_-_Symbols:_AMT1_-_3_(AMMONIUM_TRANSPORTER_1_-_3_|_AMT1_-_3)_-_3,_ATAMT1	Y	0.848	0	12.75	Y	Y
57	Proline	DLDVNES(1)GPPAAR	AT5G60660	34.19.1	34.19	transport.Major_Intrinsic_Proteins.PIP	water_channel_|_chr5:24375457-24376989_REVERSE_-_Symbols:_PIP2F,_PIP2_-_4_(PLASMA_MEMBRANE_INTRINSIC_PROTEIN_2_-_4_|_PIP2_-_4)	Y	0.8368	0	12.75	Y	Y
58	Proline	SES(1)LGHRSDVSSPEAK	AT3G48530	10.5	10.5	cell_wall.cell_wall_proteins	Symbols:_KING1_|_KING1_(SNF1-RELATED_PROTEIN_KINASE_REGULATORY_SUBUNIT_GAMMA_1)_|_chr3:17987378-17989763_FORWARD	Y	0.8309	0	12.75	Y	Y
59	Putrescine	SVS(1)TPFMNTTAK	AT1G37130	12.1.1	12.1	N-metabolism.nitrate_metabolism.NR	nitrate_reductase_(NADH)/_nitrate_reductase_|_chr1:14158527-14161938_FORWARD_-_Symbols:_NIA2,_B29,_NIA2-1,_CHL3,_NR,_NR2,_ATNR2_|_NIA2_(NITRATE_REDUCTASE_2)	Y	0.8123	0	12.75	Y	Y
60	Putrescine	S(1)YGEDSLPEEAVK	AT1G56220	33.99	33.99	development.unspecified	dormancy/auxin_associated_family_protein_|_chr1:21043349-21044738_FORWARD	N	0.7696	0.0003	12.75	Y	Y
61	Putrescine	NVVLDEFGS(1)PK	AT2G28000	1.3.13	1.3	PS.calvin_cycle.rubisco_interacting	ATP_binding_/_protein_binding_|_chr2:11926449-11929389_FORWARD_-_Symbols:_CPN60A,_CH-CPN60A,_SLP_|_CPN60A_(CHAPERONIN-60ALPHA)	Y	0.7668	0.0002	12.75	Y	Y
62	Putrescine	LTPPGS(0.999)PPILS(0.001)AS(0.008)GT(0.992)PK	AT4G15545	35.2	35.2	not_assigned.unknown	unknown_protein_|_chr4:8875918-8877799_FORWARD	N	0.7667	0.0001	12.75	Y	Y
63	Phenylalanine	QGTLPTVIEEDDS(0.016)S(0.977)ET(0.007)	AT5G66950	35.2	35.2	not_assigned.unknown	catalytic/_pyridoxal_phosphate_binding_|_chr5:26732889-26736146_FORWARD	N	0.7574	0.0004	12.75	Y	Y
64	Nicotinic_acid	SDKPLNYS(1)PDPENESGINER	AT5G14880	34.15	34.15	transport.potassium	potassium_transporter,_putative_|_chr5:4814244-4817667_FORWARD	Y	0.7544	0.0002	12.75	Y	Y
65	Phenylalanine	LEEGPKEDEES(1)DKS(1)VS(1)EVNDEDDAEDGS(1)EEEEDDD	AT1G20696	27.3.62	27.3	RNA.regulation_of_transcription.Nucleosome/chromatin_assembly_factor_group	DNA_binding_/_chromatin_binding_/_structural_constituent_of_chromatin_/_transcription_factor_|_chr1:7179453-7181499_FORWARD_-_Symbols:_HMGB3,_NFD3,_NFD03_|_HMGB3_(HIGH_MOBILITY_GROUP_B_3)	N	0.7412	0.001	12.75	Y	Y
66	Docosanoic_acid	SSFQEDHS(1)NIGGPGFSR	AT3G25610	34.1	34.1	transport.p-_and_v-ATPases	haloacid_dehalogenase-like_hydrolase_family_protein_|_chr3:9308942-9313353_REVERSE	Y	0.7255	0.001	12.75	Y	Y
67	Putrescine	KPVYNLDDS(1)DDDDFVPKK	AT2G25170	28.99	28.99	DNA.unspecified	ATPase/_DNA_binding_/_DNA_helicase_|_chr2:10713807-10723986_FORWARD_-_Symbols:_PKL,_GYM,_CHD3,_CHR6,_SSL2_|_PKL_(PICKLE)	N	0.7235	0.0015	12.75	Y	Y
68	Putrescine	S(1)LEIFNPSSGK	AT5G58140	29.4	29.4	signaling.kinase.cytoplasmatic_kinase.AGC	FMN_binding_/_blue_light_photoreceptor/_kinase/_protein_serine/threonine_kinase_|_chr5:23524427-23533111_FORWARD_-_Symbols:_PHOT2,_NPL1_|_PHOT2_(PHOTOTROPIN_2)	N	0.7098	0.0005	12.75	Y	Y
69	Putrescine	LNLS(1)FQNRR	AT3G50770	30.3	30.3	signalling.calcium	calmodulin-related_protein,_putative_|_chr3:18873958-18874780_FORWARD	Y	0.6797	0.001	12.75	Y	Y
70	Putrescine	KQS(0.698)KT(0.291)S(0.011)FSVPS(1)PK	AT1G42550	31.1	31.1	cell.organisation	Symbols:_PMI1_|_PMI1_(PLASTID_MOVEMENT_IMPAIRED1)_|_chr1:15977014-15979952_FORWARD	Y	0.6632	0.002	12.75	Y	Y
71	Proline	LS(1)PGSQS(1)LADFR	AT4G25880	35.1.12	35.1	not_assigned.no_ontology.pumilio/Puf_RNA-binding_domain-containing_protein	RNA_binding_/_binding_|_chr4:13154708-13159382_FORWARD_-_Symbols:_APUM6_|_APUM6_(Arabidopsis_Pumilio_6)	N	0.6324	0.0086	12.75	Y	Y
72	Putrescine	TKDELT(1)EEES(1)LSGKDYLDPPPVK	AT2G39010	34.19.1	34.19	transport.Major_Intrinsic_Proteins.PIP	water_channel_|_chr2:16291477-16294034_FORWARD_-_Symbols:_PIP2E,_PIP2_-_6_|_PIP2E_(PLASMA_MEMBRANE_INTRINSIC_PROTEIN_2E)	Y	0.7263	0.0004	12.5	Y	Y
73	Fumaric_acid	DVPSPYGS(0.949)T(0.04)S(0.009)S(0.002)APVMR	AT4G05150	35.1	35.1	not_assigned.no_ontology	octicosapeptide/Phox/Bem1p_(PB1)_domain-containing_protein_|_chr4:2660338-2662908_FORWARD	N	0.7442	0.0001	12.5	Y	Y
74	Fumaric_acid	KPVYNLDDS(1)DDDDFVPKK	AT2G25170	28.99	28.99	DNA.unspecified	ATPase/_DNA_binding_/_DNA_helicase_|_chr2:10713807-10723986_FORWARD_-_Symbols:_PKL,_GYM,_CHD3,_CHR6,_SSL2_|_PKL_(PICKLE)	N	0.6569	0.0042	12.5	Y	Y
75	Fumaric_acid	S(1)LEIFNPSSGK	AT5G58140	29.4	29.4	signaling.kinase.cytoplasmatic_kinase.AGC	FMN_binding_/_blue_light_photoreceptor/_kinase/_protein_serine/threonine_kinase_|_chr5:23524427-23533111_FORWARD_-_Symbols:_PHOT2,_NPL1_|_PHOT2_(PHOTOTROPIN_2)	N	0.6468	0.0015	12.5	Y	Y
76	Fumaric_acid	NVVLDEFGS(1)PK	AT2G28000	1.3.13	1.3	PS.calvin_cycle.rubisco_interacting	ATP_binding_/_protein_binding_|_chr2:11926449-11929389_FORWARD_-_Symbols:_CPN60A,_CH-CPN60A,_SLP_|_CPN60A_(CHAPERONIN-60ALPHA)	Y	0.6404	0.0031	12.5	Y	Y
77	Fumaric_acid	NGTQNTTVAPDGLTQS(0.002)PS(0.998)LR	AT1G17840	34.16	34.16	transport.ABC_transporters_and_multidrug_resistance_systems	ATPase,_coupled_to_transmembrane_movement_of_substances_/_fatty_acid_transporter_|_chr1:6142564-6146521_FORWARD_-_Symbols:_WBC11,_ABCG11,_DSO,_COF1,_ATWBC11_|_WBC11_(WHITE-BROWN_COMPLEX_HOMOLOG_PROTEIN_11)	N	0.6376	0.0025	12.5	Y	Y
78	Fumaric_acid	LT(1)PPGS(1)PPILS(0.055)AS(0.657)GT(0.288)PK	AT4G15545	35.2	35.2	not_assigned.unknown	unknown_protein_|_chr4:8875918-8877799_FORWARD	N	0.581	0.0115	12.5	Y	Y
79	Docosanoic_acid	LS(1)PGSQS(1)LADFR	AT4G25880	35.1.12	35.1	not_assigned.no_ontology.pumilio/Puf_RNA-binding_domain-containing_protein	RNA_binding_/_binding_|_chr4:13154708-13159382_FORWARD_-_Symbols:_APUM6_|_APUM6_(Arabidopsis_Pumilio_6)	N	0.5941	0.0152	12.5	Y	Y
80	Putrescine	KTSSSTISTNPS(0.001)S(0.998)PIS(0.001)TASTGKPPLPR	AT5G67385	30.11	30.11	signalling.light	protein_binding_/_signal_transducer_|_chr5:26884664-26887204_FORWARD	Y	0.7754	0.0001	12.5	Y	Y
81	Putrescine	SVS(1)SPFMNTASK	AT1G77760	12.1.1	12.1	N-metabolism.nitrate_metabolism.NR	nitrate_reductase_|_chr1:29235803-29239445_REVERSE_-_Symbols:_NIA1,_GNR1,_NR1_|_NIA1_(NITRATE_REDUCTASE_1)	Y	0.7439	0.0003	12.5	Y	Y
82	Putrescine	VVVGGSELT(0.001)S(0.023)S(0.976)PK	AT4G28080	35.2	35.2	not_assigned.unknown	binding_|_chr4:13948603-13957840_REVERSE	N	0.7398	0.0002	12.5	Y	Y
83	Docosanoic_acid	ESFETLS(1)HGS(1)PDNSVTSPDK	AT3G52240	35.2	35.2	not_assigned.unknown	unknown_protein_|_chr3:19372714-19375880_REVERSE	N	0.7353	0.0008	12.5	Y	Y
84	Fumaric_acid	S(1)QVQESVSNDTMVKPDSSTTPTPGR	AT5G58140	29.4	29.4	signaling.kinase.cytoplasmatic_kinase.AGC	FMN_binding_/_blue_light_photoreceptor/_kinase/_protein_serine/threonine_kinase_|_chr5:23524427-23533111_FORWARD_-_Symbols:_PHOT2,_NPL1_|_PHOT2_(PHOTOTROPIN_2)	N	0.7293	0.0003	12.5	Y	Y
85	Nicotinic_acid	SSFQEDHS(1)NIGGPGFSR	AT3G25610	34.1	34.1	transport.p-_and_v-ATPases	haloacid_dehalogenase-like_hydrolase_family_protein_|_chr3:9308942-9313353_REVERSE	Y	0.711	0.0009	12.5	Y	Y
86	Putrescine	AYGS(1)VRS(1)QLHELHA	AT2G39010	34.19.1	34.19	transport.Major_Intrinsic_Proteins.PIP	water_channel_|_chr2:16291477-16294034_FORWARD_-_Symbols:_PIP2E,_PIP2_-_6_|_PIP2E_(PLASMA_MEMBRANE_INTRINSIC_PROTEIN_2E)	Y	0.6556	0.0017	12.5	Y	Y
87	Aspartic_acid	LS(1)PGSQS(1)LADFR	AT4G25880	35.1.12	35.1	not_assigned.no_ontology.pumilio/Puf_RNA-binding_domain-containing_protein	RNA_binding_/_binding_|_chr4:13154708-13159382_FORWARD_-_Symbols:_APUM6_|_APUM6_(Arabidopsis_Pumilio_6)	N	0.5392	0.0255	12.5	Y	Y
88	Fumaric_acid	SLS(1)FSTSGPR	AT1G07650	30.2.8.2	30.2	signalling.receptor_kinases.DUF_26	leucine-rich_repeat_transmembrane_protein_kinase,_putative_|_chr1:2359549-2366561_REVERSE	Y	0.7606	0.0002	12.25	Y	Y
89	Fumaric_acid	KDDEES(1)GGGLGGYAK	AT1G13930	20.2.3	20.2	stress.abiotic.drought/salt	Involved_in_response_to_salt_stress.__Knockout_mutants_are_hypersensitive_to_salt_stress._|_chr1:4761042-4761725_FORWARD	N	0.7	0.0008	12.25	Y	Y
90	Fumaric_acid	VVVGGSELT(0.001)S(0.023)S(0.976)PK	AT4G28080	35.2	35.2	not_assigned.unknown	binding_|_chr4:13948603-13957840_REVERSE	N	0.6494	0.0014	12.25	Y	Y
91	Proline	S(1)AQELVK	AT3G14940	4.1.15	4.1	glycolysis.cytosolic_branch.phospho-enol-pyruvate_carboxylase_(PEPC)	phosphoenolpyruvate_carboxylase_|_chr3:5025238-5029710_FORWARD_-_Symbols:_ATPPC3_|_ATPPC3_(PHOSPHOENOLPYRUVATE_CARBOXYLASE_3)	Y	0.7175	0.0005	12.25	Y	Y
92	Fumaric_acid	LVKPEATVHEDDDS(1)DEGWQEAVPK	AT4G28080	35.2	35.2	not_assigned.unknown	binding_|_chr4:13948603-13957840_REVERSE	N	0.6987	0.0004	12.25	Y	Y
93	Fumaric_acid	S(0.197)S(0.803)DALEVPPRPIK	AT1G66940	29.4	29.4	protein.postranslational_modification	protein_kinase-related_|_chr1:24973028-24974791_REVERSE	N	0.8286	0	12.25	Y	Y
94	Putrescine	ISGPHDSNDLVS(1)DGDDA	AT3G55890	35.1	35.1	not_assigned.no_ontology	yippee_family_protein_|_chr3:20740817-20742002_FORWARD	N	0.794	0	12.25	Y	Y
95	Nicotinic_acid	HT(0.006)S(0.994)PSHIKQDGS(1)MS(1)PVRGR	AT2G29210	27.1.1	27.1	RNA.processing.splicing	splicing_factor_PWI_domain-containing_protein_|_chr2:12558051-12562348_FORWARD	N	0.7936	0.0001	12.25	Y	Y
96	Putrescine	ESSTEEVKPSASIATEEVS(1)EEPNTSEPQVTK	AT4G31880	35.2	35.2	not_assigned.unknown	Bacteria_-_15478_-_BEST_Arabidopsis_thaliana_protein_match_is:_binding_(TAIR:AT1G15940.1)_-_EXPRESSED_DURING:_14_growth_stages_-_EXPRESSED_IN:_24_plant_structures_-_Fungi_-_16017_-_Has_114836_Blast_hits_to_56273_proteins_in_1914_species:_Archae_-_187_-_Metazoa_-_53116_-_Other_Eukaryotes_-_24977_(source:_NCBI_BLink)._|_chr4:15419404-15424183_REVERSE_-_Plants_-_4342_-_Viruses_-_719_-_LOCATED_IN:_cy…	N	0.7623	0.0004	12.25	Y	Y
97	myo-Inositol	SLEELS(1)GEAEVS(1)HDEK	AT5G43370	34.7	34.7	transport.phosphate	carbohydrate_transmembrane_transporter/_inorganic_phosphate_transmembrane_transporter/_phosphate_transmembrane_transporter/_sugar:hydrogen_symporter_|_chr5:17416074-17417798_FORWARD_-_Symbols:_APT1,_PHT2,_PHT1_-_2_|_APT1_(ARABIDOPSIS_PHOSPHATE_TRANSPORTER_1)	Y	0.7035	0.0008	12.25	Y	Y
98	Putrescine	PGS(1)EPSETQWPAK	AT1G50200	29.1.7	29.1	protein.aa_activation.alanine-tRNA_ligase	ATP_binding_/_alanine-tRNA_ligase/_ligase,_forming_aminoacyl-tRNA_and_related_compounds_/_nucleic_acid_binding_/_nucleotide_binding_|_chr1:18591204-18598481_REVERSE_-_Symbols:_ALATS,_ACD_|_ALATS_(ALANYL-TRNA_SYNTHETASE)	N	0.6904	0.0015	12.25	Y	Y
99	Putrescine	NGTQNTTVAPDGLTQS(0.002)PS(0.998)LR	AT1G17840	34.16	34.16	transport.ABC_transporters_and_multidrug_resistance_systems	ATPase,_coupled_to_transmembrane_movement_of_substances_/_fatty_acid_transporter_|_chr1:6142564-6146521_FORWARD_-_Symbols:_WBC11,_ABCG11,_DSO,_COF1,_ATWBC11_|_WBC11_(WHITE-BROWN_COMPLEX_HOMOLOG_PROTEIN_11)	N	0.6772	0.0014	12.25	Y	Y
100	Docosanoic_acid	LEEGPKEDEES(1)DKS(1)VS(1)EVNDEDDAEDGS(1)EEEEDDD	AT1G20696	27.3.62	27.3	RNA.regulation_of_transcription.Nucleosome/chromatin_assembly_factor_group	DNA_binding_/_chromatin_binding_/_structural_constituent_of_chromatin_/_transcription_factor_|_chr1:7179453-7181499_FORWARD_-_Symbols:_HMGB3,_NFD3,_NFD03_|_HMGB3_(HIGH_MOBILITY_GROUP_B_3)	N	0.625	0.0073	12.25	Y	Y
101	Aspartic_acid	HT(0.001)S(0.999)PSHIKQDGS(1)MS(1)PVR	AT2G29210	27.1.1	27.1	RNA.processing.splicing	splicing_factor_PWI_domain-containing_protein_|_chr2:12558051-12562348_FORWARD	N	0.6176	0.0082	12.25	Y	Y
102	Fumaric_acid	S(0.003)PS(0.997)YKEVALAPPGSIAK	AT1G01320	35.1.27	35.1	not_assigned.no_ontology.tetratricopeptide_repeat_(TPR)	tetratricopeptide_repeat_(TPR)-containing_protein_|_chr1:121124-130570_REVERSE	N	0.6127	0.0089	12	Y	Y
103	Aspartic_acid	EEVQPETLAT(0.993)PT(0.008)QS(0.993)PS(0.006)R	AT1G79280	33.99	33.99	development.unspecified	Symbols:_NUA_|_NUA_(NUCLEAR_PORE_ANCHOR)_|_chr1:29819176-29832978_REVERSE	N	0.3353	0.2043	12	Y	Y
104	Fumaric_acid	LTPPGS(0.999)PPILS(0.001)AS(0.008)GT(0.992)PK	AT4G15545	35.2	35.2	not_assigned.unknown	unknown_protein_|_chr4:8875918-8877799_FORWARD	N	0.6737	0.0011	12	Y	Y
105	Fumaric_acid	PGS(1)EPSETQWPAK	AT1G50200	29.1.7	29.1	protein.aa_activation.alanine-tRNA_ligase	ATP_binding_/_alanine-tRNA_ligase/_ligase,_forming_aminoacyl-tRNA_and_related_compounds_/_nucleic_acid_binding_/_nucleotide_binding_|_chr1:18591204-18598481_REVERSE_-_Symbols:_ALATS,_ACD_|_ALATS_(ALANYL-TRNA_SYNTHETASE)	N	0.6246	0.0043	12	Y	Y
106	myo-Inositol	STTTT(0.008)VS(0.992)S(0.995)VHS(0.002)PT(0.001)T(0.001)DQDFSK	AT2G17290	30.3	30.3	signalling.calcium.calcium_dependent_protein_kinases	ATP_binding_/_calcium_ion_binding_/_calmodulin-dependent_protein_kinase/_kinase/_protein_kinase/_protein_serine/threonine_kinase_|_chr2:7516415-7519633_FORWARD_-_Symbols:_CPK6,_ATCDPK3_|_CPK6_(CALCIUM-DEPENDENT_PROTEIN_KINASE_6)	Y	0.8105	0	12	Y	Y
107	myo-Inositol	SLS(1)FASR	AT1G09090	20.1.1	20.1	stress.biotic.respiratory_burst	FAD_binding_/_calcium_ion_binding_/_electron_carrier/_iron_ion_binding_/_oxidoreductase/_oxidoreductase,_acting_on_NADH_or_NADPH,_with_oxygen_as_acceptor_/_peroxidase_|_chr1:2932739-2936586_FORWARD_-_Symbols:_ATRBOHB_|_ATRBOHB_(respiratory_burst_oxidase_homolog_B)	N	0.7132	0.0013	12	Y	Y
108	Fumaric_acid	MGLVNES(1)DSEDSSEHDKDVDDEK	AT4G10750	35.1	35.1	not_assigned.no_ontology	HpcH/HpaI_aldolase_family_protein_|_chr4:6618676-6619939_FORWARD	N	0.6947	0.0007	12	Y	Y
109	Putrescine	AEALAALTSAFNSSPSS(0.001)KS(0.999)PPR	AT3G57410	31.1	31.1	cell.organisation	actin_binding_|_chr3:21243136-21251100_REVERSE_-_Symbols:_VLN3,_ATVLN3_|_VLN3_(VILLIN_3)	Y	0.8113	0.0001	12	Y	Y
110	Putrescine	S(1)QVQESVSNDTMVKPDSSTTPTPGR	AT5G58140	29.4	29.4	signaling.kinase.cytoplasmatic_kinase.AGC	FMN_binding_/_blue_light_photoreceptor/_kinase/_protein_serine/threonine_kinase_|_chr5:23524427-23533111_FORWARD_-_Symbols:_PHOT2,_NPL1_|_PHOT2_(PHOTOTROPIN_2)	N	0.7895	0.0001	12	Y	Y
111	myo-Inositol	ALGSFGS(1)FGS(0.999)FRS(0.001)FA	AT5G60660	34.19.1	34.19	transport.Major_Intrinsic_Proteins.PIP	water_channel_|_chr5:24375457-24376989_REVERSE_-_Symbols:_PIP2F,_PIP2_-_4_(PLASMA_MEMBRANE_INTRINSIC_PROTEIN_2_-_4_|_PIP2_-_4)	Y	0.7456	0.0002	12	Y	Y
112	Proline	SSFQEDHS(1)NIGGPGFSR	AT3G25610	34.1	34.1	transport.p-_and_v-ATPases	haloacid_dehalogenase-like_hydrolase_family_protein_|_chr3:9308942-9313353_REVERSE	Y	0.7451	0.0006	12	Y	Y
113	Putrescine	APPS(1)PLNDAESLSER	AT5G58140	29.4	29.4	signaling.kinase.cytoplasmatic_kinase.AGC	FMN_binding_/_blue_light_photoreceptor/_kinase/_protein_serine/threonine_kinase_|_chr5:23524427-23533111_FORWARD_-_Symbols:_PHOT2,_NPL1_|_PHOT2_(PHOTOTROPIN_2)	N	0.7368	0.0003	12	Y	Y
114	Putrescine	KDDEES(1)GGGLGGYAK	AT1G13930	20.2.3	20.2	stress.abiotic.drought/salt	Involved_in_response_to_salt_stress.__Knockout_mutants_are_hypersensitive_to_salt_stress._|_chr1:4761042-4761725_FORWARD	N	0.7276	0.0006	12	Y	Y
115	Putrescine	LSELS(1)DDEDFDEQKDIEYGEAYYK	AT3G48500	35.2	35.2	not_assigned.unknown	Symbols:_PDE312,_PTAC10_|_RNA_binding_|_chr3:17962163-17965613_FORWARD	N	0.7214	0.0007	12	Y	Y
116	Putrescine	LVKPEATVHEDDDS(1)DEGWQEAVPK	AT4G28080	35.2	35.2	not_assigned.unknown	binding_|_chr4:13948603-13957840_REVERSE	N	0.7113	0.0004	12	Y	Y
117	Phenylalanine	TSELSS(0.004)GS(0.843)S(0.153)FR	AT1G02520	34.16	34.16	transport.ABC_transporters_and_multidrug_resistance_systems	ATPase,_coupled_to_transmembrane_movement_of_substances_|_chr1:524134-528745_FORWARD_-_Symbols:_PGP11_|_PGP11_(P-GLYCOPROTEIN_11)	N	0.709	0.001	12	Y	Y
118	Putrescine	TVDGETENLPNGDS(0.871)S(0.129)PK	AT4G28080	35.2	35.2	not_assigned.unknown	binding_|_chr4:13948603-13957840_REVERSE	N	0.7053	0.0005	12	Y	Y
119	Putrescine	DVPSPYGS(0.949)T(0.04)S(0.009)S(0.002)APVMR	AT4G05150	35.1	35.1	not_assigned.no_ontology	octicosapeptide/Phox/Bem1p_(PB1)_domain-containing_protein_|_chr4:2660338-2662908_FORWARD	N	0.6902	0.0008	12	Y	Y
120	Putrescine	RLS(1)LS(1)PWR	AT1G42550	31.1	31.1	cell.organisation	Symbols:_PMI1_|_PMI1_(PLASTID_MOVEMENT_IMPAIRED1)_|_chr1:15977014-15979952_FORWARD	Y	0.6825	0.0013	12	Y	Y
121	Fumaric_acid	SDFSPESGIADYS(0.002)AS(0.998)PDAK	AT3G16310	35.1	35.1	not_assigned.no_ontology	mitotic_phosphoprotein_N'_end_(MPPN)_family_protein_|_chr3:5526414-5528602_REVERSE	N	0.6692	0.0013	12	Y	Y
122	Nicotinic_acid	LEEGPKEDEES(1)DKS(1)VS(1)EVNDEDDAEDGS(1)EEEEDDD	AT1G20696	27.3.62	27.3	RNA.regulation_of_transcription.Nucleosome/chromatin_assembly_factor_group	DNA_binding_/_chromatin_binding_/_structural_constituent_of_chromatin_/_transcription_factor_|_chr1:7179453-7181499_FORWARD_-_Symbols:_HMGB3,_NFD3,_NFD03_|_HMGB3_(HIGH_MOBILITY_GROUP_B_3)	N	0.5735	0.0161	12	Y	Y
123	Fumaric_acid	NFANS(1)FGRK	AT1G42550	31.1	31.1	cell.organisation	Symbols:_PMI1_|_PMI1_(PLASTID_MOVEMENT_IMPAIRED1)_|_chr1:15977014-15979952_FORWARD	Y	0.6442	0.0016	11.75	Y	Y
124	Fumaric_acid	TVDGETENLPNGDS(0.871)S(0.129)PK	AT4G28080	35.2	35.2	not_assigned.unknown	binding_|_chr4:13948603-13957840_REVERSE	N	0.7026	0.0004	11.75	Y	Y
125	Fumaric_acid	AEALAALTSAFNSSPSS(0.001)KS(0.999)PPR	AT3G57410	31.1	31.1	cell.organisation	actin_binding_|_chr3:21243136-21251100_REVERSE_-_Symbols:_VLN3,_ATVLN3_|_VLN3_(VILLIN_3)	Y	0.6636	0.0027	11.75	Y	Y
126	Asparagine	S(1)GDEAVAAPVVPPVAEAAVIPEDMDVSTALELTVRK	AT2G32060	29.2.1.2.1.12	29.2	protein.synthesis.ribosomal_protein.eukaryotic.40S_subunit.S12	40S_ribosomal_protein_S12_(RPS12C)_|_chr2:13639016-13640316_REVERSE	N	0.7893	0.0005	11.75	Y	Y
127	Proline	ESFETLS(1)HGS(1)PDNSVTSPDK	AT3G52240	35.2	35.2	not_assigned.unknown	unknown_protein_|_chr3:19372714-19375880_REVERSE	N	0.7745	0.0003	11.75	Y	Y
128	myo-Inositol	DLDVNES(1)GPPAAR	AT5G60660	34.19.1	34.19	transport.Major_Intrinsic_Proteins.PIP	water_channel_|_chr5:24375457-24376989_REVERSE_-_Symbols:_PIP2F,_PIP2_-_4_(PLASMA_MEMBRANE_INTRINSIC_PROTEIN_2_-_4_|_PIP2_-_4)	Y	0.7737	0.0001	11.75	Y	Y
129	Proline	LEEGPKEDEES(1)DKS(1)VS(1)EVNDEDDAEDGS(1)EEEEDDD	AT1G20696	27.3.62	27.3	RNA.regulation_of_transcription.Nucleosome/chromatin_assembly_factor_group	DNA_binding_/_chromatin_binding_/_structural_constituent_of_chromatin_/_transcription_factor_|_chr1:7179453-7181499_FORWARD_-_Symbols:_HMGB3,_NFD3,_NFD03_|_HMGB3_(HIGH_MOBILITY_GROUP_B_3)	N	0.7647	0.0006	11.75	Y	Y
130	Putrescine	IEHMDAGS(1)PARPTPIPNGIEAMSR	AT3G16830	33.99	33.99	development.unspecified	Symbols:_TPR2_|_TPR2_(TOPLESS-RELATED_2)_|_chr3:5731534-5737772_FORWARD	N	0.7304	0.0009	11.75	Y	Y
131	Fumaric_acid	SDAALLNLEEGS(0.002)S(0.998)PIPNPSTAAEDSR	AT5G10470	31.1	31.1	cell.organisation	kinesin_motor_protein-related_|_chr5:3289925-3297373_REVERSE	Y	0.7203	0.0003	11.75	Y	Y
132	myo-Inositol	S(1)AQELVK	AT3G14940	4.1.15	4.1	glycolysis.cytosolic_branch.phospho-enol-pyruvate_carboxylase_(PEPC)	phosphoenolpyruvate_carboxylase_|_chr3:5025238-5029710_FORWARD_-_Symbols:_ATPPC3_|_ATPPC3_(PHOSPHOENOLPYRUVATE_CARBOXYLASE_3)	Y	0.7123	0.0006	11.75	Y	Y
133	Nicotinic_acid	LS(1)PGSQS(1)LADFR	AT4G25880	35.1.12	35.1	not_assigned.no_ontology.pumilio/Puf_RNA-binding_domain-containing_protein	RNA_binding_/_binding_|_chr4:13154708-13159382_FORWARD_-_Symbols:_APUM6_|_APUM6_(Arabidopsis_Pumilio_6)	N	0.7108	0.0014	11.75	Y	Y
134	myo-Inositol	S(0.007)ES(0.993)LGHRS(1)DVS(1)S(1)PEAK	AT3G48530	10.5	10.5	cell_wall.cell_wall_proteins	Symbols:_KING1_|_KING1_(SNF1-RELATED_PROTEIN_KINASE_REGULATORY_SUBUNIT_GAMMA_1)_|_chr3:17987378-17989763_FORWARD	Y	0.7107	0.003	11.75	Y	Y
135	myo-Inositol	ISEQHEMQGMDMT(1)R	AT3G24300	34.5	34.5	transport.ammonium	ammonium_transmembrane_transporter_|_chr3:8805631-8807388_REVERSE_-_Symbols:_AMT1_-_3_(AMMONIUM_TRANSPORTER_1_-_3_|_AMT1_-_3)_-_3,_ATAMT1	Y	0.7059	0.0015	11.75	Y	Y
136	Aspartic_acid	S(1)PPRQQDPPS(1)PPRQQQQPLT(1)PPR	AT2G46630	10.5.3	10.5	cell_wall.cell_wall_proteins.LRR	unknown_protein_|_chr2:19145529-19146713_FORWARD	Y	0.6982	0.0009	11.75	Y	Y
137	Docosanoic_acid	MSSIES(1)FKQS(0.834)S(0.166)LR	AT2G47000	34.16	34.16	transport.ABC_transporters_and_multidrug_resistance_systems	ATPase,_coupled_to_transmembrane_movement_of_substances_/_xenobiotic-transporting_ATPase_|_chr2:19309868-19314750_REVERSE_-_Symbols:_MDR4,_PGP4,_ABCB4,_ATPGP4_|_ABCB4_(ATP_BINDING_CASSETTE_SUBFAMILY_B4)	N	0.6966	0.0013	11.75	Y	Y
138	Phenylalanine	MSSIES(1)FKQS(0.834)S(0.166)LR	AT2G47000	34.16	34.16	transport.ABC_transporters_and_multidrug_resistance_systems	ATPase,_coupled_to_transmembrane_movement_of_substances_/_xenobiotic-transporting_ATPase_|_chr2:19309868-19314750_REVERSE_-_Symbols:_MDR4,_PGP4,_ABCB4,_ATPGP4_|_ABCB4_(ATP_BINDING_CASSETTE_SUBFAMILY_B4)	N	0.6615	0.0028	11.75	Y	Y
139	Sucrose	EGSLPTVIEEEAEDS(0.023)ET(0.977)	AT2G23520	35.1	35.1	not_assigned.no_ontology	catalytic/_pyridoxal_phosphate_binding_|_chr2:10013991-10016943_REVERSE	N	0.5858	0.0135	11.75	Y	Y
140	Fumaric_acid	GVEFDDDLET(1)EKS(1)DGT(1)IGER	AT1G42550	31.1	31.1	cell.organisation	Symbols:_PMI1_|_PMI1_(PLASTID_MOVEMENT_IMPAIRED1)_|_chr1:15977014-15979952_FORWARD	Y	0.6948	0.0005	11.5	Y	Y
141	Fumaric_acid	LSYPT(0.003)S(0.997)PALPKPR	AT5G03040	30.3	30.3	signalling.calcium	calmodulin_binding_|_chr5:710102-712788_REVERSE_-_Symbols:_iqd2_|_iqd2_(IQ-domain_2)	Y	0.6827	0.0009	11.5	Y	Y
142	Fumaric_acid	IEHMDAGS(1)PARPTPIPNGIEAMSR	AT3G16830	33.99	33.99	development.unspecified	Symbols:_TPR2_|_TPR2_(TOPLESS-RELATED_2)_|_chr3:5731534-5737772_FORWARD	N	0.6429	0.004	11.5	Y	Y
143	Fumaric_acid	YEQGS(0.992)S(0.008)DGGNKFDGLNLYVK	AT2G23350	27.1	27.1	RNA.processing	RNA_binding_/_translation_initiation_factor_|_chr2:9943053-9946269_FORWARD_-_Symbols:_PAB4,_PABP4_|_PAB4_(POLY(A)_BINDING_PROTEIN_4)	N	0.6331	0.0027	11.5	Y	Y
144	Putrescine	SDFSPESGIADYS(0.002)AS(0.998)PDAK	AT3G16310	35.1	35.1	not_assigned.no_ontology	mitotic_phosphoprotein_N'_end_(MPPN)_family_protein_|_chr3:5526414-5528602_REVERSE	N	0.8614	0	11.5	Y	Y
145	Putrescine	IGNS(1)DVEEEKESNAAK	AT1G69030	35.1.8	35.1	not_assigned.no_ontology.BSD_domain-containing_protein	Bacteria_-_4_-_BEST_Arabidopsis_thaliana_protein_match_is:_BSD_domain-containing_protein_(TAIR:AT1G26300.1)_-_CONTAINS_InterPro_DOMAIN/s:_BSD_(InterPro:IPR005607)_-_EXPRESSED_DURING:_15_growth_stages_-_EXPRESSED_IN:_24_plant_structures_-_Fungi_-_10_-_Has_173_Blast_hits_to_173_proteins_in_34_species:_Archae_-_4_-_Metazoa_-_52_-_Other_Eukaryotes_-_11_(source:_NCBI_BLink)._|_chr1:25947265-25949262_R…	N	0.812	0	11.5	Y	Y
146	Ornithine	T(1)AILERR	ATCG00020	1.1.1.2	1.1	PS.lightreaction.photosystem_II.PSII_polypeptide_subunits	Symbols:_PSBA_|_Encodes_chlorophyll_binding_protein_D1,_a_part_of_the_photosystem_II_reaction_center_core_|_chrC:383-1444_REVERSE	Y	0.8015	0.0001	11.5	Y	Y
147	Putrescine	ATGAFILTAS(1)HNPGGPTEDFGIK	AT1G23190	4.1.2	4.1	glycolysis.cytosolic_branch.phosphoglucomutase_(PGM)	phosphoglucomutase,_cytoplasmic,_putative_/_glucose_phosphomutase,_putative_|_chr1:8219869-8224469_FORWARD	Y	0.7912	0.0001	11.5	Y	Y
148	Putrescine	YEQGS(0.992)S(0.008)DGGNKFDGLNLYVK	AT2G23350	27.1	27.1	RNA.processing	RNA_binding_/_translation_initiation_factor_|_chr2:9943053-9946269_FORWARD_-_Symbols:_PAB4,_PABP4_|_PAB4_(POLY(A)_BINDING_PROTEIN_4)	N	0.7737	0.0001	11.5	Y	Y
149	Aspartic_acid	S(0.007)ES(0.993)LGHRS(1)DVS(1)S(1)PEAK	AT3G48530	10.5	10.5	cell_wall.cell_wall_proteins	Symbols:_KING1_|_KING1_(SNF1-RELATED_PROTEIN_KINASE_REGULATORY_SUBUNIT_GAMMA_1)_|_chr3:17987378-17989763_FORWARD	Y	0.7735	0.0004	11.5	Y	Y
150	Putrescine	MGLVNES(1)DSEDSSEHDKDVDDEK	AT4G10750	35.1	35.1	not_assigned.no_ontology	HpcH/HpaI_aldolase_family_protein_|_chr4:6618676-6619939_FORWARD	N	0.7421	0.0003	11.5	Y	Y
151	Putrescine	T(0.005)AS(0.995)ANS(1)LVDAEEKTGLLD	AT1G07650	30.2.8.2	30.2	signalling.receptor_kinases.DUF_26	leucine-rich_repeat_transmembrane_protein_kinase,_putative_|_chr1:2359549-2366561_REVERSE	Y	0.7188	0.0004	11.5	Y	Y
152	Putrescine	VMIHQPLGT(1)AGGK	AT1G66670	29.5.5	29.5	protein.degradation.serine_protease	serine-type_endopeptidase_|_chr1:24863785-24865702_REVERSE_-_Symbols:_CLPP3,_NCLPP3_|_CLPP3	N	0.714	0.0006	11.5	Y	Y
153	Proline	TSELSS(0.004)GS(0.843)S(0.153)FR	AT1G02520	34.16	34.16	transport.ABC_transporters_and_multidrug_resistance_systems	ATPase,_coupled_to_transmembrane_movement_of_substances_|_chr1:524134-528745_FORWARD_-_Symbols:_PGP11_|_PGP11_(P-GLYCOPROTEIN_11)	N	0.7007	0.0012	11.5	Y	Y
154	Putrescine	EHGNS(1)PGYYDGR	AT1G67090	1.3.2	1.3	PS.calvin_cycle.rubisco_small_subunit	copper_ion_binding_/_ribulose-bisphosphate_carboxylase_|_chr1:25048158-25049424_REVERSE_-_Symbols:_RBCS1A_|_RBCS1A_(RIBULOSE_BISPHOSPHATE_CARBOXYLASE_SMALL_CHAIN_1A)	Y	0.6614	0.002	11.5	Y	Y
155	Proline	AGSSTTLLS(1)PPDS(1)PRAEKPLLPIDGK	AT1G16180	35.1	35.1	not_assigned.no_ontology	TMS_membrane_family_protein_/_tumour_differentially_expressed_(TDE)_family_protein_|_chr1:5540905-5542902_FORWARD	N	0.5794	0.0187	11.5	Y	Y
156	Aspartic_acid	SKSEVDEAVS(1)EEEAEDDD	AT2G17560	27.3.62	27.3	RNA.regulation_of_transcription.Nucleosome/chromatin_assembly_factor_group	DNA_binding_/_chromatin_binding_/_structural_constituent_of_chromatin_/_transcription_factor_|_chr2:7642165-7643667_REVERSE_-_Symbols:_HMGB4,_NFD4,_NFD04_|_HMGB4_(HIGH_MOBILITY_GROUP_B_4)	N	0.5684	0.0111	11.5	Y	Y
157	Nicotinic_acid	MSSIES(1)FKQS(0.834)S(0.166)LR	AT2G47000	34.16	34.16	transport.ABC_transporters_and_multidrug_resistance_systems	ATPase,_coupled_to_transmembrane_movement_of_substances_/_xenobiotic-transporting_ATPase_|_chr2:19309868-19314750_REVERSE_-_Symbols:_MDR4,_PGP4,_ABCB4,_ATPGP4_|_ABCB4_(ATP_BINDING_CASSETTE_SUBFAMILY_B4)	N	0.5474	0.0153	11.5	Y	Y
158	Docosanoic_acid	TSELSS(0.004)GS(0.843)S(0.153)FR	AT1G02520	34.16	34.16	transport.ABC_transporters_and_multidrug_resistance_systems	ATPase,_coupled_to_transmembrane_movement_of_substances_|_chr1:524134-528745_FORWARD_-_Symbols:_PGP11_|_PGP11_(P-GLYCOPROTEIN_11)	N	0.4283	0.0762	11.5	Y	Y
159	Docosanoic_acid	ADKTDIIS(0.607)S(0.117)S(0.12)S(0.156)DKAS(1)PPPPSAFR	AT3G47200	35.2	35.2	not_assigned.unknown	unknown_protein_|_chr3:17377587-17379235_REVERSE	N	0.6228	0.0044	11.25	Y	Y
160	Nicotinic_acid	ADKTDIIS(0.607)S(0.117)S(0.12)S(0.156)DKAS(1)PPPPSAFR	AT3G47200	35.2	35.2	not_assigned.unknown	unknown_protein_|_chr3:17377587-17379235_REVERSE	N	0.6857	0.0008	11.25	Y	Y
161	Fumaric_acid	SLGS(1)FKEETNK	AT4G09160	29.3.4.99	29.3	protein.targeting.secretory_pathway.unspecified	SEC14_cytosolic_factor_family_protein_/_phosphoglyceride_transfer_family_protein_|_chr4:5839683-5842394_FORWARD	N	0.6556	0.0017	11.25	Y	Y
162	Ornithine	TKDELT(1)EEES(1)LSGKDYLDPPPVK	AT2G39010	34.19.1	34.19	transport.Major_Intrinsic_Proteins.PIP	water_channel_|_chr2:16291477-16294034_FORWARD_-_Symbols:_PIP2E,_PIP2_-_6_|_PIP2E_(PLASMA_MEMBRANE_INTRINSIC_PROTEIN_2E)	Y	0.7564	0.0003	11.25	Y	Y
163	Fumaric_acid	SDETS(1)DDEDELTSFGSMPVK	AT2G39810	35.2	35.2	not_assigned.unknown	ubiquitin-protein_ligase_|_chr2:16612800-16618057_FORWARD_-_Symbols:_HOS1_|_HOS1	N	0.7491	0.0002	11.25	Y	Y
164	Putrescine	ALS(0.999)S(0.001)ITR	AT1G51690	29.4	29.4	protein.postranslational_modification	nucleotide_binding_/_protein_phosphatase_type_2A_regulator_|_chr1:19164063-19170446_FORWARD_-_Symbols:_ATB_ALPHA_|_ATB_ALPHA	N	0.8214	0.0002	11.25	Y	Y
165	myo-Inositol	SES(1)LGHRSDVSSPEAK	AT3G48530	10.5	10.5	cell_wall.cell_wall_proteins	Symbols:_KING1_|_KING1_(SNF1-RELATED_PROTEIN_KINASE_REGULATORY_SUBUNIT_GAMMA_1)_|_chr3:17987378-17989763_FORWARD	Y	0.8039	0.0001	11.25	Y	Y
166	Proline	SFS(1)ASHSQYSVR	AT4G37700	35.2	35.2	not_assigned.unknown	unknown_protein_|_chr4:17710272-17710873_REVERSE	N	0.7684	0.0001	11.25	Y	Y
167	Phenylalanine	AGSSTTLLS(1)PPDS(1)PRAEKPLLPIDGK	AT1G16180	35.1	35.1	not_assigned.no_ontology	TMS_membrane_family_protein_/_tumour_differentially_expressed_(TDE)_family_protein_|_chr1:5540905-5542902_FORWARD	N	0.7647	0.0003	11.25	Y	Y
168	Ornithine	LT(1)PPGS(1)PPILS(0.055)AS(0.657)GT(0.288)PK	AT4G15545	35.2	35.2	not_assigned.unknown	unknown_protein_|_chr4:8875918-8877799_FORWARD	N	0.7598	0.0004	11.25	Y	Y
169	Ornithine	GTS(1)PQPRPQQEPAPSNPVR	AT3G45780	30.11	30.11	signaling.kinase.cytoplasmatic_kinase.AGC	FMN_binding_/_blue_light_photoreceptor/_kinase/_protein_binding_/_protein_serine/threonine_kinase_|_chr3:16816866-16824210_FORWARD_-_Symbols:_PHOT1,_NPH1,_JK224,_RPT1_|_PHOT1_(PHOTOTROPIN_1)	Y	0.7474	0.0002	11.25	Y	Y
170	Nicotinic_acid	SFS(1)ASHSQYSVR	AT4G37700	35.2	35.2	not_assigned.unknown	unknown_protein_|_chr4:17710272-17710873_REVERSE	N	0.7429	0.0002	11.25	Y	Y
171	Putrescine	SDETS(1)DDEDELTSFGSMPVK	AT2G39810	35.2	35.2	not_assigned.unknown	ubiquitin-protein_ligase_|_chr2:16612800-16618057_FORWARD_-_Symbols:_HOS1_|_HOS1	N	0.7214	0.0007	11.25	Y	Y
172	Docosanoic_acid	QGTLPTVIEEDDS(0.016)S(0.977)ET(0.007)	AT5G66950	35.2	35.2	not_assigned.unknown	catalytic/_pyridoxal_phosphate_binding_|_chr5:26732889-26736146_FORWARD	N	0.7131	0.0009	11.25	Y	Y
173	Fumaric_acid	FDWDHPLHLQPMS(0.999)PT(0.001)TVK	AT5G15490	10.1.4	10.1	cell_wall.precursor_synthesis.UDP-Glc_dehydrogenase_(UGD)	UDP-glucose_6-dehydrogenase,_putative_|_chr5:5027639-5030194_REVERSE	N	0.7035	0.0008	11.25	Y	Y
174	Putrescine	KPHTSTADLLTWSEVPPPDS(0.971)PS(0.017)S(0.005)AS(0.007)R	AT1G78150	35.2	35.2	not_assigned.unknown	unknown_protein_|_chr1:29404862-29406741_FORWARD	N	0.6588	0.0055	11.25	Y	Y
175	Docosanoic_acid	SFS(1)ASHSQYSVR	AT4G37700	35.2	35.2	not_assigned.unknown	unknown_protein_|_chr4:17710272-17710873_REVERSE	N	0.6526	0.0025	11.25	Y	Y
176	Aspartic_acid	S(0.268)S(0.732)PPPKPHS(1)PLR	AT3G20640	17.5.3	17.5	hormone_metabolism.ethylene.induced-regulated-responsive-activated	ethylene-responsive_protein_-related_|_chr3:7210407-7213299_REVERSE	N	0.612	0.007	11.25	Y	Y
177	Fumaric_acid	LPAEIMGEDS(1)EEEGTR	AT5G25040	34.99	34.99	transport.misc	transporter_|_chr5:8621997-8624258_FORWARD	N	0.588	0.0064	11.25	Y	Y
178	Fumaric_acid	IGNS(1)DVEEEKESNAAK	AT1G69030	35.1.8	35.1	not_assigned.no_ontology.BSD_domain-containing_protein	Bacteria_-_4_-_BEST_Arabidopsis_thaliana_protein_match_is:_BSD_domain-containing_protein_(TAIR:AT1G26300.1)_-_CONTAINS_InterPro_DOMAIN/s:_BSD_(InterPro:IPR005607)_-_EXPRESSED_DURING:_15_growth_stages_-_EXPRESSED_IN:_24_plant_structures_-_Fungi_-_10_-_Has_173_Blast_hits_to_173_proteins_in_34_species:_Archae_-_4_-_Metazoa_-_52_-_Other_Eukaryotes_-_11_(source:_NCBI_BLink)._|_chr1:25947265-25949262_R…	N	0.6351	0.002	11	Y	Y
179	Asparagine	EGSLPTVIEEEAEDS(0.023)ET(0.977)	AT2G23520	35.1	35.1	not_assigned.no_ontology	catalytic/_pyridoxal_phosphate_binding_|_chr2:10013991-10016943_REVERSE	N	0.5706	0.021	11	Y	Y
180	Putrescine	S(0.197)S(0.803)DALEVPPRPIK	AT1G66940	29.4	29.4	protein.postranslational_modification	protein_kinase-related_|_chr1:24973028-24974791_REVERSE	N	0.8211	0	11	Y	Y
181	myo-Inositol	SDKPLNYS(1)PDPENESGINER	AT5G14880	34.15	34.15	transport.potassium	potassium_transporter,_putative_|_chr5:4814244-4817667_FORWARD	Y	0.6182	0.0063	11	Y	Y
182	Docosanoic_acid	T(0.005)S(0.005)PAVDS(0.99)FDVDALEIPGTQK	AT4G33530	34.15	34.15	transport.potassium	potassium_ion_transmembrane_transporter_|_chr4:16126231-16130459_REVERSE_-_Symbols:_KUP5_|_KUP5	Y	0.8555	0	11	Y	Y
183	Proline	T(0.005)S(0.005)PAVDS(0.99)FDVDALEIPGTQK	AT4G33530	34.15	34.15	transport.potassium	potassium_ion_transmembrane_transporter_|_chr4:16126231-16130459_REVERSE_-_Symbols:_KUP5_|_KUP5	Y	0.8431	0	11	Y	Y
184	Docosanoic_acid	S(1)PPRQQDPPS(1)PPRQQQQPLT(1)PPR	AT2G46630	10.5.3	10.5	cell_wall.cell_wall_proteins.LRR	unknown_protein_|_chr2:19145529-19146713_FORWARD	Y	0.7874	0.0001	11	Y	Y
185	Putrescine	SLGS(1)FKEETNK	AT4G09160	29.3.4.99	29.3	protein.targeting.secretory_pathway.unspecified	SEC14_cytosolic_factor_family_protein_/_phosphoglyceride_transfer_family_protein_|_chr4:5839683-5842394_FORWARD	N	0.786	0.0001	11	Y	Y
186	Nicotinic_acid	HT(0.001)S(0.999)PSHIKQDGS(1)MS(1)PVR	AT2G29210	27.1.1	27.1	RNA.processing.splicing	splicing_factor_PWI_domain-containing_protein_|_chr2:12558051-12562348_FORWARD	N	0.7843	0.0002	11	Y	Y
187	Proline	QGTLPTVIEEDDS(0.016)S(0.977)ET(0.007)	AT5G66950	35.2	35.2	not_assigned.unknown	catalytic/_pyridoxal_phosphate_binding_|_chr5:26732889-26736146_FORWARD	N	0.7745	0.0003	11	Y	Y
188	Ornithine	S(1)QLHELHA	AT2G39010	34.19.1	34.19	transport.Major_Intrinsic_Proteins.PIP	water_channel_|_chr2:16291477-16294034_FORWARD_-_Symbols:_PIP2E,_PIP2_-_6_|_PIP2E_(PLASMA_MEMBRANE_INTRINSIC_PROTEIN_2E)	Y	0.7632	0.0001	11	Y	Y
189	Valine	ALGSFGS(1)FGS(1)FRS(1)FA	AT5G60660	34.19.1	34.19	transport.Major_Intrinsic_Proteins.PIP	water_channel_|_chr5:24375457-24376989_REVERSE_-_Symbols:_PIP2F,_PIP2_-_4_(PLASMA_MEMBRANE_INTRINSIC_PROTEIN_2_-_4_|_PIP2_-_4)	Y	0.7491	0.0002	11	Y	Y
190	Ornithine	LTPPGS(0.999)PPILS(0.001)AS(0.008)GT(0.992)PK	AT4G15545	35.2	35.2	not_assigned.unknown	unknown_protein_|_chr4:8875918-8877799_FORWARD	N	0.7439	0.0003	11	Y	Y
191	Nicotinic_acid	ESFETLS(1)HGS(1)PDNSVTSPDK	AT3G52240	35.2	35.2	not_assigned.unknown	unknown_protein_|_chr3:19372714-19375880_REVERSE	N	0.7399	0.0004	11	Y	Y
192	Putrescine	GNDNWDAFQNLLLKDNDS(1)EPEELLR	AT4G27430	31.1	31.1	cell.organisation	transcription_activator_|_chr4:13718679-13723047_FORWARD_-_Symbols:_CIP7_|_CIP7_(COP1-INTERACTING_PROTEIN_7)	Y	0.7281	0.0004	11	Y	Y
193	Docosanoic_acid	HT(0.001)S(0.999)PSHIKQDGS(1)MS(1)PVR	AT2G29210	27.1.1	27.1	RNA.processing.splicing	splicing_factor_PWI_domain-containing_protein_|_chr2:12558051-12562348_FORWARD	N	0.7157	0.0012	11	Y	Y
194	Putrescine	EGELDNDNLS(0.947)S(0.046)DLS(0.003)DREPS(0.004)R	AT5G28350	35.2	35.2	not_assigned.unknown	Bacteria_-_9_-_BEST_Arabidopsis_thaliana_protein_match_is:_unknown_protein_(TAIR:AT3G61480.1)_-_CONTAINS_InterPro_DOMAIN/s:_Protein_of_unknown_function_DUF1339_(InterPro:IPR009771),_WD40_repeat_(InterPro:IPR001680),_WD40/YVTN_repeat-like_(InterPro:IPR015943),_Quinoprotein_amine_dehydrogenase,_beta_chain-like_(InterPro:IPR011044)_-_EXPRESSED_IN:_cultured_cell_-_Fungi_-_64_-_Has_271_Blast_hits_to_2…	N	0.7083	0.0015	11	Y	Y
195	Valine	ISEQHEMQGMDMT(1)R	AT3G24300	34.5	34.5	transport.ammonium	ammonium_transmembrane_transporter_|_chr3:8805631-8807388_REVERSE_-_Symbols:_AMT1_-_3_(AMMONIUM_TRANSPORTER_1_-_3_|_AMT1_-_3)_-_3,_ATAMT1	Y	0.7035	0.0008	11	Y	Y
196	Arginine	TKDELT(1)EEES(1)LSGKDYLDPPPVK	AT2G39010	34.19.1	34.19	transport.Major_Intrinsic_Proteins.PIP	water_channel_|_chr2:16291477-16294034_FORWARD_-_Symbols:_PIP2E,_PIP2_-_6_|_PIP2E_(PLASMA_MEMBRANE_INTRINSIC_PROTEIN_2E)	Y	0.7035	0.0008	11	Y	Y
197	Valine	S(0.007)ES(0.993)LGHRS(1)DVS(1)S(1)PEAK	AT3G48530	10.5	10.5	cell_wall.cell_wall_proteins	Symbols:_KING1_|_KING1_(SNF1-RELATED_PROTEIN_KINASE_REGULATORY_SUBUNIT_GAMMA_1)_|_chr3:17987378-17989763_FORWARD	Y	0.6936	0.002	11	Y	Y
198	Fumaric_acid	DLSMNKFDWDHPLHLQPMS(1)PTTVK	AT3G29360	10.1.4	10.1	cell_wall.precursor_synthesis.UDP-Glc_dehydrogenase_(UGD)	UDP-glucose_6-dehydrogenase,_putative_|_chr3:11267091-11269229_REVERSE	N	0.6772	0.0014	11	Y	Y
199	Docosanoic_acid	ESFPT(0.003)S(0.198)S(0.799)NPDS(0.962)T(0.037)DNIPHQR	AT3G58630	27.3.30	27.3	RNA.regulation_of_transcription.Trihelix,_Triple-Helix_transcription_factor_family	transcription_factor_|_chr3:21683568-21685941_REVERSE	N	0.674	0.003	11	Y	N
200	Arginine	LTPPGS(0.999)PPILS(0.001)AS(0.008)GT(0.992)PK	AT4G15545	35.2	35.2	not_assigned.unknown	unknown_protein_|_chr4:8875918-8877799_FORWARD	N	0.6556	0.0017	11	Y	Y
201	Aspartic_acid	ALGSFGS(1)FGS(1)FRS(1)FA	AT5G60660	34.19.1	34.19	transport.Major_Intrinsic_Proteins.PIP	water_channel_|_chr5:24375457-24376989_REVERSE_-_Symbols:_PIP2F,_PIP2_-_4_(PLASMA_MEMBRANE_INTRINSIC_PROTEIN_2_-_4_|_PIP2_-_4)	Y	0.6471	0.0037	11	Y	Y
202	Valine	HT(0.001)S(0.999)PSHIKQDGS(1)MS(1)PVR	AT2G29210	27.1.1	27.1	RNA.processing.splicing	splicing_factor_PWI_domain-containing_protein_|_chr2:12558051-12562348_FORWARD	N	0.6429	0.004	11	Y	Y
203	Valine	SLEELS(1)GEAEVS(1)HDEK	AT5G43370	34.7	34.7	transport.phosphate	carbohydrate_transmembrane_transporter/_inorganic_phosphate_transmembrane_transporter/_phosphate_transmembrane_transporter/_sugar:hydrogen_symporter_|_chr5:17416074-17417798_FORWARD_-_Symbols:_APT1,_PHT2,_PHT1_-_2_|_APT1_(ARABIDOPSIS_PHOSPHATE_TRANSPORTER_1)	Y	0.6364	0.0019	11	Y	Y
204	Ornithine	SLS(1)FSTSGPR	AT1G07650	30.2.8.2	30.2	signalling.receptor_kinases.DUF_26	leucine-rich_repeat_transmembrane_protein_kinase,_putative_|_chr1:2359549-2366561_REVERSE	Y	0.6324	0.0065	11	Y	Y
205	Sucrose	TADS(1)DGES(1)GEIKFEDNNLPPLGEK	AT3G25840	29.4	29.4	signalling.kinase.cytoplasmatic_kinase	protein_kinase_family_protein_|_chr3:9451861-9457554_REVERSE	N	0.6305	0.005	11	Y	Y
206	Aspartic_acid	ESFPT(0.003)S(0.198)S(0.799)NPDS(0.962)T(0.037)DNIPHQR	AT3G58630	27.3.30	27.3	RNA.regulation_of_transcription.Trihelix,_Triple-Helix_transcription_factor_family	transcription_factor_|_chr3:21683568-21685941_REVERSE	N	0.6244	0.0056	11	Y	N
207	Putrescine	AGIVTEPWSVAENGNPSITAKGS(0.82)S(0.18)R	AT2G38170	34.21	34.21	transport.calcium	calcium_ion_transmembrane_transporter/_calcium:cation_antiporter/_calcium:hydrogen_antiporter_|_chr2:15990045-15993278_REVERSE_-_Symbols:_CAX1,_ATCAX1,_RCI4_|_CAX1_(cation_exchanger_1)	N	0.6147	0.0113	11	Y	Y
208	Docosanoic_acid	LNIDTDSS(0.013)S(0.987)PQNIIS(1)PK	AT3G53180	12.2.2	12.2	N-metabolism.ammonia_metabolism.glutamine_synthetase	catalytic/_glutamate-ammonia_ligase_|_chr3:19706894-19711439_FORWARD	Y	0.6078	0.0075	11	Y	Y
209	Arginine	T(1)AILERR	ATCG00020	1.1.1.2	1.1	PS.lightreaction.photosystem_II.PSII_polypeptide_subunits	Symbols:_PSBA_|_Encodes_chlorophyll_binding_protein_D1,_a_part_of_the_photosystem_II_reaction_center_core_|_chrC:383-1444_REVERSE	Y	0.6037	0.008	11	Y	Y
210	Isoleucine	SLS(1)FASR	AT1G09090	20.1.1	20.1	stress.biotic.respiratory_burst	FAD_binding_/_calcium_ion_binding_/_electron_carrier/_iron_ion_binding_/_oxidoreductase/_oxidoreductase,_acting_on_NADH_or_NADPH,_with_oxygen_as_acceptor_/_peroxidase_|_chr1:2932739-2936586_FORWARD_-_Symbols:_ATRBOHB_|_ATRBOHB_(respiratory_burst_oxidase_homolog_B)	N	0.5842	0.0086	11	Y	Y
211	Asparagine	TADS(1)DGES(1)GEIKFEDNNLPPLGEK	AT3G25840	29.4	29.4	signalling.kinase.cytoplasmatic_kinase	protein_kinase_family_protein_|_chr3:9451861-9457554_REVERSE	N	0.5711	0.0166	11	Y	Y
212	Fumaric_acid	TQAALIS(1)DDDTSHAEEPDFNQK	AT5G14720	29.4	29.4	signalling.kinase.cytoplasmatic_kinase	protein_kinase_family_protein_|_chr5:4747860-4753592_REVERSE	N	0.5519	0.0116	11	Y	Y
213	Valine	HT(0.006)S(0.994)PSHIKQDGS(1)MS(1)PVRGR	AT2G29210	27.1.1	27.1	RNA.processing.splicing	splicing_factor_PWI_domain-containing_protein_|_chr2:12558051-12562348_FORWARD	N	0.5421	0.0165	11	Y	Y
214	Docosanoic_acid	AGSSTTLLS(1)PPDS(1)PRAEKPLLPIDGK	AT1G16180	35.1	35.1	not_assigned.no_ontology	TMS_membrane_family_protein_/_tumour_differentially_expressed_(TDE)_family_protein_|_chr1:5540905-5542902_FORWARD	N	0.5353	0.0326	11	Y	Y
215	Valine	EEVQPETLAT(0.993)PT(0.008)QS(0.993)PS(0.006)R	AT1G79280	33.99	33.99	development.unspecified	Symbols:_NUA_|_NUA_(NUCLEAR_PORE_ANCHOR)_|_chr1:29819176-29832978_REVERSE	N	0.5343	0.0271	11	Y	Y
216	Valine	SLS(1)FASR	AT1G09090	20.1.1	20.1	stress.biotic.respiratory_burst	FAD_binding_/_calcium_ion_binding_/_electron_carrier/_iron_ion_binding_/_oxidoreductase/_oxidoreductase,_acting_on_NADH_or_NADPH,_with_oxygen_as_acceptor_/_peroxidase_|_chr1:2932739-2936586_FORWARD_-_Symbols:_ATRBOHB_|_ATRBOHB_(respiratory_burst_oxidase_homolog_B)	N	0.507	0.0267	11	Y	Y
217	Proline	S(1)PPPYRT(1)PDRR	AT4G38550	35.2	35.2	not_assigned.unknown	Bacteria_-_103_-_BEST_Arabidopsis_thaliana_protein_match_is:_unknown_protein_(TAIR:AT2G20950.1)_-_CONTAINS_InterPro_DOMAIN/s:_Phospholipase-like,_arabidopsis_(InterPro:IPR007942)_-_EXPRESSED_DURING:_13_growth_stages_-_EXPRESSED_IN:_21_plant_structures_-_Fungi_-_619_-_Has_2527_Blast_hits_to_1973_proteins_in_273_species:_Archae_-_3_-_Metazoa_-_1039_-_Other_Eukaryotes_-_216_(source:_NCBI_BLink)._|_c…	N	0.4804	0.051	11	Y	Y
218	Fumaric_acid	TNS(1)LALPR	AT1G42550	31.1	31.1	cell.organisation	Symbols:_PMI1_|_PMI1_(PLASTID_MOVEMENT_IMPAIRED1)_|_chr1:15977014-15979952_FORWARD	Y	0.7053	0.0005	10.75	Y	Y
219	Fumaric_acid	LNLS(1)FQNRR	AT3G50770	30.3	30.3	signalling.calcium	calmodulin-related_protein,_putative_|_chr3:18873958-18874780_FORWARD	Y	0.6584	0.0012	10.75	Y	Y
220	Fumaric_acid	ESSTEEVKPSASIATEEVS(1)EEPNTSEPQVTK	AT4G31880	35.2	35.2	not_assigned.unknown	Bacteria_-_15478_-_BEST_Arabidopsis_thaliana_protein_match_is:_binding_(TAIR:AT1G15940.1)_-_EXPRESSED_DURING:_14_growth_stages_-_EXPRESSED_IN:_24_plant_structures_-_Fungi_-_16017_-_Has_114836_Blast_hits_to_56273_proteins_in_1914_species:_Archae_-_187_-_Metazoa_-_53116_-_Other_Eukaryotes_-_24977_(source:_NCBI_BLink)._|_chr4:15419404-15424183_REVERSE_-_Plants_-_4342_-_Viruses_-_719_-_LOCATED_IN:_cy…	N	0.6244	0.0056	10.75	Y	Y
221	Docosanoic_acid	IIGVDFNS(1)KRFDQAK	AT1G77120	5.3	5.3	fermentation.ADH	alcohol_dehydrogenase_|_chr1:28975394-28977417_FORWARD_-_Symbols:_ADH1,_ADH,_ATADH,_ATADH1_|_ADH1_(ALCOHOL_DEHYDROGENASE_1)	N	0.7131	0.0009	10.75	Y	Y
222	Fumaric_acid	VVEGDS(1)AEEDENKLPVEDIVSSR	AT4G02510	29.3.3	29.3	protein.targeting.chloroplast	transmembrane_receptor_|_chr4:1104766-1109600_FORWARD_-_Symbols:_TOC159,_TOC86,_PPI2,_TOC160,_ATTOC159_|_TOC159_(TRANSLOCON_AT_THE_OUTER_ENVELOPE_MEMBRANE_OF_CHLOROPLASTS_159)	N	0.6386	0.0033	10.75	Y	Y
223	Nicotinic_acid	IIGVDFNS(1)KRFDQAK	AT1G77120	5.3	5.3	fermentation.ADH	alcohol_dehydrogenase_|_chr1:28975394-28977417_FORWARD_-_Symbols:_ADH1,_ADH,_ATADH,_ATADH1_|_ADH1_(ALCOHOL_DEHYDROGENASE_1)	N	0.7789	0.0001	10.75	Y	Y
224	Isoleucine	ALGSFGS(1)FGS(0.999)FRS(0.001)FA	AT5G60660	34.19.1	34.19	transport.Major_Intrinsic_Proteins.PIP	water_channel_|_chr5:24375457-24376989_REVERSE_-_Symbols:_PIP2F,_PIP2_-_4_(PLASMA_MEMBRANE_INTRINSIC_PROTEIN_2_-_4_|_PIP2_-_4)	Y	0.7299	0.0002	10.75	Y	Y
225	Isoleucine	DLDVNES(1)GPPAAR	AT5G60660	34.19.1	34.19	transport.Major_Intrinsic_Proteins.PIP	water_channel_|_chr5:24375457-24376989_REVERSE_-_Symbols:_PIP2F,_PIP2_-_4_(PLASMA_MEMBRANE_INTRINSIC_PROTEIN_2_-_4_|_PIP2_-_4)	Y	0.6987	0.0004	10.75	Y	Y
226	Nicotinic_acid	ITPHS(0.006)VPS(0.979)PRPS(0.704)S(0.311)PR	AT2G43680	30.3	30.3	signalling.calcium	calmodulin_binding_|_chr2:18108349-18111831_FORWARD_-_Symbols:_IQD14_|_IQD14	Y	0.6962	0.0006	10.75	Y	Y
227	Isoleucine	S(0.007)ES(0.993)LGHRS(1)DVS(1)S(1)PEAK	AT3G48530	10.5	10.5	cell_wall.cell_wall_proteins	Symbols:_KING1_|_KING1_(SNF1-RELATED_PROTEIN_KINASE_REGULATORY_SUBUNIT_GAMMA_1)_|_chr3:17987378-17989763_FORWARD	Y	0.6936	0.002	10.75	Y	Y
228	Docosanoic_acid	ITPHS(0.006)VPS(0.979)PRPS(0.704)S(0.311)PR	AT2G43680	30.3	30.3	signalling.calcium	calmodulin_binding_|_chr2:18108349-18111831_FORWARD_-_Symbols:_IQD14_|_IQD14	Y	0.5561	0.0134	10.75	Y	Y
229	Isoleucine	HT(0.006)S(0.994)PSHIKQDGS(1)MS(1)PVRGR	AT2G29210	27.1.1	27.1	RNA.processing.splicing	splicing_factor_PWI_domain-containing_protein_|_chr2:12558051-12562348_FORWARD	N	0.493	0.032	10.75	Y	Y
230	Putrescine	VVGTQAPVQLGS(1)LR	AT5G28840	21.2.1.1	21.2	redox.ascorbate_and_glutathione.ascorbate.GME	GDP-mannose_3,5-epimerase/_NAD_or_NADH_binding_/_catalytic_|_chr5:10862173-10864903_REVERSE_-_Symbols:_GME_|_GME_(GDP-D-MANNOSE_3',5'-EPIMERASE)	N	0.8241	0	10.75	Y	Y
231	Phenylalanine	QVQNVDRPS(1)PT(0.407)S(0.299)S(0.294)PTSSWGYNSLR	AT1G01580	15.1	15.1	metal_handling.acquisition	ferric-chelate_reductase_|_chr1:209395-213041_FORWARD_-_Symbols:_FRO2,_FRD1,_ATFRO2_|_FRO2_(FERRIC_REDUCTION_OXIDASE_2)	N	0.8053	0	10.75	Y	Y
232	Putrescine	LPRINS(1)AES(1)MELWASQQK	AT5G20280	2.1.1.1	2.1	major_CHO_metabolism.synthesis.sucrose.SPS	sucrose-phosphate_synthase/_transferase,_transferring_glycosyl_groups_|_chr5:6844714-6850154_REVERSE_-_Symbols:_ATSPS1F_|_ATSPS1F_(sucrose_phosphate_synthase_1F)	N	0.7915	0.0001	10.75	Y	Y
233	Aspartic_acid	SES(1)LGHRSDVSSPEAK	AT3G48530	10.5	10.5	cell_wall.cell_wall_proteins	Symbols:_KING1_|_KING1_(SNF1-RELATED_PROTEIN_KINASE_REGULATORY_SUBUNIT_GAMMA_1)_|_chr3:17987378-17989763_FORWARD	Y	0.7792	0.0001	10.75	Y	Y
234	Nicotinic_acid	SDT(1)MIKDSSNESQEIK	AT4G37070	33.1	33.1	development.storage_proteins	Symbols:_PLP1,_PLA_IVA_|_patatin,_putative_|_chr4:17464785-17467109_REVERSE	Y	0.7771	0.0001	10.75	Y	Y
235	Glycine	T(1)QSNPNEQSVELNR	ATCG00560	1.1.1.2	1.1	PS.lightreaction.photosystem_II.PSII_polypeptide_subunits	Symbols:_PSBL_|_PSII_L_protein_|_chrC:63804-63920_REVERSE	Y	0.7626	0.0002	10.75	Y	Y
236	Phenylalanine	LSSPS(1)LPS(0.046)S(0.954)PPPSYYMGEKTEK	AT3G47210	35.2	35.2	not_assigned.unknown	unknown_protein_|_chr3:17385313-17387244_FORWARD	N	0.7491	0.0002	10.75	Y	Y
237	Aspartic_acid	ALGSFGS(1)FGS(0.999)FRS(0.001)FA	AT5G60660	34.19.1	34.19	transport.Major_Intrinsic_Proteins.PIP	water_channel_|_chr5:24375457-24376989_REVERSE_-_Symbols:_PIP2F,_PIP2_-_4_(PLASMA_MEMBRANE_INTRINSIC_PROTEIN_2_-_4_|_PIP2_-_4)	Y	0.7444	0.0002	10.75	Y	Y
238	Aspartic_acid	SLEELS(1)GEAEVS(1)HDEK	AT5G43370	34.7	34.7	transport.phosphate	carbohydrate_transmembrane_transporter/_inorganic_phosphate_transmembrane_transporter/_phosphate_transmembrane_transporter/_sugar:hydrogen_symporter_|_chr5:17416074-17417798_FORWARD_-_Symbols:_APT1,_PHT2,_PHT1_-_2_|_APT1_(ARABIDOPSIS_PHOSPHATE_TRANSPORTER_1)	Y	0.7444	0.0002	10.75	Y	Y
239	Nicotinic_acid	GYDGADS(1)PIRES(1)PS(1)RS(1)PPAEE	AT5G52040	27.1.1	27.1	RNA.processing.splicing	RNA_binding_/_nucleic_acid_binding_/_nucleotide_binding_|_chr5:21130320-21133551_FORWARD_-_Symbols:_ATRSP41_|_ATRSP41	N	0.742	0.0004	10.75	Y	Y
240	Nicotinic_acid	S(1)PPRQQDPPS(1)PPRQQQQPLT(1)PPR	AT2G46630	10.5.3	10.5	cell_wall.cell_wall_proteins.LRR	unknown_protein_|_chr2:19145529-19146713_FORWARD	Y	0.7281	0.0004	10.75	Y	Y
241	Valine	ESFPT(0.003)S(0.198)S(0.799)NPDS(0.962)T(0.037)DNIPHQR	AT3G58630	27.3.30	27.3	RNA.regulation_of_transcription.Trihelix,_Triple-Helix_transcription_factor_family	transcription_factor_|_chr3:21683568-21685941_REVERSE	N	0.7263	0.0004	10.75	Y	N
242	Arginine	AEALAALTSAFNSSPSS(0.001)KS(0.999)PPR	AT3G57410	31.1	31.1	cell.organisation	actin_binding_|_chr3:21243136-21251100_REVERSE_-_Symbols:_VLN3,_ATVLN3_|_VLN3_(VILLIN_3)	Y	0.7152	0.0008	10.75	Y	Y
243	Proline	MSSIES(1)FKQS(0.834)S(0.166)LR	AT2G47000	34.16	34.16	transport.ABC_transporters_and_multidrug_resistance_systems	ATPase,_coupled_to_transmembrane_movement_of_substances_/_xenobiotic-transporting_ATPase_|_chr2:19309868-19314750_REVERSE_-_Symbols:_MDR4,_PGP4,_ABCB4,_ATPGP4_|_ABCB4_(ATP_BINDING_CASSETTE_SUBFAMILY_B4)	N	0.709	0.001	10.75	Y	Y
244	Octadecanoic_acid	EKS(0.895)DS(0.916)DS(0.895)EY(0.294)DILDFPEVPNVLLRPTPGATSVNAPDAAK	AT1G34220	35.2	35.2	not_assigned.unknown	unknown_protein_|_chr1:12462849-12466000_REVERSE	N	0.6941	0.0029	10.75	Y	Y
245	Arginine	LT(1)PPGS(1)PPILS(0.055)AS(0.657)GT(0.288)PK	AT4G15545	35.2	35.2	not_assigned.unknown	unknown_protein_|_chr4:8875918-8877799_FORWARD	N	0.6925	0.0014	10.75	Y	Y
246	Nicotinic_acid	QGTLPTVIEEDDS(0.016)S(0.977)ET(0.007)	AT5G66950	35.2	35.2	not_assigned.unknown	catalytic/_pyridoxal_phosphate_binding_|_chr5:26732889-26736146_FORWARD	N	0.6925	0.0014	10.75	Y	Y
247	Nicotinic_acid	LNIDTDSS(0.013)S(0.987)PQNIIS(1)PK	AT3G53180	12.2.2	12.2	N-metabolism.ammonia_metabolism.glutamine_synthetase	catalytic/_glutamate-ammonia_ligase_|_chr3:19706894-19711439_FORWARD	Y	0.6825	0.0013	10.75	Y	Y
248	Isoleucine	HT(0.001)S(0.999)PSHIKQDGS(1)MS(1)PVR	AT2G29210	27.1.1	27.1	RNA.processing.splicing	splicing_factor_PWI_domain-containing_protein_|_chr2:12558051-12562348_FORWARD	N	0.676	0.0021	10.75	Y	Y
249	Arginine	GTS(1)PQPRPQQEPAPSNPVR	AT3G45780	30.11	30.11	signaling.kinase.cytoplasmatic_kinase.AGC	FMN_binding_/_blue_light_photoreceptor/_kinase/_protein_binding_/_protein_serine/threonine_kinase_|_chr3:16816866-16824210_FORWARD_-_Symbols:_PHOT1,_NPH1,_JK224,_RPT1_|_PHOT1_(PHOTOTROPIN_1)	Y	0.6701	0.0009	10.75	Y	Y
250	Proline	SDT(1)MIKDSSNESQEIK	AT4G37070	33.1	33.1	development.storage_proteins	Symbols:_PLP1,_PLA_IVA_|_patatin,_putative_|_chr4:17464785-17467109_REVERSE	Y	0.6642	0.0036	10.75	Y	Y
251	Nicotinic_acid	LSS(1)PSLPS(0.008)S(0.992)PPPSYYMGEKTEK	AT3G47210	35.2	35.2	not_assigned.unknown	unknown_protein_|_chr3:17385313-17387244_FORWARD	N	0.6614	0.002	10.75	Y	Y
252	Putrescine	SMS(1)DSNLNNVR	AT5G56850	35.2	35.2	not_assigned.unknown	unknown_protein_|_chr5:22985193-22988013_REVERSE	N	0.6509	0.0025	10.75	Y	Y
253	Putrescine	SDEIS(1)DPEQQIK	AT4G37300	35.2	35.2	not_assigned.unknown	Symbols:_MEE59_|_MEE59_(maternal_effect_embryo_arrest_59)_|_chr4:17554641-17555861_FORWARD	N	0.6439	0.0029	10.75	Y	Y
254	Arginine	S(1)QLHELHA	AT2G39010	34.19.1	34.19	transport.Major_Intrinsic_Proteins.PIP	water_channel_|_chr2:16291477-16294034_FORWARD_-_Symbols:_PIP2E,_PIP2_-_6_|_PIP2E_(PLASMA_MEMBRANE_INTRINSIC_PROTEIN_2E)	Y	0.6361	0.0026	10.75	Y	Y
255	Docosanoic_acid	LSS(1)PSLPS(0.008)S(0.992)PPPSYYMGEKTEK	AT3G47210	35.2	35.2	not_assigned.unknown	unknown_protein_|_chr3:17385313-17387244_FORWARD	N	0.6264	0.0054	10.75	Y	Y
256	myo-Inositol	GYDGADS(1)PIRES(1)PS(1)RS(1)PPAEE	AT5G52040	27.1.1	27.1	RNA.processing.splicing	RNA_binding_/_nucleic_acid_binding_/_nucleotide_binding_|_chr5:21130320-21133551_FORWARD_-_Symbols:_ATRSP41_|_ATRSP41	N	0.6225	0.0076	10.75	Y	Y
257	Fumaric_acid	TQDVEMKDNNT(1)PS(1)QS(0.997)IIS(0.002)SSTSTMQNLK	AT1G20200	29.5.11.20	29.5	protein.degradation.ubiquitin.proteasom	enzyme_regulator_|_chr1:7001201-7004418_REVERSE_-_Symbols:_EMB2719,_HAP15_|_EMB2719_(EMBRYO_DEFECTIVE_2719)	N	0.614	0.0052	10.75	Y	Y
258	Arginine	SLS(1)FSTSGPR	AT1G07650	30.2.8.2	30.2	signalling.receptor_kinases.DUF_26	leucine-rich_repeat_transmembrane_protein_kinase,_putative_|_chr1:2359549-2366561_REVERSE	Y	0.612	0.007	10.75	Y	Y
259	Docosanoic_acid	SDT(1)MIKDSSNESQEIK	AT4G37070	33.1	33.1	development.storage_proteins	Symbols:_PLP1,_PLA_IVA_|_patatin,_putative_|_chr4:17464785-17467109_REVERSE	Y	0.598	0.0112	10.75	Y	Y
260	Isoleucine	EEVQPETLAT(0.993)PT(0.008)QS(0.993)PS(0.006)R	AT1G79280	33.99	33.99	development.unspecified	Symbols:_NUA_|_NUA_(NUCLEAR_PORE_ANCHOR)_|_chr1:29819176-29832978_REVERSE	N	0.5907	0.0125	10.75	Y	Y
261	Aspartic_acid	IHS(1)PFRS(1)R	AT2G29210	27.1.1	27.1	RNA.processing.splicing	splicing_factor_PWI_domain-containing_protein_|_chr2:12558051-12562348_FORWARD	N	0.5858	0.0135	10.75	Y	N
262	Putrescine	HYSEDVGEVQASQEKPVS(1)PKK	AT4G27430	31.1	31.1	cell.organisation	transcription_activator_|_chr4:13718679-13723047_FORWARD_-_Symbols:_CIP7_|_CIP7_(COP1-INTERACTING_PROTEIN_7)	Y	0.581	0.0115	10.75	Y	Y
263	Valine	FDS(1)INS(0.953)S(0.046)RDVT(0.001)GAEK	AT1G20760	30.3	30.3	signalling.calcium	calcium-binding_EF_hand_family_protein_|_chr1:7209369-7214993_FORWARD	Y	0.5784	0.015	10.75	Y	Y
264	Aspartic_acid	SQFAFDDS(1)VPS(0.108)T(0.89)PLS(0.003)R	AT1G20760	30.3	30.3	signalling.calcium	calcium-binding_EF_hand_family_protein_|_chr1:7209369-7214993_FORWARD	Y	0.5368	0.0147	10.75	Y	Y
265	Docosanoic_acid	DMVSRDDS(0.999)FVTK	AT4G35470	30.2	30.2	signalling.receptor_kinases	leucine-rich_repeat_family_protein_|_chr4:16846301-16849150_FORWARD	Y	0.5298	0.0196	10.75	Y	Y
266	myo-Inositol	SSFQEDHS(1)NIGGPGFSR	AT3G25610	34.1	34.1	transport.p-_and_v-ATPases	haloacid_dehalogenase-like_hydrolase_family_protein_|_chr3:9308942-9313353_REVERSE	Y	0.7279	0.0009	10.5	Y	Y
267	Aspartic_acid	ISEQHEMQGMDMT(1)R	AT3G24300	34.5	34.5	transport.ammonium	ammonium_transmembrane_transporter_|_chr3:8805631-8807388_REVERSE_-_Symbols:_AMT1_-_3_(AMMONIUM_TRANSPORTER_1_-_3_|_AMT1_-_3)_-_3,_ATAMT1	Y	0.6491	0.0036	10.5	Y	Y
268	Fumaric_acid	VVGTQAPVQLGS(1)LR	AT5G28840	21.2.1.1	21.2	redox.ascorbate_and_glutathione.ascorbate.GME	GDP-mannose_3,5-epimerase/_NAD_or_NADH_binding_/_catalytic_|_chr5:10862173-10864903_REVERSE_-_Symbols:_GME_|_GME_(GDP-D-MANNOSE_3',5'-EPIMERASE)	N	0.6117	0.0032	10.5	Y	Y
269	Nicotinic_acid	EEVQPETLAT(0.993)PT(0.008)QS(0.993)PS(0.006)R	AT1G79280	33.99	33.99	development.unspecified	Symbols:_NUA_|_NUA_(NUCLEAR_PORE_ANCHOR)_|_chr1:29819176-29832978_REVERSE	N	0.7588	0.0007	10.5	Y	Y
270	Docosanoic_acid	GYDGADS(1)PIRES(1)PS(1)RS(1)PPAEE	AT5G52040	27.1.1	27.1	RNA.processing.splicing	RNA_binding_/_nucleic_acid_binding_/_nucleotide_binding_|_chr5:21130320-21133551_FORWARD_-_Symbols:_ATRSP41_|_ATRSP41	N	0.6961	0.0019	10.5	Y	Y
271	Docosanoic_acid	TGQGYS(1)GPSL	AT3G24550	30.2.22	30.2	signalling.receptor_kinases.proline_extensin_like	ATP_binding_/_protein_kinase_|_chr3:8960258-8963568_FORWARD_-_Symbols:_ATPERK1_|_ATPERK1_(PROLINE_EXTENSIN-LIKE_RECEPTOR_KINASE_1)	Y	0.6305	0.005	10.5	Y	Y
272	Octadecanoic_acid	QNS(1)GPIPILPTTGLITSGPIT(0.07)S(0.928)GPLNS(0.002)SGAPR	AT1G78880	35.1	35.1	not_assigned.no_ontology	balbiani_ring_1-related_/_BR1-related_|_chr1:29652633-29655949_REVERSE	N	0.5912	0.0159	10.5	Y	Y
273	Proline	ITPHS(0.006)VPS(0.979)PRPS(0.704)S(0.311)PR	AT2G43680	30.3	30.3	signalling.calcium	calmodulin_binding_|_chr2:18108349-18111831_FORWARD_-_Symbols:_IQD14_|_IQD14	Y	0.5702	0.0108	10.5	Y	Y
274	Hexadecanoic_acid	TVDGETENLPNGDS(0.066)S(0.934)PK	AT4G28080	35.2	35.2	not_assigned.unknown	binding_|_chr4:13948603-13957840_REVERSE	N	0.875	0	10.5	Y	Y
275	Octadecanoic_acid	TVDGETENLPNGDS(0.066)S(0.934)PK	AT4G28080	35.2	35.2	not_assigned.unknown	binding_|_chr4:13948603-13957840_REVERSE	N	0.8603	0	10.5	Y	Y
276	Putrescine	TIEKPVEDPS(1)ELPK	AT5G35630	12.2.2	12.2	N-metabolism.ammonia_metabolism.glutamine_synthetase	glutamate-ammonia_ligase_|_chr5:13830429-13833451_FORWARD_-_Symbols:_GS2,_GLN2,_ATGSL1_|_GS2_(GLUTAMINE_SYNTHETASE_2)	Y	0.8386	0	10.5	Y	Y
277	Putrescine	ENSRDDDELADAS(1)DSETK	AT5G63420	33.99	33.99	development.unspecified	DNA_binding_/_catalytic/_hydrolase_|_chr5:25400386-25405968_FORWARD_-_Symbols:_emb2746_|_emb2746_(embryo_defective_2746)	N	0.8346	0	10.5	Y	Y
278	Valine	STTTT(0.008)VS(0.992)S(0.995)VHS(0.002)PT(0.001)T(0.001)DQDFSK	AT2G17290	30.3	30.3	signalling.calcium.calcium_dependent_protein_kinases	ATP_binding_/_calcium_ion_binding_/_calmodulin-dependent_protein_kinase/_kinase/_protein_kinase/_protein_serine/threonine_kinase_|_chr2:7516415-7519633_FORWARD_-_Symbols:_CPK6,_ATCDPK3_|_CPK6_(CALCIUM-DEPENDENT_PROTEIN_KINASE_6)	Y	0.8312	0	10.5	Y	Y
279	Proline	S(1)PPRQQDPPS(1)PPRQQQQPLT(1)PPR	AT2G46630	10.5.3	10.5	cell_wall.cell_wall_proteins.LRR	unknown_protein_|_chr2:19145529-19146713_FORWARD	Y	0.8287	0	10.5	Y	Y
280	Arginine	SVS(1)TPFMNTTAK	AT1G37130	12.1.1	12.1	N-metabolism.nitrate_metabolism.NR	nitrate_reductase_(NADH)/_nitrate_reductase_|_chr1:14158527-14161938_FORWARD_-_Symbols:_NIA2,_B29,_NIA2-1,_CHL3,_NR,_NR2,_ATNR2_|_NIA2_(NITRATE_REDUCTASE_2)	Y	0.8226	0	10.5	Y	Y
281	Valine	SES(1)LGHRSDVSSPEAK	AT3G48530	10.5	10.5	cell_wall.cell_wall_proteins	Symbols:_KING1_|_KING1_(SNF1-RELATED_PROTEIN_KINASE_REGULATORY_SUBUNIT_GAMMA_1)_|_chr3:17987378-17989763_FORWARD	Y	0.8211	0	10.5	Y	Y
282	Nicotinic_acid	FDS(1)INS(0.953)S(0.046)RDVT(0.001)GAEK	AT1G20760	30.3	30.3	signalling.calcium	calcium-binding_EF_hand_family_protein_|_chr1:7209369-7214993_FORWARD	Y	0.7882	0.0003	10.5	Y	Y
283	Ornithine	IGNS(1)DVEEEKESNAAK	AT1G69030	35.1.8	35.1	not_assigned.no_ontology.BSD_domain-containing_protein	Bacteria_-_4_-_BEST_Arabidopsis_thaliana_protein_match_is:_BSD_domain-containing_protein_(TAIR:AT1G26300.1)_-_CONTAINS_InterPro_DOMAIN/s:_BSD_(InterPro:IPR005607)_-_EXPRESSED_DURING:_15_growth_stages_-_EXPRESSED_IN:_24_plant_structures_-_Fungi_-_10_-_Has_173_Blast_hits_to_173_proteins_in_34_species:_Archae_-_4_-_Metazoa_-_52_-_Other_Eukaryotes_-_11_(source:_NCBI_BLink)._|_chr1:25947265-25949262_R…	N	0.788	0	10.5	Y	Y
284	Ornithine	SVS(1)SPFMNTASK	AT1G77760	12.1.1	12.1	N-metabolism.nitrate_metabolism.NR	nitrate_reductase_|_chr1:29235803-29239445_REVERSE_-_Symbols:_NIA1,_GNR1,_NR1_|_NIA1_(NITRATE_REDUCTASE_1)	Y	0.7754	0.0001	10.5	Y	Y
285	Putrescine	VVEGDS(1)AEEDENKLPVEDIVSSR	AT4G02510	29.3.3	29.3	protein.targeting.chloroplast	transmembrane_receptor_|_chr4:1104766-1109600_FORWARD_-_Symbols:_TOC159,_TOC86,_PPI2,_TOC160,_ATTOC159_|_TOC159_(TRANSLOCON_AT_THE_OUTER_ENVELOPE_MEMBRANE_OF_CHLOROPLASTS_159)	N	0.7585	0.0003	10.5	Y	Y
286	Ornithine	LSYPT(0.003)S(0.997)PALPKPR	AT5G03040	30.3	30.3	signalling.calcium	calmodulin_binding_|_chr5:710102-712788_REVERSE_-_Symbols:_iqd2_|_iqd2_(IQ-domain_2)	Y	0.7579	0.0002	10.5	Y	Y
287	Ornithine	NFANS(1)FGRK	AT1G42550	31.1	31.1	cell.organisation	Symbols:_PMI1_|_PMI1_(PLASTID_MOVEMENT_IMPAIRED1)_|_chr1:15977014-15979952_FORWARD	Y	0.7564	0.0001	10.5	Y	Y
288	Isoleucine	ALGSFGS(1)FGS(1)FRS(1)FA	AT5G60660	34.19.1	34.19	transport.Major_Intrinsic_Proteins.PIP	water_channel_|_chr5:24375457-24376989_REVERSE_-_Symbols:_PIP2F,_PIP2_-_4_(PLASMA_MEMBRANE_INTRINSIC_PROTEIN_2_-_4_|_PIP2_-_4)	Y	0.7456	0.0002	10.5	Y	Y
289	Docosanoic_acid	ASPSFNPLAS(1)PDS(1)DAGIEK	AT5G19520	27.3.67	27.3	RNA.regulation_of_transcription.putative_transcription_regulator	mechanically-gated_ion_channel_|_chr5:6585421-6588936_FORWARD_-_Symbols:_MSL9_|_MSL9_(MECHANOSENSITIVE_CHANNEL_OF_SMALL_CONDUCTANCE-LIKE_9)	N	0.7426	0.0006	10.5	Y	Y
290	Ornithine	AYGS(1)VRS(1)QLHELHA	AT2G39010	34.19.1	34.19	transport.Major_Intrinsic_Proteins.PIP	water_channel_|_chr2:16291477-16294034_FORWARD_-_Symbols:_PIP2E,_PIP2_-_6_|_PIP2E_(PLASMA_MEMBRANE_INTRINSIC_PROTEIN_2E)	Y	0.7383	0.0002	10.5	Y	Y
291	Ornithine	S(1)LEIFNPSSGK	AT5G58140	29.4	29.4	signaling.kinase.cytoplasmatic_kinase.AGC	FMN_binding_/_blue_light_photoreceptor/_kinase/_protein_serine/threonine_kinase_|_chr5:23524427-23533111_FORWARD_-_Symbols:_PHOT2,_NPL1_|_PHOT2_(PHOTOTROPIN_2)	N	0.7368	0.0002	10.5	Y	Y
292	Ornithine	KTSSSTISTNPS(0.001)S(0.998)PIS(0.001)TASTGKPPLPR	AT5G67385	30.11	30.11	signalling.light	protein_binding_/_signal_transducer_|_chr5:26884664-26887204_FORWARD	Y	0.7298	0.0004	10.5	Y	Y
293	Ornithine	KPVYNLDDS(1)DDDDFVPKK	AT2G25170	28.99	28.99	DNA.unspecified	ATPase/_DNA_binding_/_DNA_helicase_|_chr2:10713807-10723986_FORWARD_-_Symbols:_PKL,_GYM,_CHD3,_CHR6,_SSL2_|_PKL_(PICKLE)	N	0.7294	0.0013	10.5	Y	Y
294	Valine	DLDVNES(1)GPPAAR	AT5G60660	34.19.1	34.19	transport.Major_Intrinsic_Proteins.PIP	water_channel_|_chr5:24375457-24376989_REVERSE_-_Symbols:_PIP2F,_PIP2_-_4_(PLASMA_MEMBRANE_INTRINSIC_PROTEIN_2_-_4_|_PIP2_-_4)	Y	0.7273	0.0002	10.5	Y	Y
295	Putrescine	FDWDHPLHLQPMS(0.999)PT(0.001)TVK	AT5G15490	10.1.4	10.1	cell_wall.precursor_synthesis.UDP-Glc_dehydrogenase_(UGD)	UDP-glucose_6-dehydrogenase,_putative_|_chr5:5027639-5030194_REVERSE	N	0.7234	0.0007	10.5	Y	Y
296	Valine	ALGSFGS(1)FGS(0.999)FRS(0.001)FA	AT5G60660	34.19.1	34.19	transport.Major_Intrinsic_Proteins.PIP	water_channel_|_chr5:24375457-24376989_REVERSE_-_Symbols:_PIP2F,_PIP2_-_4_(PLASMA_MEMBRANE_INTRINSIC_PROTEIN_2_-_4_|_PIP2_-_4)	Y	0.7208	0.0002	10.5	Y	Y
297	Ornithine	NVVLDEFGS(1)PK	AT2G28000	1.3.13	1.3	PS.calvin_cycle.rubisco_interacting	ATP_binding_/_protein_binding_|_chr2:11926449-11929389_FORWARD_-_Symbols:_CPN60A,_CH-CPN60A,_SLP_|_CPN60A_(CHAPERONIN-60ALPHA)	Y	0.7172	0.0008	10.5	Y	Y
298	Arginine	KTSSSTISTNPS(0.001)S(0.998)PIS(0.001)TASTGKPPLPR	AT5G67385	30.11	30.11	signalling.light	protein_binding_/_signal_transducer_|_chr5:26884664-26887204_FORWARD	Y	0.7158	0.0004	10.5	Y	Y
299	Nicotinic_acid	TGQGYS(1)GPSL	AT3G24550	30.2.22	30.2	signalling.receptor_kinases.proline_extensin_like	ATP_binding_/_protein_kinase_|_chr3:8960258-8963568_FORWARD_-_Symbols:_ATPERK1_|_ATPERK1_(PROLINE_EXTENSIN-LIKE_RECEPTOR_KINASE_1)	Y	0.714	0.0006	10.5	Y	Y
300	Proline	DMVSRDDS(0.999)FVTK	AT4G35470	30.2	30.2	signalling.receptor_kinases	leucine-rich_repeat_family_protein_|_chr4:16846301-16849150_FORWARD	Y	0.714	0.0006	10.5	Y	Y
301	Fructose	TAVPTKS(0.063)S(0.937)PPKK	AT5G55660	35.2	35.2	not_assigned.unknown	Bacteria_-_38190_-_BEST_Arabidopsis_thaliana_protein_match_is:_unknown_protein_(TAIR:AT4G26630.2)_-_CONTAINS_InterPro_DOMAIN/s:_DEK,_C-terminal_(InterPro:IPR014876)_-_EXPRESSED_DURING:_13_growth_stages_-_EXPRESSED_IN:_24_plant_structures_-_Fungi_-_42547_-_Has_348612_Blast_hits_to_121147_proteins_in_2910_species:_Archae_-_1231_-_Metazoa_-_148268_-_Other_Eukaryotes_-_100905_(source:_NCBI_BLink)._|_…	N	0.707	0.0007	10.5	Y	Y
302	Valine	S(1)AQELVK	AT3G14940	4.1.15	4.1	glycolysis.cytosolic_branch.phospho-enol-pyruvate_carboxylase_(PEPC)	phosphoenolpyruvate_carboxylase_|_chr3:5025238-5029710_FORWARD_-_Symbols:_ATPPC3_|_ATPPC3_(PHOSPHOENOLPYRUVATE_CARBOXYLASE_3)	Y	0.7039	0.0004	10.5	Y	Y
303	Ornithine	VVVGGSELT(0.001)S(0.023)S(0.976)PK	AT4G28080	35.2	35.2	not_assigned.unknown	binding_|_chr4:13948603-13957840_REVERSE	N	0.7038	0.0005	10.5	Y	Y
304	Nicotinic_acid	SQFAFDDS(1)VPS(0.108)T(0.89)PLS(0.003)R	AT1G20760	30.3	30.3	signalling.calcium	calcium-binding_EF_hand_family_protein_|_chr1:7209369-7214993_FORWARD	Y	0.7023	0.0006	10.5	Y	Y
305	Aspartic_acid	DLDVNES(1)GPPAAR	AT5G60660	34.19.1	34.19	transport.Major_Intrinsic_Proteins.PIP	water_channel_|_chr5:24375457-24376989_REVERSE_-_Symbols:_PIP2F,_PIP2_-_4_(PLASMA_MEMBRANE_INTRINSIC_PROTEIN_2_-_4_|_PIP2_-_4)	Y	0.6992	0.0006	10.5	Y	Y
306	Glycerol-3-phosphate	ALGSFGS(1)FGS(1)FRS(1)FA	AT5G60660	34.19.1	34.19	transport.Major_Intrinsic_Proteins.PIP	water_channel_|_chr5:24375457-24376989_REVERSE_-_Symbols:_PIP2F,_PIP2_-_4_(PLASMA_MEMBRANE_INTRINSIC_PROTEIN_2_-_4_|_PIP2_-_4)	Y	0.6965	0.0009	10.5	Y	Y
307	Putrescine	LQEIWDEVGES(1)DDERDK	AT5G55230	31.1	31.1	cell.organisation	microtubule_binding_|_chr5:22402028-22405492_FORWARD_-_Symbols:_ATMAP65-1,_MAP65-1_|_ATMAP65-1_(MICROTUBULE-ASSOCIATED_PROTEINS_65-1)	Y	0.6961	0.0019	10.5	Y	Y
308	Arginine	LSYPT(0.003)S(0.997)PALPKPR	AT5G03040	30.3	30.3	signalling.calcium	calmodulin_binding_|_chr5:710102-712788_REVERSE_-_Symbols:_iqd2_|_iqd2_(IQ-domain_2)	Y	0.6842	0.0009	10.5	Y	Y
309	Ornithine	KQS(0.698)KT(0.291)S(0.011)FSVPS(1)PK	AT1G42550	31.1	31.1	cell.organisation	Symbols:_PMI1_|_PMI1_(PLASTID_MOVEMENT_IMPAIRED1)_|_chr1:15977014-15979952_FORWARD	Y	0.6825	0.0013	10.5	Y	Y
310	Putrescine	DLSMNKFDWDHPLHLQPMS(1)PTTVK	AT3G29360	10.1.4	10.1	cell_wall.precursor_synthesis.UDP-Glc_dehydrogenase_(UGD)	UDP-glucose_6-dehydrogenase,_putative_|_chr3:11267091-11269229_REVERSE	N	0.6821	0.0018	10.5	Y	Y
311	Arginine	AYGS(1)VRS(1)QLHELHA	AT2G39010	34.19.1	34.19	transport.Major_Intrinsic_Proteins.PIP	water_channel_|_chr2:16291477-16294034_FORWARD_-_Symbols:_PIP2E,_PIP2_-_6_|_PIP2E_(PLASMA_MEMBRANE_INTRINSIC_PROTEIN_2E)	Y	0.6818	0.0007	10.5	Y	Y
312	Arginine	NFANS(1)FGRK	AT1G42550	31.1	31.1	cell.organisation	Symbols:_PMI1_|_PMI1_(PLASTID_MOVEMENT_IMPAIRED1)_|_chr1:15977014-15979952_FORWARD	Y	0.6766	0.0008	10.5	Y	Y
313	Putrescine	LT(1)PPGS(1)PPILS(0.002)AS(0.09)GT(0.908)PK	AT4G15545	35.2	35.2	not_assigned.unknown	unknown_protein_|_chr4:8875918-8877799_FORWARD	N	0.6737	0.0016	10.5	Y	Y
314	Putrescine	ASSGIEAHS(1)DEANISNNMSDR	AT4G02510	29.3.3	29.3	protein.targeting.chloroplast	transmembrane_receptor_|_chr4:1104766-1109600_FORWARD_-_Symbols:_TOC159,_TOC86,_PPI2,_TOC160,_ATTOC159_|_TOC159_(TRANSLOCON_AT_THE_OUTER_ENVELOPE_MEMBRANE_OF_CHLOROPLASTS_159)	N	0.6719	0.0016	10.5	Y	Y
315	Fumaric_acid	EDRGS(1)GDEEKIPAYR	AT2G42190	27.3.67	27.3	RNA.regulation_of_transcription.putative_transcription_regulator	unknown_protein_|_chr2:17582869-17584194_FORWARD	N	0.6716	0.0032	10.5	Y	Y
316	Proline	DLGS(1)AS(1)PPVARPVR	AT4G13350	30.5	30.5	signalling.G-proteins	GTP_binding_/_GTPase_|_chr4:7769770-7773666_REVERSE_-_Symbols:_NIG_|_NIG_(NSP_(NUCLEAR_SHUTTLE_PROTEIN)-INTERACTING_GTPASE)	N	0.6656	0.0026	10.5	Y	Y
317	Nicotinic_acid	ESFPT(0.003)S(0.198)S(0.799)NPDS(0.962)T(0.037)DNIPHQR	AT3G58630	27.3.30	27.3	RNA.regulation_of_transcription.Trihelix,_Triple-Helix_transcription_factor_family	transcription_factor_|_chr3:21683568-21685941_REVERSE	N	0.6636	0.0027	10.5	Y	N
318	Ornithine	GVEFDDDLET(1)EKS(1)DGT(1)IGER	AT1G42550	31.1	31.1	cell.organisation	Symbols:_PMI1_|_PMI1_(PLASTID_MOVEMENT_IMPAIRED1)_|_chr1:15977014-15979952_FORWARD	Y	0.6617	0.0015	10.5	Y	Y
319	Arginine	VVVGGSELT(0.001)S(0.023)S(0.976)PK	AT4G28080	35.2	35.2	not_assigned.unknown	binding_|_chr4:13948603-13957840_REVERSE	N	0.661	0.0011	10.5	Y	Y
320	Arginine	S(1)LEIFNPSSGK	AT5G58140	29.4	29.4	signaling.kinase.cytoplasmatic_kinase.AGC	FMN_binding_/_blue_light_photoreceptor/_kinase/_protein_serine/threonine_kinase_|_chr5:23524427-23533111_FORWARD_-_Symbols:_PHOT2,_NPL1_|_PHOT2_(PHOTOTROPIN_2)	N	0.6584	0.0012	10.5	Y	Y
321	Docosanoic_acid	SQFAFDDS(1)VPS(0.108)T(0.89)PLS(0.003)R	AT1G20760	30.3	30.3	signalling.calcium	calcium-binding_EF_hand_family_protein_|_chr1:7209369-7214993_FORWARD	Y	0.6544	0.0024	10.5	Y	Y
322	Fumaric_acid	AT(0.001)T(0.999)PVGRS(1)PVT(0.348)S(0.652)PVR	AT1G67590	27.3.67	27.3	cell.organization.remorin	remorin_family_protein_|_chr1:25333058-25334647_REVERSE	N	0.6526	0.0018	10.5	Y	Y
323	Ornithine	S(0.003)PS(0.997)YKEVALAPPGSIAK	AT1G01320	35.1.27	35.1	not_assigned.no_ontology.tetratricopeptide_repeat_(TPR)	tetratricopeptide_repeat_(TPR)-containing_protein_|_chr1:121124-130570_REVERSE	N	0.65	0.0064	10.5	Y	Y
324	Arginine	S(0.003)PS(0.997)YKEVALAPPGSIAK	AT1G01320	35.1.27	35.1	not_assigned.no_ontology.tetratricopeptide_repeat_(TPR)	tetratricopeptide_repeat_(TPR)-containing_protein_|_chr1:121124-130570_REVERSE	N	0.6471	0.005	10.5	Y	Y
325	Arginine	KPVYNLDDS(1)DDDDFVPKK	AT2G25170	28.99	28.99	DNA.unspecified	ATPase/_DNA_binding_/_DNA_helicase_|_chr2:10713807-10723986_FORWARD_-_Symbols:_PKL,_GYM,_CHD3,_CHR6,_SSL2_|_PKL_(PICKLE)	N	0.6446	0.0052	10.5	Y	Y
326	Isoleucine	ISEQHEMQGMDMT(1)R	AT3G24300	34.5	34.5	transport.ammonium	ammonium_transmembrane_transporter_|_chr3:8805631-8807388_REVERSE_-_Symbols:_AMT1_-_3_(AMMONIUM_TRANSPORTER_1_-_3_|_AMT1_-_3)_-_3,_ATAMT1	Y	0.6368	0.0034	10.5	Y	Y
327	Arginine	GVEFDDDLET(1)EKS(1)DGT(1)IGER	AT1G42550	31.1	31.1	cell.organisation	Symbols:_PMI1_|_PMI1_(PLASTID_MOVEMENT_IMPAIRED1)_|_chr1:15977014-15979952_FORWARD	Y	0.6338	0.002	10.5	Y	Y
328	Arginine	NVVLDEFGS(1)PK	AT2G28000	1.3.13	1.3	PS.calvin_cycle.rubisco_interacting	ATP_binding_/_protein_binding_|_chr2:11926449-11929389_FORWARD_-_Symbols:_CPN60A,_CH-CPN60A,_SLP_|_CPN60A_(CHAPERONIN-60ALPHA)	Y	0.6281	0.004	10.5	Y	Y
329	Isoleucine	SLEELS(1)GEAEVS(1)HDEK	AT5G43370	34.7	34.7	transport.phosphate	carbohydrate_transmembrane_transporter/_inorganic_phosphate_transmembrane_transporter/_phosphate_transmembrane_transporter/_sugar:hydrogen_symporter_|_chr5:17416074-17417798_FORWARD_-_Symbols:_APT1,_PHT2,_PHT1_-_2_|_APT1_(ARABIDOPSIS_PHOSPHATE_TRANSPORTER_1)	Y	0.6221	0.0026	10.5	Y	Y
330	Hexadecanoic_acid	GSEDTVS(1)DDKQS(1)VSADDLLALTK	AT1G76850	35.2	35.2	not_assigned.unknown	Symbols:_SEC5A_|_SEC5A_(EXOCYST_COMPLEX_COMPONENT_SEC5)_|_chr1:28847951-28854499_FORWARD	N	0.5912	0.0159	10.5	Y	Y
331	Octadecanoic_acid	TAVPTKS(0.063)S(0.937)PPKK	AT5G55660	35.2	35.2	not_assigned.unknown	Bacteria_-_38190_-_BEST_Arabidopsis_thaliana_protein_match_is:_unknown_protein_(TAIR:AT4G26630.2)_-_CONTAINS_InterPro_DOMAIN/s:_DEK,_C-terminal_(InterPro:IPR014876)_-_EXPRESSED_DURING:_13_growth_stages_-_EXPRESSED_IN:_24_plant_structures_-_Fungi_-_42547_-_Has_348612_Blast_hits_to_121147_proteins_in_2910_species:_Archae_-_1231_-_Metazoa_-_148268_-_Other_Eukaryotes_-_100905_(source:_NCBI_BLink)._|_…	N	0.5748	0.0126	10.5	Y	Y
332	Arginine	KQS(0.698)KT(0.291)S(0.011)FSVPS(1)PK	AT1G42550	31.1	31.1	cell.organisation	Symbols:_PMI1_|_PMI1_(PLASTID_MOVEMENT_IMPAIRED1)_|_chr1:15977014-15979952_FORWARD	Y	0.5744	0.0081	10.5	Y	Y
333	Valine	SQFAFDDS(1)VPS(0.108)T(0.89)PLS(0.003)R	AT1G20760	30.3	30.3	signalling.calcium	calcium-binding_EF_hand_family_protein_|_chr1:7209369-7214993_FORWARD	Y	0.5519	0.0095	10.5	Y	Y
334	Octadecanoic_acid	GSEDTVS(1)DDKQS(1)VSADDLLALTK	AT1G76850	35.2	35.2	not_assigned.unknown	Symbols:_SEC5A_|_SEC5A_(EXOCYST_COMPLEX_COMPONENT_SEC5)_|_chr1:28847951-28854499_FORWARD	N	0.5324	0.0338	10.5	Y	Y
335	Nicotinic_acid	DMVSRDDS(0.999)FVTK	AT4G35470	30.2	30.2	signalling.receptor_kinases	leucine-rich_repeat_family_protein_|_chr4:16846301-16849150_FORWARD	Y	0.5068	0.0226	10.5	Y	Y
336	Docosanoic_acid	S(1)PPPYRT(1)PDRR	AT4G38550	35.2	35.2	not_assigned.unknown	Bacteria_-_103_-_BEST_Arabidopsis_thaliana_protein_match_is:_unknown_protein_(TAIR:AT2G20950.1)_-_CONTAINS_InterPro_DOMAIN/s:_Phospholipase-like,_arabidopsis_(InterPro:IPR007942)_-_EXPRESSED_DURING:_13_growth_stages_-_EXPRESSED_IN:_21_plant_structures_-_Fungi_-_619_-_Has_2527_Blast_hits_to_1973_proteins_in_273_species:_Archae_-_3_-_Metazoa_-_1039_-_Other_Eukaryotes_-_216_(source:_NCBI_BLink)._|_c…	N	0.451	0.0692	10.5	Y	Y
337	Fumaric_acid	LSELS(1)DDEDFDEQKDIEYGEAYYK	AT3G48500	35.2	35.2	not_assigned.unknown	Symbols:_PDE312,_PTAC10_|_RNA_binding_|_chr3:17962163-17965613_FORWARD	N	0.6053	0.006	10.25	Y	Y
338	Ornithine	AEALAALTSAFNSSPSS(0.001)KS(0.999)PPR	AT3G57410	31.1	31.1	cell.organisation	actin_binding_|_chr3:21243136-21251100_REVERSE_-_Symbols:_VLN3,_ATVLN3_|_VLN3_(VILLIN_3)	Y	0.7328	0.0008	10.25	Y	Y
339	Docosanoic_acid	FDS(1)INS(0.953)S(0.046)RDVT(0.001)GAEK	AT1G20760	30.3	30.3	signalling.calcium	calcium-binding_EF_hand_family_protein_|_chr1:7209369-7214993_FORWARD	Y	0.6821	0.0051	10.25	Y	Y
340	Fumaric_acid	LT(1)PPGS(1)PPILS(0.002)AS(0.09)GT(0.908)PK	AT4G15545	35.2	35.2	not_assigned.unknown	unknown_protein_|_chr4:8875918-8877799_FORWARD	N	0.6421	0.0023	10.25	Y	Y
341	Fumaric_acid	SSVAEVTVPS(0.005)S(0.995)PYKHEDPTEPDSR	AT3G43300	30.5	30.5	signalling.G-proteins	guanyl-nucleotide_exchange_factor/_protein_binding_|_chr3:15233896-15245034_REVERSE_-_Symbols:_ATMIN7_|_ATMIN7_(ARABIDOPSIS_THALIANA_HOPM_INTERACTOR_7)	N	0.5842	0.0086	10.25	Y	Y
342	Isoleucine	SES(1)LGHRSDVSSPEAK	AT3G48530	10.5	10.5	cell_wall.cell_wall_proteins	Symbols:_KING1_|_KING1_(SNF1-RELATED_PROTEIN_KINASE_REGULATORY_SUBUNIT_GAMMA_1)_|_chr3:17987378-17989763_FORWARD	Y	0.793	0.0001	10.25	Y	Y
343	Fructose	QNS(1)GPIPILPTTGLITSGPIT(0.07)S(0.928)GPLNS(0.002)SGAPR	AT1G78880	35.1	35.1	not_assigned.no_ontology	balbiani_ring_1-related_/_BR1-related_|_chr1:29652633-29655949_REVERSE	N	0.7279	0.0009	10.25	Y	Y
344	Aspartic_acid	VIS(1)RS(1)PVR	AT4G32420	31.3.1	31.3	cell.cycle.peptidylprolyl_isomerase	peptidyl-prolyl_cis-trans_isomerase_cyclophilin-type_family_protein_|_chr4:15647346-15652754_REVERSE	N	0.5955	0.0091	10.25	Y	Y
345	Aspartic_acid	S(1)AQELVK	AT3G14940	4.1.15	4.1	glycolysis.cytosolic_branch.phospho-enol-pyruvate_carboxylase_(PEPC)	phosphoenolpyruvate_carboxylase_|_chr3:5025238-5029710_FORWARD_-_Symbols:_ATPPC3_|_ATPPC3_(PHOSPHOENOLPYRUVATE_CARBOXYLASE_3)	Y	0.5805	0.0073	10.25	Y	Y
346	Octadecanoic_acid	TKDELT(1)EEES(1)LSGKDYLDPPPVK	AT2G39010	34.19.1	34.19	transport.Major_Intrinsic_Proteins.PIP	water_channel_|_chr2:16291477-16294034_FORWARD_-_Symbols:_PIP2E,_PIP2_-_6_|_PIP2E_(PLASMA_MEMBRANE_INTRINSIC_PROTEIN_2E)	Y	0.517	0.028	10.25	Y	Y
347	Isoleucine	SQFAFDDS(1)VPS(0.108)T(0.89)PLS(0.003)R	AT1G20760	30.3	30.3	signalling.calcium	calcium-binding_EF_hand_family_protein_|_chr1:7209369-7214993_FORWARD	Y	0.5065	0.0191	10.25	Y	Y
348	Isoleucine	LS(1)PGSQS(1)LADFR	AT4G25880	35.1.12	35.1	not_assigned.no_ontology.pumilio/Puf_RNA-binding_domain-containing_protein	RNA_binding_/_binding_|_chr4:13154708-13159382_FORWARD_-_Symbols:_APUM6_|_APUM6_(Arabidopsis_Pumilio_6)	N	0.354	0.1496	10.25	Y	Y
349	Ornithine	ENSRDDDELADAS(1)DSETK	AT5G63420	33.99	33.99	development.unspecified	DNA_binding_/_catalytic/_hydrolase_|_chr5:25400386-25405968_FORWARD_-_Symbols:_emb2746_|_emb2746_(embryo_defective_2746)	N	0.8617	0	10.25	Y	Y
350	Docosanoic_acid	SPASPGPLS(1)D	AT5G16590	30.2.3	30.2	signalling.receptor_kinases.leucine_rich_repeat_III	ATP_binding_/_kinase/_protein_serine/threonine_kinase_|_chr5:5431681-5434134_FORWARD_-_Symbols:_LRR1_|_LRR1	Y	0.8358	0	10.25	Y	Y
351	Malic_acid	SSFQEDHS(1)NIGGPGFSR	AT3G25610	34.1	34.1	transport.p-_and_v-ATPases	haloacid_dehalogenase-like_hydrolase_family_protein_|_chr3:9308942-9313353_REVERSE	Y	0.8316	0	10.25	Y	Y
352	Proline	SPASPGPLS(1)D	AT5G16590	30.2.3	30.2	signalling.receptor_kinases.leucine_rich_repeat_III	ATP_binding_/_kinase/_protein_serine/threonine_kinase_|_chr5:5431681-5434134_FORWARD_-_Symbols:_LRR1_|_LRR1	Y	0.8284	0	10.25	Y	Y
353	Isoleucine	STTTT(0.008)VS(0.992)S(0.995)VHS(0.002)PT(0.001)T(0.001)DQDFSK	AT2G17290	30.3	30.3	signalling.calcium.calcium_dependent_protein_kinases	ATP_binding_/_calcium_ion_binding_/_calmodulin-dependent_protein_kinase/_kinase/_protein_kinase/_protein_serine/threonine_kinase_|_chr2:7516415-7519633_FORWARD_-_Symbols:_CPK6,_ATCDPK3_|_CPK6_(CALCIUM-DEPENDENT_PROTEIN_KINASE_6)	Y	0.8273	0	10.25	Y	Y
354	Putrescine	S(1)ADNISSFTSTDDK	AT5G53620	35.2	35.2	not_assigned.unknown	unknown_protein_|_chr5:21780947-21785230_FORWARD	N	0.8246	0	10.25	Y	Y
355	Arginine	ENSRDDDELADAS(1)DSETK	AT5G63420	33.99	33.99	development.unspecified	DNA_binding_/_catalytic/_hydrolase_|_chr5:25400386-25405968_FORWARD_-_Symbols:_emb2746_|_emb2746_(embryo_defective_2746)	N	0.8091	0	10.25	Y	Y
356	Putrescine	S(1)EIEEEEEEGS(0.958)AS(0.041)AITGSR	AT4G15545	35.2	35.2	not_assigned.unknown	unknown_protein_|_chr4:8875918-8877799_FORWARD	N	0.8045	0	10.25	Y	Y
357	Alanine	AGSSTTLLS(1)PPDS(1)PRAEKPLLPIDGK	AT1G16180	35.1	35.1	not_assigned.no_ontology	TMS_membrane_family_protein_/_tumour_differentially_expressed_(TDE)_family_protein_|_chr1:5540905-5542902_FORWARD	N	0.7941	0.0002	10.25	Y	Y
358	Malic_acid	SDKPLNYS(1)PDPENESGINER	AT5G14880	34.15	34.15	transport.potassium	potassium_transporter,_putative_|_chr5:4814244-4817667_FORWARD	Y	0.794	0	10.25	Y	Y
359	Malic_acid	STTTT(0.008)VS(0.992)S(0.995)VHS(0.002)PT(0.001)T(0.001)DQDFSK	AT2G17290	30.3	30.3	signalling.calcium.calcium_dependent_protein_kinases	ATP_binding_/_calcium_ion_binding_/_calmodulin-dependent_protein_kinase/_kinase/_protein_kinase/_protein_serine/threonine_kinase_|_chr2:7516415-7519633_FORWARD_-_Symbols:_CPK6,_ATCDPK3_|_CPK6_(CALCIUM-DEPENDENT_PROTEIN_KINASE_6)	Y	0.7935	0	10.25	Y	Y
360	Beta-alanine	DLDVNES(1)GPPAAR	AT5G60660	34.19.1	34.19	transport.Major_Intrinsic_Proteins.PIP	water_channel_|_chr5:24375457-24376989_REVERSE_-_Symbols:_PIP2F,_PIP2_-_4_(PLASMA_MEMBRANE_INTRINSIC_PROTEIN_2_-_4_|_PIP2_-_4)	Y	0.774	0	10.25	Y	Y
361	Octadecanoic_acid	SEAWT(1)PAS(0.997)GVES(0.758)VS(0.244)DFHGMEHLNLDEPEEKPEEKPVQK	AT1G42550	31.1	31.1	cell.organisation	Symbols:_PMI1_|_PMI1_(PLASTID_MOVEMENT_IMPAIRED1)_|_chr1:15977014-15979952_FORWARD	Y	0.7696	0.0003	10.25	Y	Y
362	Malic_acid	SLS(1)FASR	AT1G09090	20.1.1	20.1	stress.biotic.respiratory_burst	FAD_binding_/_calcium_ion_binding_/_electron_carrier/_iron_ion_binding_/_oxidoreductase/_oxidoreductase,_acting_on_NADH_or_NADPH,_with_oxygen_as_acceptor_/_peroxidase_|_chr1:2932739-2936586_FORWARD_-_Symbols:_ATRBOHB_|_ATRBOHB_(respiratory_burst_oxidase_homolog_B)	N	0.7684	0.0001	10.25	Y	Y
363	Arginine	SVS(1)SPFMNTASK	AT1G77760	12.1.1	12.1	N-metabolism.nitrate_metabolism.NR	nitrate_reductase_|_chr1:29235803-29239445_REVERSE_-_Symbols:_NIA1,_GNR1,_NR1_|_NIA1_(NITRATE_REDUCTASE_1)	Y	0.7684	0.0001	10.25	Y	Y
364	myo-Inositol	ITPHS(0.006)VPS(0.979)PRPS(0.704)S(0.311)PR	AT2G43680	30.3	30.3	signalling.calcium	calmodulin_binding_|_chr2:18108349-18111831_FORWARD_-_Symbols:_IQD14_|_IQD14	Y	0.7544	0.0002	10.25	Y	Y
365	Nicotinic_acid	SPASPGPLS(1)D	AT5G16590	30.2.3	30.2	signalling.receptor_kinases.leucine_rich_repeat_III	ATP_binding_/_kinase/_protein_serine/threonine_kinase_|_chr5:5431681-5434134_FORWARD_-_Symbols:_LRR1_|_LRR1	Y	0.7475	0.0006	10.25	Y	Y
366	Fructose	S(1)RLS(0.997)S(0.003)APAKPVAA	AT5G10360	29.2.1.2.1.6	29.2	protein.synthesis.ribosomal_protein.eukaryotic.40S_subunit.S6	structural_constituent_of_ribosome_|_chr5:3258474-3260234_REVERSE_-_Symbols:_EMB3010_|_EMB3010_(embryo_defective_3010)	N	0.7474	0.0002	10.25	Y	Y
367	Putrescine	KPEDQNISGFMSAGS(1)PVLNR	AT4G17330	35.1.2	35.1	not_assigned.no_ontology.agenet_domain-containing_protein	RNA_binding_|_chr4:9688888-9697578_REVERSE_-_Symbols:_ATG2484-1_|_ATG2484-1	N	0.7474	0.0002	10.25	Y	Y
368	Isoleucine	ESFPT(0.003)S(0.198)S(0.799)NPDS(0.962)T(0.037)DNIPHQR	AT3G58630	27.3.30	27.3	RNA.regulation_of_transcription.Trihelix,_Triple-Helix_transcription_factor_family	transcription_factor_|_chr3:21683568-21685941_REVERSE	N	0.7456	0.0002	10.25	Y	N
369	Putrescine	VSGS(1)EHGFSLNEPLGISENK	AT1G55860	29.5.11.4.1	29.5	protein.degradation.ubiquitin.E3.HECT	ubiquitin-protein_ligase_|_chr1:20879466-20895393_REVERSE_-_Symbols:_UPL1_|_UPL1_(UBIQUITIN-PROTEIN_LIGASE_1)	N	0.7451	0.0006	10.25	Y	Y
370	Phenylalanine	ALGSFGS(1)FGS(0.999)FRS(0.001)FA	AT5G60660	34.19.1	34.19	transport.Major_Intrinsic_Proteins.PIP	water_channel_|_chr5:24375457-24376989_REVERSE_-_Symbols:_PIP2F,_PIP2_-_4_(PLASMA_MEMBRANE_INTRINSIC_PROTEIN_2_-_4_|_PIP2_-_4)	Y	0.7439	0.0003	10.25	Y	Y
371	Ornithine	LVKPEATVHEDDDS(1)DEGWQEAVPK	AT4G28080	35.2	35.2	not_assigned.unknown	binding_|_chr4:13948603-13957840_REVERSE	N	0.7429	0.0002	10.25	Y	Y
372	Putrescine	SSGEMS(1)DGDVPGGR	AT3G45780	30.11	30.11	signaling.kinase.cytoplasmatic_kinase.AGC	FMN_binding_/_blue_light_photoreceptor/_kinase/_protein_binding_/_protein_serine/threonine_kinase_|_chr3:16816866-16824210_FORWARD_-_Symbols:_PHOT1,_NPH1,_JK224,_RPT1_|_PHOT1_(PHOTOTROPIN_1)	Y	0.7379	0.0005	10.25	Y	Y
373	Docosanoic_acid	VAYPQVHYPKPPS(1)PKPPS(1)PR	AT3G59690	30.3	30.3	signalling.calcium	calmodulin_binding_|_chr3:22048754-22051673_FORWARD_-_Symbols:_IQD13_|_IQD13_(IQ-domain_13)	Y	0.7368	0.0003	10.25	Y	Y
374	Beta-alanine	S(0.007)ES(0.993)LGHRS(1)DVS(1)S(1)PEAK	AT3G48530	10.5	10.5	cell_wall.cell_wall_proteins	Symbols:_KING1_|_KING1_(SNF1-RELATED_PROTEIN_KINASE_REGULATORY_SUBUNIT_GAMMA_1)_|_chr3:17987378-17989763_FORWARD	Y	0.7279	0.0009	10.25	Y	Y
375	Ornithine	S(1)YGEDSLPEEAVK	AT1G56220	33.99	33.99	development.unspecified	dormancy/auxin_associated_family_protein_|_chr1:21043349-21044738_FORWARD	N	0.7255	0.001	10.25	Y	Y
376	Arginine	SLGS(1)FKEETNK	AT4G09160	29.3.4.99	29.3	protein.targeting.secretory_pathway.unspecified	SEC14_cytosolic_factor_family_protein_/_phosphoglyceride_transfer_family_protein_|_chr4:5839683-5842394_FORWARD	N	0.7188	0.0004	10.25	Y	Y
377	Beta-alanine	ALGSFGS(1)FGS(0.999)FRS(0.001)FA	AT5G60660	34.19.1	34.19	transport.Major_Intrinsic_Proteins.PIP	water_channel_|_chr5:24375457-24376989_REVERSE_-_Symbols:_PIP2F,_PIP2_-_4_(PLASMA_MEMBRANE_INTRINSIC_PROTEIN_2_-_4_|_PIP2_-_4)	Y	0.7182	0.0002	10.25	Y	Y
378	Putrescine	TAS(1)ANS(1)LVDAEEK	AT1G07650	30.2.8.2	30.2	signalling.receptor_kinases.DUF_26	leucine-rich_repeat_transmembrane_protein_kinase,_putative_|_chr1:2359549-2366561_REVERSE	Y	0.7128	0.0004	10.25	Y	Y
379	Putrescine	S(1)VDQEEVVVGLEDDAK	AT3G46530	20.1	20.1	stress.biotic	ATP_binding_|_chr3:17130367-17133338_REVERSE_-_Symbols:_RPP13_|_RPP13_(RECOGNITION_OF_PERONOSPORA_PARASITICA_13)	N	0.7053	0.0005	10.25	Y	Y
380	Fumaric_acid	SHS(1)VSGDLHGVQPDPIAADILR	AT2G38280	23.2	23.2	nucleotide_metabolism.degradation	AMP_deaminase_|_chr2:16033448-16038876_REVERSE_-_Symbols:_FAC1,_ATAMPD_|_FAC1_(EMBRYONIC_FACTOR1)	N	0.6887	0.0008	10.25	Y	Y
381	Docosanoic_acid	QVQNVDRPS(1)PT(0.407)S(0.299)S(0.294)PTSSWGYNSLR	AT1G01580	15.1	15.1	metal_handling.acquisition	ferric-chelate_reductase_|_chr1:209395-213041_FORWARD_-_Symbols:_FRO2,_FRD1,_ATFRO2_|_FRO2_(FERRIC_REDUCTION_OXIDASE_2)	N	0.6877	0.0011	10.25	Y	Y
382	Fumaric_acid	KKS(1)PPGS(1)PVQTDLVLGR	AT5G57710	20.2.1	20.2	stress.abiotic.heat	heat_shock_protein-related_|_chr5:23384794-23388353_FORWARD	N	0.6877	0.0011	10.25	Y	Y
383	Putrescine	LKPQS(1)PLGGTTQENEGFTDK	AT5G03040	30.3	30.3	signalling.calcium	calmodulin_binding_|_chr5:710102-712788_REVERSE_-_Symbols:_iqd2_|_iqd2_(IQ-domain_2)	Y	0.6702	0.0017	10.25	Y	Y
384	Proline	GYDGADS(1)PIRES(1)PS(1)RS(1)PPAEE	AT5G52040	27.1.1	27.1	RNA.processing.splicing	RNA_binding_/_nucleic_acid_binding_/_nucleotide_binding_|_chr5:21130320-21133551_FORWARD_-_Symbols:_ATRSP41_|_ATRSP41	N	0.6698	0.0024	10.25	Y	Y
385	Nicotinic_acid	ASPSFNPLAS(1)PDS(1)DAGIEK	AT5G19520	27.3.67	27.3	RNA.regulation_of_transcription.putative_transcription_regulator	mechanically-gated_ion_channel_|_chr5:6585421-6588936_FORWARD_-_Symbols:_MSL9_|_MSL9_(MECHANOSENSITIVE_CHANNEL_OF_SMALL_CONDUCTANCE-LIKE_9)	N	0.6677	0.0025	10.25	Y	Y
386	Proline	HT(0.001)S(0.999)PSHIKQDGS(1)MS(1)PVR	AT2G29210	27.1.1	27.1	RNA.processing.splicing	splicing_factor_PWI_domain-containing_protein_|_chr2:12558051-12562348_FORWARD	N	0.6559	0.0058	10.25	Y	Y
387	Proline	LSS(1)PSLPS(0.008)S(0.992)PPPSYYMGEKTEK	AT3G47210	35.2	35.2	not_assigned.unknown	unknown_protein_|_chr3:17385313-17387244_FORWARD	N	0.6471	0.0037	10.25	Y	Y
388	Beta-alanine	HT(0.006)S(0.994)PSHIKQDGS(1)MS(1)PVRGR	AT2G29210	27.1.1	27.1	RNA.processing.splicing	splicing_factor_PWI_domain-containing_protein_|_chr2:12558051-12562348_FORWARD	N	0.6246	0.0043	10.25	Y	Y
389	Tyrosine	HT(0.006)S(0.994)PSHIKQDGS(1)MS(1)PVRGR	AT2G29210	27.1.1	27.1	RNA.processing.splicing	splicing_factor_PWI_domain-containing_protein_|_chr2:12558051-12562348_FORWARD	N	0.6202	0.006	10.25	Y	Y
390	Phenylalanine	YSS(1)PS(0.008)S(0.992)PPPSFYRK	AT3G47210	35.2	35.2	not_assigned.unknown	unknown_protein_|_chr3:17385313-17387244_FORWARD	N	0.6158	0.005	10.25	Y	Y
391	Aspartic_acid	IHGHGDSSSLS(1)DS(1)DDDKKSTSSSSSSFK	AT5G41600	35.1	35.1	not_assigned.no_ontology	Symbols:_BTI3_|_BTI3_(VIRB2-INTERACTING_PROTEIN_3)_|_chr5:16636130-16637693_FORWARD	N	0.5907	0.0125	10.25	Y	Y
392	Isoleucine	FDS(1)INS(0.953)S(0.046)RDVT(0.001)GAEK	AT1G20760	30.3	30.3	signalling.calcium	calcium-binding_EF_hand_family_protein_|_chr1:7209369-7214993_FORWARD	Y	0.5858	0.0135	10.25	Y	Y
393	Beta-alanine	SQFAFDDS(1)VPS(0.108)T(0.89)PLS(0.003)R	AT1G20760	30.3	30.3	signalling.calcium	calcium-binding_EF_hand_family_protein_|_chr1:7209369-7214993_FORWARD	Y	0.5701	0.007	10.25	Y	Y
394	Octadecanoic_acid	APSPSTTNFAGS(0.813)S(0.187)PR	AT5G64330	30.11	30.11	signalling.light	protein_binding_/_signal_transducer_|_chr5:25727337-25730358_FORWARD_-_Symbols:_NPH3,_RPT3,_JK218_|_NPH3_(NON-PHOTOTROPIC_HYPOCOTYL_3)	Y	0.5121	0.0612	10.25	Y	Y
395	Fructose	APSPSTTNFAGS(0.813)S(0.187)PR	AT5G64330	30.11	30.11	signalling.light	protein_binding_/_signal_transducer_|_chr5:25727337-25730358_FORWARD_-_Symbols:_NPH3,_RPT3,_JK218_|_NPH3_(NON-PHOTOTROPIC_HYPOCOTYL_3)	Y	0.4929	0.062	10.25	Y	Y
396	Beta-alanine	LS(1)PGSQS(1)LADFR	AT4G25880	35.1.12	35.1	not_assigned.no_ontology.pumilio/Puf_RNA-binding_domain-containing_protein	RNA_binding_/_binding_|_chr4:13154708-13159382_FORWARD_-_Symbols:_APUM6_|_APUM6_(Arabidopsis_Pumilio_6)	N	0.4427	0.0658	10.25	Y	Y
397	Proline	S(1)PPPY(0.002)RT(0.998)PDRR	AT4G38550	35.2	35.2	not_assigned.unknown	Bacteria_-_103_-_BEST_Arabidopsis_thaliana_protein_match_is:_unknown_protein_(TAIR:AT2G20950.1)_-_CONTAINS_InterPro_DOMAIN/s:_Phospholipase-like,_arabidopsis_(InterPro:IPR007942)_-_EXPRESSED_DURING:_13_growth_stages_-_EXPRESSED_IN:_21_plant_structures_-_Fungi_-_619_-_Has_2527_Blast_hits_to_1973_proteins_in_273_species:_Archae_-_3_-_Metazoa_-_1039_-_Other_Eukaryotes_-_216_(source:_NCBI_BLink)._|_c…	N	0.4338	0.0819	10.25	Y	Y
398	Valine	LS(1)PGSQS(1)LADFR	AT4G25880	35.1.12	35.1	not_assigned.no_ontology.pumilio/Puf_RNA-binding_domain-containing_protein	RNA_binding_/_binding_|_chr4:13154708-13159382_FORWARD_-_Symbols:_APUM6_|_APUM6_(Arabidopsis_Pumilio_6)	N	0.3911	0.1085	10.25	Y	Y
399	Docosanoic_acid	YVS(1)PEGS(1)PFKIENPK	AT5G62820	35.1	35.1	not_assigned.no_ontology	integral_membrane_protein,_putative_|_chr5:25223727-25225021_REVERSE	N	0.3581	0.1445	10.25	Y	Y
400	Valine	S(0.014)T(0.985)TGQIIR	AT1G77120	5.3	5.3	fermentation.ADH	alcohol_dehydrogenase_|_chr1:28975394-28977417_FORWARD_-_Symbols:_ADH1,_ADH,_ATADH,_ATADH1_|_ADH1_(ALCOHOL_DEHYDROGENASE_1)	N	0.2526	0.2826	10.25	Y	Y
401	Aspartic_acid	S(0.014)T(0.985)TGQIIR	AT1G77120	5.3	5.3	fermentation.ADH	alcohol_dehydrogenase_|_chr1:28975394-28977417_FORWARD_-_Symbols:_ADH1,_ADH,_ATADH,_ATADH1_|_ADH1_(ALCOHOL_DEHYDROGENASE_1)	N	0.2053	0.3992	10.25	Y	Y
402	Aspartic_acid	SPEKEEVQPETLAT(1)PT(0.001)QS(0.919)PS(0.08)R	AT1G79280	33.99	33.99	development.unspecified	Symbols:_NUA_|_NUA_(NUCLEAR_PORE_ANCHOR)_|_chr1:29819176-29832978_REVERSE	N	0.162	0.5207	10.25	Y	N
403	Proline	ADKTDIIS(0.607)S(0.117)S(0.12)S(0.156)DKAS(1)PPPPSAFR	AT3G47200	35.2	35.2	not_assigned.unknown	unknown_protein_|_chr3:17377587-17379235_REVERSE	N	0.6965	0.0009	10	Y	Y
404	Fumaric_acid	ISGPHDSNDLVS(1)DGDDA	AT3G55890	35.1	35.1	not_assigned.no_ontology	yippee_family_protein_|_chr3:20740817-20742002_FORWARD	N	0.6273	0.0023	10	Y	Y
405	Fumaric_acid	S(1)YGEDSLPEEAVK	AT1G56220	33.99	33.99	development.unspecified	dormancy/auxin_associated_family_protein_|_chr1:21043349-21044738_FORWARD	N	0.6182	0.0063	10	Y	Y
406	Fumaric_acid	GNDNWDAFQNLLLKDNDS(1)EPEELLR	AT4G27430	31.1	31.1	cell.organisation	transcription_activator_|_chr4:13718679-13723047_FORWARD_-_Symbols:_CIP7_|_CIP7_(COP1-INTERACTING_PROTEIN_7)	Y	0.6586	0.0016	10	Y	Y
407	Fructose	EKS(0.895)DS(0.916)DS(0.895)EY(0.294)DILDFPEVPNVLLRPTPGATSVNAPDAAK	AT1G34220	35.2	35.2	not_assigned.unknown	unknown_protein_|_chr1:12462849-12466000_REVERSE	N	0.6412	0.0074	10	Y	Y
408	Fumaric_acid	LPRINS(1)AES(1)MELWASQQK	AT5G20280	2.1.1.1	2.1	major_CHO_metabolism.synthesis.sucrose.SPS	sucrose-phosphate_synthase/_transferase,_transferring_glycosyl_groups_|_chr5:6844714-6850154_REVERSE_-_Symbols:_ATSPS1F_|_ATSPS1F_(sucrose_phosphate_synthase_1F)	N	0.6211	0.0045	10	Y	Y
409	myo-Inositol	LNIDTDSS(0.013)S(0.987)PQNIIS(1)PK	AT3G53180	12.2.2	12.2	N-metabolism.ammonia_metabolism.glutamine_synthetase	catalytic/_glutamate-ammonia_ligase_|_chr3:19706894-19711439_FORWARD	Y	0.7358	0.0005	10	Y	Y
410	Fumaric_acid	LVDEDAESS(0.009)GRQS(0.987)PAT(0.003)YTR	AT1G12930	29.3.1	29.3	protein.targeting.nucleus	importin-related_|_chr1:4398375-4405605_REVERSE	N	0.6632	0.0014	10	Y	Y
411	Aspartic_acid	STTTT(0.008)VS(0.992)S(0.995)VHS(0.002)PT(0.001)T(0.001)DQDFSK	AT2G17290	30.3	30.3	signalling.calcium.calcium_dependent_protein_kinases	ATP_binding_/_calcium_ion_binding_/_calmodulin-dependent_protein_kinase/_kinase/_protein_kinase/_protein_serine/threonine_kinase_|_chr2:7516415-7519633_FORWARD_-_Symbols:_CPK6,_ATCDPK3_|_CPK6_(CALCIUM-DEPENDENT_PROTEIN_KINASE_6)	Y	0.6586	0.0016	10	Y	Y
412	Aspartic_acid	TFGS(0.934)S(0.066)LS(1)LNS(1)GPR	AT1G50120	35.2	35.2	not_assigned.unknown	Bacteria_-_0_-_CONTAINS_InterPro_DOMAIN/s:_Rgp1_(InterPro:IPR014848),_Immunoglobulin_E-set_(InterPro:IPR014756)_-_EXPRESSED_DURING:_13_growth_stages_-_EXPRESSED_IN:_23_plant_structures_-_Fungi_-_10_-_Has_110_Blast_hits_to_108_proteins_in_46_species:_Archae_-_0_-_INVOLVED_IN:_biological_process_unknown_-_LOCATED_IN:_cellular_component_unknown_-_Metazoa_-_76_-_Other_Eukaryotes_-_4_(source:_NCBI_BLi…	N	0.4926	0.0445	10	Y	Y
413	Malic_acid	S(0.007)ES(0.993)LGHRS(1)DVS(1)S(1)PEAK	AT3G48530	10.5	10.5	cell_wall.cell_wall_proteins	Symbols:_KING1_|_KING1_(SNF1-RELATED_PROTEIN_KINASE_REGULATORY_SUBUNIT_GAMMA_1)_|_chr3:17987378-17989763_FORWARD	Y	0.8848	0	10	Y	Y
414	Ornithine	S(1)QVQESVSNDTMVKPDSSTTPTPGR	AT5G58140	29.4	29.4	signaling.kinase.cytoplasmatic_kinase.AGC	FMN_binding_/_blue_light_photoreceptor/_kinase/_protein_serine/threonine_kinase_|_chr5:23524427-23533111_FORWARD_-_Symbols:_PHOT2,_NPL1_|_PHOT2_(PHOTOTROPIN_2)	N	0.8719	0	10	Y	Y
415	Beta-alanine	SES(1)LGHRSDVSSPEAK	AT3G48530	10.5	10.5	cell_wall.cell_wall_proteins	Symbols:_KING1_|_KING1_(SNF1-RELATED_PROTEIN_KINASE_REGULATORY_SUBUNIT_GAMMA_1)_|_chr3:17987378-17989763_FORWARD	Y	0.8456	0	10	Y	Y
416	Ornithine	SDETS(1)DDEDELTSFGSMPVK	AT2G39810	35.2	35.2	not_assigned.unknown	ubiquitin-protein_ligase_|_chr2:16612800-16618057_FORWARD_-_Symbols:_HOS1_|_HOS1	N	0.839	0	10	Y	Y
417	myo-Inositol	S(1)PPRQQDPPS(1)PPRQQQQPLT(1)PPR	AT2G46630	10.5.3	10.5	cell_wall.cell_wall_proteins.LRR	unknown_protein_|_chr2:19145529-19146713_FORWARD	Y	0.8287	0	10	Y	Y
418	Fructose	S(0.001)AS(0.749)T(0.251)PLLNSLVHVS(0.179)S(0.821)PRDS(1)PIETVESVHQIQR	AT5G20190	35.2	35.2	not_assigned.unknown	binding_|_chr5:6814093-6815379_FORWARD	N	0.8176	0.0001	10	Y	Y
419	Fumaric_acid	SFGT(0.998)RS(0.009)GT(0.993)KFLPSSD	AT5G23060	35.2	35.2	not_assigned.unknown	Symbols:_CaS_|_CaS_(Calcium_sensing_receptor)_|_chr5:7736590-7738535_REVERSE	N	0.8105	0	10	Y	Y
420	Nicotinic_acid	VAYPQVHYPKPPS(1)PKPPS(1)PR	AT3G59690	30.3	30.3	signalling.calcium	calmodulin_binding_|_chr3:22048754-22051673_FORWARD_-_Symbols:_IQD13_|_IQD13_(IQ-domain_13)	Y	0.8045	0	10	Y	Y
421	Malic_acid	SLEELS(1)GEAEVS(1)HDEK	AT5G43370	34.7	34.7	transport.phosphate	carbohydrate_transmembrane_transporter/_inorganic_phosphate_transmembrane_transporter/_phosphate_transmembrane_transporter/_sugar:hydrogen_symporter_|_chr5:17416074-17417798_FORWARD_-_Symbols:_APT1,_PHT2,_PHT1_-_2_|_APT1_(ARABIDOPSIS_PHOSPHATE_TRANSPORTER_1)	Y	0.8	0	10	Y	Y
422	Ornithine	APPS(1)PLNDAESLSER	AT5G58140	29.4	29.4	signaling.kinase.cytoplasmatic_kinase.AGC	FMN_binding_/_blue_light_photoreceptor/_kinase/_protein_serine/threonine_kinase_|_chr5:23524427-23533111_FORWARD_-_Symbols:_PHOT2,_NPL1_|_PHOT2_(PHOTOTROPIN_2)	N	0.8	0	10	Y	Y
423	Ornithine	TNS(1)LALPR	AT1G42550	31.1	31.1	cell.organisation	Symbols:_PMI1_|_PMI1_(PLASTID_MOVEMENT_IMPAIRED1)_|_chr1:15977014-15979952_FORWARD	Y	0.7947	0	10	Y	Y
424	Nicotinic_acid	S(0.001)LS(0.999)EIS(1)EVDAVR	AT1G56230	35.2	35.2	not_assigned.unknown	unknown_protein_|_chr1:21046009-21049045_REVERSE	N	0.794	0	10	Y	Y
425	Arginine	S(1)QVQESVSNDTMVKPDSSTTPTPGR	AT5G58140	29.4	29.4	signaling.kinase.cytoplasmatic_kinase.AGC	FMN_binding_/_blue_light_photoreceptor/_kinase/_protein_serine/threonine_kinase_|_chr5:23524427-23533111_FORWARD_-_Symbols:_PHOT2,_NPL1_|_PHOT2_(PHOTOTROPIN_2)	N	0.7789	0.0001	10	Y	Y
426	Ornithine	TVDGETENLPNGDS(0.871)S(0.129)PK	AT4G28080	35.2	35.2	not_assigned.unknown	binding_|_chr4:13948603-13957840_REVERSE	N	0.7774	0.0001	10	Y	Y
427	Beta-alanine	ISEQHEMQGMDMT(1)R	AT3G24300	34.5	34.5	transport.ammonium	ammonium_transmembrane_transporter_|_chr3:8805631-8807388_REVERSE_-_Symbols:_AMT1_-_3_(AMMONIUM_TRANSPORTER_1_-_3_|_AMT1_-_3)_-_3,_ATAMT1	Y	0.7719	0.0001	10	Y	Y
428	Nicotinic_acid	QVQNVDRPS(1)PT(0.407)S(0.299)S(0.294)PTSSWGYNSLR	AT1G01580	15.1	15.1	metal_handling.acquisition	ferric-chelate_reductase_|_chr1:209395-213041_FORWARD_-_Symbols:_FRO2,_FRD1,_ATFRO2_|_FRO2_(FERRIC_REDUCTION_OXIDASE_2)	N	0.7714	0.0001	10	Y	Y
429	Malic_acid	S(1)AQELVK	AT3G14940	4.1.15	4.1	glycolysis.cytosolic_branch.phospho-enol-pyruvate_carboxylase_(PEPC)	phosphoenolpyruvate_carboxylase_|_chr3:5025238-5029710_FORWARD_-_Symbols:_ATPPC3_|_ATPPC3_(PHOSPHOENOLPYRUVATE_CARBOXYLASE_3)	Y	0.7675	0	10	Y	Y
430	Malic_acid	DLDVNES(1)GPPAAR	AT5G60660	34.19.1	34.19	transport.Major_Intrinsic_Proteins.PIP	water_channel_|_chr5:24375457-24376989_REVERSE_-_Symbols:_PIP2F,_PIP2_-_4_(PLASMA_MEMBRANE_INTRINSIC_PROTEIN_2_-_4_|_PIP2_-_4)	Y	0.7649	0.0001	10	Y	Y
431	Phenylalanine	RVEPRS(0.979)PS(0.803)PS(0.218)GANT(0.029)T(0.96)PT(0.011)PV	AT4G13510	34.5	34.5	transport.ammonium	ammonium_transmembrane_transporter_|_chr4:7858183-7859918_FORWARD_-_Symbols:_AMT1_-_1_(AMMONIUM_TRANSPORTER_1_-_1_|_AMT1_-_1)_-_1,_ATAMT1,_ATAMT1	Y	0.7482	0.0004	10	Y	Y
432	Alanine	TSELSS(0.004)GS(0.843)S(0.153)FR	AT1G02520	34.16	34.16	transport.ABC_transporters_and_multidrug_resistance_systems	ATPase,_coupled_to_transmembrane_movement_of_substances_|_chr1:524134-528745_FORWARD_-_Symbols:_PGP11_|_PGP11_(P-GLYCOPROTEIN_11)	N	0.7441	0.0004	10	Y	Y
433	Fumaric_acid	TSFTLEEDPHAS(1)PLS(1)PK	AT3G17650	34.13	34.13	transport.peptides_and_oligopeptides	oligopeptide_transporter_|_chr3:6034198-6037229_FORWARD_-_Symbols:_YSL5,_PDE321_|_YSL5_(YELLOW_STRIPE_LIKE_5)	N	0.7383	0.0002	10	Y	Y
434	Beta-alanine	ALGSFGS(1)FGS(1)FRS(1)FA	AT5G60660	34.19.1	34.19	transport.Major_Intrinsic_Proteins.PIP	water_channel_|_chr5:24375457-24376989_REVERSE_-_Symbols:_PIP2F,_PIP2_-_4_(PLASMA_MEMBRANE_INTRINSIC_PROTEIN_2_-_4_|_PIP2_-_4)	Y	0.7368	0.0003	10	Y	Y
435	Arginine	TVDGETENLPNGDS(0.871)S(0.129)PK	AT4G28080	35.2	35.2	not_assigned.unknown	binding_|_chr4:13948603-13957840_REVERSE	N	0.7338	0.0002	10	Y	Y
436	Putrescine	DGQIEETVDTAPAS(0.005)LGS(0.983)PS(0.012)R	AT5G67220	12.4	12.4	N-metabolism.misc	nitrogen_regulation_family_protein_|_chr5:26820121-26821964_REVERSE	N	0.7281	0.0004	10	Y	Y
437	Putrescine	NVVEPIS(1)PMS(1)AR	AT2G41900	27.3.12	27.3	RNA.regulation_of_transcription.C3H_zinc_finger_family	zinc_finger_(CCCH-type)_family_protein_|_chr2:17490405-17493922_FORWARD	N	0.7281	0.0004	10	Y	Y
438	Proline	LNIDTDSS(0.013)S(0.987)PQNIIS(1)PK	AT3G53180	12.2.2	12.2	N-metabolism.ammonia_metabolism.glutamine_synthetase	catalytic/_glutamate-ammonia_ligase_|_chr3:19706894-19711439_FORWARD	Y	0.7193	0.0008	10	Y	Y
439	Proline	ASPSFNPLAS(1)PDS(1)DAGIEK	AT5G19520	27.3.67	27.3	RNA.regulation_of_transcription.putative_transcription_regulator	mechanically-gated_ion_channel_|_chr5:6585421-6588936_FORWARD_-_Symbols:_MSL9_|_MSL9_(MECHANOSENSITIVE_CHANNEL_OF_SMALL_CONDUCTANCE-LIKE_9)	N	0.7181	0.0012	10	Y	Y
440	Octadecanoic_acid	S(1)RLS(0.997)S(0.003)APAKPVAA	AT5G10360	29.2.1.2.1.6	29.2	protein.synthesis.ribosomal_protein.eukaryotic.40S_subunit.S6	structural_constituent_of_ribosome_|_chr5:3258474-3260234_REVERSE_-_Symbols:_EMB3010_|_EMB3010_(embryo_defective_3010)	N	0.711	0.0009	10	Y	Y
441	Malic_acid	ISEQHEMQGMDMT(1)R	AT3G24300	34.5	34.5	transport.ammonium	ammonium_transmembrane_transporter_|_chr3:8805631-8807388_REVERSE_-_Symbols:_AMT1_-_3_(AMMONIUM_TRANSPORTER_1_-_3_|_AMT1_-_3)_-_3,_ATAMT1	Y	0.7105	0.0007	10	Y	Y
442	Isoleucine	S(1)AQELVK	AT3G14940	4.1.15	4.1	glycolysis.cytosolic_branch.phospho-enol-pyruvate_carboxylase_(PEPC)	phosphoenolpyruvate_carboxylase_|_chr3:5025238-5029710_FORWARD_-_Symbols:_ATPPC3_|_ATPPC3_(PHOSPHOENOLPYRUVATE_CARBOXYLASE_3)	Y	0.7091	0.0003	10	Y	Y
443	Putrescine	SHS(1)VSGDLHGVQPDPIAADILR	AT2G38280	23.2	23.2	nucleotide_metabolism.degradation	AMP_deaminase_|_chr2:16033448-16038876_REVERSE_-_Symbols:_FAC1,_ATAMPD_|_FAC1_(EMBRYONIC_FACTOR1)	N	0.7088	0.0007	10	Y	Y
444	Tyrosine	S(0.007)ES(0.993)LGHRS(1)DVS(1)S(1)PEAK	AT3G48530	10.5	10.5	cell_wall.cell_wall_proteins	Symbols:_KING1_|_KING1_(SNF1-RELATED_PROTEIN_KINASE_REGULATORY_SUBUNIT_GAMMA_1)_|_chr3:17987378-17989763_FORWARD	Y	0.7059	0.0022	10	Y	Y
445	Ornithine	PGS(1)EPSETQWPAK	AT1G50200	29.1.7	29.1	protein.aa_activation.alanine-tRNA_ligase	ATP_binding_/_alanine-tRNA_ligase/_ligase,_forming_aminoacyl-tRNA_and_related_compounds_/_nucleic_acid_binding_/_nucleotide_binding_|_chr1:18591204-18598481_REVERSE_-_Symbols:_ALATS,_ACD_|_ALATS_(ALANYL-TRNA_SYNTHETASE)	N	0.7028	0.0011	10	Y	Y
446	Docosanoic_acid	S(0.001)LS(0.999)EIS(1)EVDAVR	AT1G56230	35.2	35.2	not_assigned.unknown	unknown_protein_|_chr1:21046009-21049045_REVERSE	N	0.7	0.0008	10	Y	Y
447	Arginine	TNS(1)LALPR	AT1G42550	31.1	31.1	cell.organisation	Symbols:_PMI1_|_PMI1_(PLASTID_MOVEMENT_IMPAIRED1)_|_chr1:15977014-15979952_FORWARD	Y	0.6977	0.0006	10	Y	Y
448	Malic_acid	ALGSFGS(1)FGS(0.999)FRS(0.001)FA	AT5G60660	34.19.1	34.19	transport.Major_Intrinsic_Proteins.PIP	water_channel_|_chr5:24375457-24376989_REVERSE_-_Symbols:_PIP2F,_PIP2_-_4_(PLASMA_MEMBRANE_INTRINSIC_PROTEIN_2_-_4_|_PIP2_-_4)	Y	0.6922	0.0005	10	Y	Y
449	Sucrose	S(1)AVDETSDSGAFQR	AT4G19880	26.9	26.9	misc.glutathione_S_transferases	Bacteria_-_905_-_BEST_Arabidopsis_thaliana_protein_match_is:_unknown_protein_(TAIR:AT5G45020.1)_-_CONTAINS_InterPro_DOMAIN/s:_Glutathione_S-transferase,_predicted_(InterPro:IPR016639),_Glutathione_S-transferase,_C-terminal-like_(InterPro:IPR010987),_Glutathione_S-transferase/chloride_channel,_C-terminal_(InterPro:IPR017933),_Thioredoxin-like_fold_(InterPro:IPR012336)_-_EXPRESSED_DURING:_13_growth…	N	0.6912	0.0021	10	Y	Y
450	Proline	VAYPQVHYPKPPS(1)PKPPS(1)PR	AT3G59690	30.3	30.3	signalling.calcium	calmodulin_binding_|_chr3:22048754-22051673_FORWARD_-_Symbols:_IQD13_|_IQD13_(IQ-domain_13)	Y	0.686	0.0012	10	Y	Y
451	Beta-alanine	SLEELS(1)GEAEVS(1)HDEK	AT5G43370	34.7	34.7	transport.phosphate	carbohydrate_transmembrane_transporter/_inorganic_phosphate_transmembrane_transporter/_phosphate_transmembrane_transporter/_sugar:hydrogen_symporter_|_chr5:17416074-17417798_FORWARD_-_Symbols:_APT1,_PHT2,_PHT1_-_2_|_APT1_(ARABIDOPSIS_PHOSPHATE_TRANSPORTER_1)	Y	0.6818	0.0007	10	Y	Y
452	Valine	SSFQEDHS(1)NIGGPGFSR	AT3G25610	34.1	34.1	transport.p-_and_v-ATPases	haloacid_dehalogenase-like_hydrolase_family_protein_|_chr3:9308942-9313353_REVERSE	Y	0.6807	0.0013	10	Y	Y
453	Putrescine	FQEIPFTNES(1)L	AT4G12070	35.2	35.2	not_assigned.unknown	unknown_protein_|_chr4:7231822-7234501_FORWARD	N	0.6807	0.0013	10	Y	Y
454	Putrescine	SDAALLNLEEGS(0.002)S(0.998)PIPNPSTAAEDSR	AT5G10470	31.1	31.1	cell.organisation	kinesin_motor_protein-related_|_chr5:3289925-3297373_REVERSE	Y	0.6772	0.0014	10	Y	Y
455	Aspartic_acid	SQFAFDDS(1)VPS(0.199)T(0.787)PLS(0.014)R	AT1G20760	30.3	30.3	signalling.calcium	calcium-binding_EF_hand_family_protein_|_chr1:7209369-7214993_FORWARD	Y	0.6692	0.0013	10	Y	N
456	Arginine	PGS(1)EPSETQWPAK	AT1G50200	29.1.7	29.1	protein.aa_activation.alanine-tRNA_ligase	ATP_binding_/_alanine-tRNA_ligase/_ligase,_forming_aminoacyl-tRNA_and_related_compounds_/_nucleic_acid_binding_/_nucleotide_binding_|_chr1:18591204-18598481_REVERSE_-_Symbols:_ALATS,_ACD_|_ALATS_(ALANYL-TRNA_SYNTHETASE)	N	0.6684	0.0018	10	Y	Y
457	Docosanoic_acid	DLGS(1)AS(1)PPVARPVR	AT4G13350	30.5	30.5	signalling.G-proteins	GTP_binding_/_GTPase_|_chr4:7769770-7773666_REVERSE_-_Symbols:_NIG_|_NIG_(NSP_(NUCLEAR_SHUTTLE_PROTEIN)-INTERACTING_GTPASE)	N	0.6574	0.003	10	Y	Y
458	Fumaric_acid	AELVELLGSDS(0.998)S(0.002)	AT1G06190	35.2	35.2	not_assigned.unknown	ATP_binding_/_ATPase,_coupled_to_transmembrane_movement_of_ions,_phosphorylative_mechanism_|_chr1:1892273-1894148_REVERSE	N	0.6526	0.0018	10	Y	Y
459	Arginine	LVKPEATVHEDDDS(1)DEGWQEAVPK	AT4G28080	35.2	35.2	not_assigned.unknown	binding_|_chr4:13948603-13957840_REVERSE	N	0.6377	0.0019	10	Y	Y
460	Glycine	EGSLPTVIEEEAEDS(0.023)ET(0.977)	AT2G23520	35.1	35.1	not_assigned.no_ontology	catalytic/_pyridoxal_phosphate_binding_|_chr2:10013991-10016943_REVERSE	N	0.6373	0.0059	10	Y	Y
461	Beta-alanine	HT(0.001)S(0.999)PSHIKQDGS(1)MS(1)PVR	AT2G29210	27.1.1	27.1	RNA.processing.splicing	splicing_factor_PWI_domain-containing_protein_|_chr2:12558051-12562348_FORWARD	N	0.6367	0.0045	10	Y	Y
462	Octadecanoic_acid	ES(1)S(1)DEALVSMLASR	AT5G40450	35.2	35.2	not_assigned.unknown	unknown_protein_|_chr5:16184650-16193678_REVERSE	N	0.6357	0.0109	10	Y	Y
463	Arginine	NGTQNTTVAPDGLTQS(0.002)PS(0.998)LR	AT1G17840	34.16	34.16	transport.ABC_transporters_and_multidrug_resistance_systems	ATPase,_coupled_to_transmembrane_movement_of_substances_/_fatty_acid_transporter_|_chr1:6142564-6146521_FORWARD_-_Symbols:_WBC11,_ABCG11,_DSO,_COF1,_ATWBC11_|_WBC11_(WHITE-BROWN_COMPLEX_HOMOLOG_PROTEIN_11)	N	0.6331	0.0027	10	Y	Y
464	Proline	SQFAFDDS(1)VPS(0.108)T(0.89)PLS(0.003)R	AT1G20760	30.3	30.3	signalling.calcium	calcium-binding_EF_hand_family_protein_|_chr1:7209369-7214993_FORWARD	Y	0.6211	0.0045	10	Y	Y
465	Arginine	S(1)YGEDSLPEEAVK	AT1G56220	33.99	33.99	development.unspecified	dormancy/auxin_associated_family_protein_|_chr1:21043349-21044738_FORWARD	N	0.6202	0.006	10	Y	Y
466	Octadecanoic_acid	QNS(1)GPIPILPTTGLITSGPIT(0.106)S(0.89)GPLNS(0.003)S(0.001)GAPR	AT1G78880	35.1	35.1	not_assigned.no_ontology	balbiani_ring_1-related_/_BR1-related_|_chr1:29652633-29655949_REVERSE	N	0.6029	0.0134	10	Y	Y
467	myo-Inositol	ASPSFNPLAS(1)PDS(1)DAGIEK	AT5G19520	27.3.67	27.3	RNA.regulation_of_transcription.putative_transcription_regulator	mechanically-gated_ion_channel_|_chr5:6585421-6588936_FORWARD_-_Symbols:_MSL9_|_MSL9_(MECHANOSENSITIVE_CHANNEL_OF_SMALL_CONDUCTANCE-LIKE_9)	N	0.6005	0.0108	10	Y	Y
468	Proline	ESFPT(0.003)S(0.198)S(0.799)NPDS(0.962)T(0.037)DNIPHQR	AT3G58630	27.3.30	27.3	RNA.regulation_of_transcription.Trihelix,_Triple-Helix_transcription_factor_family	transcription_factor_|_chr3:21683568-21685941_REVERSE	N	0.598	0.0112	10	Y	N
469	Putrescine	DVDDEKYWS(1)E	AT4G10750	35.1	35.1	not_assigned.no_ontology	HpcH/HpaI_aldolase_family_protein_|_chr4:6618676-6619939_FORWARD	N	0.5965	0.007	10	Y	Y
470	Putrescine	HSHHHHSSSTPSSAATPT(0.998)PT(0.002)AGAR	AT5G54430	20.2.99	20.2	stress.abiotic.unspecified	Symbols:_ATPHOS32,_PHOS32_|_universal_stress_protein_(USP)_family_protein_|_chr5:22097166-22099758_REVERSE	N	0.5784	0.015	10	Y	Y
471	Fructose	TKDELT(1)EEES(1)LSGKDYLDPPPVK	AT2G39010	34.19.1	34.19	transport.Major_Intrinsic_Proteins.PIP	water_channel_|_chr2:16291477-16294034_FORWARD_-_Symbols:_PIP2E,_PIP2_-_6_|_PIP2E_(PLASMA_MEMBRANE_INTRINSIC_PROTEIN_2E)	Y	0.5769	0.0122	10	Y	Y
472	Octadecanoic_acid	S(0.001)AS(0.749)T(0.251)PLLNSLVHVS(0.179)S(0.821)PRDS(1)PIETVESVHQIQR	AT5G20190	35.2	35.2	not_assigned.unknown	binding_|_chr5:6814093-6815379_FORWARD	N	0.5679	0.0272	10	Y	Y
473	Fumaric_acid	NLGLGS(1)DDEDDVEDDEGGGINGGDVKPVTGEER	AT3G18390	33.99	33.99	development.unspecified	RNA_binding_|_chr3:6313485-6317971_FORWARD_-_Symbols:_EMB1865_|_EMB1865_(embryo_defective_1865)	N	0.5669	0.0091	10	Y	Y
474	Nicotinic_acid	S(0.014)T(0.985)TGQIIR	AT1G77120	5.3	5.3	fermentation.ADH	alcohol_dehydrogenase_|_chr1:28975394-28977417_FORWARD_-_Symbols:_ADH1,_ADH,_ATADH,_ATADH1_|_ADH1_(ALCOHOL_DEHYDROGENASE_1)	N	0.5579	0.0131	10	Y	Y
475	Nicotinic_acid	YVS(1)PEGS(1)PFKIENPK	AT5G62820	35.1	35.1	not_assigned.no_ontology	integral_membrane_protein,_putative_|_chr5:25223727-25225021_REVERSE	N	0.5368	0.0178	10	Y	Y
476	Docosanoic_acid	S(0.014)T(0.985)TGQIIR	AT1G77120	5.3	5.3	fermentation.ADH	alcohol_dehydrogenase_|_chr1:28975394-28977417_FORWARD_-_Symbols:_ADH1,_ADH,_ATADH,_ATADH1_|_ADH1_(ALCOHOL_DEHYDROGENASE_1)	N	0.5123	0.0249	10	Y	Y
477	Aspartic_acid	SPVDDDYEPNRT(0.214)S(0.787)PRGS(1)ES(1)P	AT2G37340	27.1.1	27.1	RNA.processing.splicing	nucleic_acid_binding_/_nucleotide_binding_/_zinc_ion_binding_|_chr2:15670147-15672700_REVERSE_-_Symbols:_RSZ33,_ATRSZ33_|_RSZ33	N	0.5088	0.0441	10	Y	Y
478	Putrescine	GDIIS(1)DIS(0.955)T(0.043)HGES(0.001)T(0.001)KPR	AT5G20280	2.1.1.1	2.1	major_CHO_metabolism.synthesis.sucrose.SPS	sucrose-phosphate_synthase/_transferase,_transferring_glycosyl_groups_|_chr5:6844714-6850154_REVERSE_-_Symbols:_ATSPS1F_|_ATSPS1F_(sucrose_phosphate_synthase_1F)	N	0.4797	0.0323	10	Y	Y
479	Tyrosine	LS(1)PGSQS(1)LADFR	AT4G25880	35.1.12	35.1	not_assigned.no_ontology.pumilio/Puf_RNA-binding_domain-containing_protein	RNA_binding_/_binding_|_chr4:13154708-13159382_FORWARD_-_Symbols:_APUM6_|_APUM6_(Arabidopsis_Pumilio_6)	N	0.4583	0.0643	10	Y	Y
480	Docosanoic_acid	MSSIES(0.142)FKQS(0.929)S(0.929)LR	AT2G47000	34.16	34.16	transport.ABC_transporters_and_multidrug_resistance_systems	ATPase,_coupled_to_transmembrane_movement_of_substances_/_xenobiotic-transporting_ATPase_|_chr2:19309868-19314750_REVERSE_-_Symbols:_MDR4,_PGP4,_ABCB4,_ATPGP4_|_ABCB4_(ATP_BINDING_CASSETTE_SUBFAMILY_B4)	N	0.4526	0.0517	10	Y	Y
481	Isoleucine	HGEPLKKS(0.881)S(0.119)GPQSGGVTR	AT1G78880	35.1	35.1	not_assigned.no_ontology	balbiani_ring_1-related_/_BR1-related_|_chr1:29652633-29655949_REVERSE	N	0.4406	0.0519	10	Y	Y
482	Valine	LSS(1)PSLPS(0.008)S(0.992)PPPSYYMGEKTEK	AT3G47210	35.2	35.2	not_assigned.unknown	unknown_protein_|_chr3:17385313-17387244_FORWARD	N	0.385	0.0937	10	Y	Y
483	Nicotinic_acid	TSELSS(0.004)GS(0.843)S(0.153)FR	AT1G02520	34.16	34.16	transport.ABC_transporters_and_multidrug_resistance_systems	ATPase,_coupled_to_transmembrane_movement_of_substances_|_chr1:524134-528745_FORWARD_-_Symbols:_PGP11_|_PGP11_(P-GLYCOPROTEIN_11)	N	0.3579	0.1325	10	Y	Y
484	Isoleucine	S(0.014)T(0.985)TGQIIR	AT1G77120	5.3	5.3	fermentation.ADH	alcohol_dehydrogenase_|_chr1:28975394-28977417_FORWARD_-_Symbols:_ADH1,_ADH,_ATADH,_ATADH1_|_ADH1_(ALCOHOL_DEHYDROGENASE_1)	N	0.2526	0.2826	10	Y	Y
485	Asparagine	S(1)AVDETSDSGAFQR	AT4G19880	26.9	26.9	misc.glutathione_S_transferases	Bacteria_-_905_-_BEST_Arabidopsis_thaliana_protein_match_is:_unknown_protein_(TAIR:AT5G45020.1)_-_CONTAINS_InterPro_DOMAIN/s:_Glutathione_S-transferase,_predicted_(InterPro:IPR016639),_Glutathione_S-transferase,_C-terminal-like_(InterPro:IPR010987),_Glutathione_S-transferase/chloride_channel,_C-terminal_(InterPro:IPR017933),_Thioredoxin-like_fold_(InterPro:IPR012336)_-_EXPRESSED_DURING:_13_growth…	N	0.3706	0.1577	9.75	Y	Y
486	Aspartic_acid	SLS(1)FASR	AT1G09090	20.1.1	20.1	stress.biotic.respiratory_burst	FAD_binding_/_calcium_ion_binding_/_electron_carrier/_iron_ion_binding_/_oxidoreductase/_oxidoreductase,_acting_on_NADH_or_NADPH,_with_oxygen_as_acceptor_/_peroxidase_|_chr1:2932739-2936586_FORWARD_-_Symbols:_ATRBOHB_|_ATRBOHB_(respiratory_burst_oxidase_homolog_B)	N	0.4964	0.0361	9.75	Y	Y
487	Ornithine	SVS(1)TPFMNTTAK	AT1G37130	12.1.1	12.1	N-metabolism.nitrate_metabolism.NR	nitrate_reductase_(NADH)/_nitrate_reductase_|_chr1:14158527-14161938_FORWARD_-_Symbols:_NIA2,_B29,_NIA2-1,_CHL3,_NR,_NR2,_ATNR2_|_NIA2_(NITRATE_REDUCTASE_2)	Y	0.8386	0	9.75	Y	Y
488	Docosanoic_acid	ITPHSVPS(0.999)PRPS(0.5)S(0.5)PR	AT2G43680	30.3	30.3	signalling.calcium	calmodulin_binding_|_chr2:18108349-18111831_FORWARD_-_Symbols:_IQD14_|_IQD14	Y	0.4386	0.0686	9.75	Y	Y
489	Fumaric_acid	ENSRDDDELADAS(1)DSETK	AT5G63420	33.99	33.99	development.unspecified	DNA_binding_/_catalytic/_hydrolase_|_chr5:25400386-25405968_FORWARD_-_Symbols:_emb2746_|_emb2746_(embryo_defective_2746)	N	0.7039	0.0004	9.75	Y	Y
490	Proline	IIGVDFNS(1)KRFDQAK	AT1G77120	5.3	5.3	fermentation.ADH	alcohol_dehydrogenase_|_chr1:28975394-28977417_FORWARD_-_Symbols:_ADH1,_ADH,_ATADH,_ATADH1_|_ADH1_(ALCOHOL_DEHYDROGENASE_1)	N	0.6945	0.0014	9.75	Y	Y
491	Fumaric_acid	AAAVAALSQVLVAENKKS(1)PDT(0.113)S(0.861)PT(0.026)R	AT2G41740	31.1	31.1	cell.organisation	actin_binding_|_chr2:17410715-17417740_REVERSE_-_Symbols:_VLN2,_ATVLN2_|_VLN2_(VILLIN_2)	Y	0.6105	0.0042	9.75	Y	Y
492	myo-Inositol	IIGVDFNS(1)KRFDQAK	AT1G77120	5.3	5.3	fermentation.ADH	alcohol_dehydrogenase_|_chr1:28975394-28977417_FORWARD_-_Symbols:_ADH1,_ADH,_ATADH,_ATADH1_|_ADH1_(ALCOHOL_DEHYDROGENASE_1)	N	0.806	0.0001	9.75	Y	Y
493	Docosanoic_acid	S(1)LGS(1)FRS(1)AANV	AT2G37170	34.19.1	34.19	transport.Major_Intrinsic_Proteins.PIP	water_channel_|_chr2:15613402-15614857_REVERSE_-_Symbols:_PIP2B,_PIP2_-_2_|_PIP2B_(PLASMA_MEMBRANE_INTRINSIC_PROTEIN_2)	Y	0.7895	0.0001	9.75	Y	Y
494	Ornithine	NGTQNTTVAPDGLTQS(0.002)PS(0.998)LR	AT1G17840	34.16	34.16	transport.ABC_transporters_and_multidrug_resistance_systems	ATPase,_coupled_to_transmembrane_movement_of_substances_/_fatty_acid_transporter_|_chr1:6142564-6146521_FORWARD_-_Symbols:_WBC11,_ABCG11,_DSO,_COF1,_ATWBC11_|_WBC11_(WHITE-BROWN_COMPLEX_HOMOLOG_PROTEIN_11)	N	0.714	0.0006	9.75	Y	Y
495	Nicotinic_acid	S(1)LGS(1)FRS(1)AANV	AT2G37170	34.19.1	34.19	transport.Major_Intrinsic_Proteins.PIP	water_channel_|_chr2:15613402-15614857_REVERSE_-_Symbols:_PIP2B,_PIP2_-_2_|_PIP2B_(PLASMA_MEMBRANE_INTRINSIC_PROTEIN_2)	Y	0.7069	0.001	9.75	Y	Y
496	Hexadecanoic_acid	ES(1)S(1)DEALVSMLASR	AT5G40450	35.2	35.2	not_assigned.unknown	unknown_protein_|_chr5:16184650-16193678_REVERSE	N	0.6964	0.0039	9.75	Y	Y
497	Proline	TGQGYS(1)GPSL	AT3G24550	30.2.22	30.2	signalling.receptor_kinases.proline_extensin_like	ATP_binding_/_protein_kinase_|_chr3:8960258-8963568_FORWARD_-_Symbols:_ATPERK1_|_ATPERK1_(PROLINE_EXTENSIN-LIKE_RECEPTOR_KINASE_1)	Y	0.6947	0.001	9.75	Y	Y
498	Fumaric_acid	S(1)INMPYFK	AT4G26130	35.2	35.2	not_assigned.unknown	unknown_protein_|_chr4:13239979-13241283_REVERSE	N	0.6857	0.0008	9.75	Y	Y
499	Malic_acid	ALGSFGS(1)FGS(1)FRS(1)FA	AT5G60660	34.19.1	34.19	transport.Major_Intrinsic_Proteins.PIP	water_channel_|_chr5:24375457-24376989_REVERSE_-_Symbols:_PIP2F,_PIP2_-_4_(PLASMA_MEMBRANE_INTRINSIC_PROTEIN_2_-_4_|_PIP2_-_4)	Y	0.6351	0.0035	9.75	Y	Y
500	Nicotinic_acid	HGEPLKKS(0.881)S(0.119)GPQSGGVTR	AT1G78880	35.1	35.1	not_assigned.no_ontology	balbiani_ring_1-related_/_BR1-related_|_chr1:29652633-29655949_REVERSE	N	0.5965	0.007	9.75	Y	Y
501	Fumaric_acid	ALDLASKPEGT(0.991)GT(0.009)PTK	AT2G37660	35.2	35.2	not_assigned.unknown	binding_/_catalytic/_coenzyme_binding_|_chr2:15795213-15797059_REVERSE	N	0.5753	0.0064	9.75	Y	Y
502	Docosanoic_acid	HGEPLKKS(0.881)S(0.119)GPQSGGVTR	AT1G78880	35.1	35.1	not_assigned.no_ontology	balbiani_ring_1-related_/_BR1-related_|_chr1:29652633-29655949_REVERSE	N	0.5632	0.0121	9.75	Y	Y
503	Proline	FDS(1)INS(0.953)S(0.046)RDVT(0.001)GAEK	AT1G20760	30.3	30.3	signalling.calcium	calcium-binding_EF_hand_family_protein_|_chr1:7209369-7214993_FORWARD	Y	0.5357	0.0396	9.75	Y	Y
504	Docosanoic_acid	S(0.268)S(0.732)PPPKPHS(1)PLR	AT3G20640	17.5.3	17.5	hormone_metabolism.ethylene.induced-regulated-responsive-activated	ethylene-responsive_protein_-related_|_chr3:7210407-7213299_REVERSE	N	0.5273	0.0245	9.75	Y	Y
505	Beta-alanine	SLS(1)FASR	AT1G09090	20.1.1	20.1	stress.biotic.respiratory_burst	FAD_binding_/_calcium_ion_binding_/_electron_carrier/_iron_ion_binding_/_oxidoreductase/_oxidoreductase,_acting_on_NADH_or_NADPH,_with_oxygen_as_acceptor_/_peroxidase_|_chr1:2932739-2936586_FORWARD_-_Symbols:_ATRBOHB_|_ATRBOHB_(respiratory_burst_oxidase_homolog_B)	N	0.5088	0.0261	9.75	Y	Y
506	Fructose	SEAWT(1)PAS(0.997)GVES(0.758)VS(0.244)DFHGMEHLNLDEPEEKPEEKPVQK	AT1G42550	31.1	31.1	cell.organisation	Symbols:_PMI1_|_PMI1_(PLASTID_MOVEMENT_IMPAIRED1)_|_chr1:15977014-15979952_FORWARD	Y	0.5074	0.0376	9.75	Y	Y
507	Beta-alanine	EEVQPETLAT(0.993)PT(0.008)QS(0.993)PS(0.006)R	AT1G79280	33.99	33.99	development.unspecified	Symbols:_NUA_|_NUA_(NUCLEAR_PORE_ANCHOR)_|_chr1:29819176-29832978_REVERSE	N	0.4436	0.0745	9.75	Y	Y
508	Phenylalanine	SDKPLNYS(1)PDPENESGINER	AT5G14880	34.15	34.15	transport.potassium	potassium_transporter,_putative_|_chr5:4814244-4817667_FORWARD	Y	0.8865	0	9.75	Y	Y
509	Phenylalanine	STTTT(0.008)VS(0.992)S(0.995)VHS(0.002)PT(0.001)T(0.001)DQDFSK	AT2G17290	30.3	30.3	signalling.calcium.calcium_dependent_protein_kinases	ATP_binding_/_calcium_ion_binding_/_calmodulin-dependent_protein_kinase/_kinase/_protein_kinase/_protein_serine/threonine_kinase_|_chr2:7516415-7519633_FORWARD_-_Symbols:_CPK6,_ATCDPK3_|_CPK6_(CALCIUM-DEPENDENT_PROTEIN_KINASE_6)	Y	0.8	0	9.75	Y	Y
510	Ornithine	IEHMDAGS(1)PARPTPIPNGIEAMSR	AT3G16830	33.99	33.99	development.unspecified	Symbols:_TPR2_|_TPR2_(TOPLESS-RELATED_2)_|_chr3:5731534-5737772_FORWARD	N	0.7941	0.0001	9.75	Y	Y
511	Tyrosine	ISEQHEMQGMDMT(1)R	AT3G24300	34.5	34.5	transport.ammonium	ammonium_transmembrane_transporter_|_chr3:8805631-8807388_REVERSE_-_Symbols:_AMT1_-_3_(AMMONIUM_TRANSPORTER_1_-_3_|_AMT1_-_3)_-_3,_ATAMT1	Y	0.7853	0.0001	9.75	Y	Y
512	Putrescine	LVDEDAESS(0.009)GRQS(0.987)PAT(0.003)YTR	AT1G12930	29.3.1	29.3	protein.targeting.nucleus	importin-related_|_chr1:4398375-4405605_REVERSE	N	0.7754	0.0001	9.75	Y	Y
513	Putrescine	GLAYDT(1)SDDQQDITR	AT2G39730	1.3.13	1.3	PS.calvin_cycle.rubisco_interacting	ADP_binding_/_ATP_binding_/_enzyme_regulator/_ribulose-1,5-bisphosphate_carboxylase/oxygenase_activator_|_chr2:16570746-16573548_REVERSE_-_Symbols:_RCA_|_RCA_(RUBISCO_ACTIVASE)	Y	0.7654	0.0001	9.75	Y	Y
514	Beta-alanine	STTTT(0.008)VS(0.992)S(0.995)VHS(0.002)PT(0.001)T(0.001)DQDFSK	AT2G17290	30.3	30.3	signalling.calcium.calcium_dependent_protein_kinases	ATP_binding_/_calcium_ion_binding_/_calmodulin-dependent_protein_kinase/_kinase/_protein_kinase/_protein_serine/threonine_kinase_|_chr2:7516415-7519633_FORWARD_-_Symbols:_CPK6,_ATCDPK3_|_CPK6_(CALCIUM-DEPENDENT_PROTEIN_KINASE_6)	Y	0.7649	0.0001	9.75	Y	Y
515	Aspartic_acid	T(0.005)S(0.005)PAVDS(0.99)FDVDALEIPGTQK	AT4G33530	34.15	34.15	transport.potassium	potassium_ion_transmembrane_transporter_|_chr4:16126231-16130459_REVERSE_-_Symbols:_KUP5_|_KUP5	Y	0.7561	0.0002	9.75	Y	Y
516	myo-Inositol	LSS(1)PSLPS(0.008)S(0.992)PPPSYYMGEKTEK	AT3G47210	35.2	35.2	not_assigned.unknown	unknown_protein_|_chr3:17385313-17387244_FORWARD	N	0.7544	0.0003	9.75	Y	Y
517	Putrescine	FSSLEKPQFDHQNS(0.965)S(0.035)GSNYDDLTPHR	AT1G34220	35.2	35.2	not_assigned.unknown	unknown_protein_|_chr1:12462849-12466000_REVERSE	N	0.7544	0.0003	9.75	Y	Y
518	myo-Inositol	S(0.001)LS(0.999)EIS(1)EVDAVR	AT1G56230	35.2	35.2	not_assigned.unknown	unknown_protein_|_chr1:21046009-21049045_REVERSE	N	0.7526	0.0002	9.75	Y	Y
519	Beta-alanine	S(1)AQELVK	AT3G14940	4.1.15	4.1	glycolysis.cytosolic_branch.phospho-enol-pyruvate_carboxylase_(PEPC)	phosphoenolpyruvate_carboxylase_|_chr3:5025238-5029710_FORWARD_-_Symbols:_ATPPC3_|_ATPPC3_(PHOSPHOENOLPYRUVATE_CARBOXYLASE_3)	Y	0.726	0.0002	9.75	Y	Y
520	Beta-alanine	ESFPT(0.003)S(0.198)S(0.799)NPDS(0.962)T(0.037)DNIPHQR	AT3G58630	27.3.30	27.3	RNA.regulation_of_transcription.Trihelix,_Triple-Helix_transcription_factor_family	transcription_factor_|_chr3:21683568-21685941_REVERSE	N	0.7211	0.0005	9.75	Y	N
521	Tyrosine	ALGSFGS(1)FGS(1)FRS(1)FA	AT5G60660	34.19.1	34.19	transport.Major_Intrinsic_Proteins.PIP	water_channel_|_chr5:24375457-24376989_REVERSE_-_Symbols:_PIP2F,_PIP2_-_4_(PLASMA_MEMBRANE_INTRINSIC_PROTEIN_2_-_4_|_PIP2_-_4)	Y	0.7175	0.0005	9.75	Y	Y
522	Arginine	SDETS(1)DDEDELTSFGSMPVK	AT2G39810	35.2	35.2	not_assigned.unknown	ubiquitin-protein_ligase_|_chr2:16612800-16618057_FORWARD_-_Symbols:_HOS1_|_HOS1	N	0.7123	0.0006	9.75	Y	Y
523	Putrescine	ALDLASKPEGT(0.991)GT(0.009)PTK	AT2G37660	35.2	35.2	not_assigned.unknown	binding_/_catalytic/_coenzyme_binding_|_chr2:15795213-15797059_REVERSE	N	0.7068	0.0005	9.75	Y	Y
524	Proline	QVQNVDRPS(1)PT(0.407)S(0.299)S(0.294)PTSSWGYNSLR	AT1G01580	15.1	15.1	metal_handling.acquisition	ferric-chelate_reductase_|_chr1:209395-213041_FORWARD_-_Symbols:_FRO2,_FRD1,_ATFRO2_|_FRO2_(FERRIC_REDUCTION_OXIDASE_2)	N	0.7053	0.0007	9.75	Y	Y
525	Putrescine	SSVAEVTVPS(0.005)S(0.995)PYKHEDPTEPDSR	AT3G43300	30.5	30.5	signalling.G-proteins	guanyl-nucleotide_exchange_factor/_protein_binding_|_chr3:15233896-15245034_REVERSE_-_Symbols:_ATMIN7_|_ATMIN7_(ARABIDOPSIS_THALIANA_HOPM_INTERACTOR_7)	N	0.7049	0.0011	9.75	Y	Y
526	Hexadecanoic_acid	EKS(0.895)DS(0.916)DS(0.895)EY(0.294)DILDFPEVPNVLLRPTPGATSVNAPDAAK	AT1G34220	35.2	35.2	not_assigned.unknown	unknown_protein_|_chr1:12462849-12466000_REVERSE	N	0.7	0.0025	9.75	Y	Y
527	Putrescine	QLVNS(0.001)S(0.999)FADLQKPQMELDGK	AT3G55610	13.1.2.2.1	13.1	amino_acid_metabolism.synthesis.glutamate_family.proline.delta_1-pyrroline-5-carboxylate_synthetase	catalytic/_glutamate_5-kinase/_glutamate-5-semialdehyde_dehydrogenase/_oxidoreductase_|_chr3:20624020-20629093_REVERSE_-_Symbols:_P5CS2_|_P5CS2_(DELTA_1-PYRROLINE-5-CARBOXYLATE_SYNTHASE_2)	N	0.6965	0.0009	9.75	Y	Y
528	Octadecanoic_acid	S(0.5)S(0.5)DALEVPPRPIKES(0.935)PT(0.051)LS(0.014)EDIK	AT1G66940	29.4	29.4	protein.postranslational_modification	protein_kinase-related_|_chr1:24973028-24974791_REVERSE	N	0.6863	0.0017	9.75	Y	Y
529	Putrescine	AAAAS(0.001)S(0.999)DVEEVKTEK	AT1G69200	2.2.1.1	2.2	major_CHO_metabolism.degradation.sucrose.fructokinase	kinase_|_chr1:26015877-26018493_FORWARD	Y	0.6807	0.0013	9.75	Y	Y
530	Arginine	KDDEES(1)GGGLGGYAK	AT1G13930	20.2.3	20.2	stress.abiotic.drought/salt	Involved_in_response_to_salt_stress.__Knockout_mutants_are_hypersensitive_to_salt_stress._|_chr1:4761042-4761725_FORWARD	N	0.6737	0.0016	9.75	Y	Y
531	Isoleucine	SSFQEDHS(1)NIGGPGFSR	AT3G25610	34.1	34.1	transport.p-_and_v-ATPases	haloacid_dehalogenase-like_hydrolase_family_protein_|_chr3:9308942-9313353_REVERSE	Y	0.6667	0.0018	9.75	Y	Y
532	Tyrosine	ESFPT(0.003)S(0.198)S(0.799)NPDS(0.962)T(0.037)DNIPHQR	AT3G58630	27.3.30	27.3	RNA.regulation_of_transcription.Trihelix,_Triple-Helix_transcription_factor_family	transcription_factor_|_chr3:21683568-21685941_REVERSE	N	0.6553	0.0032	9.75	Y	N
533	Arginine	ESSTEEVKPSASIATEEVS(1)EEPNTSEPQVTK	AT4G31880	35.2	35.2	not_assigned.unknown	Bacteria_-_15478_-_BEST_Arabidopsis_thaliana_protein_match_is:_binding_(TAIR:AT1G15940.1)_-_EXPRESSED_DURING:_14_growth_stages_-_EXPRESSED_IN:_24_plant_structures_-_Fungi_-_16017_-_Has_114836_Blast_hits_to_56273_proteins_in_1914_species:_Archae_-_187_-_Metazoa_-_53116_-_Other_Eukaryotes_-_24977_(source:_NCBI_BLink)._|_chr4:15419404-15424183_REVERSE_-_Plants_-_4342_-_Viruses_-_719_-_LOCATED_IN:_cy…	N	0.6533	0.0033	9.75	Y	Y
534	Isoleucine	TFGS(0.934)S(0.066)LS(1)LNS(1)GPR	AT1G50120	35.2	35.2	not_assigned.unknown	Bacteria_-_0_-_CONTAINS_InterPro_DOMAIN/s:_Rgp1_(InterPro:IPR014848),_Immunoglobulin_E-set_(InterPro:IPR014756)_-_EXPRESSED_DURING:_13_growth_stages_-_EXPRESSED_IN:_23_plant_structures_-_Fungi_-_10_-_Has_110_Blast_hits_to_108_proteins_in_46_species:_Archae_-_0_-_INVOLVED_IN:_biological_process_unknown_-_LOCATED_IN:_cellular_component_unknown_-_Metazoa_-_76_-_Other_Eukaryotes_-_4_(source:_NCBI_BLi…	N	0.6491	0.0036	9.75	Y	Y
535	myo-Inositol	SFS(1)ASHSQYSVR	AT4G37700	35.2	35.2	not_assigned.unknown	unknown_protein_|_chr4:17710272-17710873_REVERSE	N	0.6456	0.0028	9.75	Y	Y
536	Putrescine	TQDVEMKDNNT(1)PS(1)QS(0.997)IIS(0.002)SSTSTMQNLK	AT1G20200	29.5.11.20	29.5	protein.degradation.ubiquitin.proteasom	enzyme_regulator_|_chr1:7001201-7004418_REVERSE_-_Symbols:_EMB2719,_HAP15_|_EMB2719_(EMBRYO_DEFECTIVE_2719)	N	0.645	0.0038	9.75	Y	Y
537	Fructose	QNS(1)GPIPILPTTGLITSGPIT(0.106)S(0.89)GPLNS(0.003)S(0.001)GAPR	AT1G78880	35.1	35.1	not_assigned.no_ontology	balbiani_ring_1-related_/_BR1-related_|_chr1:29652633-29655949_REVERSE	N	0.6446	0.0052	9.75	Y	Y
538	Docosanoic_acid	LSSPS(1)LPS(0.046)S(0.954)PPPSYYMGEKTEK	AT3G47210	35.2	35.2	not_assigned.unknown	unknown_protein_|_chr3:17385313-17387244_FORWARD	N	0.6439	0.0029	9.75	Y	Y
539	Fumaric_acid	KFETLSYLPDLTDS(1)ELAK	AT1G67090	1.3.2	1.3	PS.calvin_cycle.rubisco_small_subunit	copper_ion_binding_/_ribulose-bisphosphate_carboxylase_|_chr1:25048158-25049424_REVERSE_-_Symbols:_RBCS1A_|_RBCS1A_(RIBULOSE_BISPHOSPHATE_CARBOXYLASE_SMALL_CHAIN_1A)	Y	0.6421	0.0023	9.75	Y	Y
540	Leucine	HT(0.001)S(0.999)PSHIKQDGS(1)MS(1)PVR	AT2G29210	27.1.1	27.1	RNA.processing.splicing	splicing_factor_PWI_domain-containing_protein_|_chr2:12558051-12562348_FORWARD	N	0.6225	0.0076	9.75	Y	Y
541	Alanine	ALGSFGS(1)FGS(0.999)FRS(0.001)FA	AT5G60660	34.19.1	34.19	transport.Major_Intrinsic_Proteins.PIP	water_channel_|_chr5:24375457-24376989_REVERSE_-_Symbols:_PIP2F,_PIP2_-_4_(PLASMA_MEMBRANE_INTRINSIC_PROTEIN_2_-_4_|_PIP2_-_4)	Y	0.6211	0.0045	9.75	Y	Y
542	Nicotinic_acid	AGSSTTLLS(1)PPDS(1)PRAEKPLLPIDGK	AT1G16180	35.1	35.1	not_assigned.no_ontology	TMS_membrane_family_protein_/_tumour_differentially_expressed_(TDE)_family_protein_|_chr1:5540905-5542902_FORWARD	N	0.6201	0.0079	9.75	Y	Y
543	Arginine	DVPSPYGS(0.949)T(0.04)S(0.009)S(0.002)APVMR	AT4G05150	35.1	35.1	not_assigned.no_ontology	octicosapeptide/Phox/Bem1p_(PB1)_domain-containing_protein_|_chr4:2660338-2662908_FORWARD	N	0.6182	0.0028	9.75	Y	Y
544	Fumaric_acid	T(1)MKFLDNFHVQTK	AT1G53210	30.3	30.3	signalling.calcium	sodium/calcium_exchanger_family_protein_/_calcium-binding_EF_hand_family_protein_|_chr1:19844632-19847836_FORWARD	Y	0.618	0.0037	9.75	Y	Y
545	Valine	SDKPLNYS(1)PDPENESGINER	AT5G14880	34.15	34.15	transport.potassium	potassium_transporter,_putative_|_chr5:4814244-4817667_FORWARD	Y	0.6135	0.004	9.75	Y	Y
546	Nicotinic_acid	MSSIES(0.142)FKQS(0.929)S(0.929)LR	AT2G47000	34.16	34.16	transport.ABC_transporters_and_multidrug_resistance_systems	ATPase,_coupled_to_transmembrane_movement_of_substances_/_xenobiotic-transporting_ATPase_|_chr2:19309868-19314750_REVERSE_-_Symbols:_MDR4,_PGP4,_ABCB4,_ATPGP4_|_ABCB4_(ATP_BINDING_CASSETTE_SUBFAMILY_B4)	N	0.5955	0.0056	9.75	Y	Y
547	Aspartic_acid	DMVSRDDS(0.999)FVTK	AT4G35470	30.2	30.2	signalling.receptor_kinases	leucine-rich_repeat_family_protein_|_chr4:16846301-16849150_FORWARD	Y	0.5895	0.0062	9.75	Y	Y
548	Putrescine	TQAALIS(1)DDDTSHAEEPDFNQK	AT5G14720	29.4	29.4	signalling.kinase.cytoplasmatic_kinase	protein_kinase_family_protein_|_chr5:4747860-4753592_REVERSE	N	0.5842	0.0086	9.75	Y	Y
549	Nicotinic_acid	S(0.268)S(0.732)PPPKPHS(1)PLR	AT3G20640	17.5.3	17.5	hormone_metabolism.ethylene.induced-regulated-responsive-activated	ethylene-responsive_protein_-related_|_chr3:7210407-7213299_REVERSE	N	0.581	0.0115	9.75	Y	Y
550	Docosanoic_acid	RVEPRS(0.979)PS(0.803)PS(0.218)GANT(0.029)T(0.96)PT(0.011)PV	AT4G13510	34.5	34.5	transport.ammonium	ammonium_transmembrane_transporter_|_chr4:7858183-7859918_FORWARD_-_Symbols:_AMT1_-_1_(AMMONIUM_TRANSPORTER_1_-_1_|_AMT1_-_1)_-_1,_ATAMT1,_ATAMT1	Y	0.5583	0.016	9.75	Y	Y
551	Leucine	HT(0.006)S(0.994)PSHIKQDGS(1)MS(1)PVRGR	AT2G29210	27.1.1	27.1	RNA.processing.splicing	splicing_factor_PWI_domain-containing_protein_|_chr2:12558051-12562348_FORWARD	N	0.5466	0.0232	9.75	Y	Y
552	Putrescine	LS(0.002)S(0.995)DVS(0.003)S(0.001)SEKPILR	AT1G72410	33.99	33.99	development.unspecified	COP1-interacting_protein-related_|_chr1:27251696-27257081_REVERSE	N	0.5429	0.0134	9.75	Y	Y
553	Beta-alanine	FDS(1)INS(0.953)S(0.046)RDVT(0.001)GAEK	AT1G20760	30.3	30.3	signalling.calcium	calcium-binding_EF_hand_family_protein_|_chr1:7209369-7214993_FORWARD	Y	0.5319	0.028	9.75	Y	Y
554	Aspartic_acid	LSS(1)PSLPS(0.008)S(0.992)PPPSYYMGEKTEK	AT3G47210	35.2	35.2	not_assigned.unknown	unknown_protein_|_chr3:17385313-17387244_FORWARD	N	0.5193	0.0227	9.75	Y	Y
555	Putrescine	DNLTLWTSDMT(1)DEAGDEIK	AT5G38480	30.7	30.7	signalling.14-3-3_proteins	ATP_binding_/_protein_binding_/_protein_phosphorylated_amino_acid_binding_|_chr5:15409697-15411516_FORWARD_-_Symbols:_GRF3,_RCI1_|_GRF3_(GENERAL_REGULATORY_FACTOR_3)	N	0.5191	0.0273	9.75	Y	Y
556	Docosanoic_acid	QVQNVDRPS(0.991)PT(0.01)S(0.051)S(0.944)PT(0.003)S(0.001)SWGYNSLR	AT1G01580	15.1	15.1	metal_handling.acquisition	ferric-chelate_reductase_|_chr1:209395-213041_FORWARD_-_Symbols:_FRO2,_FRD1,_ATFRO2_|_FRO2_(FERRIC_REDUCTION_OXIDASE_2)	N	0.5175	0.0232	9.75	Y	Y
557	Proline	YVS(1)PEGS(1)PFKIENPK	AT5G62820	35.1	35.1	not_assigned.no_ontology	integral_membrane_protein,_putative_|_chr5:25223727-25225021_REVERSE	N	0.5158	0.0238	9.75	Y	Y
558	Aspartic_acid	S(1)PPPYRT(1)PDRR	AT4G38550	35.2	35.2	not_assigned.unknown	Bacteria_-_103_-_BEST_Arabidopsis_thaliana_protein_match_is:_unknown_protein_(TAIR:AT2G20950.1)_-_CONTAINS_InterPro_DOMAIN/s:_Phospholipase-like,_arabidopsis_(InterPro:IPR007942)_-_EXPRESSED_DURING:_13_growth_stages_-_EXPRESSED_IN:_21_plant_structures_-_Fungi_-_619_-_Has_2527_Blast_hits_to_1973_proteins_in_273_species:_Archae_-_3_-_Metazoa_-_1039_-_Other_Eukaryotes_-_216_(source:_NCBI_BLink)._|_c…	N	0.4778	0.0449	9.75	Y	Y
559	Sucrose	TSELSS(0.004)GS(0.843)S(0.153)FR	AT1G02520	34.16	34.16	transport.ABC_transporters_and_multidrug_resistance_systems	ATPase,_coupled_to_transmembrane_movement_of_substances_|_chr1:524134-528745_FORWARD_-_Symbols:_PGP11_|_PGP11_(P-GLYCOPROTEIN_11)	N	0.4737	0.0471	9.75	Y	Y
560	Docosanoic_acid	SSS(0.001)S(0.999)PSGSGSDLTERR	AT5G49510	29.6	29.6	protein.folding	unfolded_protein_binding_|_chr5:20080614-20082762_FORWARD_-_Symbols:_PDF3_|_PDF3_(PREFOLDIN_3)	N	0.4716	0.0482	9.75	Y	Y
561	Fumaric_acid	NDPNYDS(1)GEDAYDGLVDSPVSDPLNDYKK	AT5G63190	28.99	28.99	DNA.unspecified	MA3_domain-containing_protein_|_chr5:25345542-25348796_FORWARD	N	0.4681	0.0581	9.75	Y	Y
562	Aspartic_acid	TFGS(0.997)S(0.038)LS(0.961)LNS(0.004)GPR	AT1G50120	35.2	35.2	not_assigned.unknown	Bacteria_-_0_-_CONTAINS_InterPro_DOMAIN/s:_Rgp1_(InterPro:IPR014848),_Immunoglobulin_E-set_(InterPro:IPR014756)_-_EXPRESSED_DURING:_13_growth_stages_-_EXPRESSED_IN:_23_plant_structures_-_Fungi_-_10_-_Has_110_Blast_hits_to_108_proteins_in_46_species:_Archae_-_0_-_INVOLVED_IN:_biological_process_unknown_-_LOCATED_IN:_cellular_component_unknown_-_Metazoa_-_76_-_Other_Eukaryotes_-_4_(source:_NCBI_BLi…	N	0.453	0.059	9.75	Y	Y
563	Valine	HGEPLKKS(0.881)S(0.119)GPQSGGVTR	AT1G78880	35.1	35.1	not_assigned.no_ontology	balbiani_ring_1-related_/_BR1-related_|_chr1:29652633-29655949_REVERSE	N	0.4406	0.0519	9.75	Y	Y
564	Docosanoic_acid	S(1)PPPY(0.002)RT(0.998)PDRR	AT4G38550	35.2	35.2	not_assigned.unknown	Bacteria_-_103_-_BEST_Arabidopsis_thaliana_protein_match_is:_unknown_protein_(TAIR:AT2G20950.1)_-_CONTAINS_InterPro_DOMAIN/s:_Phospholipase-like,_arabidopsis_(InterPro:IPR007942)_-_EXPRESSED_DURING:_13_growth_stages_-_EXPRESSED_IN:_21_plant_structures_-_Fungi_-_619_-_Has_2527_Blast_hits_to_1973_proteins_in_273_species:_Archae_-_3_-_Metazoa_-_1039_-_Other_Eukaryotes_-_216_(source:_NCBI_BLink)._|_c…	N	0.3971	0.1145	9.75	Y	Y
565	Leucine	LS(1)PGSQS(1)LADFR	AT4G25880	35.1.12	35.1	not_assigned.no_ontology.pumilio/Puf_RNA-binding_domain-containing_protein	RNA_binding_/_binding_|_chr4:13154708-13159382_FORWARD_-_Symbols:_APUM6_|_APUM6_(Arabidopsis_Pumilio_6)	N	0.3147	0.2352	9.75	Y	Y
566	Aspartic_acid	EDRS(1)PVDDDY(0.002)EPNRT(0.499)S(0.499)PR	AT2G37340	27.1.1	27.1	RNA.processing.splicing	nucleic_acid_binding_/_nucleotide_binding_/_zinc_ion_binding_|_chr2:15670147-15672700_REVERSE_-_Symbols:_RSZ33,_ATRSZ33_|_RSZ33	N	0.275	0.3212	9.75	Y	Y
567	Fumaric_acid	APPS(1)PLNDAESLSER	AT5G58140	29.4	29.4	signaling.kinase.cytoplasmatic_kinase.AGC	FMN_binding_/_blue_light_photoreceptor/_kinase/_protein_serine/threonine_kinase_|_chr5:23524427-23533111_FORWARD_-_Symbols:_PHOT2,_NPL1_|_PHOT2_(PHOTOTROPIN_2)	N	0.6556	0.0017	9.5	Y	Y
568	Docosanoic_acid	EEVQPETLAT(0.993)PT(0.008)QS(0.993)PS(0.006)R	AT1G79280	33.99	33.99	development.unspecified	Symbols:_NUA_|_NUA_(NUCLEAR_PORE_ANCHOR)_|_chr1:29819176-29832978_REVERSE	N	0.6179	0.0141	9.5	Y	Y
569	Fumaric_acid	AGIVTEPWSVAENGNPSITAKGS(0.82)S(0.18)R	AT2G38170	34.21	34.21	transport.calcium	calcium_ion_transmembrane_transporter/_calcium:cation_antiporter/_calcium:hydrogen_antiporter_|_chr2:15990045-15993278_REVERSE_-_Symbols:_CAX1,_ATCAX1,_RCI4_|_CAX1_(cation_exchanger_1)	N	0.598	0.0112	9.5	Y	Y
570	Fumaric_acid	T(0.005)AS(0.995)ANS(1)LVDAEEKTGLLD	AT1G07650	30.2.8.2	30.2	signalling.receptor_kinases.DUF_26	leucine-rich_repeat_transmembrane_protein_kinase,_putative_|_chr1:2359549-2366561_REVERSE	Y	0.5896	0.0049	9.5	Y	Y
571	Fumaric_acid	RLS(1)LS(1)PWR	AT1G42550	31.1	31.1	cell.organisation	Symbols:_PMI1_|_PMI1_(PLASTID_MOVEMENT_IMPAIRED1)_|_chr1:15977014-15979952_FORWARD	Y	0.5865	0.0066	9.5	Y	Y
572	myo-Inositol	ADKTDIIS(0.607)S(0.117)S(0.12)S(0.156)DKAS(1)PPPPSAFR	AT3G47200	35.2	35.2	not_assigned.unknown	unknown_protein_|_chr3:17377587-17379235_REVERSE	N	0.6123	0.0053	9.5	Y	Y
573	Nicotinic_acid	ITPHSVPS(0.999)PRPS(0.5)S(0.5)PR	AT2G43680	30.3	30.3	signalling.calcium	calmodulin_binding_|_chr2:18108349-18111831_FORWARD_-_Symbols:_IQD14_|_IQD14	Y	0.5754	0.0099	9.5	Y	Y
574	Nicotinic_acid	YSS(1)PS(0.001)S(0.999)PPPSFYRK	AT3G47210	35.2	35.2	not_assigned.unknown	unknown_protein_|_chr3:17385313-17387244_FORWARD	N	0.4789	0.038	9.5	Y	Y
575	Fumaric_acid	TPGVPGDETTEKLPDESGVEPT(0.001)ENS(0.999)PK	AT1G30470	15.2	15.2	metal_handling.binding,_chelation_and_storage	SIT4_phosphatase-associated_family_protein_|_chr1:10779171-10786666_FORWARD	N	0.4677	0.0376	9.5	Y	Y
576	Proline	S(1)LGS(1)FRS(1)AANV	AT2G37170	34.19.1	34.19	transport.Major_Intrinsic_Proteins.PIP	water_channel_|_chr2:15613402-15614857_REVERSE_-_Symbols:_PIP2B,_PIP2_-_2_|_PIP2B_(PLASMA_MEMBRANE_INTRINSIC_PROTEIN_2)	Y	0.8627	0	9.5	Y	Y
577	Ornithine	KDDEES(1)GGGLGGYAK	AT1G13930	20.2.3	20.2	stress.abiotic.drought/salt	Involved_in_response_to_salt_stress.__Knockout_mutants_are_hypersensitive_to_salt_stress._|_chr1:4761042-4761725_FORWARD	N	0.7833	0.0001	9.5	Y	Y
578	Tyrosine	S(1)AQELVK	AT3G14940	4.1.15	4.1	glycolysis.cytosolic_branch.phospho-enol-pyruvate_carboxylase_(PEPC)	phosphoenolpyruvate_carboxylase_|_chr3:5025238-5029710_FORWARD_-_Symbols:_ATPPC3_|_ATPPC3_(PHOSPHOENOLPYRUVATE_CARBOXYLASE_3)	Y	0.7233	0.0003	9.5	Y	Y
579	Fumaric_acid	LT(1)PPGS(1)PPILS(0.079)AS(0.807)GT(0.113)PK	AT4G15545	35.2	35.2	not_assigned.unknown	unknown_protein_|_chr4:8875918-8877799_FORWARD	N	0.7052	0.0004	9.5	Y	Y
580	Glycerol-3-phosphate	SLS(1)FASR	AT1G09090	20.1.1	20.1	stress.biotic.respiratory_burst	FAD_binding_/_calcium_ion_binding_/_electron_carrier/_iron_ion_binding_/_oxidoreductase/_oxidoreductase,_acting_on_NADH_or_NADPH,_with_oxygen_as_acceptor_/_peroxidase_|_chr1:2932739-2936586_FORWARD_-_Symbols:_ATRBOHB_|_ATRBOHB_(respiratory_burst_oxidase_homolog_B)	N	0.6945	0.0014	9.5	Y	Y
581	Ornithine	LNLS(1)FQNRR	AT3G50770	30.3	30.3	signalling.calcium	calmodulin-related_protein,_putative_|_chr3:18873958-18874780_FORWARD	Y	0.6902	0.0008	9.5	Y	Y
582	myo-Inositol	TGQGYS(1)GPSL	AT3G24550	30.2.22	30.2	signalling.receptor_kinases.proline_extensin_like	ATP_binding_/_protein_kinase_|_chr3:8960258-8963568_FORWARD_-_Symbols:_ATPERK1_|_ATPERK1_(PROLINE_EXTENSIN-LIKE_RECEPTOR_KINASE_1)	Y	0.6863	0.0017	9.5	Y	Y
583	Isoleucine	SDKPLNYS(1)PDPENESGINER	AT5G14880	34.15	34.15	transport.potassium	potassium_transporter,_putative_|_chr5:4814244-4817667_FORWARD	Y	0.597	0.0055	9.5	Y	Y
584	Tyrosine	SLS(1)FASR	AT1G09090	20.1.1	20.1	stress.biotic.respiratory_burst	FAD_binding_/_calcium_ion_binding_/_electron_carrier/_iron_ion_binding_/_oxidoreductase/_oxidoreductase,_acting_on_NADH_or_NADPH,_with_oxygen_as_acceptor_/_peroxidase_|_chr1:2932739-2936586_FORWARD_-_Symbols:_ATRBOHB_|_ATRBOHB_(respiratory_burst_oxidase_homolog_B)	N	0.5263	0.0206	9.5	Y	Y
585	Fumaric_acid	KASEAEHEDPVDDIKS(1)NDDR	AT5G40450	35.2	35.2	not_assigned.unknown	unknown_protein_|_chr5:16184650-16193678_REVERSE	N	0.4977	0.0255	9.5	Y	Y
586	Malic_acid	ADKTDIIS(0.607)S(0.117)S(0.12)S(0.156)DKAS(1)PPPPSAFR	AT3G47200	35.2	35.2	not_assigned.unknown	unknown_protein_|_chr3:17377587-17379235_REVERSE	N	0.8909	0	9.5	Y	Y
587	Malic_acid	LNIDTDSS(0.013)S(0.987)PQNIIS(1)PK	AT3G53180	12.2.2	12.2	N-metabolism.ammonia_metabolism.glutamine_synthetase	catalytic/_glutamate-ammonia_ligase_|_chr3:19706894-19711439_FORWARD	Y	0.8872	0	9.5	Y	Y
588	Ornithine	S(0.197)S(0.803)DALEVPPRPIK	AT1G66940	29.4	29.4	protein.postranslational_modification	protein_kinase-related_|_chr1:24973028-24974791_REVERSE	N	0.8857	0	9.5	Y	Y
589	Phenylalanine	SSFQEDHS(1)NIGGPGFSR	AT3G25610	34.1	34.1	transport.p-_and_v-ATPases	haloacid_dehalogenase-like_hydrolase_family_protein_|_chr3:9308942-9313353_REVERSE	Y	0.8529	0	9.5	Y	Y
590	Malic_acid	SES(1)LGHRSDVSSPEAK	AT3G48530	10.5	10.5	cell_wall.cell_wall_proteins	Symbols:_KING1_|_KING1_(SNF1-RELATED_PROTEIN_KINASE_REGULATORY_SUBUNIT_GAMMA_1)_|_chr3:17987378-17989763_FORWARD	Y	0.8526	0	9.5	Y	Y
591	Ornithine	SDFSPESGIADYS(0.002)AS(0.998)PDAK	AT3G16310	35.1	35.1	not_assigned.no_ontology	mitotic_phosphoprotein_N'_end_(MPPN)_family_protein_|_chr3:5526414-5528602_REVERSE	N	0.8421	0	9.5	Y	Y
592	Arginine	S(0.197)S(0.803)DALEVPPRPIK	AT1G66940	29.4	29.4	protein.postranslational_modification	protein_kinase-related_|_chr1:24973028-24974791_REVERSE	N	0.8377	0	9.5	Y	Y
593	Ornithine	ISGPHDSNDLVS(1)DGDDA	AT3G55890	35.1	35.1	not_assigned.no_ontology	yippee_family_protein_|_chr3:20740817-20742002_FORWARD	N	0.8346	0	9.5	Y	Y
594	Malic_acid	TGQGYS(1)GPSL	AT3G24550	30.2.22	30.2	signalling.receptor_kinases.proline_extensin_like	ATP_binding_/_protein_kinase_|_chr3:8960258-8963568_FORWARD_-_Symbols:_ATPERK1_|_ATPERK1_(PROLINE_EXTENSIN-LIKE_RECEPTOR_KINASE_1)	Y	0.8256	0	9.5	Y	Y
595	Tyrosine	SES(1)LGHRSDVSSPEAK	AT3G48530	10.5	10.5	cell_wall.cell_wall_proteins	Symbols:_KING1_|_KING1_(SNF1-RELATED_PROTEIN_KINASE_REGULATORY_SUBUNIT_GAMMA_1)_|_chr3:17987378-17989763_FORWARD	Y	0.8163	0	9.5	Y	Y
596	Alanine	QGTLPTVIEEDDS(0.016)S(0.977)ET(0.007)	AT5G66950	35.2	35.2	not_assigned.unknown	catalytic/_pyridoxal_phosphate_binding_|_chr5:26732889-26736146_FORWARD	N	0.8162	0.0001	9.5	Y	Y
597	Putrescine	VEGTLPSYMQAS(0.007)DGRS(0.993)PR	AT1G51805	30.2.99	30.2	signalling.receptor_kinases.leucine_rich_repeat_I	leucine-rich_repeat_protein_kinase,_putative_|_chr1:19220977-19225689_REVERSE	Y	0.8123	0	9.5	Y	Y
598	Fumaric_acid	EKS(0.983)DS(0.995)DS(0.022)EYDILDFPEVPNVLLRPTPGATSVNAPDAAK	AT1G34220	35.2	35.2	not_assigned.unknown	unknown_protein_|_chr1:12462849-12466000_REVERSE	N	0.7917	0.0002	9.5	Y	Y
599	Ornithine	LPRINS(1)AES(1)MELWASQQK	AT5G20280	2.1.1.1	2.1	major_CHO_metabolism.synthesis.sucrose.SPS	sucrose-phosphate_synthase/_transferase,_transferring_glycosyl_groups_|_chr5:6844714-6850154_REVERSE_-_Symbols:_ATSPS1F_|_ATSPS1F_(sucrose_phosphate_synthase_1F)	N	0.7915	0.0001	9.5	Y	Y
600	Glycerol-3-phosphate	S(1)AQELVK	AT3G14940	4.1.15	4.1	glycolysis.cytosolic_branch.phospho-enol-pyruvate_carboxylase_(PEPC)	phosphoenolpyruvate_carboxylase_|_chr3:5025238-5029710_FORWARD_-_Symbols:_ATPPC3_|_ATPPC3_(PHOSPHOENOLPYRUVATE_CARBOXYLASE_3)	Y	0.788	0	9.5	Y	Y
601	Fumaric_acid	ES(1)S(1)DEALVSMLASR	AT5G40450	35.2	35.2	not_assigned.unknown	unknown_protein_|_chr5:16184650-16193678_REVERSE	N	0.7843	0.0002	9.5	Y	Y
602	Ornithine	ALS(0.999)S(0.001)ITR	AT1G51690	29.4	29.4	protein.postranslational_modification	nucleotide_binding_/_protein_phosphatase_type_2A_regulator_|_chr1:19164063-19170446_FORWARD_-_Symbols:_ATB_ALPHA_|_ATB_ALPHA	N	0.7786	0.0006	9.5	Y	Y
603	Asparagine	LALELES(0.607)ET(0.667)S(0.667)QQT(0.059)LQQQLADEAR	AT3G22190	30.3	30.3	signalling.calcium	calmodulin_binding_|_chr3:7831280-7833904_REVERSE_-_Symbols:_IQD5_|_IQD5_(IQ-domain_5)	Y	0.7771	0.0001	9.5	Y	Y
604	Leucine	SES(1)LGHRSDVSSPEAK	AT3G48530	10.5	10.5	cell_wall.cell_wall_proteins	Symbols:_KING1_|_KING1_(SNF1-RELATED_PROTEIN_KINASE_REGULATORY_SUBUNIT_GAMMA_1)_|_chr3:17987378-17989763_FORWARD	Y	0.775	0.0002	9.5	Y	Y
605	Nicotinic_acid	EAS(1)IEIPTLNTGENLTVDHQ	AT1G61750	29.4	29.4	protein.postranslational_modification	Bacteria_-_562_-_BEST_Arabidopsis_thaliana_protein_match_is:_protein_kinase-related_(TAIR:AT1G63600.1)_-_CONTAINS_InterPro_DOMAIN/s:_Protein_of_unknown_function_DUF26_(InterPro:IPR002902)_-_EXPRESSED_IN:_root_-_Fungi_-_309_-_Has_5451_Blast_hits_to_2391_proteins_in_173_species:_Archae_-_4_-_INVOLVED_IN:_biological_process_unknown_-_LOCATED_IN:_endomembrane_system_-_Metazoa_-_1882_-_Other_Eukaryote…	N	0.7714	0.0001	9.5	Y	Y
606	Arginine	ISGPHDSNDLVS(1)DGDDA	AT3G55890	35.1	35.1	not_assigned.no_ontology	yippee_family_protein_|_chr3:20740817-20742002_FORWARD	N	0.7714	0	9.5	Y	Y
607	Glycine	QNS(1)GPIPILPTTGLITSGPIT(0.07)S(0.928)GPLNS(0.002)SGAPR	AT1G78880	35.1	35.1	not_assigned.no_ontology	balbiani_ring_1-related_/_BR1-related_|_chr1:29652633-29655949_REVERSE	N	0.7647	0.0003	9.5	Y	Y
608	Docosanoic_acid	EAS(1)IEIPTLNTGENLTVDHQ	AT1G61750	29.4	29.4	protein.postranslational_modification	Bacteria_-_562_-_BEST_Arabidopsis_thaliana_protein_match_is:_protein_kinase-related_(TAIR:AT1G63600.1)_-_CONTAINS_InterPro_DOMAIN/s:_Protein_of_unknown_function_DUF26_(InterPro:IPR002902)_-_EXPRESSED_IN:_root_-_Fungi_-_309_-_Has_5451_Blast_hits_to_2391_proteins_in_173_species:_Archae_-_4_-_INVOLVED_IN:_biological_process_unknown_-_LOCATED_IN:_endomembrane_system_-_Metazoa_-_1882_-_Other_Eukaryote…	N	0.7561	0.0002	9.5	Y	Y
609	myo-Inositol	FDS(1)INS(0.953)S(0.046)RDVT(0.001)GAEK	AT1G20760	30.3	30.3	signalling.calcium	calcium-binding_EF_hand_family_protein_|_chr1:7209369-7214993_FORWARD	Y	0.75	0.0013	9.5	Y	Y
610	Fumaric_acid	S(1)RLS(0.997)S(0.003)APAKPVAA	AT5G10360	29.2.1.2.1.6	29.2	protein.synthesis.ribosomal_protein.eukaryotic.40S_subunit.S6	structural_constituent_of_ribosome_|_chr5:3258474-3260234_REVERSE_-_Symbols:_EMB3010_|_EMB3010_(embryo_defective_3010)	N	0.7489	0.0001	9.5	Y	Y
611	Arginine	SDFSPESGIADYS(0.002)AS(0.998)PDAK	AT3G16310	35.1	35.1	not_assigned.no_ontology	mitotic_phosphoprotein_N'_end_(MPPN)_family_protein_|_chr3:5526414-5528602_REVERSE	N	0.7474	0.0002	9.5	Y	Y
612	Ornithine	MGLVNES(1)DSEDSSEHDKDVDDEK	AT4G10750	35.1	35.1	not_assigned.no_ontology	HpcH/HpaI_aldolase_family_protein_|_chr4:6618676-6619939_FORWARD	N	0.7474	0.0002	9.5	Y	Y
613	Valine	EAS(1)IEIPTLNTGENLTVDHQ	AT1G61750	29.4	29.4	protein.postranslational_modification	Bacteria_-_562_-_BEST_Arabidopsis_thaliana_protein_match_is:_protein_kinase-related_(TAIR:AT1G63600.1)_-_CONTAINS_InterPro_DOMAIN/s:_Protein_of_unknown_function_DUF26_(InterPro:IPR002902)_-_EXPRESSED_IN:_root_-_Fungi_-_309_-_Has_5451_Blast_hits_to_2391_proteins_in_173_species:_Archae_-_4_-_INVOLVED_IN:_biological_process_unknown_-_LOCATED_IN:_endomembrane_system_-_Metazoa_-_1882_-_Other_Eukaryote…	N	0.7468	0.0001	9.5	Y	Y
614	Putrescine	DAAALETQS(1)PEDFDQPSPLRK	AT1G71880	34.2.1	34.2	transport.sugars.sucrose	carbohydrate_transmembrane_transporter/_sucrose:hydrogen_symporter/_sugar:hydrogen_symporter_|_chr1:27054180-27056341_FORWARD_-_Symbols:_SUC1,_ATSUC1_|_SUC1_(Sucrose-proton_symporter_1)	N	0.7461	0.0004	9.5	Y	Y
615	Beta-alanine	SDKPLNYS(1)PDPENESGINER	AT5G14880	34.15	34.15	transport.potassium	potassium_transporter,_putative_|_chr5:4814244-4817667_FORWARD	Y	0.7459	0.0002	9.5	Y	Y
616	Arginine	ATGAFILTAS(1)HNPGGPTEDFGIK	AT1G23190	4.1.2	4.1	glycolysis.cytosolic_branch.phosphoglucomutase_(PGM)	phosphoglucomutase,_cytoplasmic,_putative_/_glucose_phosphomutase,_putative_|_chr1:8219869-8224469_FORWARD	Y	0.7459	0.0002	9.5	Y	Y
617	Putrescine	S(0.156)S(0.844)GEMSDGDVPGGR	AT3G45780	30.11	30.11	signaling.kinase.cytoplasmatic_kinase.AGC	FMN_binding_/_blue_light_photoreceptor/_kinase/_protein_binding_/_protein_serine/threonine_kinase_|_chr3:16816866-16824210_FORWARD_-_Symbols:_PHOT1,_NPH1,_JK224,_RPT1_|_PHOT1_(PHOTOTROPIN_1)	Y	0.7429	0.0002	9.5	Y	Y
618	myo-Inositol	SDT(1)MIKDSSNESQEIK	AT4G37070	33.1	33.1	development.storage_proteins	Symbols:_PLP1,_PLA_IVA_|_patatin,_putative_|_chr4:17464785-17467109_REVERSE	Y	0.7426	0.0006	9.5	Y	Y
619	Glycerol-3-phosphate	ISEQHEMQGMDMT(1)R	AT3G24300	34.5	34.5	transport.ammonium	ammonium_transmembrane_transporter_|_chr3:8805631-8807388_REVERSE_-_Symbols:_AMT1_-_3_(AMMONIUM_TRANSPORTER_1_-_3_|_AMT1_-_3)_-_3,_ATAMT1	Y	0.742	0.0004	9.5	Y	Y
620	Ornithine	GNDNWDAFQNLLLKDNDS(1)EPEELLR	AT4G27430	31.1	31.1	cell.organisation	transcription_activator_|_chr4:13718679-13723047_FORWARD_-_Symbols:_CIP7_|_CIP7_(COP1-INTERACTING_PROTEIN_7)	Y	0.7404	0.0003	9.5	Y	Y
621	Alanine	LEEGPKEDEES(1)DKS(1)VS(1)EVNDEDDAEDGS(1)EEEEDDD	AT1G20696	27.3.62	27.3	RNA.regulation_of_transcription.Nucleosome/chromatin_assembly_factor_group	DNA_binding_/_chromatin_binding_/_structural_constituent_of_chromatin_/_transcription_factor_|_chr1:7179453-7181499_FORWARD_-_Symbols:_HMGB3,_NFD3,_NFD03_|_HMGB3_(HIGH_MOBILITY_GROUP_B_3)	N	0.7353	0.0012	9.5	Y	Y
622	Glycerol-3-phosphate	SLEELS(1)GEAEVS(1)HDEK	AT5G43370	34.7	34.7	transport.phosphate	carbohydrate_transmembrane_transporter/_inorganic_phosphate_transmembrane_transporter/_phosphate_transmembrane_transporter/_sugar:hydrogen_symporter_|_chr5:17416074-17417798_FORWARD_-_Symbols:_APT1,_PHT2,_PHT1_-_2_|_APT1_(ARABIDOPSIS_PHOSPHATE_TRANSPORTER_1)	Y	0.7308	0.0003	9.5	Y	Y
623	Arginine	VMIHQPLGT(1)AGGK	AT1G66670	29.5.5	29.5	protein.degradation.serine_protease	serine-type_endopeptidase_|_chr1:24863785-24865702_REVERSE_-_Symbols:_CLPP3,_NCLPP3_|_CLPP3	N	0.7278	0.0003	9.5	Y	Y
624	Putrescine	NLS(1)DLSLTDDSK	AT1G72410	33.99	33.99	development.unspecified	COP1-interacting_protein-related_|_chr1:27251696-27257081_REVERSE	N	0.7246	0.0005	9.5	Y	Y
625	Nicotinic_acid	T(0.005)S(0.005)PAVDS(0.99)FDVDALEIPGTQK	AT4G33530	34.15	34.15	transport.potassium	potassium_ion_transmembrane_transporter_|_chr4:16126231-16130459_REVERSE_-_Symbols:_KUP5_|_KUP5	Y	0.7193	0.0005	9.5	Y	Y
626	Arginine	MGLVNES(1)DSEDSSEHDKDVDDEK	AT4G10750	35.1	35.1	not_assigned.no_ontology	HpcH/HpaI_aldolase_family_protein_|_chr4:6618676-6619939_FORWARD	N	0.7188	0.0004	9.5	Y	Y
627	Arginine	IGNS(1)DVEEEKESNAAK	AT1G69030	35.1.8	35.1	not_assigned.no_ontology.BSD_domain-containing_protein	Bacteria_-_4_-_BEST_Arabidopsis_thaliana_protein_match_is:_BSD_domain-containing_protein_(TAIR:AT1G26300.1)_-_CONTAINS_InterPro_DOMAIN/s:_BSD_(InterPro:IPR005607)_-_EXPRESSED_DURING:_15_growth_stages_-_EXPRESSED_IN:_24_plant_structures_-_Fungi_-_10_-_Has_173_Blast_hits_to_173_proteins_in_34_species:_Archae_-_4_-_Metazoa_-_52_-_Other_Eukaryotes_-_11_(source:_NCBI_BLink)._|_chr1:25947265-25949262_R…	N	0.7156	0.0003	9.5	Y	Y
628	Malic_acid	VAYPQVHYPKPPS(1)PKPPS(1)PR	AT3G59690	30.3	30.3	signalling.calcium	calmodulin_binding_|_chr3:22048754-22051673_FORWARD_-_Symbols:_IQD13_|_IQD13_(IQ-domain_13)	Y	0.7091	0.0003	9.5	Y	Y
629	Arginine	LPRINS(1)AES(1)MELWASQQK	AT5G20280	2.1.1.1	2.1	major_CHO_metabolism.synthesis.sucrose.SPS	sucrose-phosphate_synthase/_transferase,_transferring_glycosyl_groups_|_chr5:6844714-6850154_REVERSE_-_Symbols:_ATSPS1F_|_ATSPS1F_(sucrose_phosphate_synthase_1F)	N	0.7088	0.0007	9.5	Y	Y
630	Proline	LSSPS(1)LPS(0.046)S(0.954)PPPSYYMGEKTEK	AT3G47210	35.2	35.2	not_assigned.unknown	unknown_protein_|_chr3:17385313-17387244_FORWARD	N	0.7053	0.0007	9.5	Y	Y
631	Leucine	S(0.007)ES(0.993)LGHRS(1)DVS(1)S(1)PEAK	AT3G48530	10.5	10.5	cell_wall.cell_wall_proteins	Symbols:_KING1_|_KING1_(SNF1-RELATED_PROTEIN_KINASE_REGULATORY_SUBUNIT_GAMMA_1)_|_chr3:17987378-17989763_FORWARD	Y	0.7036	0.0034	9.5	Y	Y
632	Arginine	EHGNS(1)PGYYDGR	AT1G67090	1.3.2	1.3	PS.calvin_cycle.rubisco_small_subunit	copper_ion_binding_/_ribulose-bisphosphate_carboxylase_|_chr1:25048158-25049424_REVERSE_-_Symbols:_RBCS1A_|_RBCS1A_(RIBULOSE_BISPHOSPHATE_CARBOXYLASE_SMALL_CHAIN_1A)	Y	0.6932	0.0007	9.5	Y	Y
633	Beta-alanine	SSFQEDHS(1)NIGGPGFSR	AT3G25610	34.1	34.1	transport.p-_and_v-ATPases	haloacid_dehalogenase-like_hydrolase_family_protein_|_chr3:9308942-9313353_REVERSE	Y	0.693	0.001	9.5	Y	Y
634	Octadecanoic_acid	SFGT(0.998)RS(0.009)GT(0.993)KFLPSSD	AT5G23060	35.2	35.2	not_assigned.unknown	Symbols:_CaS_|_CaS_(Calcium_sensing_receptor)_|_chr5:7736590-7738535_REVERSE	N	0.6863	0.0017	9.5	Y	Y
635	Malic_acid	IIGVDFNS(1)KRFDQAK	AT1G77120	5.3	5.3	fermentation.ADH	alcohol_dehydrogenase_|_chr1:28975394-28977417_FORWARD_-_Symbols:_ADH1,_ADH,_ATADH,_ATADH1_|_ADH1_(ALCOHOL_DEHYDROGENASE_1)	N	0.6737	0.0011	9.5	Y	Y
636	Putrescine	EDRGS(1)GDEEKIPAYR	AT2G42190	27.3.67	27.3	RNA.regulation_of_transcription.putative_transcription_regulator	unknown_protein_|_chr2:17582869-17584194_FORWARD	N	0.6647	0.005	9.5	Y	Y
637	Nicotinic_acid	RVEPRS(0.979)PS(0.803)PS(0.218)GANT(0.029)T(0.96)PT(0.011)PV	AT4G13510	34.5	34.5	transport.ammonium	ammonium_transmembrane_transporter_|_chr4:7858183-7859918_FORWARD_-_Symbols:_AMT1_-_1_(AMMONIUM_TRANSPORTER_1_-_1_|_AMT1_-_1)_-_1,_ATAMT1,_ATAMT1	Y	0.6632	0.002	9.5	Y	Y
638	Valine	SFS(1)ASHSQYSVR	AT4G37700	35.2	35.2	not_assigned.unknown	unknown_protein_|_chr4:17710272-17710873_REVERSE	N	0.661	0.0011	9.5	Y	Y
639	Arginine	LNLS(1)FQNRR	AT3G50770	30.3	30.3	signalling.calcium	calmodulin-related_protein,_putative_|_chr3:18873958-18874780_FORWARD	Y	0.6558	0.0012	9.5	Y	Y
640	Aspartic_acid	LIADEAADKETES(1)ES(1)EEEDSLR	AT2G19490	28.1	28.1	DNA.synthesis/chromatin_structure	recA_family_protein_|_chr2:8441527-8444170_FORWARD	N	0.6556	0.0017	9.5	Y	N
641	Fructose	ES(1)S(1)DEALVSMLASR	AT5G40450	35.2	35.2	not_assigned.unknown	unknown_protein_|_chr5:16184650-16193678_REVERSE	N	0.6529	0.0061	9.5	Y	Y
642	Glucose	ALGSFGS(1)FGS(0.999)FRS(0.001)FA	AT5G60660	34.19.1	34.19	transport.Major_Intrinsic_Proteins.PIP	water_channel_|_chr5:24375457-24376989_REVERSE_-_Symbols:_PIP2F,_PIP2_-_4_(PLASMA_MEMBRANE_INTRINSIC_PROTEIN_2_-_4_|_PIP2_-_4)	Y	0.6496	0.0019	9.5	Y	Y
643	Valine	S(1)PPRQQDPPS(1)PPRQQQQPLT(1)PPR	AT2G46630	10.5.3	10.5	cell_wall.cell_wall_proteins.LRR	unknown_protein_|_chr2:19145529-19146713_FORWARD	Y	0.6436	0.0022	9.5	Y	Y
644	Arginine	IEHMDAGS(1)PARPTPIPNGIEAMSR	AT3G16830	33.99	33.99	development.unspecified	Symbols:_TPR2_|_TPR2_(TOPLESS-RELATED_2)_|_chr3:5731534-5737772_FORWARD	N	0.6388	0.0043	9.5	Y	Y
645	Beta-alanine	DMVSRDDS(0.999)FVTK	AT4G35470	30.2	30.2	signalling.receptor_kinases	leucine-rich_repeat_family_protein_|_chr4:16846301-16849150_FORWARD	Y	0.6338	0.002	9.5	Y	Y
646	Isoleucine	S(1)PPRQQDPPS(1)PPRQQQQPLT(1)PPR	AT2G46630	10.5.3	10.5	cell_wall.cell_wall_proteins.LRR	unknown_protein_|_chr2:19145529-19146713_FORWARD	Y	0.6316	0.0028	9.5	Y	Y
647	Nicotinic_acid	SSS(0.001)S(0.999)PSGSGSDLTERR	AT5G49510	29.6	29.6	protein.folding	unfolded_protein_binding_|_chr5:20080614-20082762_FORWARD_-_Symbols:_PDF3_|_PDF3_(PREFOLDIN_3)	N	0.6246	0.0043	9.5	Y	Y
648	Nicotinic_acid	QVQNVDRPS(0.991)PT(0.01)S(0.051)S(0.944)PT(0.003)S(0.001)SWGYNSLR	AT1G01580	15.1	15.1	metal_handling.acquisition	ferric-chelate_reductase_|_chr1:209395-213041_FORWARD_-_Symbols:_FRO2,_FRD1,_ATFRO2_|_FRO2_(FERRIC_REDUCTION_OXIDASE_2)	N	0.615	0.0039	9.5	Y	Y
649	Fumaric_acid	T(0.614)RDS(0.384)DEEDRDY(0.002)DVAALANNLNQAFNYR	AT2G28360	35.1	35.1	not_assigned.no_ontology	Bacteria_-_108_-_BEST_Arabidopsis_thaliana_protein_match_is:_SIT4_phosphatase-associated_family_protein_(TAIR:AT1G07990.1)_-_CONTAINS_InterPro_DOMAIN/s:_SIT4_phosphatase-associated_protein_(InterPro:IPR007587)_-_EXPRESSED_DURING:_13_growth_stages_-_EXPRESSED_IN:_22_plant_structures_-_Fungi_-_305_-_Has_1431_Blast_hits_to_1107_proteins_in_182_species:_Archae_-_2_-_LOCATED_IN:_endomembrane_system_-_…	N	0.6075	0.0045	9.5	Y	Y
650	Proline	MSSIES(0.142)FKQS(0.929)S(0.929)LR	AT2G47000	34.16	34.16	transport.ABC_transporters_and_multidrug_resistance_systems	ATPase,_coupled_to_transmembrane_movement_of_substances_/_xenobiotic-transporting_ATPase_|_chr2:19309868-19314750_REVERSE_-_Symbols:_MDR4,_PGP4,_ABCB4,_ATPGP4_|_ABCB4_(ATP_BINDING_CASSETTE_SUBFAMILY_B4)	N	0.6053	0.006	9.5	Y	Y
651	Putrescine	AS(0.001)S(0.999)GIEAHSDEANISNNMSDR	AT4G02510	29.3.3	29.3	protein.targeting.chloroplast	transmembrane_receptor_|_chr4:1104766-1109600_FORWARD_-_Symbols:_TOC159,_TOC86,_PPI2,_TOC160,_ATTOC159_|_TOC159_(TRANSLOCON_AT_THE_OUTER_ENVELOPE_MEMBRANE_OF_CHLOROPLASTS_159)	N	0.6015	0.005	9.5	Y	Y
652	Docosanoic_acid	TSEEGSQS(1)PEQVKDLGS(0.016)AS(0.984)PPVARPVR	AT4G13350	30.5	30.5	signalling.G-proteins	GTP_binding_/_GTPase_|_chr4:7769770-7773666_REVERSE_-_Symbols:_NIG_|_NIG_(NSP_(NUCLEAR_SHUTTLE_PROTEIN)-INTERACTING_GTPASE)	N	0.5975	0.0088	9.5	Y	Y
653	Proline	TSEEGSQS(1)PEQVKDLGS(0.016)AS(0.984)PPVARPVR	AT4G13350	30.5	30.5	signalling.G-proteins	GTP_binding_/_GTPase_|_chr4:7769770-7773666_REVERSE_-_Symbols:_NIG_|_NIG_(NSP_(NUCLEAR_SHUTTLE_PROTEIN)-INTERACTING_GTPASE)	N	0.5893	0.0101	9.5	Y	Y
654	Leucine	EEVQPETLAT(0.993)PT(0.008)QS(0.993)PS(0.006)R	AT1G79280	33.99	33.99	development.unspecified	Symbols:_NUA_|_NUA_(NUCLEAR_PORE_ANCHOR)_|_chr1:29819176-29832978_REVERSE	N	0.5857	0.0218	9.5	Y	Y
655	Putrescine	AELVELLGSDS(0.998)S(0.002)	AT1G06190	35.2	35.2	not_assigned.unknown	ATP_binding_/_ATPase,_coupled_to_transmembrane_movement_of_ions,_phosphorylative_mechanism_|_chr1:1892273-1894148_REVERSE	N	0.5825	0.0089	9.5	Y	Y
656	Phenylalanine	QVQNVDRPS(0.991)PT(0.01)S(0.051)S(0.944)PT(0.003)S(0.001)SWGYNSLR	AT1G01580	15.1	15.1	metal_handling.acquisition	ferric-chelate_reductase_|_chr1:209395-213041_FORWARD_-_Symbols:_FRO2,_FRD1,_ATFRO2_|_FRO2_(FERRIC_REDUCTION_OXIDASE_2)	N	0.5702	0.0108	9.5	Y	Y
657	Glucose	HT(0.006)S(0.994)PSHIKQDGS(1)MS(1)PVRGR	AT2G29210	27.1.1	27.1	RNA.processing.splicing	splicing_factor_PWI_domain-containing_protein_|_chr2:12558051-12562348_FORWARD	N	0.5583	0.016	9.5	Y	Y
658	Isoleucine	S(0.268)S(0.732)PPPKPHS(1)PLR	AT3G20640	17.5.3	17.5	hormone_metabolism.ethylene.induced-regulated-responsive-activated	ethylene-responsive_protein_-related_|_chr3:7210407-7213299_REVERSE	N	0.5491	0.0149	9.5	Y	Y
659	Valine	S(0.268)S(0.732)PPPKPHS(1)PLR	AT3G20640	17.5.3	17.5	hormone_metabolism.ethylene.induced-regulated-responsive-activated	ethylene-responsive_protein_-related_|_chr3:7210407-7213299_REVERSE	N	0.5456	0.0157	9.5	Y	Y
660	Proline	S(0.014)T(0.985)TGQIIR	AT1G77120	5.3	5.3	fermentation.ADH	alcohol_dehydrogenase_|_chr1:28975394-28977417_FORWARD_-_Symbols:_ADH1,_ADH,_ATADH,_ATADH1_|_ADH1_(ALCOHOL_DEHYDROGENASE_1)	N	0.5273	0.0245	9.5	Y	Y
661	Putrescine	LPAEIMGEDS(1)EEEGTR	AT5G25040	34.99	34.99	transport.misc	transporter_|_chr5:8621997-8624258_FORWARD	N	0.507	0.0267	9.5	Y	Y
662	Putrescine	DES(1)DGGDGET(0.004)ES(0.995)QRLDEEEQT(0.001)VTK	AT1G42550	31.1	31.1	cell.organisation	Symbols:_PMI1_|_PMI1_(PLASTID_MOVEMENT_IMPAIRED1)_|_chr1:15977014-15979952_FORWARD	Y	0.4872	0.0293	9.5	Y	Y
663	Putrescine	SHLRPPGNIS(0.003)GS(0.038)QS(0.959)PPVES(1)PGSYHSK	AT4G12780	31.4	31.4	cell.vesicle_transport	heat_shock_protein_binding_|_chr4:7512047-7517005_FORWARD	N	0.4778	0.0449	9.5	Y	Y
664	Leucine	S(0.268)S(0.732)PPPKPHS(1)PLR	AT3G20640	17.5.3	17.5	hormone_metabolism.ethylene.induced-regulated-responsive-activated	ethylene-responsive_protein_-related_|_chr3:7210407-7213299_REVERSE	N	0.4737	0.0471	9.5	Y	Y
665	Isoleucine	LSS(1)PSLPS(0.008)S(0.992)PPPSYYMGEKTEK	AT3G47210	35.2	35.2	not_assigned.unknown	unknown_protein_|_chr3:17385313-17387244_FORWARD	N	0.4421	0.051	9.5	Y	Y
666	Phosphoric_acid	NNSAAGLETNPDLGTNS(1)PDNAEQTFAR	AT1G53390	34.16	34.16	transport.ABC_transporters_and_multidrug_resistance_systems	ATPase,_coupled_to_transmembrane_movement_of_substances_|_chr1:19918047-19923807_FORWARD	N	0.4338	0.0819	9.5	Y	Y
667	Glucose	LS(1)PGSQS(1)LADFR	AT4G25880	35.1.12	35.1	not_assigned.no_ontology.pumilio/Puf_RNA-binding_domain-containing_protein	RNA_binding_/_binding_|_chr4:13154708-13159382_FORWARD_-_Symbols:_APUM6_|_APUM6_(Arabidopsis_Pumilio_6)	N	0.4191	0.094	9.5	Y	Y
668	Aspartic_acid	S(1)PPPY(0.002)RT(0.998)PDRR	AT4G38550	35.2	35.2	not_assigned.unknown	Bacteria_-_103_-_BEST_Arabidopsis_thaliana_protein_match_is:_unknown_protein_(TAIR:AT2G20950.1)_-_CONTAINS_InterPro_DOMAIN/s:_Phospholipase-like,_arabidopsis_(InterPro:IPR007942)_-_EXPRESSED_DURING:_13_growth_stages_-_EXPRESSED_IN:_21_plant_structures_-_Fungi_-_619_-_Has_2527_Blast_hits_to_1973_proteins_in_273_species:_Archae_-_3_-_Metazoa_-_1039_-_Other_Eukaryotes_-_216_(source:_NCBI_BLink)._|_c…	N	0.3973	0.1025	9.5	Y	Y
669	Putrescine	T(1)PPSNSAVDYPSGDSDHVSKR	AT1G80490	33.99	33.99	development.unspecified	Symbols:_TPR1_|_TPR1_(TOPLESS-RELATED_1)_|_chr1:30260903-30267038_REVERSE	N	0.3143	0.1772	9.5	Y	Y
670	Beta-alanine	S(0.014)T(0.985)TGQIIR	AT1G77120	5.3	5.3	fermentation.ADH	alcohol_dehydrogenase_|_chr1:28975394-28977417_FORWARD_-_Symbols:_ADH1,_ADH,_ATADH,_ATADH1_|_ADH1_(ALCOHOL_DEHYDROGENASE_1)	N	0.3083	0.1861	9.5	Y	Y
671	Fumaric_acid	SMS(1)DSNLNNVR	AT5G56850	35.2	35.2	not_assigned.unknown	unknown_protein_|_chr5:22985193-22988013_REVERSE	N	0.6887	0.0008	9.25	Y	Y
672	Fumaric_acid	HYSEDVGEVQASQEKPVS(1)PKK	AT4G27430	31.1	31.1	cell.organisation	transcription_activator_|_chr4:13718679-13723047_FORWARD_-_Symbols:_CIP7_|_CIP7_(COP1-INTERACTING_PROTEIN_7)	Y	0.586	0.0084	9.25	Y	Y
673	Phenylalanine	ADKTDIIS(0.607)S(0.117)S(0.12)S(0.156)DKAS(1)PPPPSAFR	AT3G47200	35.2	35.2	not_assigned.unknown	unknown_protein_|_chr3:17377587-17379235_REVERSE	N	0.8158	0	9.25	Y	Y
674	Phenylalanine	YSS(1)PS(0.001)S(0.999)PPPSFYRK	AT3G47210	35.2	35.2	not_assigned.unknown	unknown_protein_|_chr3:17385313-17387244_FORWARD	N	0.5913	0.0097	9.25	Y	Y
675	Fumaric_acid	EGELDNDNLS(0.947)S(0.046)DLS(0.003)DREPS(0.004)R	AT5G28350	35.2	35.2	not_assigned.unknown	Bacteria_-_9_-_BEST_Arabidopsis_thaliana_protein_match_is:_unknown_protein_(TAIR:AT3G61480.1)_-_CONTAINS_InterPro_DOMAIN/s:_Protein_of_unknown_function_DUF1339_(InterPro:IPR009771),_WD40_repeat_(InterPro:IPR001680),_WD40/YVTN_repeat-like_(InterPro:IPR015943),_Quinoprotein_amine_dehydrogenase,_beta_chain-like_(InterPro:IPR011044)_-_EXPRESSED_IN:_cultured_cell_-_Fungi_-_64_-_Has_271_Blast_hits_to_2…	N	0.5253	0.0252	9.25	Y	Y
676	Ornithine	SLGS(1)FKEETNK	AT4G09160	29.3.4.99	29.3	protein.targeting.secretory_pathway.unspecified	SEC14_cytosolic_factor_family_protein_/_phosphoglyceride_transfer_family_protein_|_chr4:5839683-5842394_FORWARD	N	0.8175	0	9.25	Y	Y
677	Fumaric_acid	NLS(1)DLSLTDDSK	AT1G72410	33.99	33.99	development.unspecified	COP1-interacting_protein-related_|_chr1:27251696-27257081_REVERSE	N	0.6947	0.0007	9.25	Y	Y
678	Phenylalanine	SLS(1)FASR	AT1G09090	20.1.1	20.1	stress.biotic.respiratory_burst	FAD_binding_/_calcium_ion_binding_/_electron_carrier/_iron_ion_binding_/_oxidoreductase/_oxidoreductase,_acting_on_NADH_or_NADPH,_with_oxygen_as_acceptor_/_peroxidase_|_chr1:2932739-2936586_FORWARD_-_Symbols:_ATRBOHB_|_ATRBOHB_(respiratory_burst_oxidase_homolog_B)	N	0.6887	0.0022	9.25	Y	Y
679	Fumaric_acid	S(1)EIEEEEEEGS(0.958)AS(0.041)AITGSR	AT4G15545	35.2	35.2	not_assigned.unknown	unknown_protein_|_chr4:8875918-8877799_FORWARD	N	0.6532	0.0013	9.25	Y	Y
680	Fumaric_acid	VEGTLPSYMQAS(0.007)DGRS(0.993)PR	AT1G51805	30.2.99	30.2	signalling.receptor_kinases.leucine_rich_repeat_I	leucine-rich_repeat_protein_kinase,_putative_|_chr1:19220977-19225689_REVERSE	Y	0.6075	0.0045	9.25	Y	Y
681	Aspartic_acid	ENPNLPS(0.98)PS(0.02)AKEK	AT2G27140	20.2.1	20.2	stress.abiotic.heat	heat_shock_family_protein_|_chr2:11598379-11599322_REVERSE	N	0.2088	0.391	9.25	Y	Y
682	Fumaric_acid	DAAALETQS(1)PEDFDQPSPLRK	AT1G71880	34.2.1	34.2	transport.sugars.sucrose	carbohydrate_transmembrane_transporter/_sucrose:hydrogen_symporter/_sugar:hydrogen_symporter_|_chr1:27054180-27056341_FORWARD_-_Symbols:_SUC1,_ATSUC1_|_SUC1_(Sucrose-proton_symporter_1)	N	0.6947	0.001	9.25	Y	Y
683	Glycerol-3-phosphate	S(0.007)ES(0.993)LGHRS(1)DVS(1)S(1)PEAK	AT3G48530	10.5	10.5	cell_wall.cell_wall_proteins	Symbols:_KING1_|_KING1_(SNF1-RELATED_PROTEIN_KINASE_REGULATORY_SUBUNIT_GAMMA_1)_|_chr3:17987378-17989763_FORWARD	Y	0.6912	0.003	9.25	Y	Y
684	Glycerol-3-phosphate	STTTT(0.008)VS(0.992)S(0.995)VHS(0.002)PT(0.001)T(0.001)DQDFSK	AT2G17290	30.3	30.3	signalling.calcium.calcium_dependent_protein_kinases	ATP_binding_/_calcium_ion_binding_/_calmodulin-dependent_protein_kinase/_kinase/_protein_kinase/_protein_serine/threonine_kinase_|_chr2:7516415-7519633_FORWARD_-_Symbols:_CPK6,_ATCDPK3_|_CPK6_(CALCIUM-DEPENDENT_PROTEIN_KINASE_6)	Y	0.6857	0.0008	9.25	Y	Y
685	Fumaric_acid	ITDHPEADKFQSLQS(0.997)QT(0.003)HGK	AT4G37300	35.2	35.2	not_assigned.unknown	Symbols:_MEE59_|_MEE59_(maternal_effect_embryo_arrest_59)_|_chr4:17554641-17555861_FORWARD	N	0.661	0.0011	9.25	Y	Y
686	Octadecanoic_acid	T(1)QSNPNEQSVELNR	ATCG00560	1.1.1.2	1.1	PS.lightreaction.photosystem_II.PSII_polypeptide_subunits	Symbols:_PSBL_|_PSII_L_protein_|_chrC:63804-63920_REVERSE	Y	0.6594	0.0029	9.25	Y	Y
687	Glycine	AGLLALDDENS(1)EDLEEETHDEEDNTLSYSDLTR	AT1G78280	27.3.57	27.3	RNA.regulation_of_transcription.JUMONJI_family	transferase,_transferring_glycosyl_groups_|_chr1:29452555-29457373_FORWARD	N	0.6544	0.0044	9.25	Y	N
688	Proline	HGEPLKKS(0.881)S(0.119)GPQSGGVTR	AT1G78880	35.1	35.1	not_assigned.no_ontology	balbiani_ring_1-related_/_BR1-related_|_chr1:29652633-29655949_REVERSE	N	0.6512	0.0034	9.25	Y	Y
689	Glycerol-3-phosphate	DLDVNES(1)GPPAAR	AT5G60660	34.19.1	34.19	transport.Major_Intrinsic_Proteins.PIP	water_channel_|_chr5:24375457-24376989_REVERSE_-_Symbols:_PIP2F,_PIP2_-_4_(PLASMA_MEMBRANE_INTRINSIC_PROTEIN_2_-_4_|_PIP2_-_4)	Y	0.6496	0.0019	9.25	Y	Y
690	Glycerol-3-phosphate	ALGSFGS(1)FGS(0.999)FRS(0.001)FA	AT5G60660	34.19.1	34.19	transport.Major_Intrinsic_Proteins.PIP	water_channel_|_chr5:24375457-24376989_REVERSE_-_Symbols:_PIP2F,_PIP2_-_4_(PLASMA_MEMBRANE_INTRINSIC_PROTEIN_2_-_4_|_PIP2_-_4)	Y	0.6346	0.0027	9.25	Y	Y
691	Hexadecanoic_acid	S(1)QVQESVSNDTMVKPDSSTTPTPGR	AT5G58140	29.4	29.4	signaling.kinase.cytoplasmatic_kinase.AGC	FMN_binding_/_blue_light_photoreceptor/_kinase/_protein_serine/threonine_kinase_|_chr5:23524427-23533111_FORWARD_-_Symbols:_PHOT2,_NPL1_|_PHOT2_(PHOTOTROPIN_2)	N	0.6326	0.0048	9.25	Y	Y
692	Octadecanoic_acid	S(0.197)S(0.803)DALEVPPRPIK	AT1G66940	29.4	29.4	protein.postranslational_modification	protein_kinase-related_|_chr1:24973028-24974791_REVERSE	N	0.614	0.0052	9.25	Y	Y
693	Fumaric_acid	YEEMNKPSAPLTSHEPAMIPVAEEPDDS(1)PIHGREES(1)LVR	AT5G16880	31.4	31.4	cell.vesicle_transport	VHS_domain-containing_protein_/_GAT_domain-containing_protein_|_chr5:5548914-5551463_FORWARD	N	0.6	0.0066	9.25	Y	Y
694	Fumaric_acid	WDPDS(1)DMDVDDDRKPIPSR	AT4G38130	27.3.55	27.3	RNA.regulation_of_transcription.HDA	basal_transcription_repressor/_histone_deacetylase/_protein_binding_|_chr4:17896292-17899491_REVERSE_-_Symbols:_HD1,_HDA19,_ATHD1,_HDA1,_RPD3A_|_HD1_(HISTONE_DEACETYLASE_1)	N	0.586	0.0084	9.25	Y	Y
695	Tyrosine	FDS(1)INS(0.953)S(0.046)RDVT(0.001)GAEK	AT1G20760	30.3	30.3	signalling.calcium	calcium-binding_EF_hand_family_protein_|_chr1:7209369-7214993_FORWARD	Y	0.5765	0.0194	9.25	Y	Y
696	Hexadecanoic_acid	QNS(1)GPIPILPTTGLITSGPIT(0.07)S(0.928)GPLNS(0.002)SGAPR	AT1G78880	35.1	35.1	not_assigned.no_ontology	balbiani_ring_1-related_/_BR1-related_|_chr1:29652633-29655949_REVERSE	N	0.5706	0.021	9.25	Y	Y
697	Isoleucine	DMVSRDDS(0.999)FVTK	AT4G35470	30.2	30.2	signalling.receptor_kinases	leucine-rich_repeat_family_protein_|_chr4:16846301-16849150_FORWARD	Y	0.4883	0.0247	9.25	Y	Y
698	Phenylalanine	VSS(1)AGLRTESVLQR	AT5G04870	30.3	30.3	signalling.calcium.calcium_dependent_protein_kinases	calmodulin-dependent_protein_kinase/_kinase_|_chr5:1416783-1420338_REVERSE_-_Symbols:_CPK1,_ATCPK1_|_CPK1_(CALCIUM_DEPENDENT_PROTEIN_KINASE_1)	Y	0.875	0	9.25	Y	Y
699	Nicotinic_acid	SLS(1)EIS(1)EVDAVR	AT1G56230	35.2	35.2	not_assigned.unknown	unknown_protein_|_chr1:21046009-21049045_REVERSE	N	0.8241	0	9.25	Y	Y
700	Ornithine	S(1)EIEEEEEEGS(0.958)AS(0.041)AITGSR	AT4G15545	35.2	35.2	not_assigned.unknown	unknown_protein_|_chr4:8875918-8877799_FORWARD	N	0.809	0	9.25	Y	Y
701	myo-Inositol	HT(0.001)S(0.999)PSHIKQDGS(1)MS(1)PVR	AT2G29210	27.1.1	27.1	RNA.processing.splicing	splicing_factor_PWI_domain-containing_protein_|_chr2:12558051-12562348_FORWARD	N	0.8088	0.0001	9.25	Y	Y
702	Putrescine	ETS(1)ADEETSQEEKTEETQNSNLK	AT2G35410	27.4	27.4	RNA.RNA_binding	33_kDa_ribonucleoprotein,_chloroplast,_putative_/_RNA-binding_protein_cp33,_putative_|_chr2:14898324-14899750_FORWARD	N	0.8	0	9.25	Y	Y
703	Leucine	S(1)AQELVK	AT3G14940	4.1.15	4.1	glycolysis.cytosolic_branch.phospho-enol-pyruvate_carboxylase_(PEPC)	phosphoenolpyruvate_carboxylase_|_chr3:5025238-5029710_FORWARD_-_Symbols:_ATPPC3_|_ATPPC3_(PHOSPHOENOLPYRUVATE_CARBOXYLASE_3)	Y	0.7877	0.0001	9.25	Y	Y
704	Phenylalanine	S(0.007)ES(0.993)LGHRS(1)DVS(1)S(1)PEAK	AT3G48530	10.5	10.5	cell_wall.cell_wall_proteins	Symbols:_KING1_|_KING1_(SNF1-RELATED_PROTEIN_KINASE_REGULATORY_SUBUNIT_GAMMA_1)_|_chr3:17987378-17989763_FORWARD	Y	0.7853	0.0003	9.25	Y	Y
705	Putrescine	S(1)INMPYFK	AT4G26130	35.2	35.2	not_assigned.unknown	unknown_protein_|_chr4:13239979-13241283_REVERSE	N	0.7842	0.0001	9.25	Y	Y
706	myo-Inositol	NVETNT(1)PEHVS(0.669)QT(0.231)ET(0.08)S(0.02)AK	AT2G35050	29.4	29.4	signalling.MAP???kinases.putative_MAP3K,_Raf-like	protein_kinase_family_protein_|_chr2:14769708-14775035_FORWARD	N	0.775	0.0007	9.25	Y	Y
707	Phenylalanine	MSSIES(0.142)FKQS(0.929)S(0.929)LR	AT2G47000	34.16	34.16	transport.ABC_transporters_and_multidrug_resistance_systems	ATPase,_coupled_to_transmembrane_movement_of_substances_/_xenobiotic-transporting_ATPase_|_chr2:19309868-19314750_REVERSE_-_Symbols:_MDR4,_PGP4,_ABCB4,_ATPGP4_|_ABCB4_(ATP_BINDING_CASSETTE_SUBFAMILY_B4)	N	0.7702	0.0001	9.25	Y	Y
708	Leucine	ESFPT(0.003)S(0.198)S(0.799)NPDS(0.962)T(0.037)DNIPHQR	AT3G58630	27.3.30	27.3	RNA.regulation_of_transcription.Trihelix,_Triple-Helix_transcription_factor_family	transcription_factor_|_chr3:21683568-21685941_REVERSE	N	0.7549	0.0005	9.25	Y	N
709	Aspartic_acid	EAS(1)IEIPTLNTGENLTVDHQ	AT1G61750	29.4	29.4	protein.postranslational_modification	Bacteria_-_562_-_BEST_Arabidopsis_thaliana_protein_match_is:_protein_kinase-related_(TAIR:AT1G63600.1)_-_CONTAINS_InterPro_DOMAIN/s:_Protein_of_unknown_function_DUF26_(InterPro:IPR002902)_-_EXPRESSED_IN:_root_-_Fungi_-_309_-_Has_5451_Blast_hits_to_2391_proteins_in_173_species:_Archae_-_4_-_INVOLVED_IN:_biological_process_unknown_-_LOCATED_IN:_endomembrane_system_-_Metazoa_-_1882_-_Other_Eukaryote…	N	0.7534	0.0001	9.25	Y	Y
710	Leucine	ALGSFGS(1)FGS(0.999)FRS(0.001)FA	AT5G60660	34.19.1	34.19	transport.Major_Intrinsic_Proteins.PIP	water_channel_|_chr5:24375457-24376989_REVERSE_-_Symbols:_PIP2F,_PIP2_-_4_(PLASMA_MEMBRANE_INTRINSIC_PROTEIN_2_-_4_|_PIP2_-_4)	Y	0.7491	0.0002	9.25	Y	Y
711	Putrescine	NVDSLS(1)PENDSSR	AT1G21580	35.1.41	35.1	not_assigned.no_ontology.hydroxyproline_rich_proteins	hydroxyproline-rich_glycoprotein_family_protein_|_chr1:7560565-7565803_REVERSE	N	0.7482	0.0004	9.25	Y	Y
712	Arginine	S(1)EIEEEEEEGS(0.958)AS(0.041)AITGSR	AT4G15545	35.2	35.2	not_assigned.unknown	unknown_protein_|_chr4:8875918-8877799_FORWARD	N	0.7455	0.0001	9.25	Y	Y
713	Putrescine	SFGT(0.998)RS(0.009)GT(0.993)KFLPSSD	AT5G23060	35.2	35.2	not_assigned.unknown	Symbols:_CaS_|_CaS_(Calcium_sensing_receptor)_|_chr5:7736590-7738535_REVERSE	N	0.7439	0.0003	9.25	Y	Y
714	Arginine	YEQGS(0.992)S(0.008)DGGNKFDGLNLYVK	AT2G23350	27.1	27.1	RNA.processing	RNA_binding_/_translation_initiation_factor_|_chr2:9943053-9946269_FORWARD_-_Symbols:_PAB4,_PABP4_|_PAB4_(POLY(A)_BINDING_PROTEIN_4)	N	0.7398	0.0002	9.25	Y	Y
715	Hexadecanoic_acid	SEAWT(1)PAS(0.997)GVES(0.758)VS(0.244)DFHGMEHLNLDEPEEKPEEKPVQK	AT1G42550	31.1	31.1	cell.organisation	Symbols:_PMI1_|_PMI1_(PLASTID_MOVEMENT_IMPAIRED1)_|_chr1:15977014-15979952_FORWARD	Y	0.7353	0.0008	9.25	Y	Y
716	Putrescine	WDPDS(1)DMDVDDDRKPIPSR	AT4G38130	27.3.55	27.3	RNA.regulation_of_transcription.HDA	basal_transcription_repressor/_histone_deacetylase/_protein_binding_|_chr4:17896292-17899491_REVERSE_-_Symbols:_HD1,_HDA19,_ATHD1,_HDA1,_RPD3A_|_HD1_(HISTONE_DEACETYLASE_1)	N	0.7337	0.0005	9.25	Y	Y
717	Tyrosine	SDKPLNYS(1)PDPENESGINER	AT5G14880	34.15	34.15	transport.potassium	potassium_transporter,_putative_|_chr5:4814244-4817667_FORWARD	Y	0.7316	0.0004	9.25	Y	Y
718	Docosanoic_acid	VSS(1)AGLRTESVLQR	AT5G04870	30.3	30.3	signalling.calcium.calcium_dependent_protein_kinases	calmodulin-dependent_protein_kinase/_kinase_|_chr5:1416783-1420338_REVERSE_-_Symbols:_CPK1,_ATCPK1_|_CPK1_(CALCIUM_DEPENDENT_PROTEIN_KINASE_1)	Y	0.7296	0.0006	9.25	Y	Y
719	Docosanoic_acid	SLS(1)EIS(1)EVDAVR	AT1G56230	35.2	35.2	not_assigned.unknown	unknown_protein_|_chr1:21046009-21049045_REVERSE	N	0.7263	0.0004	9.25	Y	Y
720	Putrescine	ITDHPEADKFQSLQS(0.997)QT(0.003)HGK	AT4G37300	35.2	35.2	not_assigned.unknown	Symbols:_MEE59_|_MEE59_(maternal_effect_embryo_arrest_59)_|_chr4:17554641-17555861_FORWARD	N	0.7263	0.0003	9.25	Y	Y
721	Aspartic_acid	ESFETLS(1)HGS(1)PDNSVTSPDK	AT3G52240	35.2	35.2	not_assigned.unknown	unknown_protein_|_chr3:19372714-19375880_REVERSE	N	0.7255	0.0007	9.25	Y	Y
722	Malic_acid	ITPHS(0.006)VPS(0.979)PRPS(0.704)S(0.311)PR	AT2G43680	30.3	30.3	signalling.calcium	calmodulin_binding_|_chr2:18108349-18111831_FORWARD_-_Symbols:_IQD14_|_IQD14	Y	0.7234	0.0002	9.25	Y	Y
723	Aspartic_acid	SFS(1)ASHSQYSVR	AT4G37700	35.2	35.2	not_assigned.unknown	unknown_protein_|_chr4:17710272-17710873_REVERSE	N	0.7188	0.0004	9.25	Y	Y
724	Tyrosine	STTTT(0.008)VS(0.992)S(0.995)VHS(0.002)PT(0.001)T(0.001)DQDFSK	AT2G17290	30.3	30.3	signalling.calcium.calcium_dependent_protein_kinases	ATP_binding_/_calcium_ion_binding_/_calmodulin-dependent_protein_kinase/_kinase/_protein_kinase/_protein_serine/threonine_kinase_|_chr2:7516415-7519633_FORWARD_-_Symbols:_CPK6,_ATCDPK3_|_CPK6_(CALCIUM-DEPENDENT_PROTEIN_KINASE_6)	Y	0.7173	0.0004	9.25	Y	Y
725	Putrescine	S(1)PAFNALAATFESQNAR	AT4G30160	31.1	31.1	cell.organisation	actin_binding_|_chr4:14753432-14760189_FORWARD_-_Symbols:_VLN4,_ATVLN4_|_VLN4_(ARABIDOPSIS_THALIANA_VILLIN_4)	Y	0.7158	0.0006	9.25	Y	Y
726	Leucine	ALGSFGS(1)FGS(1)FRS(1)FA	AT5G60660	34.19.1	34.19	transport.Major_Intrinsic_Proteins.PIP	water_channel_|_chr5:24375457-24376989_REVERSE_-_Symbols:_PIP2F,_PIP2_-_4_(PLASMA_MEMBRANE_INTRINSIC_PROTEIN_2_-_4_|_PIP2_-_4)	Y	0.7152	0.0008	9.25	Y	Y
727	Nicotinic_acid	LSSPS(1)LPS(0.046)S(0.954)PPPSYYMGEKTEK	AT3G47210	35.2	35.2	not_assigned.unknown	unknown_protein_|_chr3:17385313-17387244_FORWARD	N	0.7143	0.0004	9.25	Y	Y
728	Ornithine	RLS(1)LS(1)PWR	AT1G42550	31.1	31.1	cell.organisation	Symbols:_PMI1_|_PMI1_(PLASTID_MOVEMENT_IMPAIRED1)_|_chr1:15977014-15979952_FORWARD	Y	0.714	0.0006	9.25	Y	Y
729	Alanine	DLGS(1)AS(1)PPVARPVR	AT4G13350	30.5	30.5	signalling.G-proteins	GTP_binding_/_GTPase_|_chr4:7769770-7773666_REVERSE_-_Symbols:_NIG_|_NIG_(NSP_(NUCLEAR_SHUTTLE_PROTEIN)-INTERACTING_GTPASE)	N	0.7131	0.0009	9.25	Y	Y
730	myo-Inositol	LS(1)PGSQS(1)LADFR	AT4G25880	35.1.12	35.1	not_assigned.no_ontology.pumilio/Puf_RNA-binding_domain-containing_protein	RNA_binding_/_binding_|_chr4:13154708-13159382_FORWARD_-_Symbols:_APUM6_|_APUM6_(Arabidopsis_Pumilio_6)	N	0.7059	0.0022	9.25	Y	Y
731	Putrescine	KFETLSYLPDLTDS(1)ELAK	AT1G67090	1.3.2	1.3	PS.calvin_cycle.rubisco_small_subunit	copper_ion_binding_/_ribulose-bisphosphate_carboxylase_|_chr1:25048158-25049424_REVERSE_-_Symbols:_RBCS1A_|_RBCS1A_(RIBULOSE_BISPHOSPHATE_CARBOXYLASE_SMALL_CHAIN_1A)	Y	0.7035	0.0008	9.25	Y	Y
732	Fumaric_acid	S(1)GQLDHQLS(1)NLASSKPK	AT4G22290	29.5.11	29.5	protein.degradation.ubiquitin	ubiquitin_thiolesterase_|_chr4:11782905-11785816_REVERSE	N	0.6932	0.0007	9.25	Y	Y
733	myo-Inositol	S(0.014)T(0.985)TGQIIR	AT1G77120	5.3	5.3	fermentation.ADH	alcohol_dehydrogenase_|_chr1:28975394-28977417_FORWARD_-_Symbols:_ADH1,_ADH,_ATADH,_ATADH1_|_ADH1_(ALCOHOL_DEHYDROGENASE_1)	N	0.6925	0.0014	9.25	Y	Y
734	Leucine	DLDVNES(1)GPPAAR	AT5G60660	34.19.1	34.19	transport.Major_Intrinsic_Proteins.PIP	water_channel_|_chr5:24375457-24376989_REVERSE_-_Symbols:_PIP2F,_PIP2_-_4_(PLASMA_MEMBRANE_INTRINSIC_PROTEIN_2_-_4_|_PIP2_-_4)	Y	0.6877	0.0011	9.25	Y	Y
735	Docosanoic_acid	ILEQPQT(0.997)PS(0.405)S(0.595)PT(0.004)PEESTAT(0.01)RS(0.809)PT(0.108)GS(0.073)	AT5G22220	27.3.18	27.3	RNA.regulation_of_transcription.E2F/DP_transcription_factor_family	DNA_binding_/_protein_binding_/_transcription_factor_|_chr5:7360535-7364454_FORWARD_-_Symbols:_E2F1,_E2FB,_ATE2FB_|_E2F1	N	0.6842	0.0017	9.25	Y	Y
736	Proline	S(0.001)LS(0.999)EIS(1)EVDAVR	AT1G56230	35.2	35.2	not_assigned.unknown	unknown_protein_|_chr1:21046009-21049045_REVERSE	N	0.6807	0.0013	9.25	Y	Y
737	Proline	SNAT(0.011)T(0.981)LPVT(0.004)QS(0.004)PR	AT3G17420	29.4.1.55	29.4	signalling.kinase.RLCK.receptor_like_cytoplasmatic_kinase_V	ATP_binding_/_kinase/_protein_kinase/_protein_serine/threonine_kinase_|_chr3:5959212-5962179_REVERSE_-_Symbols:_GPK1_|_GPK1	N	0.6765	0.004	9.25	Y	Y
738	Isoleucine	SFS(1)ASHSQYSVR	AT4G37700	35.2	35.2	not_assigned.unknown	unknown_protein_|_chr4:17710272-17710873_REVERSE	N	0.6727	0.0008	9.25	Y	Y
739	Arginine	GNDNWDAFQNLLLKDNDS(1)EPEELLR	AT4G27430	31.1	31.1	cell.organisation	transcription_activator_|_chr4:13718679-13723047_FORWARD_-_Symbols:_CIP7_|_CIP7_(COP1-INTERACTING_PROTEIN_7)	Y	0.6722	0.0012	9.25	Y	Y
740	Phenylalanine	S(1)APQT(1)PHRNPY	AT3G17410	29.4.1.58	29.4	signalling.kinase.RLCK.receptor_like_cytoplasmatic_kinase_VIII	serine/threonine_protein_kinase,_putative_|_chr3:5955909-5959106_FORWARD	N	0.6718	0.0023	9.25	Y	Y
741	Asparagine	KQS(0.214)KT(0.903)S(0.869)FS(0.033)VPS(0.981)PK	AT1G42550	31.1	31.1	cell.organisation	Symbols:_PMI1_|_PMI1_(PLASTID_MOVEMENT_IMPAIRED1)_|_chr1:15977014-15979952_FORWARD	Y	0.6656	0.0026	9.25	Y	Y
742	myo-Inositol	S(1)LPRPVS(0.996)PS(0.004)R	AT4G35785	27.4	27.4	RNA.RNA_binding	nucleic_acid_binding_/_nucleotide_binding_|_chr4:16952963-16955266_REVERSE	N	0.6642	0.0036	9.25	Y	Y
743	myo-Inositol	EDRS(1)PVDDDY(0.002)EPNRT(0.499)S(0.499)PR	AT2G37340	27.1.1	27.1	RNA.processing.splicing	nucleic_acid_binding_/_nucleotide_binding_/_zinc_ion_binding_|_chr2:15670147-15672700_REVERSE_-_Symbols:_RSZ33,_ATRSZ33_|_RSZ33	N	0.6615	0.01	9.25	Y	Y
744	Nicotinic_acid	ILEQPQT(0.997)PS(0.405)S(0.595)PT(0.004)PEESTAT(0.01)RS(0.809)PT(0.108)GS(0.073)	AT5G22220	27.3.18	27.3	RNA.regulation_of_transcription.E2F/DP_transcription_factor_family	DNA_binding_/_protein_binding_/_transcription_factor_|_chr5:7360535-7364454_FORWARD_-_Symbols:_E2F1,_E2FB,_ATE2FB_|_E2F1	N	0.6579	0.0022	9.25	Y	Y
745	Tyrosine	SLEELS(1)GEAEVS(1)HDEK	AT5G43370	34.7	34.7	transport.phosphate	carbohydrate_transmembrane_transporter/_inorganic_phosphate_transmembrane_transporter/_phosphate_transmembrane_transporter/_sugar:hydrogen_symporter_|_chr5:17416074-17417798_FORWARD_-_Symbols:_APT1,_PHT2,_PHT1_-_2_|_APT1_(ARABIDOPSIS_PHOSPHATE_TRANSPORTER_1)	Y	0.6481	0.002	9.25	Y	Y
746	Putrescine	NLGLGS(1)DDEDDVEDDEGGGINGGDVKPVTGEER	AT3G18390	33.99	33.99	development.unspecified	RNA_binding_|_chr3:6313485-6317971_FORWARD_-_Symbols:_EMB1865_|_EMB1865_(embryo_defective_1865)	N	0.6474	0.0027	9.25	Y	Y
747	myo-Inositol	SQFAFDDS(1)VPS(0.108)T(0.89)PLS(0.003)R	AT1G20760	30.3	30.3	signalling.calcium	calcium-binding_EF_hand_family_protein_|_chr1:7209369-7214993_FORWARD	Y	0.6421	0.003	9.25	Y	Y
748	Asparagine	S(1)RLS(0.997)S(0.003)APAKPVAA	AT5G10360	29.2.1.2.1.6	29.2	protein.synthesis.ribosomal_protein.eukaryotic.40S_subunit.S6	structural_constituent_of_ribosome_|_chr5:3258474-3260234_REVERSE_-_Symbols:_EMB3010_|_EMB3010_(embryo_defective_3010)	N	0.6367	0.0045	9.25	Y	Y
749	Putrescine	NDPNYDS(1)GEDAYDGLVDSPVSDPLNDYKK	AT5G63190	28.99	28.99	DNA.unspecified	MA3_domain-containing_protein_|_chr5:25345542-25348796_FORWARD	N	0.6353	0.0082	9.25	Y	Y
750	Arginine	RLS(1)LS(1)PWR	AT1G42550	31.1	31.1	cell.organisation	Symbols:_PMI1_|_PMI1_(PLASTID_MOVEMENT_IMPAIRED1)_|_chr1:15977014-15979952_FORWARD	Y	0.6331	0.0027	9.25	Y	Y
751	Valine	SKSEVDEAVS(1)EEEAEDDD	AT2G17560	27.3.62	27.3	RNA.regulation_of_transcription.Nucleosome/chromatin_assembly_factor_group	DNA_binding_/_chromatin_binding_/_structural_constituent_of_chromatin_/_transcription_factor_|_chr2:7642165-7643667_REVERSE_-_Symbols:_HMGB4,_NFD4,_NFD04_|_HMGB4_(HIGH_MOBILITY_GROUP_B_4)	N	0.6286	0.003	9.25	Y	Y
752	Putrescine	SDEAAPSQDSAKPDVAASSSTQQPSEEDLGWDEIEDMS(0.061)S(0.939)IDGK	AT1G03350	35.1.8	35.1	not_assigned.no_ontology.BSD_domain-containing_protein	BSD_domain-containing_protein_|_chr1:822638-824393_REVERSE	N	0.6281	0.004	9.25	Y	Y
753	myo-Inositol	ESFPT(0.003)S(0.198)S(0.799)NPDS(0.962)T(0.037)DNIPHQR	AT3G58630	27.3.30	27.3	RNA.regulation_of_transcription.Trihelix,_Triple-Helix_transcription_factor_family	transcription_factor_|_chr3:21683568-21685941_REVERSE	N	0.6201	0.0079	9.25	Y	N
754	Proline	RVEPRS(0.979)PS(0.803)PS(0.218)GANT(0.029)T(0.96)PT(0.011)PV	AT4G13510	34.5	34.5	transport.ammonium	ammonium_transmembrane_transporter_|_chr4:7858183-7859918_FORWARD_-_Symbols:_AMT1_-_1_(AMMONIUM_TRANSPORTER_1_-_1_|_AMT1_-_1)_-_1,_ATAMT1,_ATAMT1	Y	0.6193	0.0047	9.25	Y	Y
755	Putrescine	AAAVAALSQVLVAENKKS(1)PDT(0.113)S(0.861)PT(0.026)R	AT2G41740	31.1	31.1	cell.organisation	actin_binding_|_chr2:17410715-17417740_REVERSE_-_Symbols:_VLN2,_ATVLN2_|_VLN2_(VILLIN_2)	Y	0.6123	0.0053	9.25	Y	Y
756	Putrescine	AT(0.001)T(0.999)PVGRS(1)PVT(0.348)S(0.652)PVR	AT1G67590	27.3.67	27.3	cell.organization.remorin	remorin_family_protein_|_chr1:25333058-25334647_REVERSE	N	0.6088	0.0057	9.25	Y	Y
757	Sucrose	ILEAGNDS(1)T(1)ENVGS(1)VGHIPDLESAR	AT5G47430	27.3.67	27.3	RNA.regulation_of_transcription.putative_transcription_regulator	zinc_ion_binding_|_chr5:19235631-19241221_REVERSE	N	0.6078	0.0075	9.25	Y	Y
758	myo-Inositol	EEVQPETLAT(0.993)PT(0.008)QS(0.993)PS(0.006)R	AT1G79280	33.99	33.99	development.unspecified	Symbols:_NUA_|_NUA_(NUCLEAR_PORE_ANCHOR)_|_chr1:29819176-29832978_REVERSE	N	0.6036	0.0172	9.25	Y	Y
759	Tetradecanoic_acid	GSEDTVS(1)DDKQS(1)VSADDLLALTK	AT1G76850	35.2	35.2	not_assigned.unknown	Symbols:_SEC5A_|_SEC5A_(EXOCYST_COMPLEX_COMPONENT_SEC5)_|_chr1:28847951-28854499_FORWARD	N	0.6029	0.0134	9.25	Y	Y
760	Leucine	SQFAFDDS(1)VPS(0.108)T(0.89)PLS(0.003)R	AT1G20760	30.3	30.3	signalling.calcium	calcium-binding_EF_hand_family_protein_|_chr1:7209369-7214993_FORWARD	Y	0.6018	0.0064	9.25	Y	Y
761	Arginine	TQAALIS(1)DDDTSHAEEPDFNQK	AT5G14720	29.4	29.4	signalling.kinase.cytoplasmatic_kinase	protein_kinase_family_protein_|_chr5:4747860-4753592_REVERSE	N	0.588	0.0064	9.25	Y	Y
762	Hexadecanoic_acid	S(0.001)AS(0.749)T(0.251)PLLNSLVHVS(0.179)S(0.821)PRDS(1)PIETVESVHQIQR	AT5G20190	35.2	35.2	not_assigned.unknown	binding_|_chr5:6814093-6815379_FORWARD	N	0.5857	0.0218	9.25	Y	Y
763	Valine	IHS(1)PFRS(1)R	AT2G29210	27.1.1	27.1	RNA.processing.splicing	splicing_factor_PWI_domain-containing_protein_|_chr2:12558051-12562348_FORWARD	N	0.5748	0.0126	9.25	Y	N
764	Phosphoric_acid	YSS(1)PS(0.001)S(0.999)PPPSFYRK	AT3G47210	35.2	35.2	not_assigned.unknown	unknown_protein_|_chr3:17385313-17387244_FORWARD	N	0.5613	0.0191	9.25	Y	Y
765	Tyrosine	HT(0.001)S(0.999)PSHIKQDGS(1)MS(1)PVR	AT2G29210	27.1.1	27.1	RNA.processing.splicing	splicing_factor_PWI_domain-containing_protein_|_chr2:12558051-12562348_FORWARD	N	0.5588	0.0197	9.25	Y	Y
766	Docosanoic_acid	S(1)APQT(1)PHRNPY	AT3G17410	29.4.1.58	29.4	signalling.kinase.RLCK.receptor_like_cytoplasmatic_kinase_VIII	serine/threonine_protein_kinase,_putative_|_chr3:5955909-5959106_FORWARD	N	0.5542	0.017	9.25	Y	Y
767	Leucine	SLEELS(1)GEAEVS(1)HDEK	AT5G43370	34.7	34.7	transport.phosphate	carbohydrate_transmembrane_transporter/_inorganic_phosphate_transmembrane_transporter/_phosphate_transmembrane_transporter/_sugar:hydrogen_symporter_|_chr5:17416074-17417798_FORWARD_-_Symbols:_APT1,_PHT2,_PHT1_-_2_|_APT1_(ARABIDOPSIS_PHOSPHATE_TRANSPORTER_1)	Y	0.5509	0.0145	9.25	Y	Y
768	Isoleucine	SKSEVDEAVS(1)EEEAEDDD	AT2G17560	27.3.62	27.3	RNA.regulation_of_transcription.Nucleosome/chromatin_assembly_factor_group	DNA_binding_/_chromatin_binding_/_structural_constituent_of_chromatin_/_transcription_factor_|_chr2:7642165-7643667_REVERSE_-_Symbols:_HMGB4,_NFD4,_NFD04_|_HMGB4_(HIGH_MOBILITY_GROUP_B_4)	N	0.5474	0.0125	9.25	Y	Y
769	Putrescine	TPGVPGDETTEKLPDESGVEPT(0.001)ENS(0.999)PK	AT1G30470	15.2	15.2	metal_handling.binding,_chelation_and_storage	SIT4_phosphatase-associated_family_protein_|_chr1:10779171-10786666_FORWARD	N	0.5421	0.0165	9.25	Y	Y
770	myo-Inositol	HT(0.006)S(0.994)PSHIKQDGS(1)MS(1)PVRGR	AT2G29210	27.1.1	27.1	RNA.processing.splicing	splicing_factor_PWI_domain-containing_protein_|_chr2:12558051-12562348_FORWARD	N	0.5417	0.0247	9.25	Y	Y
771	Isoleucine	LIADEAADKETES(1)ES(1)EEEDSLR	AT2G19490	28.1	28.1	DNA.synthesis/chromatin_structure	recA_family_protein_|_chr2:8441527-8444170_FORWARD	N	0.5416	0.0112	9.25	Y	N
772	Docosanoic_acid	LQKEVGS(1)DRDGGS(1)PQDNGR	AT2G37340	27.1.1	27.1	RNA.processing.splicing	nucleic_acid_binding_/_nucleotide_binding_/_zinc_ion_binding_|_chr2:15670147-15672700_REVERSE_-_Symbols:_RSZ33,_ATRSZ33_|_RSZ33	N	0.5392	0.0255	9.25	Y	N
773	Phosphoric_acid	MSSIES(1)FKQS(0.834)S(0.166)LR	AT2G47000	34.16	34.16	transport.ABC_transporters_and_multidrug_resistance_systems	ATPase,_coupled_to_transmembrane_movement_of_substances_/_xenobiotic-transporting_ATPase_|_chr2:19309868-19314750_REVERSE_-_Symbols:_MDR4,_PGP4,_ABCB4,_ATPGP4_|_ABCB4_(ATP_BINDING_CASSETTE_SUBFAMILY_B4)	N	0.5392	0.0255	9.25	Y	Y
774	Aspartic_acid	ILEQPQT(0.997)PS(0.405)S(0.595)PT(0.004)PEESTAT(0.01)RS(0.809)PT(0.108)GS(0.073)	AT5G22220	27.3.18	27.3	RNA.regulation_of_transcription.E2F/DP_transcription_factor_family	DNA_binding_/_protein_binding_/_transcription_factor_|_chr5:7360535-7364454_FORWARD_-_Symbols:_E2F1,_E2FB,_ATE2FB_|_E2F1	N	0.5368	0.0178	9.25	Y	Y
775	Proline	SSS(0.001)S(0.999)PSGSGSDLTERR	AT5G49510	29.6	29.6	protein.folding	unfolded_protein_binding_|_chr5:20080614-20082762_FORWARD_-_Symbols:_PDF3_|_PDF3_(PREFOLDIN_3)	N	0.5356	0.022	9.25	Y	Y
776	Valine	DMVSRDDS(0.999)FVTK	AT4G35470	30.2	30.2	signalling.receptor_kinases	leucine-rich_repeat_family_protein_|_chr4:16846301-16849150_FORWARD	Y	0.5325	0.013	9.25	Y	Y
777	Aspartic_acid	GYDGADS(1)PIRES(1)PS(1)RS(1)PPAEE	AT5G52040	27.1.1	27.1	RNA.processing.splicing	RNA_binding_/_nucleic_acid_binding_/_nucleotide_binding_|_chr5:21130320-21133551_FORWARD_-_Symbols:_ATRSP41_|_ATRSP41	N	0.5315	0.0232	9.25	Y	Y
778	Valine	LIADEAADKETES(1)ES(1)EEEDSLR	AT2G19490	28.1	28.1	DNA.synthesis/chromatin_structure	recA_family_protein_|_chr2:8441527-8444170_FORWARD	N	0.5312	0.0132	9.25	Y	N
779	Valine	ILEQPQT(0.997)PS(0.405)S(0.595)PT(0.004)PEESTAT(0.01)RS(0.809)PT(0.108)GS(0.073)	AT5G22220	27.3.18	27.3	RNA.regulation_of_transcription.E2F/DP_transcription_factor_family	DNA_binding_/_protein_binding_/_transcription_factor_|_chr5:7360535-7364454_FORWARD_-_Symbols:_E2F1,_E2FB,_ATE2FB_|_E2F1	N	0.5293	0.0164	9.25	Y	Y
780	Leucine	FDS(1)INS(0.953)S(0.046)RDVT(0.001)GAEK	AT1G20760	30.3	30.3	signalling.calcium	calcium-binding_EF_hand_family_protein_|_chr1:7209369-7214993_FORWARD	Y	0.525	0.0445	9.25	Y	Y
781	Fumaric_acid	REDQEPGLQTPDLILS(1)EVEDEKPK	AT5G14120	33.99	33.99	development.unspecified	nodulin_family_protein_|_chr5:4555949-4558710_FORWARD	N	0.5232	0.0259	9.25	Y	Y
782	Fumaric_acid	REDQEPGLQT(1)PDLILS(1)EVEDEKPK	AT5G14120	33.99	33.99	development.unspecified	nodulin_family_protein_|_chr5:4555949-4558710_FORWARD	N	0.5232	0.0259	9.25	Y	Y
783	Glycine	APSPSTTNFAGS(0.813)S(0.187)PR	AT5G64330	30.11	30.11	signalling.light	protein_binding_/_signal_transducer_|_chr5:25727337-25730358_FORWARD_-_Symbols:_NPH3,_RPT3,_JK218_|_NPH3_(NON-PHOTOTROPIC_HYPOCOTYL_3)	Y	0.5179	0.048	9.25	Y	Y
784	Octadecanoic_acid	SVS(1)SPFMNTASK	AT1G77760	12.1.1	12.1	N-metabolism.nitrate_metabolism.NR	nitrate_reductase_|_chr1:29235803-29239445_REVERSE_-_Symbols:_NIA1,_GNR1,_NR1_|_NIA1_(NITRATE_REDUCTASE_1)	Y	0.515	0.0287	9.25	Y	Y
785	Proline	QVQNVDRPS(0.991)PT(0.01)S(0.051)S(0.944)PT(0.003)S(0.001)SWGYNSLR	AT1G01580	15.1	15.1	metal_handling.acquisition	ferric-chelate_reductase_|_chr1:209395-213041_FORWARD_-_Symbols:_FRO2,_FRD1,_ATFRO2_|_FRO2_(FERRIC_REDUCTION_OXIDASE_2)	N	0.5	0.0293	9.25	Y	Y
786	Proline	S(0.134)S(0.151)VLHS(0.718)QPKS(0.741)T(0.255)VGT(0.002)PAYIAPEVLLR	AT5G66880	29.4	29.4	signalling.kinase.cytoplasmic_kinase.signal_transduction.Snf_related_kinase_2.ABA_signaling	kinase/_protein_kinase_|_chr5:26710555-26712971_FORWARD_-_Symbols:_SNRK2-3,_SNRK2.3,_SRK2I_|_SNRK2.3_(SUCROSE_NONFERMENTING_1(SNF1)-RELATED_PROTEIN_KINASE_2.3)	N	0.5	0.0577	9.25	Y	N
787	Tyrosine	S(0.268)S(0.732)PPPKPHS(1)PLR	AT3G20640	17.5.3	17.5	hormone_metabolism.ethylene.induced-regulated-responsive-activated	ethylene-responsive_protein_-related_|_chr3:7210407-7213299_REVERSE	N	0.4923	0.038	9.25	Y	Y
788	Beta-alanine	S(0.268)S(0.732)PPPKPHS(1)PLR	AT3G20640	17.5.3	17.5	hormone_metabolism.ethylene.induced-regulated-responsive-activated	ethylene-responsive_protein_-related_|_chr3:7210407-7213299_REVERSE	N	0.486	0.0349	9.25	Y	Y
789	Beta-alanine	LSS(1)PSLPS(0.008)S(0.992)PPPSYYMGEKTEK	AT3G47210	35.2	35.2	not_assigned.unknown	unknown_protein_|_chr3:17385313-17387244_FORWARD	N	0.4406	0.0519	9.25	Y	Y
790	Octadecanoic_acid	NLGLGS(1)DDEDDVEDDEGGGINGGDVKPVTGEER	AT3G18390	33.99	33.99	development.unspecified	RNA_binding_|_chr3:6313485-6317971_FORWARD_-_Symbols:_EMB1865_|_EMB1865_(embryo_defective_1865)	N	0.3849	0.1147	9.25	Y	Y
791	Aspartic_acid	TPS(0.009)RDQT(0.991)PPAS(1)PAR	AT2G20960	35.1	35.1	not_assigned.no_ontology	Symbols:_pEARLI4_|_pEARLI4_|_chr2:9006648-9009763_FORWARD	N	0.3664	0.1348	9.25	Y	N
792	Aspartic_acid	TPS(0.047)RDQT(0.953)PPAS(1)PAR	AT2G20960	35.1	35.1	not_assigned.no_ontology	Symbols:_pEARLI4_|_pEARLI4_|_chr2:9006648-9009763_FORWARD	N	0.2714	0.276	9.25	Y	Y
793	Leucine	S(0.014)T(0.985)TGQIIR	AT1G77120	5.3	5.3	fermentation.ADH	alcohol_dehydrogenase_|_chr1:28975394-28977417_FORWARD_-_Symbols:_ADH1,_ADH,_ATADH,_ATADH1_|_ADH1_(ALCOHOL_DEHYDROGENASE_1)	N	0.214	0.3789	9.25	Y	Y
794	Glucose	S(1)PPPYRT(1)PDRR	AT4G38550	35.2	35.2	not_assigned.unknown	Bacteria_-_103_-_BEST_Arabidopsis_thaliana_protein_match_is:_unknown_protein_(TAIR:AT2G20950.1)_-_CONTAINS_InterPro_DOMAIN/s:_Phospholipase-like,_arabidopsis_(InterPro:IPR007942)_-_EXPRESSED_DURING:_13_growth_stages_-_EXPRESSED_IN:_21_plant_structures_-_Fungi_-_619_-_Has_2527_Blast_hits_to_1973_proteins_in_273_species:_Archae_-_3_-_Metazoa_-_1039_-_Other_Eukaryotes_-_216_(source:_NCBI_BLink)._|_c…	N	0.1703	0.4993	9.25	Y	Y
795	Putrescine	VNHDDS(1)EEEKLPTR	AT2G19710	35.2	35.2	not_assigned.unknown	unknown_protein_|_chr2:8506130-8510081_FORWARD	N	0.1176	0.6529	9.25	Y	N
796	Putrescine	VAVPDTQPLS(0.001)NPPRT(0.999)PMKK	AT4G10840	31.1	31.1	cell.organisation	kinesin_light_chain-related_|_chr4:6656516-6659265_FORWARD	Y	0.0265	0.9225	9.25	Y	N
797	Fumaric_acid	KPHTSTADLLTWSEVPPPDS(0.971)PS(0.017)S(0.005)AS(0.007)R	AT1G78150	35.2	35.2	not_assigned.unknown	unknown_protein_|_chr1:29404862-29406741_FORWARD	N	0.5662	0.0178	9	Y	Y
798	Fumaric_acid	SDEIS(1)DPEQQIK	AT4G37300	35.2	35.2	not_assigned.unknown	Symbols:_MEE59_|_MEE59_(maternal_effect_embryo_arrest_59)_|_chr4:17554641-17555861_FORWARD	N	0.5955	0.0056	9	Y	Y
799	Fumaric_acid	LQEIWDEVGES(1)DDERDK	AT5G55230	31.1	31.1	cell.organisation	microtubule_binding_|_chr5:22402028-22405492_FORWARD_-_Symbols:_ATMAP65-1,_MAP65-1_|_ATMAP65-1_(MICROTUBULE-ASSOCIATED_PROTEINS_65-1)	Y	0.5191	0.0273	9	Y	Y
800	Aspartic_acid	SDKPLNYS(1)PDPENESGINER	AT5G14880	34.15	34.15	transport.potassium	potassium_transporter,_putative_|_chr5:4814244-4817667_FORWARD	Y	0.7333	0.0004	9	Y	Y
801	Ornithine	ESSTEEVKPSASIATEEVS(1)EEPNTSEPQVTK	AT4G31880	35.2	35.2	not_assigned.unknown	Bacteria_-_15478_-_BEST_Arabidopsis_thaliana_protein_match_is:_binding_(TAIR:AT1G15940.1)_-_EXPRESSED_DURING:_14_growth_stages_-_EXPRESSED_IN:_24_plant_structures_-_Fungi_-_16017_-_Has_114836_Blast_hits_to_56273_proteins_in_1914_species:_Archae_-_187_-_Metazoa_-_53116_-_Other_Eukaryotes_-_24977_(source:_NCBI_BLink)._|_chr4:15419404-15424183_REVERSE_-_Plants_-_4342_-_Viruses_-_719_-_LOCATED_IN:_cy…	N	0.7304	0.0009	9	Y	Y
802	Nicotinic_acid	NVAGEEDNDS(1)RAS(1)S(0.999)IS(0.001)SLLDSSVNR	AT4G05150	35.1	35.1	not_assigned.no_ontology	octicosapeptide/Phox/Bem1p_(PB1)_domain-containing_protein_|_chr4:2660338-2662908_FORWARD	N	0.5982	0.0068	9	Y	Y
803	Proline	ITPHSVPS(0.999)PRPS(0.5)S(0.5)PR	AT2G43680	30.3	30.3	signalling.calcium	calmodulin_binding_|_chr2:18108349-18111831_FORWARD_-_Symbols:_IQD14_|_IQD14	Y	0.4964	0.0361	9	Y	Y
804	Hexadecanoic_acid	TKDELT(1)EEES(1)LSGKDYLDPPPVK	AT2G39010	34.19.1	34.19	transport.Major_Intrinsic_Proteins.PIP	water_channel_|_chr2:16291477-16294034_FORWARD_-_Symbols:_PIP2E,_PIP2_-_6_|_PIP2E_(PLASMA_MEMBRANE_INTRINSIC_PROTEIN_2E)	Y	0.5439	0.0196	9	Y	Y
805	Glycerol-3-phosphate	SDKPLNYS(1)PDPENESGINER	AT5G14880	34.15	34.15	transport.potassium	potassium_transporter,_putative_|_chr5:4814244-4817667_FORWARD	Y	0.6825	0.0013	9	Y	Y
806	myo-Inositol	VAYPQVHYPKPPS(1)PKPPS(1)PR	AT3G59690	30.3	30.3	signalling.calcium	calmodulin_binding_|_chr3:22048754-22051673_FORWARD_-_Symbols:_IQD13_|_IQD13_(IQ-domain_13)	Y	0.8193	0	9	Y	Y
807	Leucine	STTTT(0.008)VS(0.992)S(0.995)VHS(0.002)PT(0.001)T(0.001)DQDFSK	AT2G17290	30.3	30.3	signalling.calcium.calcium_dependent_protein_kinases	ATP_binding_/_calcium_ion_binding_/_calmodulin-dependent_protein_kinase/_kinase/_protein_kinase/_protein_serine/threonine_kinase_|_chr2:7516415-7519633_FORWARD_-_Symbols:_CPK6,_ATCDPK3_|_CPK6_(CALCIUM-DEPENDENT_PROTEIN_KINASE_6)	Y	0.807	0	9	Y	Y
808	Ornithine	YEQGS(0.992)S(0.008)DGGNKFDGLNLYVK	AT2G23350	27.1	27.1	RNA.processing	RNA_binding_/_translation_initiation_factor_|_chr2:9943053-9946269_FORWARD_-_Symbols:_PAB4,_PABP4_|_PAB4_(POLY(A)_BINDING_PROTEIN_4)	N	0.7386	0.0003	9	Y	Y
809	Leucine	ISEQHEMQGMDMT(1)R	AT3G24300	34.5	34.5	transport.ammonium	ammonium_transmembrane_transporter_|_chr3:8805631-8807388_REVERSE_-_Symbols:_AMT1_-_3_(AMMONIUM_TRANSPORTER_1_-_3_|_AMT1_-_3)_-_3,_ATAMT1	Y	0.6936	0.002	9	Y	Y
810	myo-Inositol	ITPHSVPS(0.999)PRPS(0.5)S(0.5)PR	AT2G43680	30.3	30.3	signalling.calcium	calmodulin_binding_|_chr2:18108349-18111831_FORWARD_-_Symbols:_IQD14_|_IQD14	Y	0.676	0.0021	9	Y	Y
811	Fumaric_acid	S(0.101)S(0.115)LLHS(0.739)MPKS(0.545)T(0.475)VGT(0.025)PAYIAPEVLSR	AT1G60940	29.4	29.4	signalling.kinase.cytoplasmic_kinase.signal_transduction.Snf_related_kinase_2.ABA_signaling	kinase_|_chr1:22439123-22442190_REVERSE_-_Symbols:_SNRK2-10,_SNRK2.10,_SRK2B_|_SNRK2.10_(SNF1-RELATED_PROTEIN_KINASE_2.10)	N	0.612	0.0041	9	Y	Y
812	Phenylalanine	YRT(0.6)S(0.413)PS(0.986)PDRS(0.001)PYR	AT4G32420	31.3.1	31.3	cell.cycle.peptidylprolyl_isomerase	peptidyl-prolyl_cis-trans_isomerase_cyclophilin-type_family_protein_|_chr4:15647346-15652754_REVERSE	N	0.6103	0.0093	9	Y	Y
813	Leucine	SLS(1)FASR	AT1G09090	20.1.1	20.1	stress.biotic.respiratory_burst	FAD_binding_/_calcium_ion_binding_/_electron_carrier/_iron_ion_binding_/_oxidoreductase/_oxidoreductase,_acting_on_NADH_or_NADPH,_with_oxygen_as_acceptor_/_peroxidase_|_chr1:2932739-2936586_FORWARD_-_Symbols:_ATRBOHB_|_ATRBOHB_(respiratory_burst_oxidase_homolog_B)	N	0.5686	0.0138	9	Y	Y
814	Fumaric_acid	SDEAAPSQDSAKPDVAASSSTQQPSEEDLGWDEIEDMS(0.061)S(0.939)IDGK	AT1G03350	35.1.8	35.1	not_assigned.no_ontology.BSD_domain-containing_protein	BSD_domain-containing_protein_|_chr1:822638-824393_REVERSE	N	0.5534	0.0114	9	Y	Y
815	Fumaric_acid	S(0.177)T(0.82)VGT(0.003)PAYIAPEVLSR	AT1G60940	29.4	29.4	signalling.kinase.cytoplasmic_kinase.signal_transduction.Snf_related_kinase_2.ABA_signaling	kinase_|_chr1:22439123-22442190_REVERSE_-_Symbols:_SNRK2-10,_SNRK2.10,_SRK2B_|_SNRK2.10_(SNF1-RELATED_PROTEIN_KINASE_2.10)	N	0.5068	0.0226	9	Y	Y
816	Beta-alanine	HGEPLKKS(0.881)S(0.119)GPQSGGVTR	AT1G78880	35.1	35.1	not_assigned.no_ontology	balbiani_ring_1-related_/_BR1-related_|_chr1:29652633-29655949_REVERSE	N	0.4872	0.0293	9	Y	Y
817	Fumaric_acid	KDQS(1)DEDEEEEMKPILVEGFV	AT1G15230	35.2	35.2	not_assigned.unknown	unknown_protein_|_chr1:5242198-5243227_REVERSE	N	0.2384	0.3408	9	Y	Y
818	Malic_acid	SFS(1)ASHSQYSVR	AT4G37700	35.2	35.2	not_assigned.unknown	unknown_protein_|_chr4:17710272-17710873_REVERSE	N	0.8662	0	9	Y	Y
819	Phosphoric_acid	ADKTDIIS(0.607)S(0.117)S(0.12)S(0.156)DKAS(1)PPPPSAFR	AT3G47200	35.2	35.2	not_assigned.unknown	unknown_protein_|_chr3:17377587-17379235_REVERSE	N	0.8369	0	9	Y	Y
820	Phenylalanine	SLEELS(1)GEAEVS(1)HDEK	AT5G43370	34.7	34.7	transport.phosphate	carbohydrate_transmembrane_transporter/_inorganic_phosphate_transmembrane_transporter/_phosphate_transmembrane_transporter/_sugar:hydrogen_symporter_|_chr5:17416074-17417798_FORWARD_-_Symbols:_APT1,_PHT2,_PHT1_-_2_|_APT1_(ARABIDOPSIS_PHOSPHATE_TRANSPORTER_1)	Y	0.8316	0	9	Y	Y
821	Putrescine	ALS(1)ESTNLHPFMTK	AT3G45780	30.11	30.11	signaling.kinase.cytoplasmatic_kinase.AGC	FMN_binding_/_blue_light_photoreceptor/_kinase/_protein_binding_/_protein_serine/threonine_kinase_|_chr3:16816866-16824210_FORWARD_-_Symbols:_PHOT1,_NPH1,_JK224,_RPT1_|_PHOT1_(PHOTOTROPIN_1)	Y	0.8163	0	9	Y	Y
822	Tetradecanoic_acid	TVDGETENLPNGDS(0.066)S(0.934)PK	AT4G28080	35.2	35.2	not_assigned.unknown	binding_|_chr4:13948603-13957840_REVERSE	N	0.8162	0.0001	9	Y	Y
823	myo-Inositol	SPASPGPLS(1)D	AT5G16590	30.2.3	30.2	signalling.receptor_kinases.leucine_rich_repeat_III	ATP_binding_/_kinase/_protein_serine/threonine_kinase_|_chr5:5431681-5434134_FORWARD_-_Symbols:_LRR1_|_LRR1	Y	0.8088	0.0001	9	Y	Y
824	myo-Inositol	S(0.268)S(0.732)PPPKPHS(1)PLR	AT3G20640	17.5.3	17.5	hormone_metabolism.ethylene.induced-regulated-responsive-activated	ethylene-responsive_protein_-related_|_chr3:7210407-7213299_REVERSE	N	0.8088	0.0001	9	Y	Y
825	Phenylalanine	DLDVNES(1)GPPAAR	AT5G60660	34.19.1	34.19	transport.Major_Intrinsic_Proteins.PIP	water_channel_|_chr5:24375457-24376989_REVERSE_-_Symbols:_PIP2F,_PIP2_-_4_(PLASMA_MEMBRANE_INTRINSIC_PROTEIN_2_-_4_|_PIP2_-_4)	Y	0.7912	0.0001	9	Y	Y
826	Proline	VSS(1)AGLRTESVLQR	AT5G04870	30.3	30.3	signalling.calcium.calcium_dependent_protein_kinases	calmodulin-dependent_protein_kinase/_kinase_|_chr5:1416783-1420338_REVERSE_-_Symbols:_CPK1,_ATCPK1_|_CPK1_(CALCIUM_DEPENDENT_PROTEIN_KINASE_1)	Y	0.7892	0.0002	9	Y	Y
827	Alanine	SVEGHS(0.984)FT(0.016)GR	AT3G49590	35.2	35.2	not_assigned.unknown	Bacteria_-_58_-_BEST_Arabidopsis_thaliana_protein_match_is:_unknown_protein_(TAIR:AT3G18770.1)_-_CONTAINS_InterPro_DOMAIN/s:_Autophagy-related_protein_13_(InterPro:IPR018731)_-_EXPRESSED_DURING:_15_growth_stages_-_EXPRESSED_IN:_23_plant_structures_-_Fungi_-_125_-_Has_1841_Blast_hits_to_549_proteins_in_149_species:_Archae_-_0_-_INVOLVED_IN:_biological_process_unknown_-_LOCATED_IN:_cellular_compone…	N	0.7819	0.0002	9	Y	Y
828	Isoleucine	EAS(1)IEIPTLNTGENLTVDHQ	AT1G61750	29.4	29.4	protein.postranslational_modification	Bacteria_-_562_-_BEST_Arabidopsis_thaliana_protein_match_is:_protein_kinase-related_(TAIR:AT1G63600.1)_-_CONTAINS_InterPro_DOMAIN/s:_Protein_of_unknown_function_DUF26_(InterPro:IPR002902)_-_EXPRESSED_IN:_root_-_Fungi_-_309_-_Has_5451_Blast_hits_to_2391_proteins_in_173_species:_Archae_-_4_-_INVOLVED_IN:_biological_process_unknown_-_LOCATED_IN:_endomembrane_system_-_Metazoa_-_1882_-_Other_Eukaryote…	N	0.7818	0	9	Y	Y
829	Nicotinic_acid	VSS(1)AGLRTESVLQR	AT5G04870	30.3	30.3	signalling.calcium.calcium_dependent_protein_kinases	calmodulin-dependent_protein_kinase/_kinase_|_chr5:1416783-1420338_REVERSE_-_Symbols:_CPK1,_ATCPK1_|_CPK1_(CALCIUM_DEPENDENT_PROTEIN_KINASE_1)	Y	0.7812	0.0001	9	Y	Y
830	Alanine	LSSPS(1)LPS(0.046)S(0.954)PPPSYYMGEKTEK	AT3G47210	35.2	35.2	not_assigned.unknown	unknown_protein_|_chr3:17385313-17387244_FORWARD	N	0.7737	0.0001	9	Y	Y
831	myo-Inositol	SLS(1)EIS(1)EVDAVR	AT1G56230	35.2	35.2	not_assigned.unknown	unknown_protein_|_chr1:21046009-21049045_REVERSE	N	0.7684	0.0001	9	Y	Y
832	Phenylalanine	ESFETLS(1)HGS(1)PDNSVTSPDK	AT3G52240	35.2	35.2	not_assigned.unknown	unknown_protein_|_chr3:19372714-19375880_REVERSE	N	0.7672	0.0003	9	Y	Y
833	Nicotinic_acid	SKSEVDEAVS(1)EEEAEDDD	AT2G17560	27.3.62	27.3	RNA.regulation_of_transcription.Nucleosome/chromatin_assembly_factor_group	DNA_binding_/_chromatin_binding_/_structural_constituent_of_chromatin_/_transcription_factor_|_chr2:7642165-7643667_REVERSE_-_Symbols:_HMGB4,_NFD4,_NFD04_|_HMGB4_(HIGH_MOBILITY_GROUP_B_4)	N	0.7649	0.0001	9	Y	Y
834	Glycine	TAVPTKS(0.063)S(0.937)PPKK	AT5G55660	35.2	35.2	not_assigned.unknown	Bacteria_-_38190_-_BEST_Arabidopsis_thaliana_protein_match_is:_unknown_protein_(TAIR:AT4G26630.2)_-_CONTAINS_InterPro_DOMAIN/s:_DEK,_C-terminal_(InterPro:IPR014876)_-_EXPRESSED_DURING:_13_growth_stages_-_EXPRESSED_IN:_24_plant_structures_-_Fungi_-_42547_-_Has_348612_Blast_hits_to_121147_proteins_in_2910_species:_Archae_-_1231_-_Metazoa_-_148268_-_Other_Eukaryotes_-_100905_(source:_NCBI_BLink)._|_…	N	0.7579	0.0002	9	Y	Y
835	Tyrosine	T(0.005)S(0.005)PAVDS(0.99)FDVDALEIPGTQK	AT4G33530	34.15	34.15	transport.potassium	potassium_ion_transmembrane_transporter_|_chr4:16126231-16130459_REVERSE_-_Symbols:_KUP5_|_KUP5	Y	0.7579	0.0002	9	Y	Y
836	Arginine	ALS(0.999)S(0.001)ITR	AT1G51690	29.4	29.4	protein.postranslational_modification	nucleotide_binding_/_protein_phosphatase_type_2A_regulator_|_chr1:19164063-19170446_FORWARD_-_Symbols:_ATB_ALPHA_|_ATB_ALPHA	N	0.7559	0.0007	9	Y	Y
837	Glycerol-3-phosphate	ITPHS(0.006)VPS(0.979)PRPS(0.704)S(0.311)PR	AT2G43680	30.3	30.3	signalling.calcium	calmodulin_binding_|_chr2:18108349-18111831_FORWARD_-_Symbols:_IQD14_|_IQD14	Y	0.7549	0.0001	9	Y	Y
838	Fumaric_acid	NQPGNPNPDAEVVALS(1)PK	AT2G02080	27.3.11	27.3	RNA.regulation_of_transcription.C2H2_zinc_finger_family	transcription_factor_|_chr2:518159-521707_REVERSE_-_Symbols:_AtIDD4_|_AtIDD4_(Arabidopsis_thaliana_Indeterminate(ID)-Domain_4)	N	0.7519	0.0001	9	Y	Y
839	Glycerol-3-phosphate	SFS(1)ASHSQYSVR	AT4G37700	35.2	35.2	not_assigned.unknown	unknown_protein_|_chr4:17710272-17710873_REVERSE	N	0.7429	0.0002	9	Y	Y
840	Malic_acid	ASPSFNPLAS(1)PDS(1)DAGIEK	AT5G19520	27.3.67	27.3	RNA.regulation_of_transcription.putative_transcription_regulator	mechanically-gated_ion_channel_|_chr5:6585421-6588936_FORWARD_-_Symbols:_MSL9_|_MSL9_(MECHANOSENSITIVE_CHANNEL_OF_SMALL_CONDUCTANCE-LIKE_9)	N	0.7404	0.0003	9	Y	Y
841	Proline	EAS(1)IEIPTLNTGENLTVDHQ	AT1G61750	29.4	29.4	protein.postranslational_modification	Bacteria_-_562_-_BEST_Arabidopsis_thaliana_protein_match_is:_protein_kinase-related_(TAIR:AT1G63600.1)_-_CONTAINS_InterPro_DOMAIN/s:_Protein_of_unknown_function_DUF26_(InterPro:IPR002902)_-_EXPRESSED_IN:_root_-_Fungi_-_309_-_Has_5451_Blast_hits_to_2391_proteins_in_173_species:_Archae_-_4_-_INVOLVED_IN:_biological_process_unknown_-_LOCATED_IN:_endomembrane_system_-_Metazoa_-_1882_-_Other_Eukaryote…	N	0.7386	0.0003	9	Y	Y
842	Glycine	EKS(0.895)DS(0.916)DS(0.895)EY(0.294)DILDFPEVPNVLLRPTPGATSVNAPDAAK	AT1G34220	35.2	35.2	not_assigned.unknown	unknown_protein_|_chr1:12462849-12466000_REVERSE	N	0.7353	0.0012	9	Y	Y
843	Asparagine	AGLLALDDENS(1)EDLEEETHDEEDNTLSYSDLTR	AT1G78280	27.3.57	27.3	RNA.regulation_of_transcription.JUMONJI_family	transferase,_transferring_glycosyl_groups_|_chr1:29452555-29457373_FORWARD	N	0.7328	0.0008	9	Y	N
844	Beta-alanine	SKSEVDEAVS(1)EEEAEDDD	AT2G17560	27.3.62	27.3	RNA.regulation_of_transcription.Nucleosome/chromatin_assembly_factor_group	DNA_binding_/_chromatin_binding_/_structural_constituent_of_chromatin_/_transcription_factor_|_chr2:7642165-7643667_REVERSE_-_Symbols:_HMGB4,_NFD4,_NFD04_|_HMGB4_(HIGH_MOBILITY_GROUP_B_4)	N	0.7323	0.0002	9	Y	Y
845	Ornithine	S(1)PAFNALAATFESQNAR	AT4G30160	31.1	31.1	cell.organisation	actin_binding_|_chr4:14753432-14760189_FORWARD_-_Symbols:_VLN4,_ATVLN4_|_VLN4_(ARABIDOPSIS_THALIANA_VILLIN_4)	Y	0.7298	0.0004	9	Y	Y
846	Malic_acid	S(1)PPRQQDPPS(1)PPRQQQQPLT(1)PPR	AT2G46630	10.5.3	10.5	cell_wall.cell_wall_proteins.LRR	unknown_protein_|_chr2:19145529-19146713_FORWARD	Y	0.7263	0.0003	9	Y	Y
847	Beta-alanine	S(1)PPRQQDPPS(1)PPRQQQQPLT(1)PPR	AT2G46630	10.5.3	10.5	cell_wall.cell_wall_proteins.LRR	unknown_protein_|_chr2:19145529-19146713_FORWARD	Y	0.7263	0.0003	9	Y	Y
848	Proline	S(1)APQT(1)PHRNPY	AT3G17410	29.4.1.58	29.4	signalling.kinase.RLCK.receptor_like_cytoplasmatic_kinase_VIII	serine/threonine_protein_kinase,_putative_|_chr3:5955909-5959106_FORWARD	N	0.7255	0.0007	9	Y	Y
849	Alanine	SDKPLNYS(1)PDPENESGINER	AT5G14880	34.15	34.15	transport.potassium	potassium_transporter,_putative_|_chr5:4814244-4817667_FORWARD	Y	0.7234	0.0007	9	Y	Y
850	Lysine	APSPSTTNFAGS(0.813)S(0.187)PR	AT5G64330	30.11	30.11	signalling.light	protein_binding_/_signal_transducer_|_chr5:25727337-25730358_FORWARD_-_Symbols:_NPH3,_RPT3,_JK218_|_NPH3_(NON-PHOTOTROPIC_HYPOCOTYL_3)	Y	0.7214	0.0024	9	Y	Y
851	Nicotinic_acid	EDRS(1)PVDDDY(0.002)EPNRT(0.499)S(0.499)PR	AT2G37340	27.1.1	27.1	RNA.processing.splicing	nucleic_acid_binding_/_nucleotide_binding_/_zinc_ion_binding_|_chr2:15670147-15672700_REVERSE_-_Symbols:_RSZ33,_ATRSZ33_|_RSZ33	N	0.7	0.0037	9	Y	Y
852	Arginine	HYSEDVGEVQASQEKPVS(1)PKK	AT4G27430	31.1	31.1	cell.organisation	transcription_activator_|_chr4:13718679-13723047_FORWARD_-_Symbols:_CIP7_|_CIP7_(COP1-INTERACTING_PROTEIN_7)	Y	0.7	0.0008	9	Y	Y
853	Putrescine	PLENKVS(1)EEAK	AT3G05900	35.1	35.1	not_assigned.no_ontology	neurofilament_protein-related_|_chr3:1761205-1763984_REVERSE	N	0.6982	0.0009	9	Y	Y
854	Putrescine	KKS(1)PPGS(1)PVQTDLVLGR	AT5G57710	20.2.1	20.2	stress.abiotic.heat	heat_shock_protein-related_|_chr5:23384794-23388353_FORWARD	N	0.6945	0.0014	9	Y	Y
855	Alanine	ESFETLS(1)HGS(1)PDNSVTSPDK	AT3G52240	35.2	35.2	not_assigned.unknown	unknown_protein_|_chr3:19372714-19375880_REVERSE	N	0.6936	0.002	9	Y	Y
856	Phenylalanine	YVS(1)PEGS(1)PFKIENPK	AT5G62820	35.1	35.1	not_assigned.no_ontology	integral_membrane_protein,_putative_|_chr5:25223727-25225021_REVERSE	N	0.6925	0.0014	9	Y	Y
857	Putrescine	DIQGSDNAIPLS(1)PQWLLSKPGENK	AT5G42950	35.1	35.1	not_assigned.no_ontology	GYF_domain-containing_protein_|_chr5:17224436-17231355_FORWARD	N	0.6842	0.0017	9	Y	Y
858	Tyrosine	ALGSFGS(1)FGS(0.999)FRS(0.001)FA	AT5G60660	34.19.1	34.19	transport.Major_Intrinsic_Proteins.PIP	water_channel_|_chr5:24375457-24376989_REVERSE_-_Symbols:_PIP2F,_PIP2_-_4_(PLASMA_MEMBRANE_INTRINSIC_PROTEIN_2_-_4_|_PIP2_-_4)	Y	0.6827	0.0009	9	Y	Y
859	Valine	TSVADGS(0.18)S(0.814)PPHS(0.969)HNIEMS(0.038)K	AT3G52400	31.4	31.4	cell.vesicle_transport	SNAP_receptor_|_chr3:19425634-19427141_REVERSE_-_Symbols:_SYP122,_ATSYP122_|_SYP122_(SYNTAXIN_OF_PLANTS_122)	N	0.6827	0.0009	9	Y	Y
860	Docosanoic_acid	SKSEVDEAVS(1)EEEAEDDD	AT2G17560	27.3.62	27.3	RNA.regulation_of_transcription.Nucleosome/chromatin_assembly_factor_group	DNA_binding_/_chromatin_binding_/_structural_constituent_of_chromatin_/_transcription_factor_|_chr2:7642165-7643667_REVERSE_-_Symbols:_HMGB4,_NFD4,_NFD04_|_HMGB4_(HIGH_MOBILITY_GROUP_B_4)	N	0.6821	0.0018	9	Y	Y
861	Nicotinic_acid	SLIGEGS(1)YGR	AT2G30740	29.4.1.58	29.4	signalling.kinase.RLCK.receptor_like_cytoplasmatic_kinase_VIII	serine/threonine_protein_kinase,_putative_|_chr2:13095976-13098594_FORWARD	N	0.678	0.002	9	Y	Y
862	Proline	SVEGHS(0.984)FT(0.016)GR	AT3G49590	35.2	35.2	not_assigned.unknown	Bacteria_-_58_-_BEST_Arabidopsis_thaliana_protein_match_is:_unknown_protein_(TAIR:AT3G18770.1)_-_CONTAINS_InterPro_DOMAIN/s:_Autophagy-related_protein_13_(InterPro:IPR018731)_-_EXPRESSED_DURING:_15_growth_stages_-_EXPRESSED_IN:_23_plant_structures_-_Fungi_-_125_-_Has_1841_Blast_hits_to_549_proteins_in_149_species:_Archae_-_0_-_INVOLVED_IN:_biological_process_unknown_-_LOCATED_IN:_cellular_compone…	N	0.674	0.003	9	Y	Y
863	Fumaric_acid	PAFRPDS(1)GGGGHVQGERPNPGYGSESGYGR	AT5G39570	35.2	35.2	not_assigned.unknown	unknown_protein_|_chr5:15843959-15846178_FORWARD	N	0.6739	0.0022	9	Y	Y
864	Isoleucine	TSVADGS(0.18)S(0.814)PPHS(0.969)HNIEMS(0.038)K	AT3G52400	31.4	31.4	cell.vesicle_transport	SNAP_receptor_|_chr3:19425634-19427141_REVERSE_-_Symbols:_SYP122,_ATSYP122_|_SYP122_(SYNTAXIN_OF_PLANTS_122)	N	0.6722	0.0012	9	Y	Y
865	Fumaric_acid	AETENFLVDAIES(0.001)S(0.018)DS(0.981)PLLGNETAR	AT3G03720	34.3	34.3	transport.amino_acids	cationic_amino_acid_transmembrane_transporter_|_chr3:925612-930974_REVERSE_-_Symbols:_CAT4_|_CAT4_(CATIONIC_AMINO_ACID_TRANSPORTER_4)	N	0.6707	0.0012	9	Y	Y
866	Isoleucine	ADKTDIIS(0.607)S(0.117)S(0.12)S(0.156)DKAS(1)PPPPSAFR	AT3G47200	35.2	35.2	not_assigned.unknown	unknown_protein_|_chr3:17377587-17379235_REVERSE	N	0.6701	0.0009	9	Y	Y
867	Tetradecanoic_acid	ES(1)S(1)DEALVSMLASR	AT5G40450	35.2	35.2	not_assigned.unknown	unknown_protein_|_chr5:16184650-16193678_REVERSE	N	0.6679	0.0065	9	Y	Y
868	Tyrosine	DMVSRDDS(0.999)FVTK	AT4G35470	30.2	30.2	signalling.receptor_kinases	leucine-rich_repeat_family_protein_|_chr4:16846301-16849150_FORWARD	Y	0.6647	0.0014	9	Y	Y
869	Glycine	SEAWT(1)PAS(0.997)GVES(0.758)VS(0.244)DFHGMEHLNLDEPEEKPEEKPVQK	AT1G42550	31.1	31.1	cell.organisation	Symbols:_PMI1_|_PMI1_(PLASTID_MOVEMENT_IMPAIRED1)_|_chr1:15977014-15979952_FORWARD	Y	0.6618	0.0038	9	Y	Y
870	Putrescine	TSFTLEEDPHAS(1)PLS(1)PK	AT3G17650	34.13	34.13	transport.peptides_and_oligopeptides	oligopeptide_transporter_|_chr3:6034198-6037229_FORWARD_-_Symbols:_YSL5,_PDE321_|_YSL5_(YELLOW_STRIPE_LIKE_5)	N	0.6614	0.002	9	Y	Y
871	Fumaric_acid	ALPTYTPES(1)PGDATR	AT3G60750	1.3.8	1.3	PS.calvin_cycle.transketolase	transketolase,_putative_|_chr3:22453719-22457152_FORWARD	Y	0.6597	0.0011	9	Y	Y
872	Fructose	S(0.5)S(0.5)DALEVPPRPIKES(0.935)PT(0.051)LS(0.014)EDIK	AT1G66940	29.4	29.4	protein.postranslational_modification	protein_kinase-related_|_chr1:24973028-24974791_REVERSE	N	0.6596	0.0021	9	Y	Y
873	Glycerol-3-phosphate	S(1)PPRQQDPPS(1)PPRQQQQPLT(1)PPR	AT2G46630	10.5.3	10.5	cell_wall.cell_wall_proteins.LRR	unknown_protein_|_chr2:19145529-19146713_FORWARD	Y	0.6596	0.0021	9	Y	Y
874	Ornithine	LSELS(1)DDEDFDEQKDIEYGEAYYK	AT3G48500	35.2	35.2	not_assigned.unknown	Symbols:_PDE312,_PTAC10_|_RNA_binding_|_chr3:17962163-17965613_FORWARD	N	0.6574	0.003	9	Y	Y
875	Fumaric_acid	NDNS(1)DDEEIS(1)EEELEALADELAR	AT5G11270	35.2	35.2	not_assigned.unknown	transcription_factor_|_chr5:3595285-3597098_REVERSE_-_Symbols:_OCP3_|_OCP3_(OVEREXPRESSOR_OF_CATIONIC_PEROXIDASE_3)	N	0.6571	0.0016	9	Y	Y
876	Arginine	VVEGDS(1)AEEDENKLPVEDIVSSR	AT4G02510	29.3.3	29.3	protein.targeting.chloroplast	transmembrane_receptor_|_chr4:1104766-1109600_FORWARD_-_Symbols:_TOC159,_TOC86,_PPI2,_TOC160,_ATTOC159_|_TOC159_(TRANSLOCON_AT_THE_OUTER_ENVELOPE_MEMBRANE_OF_CHLOROPLASTS_159)	N	0.6561	0.0023	9	Y	Y
877	Arginine	APPS(1)PLNDAESLSER	AT5G58140	29.4	29.4	signaling.kinase.cytoplasmatic_kinase.AGC	FMN_binding_/_blue_light_photoreceptor/_kinase/_protein_serine/threonine_kinase_|_chr5:23524427-23533111_FORWARD_-_Symbols:_PHOT2,_NPL1_|_PHOT2_(PHOTOTROPIN_2)	N	0.6556	0.0017	9	Y	Y
878	Valine	TFGS(0.934)S(0.066)LS(1)LNS(1)GPR	AT1G50120	35.2	35.2	not_assigned.unknown	Bacteria_-_0_-_CONTAINS_InterPro_DOMAIN/s:_Rgp1_(InterPro:IPR014848),_Immunoglobulin_E-set_(InterPro:IPR014756)_-_EXPRESSED_DURING:_13_growth_stages_-_EXPRESSED_IN:_23_plant_structures_-_Fungi_-_10_-_Has_110_Blast_hits_to_108_proteins_in_46_species:_Archae_-_0_-_INVOLVED_IN:_biological_process_unknown_-_LOCATED_IN:_cellular_component_unknown_-_Metazoa_-_76_-_Other_Eukaryotes_-_4_(source:_NCBI_BLi…	N	0.6553	0.0032	9	Y	Y
879	Proline	IITDYVGS(1)PAT(1)DPMR	AT3G49590	35.2	35.2	not_assigned.unknown	Bacteria_-_58_-_BEST_Arabidopsis_thaliana_protein_match_is:_unknown_protein_(TAIR:AT3G18770.1)_-_CONTAINS_InterPro_DOMAIN/s:_Autophagy-related_protein_13_(InterPro:IPR018731)_-_EXPRESSED_DURING:_15_growth_stages_-_EXPRESSED_IN:_23_plant_structures_-_Fungi_-_125_-_Has_1841_Blast_hits_to_549_proteins_in_149_species:_Archae_-_0_-_INVOLVED_IN:_biological_process_unknown_-_LOCATED_IN:_cellular_compone…	N	0.6544	0.0044	9	Y	Y
880	Lysine	TAVPTKS(0.063)S(0.937)PPKK	AT5G55660	35.2	35.2	not_assigned.unknown	Bacteria_-_38190_-_BEST_Arabidopsis_thaliana_protein_match_is:_unknown_protein_(TAIR:AT4G26630.2)_-_CONTAINS_InterPro_DOMAIN/s:_DEK,_C-terminal_(InterPro:IPR014876)_-_EXPRESSED_DURING:_13_growth_stages_-_EXPRESSED_IN:_24_plant_structures_-_Fungi_-_42547_-_Has_348612_Blast_hits_to_121147_proteins_in_2910_species:_Archae_-_1231_-_Metazoa_-_148268_-_Other_Eukaryotes_-_100905_(source:_NCBI_BLink)._|_…	N	0.6491	0.0026	9	Y	Y
881	Putrescine	S(0.177)T(0.82)VGT(0.003)PAYIAPEVLSR	AT1G60940	29.4	29.4	signalling.kinase.cytoplasmic_kinase.signal_transduction.Snf_related_kinase_2.ABA_signaling	kinase_|_chr1:22439123-22442190_REVERSE_-_Symbols:_SNRK2-10,_SNRK2.10,_SRK2B_|_SNRK2.10_(SNF1-RELATED_PROTEIN_KINASE_2.10)	N	0.6474	0.0027	9	Y	Y
882	Arginine	KPEDQNISGFMSAGS(1)PVLNR	AT4G17330	35.1.2	35.1	not_assigned.no_ontology.agenet_domain-containing_protein	RNA_binding_|_chr4:9688888-9697578_REVERSE_-_Symbols:_ATG2484-1_|_ATG2484-1	N	0.6406	0.0023	9	Y	Y
883	Docosanoic_acid	IITDYVGS(1)PAT(1)DPMR	AT3G49590	35.2	35.2	not_assigned.unknown	Bacteria_-_58_-_BEST_Arabidopsis_thaliana_protein_match_is:_unknown_protein_(TAIR:AT3G18770.1)_-_CONTAINS_InterPro_DOMAIN/s:_Autophagy-related_protein_13_(InterPro:IPR018731)_-_EXPRESSED_DURING:_15_growth_stages_-_EXPRESSED_IN:_23_plant_structures_-_Fungi_-_125_-_Has_1841_Blast_hits_to_549_proteins_in_149_species:_Archae_-_0_-_INVOLVED_IN:_biological_process_unknown_-_LOCATED_IN:_cellular_compone…	N	0.6397	0.0057	9	Y	Y
884	Fumaric_acid	APSPSTTNFAGS(0.813)S(0.187)PR	AT5G64330	30.11	30.11	signalling.light	protein_binding_/_signal_transducer_|_chr5:25727337-25730358_FORWARD_-_Symbols:_NPH3,_RPT3,_JK218_|_NPH3_(NON-PHOTOTROPIC_HYPOCOTYL_3)	Y	0.6382	0.0078	9	Y	Y
885	Putrescine	HHT(1)FSFRPSSGNDQSEAGSAR	AT1G56220	33.99	33.99	development.unspecified	dormancy/auxin_associated_family_protein_|_chr1:21043349-21044738_FORWARD	N	0.6367	0.0045	9	Y	Y
886	Putrescine	S(0.101)S(0.115)LLHS(0.739)MPKS(0.545)T(0.475)VGT(0.025)PAYIAPEVLSR	AT1G60940	29.4	29.4	signalling.kinase.cytoplasmic_kinase.signal_transduction.Snf_related_kinase_2.ABA_signaling	kinase_|_chr1:22439123-22442190_REVERSE_-_Symbols:_SNRK2-10,_SNRK2.10,_SRK2B_|_SNRK2.10_(SNF1-RELATED_PROTEIN_KINASE_2.10)	N	0.6333	0.0036	9	Y	Y
887	Arginine	S(1)PAFNALAATFESQNAR	AT4G30160	31.1	31.1	cell.organisation	actin_binding_|_chr4:14753432-14760189_FORWARD_-_Symbols:_VLN4,_ATVLN4_|_VLN4_(ARABIDOPSIS_THALIANA_VILLIN_4)	Y	0.6301	0.0029	9	Y	Y
888	Fructose	S(0.197)S(0.803)DALEVPPRPIK	AT1G66940	29.4	29.4	protein.postranslational_modification	protein_kinase-related_|_chr1:24973028-24974791_REVERSE	N	0.6256	0.0032	9	Y	Y
889	Putrescine	LT(1)PPGS(1)PPILS(0.079)AS(0.807)GT(0.113)PK	AT4G15545	35.2	35.2	not_assigned.unknown	unknown_protein_|_chr4:8875918-8877799_FORWARD	N	0.6241	0.0033	9	Y	Y
890	Isoleucine	IHS(1)PFRS(1)R	AT2G29210	27.1.1	27.1	RNA.processing.splicing	splicing_factor_PWI_domain-containing_protein_|_chr2:12558051-12562348_FORWARD	N	0.6182	0.0063	9	Y	N
891	Arginine	LSELS(1)DDEDFDEQKDIEYGEAYYK	AT3G48500	35.2	35.2	not_assigned.unknown	Symbols:_PDE312,_PTAC10_|_RNA_binding_|_chr3:17962163-17965613_FORWARD	N	0.6158	0.005	9	Y	Y
892	Isoleucine	ISAEDEMAGMDMT(1)R	AT1G64780	34.5	34.5	transport.ammonium	ammonium_transmembrane_transporter_|_chr1:24060770-24062630_REVERSE_-_Symbols:_ATAMT1_-_2_(AMMONIUM_TRANSPORTER_1_-_2_|_ATAMT1_-_2)_-_2,_AMT1	Y	0.613	0.0031	9	Y	Y
893	Fumaric_acid	LSEITQAIDDDDT(1)DDESVVPTSGELK	AT2G34970	29.2.3	29.2	protein.synthesis.initiation	eIF4-gamma/eIF5/eIF2-epsilon_domain-containing_protein_|_chr2:14746307-14748781_FORWARD	N	0.6035	0.0062	9	Y	Y
894	Fumaric_acid	ILS(1)PAHKPES(0.407)S(0.407)S(0.185)GT(0.002)S(0.059)S(0.939)PS(0.001)QFSLPAK	AT1G75100	20.2.5	20.2	stress.abiotic.light	heat_shock_protein_binding_|_chr1:28190816-28193800_REVERSE_-_Symbols:_JAC1_|_JAC1_(J-DOMAIN_PROTEIN_REQUIRED_FOR_CHLOROPLAST_ACCUMULATION_RESPONSE_1)	N	0.5987	0.0041	9	Y	Y
895	Nicotinic_acid	LIADEAADKETES(1)ES(1)EEEDSLR	AT2G19490	28.1	28.1	DNA.synthesis/chromatin_structure	recA_family_protein_|_chr2:8441527-8444170_FORWARD	N	0.5985	0.0053	9	Y	N
896	Arginine	TQDVEMKDNNT(1)PS(1)QS(0.997)IIS(0.002)SSTSTMQNLK	AT1G20200	29.5.11.20	29.5	protein.degradation.ubiquitin.proteasom	enzyme_regulator_|_chr1:7001201-7004418_REVERSE_-_Symbols:_EMB2719,_HAP15_|_EMB2719_(EMBRYO_DEFECTIVE_2719)	N	0.5982	0.0068	9	Y	Y
897	Aspartic_acid	LITES(0.002)S(0.998)GS(0.99)PS(0.01)KAEK	AT1G76850	35.2	35.2	not_assigned.unknown	Symbols:_SEC5A_|_SEC5A_(EXOCYST_COMPLEX_COMPONENT_SEC5)_|_chr1:28847951-28854499_FORWARD	N	0.5955	0.0091	9	Y	Y
898	Docosanoic_acid	ISAEDEMAGMDMT(1)R	AT1G64780	34.5	34.5	transport.ammonium	ammonium_transmembrane_transporter_|_chr1:24060770-24062630_REVERSE_-_Symbols:_ATAMT1_-_2_(AMMONIUM_TRANSPORTER_1_-_2_|_ATAMT1_-_2)_-_2,_AMT1	Y	0.5947	0.0072	9	Y	Y
899	Putrescine	T(1)MKFLDNFHVQTK	AT1G53210	30.3	30.3	signalling.calcium	sodium/calcium_exchanger_family_protein_/_calcium-binding_EF_hand_family_protein_|_chr1:19844632-19847836_FORWARD	Y	0.5877	0.0081	9	Y	Y
900	Lysine	QNS(1)GPIPILPTTGLITSGPIT(0.106)S(0.89)GPLNS(0.003)S(0.001)GAPR	AT1G78880	35.1	35.1	not_assigned.no_ontology	balbiani_ring_1-related_/_BR1-related_|_chr1:29652633-29655949_REVERSE	N	0.5858	0.0135	9	Y	Y
901	Nicotinic_acid	IHS(1)PFRS(1)R	AT2G29210	27.1.1	27.1	RNA.processing.splicing	splicing_factor_PWI_domain-containing_protein_|_chr2:12558051-12562348_FORWARD	N	0.5833	0.014	9	Y	N
902	Nicotinic_acid	S(1)PPPYRT(1)PDRR	AT4G38550	35.2	35.2	not_assigned.unknown	Bacteria_-_103_-_BEST_Arabidopsis_thaliana_protein_match_is:_unknown_protein_(TAIR:AT2G20950.1)_-_CONTAINS_InterPro_DOMAIN/s:_Phospholipase-like,_arabidopsis_(InterPro:IPR007942)_-_EXPRESSED_DURING:_13_growth_stages_-_EXPRESSED_IN:_21_plant_structures_-_Fungi_-_619_-_Has_2527_Blast_hits_to_1973_proteins_in_273_species:_Archae_-_3_-_Metazoa_-_1039_-_Other_Eukaryotes_-_216_(source:_NCBI_BLink)._|_c…	N	0.5686	0.0138	9	Y	Y
903	Sucrose	QGTLPTVIEEDDS(0.016)S(0.977)ET(0.007)	AT5G66950	35.2	35.2	not_assigned.unknown	catalytic/_pyridoxal_phosphate_binding_|_chr5:26732889-26736146_FORWARD	N	0.5662	0.0178	9	Y	Y
904	Nicotinic_acid	ISAEDEMAGMDMT(1)R	AT1G64780	34.5	34.5	transport.ammonium	ammonium_transmembrane_transporter_|_chr1:24060770-24062630_REVERSE_-_Symbols:_ATAMT1_-_2_(AMMONIUM_TRANSPORTER_1_-_2_|_ATAMT1_-_2)_-_2,_AMT1	Y	0.5639	0.0096	9	Y	Y
905	Isoleucine	ILEQPQT(0.997)PS(0.405)S(0.595)PT(0.004)PEESTAT(0.01)RS(0.809)PT(0.108)GS(0.073)	AT5G22220	27.3.18	27.3	RNA.regulation_of_transcription.E2F/DP_transcription_factor_family	DNA_binding_/_protein_binding_/_transcription_factor_|_chr5:7360535-7364454_FORWARD_-_Symbols:_E2F1,_E2FB,_ATE2FB_|_E2F1	N	0.5639	0.0096	9	Y	Y
906	Beta-alanine	LIADEAADKETES(1)ES(1)EEEDSLR	AT2G19490	28.1	28.1	DNA.synthesis/chromatin_structure	recA_family_protein_|_chr2:8441527-8444170_FORWARD	N	0.5636	0.0078	9	Y	N
907	Hexadecanoic_acid	TAVPTKS(0.063)S(0.937)PPKK	AT5G55660	35.2	35.2	not_assigned.unknown	Bacteria_-_38190_-_BEST_Arabidopsis_thaliana_protein_match_is:_unknown_protein_(TAIR:AT4G26630.2)_-_CONTAINS_InterPro_DOMAIN/s:_DEK,_C-terminal_(InterPro:IPR014876)_-_EXPRESSED_DURING:_13_growth_stages_-_EXPRESSED_IN:_24_plant_structures_-_Fungi_-_42547_-_Has_348612_Blast_hits_to_121147_proteins_in_2910_species:_Archae_-_1231_-_Metazoa_-_148268_-_Other_Eukaryotes_-_100905_(source:_NCBI_BLink)._|_…	N	0.5624	0.0151	9	Y	Y
908	Octadecanoic_acid	S(1)QVQESVSNDTMVKPDSSTTPTPGR	AT5G58140	29.4	29.4	signaling.kinase.cytoplasmatic_kinase.AGC	FMN_binding_/_blue_light_photoreceptor/_kinase/_protein_serine/threonine_kinase_|_chr5:23524427-23533111_FORWARD_-_Symbols:_PHOT2,_NPL1_|_PHOT2_(PHOTOTROPIN_2)	N	0.5624	0.0151	9	Y	Y
909	Proline	SLIGEGS(1)YGR	AT2G30740	29.4.1.58	29.4	signalling.kinase.RLCK.receptor_like_cytoplasmatic_kinase_VIII	serine/threonine_protein_kinase,_putative_|_chr2:13095976-13098594_FORWARD	N	0.5539	0.021	9	Y	Y
910	Fumaric_acid	THEEASQDS(1)DEDEHQLAADVHR	AT2G39810	35.2	35.2	not_assigned.unknown	ubiquitin-protein_ligase_|_chr2:16612800-16618057_FORWARD_-_Symbols:_HOS1_|_HOS1	N	0.5534	0.0114	9	Y	Y
911	Docosanoic_acid	IHS(1)PFRS(1)R	AT2G29210	27.1.1	27.1	RNA.processing.splicing	splicing_factor_PWI_domain-containing_protein_|_chr2:12558051-12562348_FORWARD	N	0.5353	0.0326	9	Y	N
912	Octadecanoic_acid	SDETS(1)DDEDELTSFGSMPVK	AT2G39810	35.2	35.2	not_assigned.unknown	ubiquitin-protein_ligase_|_chr2:16612800-16618057_FORWARD_-_Symbols:_HOS1_|_HOS1	N	0.5343	0.0271	9	Y	Y
913	Docosanoic_acid	LIADEAADKETES(1)ES(1)EEEDSLR	AT2G19490	28.1	28.1	DNA.synthesis/chromatin_structure	recA_family_protein_|_chr2:8441527-8444170_FORWARD	N	0.5298	0.0196	9	Y	N
914	Glucose	LEEGPKEDEES(1)DKS(1)VS(1)EVNDEDDAEDGS(1)EEEEDDD	AT1G20696	27.3.62	27.3	RNA.regulation_of_transcription.Nucleosome/chromatin_assembly_factor_group	DNA_binding_/_chromatin_binding_/_structural_constituent_of_chromatin_/_transcription_factor_|_chr1:7179453-7181499_FORWARD_-_Symbols:_HMGB3,_NFD3,_NFD03_|_HMGB3_(HIGH_MOBILITY_GROUP_B_3)	N	0.5294	0.0289	9	Y	Y
915	Sucrose	AGLLALDDENS(1)EDLEEETHDEEDNTLSYSDLTR	AT1G78280	27.3.57	27.3	RNA.regulation_of_transcription.JUMONJI_family	transferase,_transferring_glycosyl_groups_|_chr1:29452555-29457373_FORWARD	N	0.5176	0.04	9	Y	N
916	Docosanoic_acid	SLIGEGS(1)YGR	AT2G30740	29.4.1.58	29.4	signalling.kinase.RLCK.receptor_like_cytoplasmatic_kinase_VIII	serine/threonine_protein_kinase,_putative_|_chr2:13095976-13098594_FORWARD	N	0.5088	0.0311	9	Y	Y
917	Proline	S(0.268)S(0.732)PPPKPHS(1)PLR	AT3G20640	17.5.3	17.5	hormone_metabolism.ethylene.induced-regulated-responsive-activated	ethylene-responsive_protein_-related_|_chr3:7210407-7213299_REVERSE	N	0.4853	0.0483	9	Y	Y
918	Proline	S(0.939)PT(0.066)Y(0.02)GGRRS(0.754)Y(0.874)S(0.347)PR	AT2G24590	27.1.1	27.1	RNA.processing.splicing	splicing_factor,_putative_|_chr2:10449631-10451184_FORWARD	N	0.4675	0.0504	9	Y	Y
919	Docosanoic_acid	YAGEAFRS(1)P	AT1G74030	4.1.13	4.1	glycolysis.cytosolic_branch.enolase	enolase,_putative_|_chr1:27839184-27841939_REVERSE	Y	0.4448	0.0644	9	Y	Y
920	Tyrosine	LSS(1)PSLPS(0.008)S(0.992)PPPSYYMGEKTEK	AT3G47210	35.2	35.2	not_assigned.unknown	unknown_protein_|_chr3:17385313-17387244_FORWARD	N	0.3544	0.1366	9	Y	Y
921	Asparagine	S(0.218)S(0.782)FGSSGSGYGGGGGSGAGSGNR	AT2G37220	27.4	27.4	RNA.RNA_binding	29_kDa_ribonucleoprotein,_chloroplast,_putative_/_RNA-binding_protein_cp29,_putative_|_chr2:15634525-15636409_REVERSE	N	0.3015	0.2396	9	Y	N
922	Glucose	AGSSTTLLS(1)PPDS(1)PRAEKPLLPIDGK	AT1G16180	35.1	35.1	not_assigned.no_ontology	TMS_membrane_family_protein_/_tumour_differentially_expressed_(TDE)_family_protein_|_chr1:5540905-5542902_FORWARD	N	0.2868	0.2644	9	Y	Y
923	Tyrosine	S(0.014)T(0.985)TGQIIR	AT1G77120	5.3	5.3	fermentation.ADH	alcohol_dehydrogenase_|_chr1:28975394-28977417_FORWARD_-_Symbols:_ADH1,_ADH,_ATADH,_ATADH1_|_ADH1_(ALCOHOL_DEHYDROGENASE_1)	N	0.286	0.2353	9	Y	Y
924	myo-Inositol	MSSIES(1)FKQS(0.834)S(0.166)LR	AT2G47000	34.16	34.16	transport.ABC_transporters_and_multidrug_resistance_systems	ATPase,_coupled_to_transmembrane_movement_of_substances_/_xenobiotic-transporting_ATPase_|_chr2:19309868-19314750_REVERSE_-_Symbols:_MDR4,_PGP4,_ABCB4,_ATPGP4_|_ABCB4_(ATP_BINDING_CASSETTE_SUBFAMILY_B4)	N	0.5624	0.0151	8.75	Y	Y
925	Fumaric_acid	QLVNS(0.001)S(0.999)FADLQKPQMELDGK	AT3G55610	13.1.2.2.1	13.1	amino_acid_metabolism.synthesis.glutamate_family.proline.delta_1-pyrroline-5-carboxylate_synthetase	catalytic/_glutamate_5-kinase/_glutamate-5-semialdehyde_dehydrogenase/_oxidoreductase_|_chr3:20624020-20629093_REVERSE_-_Symbols:_P5CS2_|_P5CS2_(DELTA_1-PYRROLINE-5-CARBOXYLATE_SYNTHASE_2)	N	0.4571	0.0427	8.75	Y	Y
926	Ornithine	DVPSPYGS(0.949)T(0.04)S(0.009)S(0.002)APVMR	AT4G05150	35.1	35.1	not_assigned.no_ontology	octicosapeptide/Phox/Bem1p_(PB1)_domain-containing_protein_|_chr4:2660338-2662908_FORWARD	N	0.6917	0.0007	8.75	Y	Y
927	Fumaric_acid	ALS(1)ESTNLHPFMTK	AT3G45780	30.11	30.11	signaling.kinase.cytoplasmatic_kinase.AGC	FMN_binding_/_blue_light_photoreceptor/_kinase/_protein_binding_/_protein_serine/threonine_kinase_|_chr3:16816866-16824210_FORWARD_-_Symbols:_PHOT1,_NPH1,_JK224,_RPT1_|_PHOT1_(PHOTOTROPIN_1)	Y	0.6579	0.0022	8.75	Y	Y
928	Tyrosine	EEVQPETLAT(0.993)PT(0.008)QS(0.993)PS(0.006)R	AT1G79280	33.99	33.99	development.unspecified	Symbols:_NUA_|_NUA_(NUCLEAR_PORE_ANCHOR)_|_chr1:29819176-29832978_REVERSE	N	0.4206	0.1048	8.75	Y	Y
929	Aspartic_acid	FDS(1)INS(0.75)S(0.249)RDVT(0.001)GAEK	AT1G20760	30.3	30.3	signalling.calcium	calcium-binding_EF_hand_family_protein_|_chr1:7209369-7214993_FORWARD	Y	0.2596	0.283	8.75	Y	Y
930	Fumaric_acid	KIDTLTPQDS(1)PQRV	AT5G67220	12.4	12.4	N-metabolism.misc	nitrogen_regulation_family_protein_|_chr5:26820121-26821964_REVERSE	N	0.6368	0.0034	8.75	Y	Y
931	Fumaric_acid	DIQGSDNAIPLS(1)PQWLLSKPGENK	AT5G42950	35.1	35.1	not_assigned.no_ontology	GYF_domain-containing_protein_|_chr5:17224436-17231355_FORWARD	N	0.5649	0.0117	8.75	Y	Y
932	Ornithine	KPEDQNISGFMSAGS(1)PVLNR	AT4G17330	35.1.2	35.1	not_assigned.no_ontology.agenet_domain-containing_protein	RNA_binding_|_chr4:9688888-9697578_REVERSE_-_Symbols:_ATG2484-1_|_ATG2484-1	N	0.7404	0.0003	8.75	Y	Y
933	Glycerol	EGSLPTVIEEEAEDS(0.023)ET(0.977)	AT2G23520	35.1	35.1	not_assigned.no_ontology	catalytic/_pyridoxal_phosphate_binding_|_chr2:10013991-10016943_REVERSE	N	0.7255	0.0007	8.75	Y	Y
934	Docosanoic_acid	SNAT(0.011)T(0.981)LPVT(0.004)QS(0.004)PR	AT3G17420	29.4.1.55	29.4	signalling.kinase.RLCK.receptor_like_cytoplasmatic_kinase_V	ATP_binding_/_kinase/_protein_kinase/_protein_serine/threonine_kinase_|_chr3:5959212-5962179_REVERSE_-_Symbols:_GPK1_|_GPK1	N	0.7	0.0025	8.75	Y	Y
935	Hexadecanoic_acid	S(1)RLS(0.997)S(0.003)APAKPVAA	AT5G10360	29.2.1.2.1.6	29.2	protein.synthesis.ribosomal_protein.eukaryotic.40S_subunit.S6	structural_constituent_of_ribosome_|_chr5:3258474-3260234_REVERSE_-_Symbols:_EMB3010_|_EMB3010_(embryo_defective_3010)	N	0.6987	0.0013	8.75	Y	Y
936	Lysine	QNS(1)GPIPILPTTGLITSGPIT(0.07)S(0.928)GPLNS(0.002)SGAPR	AT1G78880	35.1	35.1	not_assigned.no_ontology	balbiani_ring_1-related_/_BR1-related_|_chr1:29652633-29655949_REVERSE	N	0.6961	0.0019	8.75	Y	Y
937	Fumaric_acid	LIHPLPPPILS(1)PENS(1)PEHSGDDAWMQELNIQRPPTPTR	AT4G03080	29.4	29.4	protein.postranslational_modification	Symbols:_BSL1_|_kelch_repeat-containing_serine/threonine_phosphoesterase_family_protein_|_chr4:1359655-1365475_REVERSE	N	0.6842	0.0017	8.75	Y	Y
938	Glycerol-3-phosphate	SES(1)LGHRSDVSSPEAK	AT3G48530	10.5	10.5	cell_wall.cell_wall_proteins	Symbols:_KING1_|_KING1_(SNF1-RELATED_PROTEIN_KINASE_REGULATORY_SUBUNIT_GAMMA_1)_|_chr3:17987378-17989763_FORWARD	Y	0.6698	0.0024	8.75	Y	Y
939	Phenylalanine	VTYVAPPRPPS(1)PVHEGS(1)EEGS(0.627)S(0.373)PR	AT3G60600	28.99	28.99	DNA.unspecified	protein_binding_|_chr3:22400395-22402702_FORWARD_-_Symbols:_VAP27-1,_VAP,_(AT)VAP,_VAP27_|_VAP_(VESICLE_ASSOCIATED_PROTEIN)	N	0.6324	0.0065	8.75	Y	Y
940	Docosanoic_acid	EDRS(1)PVDDDY(0.002)EPNRT(0.499)S(0.499)PR	AT2G37340	27.1.1	27.1	RNA.processing.splicing	nucleic_acid_binding_/_nucleotide_binding_/_zinc_ion_binding_|_chr2:15670147-15672700_REVERSE_-_Symbols:_RSZ33,_ATRSZ33_|_RSZ33	N	0.6044	0.0221	8.75	Y	Y
941	Tetradecanoic_acid	TKDELT(1)EEES(1)LSGKDYLDPPPVK	AT2G39010	34.19.1	34.19	transport.Major_Intrinsic_Proteins.PIP	water_channel_|_chr2:16291477-16294034_FORWARD_-_Symbols:_PIP2E,_PIP2_-_6_|_PIP2E_(PLASMA_MEMBRANE_INTRINSIC_PROTEIN_2E)	Y	0.5996	0.0085	8.75	Y	Y
942	Hexadecanoic_acid	SDETS(1)DDEDELTSFGSMPVK	AT2G39810	35.2	35.2	not_assigned.unknown	ubiquitin-protein_ligase_|_chr2:16612800-16618057_FORWARD_-_Symbols:_HOS1_|_HOS1	N	0.5809	0.0145	8.75	Y	Y
943	Asparagine	ILEAGNDS(1)T(1)ENVGS(1)VGHIPDLESAR	AT5G47430	27.3.67	27.3	RNA.regulation_of_transcription.putative_transcription_regulator	zinc_ion_binding_|_chr5:19235631-19241221_REVERSE	N	0.5809	0.0145	8.75	Y	Y
944	Glucose	QYEDVEDEEEIGS(1)DDDLTR	AT5G14050	29.2.2.3.4	29.2	protein.synthesis.ribosome_biogenesis.Pre-rRNA_processing_and_modifications.WD-repeat_proteins	transducin_family_protein_/_WD-40_repeat_family_protein_|_chr5:4533261-4535301_FORWARD	N	0.5049	0.0387	8.75	Y	Y
945	Docosanoic_acid	YRT(0.6)S(0.413)PS(0.986)PDRS(0.001)PYR	AT4G32420	31.3.1	31.3	cell.cycle.peptidylprolyl_isomerase	peptidyl-prolyl_cis-trans_isomerase_cyclophilin-type_family_protein_|_chr4:15647346-15652754_REVERSE	N	0.4853	0.0483	8.75	Y	Y
946	Leucine	HGEPLKKS(0.881)S(0.119)GPQSGGVTR	AT1G78880	35.1	35.1	not_assigned.no_ontology	balbiani_ring_1-related_/_BR1-related_|_chr1:29652633-29655949_REVERSE	N	0.4386	0.0603	8.75	Y	Y
947	Aspartic_acid	SGFDENKS(1)S(1)S(1)DEEGVKK	AT5G24890	35.1	35.1	not_assigned.no_ontology	unknown_protein_|_chr5:8558191-8559406_REVERSE	N	0.3554	0.1615	8.75	Y	Y
948	Phenylalanine	SES(1)LGHRSDVSSPEAK	AT3G48530	10.5	10.5	cell_wall.cell_wall_proteins	Symbols:_KING1_|_KING1_(SNF1-RELATED_PROTEIN_KINASE_REGULATORY_SUBUNIT_GAMMA_1)_|_chr3:17987378-17989763_FORWARD	Y	0.8603	0	8.75	Y	Y
949	Malic_acid	SDT(1)MIKDSSNESQEIK	AT4G37070	33.1	33.1	development.storage_proteins	Symbols:_PLP1,_PLA_IVA_|_patatin,_putative_|_chr4:17464785-17467109_REVERSE	Y	0.8404	0	8.75	Y	Y
950	Leucine	EAS(1)IEIPTLNTGENLTVDHQ	AT1G61750	29.4	29.4	protein.postranslational_modification	Bacteria_-_562_-_BEST_Arabidopsis_thaliana_protein_match_is:_protein_kinase-related_(TAIR:AT1G63600.1)_-_CONTAINS_InterPro_DOMAIN/s:_Protein_of_unknown_function_DUF26_(InterPro:IPR002902)_-_EXPRESSED_IN:_root_-_Fungi_-_309_-_Has_5451_Blast_hits_to_2391_proteins_in_173_species:_Archae_-_4_-_INVOLVED_IN:_biological_process_unknown_-_LOCATED_IN:_endomembrane_system_-_Metazoa_-_1882_-_Other_Eukaryote…	N	0.8386	0	8.75	Y	Y
951	Malic_acid	MSSIES(0.142)FKQS(0.929)S(0.929)LR	AT2G47000	34.16	34.16	transport.ABC_transporters_and_multidrug_resistance_systems	ATPase,_coupled_to_transmembrane_movement_of_substances_/_xenobiotic-transporting_ATPase_|_chr2:19309868-19314750_REVERSE_-_Symbols:_MDR4,_PGP4,_ABCB4,_ATPGP4_|_ABCB4_(ATP_BINDING_CASSETTE_SUBFAMILY_B4)	N	0.8247	0	8.75	Y	Y
952	Putrescine	NSIEEAALGT(0.034)NS(0.966)HGDK	AT1G06230	27.3.52	27.3	RNA.regulation_of_transcription.Global_transcription_factor_group	DNA_binding_|_chr1:1907089-1910848_FORWARD_-_Symbols:_GTE4_|_GTE4_(GLOBAL_TRANSCRIPTION_FACTOR_GROUP_E_4)	N	0.8204	0	8.75	Y	Y
953	Alanine	STTTT(0.008)VS(0.992)S(0.995)VHS(0.002)PT(0.001)T(0.001)DQDFSK	AT2G17290	30.3	30.3	signalling.calcium.calcium_dependent_protein_kinases	ATP_binding_/_calcium_ion_binding_/_calmodulin-dependent_protein_kinase/_kinase/_protein_kinase/_protein_serine/threonine_kinase_|_chr2:7516415-7519633_FORWARD_-_Symbols:_CPK6,_ATCDPK3_|_CPK6_(CALCIUM-DEPENDENT_PROTEIN_KINASE_6)	Y	0.807	0	8.75	Y	Y
954	Alanine	SES(1)LGHRSDVSSPEAK	AT3G48530	10.5	10.5	cell_wall.cell_wall_proteins	Symbols:_KING1_|_KING1_(SNF1-RELATED_PROTEIN_KINASE_REGULATORY_SUBUNIT_GAMMA_1)_|_chr3:17987378-17989763_FORWARD	Y	0.8039	0.0001	8.75	Y	Y
955	Glycerol-3-phosphate	SDT(1)MIKDSSNESQEIK	AT4G37070	33.1	33.1	development.storage_proteins	Symbols:_PLP1,_PLA_IVA_|_patatin,_putative_|_chr4:17464785-17467109_REVERSE	Y	0.7915	0.0001	8.75	Y	Y
956	Fumaric_acid	S(0.5)S(0.5)DALEVPPRPIKES(0.935)PT(0.051)LS(0.014)EDIK	AT1G66940	29.4	29.4	protein.postranslational_modification	protein_kinase-related_|_chr1:24973028-24974791_REVERSE	N	0.791	0	8.75	Y	Y
957	Lysine	S(1)RLS(0.997)S(0.003)APAKPVAA	AT5G10360	29.2.1.2.1.6	29.2	protein.synthesis.ribosomal_protein.eukaryotic.40S_subunit.S6	structural_constituent_of_ribosome_|_chr5:3258474-3260234_REVERSE_-_Symbols:_EMB3010_|_EMB3010_(embryo_defective_3010)	N	0.7789	0.0001	8.75	Y	Y
958	Fumaric_acid	S(0.001)FGT(0.964)RS(0.036)GT(0.998)KFLPSSD	AT5G23060	35.2	35.2	not_assigned.unknown	Symbols:_CaS_|_CaS_(Calcium_sensing_receptor)_|_chr5:7736590-7738535_REVERSE	N	0.7669	0.0001	8.75	Y	Y
959	Nicotinic_acid	SNAT(0.011)T(0.981)LPVT(0.004)QS(0.004)PR	AT3G17420	29.4.1.55	29.4	signalling.kinase.RLCK.receptor_like_cytoplasmatic_kinase_V	ATP_binding_/_kinase/_protein_kinase/_protein_serine/threonine_kinase_|_chr3:5959212-5962179_REVERSE_-_Symbols:_GPK1_|_GPK1	N	0.7598	0.0004	8.75	Y	Y
960	Tyrosine	DLDVNES(1)GPPAAR	AT5G60660	34.19.1	34.19	transport.Major_Intrinsic_Proteins.PIP	water_channel_|_chr5:24375457-24376989_REVERSE_-_Symbols:_PIP2F,_PIP2_-_4_(PLASMA_MEMBRANE_INTRINSIC_PROTEIN_2_-_4_|_PIP2_-_4)	Y	0.7579	0.0001	8.75	Y	Y
961	Ornithine	LT(1)PPGS(1)PPILS(0.002)AS(0.09)GT(0.908)PK	AT4G15545	35.2	35.2	not_assigned.unknown	unknown_protein_|_chr4:8875918-8877799_FORWARD	N	0.7491	0.0002	8.75	Y	Y
962	Valine	SPASPGPLS(1)D	AT5G16590	30.2.3	30.2	signalling.receptor_kinases.leucine_rich_repeat_III	ATP_binding_/_kinase/_protein_serine/threonine_kinase_|_chr5:5431681-5434134_FORWARD_-_Symbols:_LRR1_|_LRR1	Y	0.7482	0.0004	8.75	Y	Y
963	Phenylalanine	ISEQHEMQGMDMT(1)R	AT3G24300	34.5	34.5	transport.ammonium	ammonium_transmembrane_transporter_|_chr3:8805631-8807388_REVERSE_-_Symbols:_AMT1_-_3_(AMMONIUM_TRANSPORTER_1_-_3_|_AMT1_-_3)_-_3,_ATAMT1	Y	0.7451	0.0006	8.75	Y	Y
964	Docosanoic_acid	TSEPNS(1)EDEAAGVGKR	AT2G27100	27.3.11	27.3	RNA.regulation_of_transcription.C2H2_zinc_finger_family	DNA_binding_/_transcription_factor_|_chr2:11572550-11576658_FORWARD_-_Symbols:_SE_|_SE_(SERRATE)	N	0.7439	0.0003	8.75	Y	Y
965	Putrescine	ETLNRPAAPTNYVAISKEEAASSPVSGAADHQVPAS(1)P	AT5G55230	31.1	31.1	cell.organisation	microtubule_binding_|_chr5:22402028-22405492_FORWARD_-_Symbols:_ATMAP65-1,_MAP65-1_|_ATMAP65-1_(MICROTUBULE-ASSOCIATED_PROTEINS_65-1)	Y	0.7414	0.0002	8.75	Y	Y
966	Hexadecanoic_acid	LPAEEEQKHS(1)AGT(1)GER	AT5G49700	27.3.67	27.3	RNA.regulation_of_transcription.putative_transcription_regulator	DNA-binding_protein-related_|_chr5:20192599-20193429_FORWARD	N	0.7353	0.0008	8.75	Y	Y
967	Proline	ISAEDEMAGMDMT(1)R	AT1G64780	34.5	34.5	transport.ammonium	ammonium_transmembrane_transporter_|_chr1:24060770-24062630_REVERSE_-_Symbols:_ATAMT1_-_2_(AMMONIUM_TRANSPORTER_1_-_2_|_ATAMT1_-_2)_-_2,_AMT1	Y	0.7316	0.0004	8.75	Y	Y
968	Tyrosine	SFS(1)ASHSQYSVR	AT4G37700	35.2	35.2	not_assigned.unknown	unknown_protein_|_chr4:17710272-17710873_REVERSE	N	0.7263	0.0003	8.75	Y	Y
969	Malic_acid	YVS(1)PEGS(1)PFKIENPK	AT5G62820	35.1	35.1	not_assigned.no_ontology	integral_membrane_protein,_putative_|_chr5:25223727-25225021_REVERSE	N	0.7233	0.0003	8.75	Y	Y
970	Nicotinic_acid	IITDYVGS(1)PAT(1)DPMR	AT3G49590	35.2	35.2	not_assigned.unknown	Bacteria_-_58_-_BEST_Arabidopsis_thaliana_protein_match_is:_unknown_protein_(TAIR:AT3G18770.1)_-_CONTAINS_InterPro_DOMAIN/s:_Autophagy-related_protein_13_(InterPro:IPR018731)_-_EXPRESSED_DURING:_15_growth_stages_-_EXPRESSED_IN:_23_plant_structures_-_Fungi_-_125_-_Has_1841_Blast_hits_to_549_proteins_in_149_species:_Archae_-_0_-_INVOLVED_IN:_biological_process_unknown_-_LOCATED_IN:_cellular_compone…	N	0.7193	0.0008	8.75	Y	Y
971	Aspartic_acid	LQKEVGS(1)DRDGGS(1)PQDNGR	AT2G37340	27.1.1	27.1	RNA.processing.splicing	nucleic_acid_binding_/_nucleotide_binding_/_zinc_ion_binding_|_chr2:15670147-15672700_REVERSE_-_Symbols:_RSZ33,_ATRSZ33_|_RSZ33	N	0.7152	0.0008	8.75	Y	N
972	Alanine	TSEEGSQS(1)PEQVKDLGS(0.016)AS(0.984)PPVARPVR	AT4G13350	30.5	30.5	signalling.G-proteins	GTP_binding_/_GTPase_|_chr4:7769770-7773666_REVERSE_-_Symbols:_NIG_|_NIG_(NSP_(NUCLEAR_SHUTTLE_PROTEIN)-INTERACTING_GTPASE)	N	0.7028	0.0011	8.75	Y	Y
973	Fumaric_acid	S(1)YTNLLDLASGNFPVMGR	AT1G06410	3.2.3	3.2	minor_CHO_metabolism.trehalose.potential_TPS/TPP	alpha,alpha-trehalose-phosphate_synthase_(UDP-forming)/_transferase,_transferring_glycosyl_groups_/_trehalose-phosphatase_|_chr1:1955413-1958756_FORWARD_-_Symbols:_ATTPS7,_TPS7,_ATTPSA_|_ATTPS7	N	0.7023	0.0006	8.75	Y	Y
974	Nicotinic_acid	TSVADGS(0.18)S(0.814)PPHS(0.969)HNIEMS(0.038)K	AT3G52400	31.4	31.4	cell.vesicle_transport	SNAP_receptor_|_chr3:19425634-19427141_REVERSE_-_Symbols:_SYP122,_ATSYP122_|_SYP122_(SYNTAXIN_OF_PLANTS_122)	N	0.7018	0.0008	8.75	Y	Y
975	Octadecanoic_acid	LPAEEEQKHS(1)AGT(1)GER	AT5G49700	27.3.67	27.3	RNA.regulation_of_transcription.putative_transcription_regulator	DNA-binding_protein-related_|_chr5:20192599-20193429_FORWARD	N	0.701	0.0017	8.75	Y	Y
976	Proline	LQKEVGS(1)DRDGGS(1)PQDNGR	AT2G37340	27.1.1	27.1	RNA.processing.splicing	nucleic_acid_binding_/_nucleotide_binding_/_zinc_ion_binding_|_chr2:15670147-15672700_REVERSE_-_Symbols:_RSZ33,_ATRSZ33_|_RSZ33	N	0.701	0.0017	8.75	Y	N
977	Nicotinic_acid	TSEPNS(1)EDEAAGVGKR	AT2G27100	27.3.11	27.3	RNA.regulation_of_transcription.C2H2_zinc_finger_family	DNA_binding_/_transcription_factor_|_chr2:11572550-11576658_FORWARD_-_Symbols:_SE_|_SE_(SERRATE)	N	0.6992	0.0006	8.75	Y	Y
978	Docosanoic_acid	TSVADGS(0.18)S(0.814)PPHS(0.969)HNIEMS(0.038)K	AT3G52400	31.4	31.4	cell.vesicle_transport	SNAP_receptor_|_chr3:19425634-19427141_REVERSE_-_Symbols:_SYP122,_ATSYP122_|_SYP122_(SYNTAXIN_OF_PLANTS_122)	N	0.6987	0.0013	8.75	Y	Y
979	Beta-alanine	EAS(1)IEIPTLNTGENLTVDHQ	AT1G61750	29.4	29.4	protein.postranslational_modification	Bacteria_-_562_-_BEST_Arabidopsis_thaliana_protein_match_is:_protein_kinase-related_(TAIR:AT1G63600.1)_-_CONTAINS_InterPro_DOMAIN/s:_Protein_of_unknown_function_DUF26_(InterPro:IPR002902)_-_EXPRESSED_IN:_root_-_Fungi_-_309_-_Has_5451_Blast_hits_to_2391_proteins_in_173_species:_Archae_-_4_-_INVOLVED_IN:_biological_process_unknown_-_LOCATED_IN:_endomembrane_system_-_Metazoa_-_1882_-_Other_Eukaryote…	N	0.6974	0.0004	8.75	Y	Y
980	Beta-alanine	SFS(1)ASHSQYSVR	AT4G37700	35.2	35.2	not_assigned.unknown	unknown_protein_|_chr4:17710272-17710873_REVERSE	N	0.6896	0.0005	8.75	Y	Y
981	Fumaric_acid	NLAGDVIGT(1)RT(1)EAADAK	AT5G01530	1.1.1.1	1.1	PS.lightreaction.photosystem_II.LHC-II	chlorophyll_A-B_binding_protein_CP29_(LHCB4)_|_chr5:208937-210445_FORWARD	Y	0.6857	0.0008	8.75	Y	Y
982	Phenylalanine	IVEASSGNGS(1)PQLVPLNSVK	AT3G09830	29.4.1.57	29.4	signalling.kinase.RLCK.receptor_like_cytoplasmatic_kinase_VII	protein_kinase,_putative_|_chr3:3016494-3018983_FORWARD	N	0.6801	0.0019	8.75	Y	Y
983	Tetradecanoic_acid	EKS(0.895)DS(0.916)DS(0.895)EY(0.294)DILDFPEVPNVLLRPTPGATSVNAPDAAK	AT1G34220	35.2	35.2	not_assigned.unknown	unknown_protein_|_chr1:12462849-12466000_REVERSE	N	0.6794	0.0038	8.75	Y	Y
984	Nicotinic_acid	YAGEAFRS(1)P	AT1G74030	4.1.13	4.1	glycolysis.cytosolic_branch.enolase	enolase,_putative_|_chr1:27839184-27841939_REVERSE	Y	0.6789	0.0014	8.75	Y	Y
985	Alanine	HT(0.006)S(0.994)PSHIKQDGS(1)MS(1)PVRGR	AT2G29210	27.1.1	27.1	RNA.processing.splicing	splicing_factor_PWI_domain-containing_protein_|_chr2:12558051-12562348_FORWARD	N	0.6765	0.0029	8.75	Y	Y
986	Valine	SQFAFDDS(1)VPS(0.199)T(0.787)PLS(0.014)R	AT1G20760	30.3	30.3	signalling.calcium	calcium-binding_EF_hand_family_protein_|_chr1:7209369-7214993_FORWARD	Y	0.6727	0.0008	8.75	Y	N
987	myo-Inositol	LITES(0.002)S(0.998)GS(0.99)PS(0.01)KAEK	AT1G76850	35.2	35.2	not_assigned.unknown	Symbols:_SEC5A_|_SEC5A_(EXOCYST_COMPLEX_COMPONENT_SEC5)_|_chr1:28847951-28854499_FORWARD	N	0.6618	0.0038	8.75	Y	Y
988	Tyrosine	ESFETLS(1)HGS(1)PDNSVTSPDK	AT3G52240	35.2	35.2	not_assigned.unknown	unknown_protein_|_chr3:19372714-19375880_REVERSE	N	0.6594	0.0029	8.75	Y	Y
989	Valine	SDT(1)MIKDSSNESQEIK	AT4G37070	33.1	33.1	development.storage_proteins	Symbols:_PLP1,_PLA_IVA_|_patatin,_putative_|_chr4:17464785-17467109_REVERSE	Y	0.6561	0.0023	8.75	Y	Y
990	myo-Inositol	HGEPLKKS(0.881)S(0.119)GPQSGGVTR	AT1G78880	35.1	35.1	not_assigned.no_ontology	balbiani_ring_1-related_/_BR1-related_|_chr1:29652633-29655949_REVERSE	N	0.6553	0.0032	8.75	Y	Y
991	Docosanoic_acid	SQFAFDDS(1)VPS(0.199)T(0.787)PLS(0.014)R	AT1G20760	30.3	30.3	signalling.calcium	calcium-binding_EF_hand_family_protein_|_chr1:7209369-7214993_FORWARD	Y	0.6491	0.0026	8.75	Y	N
992	Arginine	LT(1)PPGS(1)PPILS(0.002)AS(0.09)GT(0.908)PK	AT4G15545	35.2	35.2	not_assigned.unknown	unknown_protein_|_chr4:8875918-8877799_FORWARD	N	0.6451	0.0021	8.75	Y	Y
993	Putrescine	S(1)GQLDHQLS(1)NLASSKPK	AT4G22290	29.5.11	29.5	protein.degradation.ubiquitin	ubiquitin_thiolesterase_|_chr4:11782905-11785816_REVERSE	N	0.6421	0.003	8.75	Y	Y
994	Leucine	SFS(1)ASHSQYSVR	AT4G37700	35.2	35.2	not_assigned.unknown	unknown_protein_|_chr4:17710272-17710873_REVERSE	N	0.6298	0.0039	8.75	Y	Y
995	myo-Inositol	LIADEAADKETES(1)ES(1)EEEDSLR	AT2G19490	28.1	28.1	DNA.synthesis/chromatin_structure	recA_family_protein_|_chr2:8441527-8444170_FORWARD	N	0.6281	0.004	8.75	Y	N
996	Valine	ADKTDIIS(0.607)S(0.117)S(0.12)S(0.156)DKAS(1)PPPPSAFR	AT3G47200	35.2	35.2	not_assigned.unknown	unknown_protein_|_chr3:17377587-17379235_REVERSE	N	0.6221	0.0026	8.75	Y	Y
997	Fructose	AGLLALDDENS(1)EDLEEETHDEEDNTLSYSDLTR	AT1G78280	27.3.57	27.3	RNA.regulation_of_transcription.JUMONJI_family	transferase,_transferring_glycosyl_groups_|_chr1:29452555-29457373_FORWARD	N	0.6127	0.0089	8.75	Y	N
998	Tyrosine	SSFQEDHS(1)NIGGPGFSR	AT3G25610	34.1	34.1	transport.p-_and_v-ATPases	haloacid_dehalogenase-like_hydrolase_family_protein_|_chr3:9308942-9313353_REVERSE	Y	0.6099	0.0072	8.75	Y	Y
999	Valine	VIS(1)RS(1)PVR	AT4G32420	31.3.1	31.3	cell.cycle.peptidylprolyl_isomerase	peptidyl-prolyl_cis-trans_isomerase_cyclophilin-type_family_protein_|_chr4:15647346-15652754_REVERSE	N	0.6088	0.0057	8.75	Y	Y
1000	Phenylalanine	YRT(0.451)S(0.549)PS(0.999)PDRS(0.001)PYR	AT4G32420	31.3.1	31.3	cell.cycle.peptidylprolyl_isomerase	peptidyl-prolyl_cis-trans_isomerase_cyclophilin-type_family_protein_|_chr4:15647346-15652754_REVERSE	N	0.6078	0.0075	8.75	Y	Y
1001	Proline	ILEQPQT(0.997)PS(0.405)S(0.595)PT(0.004)PEESTAT(0.01)RS(0.809)PT(0.108)GS(0.073)	AT5G22220	27.3.18	27.3	RNA.regulation_of_transcription.E2F/DP_transcription_factor_family	DNA_binding_/_protein_binding_/_transcription_factor_|_chr5:7360535-7364454_FORWARD_-_Symbols:_E2F1,_E2FB,_ATE2FB_|_E2F1	N	0.6037	0.008	8.75	Y	Y
1002	Glycerol	TADS(1)DGES(1)GEIKFEDNNLPPLGEK	AT3G25840	29.4	29.4	signalling.kinase.cytoplasmatic_kinase	protein_kinase_family_protein_|_chr3:9451861-9457554_REVERSE	N	0.5913	0.0097	8.75	Y	Y
1003	Sucrose	AQFLEKAT(0.733)S(0.262)ALS(0.005)EAK	AT2G30930	35.2	35.2	not_assigned.unknown	unknown_protein_|_chr2:13162369-13163398_FORWARD	N	0.5872	0.0104	8.75	Y	Y
1004	Glucose	TSELSS(0.004)GS(0.843)S(0.153)FR	AT1G02520	34.16	34.16	transport.ABC_transporters_and_multidrug_resistance_systems	ATPase,_coupled_to_transmembrane_movement_of_substances_|_chr1:524134-528745_FORWARD_-_Symbols:_PGP11_|_PGP11_(P-GLYCOPROTEIN_11)	N	0.5754	0.0099	8.75	Y	Y
1005	Putrescine	KASEAEHEDPVDDIKS(1)NDDR	AT5G40450	35.2	35.2	not_assigned.unknown	unknown_protein_|_chr5:16184650-16193678_REVERSE	N	0.5667	0.0114	8.75	Y	Y
1006	Putrescine	YEEMNKPSAPLTSHEPAMIPVAEEPDDS(1)PIHGREES(1)LVR	AT5G16880	31.4	31.4	cell.vesicle_transport	VHS_domain-containing_protein_/_GAT_domain-containing_protein_|_chr5:5548914-5551463_FORWARD	N	0.5645	0.0147	8.75	Y	Y
1007	Putrescine	RS(0.016)T(0.984)LKNDS(1)FVK	AT3G27300	7.1.1	7.1	OPP.oxidative_PP.G6PD	glucose-6-phosphate_dehydrogenase_|_chr3:10083049-10086696_REVERSE_-_Symbols:_G6PD5_|_G6PD5_(glucose-6-phosphate_dehydrogenase_5)	N	0.5583	0.016	8.75	Y	Y
1008	Tyrosine	SQFAFDDS(1)VPS(0.108)T(0.89)PLS(0.003)R	AT1G20760	30.3	30.3	signalling.calcium	calcium-binding_EF_hand_family_protein_|_chr1:7209369-7214993_FORWARD	Y	0.5504	0.0119	8.75	Y	Y
1009	Fructose	SFGT(0.998)RS(0.009)GT(0.993)KFLPSSD	AT5G23060	35.2	35.2	not_assigned.unknown	Symbols:_CaS_|_CaS_(Calcium_sensing_receptor)_|_chr5:7736590-7738535_REVERSE	N	0.5421	0.0165	8.75	Y	Y
1010	Malic_acid	MSSIES(1)FKQS(0.834)S(0.166)LR	AT2G47000	34.16	34.16	transport.ABC_transporters_and_multidrug_resistance_systems	ATPase,_coupled_to_transmembrane_movement_of_substances_/_xenobiotic-transporting_ATPase_|_chr2:19309868-19314750_REVERSE_-_Symbols:_MDR4,_PGP4,_ABCB4,_ATPGP4_|_ABCB4_(ATP_BINDING_CASSETTE_SUBFAMILY_B4)	N	0.5383	0.0143	8.75	Y	Y
1011	Alanine	S(0.007)ES(0.993)LGHRS(1)DVS(1)S(1)PEAK	AT3G48530	10.5	10.5	cell_wall.cell_wall_proteins	Symbols:_KING1_|_KING1_(SNF1-RELATED_PROTEIN_KINASE_REGULATORY_SUBUNIT_GAMMA_1)_|_chr3:17987378-17989763_FORWARD	Y	0.5286	0.0428	8.75	Y	Y
1012	Docosanoic_acid	YSS(1)PS(0.008)S(0.992)PPPSFYRK	AT3G47210	35.2	35.2	not_assigned.unknown	unknown_protein_|_chr3:17385313-17387244_FORWARD	N	0.5035	0.028	8.75	Y	Y
1013	Docosanoic_acid	S(0.134)S(0.151)VLHS(0.718)QPKS(0.741)T(0.255)VGT(0.002)PAYIAPEVLLR	AT5G66880	29.4	29.4	signalling.kinase.cytoplasmic_kinase.signal_transduction.Snf_related_kinase_2.ABA_signaling	kinase/_protein_kinase_|_chr5:26710555-26712971_FORWARD_-_Symbols:_SNRK2-3,_SNRK2.3,_SRK2I_|_SNRK2.3_(SUCROSE_NONFERMENTING_1(SNF1)-RELATED_PROTEIN_KINASE_2.3)	N	0.5029	0.0471	8.75	Y	N
1014	Beta-alanine	ILEQPQT(0.997)PS(0.405)S(0.595)PT(0.004)PEESTAT(0.01)RS(0.809)PT(0.108)GS(0.073)	AT5G22220	27.3.18	27.3	RNA.regulation_of_transcription.E2F/DP_transcription_factor_family	DNA_binding_/_protein_binding_/_transcription_factor_|_chr5:7360535-7364454_FORWARD_-_Symbols:_E2F1,_E2FB,_ATE2FB_|_E2F1	N	0.5023	0.024	8.75	Y	Y
1015	Proline	YAGEAFRS(1)P	AT1G74030	4.1.13	4.1	glycolysis.cytosolic_branch.enolase	enolase,_putative_|_chr1:27839184-27841939_REVERSE	Y	0.484	0.0418	8.75	Y	Y
1016	Leucine	DMVSRDDS(0.999)FVTK	AT4G35470	30.2	30.2	signalling.receptor_kinases	leucine-rich_repeat_family_protein_|_chr4:16846301-16849150_FORWARD	Y	0.4719	0.0413	8.75	Y	Y
1017	Beta-alanine	IHS(1)PFRS(1)R	AT2G29210	27.1.1	27.1	RNA.processing.splicing	splicing_factor_PWI_domain-containing_protein_|_chr2:12558051-12562348_FORWARD	N	0.4716	0.0482	8.75	Y	N
1018	Sucrose	S(1)GDEAVAAPVVPPVAEAAVIPEDMDVSTALELTVRK	AT2G32060	29.2.1.2.1.12	29.2	protein.synthesis.ribosomal_protein.eukaryotic.40S_subunit.S12	40S_ribosomal_protein_S12_(RPS12C)_|_chr2:13639016-13640316_REVERSE	N	0.4536	0.0895	8.75	Y	Y
1019	Sucrose	KRS(1)APT(0.922)T(0.078)PINQNAAAAFAAVSEEER	AT4G37870	6.4	6.4	gluconeogenesis_/_glyoxylate_cycle.PEPCK	ATP_binding_/_phosphoenolpyruvate_carboxykinase_(ATP)/_phosphoenolpyruvate_carboxykinase/_purine_nucleotide_binding_|_chr4:17802694-17806539_REVERSE_-_Symbols:_PCK1,_PEPCK_|_PCK1_(PHOSPHOENOLPYRUVATE_CARBOXYKINASE_1)	N	0.4118	0.0895	8.75	Y	Y
1020	Docosanoic_acid	SVEGHS(0.984)FT(0.016)GR	AT3G49590	35.2	35.2	not_assigned.unknown	Bacteria_-_58_-_BEST_Arabidopsis_thaliana_protein_match_is:_unknown_protein_(TAIR:AT3G18770.1)_-_CONTAINS_InterPro_DOMAIN/s:_Autophagy-related_protein_13_(InterPro:IPR018731)_-_EXPRESSED_DURING:_15_growth_stages_-_EXPRESSED_IN:_23_plant_structures_-_Fungi_-_125_-_Has_1841_Blast_hits_to_549_proteins_in_149_species:_Archae_-_0_-_INVOLVED_IN:_biological_process_unknown_-_LOCATED_IN:_cellular_compone…	N	0.4044	0.1074	8.75	Y	Y
1021	Leucine	LSS(1)PSLPS(0.008)S(0.992)PPPSYYMGEKTEK	AT3G47210	35.2	35.2	not_assigned.unknown	unknown_protein_|_chr3:17385313-17387244_FORWARD	N	0.3911	0.1085	8.75	Y	Y
1022	Aspartic_acid	NVETNT(1)PEHVS(0.669)QT(0.231)ET(0.08)S(0.02)AK	AT2G35050	29.4	29.4	signalling.MAP???kinases.putative_MAP3K,_Raf-like	protein_kinase_family_protein_|_chr2:14769708-14775035_FORWARD	N	0.3882	0.1373	8.75	Y	Y
1023	Putrescine	SLS(1)PKPPS(1)PR	AT2G43680	30.3	30.3	signalling.calcium	calmodulin_binding_|_chr2:18108349-18111831_FORWARD_-_Symbols:_IQD14_|_IQD14	Y	0.2982	0.2149	8.75	Y	Y
1024	Putrescine	VAS(1)DTYREPHQSPYNVAQPLQAPIGTK	AT5G64430	35.1	35.1	not_assigned.no_ontology	octicosapeptide/Phox/Bem1p_(PB1)_domain-containing_protein_|_chr5:25762270-25764154_REVERSE	N	0.2917	0.256	8.75	Y	Y
1025	Putrescine	SLS(1)PKPPS(1)PRADLPR	AT2G43680	30.3	30.3	signalling.calcium	calmodulin_binding_|_chr2:18108349-18111831_FORWARD_-_Symbols:_IQD14_|_IQD14	Y	0.2895	0.2293	8.75	Y	Y
1026	Putrescine	RQGSGGVWGWLAGSPQEKDDDS(1)P	AT3G05420	11.1.13	11.1	lipid_metabolism.FA_synthesis_and_FA_elongation.acyl-CoA_binding_protein	acyl-CoA_binding_|_chr3:1561778-1567250_FORWARD_-_Symbols:_ACBP4_|_ACBP4_(ACYL-COA_BINDING_PROTEIN_4)	N	0.2842	0.2383	8.75	Y	N
1027	Docosanoic_acid	YSS(1)PS(0.001)S(0.999)PPPSFYRK	AT3G47210	35.2	35.2	not_assigned.unknown	unknown_protein_|_chr3:17385313-17387244_FORWARD	N	0.2921	0.2396	8.5	Y	Y
1028	Proline	EEVQPETLAT(0.993)PT(0.008)QS(0.993)PS(0.006)R	AT1G79280	33.99	33.99	development.unspecified	Symbols:_NUA_|_NUA_(NUCLEAR_PORE_ANCHOR)_|_chr1:29819176-29832978_REVERSE	N	0.3571	0.1913	8.5	Y	Y
1029	Fumaric_acid	S(1)VDQEEVVVGLEDDAK	AT3G46530	20.1	20.1	stress.biotic	ATP_binding_|_chr3:17130367-17133338_REVERSE_-_Symbols:_RPP13_|_RPP13_(RECOGNITION_OF_PERONOSPORA_PARASITICA_13)	N	0.5727	0.0067	8.5	Y	Y
1030	Fumaric_acid	DVDDEKYWS(1)E	AT4G10750	35.1	35.1	not_assigned.no_ontology	HpcH/HpaI_aldolase_family_protein_|_chr4:6618676-6619939_FORWARD	N	0.5398	0.014	8.5	Y	Y
1031	Fumaric_acid	DNLTLWTSDMT(1)DEAGDEIK	AT5G38480	30.7	30.7	signalling.14-3-3_proteins	ATP_binding_/_protein_binding_/_protein_phosphorylated_amino_acid_binding_|_chr5:15409697-15411516_FORWARD_-_Symbols:_GRF3,_RCI1_|_GRF3_(GENERAL_REGULATORY_FACTOR_3)	N	0.407	0.0837	8.5	Y	Y
1032	Phosphoric_acid	LEEGPKEDEES(1)DKS(1)VS(1)EVNDEDDAEDGS(1)EEEEDDD	AT1G20696	27.3.62	27.3	RNA.regulation_of_transcription.Nucleosome/chromatin_assembly_factor_group	DNA_binding_/_chromatin_binding_/_structural_constituent_of_chromatin_/_transcription_factor_|_chr1:7179453-7181499_FORWARD_-_Symbols:_HMGB3,_NFD3,_NFD03_|_HMGB3_(HIGH_MOBILITY_GROUP_B_3)	N	0.7824	0.0003	8.5	Y	Y
1033	Ornithine	VMIHQPLGT(1)AGGK	AT1G66670	29.5.5	29.5	protein.degradation.serine_protease	serine-type_endopeptidase_|_chr1:24863785-24865702_REVERSE_-_Symbols:_CLPP3,_NCLPP3_|_CLPP3	N	0.7702	0.0001	8.5	Y	Y
1034	Ornithine	EHGNS(1)PGYYDGR	AT1G67090	1.3.2	1.3	PS.calvin_cycle.rubisco_small_subunit	copper_ion_binding_/_ribulose-bisphosphate_carboxylase_|_chr1:25048158-25049424_REVERSE_-_Symbols:_RBCS1A_|_RBCS1A_(RIBULOSE_BISPHOSPHATE_CARBOXYLASE_SMALL_CHAIN_1A)	Y	0.7509	0.0002	8.5	Y	Y
1035	Ornithine	ATGAFILTAS(1)HNPGGPTEDFGIK	AT1G23190	4.1.2	4.1	glycolysis.cytosolic_branch.phosphoglucomutase_(PGM)	phosphoglucomutase,_cytoplasmic,_putative_/_glucose_phosphomutase,_putative_|_chr1:8219869-8224469_FORWARD	Y	0.7316	0.0004	8.5	Y	Y
1036	Glycerol-3-phosphate	SSFQEDHS(1)NIGGPGFSR	AT3G25610	34.1	34.1	transport.p-_and_v-ATPases	haloacid_dehalogenase-like_hydrolase_family_protein_|_chr3:9308942-9313353_REVERSE	Y	0.7214	0.0007	8.5	Y	Y
1037	Phenylalanine	ALGSFGS(1)FGS(1)FRS(1)FA	AT5G60660	34.19.1	34.19	transport.Major_Intrinsic_Proteins.PIP	water_channel_|_chr5:24375457-24376989_REVERSE_-_Symbols:_PIP2F,_PIP2_-_4_(PLASMA_MEMBRANE_INTRINSIC_PROTEIN_2_-_4_|_PIP2_-_4)	Y	0.6574	0.003	8.5	Y	Y
1038	Phenylalanine	ITPHSVPS(0.999)PRPS(0.5)S(0.5)PR	AT2G43680	30.3	30.3	signalling.calcium	calmodulin_binding_|_chr2:18108349-18111831_FORWARD_-_Symbols:_IQD14_|_IQD14	Y	0.5686	0.0138	8.5	Y	Y
1039	Fumaric_acid	SHLRPPGNIS(0.003)GS(0.038)QS(0.959)PPVES(1)PGSYHSK	AT4G12780	31.4	31.4	cell.vesicle_transport	heat_shock_protein_binding_|_chr4:7512047-7517005_FORWARD	N	0.4649	0.0449	8.5	Y	Y
1040	Fumaric_acid	HSHHHHSSSTPSSAATPT(0.998)PT(0.002)AGAR	AT5G54430	20.2.99	20.2	stress.abiotic.unspecified	Symbols:_ATPHOS32,_PHOS32_|_universal_stress_protein_(USP)_family_protein_|_chr5:22097166-22099758_REVERSE	N	0.418	0.0844	8.5	Y	Y
1041	Lysine	EKS(0.895)DS(0.916)DS(0.895)EY(0.294)DILDFPEVPNVLLRPTPGATSVNAPDAAK	AT1G34220	35.2	35.2	not_assigned.unknown	unknown_protein_|_chr1:12462849-12466000_REVERSE	N	0.6824	0.0036	8.5	Y	Y
1042	Hexadecanoic_acid	S(0.197)S(0.803)DALEVPPRPIK	AT1G66940	29.4	29.4	protein.postranslational_modification	protein_kinase-related_|_chr1:24973028-24974791_REVERSE	N	0.6456	0.0028	8.5	Y	Y
1043	Fumaric_acid	S(1)PAFNALAATFESQNAR	AT4G30160	31.1	31.1	cell.organisation	actin_binding_|_chr4:14753432-14760189_FORWARD_-_Symbols:_VLN4,_ATVLN4_|_VLN4_(ARABIDOPSIS_THALIANA_VILLIN_4)	Y	0.5895	0.0062	8.5	Y	Y
1044	Octadecanoic_acid	GTS(1)PQPRPQQEPAPSNPVR	AT3G45780	30.11	30.11	signaling.kinase.cytoplasmatic_kinase.AGC	FMN_binding_/_blue_light_photoreceptor/_kinase/_protein_binding_/_protein_serine/threonine_kinase_|_chr3:16816866-16824210_FORWARD_-_Symbols:_PHOT1,_NPH1,_JK224,_RPT1_|_PHOT1_(PHOTOTROPIN_1)	Y	0.5614	0.0124	8.5	Y	Y
1045	Fumaric_acid	NVDSLS(1)PENDSSR	AT1G21580	35.1.41	35.1	not_assigned.no_ontology.hydroxyproline_rich_proteins	hydroxyproline-rich_glycoprotein_family_protein_|_chr1:7560565-7565803_REVERSE	N	0.5316	0.0192	8.5	Y	Y
1046	Fumaric_acid	DLLTLDEKS(1)PR	AT5G15200	29.2.1.2.1.9	29.2	protein.synthesis.ribosomal_protein.eukaryotic.40S_subunit.S9	40S_ribosomal_protein_S9_(RPS9B)_|_chr5:4934883-4936408_REVERSE	N	0.2175	0.371	8.5	Y	Y
1047	Leucine	SSFQEDHS(1)NIGGPGFSR	AT3G25610	34.1	34.1	transport.p-_and_v-ATPases	haloacid_dehalogenase-like_hydrolase_family_protein_|_chr3:9308942-9313353_REVERSE	Y	0.7108	0.0014	8.5	Y	Y
1048	Hexadecanoic_acid	S(0.5)S(0.5)DALEVPPRPIKES(0.935)PT(0.051)LS(0.014)EDIK	AT1G66940	29.4	29.4	protein.postranslational_modification	protein_kinase-related_|_chr1:24973028-24974791_REVERSE	N	0.7069	0.001	8.5	Y	Y
1049	Fumaric_acid	S(1)GQLDHQLS(0.999)NLASSKPK	AT4G22290	29.5.11	29.5	protein.degradation.ubiquitin	ubiquitin_thiolesterase_|_chr4:11782905-11785816_REVERSE	N	0.6346	0.0027	8.5	Y	Y
1050	Fumaric_acid	ELLSELKS(1)EEGDGT(0.992)PHS(0.006)S(0.001)ASPFSR	AT5G41950	35.2	35.2	not_assigned.unknown	binding_|_chr5:16785714-16789514_FORWARD	N	0.6078	0.0075	8.5	Y	N
1051	Phenylalanine	ITPHS(0.006)VPS(0.979)PRPS(0.704)S(0.311)PR	AT2G43680	30.3	30.3	signalling.calcium	calmodulin_binding_|_chr2:18108349-18111831_FORWARD_-_Symbols:_IQD14_|_IQD14	Y	0.607	0.0059	8.5	Y	Y
1052	Fumaric_acid	S(1)DEISDPEQQIK	AT4G37300	35.2	35.2	not_assigned.unknown	Symbols:_MEE59_|_MEE59_(maternal_effect_embryo_arrest_59)_|_chr4:17554641-17555861_FORWARD	N	0.588	0.0064	8.5	Y	Y
1053	Fumaric_acid	AHEGEDEGAGLS(1)ELEEEDDDAKRK	AT1G74250	20.2.1	20.2	stress.abiotic.heat	DNAJ_heat_shock_N-terminal_domain-containing_protein_|_chr1:27920328-27922414_FORWARD	N	0.5699	0.0087	8.5	Y	Y
1054	Hexadecanoic_acid	SVS(1)SPFMNTASK	AT1G77760	12.1.1	12.1	N-metabolism.nitrate_metabolism.NR	nitrate_reductase_|_chr1:29235803-29239445_REVERSE_-_Symbols:_NIA1,_GNR1,_NR1_|_NIA1_(NITRATE_REDUCTASE_1)	Y	0.5583	0.016	8.5	Y	Y
1055	Asparagine	SEAWT(1)PAS(0.997)GVES(0.758)VS(0.244)DFHGMEHLNLDEPEEKPEEKPVQK	AT1G42550	31.1	31.1	cell.organisation	Symbols:_PMI1_|_PMI1_(PLASTID_MOVEMENT_IMPAIRED1)_|_chr1:15977014-15979952_FORWARD	Y	0.5515	0.0217	8.5	Y	Y
1056	Asparagine	AQFLEKAT(0.733)S(0.262)ALS(0.005)EAK	AT2G30930	35.2	35.2	not_assigned.unknown	unknown_protein_|_chr2:13162369-13163398_FORWARD	N	0.5439	0.0196	8.5	Y	Y
1057	Maltose	EGSLPTVIEEEAEDS(0.023)ET(0.977)	AT2G23520	35.1	35.1	not_assigned.no_ontology	catalytic/_pyridoxal_phosphate_binding_|_chr2:10013991-10016943_REVERSE	N	0.5319	0.028	8.5	Y	Y
1058	Lysine	SEAWT(1)PAS(0.997)GVES(0.758)VS(0.244)DFHGMEHLNLDEPEEKPEEKPVQK	AT1G42550	31.1	31.1	cell.organisation	Symbols:_PMI1_|_PMI1_(PLASTID_MOVEMENT_IMPAIRED1)_|_chr1:15977014-15979952_FORWARD	Y	0.4314	0.0838	8.5	Y	Y
1059	Aspartic_acid	S(0.869)KS(0.631)S(0.499)PENGQVES(1)PGQIMEVEAGR	AT5G52040	27.1.1	27.1	RNA.processing.splicing	RNA_binding_/_nucleic_acid_binding_/_nucleotide_binding_|_chr5:21130320-21133551_FORWARD_-_Symbols:_ATRSP41_|_ATRSP41	N	0.4216	0.0919	8.5	Y	Y
1060	Nicotinic_acid	YRT(0.6)S(0.413)PS(0.986)PDRS(0.001)PYR	AT4G32420	31.3.1	31.3	cell.cycle.peptidylprolyl_isomerase	peptidyl-prolyl_cis-trans_isomerase_cyclophilin-type_family_protein_|_chr4:15647346-15652754_REVERSE	N	0.418	0.0844	8.5	Y	Y
1061	Alanine	S(1)APQT(1)PHRNPY	AT3G17410	29.4.1.58	29.4	signalling.kinase.RLCK.receptor_like_cytoplasmatic_kinase_VIII	serine/threonine_protein_kinase,_putative_|_chr3:5955909-5959106_FORWARD	N	0.8431	0	8.5	Y	Y
1062	Alanine	T(0.005)S(0.005)PAVDS(0.99)FDVDALEIPGTQK	AT4G33530	34.15	34.15	transport.potassium	potassium_ion_transmembrane_transporter_|_chr4:16126231-16130459_REVERSE_-_Symbols:_KUP5_|_KUP5	Y	0.8039	0.0001	8.5	Y	Y
1063	Phosphoric_acid	RVEPRS(0.979)PS(0.803)PS(0.218)GANT(0.029)T(0.96)PT(0.011)PV	AT4G13510	34.5	34.5	transport.ammonium	ammonium_transmembrane_transporter_|_chr4:7858183-7859918_FORWARD_-_Symbols:_AMT1_-_1_(AMMONIUM_TRANSPORTER_1_-_1_|_AMT1_-_1)_-_1,_ATAMT1,_ATAMT1	Y	0.8015	0.0001	8.5	Y	Y
1064	Octadecanoic_acid	EDRGS(1)GDEEKIPAYR	AT2G42190	27.3.67	27.3	RNA.regulation_of_transcription.putative_transcription_regulator	unknown_protein_|_chr2:17582869-17584194_FORWARD	N	0.7821	0.0006	8.5	Y	Y
1065	Alanine	DLDVNES(1)GPPAAR	AT5G60660	34.19.1	34.19	transport.Major_Intrinsic_Proteins.PIP	water_channel_|_chr5:24375457-24376989_REVERSE_-_Symbols:_PIP2F,_PIP2_-_4_(PLASMA_MEMBRANE_INTRINSIC_PROTEIN_2_-_4_|_PIP2_-_4)	Y	0.7789	0.0001	8.5	Y	Y
1066	Ornithine	VVGTQAPVQLGS(1)LR	AT5G28840	21.2.1.1	21.2	redox.ascorbate_and_glutathione.ascorbate.GME	GDP-mannose_3,5-epimerase/_NAD_or_NADH_binding_/_catalytic_|_chr5:10862173-10864903_REVERSE_-_Symbols:_GME_|_GME_(GDP-D-MANNOSE_3',5'-EPIMERASE)	N	0.7789	0.0001	8.5	Y	Y
1067	Lysine	S(0.5)S(0.5)DALEVPPRPIKES(0.935)PT(0.051)LS(0.014)EDIK	AT1G66940	29.4	29.4	protein.postranslational_modification	protein_kinase-related_|_chr1:24973028-24974791_REVERSE	N	0.7719	0.0001	8.5	Y	Y
1068	Aspartic_acid	SPASPGPLS(1)D	AT5G16590	30.2.3	30.2	signalling.receptor_kinases.leucine_rich_repeat_III	ATP_binding_/_kinase/_protein_serine/threonine_kinase_|_chr5:5431681-5434134_FORWARD_-_Symbols:_LRR1_|_LRR1	Y	0.7696	0.0003	8.5	Y	Y
1069	Fumaric_acid	KIS(1)DGDLQDVLMAAQAAADSAER	AT1G34220	35.2	35.2	not_assigned.unknown	unknown_protein_|_chr1:12462849-12466000_REVERSE	N	0.7596	0.0002	8.5	Y	Y
1070	Nicotinic_acid	DLGS(1)AS(1)PPVARPVR	AT4G13350	30.5	30.5	signalling.G-proteins	GTP_binding_/_GTPase_|_chr4:7769770-7773666_REVERSE_-_Symbols:_NIG_|_NIG_(NSP_(NUCLEAR_SHUTTLE_PROTEIN)-INTERACTING_GTPASE)	N	0.7544	0.0002	8.5	Y	Y
1071	Phenylalanine	TFDELS(1)DTEVYEDS(1)D	AT1G12920	29.2.5	29.2	protein.synthesis.release	translation_release_factor_|_chr1:4396348-4398193_REVERSE_-_Symbols:_ERF1-2_|_ERF1-2_(EUKARYOTIC_RELEASE_FACTOR_1-2)	N	0.7526	0.0002	8.5	Y	Y
1072	Asparagine	TAVPTKS(0.063)S(0.937)PPKK	AT5G55660	35.2	35.2	not_assigned.unknown	Bacteria_-_38190_-_BEST_Arabidopsis_thaliana_protein_match_is:_unknown_protein_(TAIR:AT4G26630.2)_-_CONTAINS_InterPro_DOMAIN/s:_DEK,_C-terminal_(InterPro:IPR014876)_-_EXPRESSED_DURING:_13_growth_stages_-_EXPRESSED_IN:_24_plant_structures_-_Fungi_-_42547_-_Has_348612_Blast_hits_to_121147_proteins_in_2910_species:_Archae_-_1231_-_Metazoa_-_148268_-_Other_Eukaryotes_-_100905_(source:_NCBI_BLink)._|_…	N	0.7503	0.0003	8.5	Y	Y
1073	Erythritol	S(0.197)S(0.803)DALEVPPRPIK	AT1G66940	29.4	29.4	protein.postranslational_modification	protein_kinase-related_|_chr1:24973028-24974791_REVERSE	N	0.7474	0.0002	8.5	Y	Y
1074	Tyrosine	EAS(1)IEIPTLNTGENLTVDHQ	AT1G61750	29.4	29.4	protein.postranslational_modification	Bacteria_-_562_-_BEST_Arabidopsis_thaliana_protein_match_is:_protein_kinase-related_(TAIR:AT1G63600.1)_-_CONTAINS_InterPro_DOMAIN/s:_Protein_of_unknown_function_DUF26_(InterPro:IPR002902)_-_EXPRESSED_IN:_root_-_Fungi_-_309_-_Has_5451_Blast_hits_to_2391_proteins_in_173_species:_Archae_-_4_-_INVOLVED_IN:_biological_process_unknown_-_LOCATED_IN:_endomembrane_system_-_Metazoa_-_1882_-_Other_Eukaryote…	N	0.7444	0.0002	8.5	Y	Y
1075	Putrescine	NQPGNPNPDAEVVALS(1)PK	AT2G02080	27.3.11	27.3	RNA.regulation_of_transcription.C2H2_zinc_finger_family	transcription_factor_|_chr2:518159-521707_REVERSE_-_Symbols:_AtIDD4_|_AtIDD4_(Arabidopsis_thaliana_Indeterminate(ID)-Domain_4)	N	0.7421	0.0003	8.5	Y	Y
1076	Asparagine	T(0.614)RDS(0.384)DEEDRDY(0.002)DVAALANNLNQAFNYR	AT2G28360	35.1	35.1	not_assigned.no_ontology	Bacteria_-_108_-_BEST_Arabidopsis_thaliana_protein_match_is:_SIT4_phosphatase-associated_family_protein_(TAIR:AT1G07990.1)_-_CONTAINS_InterPro_DOMAIN/s:_SIT4_phosphatase-associated_protein_(InterPro:IPR007587)_-_EXPRESSED_DURING:_13_growth_stages_-_EXPRESSED_IN:_22_plant_structures_-_Fungi_-_305_-_Has_1431_Blast_hits_to_1107_proteins_in_182_species:_Archae_-_2_-_LOCATED_IN:_endomembrane_system_-_…	N	0.742	0.0004	8.5	Y	Y
1077	Valine	T(0.005)S(0.005)PAVDS(0.99)FDVDALEIPGTQK	AT4G33530	34.15	34.15	transport.potassium	potassium_ion_transmembrane_transporter_|_chr4:16126231-16130459_REVERSE_-_Symbols:_KUP5_|_KUP5	Y	0.7383	0.0002	8.5	Y	Y
1078	Glycerol-3-phosphate	GYDGADS(1)PIRES(1)PS(1)RS(1)PPAEE	AT5G52040	27.1.1	27.1	RNA.processing.splicing	RNA_binding_/_nucleic_acid_binding_/_nucleotide_binding_|_chr5:21130320-21133551_FORWARD_-_Symbols:_ATRSP41_|_ATRSP41	N	0.7379	0.0005	8.5	Y	Y
1079	Nicotinic_acid	SQFAFDDS(1)VPS(0.199)T(0.787)PLS(0.014)R	AT1G20760	30.3	30.3	signalling.calcium	calcium-binding_EF_hand_family_protein_|_chr1:7209369-7214993_FORWARD	Y	0.7338	0.0002	8.5	Y	N
1080	Putrescine	SVGDLT(0.041)S(0.959)ADLK	AT3G12780	1.3.3	1.3	PS.calvin_cycle.phosphoglycerate_kinase	phosphoglycerate_kinase_|_chr3:4060971-4063306_REVERSE_-_Symbols:_PGK1_|_PGK1_(PHOSPHOGLYCERATE_KINASE_1)	Y	0.7338	0.0002	8.5	Y	Y
1081	Fumaric_acid	EESGAANGS(1)PPPSGGSRPR	AT4G38710	35.1.40	35.1	not_assigned.no_ontology.glycine_rich_proteins	glycine-rich_protein_|_chr4:18077790-18080083_REVERSE	N	0.7317	0.0006	8.5	Y	Y
1082	Docosanoic_acid	ISS(0.999)T(0.001)SLISGR	AT5G01560	30.2.99	30.2	signalling.receptor_kinases.legume-lectin	kinase_|_chr5:218138-220530_REVERSE_-_Symbols:_LECRKA4.3_|_LECRKA4.3_(LECTIN_RECEPTOR_KINASE_A4.3)	Y	0.7296	0.0006	8.5	Y	Y
1083	Ornithine	DLSMNKFDWDHPLHLQPMS(1)PTTVK	AT3G29360	10.1.4	10.1	cell_wall.precursor_synthesis.UDP-Glc_dehydrogenase_(UGD)	UDP-glucose_6-dehydrogenase,_putative_|_chr3:11267091-11269229_REVERSE	N	0.7276	0.0006	8.5	Y	Y
1084	Arginine	VVGTQAPVQLGS(1)LR	AT5G28840	21.2.1.1	21.2	redox.ascorbate_and_glutathione.ascorbate.GME	GDP-mannose_3,5-epimerase/_NAD_or_NADH_binding_/_catalytic_|_chr5:10862173-10864903_REVERSE_-_Symbols:_GME_|_GME_(GDP-D-MANNOSE_3',5'-EPIMERASE)	N	0.7234	0.0002	8.5	Y	Y
1085	Malic_acid	YAGEAFRS(1)P	AT1G74030	4.1.13	4.1	glycolysis.cytosolic_branch.enolase	enolase,_putative_|_chr1:27839184-27841939_REVERSE	Y	0.7233	0.0003	8.5	Y	Y
1086	Proline	DFS(0.028)REDS(0.972)ES(1)PMKER	AT5G23680	35.1	35.1	not_assigned.no_ontology	sterile_alpha_motif_(SAM)_domain-containing_protein_|_chr5:7985354-7986851_REVERSE	N	0.7214	0.0007	8.5	Y	Y
1087	Erythritol	TKDELT(1)EEES(1)LSGKDYLDPPPVK	AT2G39010	34.19.1	34.19	transport.Major_Intrinsic_Proteins.PIP	water_channel_|_chr2:16291477-16294034_FORWARD_-_Symbols:_PIP2E,_PIP2_-_6_|_PIP2E_(PLASMA_MEMBRANE_INTRINSIC_PROTEIN_2E)	Y	0.7214	0.0007	8.5	Y	Y
1088	Fumaric_acid	S(0.001)AS(0.749)T(0.251)PLLNSLVHVS(0.179)S(0.821)PRDS(1)PIETVESVHQIQR	AT5G20190	35.2	35.2	not_assigned.unknown	binding_|_chr5:6814093-6815379_FORWARD	N	0.7181	0.0012	8.5	Y	Y
1089	Lysine	S(0.001)AS(0.749)T(0.251)PLLNSLVHVS(0.179)S(0.821)PRDS(1)PIETVESVHQIQR	AT5G20190	35.2	35.2	not_assigned.unknown	binding_|_chr5:6814093-6815379_FORWARD	N	0.7147	0.0019	8.5	Y	Y
1090	Aspartic_acid	STPGS(1)PAHPPGAR	AT4G38550	35.2	35.2	not_assigned.unknown	Bacteria_-_103_-_BEST_Arabidopsis_thaliana_protein_match_is:_unknown_protein_(TAIR:AT2G20950.1)_-_CONTAINS_InterPro_DOMAIN/s:_Phospholipase-like,_arabidopsis_(InterPro:IPR007942)_-_EXPRESSED_DURING:_13_growth_stages_-_EXPRESSED_IN:_21_plant_structures_-_Fungi_-_619_-_Has_2527_Blast_hits_to_1973_proteins_in_273_species:_Archae_-_3_-_Metazoa_-_1039_-_Other_Eukaryotes_-_216_(source:_NCBI_BLink)._|_c…	N	0.711	0.0009	8.5	Y	Y
1091	Ornithine	VSDLLGDDDS(0.997)PS(0.003)RGGR	AT1G04780	31.1	31.1	cell.organisation	ankyrin_repeat_family_protein_|_chr1:1340669-1343584_REVERSE	Y	0.707	0.0007	8.5	Y	Y
1092	Nicotinic_acid	VIS(1)RS(1)PVR	AT4G32420	31.3.1	31.3	cell.cycle.peptidylprolyl_isomerase	peptidyl-prolyl_cis-trans_isomerase_cyclophilin-type_family_protein_|_chr4:15647346-15652754_REVERSE	N	0.7069	0.001	8.5	Y	Y
1093	Proline	SLS(1)EIS(1)EVDAVR	AT1G56230	35.2	35.2	not_assigned.unknown	unknown_protein_|_chr1:21046009-21049045_REVERSE	N	0.7053	0.0007	8.5	Y	Y
1094	Aspartic_acid	SDT(1)MIKDSSNESQEIK	AT4G37070	33.1	33.1	development.storage_proteins	Symbols:_PLP1,_PLA_IVA_|_patatin,_putative_|_chr4:17464785-17467109_REVERSE	Y	0.7049	0.0011	8.5	Y	Y
1095	Nicotinic_acid	IHGHGDSSSLS(1)DS(1)DDDKKSTSSSSSSFK	AT5G41600	35.1	35.1	not_assigned.no_ontology	Symbols:_BTI3_|_BTI3_(VIRB2-INTERACTING_PROTEIN_3)_|_chr5:16636130-16637693_FORWARD	N	0.7034	0.0016	8.5	Y	Y
1096	Alanine	SSFQEDHS(1)NIGGPGFSR	AT3G25610	34.1	34.1	transport.p-_and_v-ATPases	haloacid_dehalogenase-like_hydrolase_family_protein_|_chr3:9308942-9313353_REVERSE	Y	0.701	0.0017	8.5	Y	Y
1097	Arginine	S(1)INMPYFK	AT4G26130	35.2	35.2	not_assigned.unknown	unknown_protein_|_chr4:13239979-13241283_REVERSE	N	0.7008	0.0006	8.5	Y	Y
1098	Ornithine	FDWDHPLHLQPMS(0.999)PT(0.001)TVK	AT5G15490	10.1.4	10.1	cell_wall.precursor_synthesis.UDP-Glc_dehydrogenase_(UGD)	UDP-glucose_6-dehydrogenase,_putative_|_chr5:5027639-5030194_REVERSE	N	0.6966	0.0013	8.5	Y	Y
1099	Alanine	SLEELS(1)GEAEVS(1)HDEK	AT5G43370	34.7	34.7	transport.phosphate	carbohydrate_transmembrane_transporter/_inorganic_phosphate_transmembrane_transporter/_phosphate_transmembrane_transporter/_sugar:hydrogen_symporter_|_chr5:17416074-17417798_FORWARD_-_Symbols:_APT1,_PHT2,_PHT1_-_2_|_APT1_(ARABIDOPSIS_PHOSPHATE_TRANSPORTER_1)	Y	0.6965	0.0009	8.5	Y	Y
1100	Valine	DFS(0.028)REDS(0.972)ES(1)PMKER	AT5G23680	35.1	35.1	not_assigned.no_ontology	sterile_alpha_motif_(SAM)_domain-containing_protein_|_chr5:7985354-7986851_REVERSE	N	0.6947	0.0007	8.5	Y	Y
1101	Ornithine	EGELDNDNLS(0.947)S(0.046)DLS(0.003)DREPS(0.004)R	AT5G28350	35.2	35.2	not_assigned.unknown	Bacteria_-_9_-_BEST_Arabidopsis_thaliana_protein_match_is:_unknown_protein_(TAIR:AT3G61480.1)_-_CONTAINS_InterPro_DOMAIN/s:_Protein_of_unknown_function_DUF1339_(InterPro:IPR009771),_WD40_repeat_(InterPro:IPR001680),_WD40/YVTN_repeat-like_(InterPro:IPR015943),_Quinoprotein_amine_dehydrogenase,_beta_chain-like_(InterPro:IPR011044)_-_EXPRESSED_IN:_cultured_cell_-_Fungi_-_64_-_Has_271_Blast_hits_to_2…	N	0.6936	0.002	8.5	Y	Y
1102	Valine	TFGS(0.997)S(0.038)LS(0.961)LNS(0.004)GPR	AT1G50120	35.2	35.2	not_assigned.unknown	Bacteria_-_0_-_CONTAINS_InterPro_DOMAIN/s:_Rgp1_(InterPro:IPR014848),_Immunoglobulin_E-set_(InterPro:IPR014756)_-_EXPRESSED_DURING:_13_growth_stages_-_EXPRESSED_IN:_23_plant_structures_-_Fungi_-_10_-_Has_110_Blast_hits_to_108_proteins_in_46_species:_Archae_-_0_-_INVOLVED_IN:_biological_process_unknown_-_LOCATED_IN:_cellular_component_unknown_-_Metazoa_-_76_-_Other_Eukaryotes_-_4_(source:_NCBI_BLi…	N	0.693	0.001	8.5	Y	Y
1103	Isoleucine	TFGS(0.997)S(0.038)LS(0.961)LNS(0.004)GPR	AT1G50120	35.2	35.2	not_assigned.unknown	Bacteria_-_0_-_CONTAINS_InterPro_DOMAIN/s:_Rgp1_(InterPro:IPR014848),_Immunoglobulin_E-set_(InterPro:IPR014756)_-_EXPRESSED_DURING:_13_growth_stages_-_EXPRESSED_IN:_23_plant_structures_-_Fungi_-_10_-_Has_110_Blast_hits_to_108_proteins_in_46_species:_Archae_-_0_-_INVOLVED_IN:_biological_process_unknown_-_LOCATED_IN:_cellular_component_unknown_-_Metazoa_-_76_-_Other_Eukaryotes_-_4_(source:_NCBI_BLi…	N	0.6895	0.0011	8.5	Y	Y
1104	Isoleucine	DFS(0.028)REDS(0.972)ES(1)PMKER	AT5G23680	35.1	35.1	not_assigned.no_ontology	sterile_alpha_motif_(SAM)_domain-containing_protein_|_chr5:7985354-7986851_REVERSE	N	0.6887	0.0008	8.5	Y	Y
1105	Nicotinic_acid	DFS(0.028)REDS(0.972)ES(1)PMKER	AT5G23680	35.1	35.1	not_assigned.no_ontology	sterile_alpha_motif_(SAM)_domain-containing_protein_|_chr5:7985354-7986851_REVERSE	N	0.6737	0.0016	8.5	Y	Y
1106	Leucine	IHS(1)PFRS(1)R	AT2G29210	27.1.1	27.1	RNA.processing.splicing	splicing_factor_PWI_domain-containing_protein_|_chr2:12558051-12562348_FORWARD	N	0.6716	0.0032	8.5	Y	N
1107	Nicotinic_acid	YSS(1)PS(0.008)S(0.992)PPPSFYRK	AT3G47210	35.2	35.2	not_assigned.unknown	unknown_protein_|_chr3:17385313-17387244_FORWARD	N	0.6677	0.0013	8.5	Y	Y
1108	Putrescine	ALPTYTPES(1)PGDATR	AT3G60750	1.3.8	1.3	PS.calvin_cycle.transketolase	transketolase,_putative_|_chr3:22453719-22457152_FORWARD	Y	0.6586	0.0016	8.5	Y	Y
1109	Putrescine	KIDKLEGTS(0.031)S(0.964)PS(0.004)HFTSLR	AT4G30510	34.99	34.99	transport.misc	Symbols:_ATATG18B,_ATG18B_|_AtATG18b_|_chr4:14905137-14907591_REVERSE	N	0.6574	0.003	8.5	Y	Y
1110	myo-Inositol	EAS(1)IEIPTLNTGENLTVDHQ	AT1G61750	29.4	29.4	protein.postranslational_modification	Bacteria_-_562_-_BEST_Arabidopsis_thaliana_protein_match_is:_protein_kinase-related_(TAIR:AT1G63600.1)_-_CONTAINS_InterPro_DOMAIN/s:_Protein_of_unknown_function_DUF26_(InterPro:IPR002902)_-_EXPRESSED_IN:_root_-_Fungi_-_309_-_Has_5451_Blast_hits_to_2391_proteins_in_173_species:_Archae_-_4_-_INVOLVED_IN:_biological_process_unknown_-_LOCATED_IN:_endomembrane_system_-_Metazoa_-_1882_-_Other_Eukaryote…	N	0.6509	0.0025	8.5	Y	Y
1111	Putrescine	NDNS(1)DDEEIS(1)EEELEALADELAR	AT5G11270	35.2	35.2	not_assigned.unknown	transcription_factor_|_chr5:3595285-3597098_REVERSE_-_Symbols:_OCP3_|_OCP3_(OVEREXPRESSOR_OF_CATIONIC_PEROXIDASE_3)	N	0.6474	0.0027	8.5	Y	Y
1112	Nicotinic_acid	DYEDPPPT(1)PFFDADELTK	AT2G37170	34.19.1	34.19	transport.Major_Intrinsic_Proteins.PIP	water_channel_|_chr2:15613402-15614857_REVERSE_-_Symbols:_PIP2B,_PIP2_-_2_|_PIP2B_(PLASMA_MEMBRANE_INTRINSIC_PROTEIN_2)	Y	0.6466	0.0021	8.5	Y	Y
1113	Docosanoic_acid	DFS(0.028)REDS(0.972)ES(1)PMKER	AT5G23680	35.1	35.1	not_assigned.no_ontology	sterile_alpha_motif_(SAM)_domain-containing_protein_|_chr5:7985354-7986851_REVERSE	N	0.645	0.0038	8.5	Y	Y
1114	Tetradecanoic_acid	LPAEEEQKHS(1)AGT(1)GER	AT5G49700	27.3.67	27.3	RNA.regulation_of_transcription.putative_transcription_regulator	DNA-binding_protein-related_|_chr5:20192599-20193429_FORWARD	N	0.6446	0.0052	8.5	Y	Y
1115	Docosanoic_acid	IHGHGDSSSLS(1)DS(1)DDDKKSTSSSSSSFK	AT5G41600	35.1	35.1	not_assigned.no_ontology	Symbols:_BTI3_|_BTI3_(VIRB2-INTERACTING_PROTEIN_3)_|_chr5:16636130-16637693_FORWARD	N	0.6441	0.0071	8.5	Y	Y
1116	Arginine	SHS(1)VSGDLHGVQPDPIAADILR	AT2G38280	23.2	23.2	nucleotide_metabolism.degradation	AMP_deaminase_|_chr2:16033448-16038876_REVERSE_-_Symbols:_FAC1,_ATAMPD_|_FAC1_(EMBRYONIC_FACTOR1)	N	0.6436	0.0022	8.5	Y	Y
1117	Putrescine	DQAVDGLS(0.939)S(0.061)DLNGIR	AT3G63460	35.1	35.1	not_assigned.no_ontology	WD-40_repeat_family_protein_|_chr3:23430644-23437344_REVERSE	N	0.6409	0.0042	8.5	Y	Y
1118	Octadecanoic_acid	KTSSSTISTNPS(0.001)S(0.998)PIS(0.001)TASTGKPPLPR	AT5G67385	30.11	30.11	signalling.light	protein_binding_/_signal_transducer_|_chr5:26884664-26887204_FORWARD	Y	0.6409	0.0042	8.5	Y	Y
1119	Asparagine	APSPSTTNFAGS(0.813)S(0.187)PR	AT5G64330	30.11	30.11	signalling.light	protein_binding_/_signal_transducer_|_chr5:25727337-25730358_FORWARD_-_Symbols:_NPH3,_RPT3,_JK218_|_NPH3_(NON-PHOTOTROPIC_HYPOCOTYL_3)	Y	0.6393	0.0103	8.5	Y	Y
1120	Valine	ISAEDEMAGMDMT(1)R	AT1G64780	34.5	34.5	transport.ammonium	ammonium_transmembrane_transporter_|_chr1:24060770-24062630_REVERSE_-_Symbols:_ATAMT1_-_2_(AMMONIUM_TRANSPORTER_1_-_2_|_ATAMT1_-_2)_-_2,_AMT1	Y	0.639	0.0018	8.5	Y	Y
1121	Arginine	FDWDHPLHLQPMS(0.999)PT(0.001)TVK	AT5G15490	10.1.4	10.1	cell_wall.precursor_synthesis.UDP-Glc_dehydrogenase_(UGD)	UDP-glucose_6-dehydrogenase,_putative_|_chr5:5027639-5030194_REVERSE	N	0.6386	0.0033	8.5	Y	Y
1122	Tetradecanoic_acid	S(1)QVQESVSNDTMVKPDSSTTPTPGR	AT5G58140	29.4	29.4	signaling.kinase.cytoplasmatic_kinase.AGC	FMN_binding_/_blue_light_photoreceptor/_kinase/_protein_serine/threonine_kinase_|_chr5:23524427-23533111_FORWARD_-_Symbols:_PHOT2,_NPL1_|_PHOT2_(PHOTOTROPIN_2)	N	0.6347	0.0047	8.5	Y	Y
1123	Maltose	TADS(1)DGES(1)GEIKFEDNNLPPLGEK	AT3G25840	29.4	29.4	signalling.kinase.cytoplasmatic_kinase	protein_kinase_family_protein_|_chr3:9451861-9457554_REVERSE	N	0.6333	0.0036	8.5	Y	Y
1124	Hexadecanoic_acid	RRS(0.994)T(0.005)S(0.001)DAFEK	AT1G56220	33.99	33.99	development.unspecified	dormancy/auxin_associated_family_protein_|_chr1:21043349-21044738_FORWARD	N	0.6299	0.0067	8.5	Y	Y
1125	Arginine	DLSMNKFDWDHPLHLQPMS(1)PTTVK	AT3G29360	10.1.4	10.1	cell_wall.precursor_synthesis.UDP-Glc_dehydrogenase_(UGD)	UDP-glucose_6-dehydrogenase,_putative_|_chr3:11267091-11269229_REVERSE	N	0.6298	0.0039	8.5	Y	Y
1126	Octadecanoic_acid	S(1)RLS(1)S(1)AAAKPSVTA	AT4G31700	29.2.1.2.1.6	29.2	protein.synthesis.ribosomal_protein.eukaryotic.40S_subunit.S6	structural_constituent_of_ribosome_|_chr4:15346072-15347727_REVERSE_-_Symbols:_RPS6_|_RPS6_(RIBOSOMAL_PROTEIN_S6)	N	0.6285	0.0052	8.5	Y	Y
1127	Glycerol-3-phosphate	ASPSFNPLAS(1)PDS(1)DAGIEK	AT5G19520	27.3.67	27.3	RNA.regulation_of_transcription.putative_transcription_regulator	mechanically-gated_ion_channel_|_chr5:6585421-6588936_FORWARD_-_Symbols:_MSL9_|_MSL9_(MECHANOSENSITIVE_CHANNEL_OF_SMALL_CONDUCTANCE-LIKE_9)	N	0.6285	0.0052	8.5	Y	Y
1128	myo-Inositol	DMVSRDDS(0.999)FVTK	AT4G35470	30.2	30.2	signalling.receptor_kinases	leucine-rich_repeat_family_protein_|_chr4:16846301-16849150_FORWARD	Y	0.6281	0.004	8.5	Y	Y
1129	Putrescine	GDEDDDVS(1)PRPFGTQPK	AT2G20960	35.1	35.1	not_assigned.no_ontology	Symbols:_pEARLI4_|_pEARLI4_|_chr2:9006648-9009763_FORWARD	N	0.6271	0.0031	8.5	Y	Y
1130	Hexadecanoic_acid	QNS(1)GPIPILPTTGLITSGPIT(0.106)S(0.89)GPLNS(0.003)S(0.001)GAPR	AT1G78880	35.1	35.1	not_assigned.no_ontology	balbiani_ring_1-related_/_BR1-related_|_chr1:29652633-29655949_REVERSE	N	0.6265	0.0094	8.5	Y	Y
1131	Nicotinic_acid	LITES(0.002)S(0.998)GS(0.99)PS(0.01)KAEK	AT1G76850	35.2	35.2	not_assigned.unknown	Symbols:_SEC5A_|_SEC5A_(EXOCYST_COMPLEX_COMPONENT_SEC5)_|_chr1:28847951-28854499_FORWARD	N	0.6202	0.006	8.5	Y	Y
1132	Arginine	EGELDNDNLS(0.947)S(0.046)DLS(0.003)DREPS(0.004)R	AT5G28350	35.2	35.2	not_assigned.unknown	Bacteria_-_9_-_BEST_Arabidopsis_thaliana_protein_match_is:_unknown_protein_(TAIR:AT3G61480.1)_-_CONTAINS_InterPro_DOMAIN/s:_Protein_of_unknown_function_DUF1339_(InterPro:IPR009771),_WD40_repeat_(InterPro:IPR001680),_WD40/YVTN_repeat-like_(InterPro:IPR015943),_Quinoprotein_amine_dehydrogenase,_beta_chain-like_(InterPro:IPR011044)_-_EXPRESSED_IN:_cultured_cell_-_Fungi_-_64_-_Has_271_Blast_hits_to_2…	N	0.6182	0.0063	8.5	Y	Y
1133	Valine	IIGVDFNS(1)KRFDQAK	AT1G77120	5.3	5.3	fermentation.ADH	alcohol_dehydrogenase_|_chr1:28975394-28977417_FORWARD_-_Symbols:_ADH1,_ADH,_ATADH,_ATADH1_|_ADH1_(ALCOHOL_DEHYDROGENASE_1)	N	0.6165	0.0038	8.5	Y	Y
1134	Arginine	AAAVAALSQVLVAENKKS(1)PDT(0.113)S(0.861)PT(0.026)R	AT2G41740	31.1	31.1	cell.organisation	actin_binding_|_chr2:17410715-17417740_REVERSE_-_Symbols:_VLN2,_ATVLN2_|_VLN2_(VILLIN_2)	Y	0.6165	0.0038	8.5	Y	Y
1135	Proline	SKSEVDEAVS(1)EEEAEDDD	AT2G17560	27.3.62	27.3	RNA.regulation_of_transcription.Nucleosome/chromatin_assembly_factor_group	DNA_binding_/_chromatin_binding_/_structural_constituent_of_chromatin_/_transcription_factor_|_chr2:7642165-7643667_REVERSE_-_Symbols:_HMGB4,_NFD4,_NFD04_|_HMGB4_(HIGH_MOBILITY_GROUP_B_4)	N	0.6161	0.0065	8.5	Y	Y
1136	Proline	NVETNT(1)PEHVS(0.669)QT(0.231)ET(0.08)S(0.02)AK	AT2G35050	29.4	29.4	signalling.MAP???kinases.putative_MAP3K,_Raf-like	protein_kinase_family_protein_|_chr2:14769708-14775035_FORWARD	N	0.6143	0.0148	8.5	Y	Y
1137	Leucine	ILEQPQT(0.997)PS(0.405)S(0.595)PT(0.004)PEESTAT(0.01)RS(0.809)PT(0.108)GS(0.073)	AT5G22220	27.3.18	27.3	RNA.regulation_of_transcription.E2F/DP_transcription_factor_family	DNA_binding_/_protein_binding_/_transcription_factor_|_chr5:7360535-7364454_FORWARD_-_Symbols:_E2F1,_E2FB,_ATE2FB_|_E2F1	N	0.614	0.0067	8.5	Y	Y
1138	Isoleucine	IIGVDFNS(1)KRFDQAK	AT1G77120	5.3	5.3	fermentation.ADH	alcohol_dehydrogenase_|_chr1:28975394-28977417_FORWARD_-_Symbols:_ADH1,_ADH,_ATADH,_ATADH1_|_ADH1_(ALCOHOL_DEHYDROGENASE_1)	N	0.6105	0.0042	8.5	Y	Y
1139	Fumaric_acid	MDRTEEIEES(1)PAGPSSGSAK	AT4G33625	35.2	35.2	not_assigned.unknown	unknown_protein_|_chr4:16152926-16154722_REVERSE	N	0.6104	0.0033	8.5	Y	Y
1140	Proline	LIADEAADKETES(1)ES(1)EEEDSLR	AT2G19490	28.1	28.1	DNA.synthesis/chromatin_structure	recA_family_protein_|_chr2:8441527-8444170_FORWARD	N	0.6035	0.0062	8.5	Y	N
1141	Isoleucine	SQFAFDDS(1)VPS(0.199)T(0.787)PLS(0.014)R	AT1G20760	30.3	30.3	signalling.calcium	calcium-binding_EF_hand_family_protein_|_chr1:7209369-7214993_FORWARD	Y	0.5987	0.0041	8.5	Y	N
1142	Putrescine	ILS(1)PAHKPES(0.407)S(0.407)S(0.185)GT(0.002)S(0.059)S(0.939)PS(0.001)QFSLPAK	AT1G75100	20.2.5	20.2	stress.abiotic.light	heat_shock_protein_binding_|_chr1:28190816-28193800_REVERSE_-_Symbols:_JAC1_|_JAC1_(J-DOMAIN_PROTEIN_REQUIRED_FOR_CHLOROPLAST_ACCUMULATION_RESPONSE_1)	N	0.597	0.0055	8.5	Y	Y
1143	Tetradecanoic_acid	S(0.001)AS(0.749)T(0.251)PLLNSLVHVS(0.179)S(0.821)PRDS(1)PIETVESVHQIQR	AT5G20190	35.2	35.2	not_assigned.unknown	binding_|_chr5:6814093-6815379_FORWARD	N	0.5893	0.0208	8.5	Y	Y
1144	Nicotinic_acid	ISS(0.999)T(0.001)SLISGR	AT5G01560	30.2.99	30.2	signalling.receptor_kinases.legume-lectin	kinase_|_chr5:218138-220530_REVERSE_-_Symbols:_LECRKA4.3_|_LECRKA4.3_(LECTIN_RECEPTOR_KINASE_A4.3)	Y	0.5789	0.0094	8.5	Y	Y
1145	Octadecanoic_acid	AYGS(1)VRS(1)QLHELHA	AT2G39010	34.19.1	34.19	transport.Major_Intrinsic_Proteins.PIP	water_channel_|_chr2:16291477-16294034_FORWARD_-_Symbols:_PIP2E,_PIP2_-_6_|_PIP2E_(PLASMA_MEMBRANE_INTRINSIC_PROTEIN_2E)	Y	0.5789	0.0094	8.5	Y	Y
1146	Putrescine	LVLISQSNDDDDS(1)DEDSSSTFASK	AT2G17650	11.1.8	11.1	lipid_metabolism.FA_synthesis_and_FA_elongation.acyl_coa_ligase	AMP-dependent_synthetase_and_ligase_family_protein_|_chr2:7671016-7673036_FORWARD	N	0.5786	0.0238	8.5	Y	Y
1147	Beta-alanine	TSVADGS(0.18)S(0.814)PPHS(0.969)HNIEMS(0.038)K	AT3G52400	31.4	31.4	cell.vesicle_transport	SNAP_receptor_|_chr3:19425634-19427141_REVERSE_-_Symbols:_SYP122,_ATSYP122_|_SYP122_(SYNTAXIN_OF_PLANTS_122)	N	0.5774	0.0077	8.5	Y	Y
1148	Octadecanoic_acid	LT(1)PPGS(1)PPILS(0.079)AS(0.807)GT(0.113)PK	AT4G15545	35.2	35.2	not_assigned.unknown	unknown_protein_|_chr4:8875918-8877799_FORWARD	N	0.5737	0.0102	8.5	Y	Y
1149	Putrescine	VSDLLGDDDS(0.997)PS(0.003)RGGR	AT1G04780	31.1	31.1	cell.organisation	ankyrin_repeat_family_protein_|_chr1:1340669-1343584_REVERSE	Y	0.5719	0.0105	8.5	Y	Y
1150	Putrescine	KIDTLTPQDS(1)PQRV	AT5G67220	12.4	12.4	N-metabolism.misc	nitrogen_regulation_family_protein_|_chr5:26820121-26821964_REVERSE	N	0.5666	0.0142	8.5	Y	Y
1151	Aspartic_acid	TVSKS(0.99)T(0.021)PGS(0.989)PAHPPGAR	AT4G38550	35.2	35.2	not_assigned.unknown	Bacteria_-_103_-_BEST_Arabidopsis_thaliana_protein_match_is:_unknown_protein_(TAIR:AT2G20950.1)_-_CONTAINS_InterPro_DOMAIN/s:_Phospholipase-like,_arabidopsis_(InterPro:IPR007942)_-_EXPRESSED_DURING:_13_growth_stages_-_EXPRESSED_IN:_21_plant_structures_-_Fungi_-_619_-_Has_2527_Blast_hits_to_1973_proteins_in_273_species:_Archae_-_3_-_Metazoa_-_1039_-_Other_Eukaryotes_-_216_(source:_NCBI_BLink)._|_c…	N	0.5649	0.0117	8.5	Y	Y
1152	Histidine	TADS(1)DGES(1)GEIKFEDNNLPPLGEK	AT3G25840	29.4	29.4	signalling.kinase.cytoplasmatic_kinase	protein_kinase_family_protein_|_chr3:9451861-9457554_REVERSE	N	0.5613	0.0191	8.5	Y	Y
1153	Putrescine	THEEASQDS(1)DEDEHQLAADVHR	AT2G39810	35.2	35.2	not_assigned.unknown	ubiquitin-protein_ligase_|_chr2:16612800-16618057_FORWARD_-_Symbols:_HOS1_|_HOS1	N	0.5561	0.0134	8.5	Y	Y
1154	Glucose	SES(1)LGHRSDVSSPEAK	AT3G48530	10.5	10.5	cell_wall.cell_wall_proteins	Symbols:_KING1_|_KING1_(SNF1-RELATED_PROTEIN_KINASE_REGULATORY_SUBUNIT_GAMMA_1)_|_chr3:17987378-17989763_FORWARD	Y	0.5509	0.0145	8.5	Y	Y
1155	Putrescine	SSDAEEVS(1)DTEDEWLK	AT5G52960	35.2	35.2	not_assigned.unknown	unknown_protein_|_chr5:21477146-21478437_FORWARD	N	0.5474	0.0153	8.5	Y	Y
1156	Tetradecanoic_acid	TAVPTKS(0.063)S(0.937)PPKK	AT5G55660	35.2	35.2	not_assigned.unknown	Bacteria_-_38190_-_BEST_Arabidopsis_thaliana_protein_match_is:_unknown_protein_(TAIR:AT4G26630.2)_-_CONTAINS_InterPro_DOMAIN/s:_DEK,_C-terminal_(InterPro:IPR014876)_-_EXPRESSED_DURING:_13_growth_stages_-_EXPRESSED_IN:_24_plant_structures_-_Fungi_-_42547_-_Has_348612_Blast_hits_to_121147_proteins_in_2910_species:_Archae_-_1231_-_Metazoa_-_148268_-_Other_Eukaryotes_-_100905_(source:_NCBI_BLink)._|_…	N	0.5418	0.0202	8.5	Y	Y
1157	Putrescine	ETEGDVPS(1)PADVIEK	AT3G05900	35.1	35.1	not_assigned.no_ontology	neurofilament_protein-related_|_chr3:1761205-1763984_REVERSE	N	0.5338	0.0153	8.5	Y	Y
1158	Leucine	LIADEAADKETES(1)ES(1)EEEDSLR	AT2G19490	28.1	28.1	DNA.synthesis/chromatin_structure	recA_family_protein_|_chr2:8441527-8444170_FORWARD	N	0.5263	0.0206	8.5	Y	N
1159	Proline	DYEDPPPT(1)PFFDADELTK	AT2G37170	34.19.1	34.19	transport.Major_Intrinsic_Proteins.PIP	water_channel_|_chr2:15613402-15614857_REVERSE_-_Symbols:_PIP2B,_PIP2_-_2_|_PIP2B_(PLASMA_MEMBRANE_INTRINSIC_PROTEIN_2)	Y	0.5246	0.0211	8.5	Y	Y
1160	Fumaric_acid	TAVPTKS(0.063)S(0.937)PPKK	AT5G55660	35.2	35.2	not_assigned.unknown	Bacteria_-_38190_-_BEST_Arabidopsis_thaliana_protein_match_is:_unknown_protein_(TAIR:AT4G26630.2)_-_CONTAINS_InterPro_DOMAIN/s:_DEK,_C-terminal_(InterPro:IPR014876)_-_EXPRESSED_DURING:_13_growth_stages_-_EXPRESSED_IN:_24_plant_structures_-_Fungi_-_42547_-_Has_348612_Blast_hits_to_121147_proteins_in_2910_species:_Archae_-_1231_-_Metazoa_-_148268_-_Other_Eukaryotes_-_100905_(source:_NCBI_BLink)._|_…	N	0.5203	0.0187	8.5	Y	Y
1161	Arginine	TPGVPGDETTEKLPDESGVEPT(0.001)ENS(0.999)PK	AT1G30470	15.2	15.2	metal_handling.binding,_chelation_and_storage	SIT4_phosphatase-associated_family_protein_|_chr1:10779171-10786666_FORWARD	N	0.5158	0.0199	8.5	Y	Y
1162	Valine	DSS(0.004)S(0.996)IAGSS(0.103)S(0.897)PIPATVSTGK	AT2G38410	31.4	31.4	cell.vesicle_transport	VHS_domain-containing_protein_/_GAT_domain-containing_protein_|_chr2:16086630-16090208_REVERSE	N	0.514	0.0244	8.5	Y	Y
1163	Glucose	IITDYVGS(1)PAT(1)DPMR	AT3G49590	35.2	35.2	not_assigned.unknown	Bacteria_-_58_-_BEST_Arabidopsis_thaliana_protein_match_is:_unknown_protein_(TAIR:AT3G18770.1)_-_CONTAINS_InterPro_DOMAIN/s:_Autophagy-related_protein_13_(InterPro:IPR018731)_-_EXPRESSED_DURING:_15_growth_stages_-_EXPRESSED_IN:_23_plant_structures_-_Fungi_-_125_-_Has_1841_Blast_hits_to_549_proteins_in_149_species:_Archae_-_0_-_INVOLVED_IN:_biological_process_unknown_-_LOCATED_IN:_cellular_compone…	N	0.5129	0.0295	8.5	Y	Y
1164	Tyrosine	LQKEVGS(1)DRDGGS(1)PQDNGR	AT2G37340	27.1.1	27.1	RNA.processing.splicing	nucleic_acid_binding_/_nucleotide_binding_/_zinc_ion_binding_|_chr2:15670147-15672700_REVERSE_-_Symbols:_RSZ33,_ATRSZ33_|_RSZ33	N	0.5129	0.0295	8.5	Y	N
1165	Octadecanoic_acid	AELVELLGSDS(0.998)S(0.002)	AT1G06190	35.2	35.2	not_assigned.unknown	ATP_binding_/_ATPase,_coupled_to_transmembrane_movement_of_ions,_phosphorylative_mechanism_|_chr1:1892273-1894148_REVERSE	N	0.5088	0.0311	8.5	Y	Y
1166	Octadecanoic_acid	T(1)AILERR	ATCG00020	1.1.1.2	1.1	PS.lightreaction.photosystem_II.PSII_polypeptide_subunits	Symbols:_PSBA_|_Encodes_chlorophyll_binding_protein_D1,_a_part_of_the_photosystem_II_reaction_center_core_|_chrC:383-1444_REVERSE	Y	0.5049	0.0387	8.5	Y	Y
1167	Docosanoic_acid	DYEDPPPT(1)PFFDADELTK	AT2G37170	34.19.1	34.19	transport.Major_Intrinsic_Proteins.PIP	water_channel_|_chr2:15613402-15614857_REVERSE_-_Symbols:_PIP2B,_PIP2_-_2_|_PIP2B_(PLASMA_MEMBRANE_INTRINSIC_PROTEIN_2)	Y	0.5035	0.028	8.5	Y	Y
1168	Putrescine	GSES(1)PGVDGNTNALDYTTK	AT1G51690	29.4	29.4	protein.postranslational_modification	nucleotide_binding_/_protein_phosphatase_type_2A_regulator_|_chr1:19164063-19170446_FORWARD_-_Symbols:_ATB_ALPHA_|_ATB_ALPHA	N	0.5008	0.0245	8.5	Y	Y
1169	Valine	GYDGADS(1)PIRES(1)PS(1)RS(1)PPAEE	AT5G52040	27.1.1	27.1	RNA.processing.splicing	RNA_binding_/_nucleic_acid_binding_/_nucleotide_binding_|_chr5:21130320-21133551_FORWARD_-_Symbols:_ATRSP41_|_ATRSP41	N	0.4965	0.0306	8.5	Y	Y
1170	myo-Inositol	ILEQPQT(0.997)PS(0.405)S(0.595)PT(0.004)PEESTAT(0.01)RS(0.809)PT(0.108)GS(0.073)	AT5G22220	27.3.18	27.3	RNA.regulation_of_transcription.E2F/DP_transcription_factor_family	DNA_binding_/_protein_binding_/_transcription_factor_|_chr5:7360535-7364454_FORWARD_-_Symbols:_E2F1,_E2FB,_ATE2FB_|_E2F1	N	0.4964	0.0361	8.5	Y	Y
1171	Isoleucine	GYDGADS(1)PIRES(1)PS(1)RS(1)PPAEE	AT5G52040	27.1.1	27.1	RNA.processing.splicing	RNA_binding_/_nucleic_acid_binding_/_nucleotide_binding_|_chr5:21130320-21133551_FORWARD_-_Symbols:_ATRSP41_|_ATRSP41	N	0.4947	0.0313	8.5	Y	Y
1172	Arginine	NDPNYDS(1)GEDAYDGLVDSPVSDPLNDYKK	AT5G63190	28.99	28.99	DNA.unspecified	MA3_domain-containing_protein_|_chr5:25345542-25348796_FORWARD	N	0.4902	0.0458	8.5	Y	Y
1173	Glucose	DLGS(1)AS(1)PPVARPVR	AT4G13350	30.5	30.5	signalling.G-proteins	GTP_binding_/_GTPase_|_chr4:7769770-7773666_REVERSE_-_Symbols:_NIG_|_NIG_(NSP_(NUCLEAR_SHUTTLE_PROTEIN)-INTERACTING_GTPASE)	N	0.4825	0.0364	8.5	Y	Y
1174	Tyrosine	HGEPLKKS(0.881)S(0.119)GPQSGGVTR	AT1G78880	35.1	35.1	not_assigned.no_ontology	balbiani_ring_1-related_/_BR1-related_|_chr1:29652633-29655949_REVERSE	N	0.4772	0.0388	8.5	Y	Y
1175	Proline	GPVSEGAGS(1)PK	AT4G16340	31.1	31.1	cell.organisation	GTP_binding_/_GTPase_binding_/_guanyl-nucleotide_exchange_factor_|_chr4:9228185-9241317_REVERSE_-_Symbols:_SPK1_|_SPK1_(SPIKE1)	Y	0.4657	0.0596	8.5	Y	N
1176	Proline	IHS(1)PFRS(1)R	AT2G29210	27.1.1	27.1	RNA.processing.splicing	splicing_factor_PWI_domain-containing_protein_|_chr2:12558051-12562348_FORWARD	N	0.4436	0.0745	8.5	Y	N
1177	Fructose	SVS(1)SPFMNTASK	AT1G77760	12.1.1	12.1	N-metabolism.nitrate_metabolism.NR	nitrate_reductase_|_chr1:29235803-29239445_REVERSE_-_Symbols:_NIA1,_GNR1,_NR1_|_NIA1_(NITRATE_REDUCTASE_1)	Y	0.4316	0.065	8.5	Y	Y
1178	Docosanoic_acid	ITPHS(0.201)VPS(0.683)PRPS(0.558)S(0.558)PR	AT2G43680	30.3	30.3	signalling.calcium	calmodulin_binding_|_chr2:18108349-18111831_FORWARD_-_Symbols:_IQD14_|_IQD14	Y	0.3842	0.1044	8.5	Y	Y
1179	Putrescine	KDQS(1)DEDEEEEMKPILVEGFV	AT1G15230	35.2	35.2	not_assigned.unknown	unknown_protein_|_chr1:5242198-5243227_REVERSE	N	0.3211	0.2089	8.5	Y	Y
1180	Beta-alanine	EDRS(1)PVDDDY(0.002)EPNRT(0.499)S(0.499)PR	AT2G37340	27.1.1	27.1	RNA.processing.splicing	nucleic_acid_binding_/_nucleotide_binding_/_zinc_ion_binding_|_chr2:15670147-15672700_REVERSE_-_Symbols:_RSZ33,_ATRSZ33_|_RSZ33	N	0.2559	0.3388	8.5	Y	Y
1181	myo-Inositol	S(1)PIDDEAELS(0.024)RPS(0.976)PK	AT3G53500	27.4	27.4	RNA.RNA_binding	Symbols:_RSZ32_|_zinc_knuckle_(CCHC-type)_family_protein_|_chr3:19834343-19837088_REVERSE	N	0.2549	0.3235	8.5	Y	N
1182	Putrescine	FVEDGEYGNALEMGKNS(1)NQAGTK	AT1G11260	34.2	34.2	transport.sugars	carbohydrate_transmembrane_transporter/_sugar:hydrogen_symporter_|_chr1:3777328-3780337_FORWARD_-_Symbols:_STP1,_ATSTP1_|_STP1_(SUGAR_TRANSPORTER_1)	N	0.2526	0.2967	8.5	Y	Y
1183	Glucose	S(0.007)ES(0.993)LGHRS(1)DVS(1)S(1)PEAK	AT3G48530	10.5	10.5	cell_wall.cell_wall_proteins	Symbols:_KING1_|_KING1_(SNF1-RELATED_PROTEIN_KINASE_REGULATORY_SUBUNIT_GAMMA_1)_|_chr3:17987378-17989763_FORWARD	Y	0.2441	0.3622	8.5	Y	Y
1184	Valine	EDRS(1)PVDDDY(0.002)EPNRT(0.499)S(0.499)PR	AT2G37340	27.1.1	27.1	RNA.processing.splicing	nucleic_acid_binding_/_nucleotide_binding_/_zinc_ion_binding_|_chr2:15670147-15672700_REVERSE_-_Symbols:_RSZ33,_ATRSZ33_|_RSZ33	N	0.2353	0.3804	8.5	Y	Y
1185	Docosanoic_acid	NVAGEEDNDS(1)RAS(1)S(0.999)IS(0.001)SLLDSSVNR	AT4G05150	35.1	35.1	not_assigned.no_ontology	octicosapeptide/Phox/Bem1p_(PB1)_domain-containing_protein_|_chr4:2660338-2662908_FORWARD	N	0.4333	0.0638	8.25	Y	Y
1186	Fumaric_acid	ASSGIEAHS(1)DEANISNNMSDR	AT4G02510	29.3.3	29.3	protein.targeting.chloroplast	transmembrane_receptor_|_chr4:1104766-1109600_FORWARD_-_Symbols:_TOC159,_TOC86,_PPI2,_TOC160,_ATTOC159_|_TOC159_(TRANSLOCON_AT_THE_OUTER_ENVELOPE_MEMBRANE_OF_CHLOROPLASTS_159)	N	0.5263	0.0171	8.25	Y	Y
1187	Fumaric_acid	TIEKPVEDPS(1)ELPK	AT5G35630	12.2.2	12.2	N-metabolism.ammonia_metabolism.glutamine_synthetase	glutamate-ammonia_ligase_|_chr5:13830429-13833451_FORWARD_-_Symbols:_GS2,_GLN2,_ATGSL1_|_GS2_(GLUTAMINE_SYNTHETASE_2)	Y	0.5248	0.0175	8.25	Y	Y
1188	Asparagine	ALSMAIHQAQLS(1)QR	AT1G33990	26.8	26.8	misc.nitrilases,_*nitrile_lyases,_berberine_bridge_enzymes,_reticuline_oxidases,_troponine_reductases	hydrolase_|_chr1:12355568-12358031_FORWARD_-_Symbols:_ATMES14,_MES14_|_MES14_(METHYL_ESTERASE_14)	N	0.2536	0.3618	8.25	Y	Y
1189	myo-Inositol	LEEGPKEDEES(1)DKS(1)VS(1)EVNDEDDAEDGS(1)EEEEDDD	AT1G20696	27.3.62	27.3	RNA.regulation_of_transcription.Nucleosome/chromatin_assembly_factor_group	DNA_binding_/_chromatin_binding_/_structural_constituent_of_chromatin_/_transcription_factor_|_chr1:7179453-7181499_FORWARD_-_Symbols:_HMGB3,_NFD3,_NFD03_|_HMGB3_(HIGH_MOBILITY_GROUP_B_3)	N	0.7088	0.0021	8.25	Y	Y
1190	Aspartic_acid	SSFQEDHS(1)NIGGPGFSR	AT3G25610	34.1	34.1	transport.p-_and_v-ATPases	haloacid_dehalogenase-like_hydrolase_family_protein_|_chr3:9308942-9313353_REVERSE	Y	0.6161	0.0065	8.25	Y	Y
1191	Fumaric_acid	KPEDQNISGFMSAGS(1)PVLNR	AT4G17330	35.1.2	35.1	not_assigned.no_ontology.agenet_domain-containing_protein	RNA_binding_|_chr4:9688888-9697578_REVERSE_-_Symbols:_ATG2484-1_|_ATG2484-1	N	0.5023	0.024	8.25	Y	Y
1192	Nicotinic_acid	TFGS(0.934)S(0.066)LS(1)LNS(1)GPR	AT1G50120	35.2	35.2	not_assigned.unknown	Bacteria_-_0_-_CONTAINS_InterPro_DOMAIN/s:_Rgp1_(InterPro:IPR014848),_Immunoglobulin_E-set_(InterPro:IPR014756)_-_EXPRESSED_DURING:_13_growth_stages_-_EXPRESSED_IN:_23_plant_structures_-_Fungi_-_10_-_Has_110_Blast_hits_to_108_proteins_in_46_species:_Archae_-_0_-_INVOLVED_IN:_biological_process_unknown_-_LOCATED_IN:_cellular_component_unknown_-_Metazoa_-_76_-_Other_Eukaryotes_-_4_(source:_NCBI_BLi…	N	0.701	0.0017	8.25	Y	Y
1193	Ornithine	HYSEDVGEVQASQEKPVS(1)PKK	AT4G27430	31.1	31.1	cell.organisation	transcription_activator_|_chr4:13718679-13723047_FORWARD_-_Symbols:_CIP7_|_CIP7_(COP1-INTERACTING_PROTEIN_7)	Y	0.6987	0.0013	8.25	Y	Y
1194	Ornithine	TQDVEMKDNNT(1)PS(1)QS(0.997)IIS(0.002)SSTSTMQNLK	AT1G20200	29.5.11.20	29.5	protein.degradation.ubiquitin.proteasom	enzyme_regulator_|_chr1:7001201-7004418_REVERSE_-_Symbols:_EMB2719,_HAP15_|_EMB2719_(EMBRYO_DEFECTIVE_2719)	N	0.6966	0.0013	8.25	Y	Y
1195	Ornithine	TQAALIS(1)DDDTSHAEEPDFNQK	AT5G14720	29.4	29.4	signalling.kinase.cytoplasmatic_kinase	protein_kinase_family_protein_|_chr5:4747860-4753592_REVERSE	N	0.6965	0.0009	8.25	Y	Y
1196	Docosanoic_acid	TFGS(0.934)S(0.066)LS(1)LNS(1)GPR	AT1G50120	35.2	35.2	not_assigned.unknown	Bacteria_-_0_-_CONTAINS_InterPro_DOMAIN/s:_Rgp1_(InterPro:IPR014848),_Immunoglobulin_E-set_(InterPro:IPR014756)_-_EXPRESSED_DURING:_13_growth_stages_-_EXPRESSED_IN:_23_plant_structures_-_Fungi_-_10_-_Has_110_Blast_hits_to_108_proteins_in_46_species:_Archae_-_0_-_INVOLVED_IN:_biological_process_unknown_-_LOCATED_IN:_cellular_component_unknown_-_Metazoa_-_76_-_Other_Eukaryotes_-_4_(source:_NCBI_BLi…	N	0.6735	0.0042	8.25	Y	Y
1197	Phosphoric_acid	QGTLPTVIEEDDS(0.016)S(0.977)ET(0.007)	AT5G66950	35.2	35.2	not_assigned.unknown	catalytic/_pyridoxal_phosphate_binding_|_chr5:26732889-26736146_FORWARD	N	0.6422	0.0054	8.25	Y	Y
1198	Fumaric_acid	HHT(1)FSFRPSSGNDQSEAGSAR	AT1G56220	33.99	33.99	development.unspecified	dormancy/auxin_associated_family_protein_|_chr1:21043349-21044738_FORWARD	N	0.6421	0.003	8.25	Y	Y
1199	Aspartic_acid	DSS(0.004)S(0.996)IAGSS(0.103)S(0.897)PIPATVSTGK	AT2G38410	31.4	31.4	cell.vesicle_transport	VHS_domain-containing_protein_/_GAT_domain-containing_protein_|_chr2:16086630-16090208_REVERSE	N	0.5872	0.0104	8.25	Y	Y
1200	Fumaric_acid	LS(0.002)S(0.995)DVS(0.003)S(0.001)SEKPILR	AT1G72410	33.99	33.99	development.unspecified	COP1-interacting_protein-related_|_chr1:27251696-27257081_REVERSE	N	0.5169	0.0164	8.25	Y	Y
1201	Fructose	T(1)QSNPNEQSVELNR	ATCG00560	1.1.1.2	1.1	PS.lightreaction.photosystem_II.PSII_polypeptide_subunits	Symbols:_PSBL_|_PSII_L_protein_|_chrC:63804-63920_REVERSE	Y	0.5212	0.0266	8.25	Y	Y
1202	Fumaric_acid	KIDKLEGTS(0.031)S(0.964)PS(0.004)HFTSLR	AT4G30510	34.99	34.99	transport.misc	Symbols:_ATATG18B,_ATG18B_|_AtATG18b_|_chr4:14905137-14907591_REVERSE	N	0.5667	0.0114	8.25	Y	Y
1203	Fumaric_acid	SLS(1)INEFLKPADGK	AT5G47210	27.4	27.4	RNA.RNA_binding	nuclear_RNA-binding_protein,_putative_|_chr5:19169022-19171263_REVERSE	N	0.5639	0.0096	8.25	Y	Y
1204	Fructose	EGSLPTVIEEEAEDS(0.023)ET(0.977)	AT2G23520	35.1	35.1	not_assigned.no_ontology	catalytic/_pyridoxal_phosphate_binding_|_chr2:10013991-10016943_REVERSE	N	0.5637	0.0184	8.25	Y	Y
1205	Alanine	SLS(1)FASR	AT1G09090	20.1.1	20.1	stress.biotic.respiratory_burst	FAD_binding_/_calcium_ion_binding_/_electron_carrier/_iron_ion_binding_/_oxidoreductase/_oxidoreductase,_acting_on_NADH_or_NADPH,_with_oxygen_as_acceptor_/_peroxidase_|_chr1:2932739-2936586_FORWARD_-_Symbols:_ATRBOHB_|_ATRBOHB_(respiratory_burst_oxidase_homolog_B)	N	0.5025	0.0398	8.25	Y	Y
1206	Ornithine	SHS(1)VSGDLHGVQPDPIAADILR	AT2G38280	23.2	23.2	nucleotide_metabolism.degradation	AMP_deaminase_|_chr2:16033448-16038876_REVERSE_-_Symbols:_FAC1,_ATAMPD_|_FAC1_(EMBRYONIC_FACTOR1)	N	0.7509	0.0002	8.25	Y	Y
1207	Glycerol-3-phosphate	IIGVDFNS(1)KRFDQAK	AT1G77120	5.3	5.3	fermentation.ADH	alcohol_dehydrogenase_|_chr1:28975394-28977417_FORWARD_-_Symbols:_ADH1,_ADH,_ATADH,_ATADH1_|_ADH1_(ALCOHOL_DEHYDROGENASE_1)	N	0.7456	0.0002	8.25	Y	Y
1208	Phenylalanine	S(1)AQELVK	AT3G14940	4.1.15	4.1	glycolysis.cytosolic_branch.phospho-enol-pyruvate_carboxylase_(PEPC)	phosphoenolpyruvate_carboxylase_|_chr3:5025238-5029710_FORWARD_-_Symbols:_ATPPC3_|_ATPPC3_(PHOSPHOENOLPYRUVATE_CARBOXYLASE_3)	Y	0.7404	0.0003	8.25	Y	Y
1209	Docosanoic_acid	LITES(0.002)S(0.998)GS(0.99)PS(0.01)KAEK	AT1G76850	35.2	35.2	not_assigned.unknown	Symbols:_SEC5A_|_SEC5A_(EXOCYST_COMPLEX_COMPONENT_SEC5)_|_chr1:28847951-28854499_FORWARD	N	0.7059	0.0015	8.25	Y	Y
1210	Tetradecanoic_acid	S(0.197)S(0.803)DALEVPPRPIK	AT1G66940	29.4	29.4	protein.postranslational_modification	protein_kinase-related_|_chr1:24973028-24974791_REVERSE	N	0.6789	0.0014	8.25	Y	Y
1211	Ornithine	T(0.005)AS(0.995)ANS(1)LVDAEEKTGLLD	AT1G07650	30.2.8.2	30.2	signalling.receptor_kinases.DUF_26	leucine-rich_repeat_transmembrane_protein_kinase,_putative_|_chr1:2359549-2366561_REVERSE	Y	0.6541	0.0018	8.25	Y	Y
1212	Docosanoic_acid	VIS(1)RS(1)PVR	AT4G32420	31.3.1	31.3	cell.cycle.peptidylprolyl_isomerase	peptidyl-prolyl_cis-trans_isomerase_cyclophilin-type_family_protein_|_chr4:15647346-15652754_REVERSE	N	0.6471	0.0037	8.25	Y	Y
1213	Leucine	SDKPLNYS(1)PDPENESGINER	AT5G14880	34.15	34.15	transport.potassium	potassium_transporter,_putative_|_chr5:4814244-4817667_FORWARD	Y	0.645	0.0038	8.25	Y	Y
1214	Docosanoic_acid	NVETNT(1)PEHVS(0.669)QT(0.231)ET(0.08)S(0.02)AK	AT2G35050	29.4	29.4	signalling.MAP???kinases.putative_MAP3K,_Raf-like	protein_kinase_family_protein_|_chr2:14769708-14775035_FORWARD	N	0.6357	0.0109	8.25	Y	Y
1215	Docosanoic_acid	S(0.939)PT(0.066)Y(0.02)GGRRS(0.754)Y(0.874)S(0.347)PR	AT2G24590	27.1.1	27.1	RNA.processing.splicing	splicing_factor,_putative_|_chr2:10449631-10451184_FORWARD	N	0.5851	0.0107	8.25	Y	Y
1216	Docosanoic_acid	MNDLLSGS(1)FKTSVADGS(0.078)S(0.918)PPHS(0.004)HNIEMSK	AT3G52400	31.4	31.4	cell.vesicle_transport	SNAP_receptor_|_chr3:19425634-19427141_REVERSE_-_Symbols:_SYP122,_ATSYP122_|_SYP122_(SYNTAXIN_OF_PLANTS_122)	N	0.5842	0.0086	8.25	Y	Y
1217	Alanine	ALGSFGS(1)FGS(1)FRS(1)FA	AT5G60660	34.19.1	34.19	transport.Major_Intrinsic_Proteins.PIP	water_channel_|_chr5:24375457-24376989_REVERSE_-_Symbols:_PIP2F,_PIP2_-_4_(PLASMA_MEMBRANE_INTRINSIC_PROTEIN_2_-_4_|_PIP2_-_4)	Y	0.5789	0.0118	8.25	Y	Y
1218	Phosphoric_acid	QVQNVDRPS(1)PT(0.407)S(0.299)S(0.294)PTSSWGYNSLR	AT1G01580	15.1	15.1	metal_handling.acquisition	ferric-chelate_reductase_|_chr1:209395-213041_FORWARD_-_Symbols:_FRO2,_FRD1,_ATFRO2_|_FRO2_(FERRIC_REDUCTION_OXIDASE_2)	N	0.5707	0.0134	8.25	Y	Y
1219	Tetradecanoic_acid	QNS(1)GPIPILPTTGLITSGPIT(0.07)S(0.928)GPLNS(0.002)SGAPR	AT1G78880	35.1	35.1	not_assigned.no_ontology	balbiani_ring_1-related_/_BR1-related_|_chr1:29652633-29655949_REVERSE	N	0.5412	0.0304	8.25	Y	Y
1220	Beta-alanine	TFGS(0.934)S(0.066)LS(1)LNS(1)GPR	AT1G50120	35.2	35.2	not_assigned.unknown	Bacteria_-_0_-_CONTAINS_InterPro_DOMAIN/s:_Rgp1_(InterPro:IPR014848),_Immunoglobulin_E-set_(InterPro:IPR014756)_-_EXPRESSED_DURING:_13_growth_stages_-_EXPRESSED_IN:_23_plant_structures_-_Fungi_-_10_-_Has_110_Blast_hits_to_108_proteins_in_46_species:_Archae_-_0_-_INVOLVED_IN:_biological_process_unknown_-_LOCATED_IN:_cellular_component_unknown_-_Metazoa_-_76_-_Other_Eukaryotes_-_4_(source:_NCBI_BLi…	N	0.5377	0.0214	8.25	Y	Y
1221	Glycine	S(1)RLS(0.997)S(0.003)APAKPVAA	AT5G10360	29.2.1.2.1.6	29.2	protein.synthesis.ribosomal_protein.eukaryotic.40S_subunit.S6	structural_constituent_of_ribosome_|_chr5:3258474-3260234_REVERSE_-_Symbols:_EMB3010_|_EMB3010_(embryo_defective_3010)	N	0.5316	0.0192	8.25	Y	Y
1222	Hexadecanoic_acid	APSPSTTNFAGS(0.813)S(0.187)PR	AT5G64330	30.11	30.11	signalling.light	protein_binding_/_signal_transducer_|_chr5:25727337-25730358_FORWARD_-_Symbols:_NPH3,_RPT3,_JK218_|_NPH3_(NON-PHOTOTROPIC_HYPOCOTYL_3)	Y	0.5297	0.0514	8.25	Y	Y
1223	Alanine	LS(1)PGSQS(1)LADFR	AT4G25880	35.1.12	35.1	not_assigned.no_ontology.pumilio/Puf_RNA-binding_domain-containing_protein	RNA_binding_/_binding_|_chr4:13154708-13159382_FORWARD_-_Symbols:_APUM6_|_APUM6_(Arabidopsis_Pumilio_6)	N	0.3441	0.1919	8.25	Y	Y
1224	Isoleucine	EDRS(1)PVDDDY(0.002)EPNRT(0.499)S(0.499)PR	AT2G37340	27.1.1	27.1	RNA.processing.splicing	nucleic_acid_binding_/_nucleotide_binding_/_zinc_ion_binding_|_chr2:15670147-15672700_REVERSE_-_Symbols:_RSZ33,_ATRSZ33_|_RSZ33	N	0.2588	0.3331	8.25	Y	Y
1225	Arginine	TIEKEIS(1)DDEEEEEKK	AT5G56010	20.2.1	20.2	stress.abiotic.heat	ATP_binding_/_unfolded_protein_binding_|_chr5:22681305-22684129_FORWARD_-_Symbols:_HSP81-3_|_HSP81-3	N	0.8474	0	8.25	Y	Y
1226	Ornithine	TIEKEIS(1)DDEEEEEKK	AT5G56010	20.2.1	20.2	stress.abiotic.heat	ATP_binding_/_unfolded_protein_binding_|_chr5:22681305-22684129_FORWARD_-_Symbols:_HSP81-3_|_HSP81-3	N	0.8369	0	8.25	Y	Y
1227	Fumaric_acid	S(0.001)GS(0.999)FSKS(0.414)S(0.585)PS(0.001)ELDVVDPYKR	AT1G69870	34.13	34.13	transport.peptides_and_oligopeptides	proton-dependent_oligopeptide_transport_(POT)_family_protein_|_chr1:26316027-26320220_FORWARD	N	0.8338	0	8.25	Y	Y
1228	Putrescine	S(0.5)T(0.5)VGTPAYIAPEVLSR	AT5G08590	29.4	29.4	signalling.kinase.cytoplasmic_kinase.signal_transduction.Snf_related_kinase_2.ABA_signaling	kinase/_protein_kinase_|_chr5:2783331-2786094_FORWARD_-_Symbols:_ASK2,_SNRK2-1,_SNRK2.1,_SRK2G_|_SNRK2.1_(SNF1-RELATED_PROTEIN_KINASE_2.1)	N	0.8263	0	8.25	Y	Y
1229	Lysine	TKDELT(1)EEES(1)LSGKDYLDPPPVK	AT2G39010	34.19.1	34.19	transport.Major_Intrinsic_Proteins.PIP	water_channel_|_chr2:16291477-16294034_FORWARD_-_Symbols:_PIP2E,_PIP2_-_6_|_PIP2E_(PLASMA_MEMBRANE_INTRINSIC_PROTEIN_2E)	Y	0.8039	0.0001	8.25	Y	Y
1230	Alanine	S(0.134)S(0.151)VLHS(0.718)QPKS(0.741)T(0.255)VGT(0.002)PAYIAPEVLLR	AT5G66880	29.4	29.4	signalling.kinase.cytoplasmic_kinase.signal_transduction.Snf_related_kinase_2.ABA_signaling	kinase/_protein_kinase_|_chr5:26710555-26712971_FORWARD_-_Symbols:_SNRK2-3,_SNRK2.3,_SRK2I_|_SNRK2.3_(SUCROSE_NONFERMENTING_1(SNF1)-RELATED_PROTEIN_KINASE_2.3)	N	0.8	0.0003	8.25	Y	N
1231	Alanine	QVQNVDRPS(1)PT(0.407)S(0.299)S(0.294)PTSSWGYNSLR	AT1G01580	15.1	15.1	metal_handling.acquisition	ferric-chelate_reductase_|_chr1:209395-213041_FORWARD_-_Symbols:_FRO2,_FRD1,_ATFRO2_|_FRO2_(FERRIC_REDUCTION_OXIDASE_2)	N	0.7965	0	8.25	Y	Y
1232	Beta-alanine	T(0.005)S(0.005)PAVDS(0.99)FDVDALEIPGTQK	AT4G33530	34.15	34.15	transport.potassium	potassium_ion_transmembrane_transporter_|_chr4:16126231-16130459_REVERSE_-_Symbols:_KUP5_|_KUP5	Y	0.7955	0	8.25	Y	Y
1233	Valine	EVAELS(1)GGS(1)ER	AT5G53440	35.2	35.2	not_assigned.unknown	unknown_protein_|_chr5:21683679-21687970_REVERSE	N	0.7922	0	8.25	Y	Y
1234	Docosanoic_acid	HMS(1)PPT(1)PPKAAT(1)PPPPPPR	AT2G46630	10.5.3	10.5	cell_wall.cell_wall_proteins.LRR	unknown_protein_|_chr2:19145529-19146713_FORWARD	Y	0.786	0.0001	8.25	Y	Y
1235	myo-Inositol	SNAT(0.011)T(0.981)LPVT(0.004)QS(0.004)PR	AT3G17420	29.4.1.55	29.4	signalling.kinase.RLCK.receptor_like_cytoplasmatic_kinase_V	ATP_binding_/_kinase/_protein_kinase/_protein_serine/threonine_kinase_|_chr3:5959212-5962179_REVERSE_-_Symbols:_GPK1_|_GPK1	N	0.7853	0.0003	8.25	Y	Y
1236	Proline	TSEPNS(1)EDEAAGVGKR	AT2G27100	27.3.11	27.3	RNA.regulation_of_transcription.C2H2_zinc_finger_family	DNA_binding_/_transcription_factor_|_chr2:11572550-11576658_FORWARD_-_Symbols:_SE_|_SE_(SERRATE)	N	0.7825	0.0001	8.25	Y	Y
1237	Putrescine	SGEMTDSSLLSIS(1)PPS(1)AR	AT3G23920	2.2.2.1.2	2.2	major_CHO_metabolism.degradation.starch.starch_cleavage.beta_amylase	beta-amylase_|_chr3:8641569-8644449_FORWARD_-_Symbols:_BAM1,_BMY7,_TR-BAMY_|_BAM1_(BETA-AMYLASE_1)	Y	0.782	0	8.25	Y	Y
1238	Nicotinic_acid	HMS(1)PPT(1)PPKAAT(1)PPPPPPR	AT2G46630	10.5.3	10.5	cell_wall.cell_wall_proteins.LRR	unknown_protein_|_chr2:19145529-19146713_FORWARD	Y	0.7805	0	8.25	Y	Y
1239	Malic_acid	S(0.001)LS(0.999)EIS(1)EVDAVR	AT1G56230	35.2	35.2	not_assigned.unknown	unknown_protein_|_chr1:21046009-21049045_REVERSE	N	0.774	0	8.25	Y	Y
1240	myo-Inositol	S(1)LGS(1)FRS(1)AANV	AT2G37170	34.19.1	34.19	transport.Major_Intrinsic_Proteins.PIP	water_channel_|_chr2:15613402-15614857_REVERSE_-_Symbols:_PIP2B,_PIP2_-_2_|_PIP2B_(PLASMA_MEMBRANE_INTRINSIC_PROTEIN_2)	Y	0.7721	0.0003	8.25	Y	Y
1241	Lysine	S(0.197)S(0.803)DALEVPPRPIK	AT1G66940	29.4	29.4	protein.postranslational_modification	protein_kinase-related_|_chr1:24973028-24974791_REVERSE	N	0.7669	0.0001	8.25	Y	Y
1242	Nicotinic_acid	QAVKIELGLS(1)S(1)DEDEK	AT1G06210	31.4	31.4	cell.vesicle_transport	VHS_domain-containing_protein_/_GAT_domain-containing_protein_|_chr1:1897203-1899208_FORWARD	N	0.7649	0.0001	8.25	Y	Y
1243	Isoleucine	TSQS(1)EEPSRPREER	AT3G50670	27.1.1	27.1	RNA.processing.splicing	RNA_binding_/_nucleic_acid_binding_/_nucleotide_binding_|_chr3:18826300-18829618_REVERSE_-_Symbols:_U1-70K,_U1SNRNP_|_U1-70K_(U1_SMALL_NUCLEAR_RIBONUCLEOPROTEIN-70K)	N	0.7614	0.0002	8.25	Y	N
1244	Malic_acid	LIEEVSHSSGS(1)PNPVS(1)D	AT3G02880	30.2.3	30.2	signalling.receptor_kinases.leucine_rich_repeat_III	leucine-rich_repeat_transmembrane_protein_kinase,_putative_|_chr3:634653-637284_FORWARD	Y	0.7584	0.0001	8.25	Y	Y
1245	Ornithine	DGQIEETVDTAPAS(0.005)LGS(0.983)PS(0.012)R	AT5G67220	12.4	12.4	N-metabolism.misc	nitrogen_regulation_family_protein_|_chr5:26820121-26821964_REVERSE	N	0.7561	0.0002	8.25	Y	Y
1246	Nicotinic_acid	TEYS(1)GEAGEEKSESEGK	AT5G47690	35.2	35.2	not_assigned.unknown	binding_|_chr5:19317716-19327334_FORWARD	N	0.7491	0.0002	8.25	Y	Y
1247	Beta-alanine	DFS(0.028)REDS(0.972)ES(1)PMKER	AT5G23680	35.1	35.1	not_assigned.no_ontology	sterile_alpha_motif_(SAM)_domain-containing_protein_|_chr5:7985354-7986851_REVERSE	N	0.7489	0.0001	8.25	Y	Y
1248	Proline	ISS(0.999)T(0.001)SLISGR	AT5G01560	30.2.99	30.2	signalling.receptor_kinases.legume-lectin	kinase_|_chr5:218138-220530_REVERSE_-_Symbols:_LECRKA4.3_|_LECRKA4.3_(LECTIN_RECEPTOR_KINASE_A4.3)	Y	0.7482	0.0004	8.25	Y	Y
1249	Tetradecanoic_acid	S(1)RLS(0.997)S(0.003)APAKPVAA	AT5G10360	29.2.1.2.1.6	29.2	protein.synthesis.ribosomal_protein.eukaryotic.40S_subunit.S6	structural_constituent_of_ribosome_|_chr5:3258474-3260234_REVERSE_-_Symbols:_EMB3010_|_EMB3010_(embryo_defective_3010)	N	0.7461	0.0004	8.25	Y	Y
1250	Phosphoric_acid	YSS(1)PS(0.008)S(0.992)PPPSFYRK	AT3G47210	35.2	35.2	not_assigned.unknown	unknown_protein_|_chr3:17385313-17387244_FORWARD	N	0.7461	0.0004	8.25	Y	Y
1251	Malic_acid	QVQNVDRPS(1)PT(0.407)S(0.299)S(0.294)PTSSWGYNSLR	AT1G01580	15.1	15.1	metal_handling.acquisition	ferric-chelate_reductase_|_chr1:209395-213041_FORWARD_-_Symbols:_FRO2,_FRD1,_ATFRO2_|_FRO2_(FERRIC_REDUCTION_OXIDASE_2)	N	0.7403	0.0001	8.25	Y	Y
1252	Proline	TSVADGS(0.18)S(0.814)PPHS(0.969)HNIEMS(0.038)K	AT3G52400	31.4	31.4	cell.vesicle_transport	SNAP_receptor_|_chr3:19425634-19427141_REVERSE_-_Symbols:_SYP122,_ATSYP122_|_SYP122_(SYNTAXIN_OF_PLANTS_122)	N	0.7379	0.0005	8.25	Y	Y
1253	Asparagine	ATT(0.049)PIRS(0.933)PIS(0.309)S(0.709)EPS(0.676)S(0.324)PGR	AT2G02170	27.3.99	27.3	cell.organization.remorin	remorin_family_protein_|_chr2:556493-558798_REVERSE	N	0.7363	0.0027	8.25	Y	N
1254	Phenylalanine	S(0.767)S(0.232)S(0.001)NT(0.986)PS(0.011)S(0.003)S(0.001)AAAAGSIDSSAARR	AT3G12740	34.1	34.1	transport.p-_and_v-ATPases	phospholipid_transporter_|_chr3:4049515-4051775_FORWARD_-_Symbols:_ALIS1_|_ALIS1_(ALA-INTERACTING_SUBUNIT_1)	Y	0.7351	0.0003	8.25	Y	Y
1255	Isoleucine	TEYS(1)GEAGEEKSESEGK	AT5G47690	35.2	35.2	not_assigned.unknown	binding_|_chr5:19317716-19327334_FORWARD	N	0.7338	0.0002	8.25	Y	Y
1256	Isoleucine	SPASPGPLS(1)D	AT5G16590	30.2.3	30.2	signalling.receptor_kinases.leucine_rich_repeat_III	ATP_binding_/_kinase/_protein_serine/threonine_kinase_|_chr5:5431681-5434134_FORWARD_-_Symbols:_LRR1_|_LRR1	Y	0.7337	0.0005	8.25	Y	Y
1257	Docosanoic_acid	ELKFDDGS(1)DS(1)DDAK	AT5G47480	35.2	35.2	not_assigned.unknown	unknown_protein_|_chr5:19257420-19263424_FORWARD	N	0.7281	0.0004	8.25	Y	Y
1258	Malic_acid	LEEGPKEDEES(1)DKS(1)VS(1)EVNDEDDAEDGS(1)EEEEDDD	AT1G20696	27.3.62	27.3	RNA.regulation_of_transcription.Nucleosome/chromatin_assembly_factor_group	DNA_binding_/_chromatin_binding_/_structural_constituent_of_chromatin_/_transcription_factor_|_chr1:7179453-7181499_FORWARD_-_Symbols:_HMGB3,_NFD3,_NFD03_|_HMGB3_(HIGH_MOBILITY_GROUP_B_3)	N	0.7255	0.001	8.25	Y	Y
1259	Valine	TGQGYS(1)GPSL	AT3G24550	30.2.22	30.2	signalling.receptor_kinases.proline_extensin_like	ATP_binding_/_protein_kinase_|_chr3:8960258-8963568_FORWARD_-_Symbols:_ATPERK1_|_ATPERK1_(PROLINE_EXTENSIN-LIKE_RECEPTOR_KINASE_1)	Y	0.7248	0.0003	8.25	Y	Y
1260	Proline	ET(0.003)S(0.997)PVKDENEDNLTSVSR	AT3G12810	27.3.44	27.3	RNA.regulation_of_transcription.Chromatin_Remodeling_Factors	ATP_binding_/_DNA_binding_/_helicase/_nucleic_acid_binding_|_chr3:4065042-4074078_FORWARD_-_Symbols:_PIE1,_SRCAP,_chr13_|_PIE1_(PHOTOPERIOD-INDEPENDENT_EARLY_FLOWERING_1)	N	0.7235	0.0015	8.25	Y	Y
1261	Malic_acid	SPASPGPLS(1)D	AT5G16590	30.2.3	30.2	signalling.receptor_kinases.leucine_rich_repeat_III	ATP_binding_/_kinase/_protein_serine/threonine_kinase_|_chr5:5431681-5434134_FORWARD_-_Symbols:_LRR1_|_LRR1	Y	0.7234	0.0007	8.25	Y	Y
1262	Glycine	QNS(1)GPIPILPTTGLITSGPIT(0.106)S(0.89)GPLNS(0.003)S(0.001)GAPR	AT1G78880	35.1	35.1	not_assigned.no_ontology	balbiani_ring_1-related_/_BR1-related_|_chr1:29652633-29655949_REVERSE	N	0.723	0.001	8.25	Y	Y
1263	Glycerol-3-phosphate	SPASPGPLS(1)D	AT5G16590	30.2.3	30.2	signalling.receptor_kinases.leucine_rich_repeat_III	ATP_binding_/_kinase/_protein_serine/threonine_kinase_|_chr5:5431681-5434134_FORWARD_-_Symbols:_LRR1_|_LRR1	Y	0.723	0.001	8.25	Y	Y
1264	Aspartic_acid	DFS(0.028)REDS(0.972)ES(1)PMKER	AT5G23680	35.1	35.1	not_assigned.no_ontology	sterile_alpha_motif_(SAM)_domain-containing_protein_|_chr5:7985354-7986851_REVERSE	N	0.7228	0.0005	8.25	Y	Y
1265	myo-Inositol	ISAEDEMAGMDMT(1)R	AT1G64780	34.5	34.5	transport.ammonium	ammonium_transmembrane_transporter_|_chr1:24060770-24062630_REVERSE_-_Symbols:_ATAMT1_-_2_(AMMONIUM_TRANSPORTER_1_-_2_|_ATAMT1_-_2)_-_2,_AMT1	Y	0.7228	0.0005	8.25	Y	Y
1266	Tetradecanoic_acid	S(0.5)S(0.5)DALEVPPRPIKES(0.935)PT(0.051)LS(0.014)EDIK	AT1G66940	29.4	29.4	protein.postranslational_modification	protein_kinase-related_|_chr1:24973028-24974791_REVERSE	N	0.7193	0.0008	8.25	Y	Y
1267	Putrescine	S(1)DDEHHFEASESGASKTYPQSAGNIR	AT1G26630	29.2.3	29.2	protein.synthesis.initiation	translation_initiation_factor_|_chr1:9205836-9207383_FORWARD_-_Symbols:_FBR12,_ATELF5A-2,_ELF5A-2_|_FBR12_(FUMONISIN_B1-RESISTANT12)	N	0.7143	0.0004	8.25	Y	Y
1268	Isoleucine	SDT(1)MIKDSSNESQEIK	AT4G37070	33.1	33.1	development.storage_proteins	Symbols:_PLP1,_PLA_IVA_|_patatin,_putative_|_chr4:17464785-17467109_REVERSE	Y	0.714	0.0006	8.25	Y	Y
1269	Tetradecanoic_acid	SEAWT(1)PAS(0.997)GVES(0.758)VS(0.244)DFHGMEHLNLDEPEEKPEEKPVQK	AT1G42550	31.1	31.1	cell.organisation	Symbols:_PMI1_|_PMI1_(PLASTID_MOVEMENT_IMPAIRED1)_|_chr1:15977014-15979952_FORWARD	Y	0.7132	0.0013	8.25	Y	Y
1270	Fumaric_acid	TIEKEIS(1)DDEEEEEKK	AT5G56010	20.2.1	20.2	stress.abiotic.heat	ATP_binding_/_unfolded_protein_binding_|_chr5:22681305-22684129_FORWARD_-_Symbols:_HSP81-3_|_HSP81-3	N	0.7123	0.0006	8.25	Y	Y
1271	Putrescine	TIEKEIS(1)DDEEEEEKK	AT5G56010	20.2.1	20.2	stress.abiotic.heat	ATP_binding_/_unfolded_protein_binding_|_chr5:22681305-22684129_FORWARD_-_Symbols:_HSP81-3_|_HSP81-3	N	0.711	0.0009	8.25	Y	Y
1272	Ornithine	KPHTSTADLLTWSEVPPPDS(0.971)PS(0.017)S(0.005)AS(0.007)R	AT1G78150	35.2	35.2	not_assigned.unknown	unknown_protein_|_chr1:29404862-29406741_FORWARD	N	0.7088	0.0021	8.25	Y	Y
1273	Tyrosine	S(1)PPRQQDPPS(1)PPRQQQQPLT(1)PPR	AT2G46630	10.5.3	10.5	cell_wall.cell_wall_proteins.LRR	unknown_protein_|_chr2:19145529-19146713_FORWARD	Y	0.707	0.0007	8.25	Y	Y
1274	myo-Inositol	ESFETLS(1)HGS(1)PDNSVTSPDK	AT3G52240	35.2	35.2	not_assigned.unknown	unknown_protein_|_chr3:19372714-19375880_REVERSE	N	0.701	0.0017	8.25	Y	Y
1275	Docosanoic_acid	SEWSVPEHS(1)GS(1)IEETGER	AT3G16857	27.3.5	27.3	RNA.regulation_of_transcription.ARR	transcription_factor/_two-component_response_regulator_|_chr3:5755821-5759443_FORWARD_-_Symbols:_ARR1_|_ARR1_(ARABIDOPSIS_RESPONSE_REGULATOR_1)	N	0.6985	0.0018	8.25	Y	Y
1276	Malic_acid	RVEPRS(0.979)PS(0.803)PS(0.218)GANT(0.029)T(0.96)PT(0.011)PV	AT4G13510	34.5	34.5	transport.ammonium	ammonium_transmembrane_transporter_|_chr4:7858183-7859918_FORWARD_-_Symbols:_AMT1_-_1_(AMMONIUM_TRANSPORTER_1_-_1_|_AMT1_-_1)_-_1,_ATAMT1,_ATAMT1	Y	0.6977	0.0006	8.25	Y	Y
1277	Fumaric_acid	EDNES(1)DGDKDDEPVISFTGK	AT1G76810	29.2.3	29.2	protein.synthesis.initiation	eukaryotic_translation_initiation_factor_2_family_protein_/_eIF-2_family_protein_|_chr1:28831003-28836586_REVERSE	N	0.6977	0.0006	8.25	Y	Y
1278	Phenylalanine	LTVDVQT(1)PPQS(1)PPVKPARFPVPLY	AT5G65660	35.1.41	35.1	not_assigned.no_ontology.hydroxyproline_rich_proteins	hydroxyproline-rich_glycoprotein_family_protein_|_chr5:26245249-26246379_REVERSE	N	0.693	0.001	8.25	Y	Y
1279	Proline	HMS(1)PPT(1)PPKAAT(1)PPPPPPR	AT2G46630	10.5.3	10.5	cell_wall.cell_wall_proteins.LRR	unknown_protein_|_chr2:19145529-19146713_FORWARD	Y	0.693	0.001	8.25	Y	Y
1280	Putrescine	TDVMTLQGLGLVS(1)PKK	AT5G20250	3.1.2.2	3.1	minor_CHO_metabolism.raffinose_family.raffinose_synthases.putative	hydrolase,_hydrolyzing_O-glycosyl_compounds_|_chr5:6833678-6836788_FORWARD_-_Symbols:_DIN10_|_DIN10_(DARK_INDUCIBLE_10)	N	0.6925	0.0014	8.25	Y	Y
1281	Ornithine	SDEIS(1)DPEQQIK	AT4G37300	35.2	35.2	not_assigned.unknown	Symbols:_MEE59_|_MEE59_(maternal_effect_embryo_arrest_59)_|_chr4:17554641-17555861_FORWARD	N	0.6877	0.0011	8.25	Y	Y
1282	Isoleucine	ITPHS(0.006)VPS(0.979)PRPS(0.704)S(0.311)PR	AT2G43680	30.3	30.3	signalling.calcium	calmodulin_binding_|_chr2:18108349-18111831_FORWARD_-_Symbols:_IQD14_|_IQD14	Y	0.6844	0.0006	8.25	Y	Y
1283	Isoleucine	NVAGEEDNDS(1)RAS(1)S(0.999)IS(0.001)SLLDSSVNR	AT4G05150	35.1	35.1	not_assigned.no_ontology	octicosapeptide/Phox/Bem1p_(PB1)_domain-containing_protein_|_chr4:2660338-2662908_FORWARD	N	0.6812	0.0009	8.25	Y	Y
1284	Nicotinic_acid	MNDLLSGS(1)FKTSVADGS(0.078)S(0.918)PPHS(0.004)HNIEMSK	AT3G52400	31.4	31.4	cell.vesicle_transport	SNAP_receptor_|_chr3:19425634-19427141_REVERSE_-_Symbols:_SYP122,_ATSYP122_|_SYP122_(SYNTAXIN_OF_PLANTS_122)	N	0.6797	0.001	8.25	Y	Y
1285	Alanine	ISEQHEMQGMDMT(1)R	AT3G24300	34.5	34.5	transport.ammonium	ammonium_transmembrane_transporter_|_chr3:8805631-8807388_REVERSE_-_Symbols:_AMT1_-_3_(AMMONIUM_TRANSPORTER_1_-_3_|_AMT1_-_3)_-_3,_ATAMT1	Y	0.6789	0.0027	8.25	Y	Y
1286	Arginine	DGQIEETVDTAPAS(0.005)LGS(0.983)PS(0.012)R	AT5G67220	12.4	12.4	N-metabolism.misc	nitrogen_regulation_family_protein_|_chr5:26820121-26821964_REVERSE	N	0.6767	0.0011	8.25	Y	Y
1287	Fructose	S(1)RLS(1)S(1)AAAKPSVTA	AT4G31700	29.2.1.2.1.6	29.2	protein.synthesis.ribosomal_protein.eukaryotic.40S_subunit.S6	structural_constituent_of_ribosome_|_chr4:15346072-15347727_REVERSE_-_Symbols:_RPS6_|_RPS6_(RIBOSOMAL_PROTEIN_S6)	N	0.6719	0.0016	8.25	Y	Y
1288	Nicotinic_acid	DSS(0.004)S(0.996)IAGSS(0.103)S(0.897)PIPATVSTGK	AT2G38410	31.4	31.4	cell.vesicle_transport	VHS_domain-containing_protein_/_GAT_domain-containing_protein_|_chr2:16086630-16090208_REVERSE	N	0.6718	0.0023	8.25	Y	Y
1289	Hexadecanoic_acid	S(0.006)AS(0.957)T(0.037)PLLNSLVHVS(0.011)S(0.989)PRDS(0.998)PIET(0.002)VESVHQIQR	AT5G20190	35.2	35.2	not_assigned.unknown	binding_|_chr5:6814093-6815379_FORWARD	N	0.6706	0.0045	8.25	Y	N
1290	Putrescine	SKDNLYEQKPEEPVPVIPAAS(1)PTNDTSAAGSSFASR	AT5G46750	33.99	33.99	development.unspecified	ARF_GTPase_activator/_DNA_binding_/_zinc_ion_binding_|_chr5:18969749-18971932_REVERSE_-_Symbols:_AGD9_|_AGD9_(ARF-GAP_DOMAIN_9)	N	0.6677	0.0013	8.25	Y	Y
1291	Docosanoic_acid	TFGS(0.997)S(0.038)LS(0.961)LNS(0.004)GPR	AT1G50120	35.2	35.2	not_assigned.unknown	Bacteria_-_0_-_CONTAINS_InterPro_DOMAIN/s:_Rgp1_(InterPro:IPR014848),_Immunoglobulin_E-set_(InterPro:IPR014756)_-_EXPRESSED_DURING:_13_growth_stages_-_EXPRESSED_IN:_23_plant_structures_-_Fungi_-_10_-_Has_110_Blast_hits_to_108_proteins_in_46_species:_Archae_-_0_-_INVOLVED_IN:_biological_process_unknown_-_LOCATED_IN:_cellular_component_unknown_-_Metazoa_-_76_-_Other_Eukaryotes_-_4_(source:_NCBI_BLi…	N	0.6642	0.0036	8.25	Y	Y
1292	myo-Inositol	SKSEVDEAVS(1)EEEAEDDD	AT2G17560	27.3.62	27.3	RNA.regulation_of_transcription.Nucleosome/chromatin_assembly_factor_group	DNA_binding_/_chromatin_binding_/_structural_constituent_of_chromatin_/_transcription_factor_|_chr2:7642165-7643667_REVERSE_-_Symbols:_HMGB4,_NFD4,_NFD04_|_HMGB4_(HIGH_MOBILITY_GROUP_B_4)	N	0.6636	0.0027	8.25	Y	Y
1293	Leucine	TFGS(0.934)S(0.066)LS(1)LNS(1)GPR	AT1G50120	35.2	35.2	not_assigned.unknown	Bacteria_-_0_-_CONTAINS_InterPro_DOMAIN/s:_Rgp1_(InterPro:IPR014848),_Immunoglobulin_E-set_(InterPro:IPR014756)_-_EXPRESSED_DURING:_13_growth_stages_-_EXPRESSED_IN:_23_plant_structures_-_Fungi_-_10_-_Has_110_Blast_hits_to_108_proteins_in_46_species:_Archae_-_0_-_INVOLVED_IN:_biological_process_unknown_-_LOCATED_IN:_cellular_component_unknown_-_Metazoa_-_76_-_Other_Eukaryotes_-_4_(source:_NCBI_BLi…	N	0.6618	0.0052	8.25	Y	Y
1294	Valine	TEYS(1)GEAGEEKSESEGK	AT5G47690	35.2	35.2	not_assigned.unknown	binding_|_chr5:19317716-19327334_FORWARD	N	0.6617	0.0015	8.25	Y	Y
1295	Arginine	T(0.005)AS(0.995)ANS(1)LVDAEEKTGLLD	AT1G07650	30.2.8.2	30.2	signalling.receptor_kinases.DUF_26	leucine-rich_repeat_transmembrane_protein_kinase,_putative_|_chr1:2359549-2366561_REVERSE	Y	0.661	0.0011	8.25	Y	Y
1296	Arginine	SDEIS(1)DPEQQIK	AT4G37300	35.2	35.2	not_assigned.unknown	Symbols:_MEE59_|_MEE59_(maternal_effect_embryo_arrest_59)_|_chr4:17554641-17555861_FORWARD	N	0.6602	0.0015	8.25	Y	Y
1297	Docosanoic_acid	TEYS(1)GEAGEEKSESEGK	AT5G47690	35.2	35.2	not_assigned.unknown	binding_|_chr5:19317716-19327334_FORWARD	N	0.6596	0.0021	8.25	Y	Y
1298	Fumaric_acid	LVKPEAT(0.888)VHEDDDS(0.112)DEGWQEAVPK	AT4G28080	35.2	35.2	not_assigned.unknown	binding_|_chr4:13948603-13957840_REVERSE	N	0.6596	0.0021	8.25	Y	Y
1299	Nicotinic_acid	TFGS(0.997)S(0.038)LS(0.961)LNS(0.004)GPR	AT1G50120	35.2	35.2	not_assigned.unknown	Bacteria_-_0_-_CONTAINS_InterPro_DOMAIN/s:_Rgp1_(InterPro:IPR014848),_Immunoglobulin_E-set_(InterPro:IPR014756)_-_EXPRESSED_DURING:_13_growth_stages_-_EXPRESSED_IN:_23_plant_structures_-_Fungi_-_10_-_Has_110_Blast_hits_to_108_proteins_in_46_species:_Archae_-_0_-_INVOLVED_IN:_biological_process_unknown_-_LOCATED_IN:_cellular_component_unknown_-_Metazoa_-_76_-_Other_Eukaryotes_-_4_(source:_NCBI_BLi…	N	0.6574	0.003	8.25	Y	Y
1300	Malic_acid	LSS(1)PSLPS(0.008)S(0.992)PPPSYYMGEKTEK	AT3G47210	35.2	35.2	not_assigned.unknown	unknown_protein_|_chr3:17385313-17387244_FORWARD	N	0.6571	0.0016	8.25	Y	Y
1301	Docosanoic_acid	VTGIAS(1)PLPTPGGGDFGIGQEQIVSISR	AT4G29900	30.3	30.3	signalling.calcium	calcium-transporting_ATPase/_calmodulin_binding_|_chr4:14610883-14618775_REVERSE_-_Symbols:_ACA10,_CIF1,_ATACA10_|_ACA10_(AUTOINHIBITED_CA(2+)-ATPASE_10)	Y	0.6544	0.0044	8.25	Y	Y
1302	Docosanoic_acid	QAVKIELGLS(1)S(1)DEDEK	AT1G06210	31.4	31.4	cell.vesicle_transport	VHS_domain-containing_protein_/_GAT_domain-containing_protein_|_chr1:1897203-1899208_FORWARD	N	0.6533	0.0033	8.25	Y	Y
1303	Isoleucine	VIS(1)RS(1)PVR	AT4G32420	31.3.1	31.3	cell.cycle.peptidylprolyl_isomerase	peptidyl-prolyl_cis-trans_isomerase_cyclophilin-type_family_protein_|_chr4:15647346-15652754_REVERSE	N	0.6509	0.0025	8.25	Y	Y
1304	Beta-alanine	ISAEDEMAGMDMT(1)R	AT1G64780	34.5	34.5	transport.ammonium	ammonium_transmembrane_transporter_|_chr1:24060770-24062630_REVERSE_-_Symbols:_ATAMT1_-_2_(AMMONIUM_TRANSPORTER_1_-_2_|_ATAMT1_-_2)_-_2,_AMT1	Y	0.6506	0.0014	8.25	Y	Y
1305	Putrescine	SLS(1)FNSWEVPK	AT4G33050	30.3	30.3	signalling.calcium	calmodulin_binding_|_chr4:15944453-15947026_REVERSE_-_Symbols:_EDA39_|_EDA39_(embryo_sac_development_arrest_39)	Y	0.6491	0.0036	8.25	Y	Y
1306	Fumaric_acid	IISQLEPEVLS(1)PIKPADDQLSLSDLDMVK	AT4G29810	29.4.1	29.4	signalling.MAP???kinases.MAP2K	MAP_kinase_kinase/_kinase_|_chr4:14593039-14595269_REVERSE_-_Symbols:_ATMKK2,_MKK2,_MK1_|_ATMKK2_(ARABIDOPSIS_THALIANA_MAP_KINASE_KINASE_2)	N	0.6491	0.0036	8.25	Y	Y
1307	Isoleucine	S(1)LGS(1)FRS(1)AANV	AT2G37170	34.19.1	34.19	transport.Major_Intrinsic_Proteins.PIP	water_channel_|_chr2:15613402-15614857_REVERSE_-_Symbols:_PIP2B,_PIP2_-_2_|_PIP2B_(PLASMA_MEMBRANE_INTRINSIC_PROTEIN_2)	Y	0.6474	0.0027	8.25	Y	Y
1308	myo-Inositol	TEYS(1)GEAGEEKSESEGK	AT5G47690	35.2	35.2	not_assigned.unknown	binding_|_chr5:19317716-19327334_FORWARD	N	0.6471	0.0037	8.25	Y	Y
1309	Putrescine	AHEGEDEGAGLS(1)ELEEEDDDAKRK	AT1G74250	20.2.1	20.2	stress.abiotic.heat	DNAJ_heat_shock_N-terminal_domain-containing_protein_|_chr1:27920328-27922414_FORWARD	N	0.6456	0.0028	8.25	Y	Y
1310	Putrescine	S(1)GQLDHQLS(0.999)NLASSKPK	AT4G22290	29.5.11	29.5	protein.degradation.ubiquitin	ubiquitin_thiolesterase_|_chr4:11782905-11785816_REVERSE	N	0.6386	0.0033	8.25	Y	Y
1311	Nicotinic_acid	NVETNT(1)PEHVS(0.669)QT(0.231)ET(0.08)S(0.02)AK	AT2G35050	29.4	29.4	signalling.MAP???kinases.putative_MAP3K,_Raf-like	protein_kinase_family_protein_|_chr2:14769708-14775035_FORWARD	N	0.6382	0.0078	8.25	Y	Y
1312	Malic_acid	ITPHSVPS(0.999)PRPS(0.5)S(0.5)PR	AT2G43680	30.3	30.3	signalling.calcium	calmodulin_binding_|_chr2:18108349-18111831_FORWARD_-_Symbols:_IQD14_|_IQD14	Y	0.6361	0.0026	8.25	Y	Y
1313	Arginine	SSVAEVTVPS(0.005)S(0.995)PYKHEDPTEPDSR	AT3G43300	30.5	30.5	signalling.G-proteins	guanyl-nucleotide_exchange_factor/_protein_binding_|_chr3:15233896-15245034_REVERSE_-_Symbols:_ATMIN7_|_ATMIN7_(ARABIDOPSIS_THALIANA_HOPM_INTERACTOR_7)	N	0.6281	0.004	8.25	Y	Y
1314	Putrescine	GGDGDDVIDADFT(1)DSQ	AT4G24280	20.2.1	20.2	stress.abiotic.heat	ATP_binding_|_chr4:12589988-12593630_FORWARD_-_Symbols:_cpHsc70-1_|_cpHsc70-1_(chloroplast_heat_shock_protein_70-1)	N	0.6264	0.0054	8.25	Y	Y
1315	Fumaric_acid	GKPLS(1)PRPQGHEHSGK	AT2G16900	35.2	35.2	not_assigned.unknown	Bacteria_-_4_-_BEST_Arabidopsis_thaliana_protein_match_is:_unknown_protein_(TAIR:AT4G35110.4)_-_CONTAINS_InterPro_DOMAIN/s:_Phospholipase-like,_arabidopsis_(InterPro:IPR007942)_-_EXPRESSED_DURING:_13_growth_stages_-_EXPRESSED_IN:_24_plant_structures_-_Fungi_-_16_-_Has_353_Blast_hits_to_254_proteins_in_60_species:_Archae_-_2_-_INVOLVED_IN:_biological_process_unknown_-_LOCATED_IN:_plasma_membrane_-…	N	0.6165	0.0038	8.25	Y	Y
1316	Nicotinic_acid	GYETKS(0.993)T(0.007)LDTER	AT4G15610	35.1	35.1	not_assigned.no_ontology	integral_membrane_family_protein_|_chr4:8909064-8910908_FORWARD	N	0.6123	0.0053	8.25	Y	Y
1317	Tyrosine	LIADEAADKETES(1)ES(1)EEEDSLR	AT2G19490	28.1	28.1	DNA.synthesis/chromatin_structure	recA_family_protein_|_chr2:8441527-8444170_FORWARD	N	0.612	0.0041	8.25	Y	N
1318	Fumaric_acid	QNS(1)GPIPILPTTGLITSGPIT(0.106)S(0.89)GPLNS(0.003)S(0.001)GAPR	AT1G78880	35.1	35.1	not_assigned.no_ontology	balbiani_ring_1-related_/_BR1-related_|_chr1:29652633-29655949_REVERSE	N	0.6078	0.0075	8.25	Y	Y
1319	Malic_acid	YSS(1)PS(0.001)S(0.999)PPPSFYRK	AT3G47210	35.2	35.2	not_assigned.unknown	unknown_protein_|_chr3:17385313-17387244_FORWARD	N	0.603	0.0049	8.25	Y	Y
1320	Beta-alanine	SQFAFDDS(1)VPS(0.199)T(0.787)PLS(0.014)R	AT1G20760	30.3	30.3	signalling.calcium	calcium-binding_EF_hand_family_protein_|_chr1:7209369-7214993_FORWARD	Y	0.6013	0.0039	8.25	Y	N
1321	Docosanoic_acid	QSSDDPS(0.001)KGS(0.003)EGQT(0.026)PPGES(0.303)RT(0.667)PPR	AT2G26730	30.2.3	30.2	signalling.receptor_kinases.leucine_rich_repeat_III	leucine-rich_repeat_transmembrane_protein_kinase,_putative_|_chr2:11388407-11391641_FORWARD	Y	0.6005	0.0108	8.25	Y	Y
1322	Fumaric_acid	KQPEEENGELS(0.637)ES(0.637)EKDY(0.726)DLLPK	AT5G16730	35.1	35.1	not_assigned.no_ontology	Bacteria_-_41887_-_BEST_Arabidopsis_thaliana_protein_match_is:_unknown_protein_(TAIR:AT3G02930.1)_-_CONTAINS_InterPro_DOMAIN/s:_Spectrin/alpha-actinin_(InterPro:IPR018159)_-_EXPRESSED_DURING:_13_growth_stages_-_EXPRESSED_IN:_23_plant_structures_-_Fungi_-_18239_-_Has_241703_Blast_hits_to_112530_proteins_in_2711_species:_Archae_-_2642_-_Metazoa_-_104467_-_Other_Eukaryotes_-_64309_(source:_NCBI_BLin…	N	0.5996	0.0085	8.25	Y	N
1323	Leucine	SKSEVDEAVS(1)EEEAEDDD	AT2G17560	27.3.62	27.3	RNA.regulation_of_transcription.Nucleosome/chromatin_assembly_factor_group	DNA_binding_/_chromatin_binding_/_structural_constituent_of_chromatin_/_transcription_factor_|_chr2:7642165-7643667_REVERSE_-_Symbols:_HMGB4,_NFD4,_NFD04_|_HMGB4_(HIGH_MOBILITY_GROUP_B_4)	N	0.5975	0.0088	8.25	Y	Y
1324	Octadecanoic_acid	RRS(0.994)T(0.005)S(0.001)DAFEK	AT1G56220	33.99	33.99	development.unspecified	dormancy/auxin_associated_family_protein_|_chr1:21043349-21044738_FORWARD	N	0.5956	0.0116	8.25	Y	Y
1325	Leucine	S(1)PPRQQDPPS(1)PPRQQQQPLT(1)PPR	AT2G46630	10.5.3	10.5	cell_wall.cell_wall_proteins.LRR	unknown_protein_|_chr2:19145529-19146713_FORWARD	Y	0.5955	0.0091	8.25	Y	Y
1326	Arginine	VSDLLGDDDS(0.997)PS(0.003)RGGR	AT1G04780	31.1	31.1	cell.organisation	ankyrin_repeat_family_protein_|_chr1:1340669-1343584_REVERSE	Y	0.5955	0.0056	8.25	Y	Y
1327	Arginine	KPHTSTADLLTWSEVPPPDS(0.971)PS(0.017)S(0.005)AS(0.007)R	AT1G78150	35.2	35.2	not_assigned.unknown	unknown_protein_|_chr1:29404862-29406741_FORWARD	N	0.5931	0.0121	8.25	Y	Y
1328	Fumaric_acid	YQSTYEGYGS(1)PIREEPPPPYSYSEPQSR	AT2G07360	35.1	35.1	not_assigned.no_ontology	SH3_domain-containing_protein_|_chr2:3047306-3057183_REVERSE	N	0.5913	0.0097	8.25	Y	Y
1329	Nicotinic_acid	TAS(1)ISSQRAPS(1)PAGHR	AT5G66210	29.4.1	29.4	signalling.calcium.calcium_dependent_protein_kinases	ATP_binding_/_calcium_ion_binding_/_calmodulin-dependent_protein_kinase/_protein_kinase/_protein_serine/threonine_kinase_|_chr5:26456291-26459624_REVERSE_-_Symbols:_CPK28_|_CPK28	N	0.5912	0.0077	8.25	Y	Y
1330	Aspartic_acid	EVEKEKVDS(1)PR	AT5G63550	35.2	35.2	not_assigned.unknown	BEST_Arabidopsis_thaliana_protein_match_is:_unknown_protein_(TAIR:AT3G48710.1)._|_chr5:25444672-25448172_FORWARD_-_CONTAINS_InterPro_DOMAIN/s:_DEK,_C-terminal_(InterPro:IPR014876)_-_EXPRESSED_IN:_guard_cell	N	0.5912	0.0077	8.25	Y	Y
1331	Glucose	QGTLPTVIEEDDS(0.016)S(0.977)ET(0.007)	AT5G66950	35.2	35.2	not_assigned.unknown	catalytic/_pyridoxal_phosphate_binding_|_chr5:26732889-26736146_FORWARD	N	0.5893	0.0101	8.25	Y	Y
1332	Phenylalanine	ITPHS(0.201)VPS(0.683)PRPS(0.558)S(0.558)PR	AT2G43680	30.3	30.3	signalling.calcium	calmodulin_binding_|_chr2:18108349-18111831_FORWARD_-_Symbols:_IQD14_|_IQD14	Y	0.5877	0.0081	8.25	Y	Y
1333	Nicotinic_acid	ITPHS(0.201)VPS(0.683)PRPS(0.558)S(0.558)PR	AT2G43680	30.3	30.3	signalling.calcium	calmodulin_binding_|_chr2:18108349-18111831_FORWARD_-_Symbols:_IQD14_|_IQD14	Y	0.5865	0.0066	8.25	Y	Y
1334	Glucose	DLDVNES(1)GPPAAR	AT5G60660	34.19.1	34.19	transport.Major_Intrinsic_Proteins.PIP	water_channel_|_chr5:24375457-24376989_REVERSE_-_Symbols:_PIP2F,_PIP2_-_4_(PLASMA_MEMBRANE_INTRINSIC_PROTEIN_2_-_4_|_PIP2_-_4)	Y	0.5835	0.0069	8.25	Y	Y
1335	Proline	SQFAFDDS(1)VPS(0.199)T(0.787)PLS(0.014)R	AT1G20760	30.3	30.3	signalling.calcium	calcium-binding_EF_hand_family_protein_|_chr1:7209369-7214993_FORWARD	Y	0.5825	0.0089	8.25	Y	N
1336	Histidine	EGSLPTVIEEEAEDS(0.023)ET(0.977)	AT2G23520	35.1	35.1	not_assigned.no_ontology	catalytic/_pyridoxal_phosphate_binding_|_chr2:10013991-10016943_REVERSE	N	0.5824	0.0179	8.25	Y	Y
1337	Malic_acid	QVQNVDRPS(0.991)PT(0.01)S(0.051)S(0.944)PT(0.003)S(0.001)SWGYNSLR	AT1G01580	15.1	15.1	metal_handling.acquisition	ferric-chelate_reductase_|_chr1:209395-213041_FORWARD_-_Symbols:_FRO2,_FRD1,_ATFRO2_|_FRO2_(FERRIC_REDUCTION_OXIDASE_2)	N	0.5818	0.0057	8.25	Y	Y
1338	Isoleucine	HMS(1)PPT(1)PPKAAT(1)PPPPPPR	AT2G46630	10.5.3	10.5	cell_wall.cell_wall_proteins.LRR	unknown_protein_|_chr2:19145529-19146713_FORWARD	Y	0.5766	0.0062	8.25	Y	Y
1339	myo-Inositol	NVAGEEDNDS(1)RAS(1)S(0.999)IS(0.001)SLLDSSVNR	AT4G05150	35.1	35.1	not_assigned.no_ontology	octicosapeptide/Phox/Bem1p_(PB1)_domain-containing_protein_|_chr4:2660338-2662908_FORWARD	N	0.5748	0.0126	8.25	Y	Y
1340	Fumaric_acid	NAS(1)FRPNIQNR	AT1G70100	35.2	35.2	not_assigned.unknown	unknown_protein_|_chr1:26403083-26406119_FORWARD	N	0.5684	0.0089	8.25	Y	Y
1341	Arginine	QLVNS(0.001)S(0.999)FADLQKPQMELDGK	AT3G55610	13.1.2.2.1	13.1	amino_acid_metabolism.synthesis.glutamate_family.proline.delta_1-pyrroline-5-carboxylate_synthetase	catalytic/_glutamate_5-kinase/_glutamate-5-semialdehyde_dehydrogenase/_oxidoreductase_|_chr3:20624020-20629093_REVERSE_-_Symbols:_P5CS2_|_P5CS2_(DELTA_1-PYRROLINE-5-CARBOXYLATE_SYNTHASE_2)	N	0.5669	0.0091	8.25	Y	Y
1342	Docosanoic_acid	GLS(1)GVAHSHGK	AT4G26455	35.1	35.1	not_assigned.no_ontology	protein_heterodimerization/_protein_homodimerization_|_chr4:13362564-13368686_FORWARD_-_protein_heterodimerization/_protein_homodimerization_|_chr4:13365368-13367497_FORWARDhighly_similar_to_(_590)AT4G26450|_Symbols:_WIP1_|_WIP1_(WPP-DOMAIN_INTERACTING_PROTEIN_1)_-_Symbols:_WIP1_|_WIP1_(WPP-DOMAIN_INTERACTING_PROTEIN_1)	N	0.5645	0.0147	8.25	Y	Y
1343	Proline	TEYS(1)GEAGEEKSESEGK	AT5G47690	35.2	35.2	not_assigned.unknown	binding_|_chr5:19317716-19327334_FORWARD	N	0.5645	0.0147	8.25	Y	Y
1344	Tetradecanoic_acid	SVS(1)SPFMNTASK	AT1G77760	12.1.1	12.1	N-metabolism.nitrate_metabolism.NR	nitrate_reductase_|_chr1:29235803-29239445_REVERSE_-_Symbols:_NIA1,_GNR1,_NR1_|_NIA1_(NITRATE_REDUCTASE_1)	Y	0.5624	0.0151	8.25	Y	Y
1345	Valine	HMS(1)PPT(1)PPKAAT(1)PPPPPPR	AT2G46630	10.5.3	10.5	cell_wall.cell_wall_proteins.LRR	unknown_protein_|_chr2:19145529-19146713_FORWARD	Y	0.5623	0.008	8.25	Y	Y
1346	Docosanoic_acid	LTVDVQT(1)PPQS(1)PPVKPARFPVPLY	AT5G65660	35.1.41	35.1	not_assigned.no_ontology.hydroxyproline_rich_proteins	hydroxyproline-rich_glycoprotein_family_protein_|_chr5:26245249-26246379_REVERSE	N	0.5614	0.0124	8.25	Y	Y
1347	myo-Inositol	TFGS(0.934)S(0.066)LS(1)LNS(1)GPR	AT1G50120	35.2	35.2	not_assigned.unknown	Bacteria_-_0_-_CONTAINS_InterPro_DOMAIN/s:_Rgp1_(InterPro:IPR014848),_Immunoglobulin_E-set_(InterPro:IPR014756)_-_EXPRESSED_DURING:_13_growth_stages_-_EXPRESSED_IN:_23_plant_structures_-_Fungi_-_10_-_Has_110_Blast_hits_to_108_proteins_in_46_species:_Archae_-_0_-_INVOLVED_IN:_biological_process_unknown_-_LOCATED_IN:_cellular_component_unknown_-_Metazoa_-_76_-_Other_Eukaryotes_-_4_(source:_NCBI_BLi…	N	0.5588	0.0244	8.25	Y	Y
1348	Aspartic_acid	ISAEDEMAGMDMT(1)R	AT1G64780	34.5	34.5	transport.ammonium	ammonium_transmembrane_transporter_|_chr1:24060770-24062630_REVERSE_-_Symbols:_ATAMT1_-_2_(AMMONIUM_TRANSPORTER_1_-_2_|_ATAMT1_-_2)_-_2,_AMT1	Y	0.5564	0.0108	8.25	Y	Y
1349	Phenylalanine	T(0.001)MS(0.998)GRGS(0.001)LGSTSHR	AT2G36380	34.16	34.16	transport.ABC_transporters_and_multidrug_resistance_systems	ATPase,_coupled_to_transmembrane_movement_of_substances_|_chr2:15257583-15263766_FORWARD_-_Symbols:_PDR6,_ATPDR6_|_PDR6	N	0.5562	0.0165	8.25	Y	Y
1350	Aspartic_acid	ASPSFNPLAS(1)PDS(1)DAGIEK	AT5G19520	27.3.67	27.3	RNA.regulation_of_transcription.putative_transcription_regulator	mechanically-gated_ion_channel_|_chr5:6585421-6588936_FORWARD_-_Symbols:_MSL9_|_MSL9_(MECHANOSENSITIVE_CHANNEL_OF_SMALL_CONDUCTANCE-LIKE_9)	N	0.5542	0.017	8.25	Y	Y
1351	Docosanoic_acid	TAS(1)ISSQRAPS(1)PAGHR	AT5G66210	29.4.1	29.4	signalling.calcium.calcium_dependent_protein_kinases	ATP_binding_/_calcium_ion_binding_/_calmodulin-dependent_protein_kinase/_protein_kinase/_protein_serine/threonine_kinase_|_chr5:26456291-26459624_REVERSE_-_Symbols:_CPK28_|_CPK28	N	0.5521	0.0175	8.25	Y	Y
1352	Phenylalanine	SGVDVS(1)QALIR	AT5G59520	34.12	34.12	transport.metal	copper_ion_transmembrane_transporter/_transferase,_transferring_glycosyl_groups_/_zinc_ion_transmembrane_transporter_|_chr5:23991253-23992798_REVERSE_-_Symbols:_ZIP2_|_ZIP2	N	0.548	0.0186	8.25	Y	Y
1353	Docosanoic_acid	LVPHTVASQSEVDVAS(1)PVS(1)EKAPK	AT2G04880	27.3.32	27.3	RNA.regulation_of_transcription.WRKY_domain_transcription_factor_family	transcription_activator/_transcription_factor/_zinc_ion_binding_|_chr2:1717888-1720526_FORWARD_-_Symbols:_ZAP1,_ATWRKY1,_WRKY1_|_ZAP1_(ZINC-DEPENDENT_ACTIVATOR_PROTEIN-1)	N	0.5421	0.0165	8.25	Y	Y
1354	Tyrosine	IHS(1)PFRS(1)R	AT2G29210	27.1.1	27.1	RNA.processing.splicing	splicing_factor_PWI_domain-containing_protein_|_chr2:12558051-12562348_FORWARD	N	0.5418	0.0202	8.25	Y	N
1355	Proline	LVPHTVASQSEVDVAS(1)PVS(1)EKAPK	AT2G04880	27.3.32	27.3	RNA.regulation_of_transcription.WRKY_domain_transcription_factor_family	transcription_activator/_transcription_factor/_zinc_ion_binding_|_chr2:1717888-1720526_FORWARD_-_Symbols:_ZAP1,_ATWRKY1,_WRKY1_|_ZAP1_(ZINC-DEPENDENT_ACTIVATOR_PROTEIN-1)	N	0.5404	0.0169	8.25	Y	Y
1356	Tetradecanoic_acid	SDETS(1)DDEDELTSFGSMPVK	AT2G39810	35.2	35.2	not_assigned.unknown	ubiquitin-protein_ligase_|_chr2:16612800-16618057_FORWARD_-_Symbols:_HOS1_|_HOS1	N	0.5319	0.028	8.25	Y	Y
1357	Nicotinic_acid	S(1)PPPY(0.002)RT(0.998)PDRR	AT4G38550	35.2	35.2	not_assigned.unknown	Bacteria_-_103_-_BEST_Arabidopsis_thaliana_protein_match_is:_unknown_protein_(TAIR:AT2G20950.1)_-_CONTAINS_InterPro_DOMAIN/s:_Phospholipase-like,_arabidopsis_(InterPro:IPR007942)_-_EXPRESSED_DURING:_13_growth_stages_-_EXPRESSED_IN:_21_plant_structures_-_Fungi_-_619_-_Has_2527_Blast_hits_to_1973_proteins_in_273_species:_Archae_-_3_-_Metazoa_-_1039_-_Other_Eukaryotes_-_216_(source:_NCBI_BLink)._|_c…	N	0.5294	0.0239	8.25	Y	Y
1358	Histidine	TSELSS(0.004)GS(0.843)S(0.153)FR	AT1G02520	34.16	34.16	transport.ABC_transporters_and_multidrug_resistance_systems	ATPase,_coupled_to_transmembrane_movement_of_substances_|_chr1:524134-528745_FORWARD_-_Symbols:_PGP11_|_PGP11_(P-GLYCOPROTEIN_11)	N	0.5232	0.0259	8.25	Y	Y
1359	Valine	ASPSFNPLAS(1)PDS(1)DAGIEK	AT5G19520	27.3.67	27.3	RNA.regulation_of_transcription.putative_transcription_regulator	mechanically-gated_ion_channel_|_chr5:6585421-6588936_FORWARD_-_Symbols:_MSL9_|_MSL9_(MECHANOSENSITIVE_CHANNEL_OF_SMALL_CONDUCTANCE-LIKE_9)	N	0.5175	0.0232	8.25	Y	Y
1360	Proline	YSS(1)PS(0.008)S(0.992)PPPSFYRK	AT3G47210	35.2	35.2	not_assigned.unknown	unknown_protein_|_chr3:17385313-17387244_FORWARD	N	0.5105	0.0255	8.25	Y	Y
1361	Tyrosine	ILEQPQT(0.997)PS(0.405)S(0.595)PT(0.004)PEESTAT(0.01)RS(0.809)PT(0.108)GS(0.073)	AT5G22220	27.3.18	27.3	RNA.regulation_of_transcription.E2F/DP_transcription_factor_family	DNA_binding_/_protein_binding_/_transcription_factor_|_chr5:7360535-7364454_FORWARD_-_Symbols:_E2F1,_E2FB,_ATE2FB_|_E2F1	N	0.5018	0.0286	8.25	Y	Y
1362	Isoleucine	ASPSFNPLAS(1)PDS(1)DAGIEK	AT5G19520	27.3.67	27.3	RNA.regulation_of_transcription.putative_transcription_regulator	mechanically-gated_ion_channel_|_chr5:6585421-6588936_FORWARD_-_Symbols:_MSL9_|_MSL9_(MECHANOSENSITIVE_CHANNEL_OF_SMALL_CONDUCTANCE-LIKE_9)	N	0.5018	0.0286	8.25	Y	Y
1363	Octadecanoic_acid	LPAEIMGEDS(1)EEEGTR	AT5G25040	34.99	34.99	transport.misc	transporter_|_chr5:8621997-8624258_FORWARD	N	0.4985	0.0353	8.25	Y	Y
1364	Fumaric_acid	S(1)HGTGDNWPRPVDDRR	AT1G13020	29.2.3	29.2	protein.synthesis.initiation	eukaryotic_translation_initiation_factor,_putative_(EIF4B5)_|_chr1:4440544-4443684_REVERSE	N	0.4922	0.0234	8.25	Y	Y
1365	Arginine	DNLTLWTSDMT(1)DEAGDEIK	AT5G38480	30.7	30.7	signalling.14-3-3_proteins	ATP_binding_/_protein_binding_/_protein_phosphorylated_amino_acid_binding_|_chr5:15409697-15411516_FORWARD_-_Symbols:_GRF3,_RCI1_|_GRF3_(GENERAL_REGULATORY_FACTOR_3)	N	0.4912	0.0327	8.25	Y	Y
1366	Glucose	SDKPLNYS(1)PDPENESGINER	AT5G14880	34.15	34.15	transport.potassium	potassium_transporter,_putative_|_chr5:4814244-4817667_FORWARD	Y	0.4895	0.0334	8.25	Y	Y
1367	Glycerol-3-phosphate	LSS(1)PSLPS(0.008)S(0.992)PPPSYYMGEKTEK	AT3G47210	35.2	35.2	not_assigned.unknown	unknown_protein_|_chr3:17385313-17387244_FORWARD	N	0.4754	0.0397	8.25	Y	Y
1368	Sucrose	GEDKDVEAGT(0.002)S(0.01)S(0.988)FT(0.001)EYEDSPFDIASTK	AT4G29900	30.3	30.3	signalling.calcium	calcium-transporting_ATPase/_calmodulin_binding_|_chr4:14610883-14618775_REVERSE_-_Symbols:_ACA10,_CIF1,_ATACA10_|_ACA10_(AUTOINHIBITED_CA(2+)-ATPASE_10)	Y	0.4737	0.0405	8.25	Y	Y
1369	Aspartic_acid	SDS(0.999)S(0.001)SSSSSEEEGSDGEKRK	AT1G76180	20.2.99	20.2	stress.abiotic.unspecified	calcium_ion_binding_|_chr1:28586773-28587877_REVERSE_-_Symbols:_ERD14_|_ERD14_(EARLY_RESPONSE_TO_DEHYDRATION_14)	N	0.4427	0.0658	8.25	Y	N
1370	Docosanoic_acid	LIEEVSHSSGS(1)PNPVS(1)D	AT3G02880	30.2.3	30.2	signalling.receptor_kinases.leucine_rich_repeat_III	leucine-rich_repeat_transmembrane_protein_kinase,_putative_|_chr3:634653-637284_FORWARD	Y	0.4386	0.0603	8.25	Y	Y
1371	Glucose	ESFETLS(1)HGS(1)PDNSVTSPDK	AT3G52240	35.2	35.2	not_assigned.unknown	unknown_protein_|_chr3:19372714-19375880_REVERSE	N	0.4324	0.0731	8.25	Y	Y
1372	Proline	EDRS(1)PVDDDY(0.002)EPNRT(0.499)S(0.499)PR	AT2G37340	27.1.1	27.1	RNA.processing.splicing	nucleic_acid_binding_/_nucleotide_binding_/_zinc_ion_binding_|_chr2:15670147-15672700_REVERSE_-_Symbols:_RSZ33,_ATRSZ33_|_RSZ33	N	0.4198	0.1351	8.25	Y	Y
1373	Valine	DPVFVDDEVGPVGS(0.294)T(0.331)HGQT(0.48)DS(0.537)S(0.358)NRQPANQASS	AT5G45490	20.1.7	20.1	stress.biotic.PR-proteins	disease_resistance_protein-related_|_chr5:18431003-18432397_FORWARD	N	0.3925	0.087	8.25	Y	Y
1374	Glycerol	AGLLALDDENS(1)EDLEEETHDEEDNTLSYSDLTR	AT1G78280	27.3.57	27.3	RNA.regulation_of_transcription.JUMONJI_family	transferase,_transferring_glycosyl_groups_|_chr1:29452555-29457373_FORWARD	N	0.3824	0.1299	8.25	Y	N
1375	Putrescine	VFTYDNTAS(1)ETDEVVETSTGK	AT3G02830	27.3.12	27.3	RNA.regulation_of_transcription.C3H_zinc_finger_family	DNA_binding_/_nuclease/_nucleic_acid_binding_|_chr3:613802-616144_FORWARD_-_Symbols:_ZFN1_|_ZFN1_(ZINC_FINGER_PROTEIN_1)	N	0.3789	0.1096	8.25	Y	Y
1376	Isoleucine	DPVFVDDEVGPVGS(0.294)T(0.331)HGQT(0.48)DS(0.537)S(0.358)NRQPANQASS	AT5G45490	20.1.7	20.1	stress.biotic.PR-proteins	disease_resistance_protein-related_|_chr5:18431003-18432397_FORWARD	N	0.3774	0.1009	8.25	Y	Y
1377	Proline	VHS(0.999)PVNT(0.001)KEHEEK	AT1G80810	35.1	35.1	not_assigned.no_ontology	binding_|_chr1:30365287-30368898_FORWARD	N	0.3765	0.1506	8.25	Y	N
1378	Fumaric_acid	NITPVPETEELS(1)PNRADDQAK	AT5G06440	35.2	35.2	not_assigned.unknown	unknown_protein_|_chr5:1964492-1967280_REVERSE	N	0.3746	0.1256	8.25	Y	Y
1379	Fructose	NLGLGS(1)DDEDDVEDDEGGGINGGDVKPVTGEER	AT3G18390	33.99	33.99	development.unspecified	RNA_binding_|_chr3:6313485-6317971_FORWARD_-_Symbols:_EMB1865_|_EMB1865_(embryo_defective_1865)	N	0.2772	0.2506	8.25	Y	Y
1380	Fumaric_acid	MLQSGMPLDDRPEGQRS(1)PS(1)PEPVYDNMGIR	AT5G51300	27.1.1	27.1	RNA.processing.splicing	splicing_factor-related_|_chr5:20848897-20852334_REVERSE	N	0.2579	0.2864	8.25	Y	N
1381	Putrescine	DLLTLDEKS(1)PR	AT5G15200	29.2.1.2.1.9	29.2	protein.synthesis.ribosomal_protein.eukaryotic.40S_subunit.S9	40S_ribosomal_protein_S9_(RPS9B)_|_chr5:4934883-4936408_REVERSE	N	0.2363	0.3451	8.25	Y	Y
1382	Glucose	SVEGHS(0.984)FT(0.016)GR	AT3G49590	35.2	35.2	not_assigned.unknown	Bacteria_-_58_-_BEST_Arabidopsis_thaliana_protein_match_is:_unknown_protein_(TAIR:AT3G18770.1)_-_CONTAINS_InterPro_DOMAIN/s:_Autophagy-related_protein_13_(InterPro:IPR018731)_-_EXPRESSED_DURING:_15_growth_stages_-_EXPRESSED_IN:_23_plant_structures_-_Fungi_-_125_-_Has_1841_Blast_hits_to_549_proteins_in_149_species:_Archae_-_0_-_INVOLVED_IN:_biological_process_unknown_-_LOCATED_IN:_cellular_compone…	N	0.2219	0.3762	8.25	Y	Y
1383	Leucine	EDRS(1)PVDDDY(0.002)EPNRT(0.499)S(0.499)PR	AT2G37340	27.1.1	27.1	RNA.processing.splicing	nucleic_acid_binding_/_nucleotide_binding_/_zinc_ion_binding_|_chr2:15670147-15672700_REVERSE_-_Symbols:_RSZ33,_ATRSZ33_|_RSZ33	N	0.1956	0.5028	8.25	Y	Y
1384	Aspartic_acid	SYS(1)DPPS(1)PGR	AT1G71710	3.4.1	3.4	minor_CHO_metabolism.myo-inositol.poly-phosphatases	inositol_polyphosphate_5-phosphatase,_putative_|_chr1:26973567-26976831_REVERSE	N	0.1723	0.4941	8.25	Y	Y
1385	Aspartic_acid	GYDGADS(1)PIRES(0.998)PS(0.085)RS(0.916)PPAEE	AT5G52040	27.1.1	27.1	RNA.processing.splicing	RNA_binding_/_nucleic_acid_binding_/_nucleotide_binding_|_chr5:21130320-21133551_FORWARD_-_Symbols:_ATRSP41_|_ATRSP41	N	0.1105	0.6524	8.25	Y	Y
1386	Fumaric_acid	ALS(0.999)S(0.001)ITR	AT1G51690	29.4	29.4	protein.postranslational_modification	nucleotide_binding_/_protein_phosphatase_type_2A_regulator_|_chr1:19164063-19170446_FORWARD_-_Symbols:_ATB_ALPHA_|_ATB_ALPHA	N	0.4147	0.1102	8	Y	Y
1387	Fumaric_acid	S(1)ADNISSFTSTDDK	AT5G53620	35.2	35.2	not_assigned.unknown	unknown_protein_|_chr5:21780947-21785230_FORWARD	N	0.6211	0.0035	8	Y	Y
1388	Fumaric_acid	VSGS(1)EHGFSLNEPLGISENK	AT1G55860	29.5.11.4.1	29.5	protein.degradation.ubiquitin.E3.HECT	ubiquitin-protein_ligase_|_chr1:20879466-20895393_REVERSE_-_Symbols:_UPL1_|_UPL1_(UBIQUITIN-PROTEIN_LIGASE_1)	N	0.6058	0.0077	8	Y	Y
1389	Fumaric_acid	LKPQS(1)PLGGTTQENEGFTDK	AT5G03040	30.3	30.3	signalling.calcium	calmodulin_binding_|_chr5:710102-712788_REVERSE_-_Symbols:_iqd2_|_iqd2_(IQ-domain_2)	Y	0.4872	0.0293	8	Y	Y
1390	Fumaric_acid	SSGEMS(1)DGDVPGGR	AT3G45780	30.11	30.11	signaling.kinase.cytoplasmatic_kinase.AGC	FMN_binding_/_blue_light_photoreceptor/_kinase/_protein_binding_/_protein_serine/threonine_kinase_|_chr3:16816866-16824210_FORWARD_-_Symbols:_PHOT1,_NPH1,_JK224,_RPT1_|_PHOT1_(PHOTOTROPIN_1)	Y	0.4719	0.0413	8	Y	Y
1391	Fumaric_acid	PLENKVS(1)EEAK	AT3G05900	35.1	35.1	not_assigned.no_ontology	neurofilament_protein-related_|_chr3:1761205-1763984_REVERSE	N	0.5504	0.0119	8	Y	Y
1392	Phenylalanine	NNSAAGLETNPDLGTNS(1)PDNAEQTFAR	AT1G53390	34.16	34.16	transport.ABC_transporters_and_multidrug_resistance_systems	ATPase,_coupled_to_transmembrane_movement_of_substances_|_chr1:19918047-19923807_FORWARD	N	0.4469	0.063	8	Y	Y
1393	Fumaric_acid	GDIIS(1)DIS(0.955)T(0.043)HGES(0.001)T(0.001)KPR	AT5G20280	2.1.1.1	2.1	major_CHO_metabolism.synthesis.sucrose.SPS	sucrose-phosphate_synthase/_transferase,_transferring_glycosyl_groups_|_chr5:6844714-6850154_REVERSE_-_Symbols:_ATSPS1F_|_ATSPS1F_(sucrose_phosphate_synthase_1F)	N	0.3805	0.0888	8	Y	Y
1394	Glycerol-3-phosphate	ADKTDIIS(0.607)S(0.117)S(0.12)S(0.156)DKAS(1)PPPPSAFR	AT3G47200	35.2	35.2	not_assigned.unknown	unknown_protein_|_chr3:17377587-17379235_REVERSE	N	0.8195	0	8	Y	Y
1395	Ornithine	VVEGDS(1)AEEDENKLPVEDIVSSR	AT4G02510	29.3.3	29.3	protein.targeting.chloroplast	transmembrane_receptor_|_chr4:1104766-1109600_FORWARD_-_Symbols:_TOC159,_TOC86,_PPI2,_TOC160,_ATTOC159_|_TOC159_(TRANSLOCON_AT_THE_OUTER_ENVELOPE_MEMBRANE_OF_CHLOROPLASTS_159)	N	0.7193	0.0008	8	Y	Y
1396	Fumaric_acid	TVDGETENLPNGDS(0.066)S(0.934)PK	AT4G28080	35.2	35.2	not_assigned.unknown	binding_|_chr4:13948603-13957840_REVERSE	N	0.6614	0.002	8	Y	Y
1397	Hexadecanoic_acid	T(1)QSNPNEQSVELNR	ATCG00560	1.1.1.2	1.1	PS.lightreaction.photosystem_II.PSII_polypeptide_subunits	Symbols:_PSBL_|_PSII_L_protein_|_chrC:63804-63920_REVERSE	Y	0.6594	0.0029	8	Y	Y
1398	Asparagine	QNS(1)GPIPILPTTGLITSGPIT(0.07)S(0.928)GPLNS(0.002)SGAPR	AT1G78880	35.1	35.1	not_assigned.no_ontology	balbiani_ring_1-related_/_BR1-related_|_chr1:29652633-29655949_REVERSE	N	0.6176	0.0082	8	Y	Y
1399	myo-Inositol	MSSIES(0.142)FKQS(0.929)S(0.929)LR	AT2G47000	34.16	34.16	transport.ABC_transporters_and_multidrug_resistance_systems	ATPase,_coupled_to_transmembrane_movement_of_substances_/_xenobiotic-transporting_ATPase_|_chr2:19309868-19314750_REVERSE_-_Symbols:_MDR4,_PGP4,_ABCB4,_ATPGP4_|_ABCB4_(ATP_BINDING_CASSETTE_SUBFAMILY_B4)	N	0.5175	0.0232	8	Y	Y
1400	myo-Inositol	YVS(1)PEGS(1)PFKIENPK	AT5G62820	35.1	35.1	not_assigned.no_ontology	integral_membrane_protein,_putative_|_chr5:25223727-25225021_REVERSE	N	0.4799	0.0439	8	Y	Y
1401	Fumaric_acid	ETLNRPAAPTNYVAISKEEAASSPVSGAADHQVPAS(1)P	AT5G55230	31.1	31.1	cell.organisation	microtubule_binding_|_chr5:22402028-22405492_FORWARD_-_Symbols:_ATMAP65-1,_MAP65-1_|_ATMAP65-1_(MICROTUBULE-ASSOCIATED_PROTEINS_65-1)	Y	0.6987	0.0004	8	Y	Y
1402	Fumaric_acid	S(0.5)T(0.5)VGTPAYIAPEVLSR	AT5G08590	29.4	29.4	signalling.kinase.cytoplasmic_kinase.signal_transduction.Snf_related_kinase_2.ABA_signaling	kinase/_protein_kinase_|_chr5:2783331-2786094_FORWARD_-_Symbols:_ASK2,_SNRK2-1,_SNRK2.1,_SRK2G_|_SNRK2.1_(SNF1-RELATED_PROTEIN_KINASE_2.1)	N	0.6541	0.0018	8	Y	Y
1403	Asparagine	EKS(0.895)DS(0.916)DS(0.895)EY(0.294)DILDFPEVPNVLLRPTPGATSVNAPDAAK	AT1G34220	35.2	35.2	not_assigned.unknown	unknown_protein_|_chr1:12462849-12466000_REVERSE	N	0.6464	0.0092	8	Y	Y
1404	Fumaric_acid	NSIEEAALGT(0.034)NS(0.966)HGDK	AT1G06230	27.3.52	27.3	RNA.regulation_of_transcription.Global_transcription_factor_group	DNA_binding_|_chr1:1907089-1910848_FORWARD_-_Symbols:_GTE4_|_GTE4_(GLOBAL_TRANSCRIPTION_FACTOR_GROUP_E_4)	N	0.6228	0.0044	8	Y	Y
1405	Fumaric_acid	SGEMTDSSLLSIS(1)PPS(1)AR	AT3G23920	2.2.2.1.2	2.2	major_CHO_metabolism.degradation.starch.starch_cleavage.beta_amylase	beta-amylase_|_chr3:8641569-8644449_FORWARD_-_Symbols:_BAM1,_BMY7,_TR-BAMY_|_BAM1_(BETA-AMYLASE_1)	Y	0.5766	0.0062	8	Y	Y
1406	Fumaric_acid	DQAVDGLS(0.939)S(0.061)DLNGIR	AT3G63460	35.1	35.1	not_assigned.no_ontology	WD-40_repeat_family_protein_|_chr3:23430644-23437344_REVERSE	N	0.486	0.0349	8	Y	Y
1407	Octadecanoic_acid	S(1)QLHELHA	AT2G39010	34.19.1	34.19	transport.Major_Intrinsic_Proteins.PIP	water_channel_|_chr2:16291477-16294034_FORWARD_-_Symbols:_PIP2E,_PIP2_-_6_|_PIP2E_(PLASMA_MEMBRANE_INTRINSIC_PROTEIN_2E)	Y	0.3808	0.119	8	Y	Y
1408	Fumaric_acid	DGETSEPPEVIPDYENS(1)PR	AT4G28980	31.3	31.3	signalling.kinase.cyclin???dependent???kinase	Symbols:_CDKF_-_1,_CAK1AT_|_cyclin-dependent_kinase-activating_kinase_1At_/_CDK-activating_kinase_1At_(CAK1)_|_chr4:14288439-14290700_FORWARD	N	0.3729	0.1053	8	Y	Y
1409	Glycerol-3-phosphate	LNIDTDSS(0.013)S(0.987)PQNIIS(1)PK	AT3G53180	12.2.2	12.2	N-metabolism.ammonia_metabolism.glutamine_synthetase	catalytic/_glutamate-ammonia_ligase_|_chr3:19706894-19711439_FORWARD	Y	0.7263	0.0004	8	Y	Y
1410	Glycerol-3-phosphate	TGQGYS(1)GPSL	AT3G24550	30.2.22	30.2	signalling.receptor_kinases.proline_extensin_like	ATP_binding_/_protein_kinase_|_chr3:8960258-8963568_FORWARD_-_Symbols:_ATPERK1_|_ATPERK1_(PROLINE_EXTENSIN-LIKE_RECEPTOR_KINASE_1)	Y	0.7	0.0008	8	Y	Y
1411	Leucine	ADKTDIIS(0.607)S(0.117)S(0.12)S(0.156)DKAS(1)PPPPSAFR	AT3G47200	35.2	35.2	not_assigned.unknown	unknown_protein_|_chr3:17377587-17379235_REVERSE	N	0.6982	0.0009	8	Y	Y
1412	Hexadecanoic_acid	SFGT(0.998)RS(0.009)GT(0.993)KFLPSSD	AT5G23060	35.2	35.2	not_assigned.unknown	Symbols:_CaS_|_CaS_(Calcium_sensing_receptor)_|_chr5:7736590-7738535_REVERSE	N	0.6904	0.0015	8	Y	Y
1413	Asparagine	S(0.001)AS(0.749)T(0.251)PLLNSLVHVS(0.179)S(0.821)PRDS(1)PIETVESVHQIQR	AT5G20190	35.2	35.2	not_assigned.unknown	binding_|_chr5:6814093-6815379_FORWARD	N	0.6853	0.0034	8	Y	Y
1414	Nicotinic_acid	MEEERDHNAS(1)ESSLPSLSK	AT5G63600	16.8.4.1	16.8	secondary_metabolism.flavonoids.flavonols.flavonol_synthase_(FLS)	flavonol_synthase_|_chr5:25460684-25462458_REVERSE_-_Symbols:_FLS5_|_FLS5_(FLAVONOL_SYNTHASE_5)	N	0.6586	0.0016	8	Y	Y
1415	Malic_acid	GYDGADS(1)PIRES(1)PS(1)RS(1)PPAEE	AT5G52040	27.1.1	27.1	RNA.processing.splicing	RNA_binding_/_nucleic_acid_binding_/_nucleotide_binding_|_chr5:21130320-21133551_FORWARD_-_Symbols:_ATRSP41_|_ATRSP41	N	0.6491	0.0026	8	Y	Y
1416	Glycine	S(0.001)AS(0.749)T(0.251)PLLNSLVHVS(0.179)S(0.821)PRDS(1)PIETVESVHQIQR	AT5G20190	35.2	35.2	not_assigned.unknown	binding_|_chr5:6814093-6815379_FORWARD	N	0.6441	0.0071	8	Y	Y
1417	Hexadecanoic_acid	IGNS(1)DVEEEKESNAAK	AT1G69030	35.1.8	35.1	not_assigned.no_ontology.BSD_domain-containing_protein	Bacteria_-_4_-_BEST_Arabidopsis_thaliana_protein_match_is:_BSD_domain-containing_protein_(TAIR:AT1G26300.1)_-_CONTAINS_InterPro_DOMAIN/s:_BSD_(InterPro:IPR005607)_-_EXPRESSED_DURING:_15_growth_stages_-_EXPRESSED_IN:_24_plant_structures_-_Fungi_-_10_-_Has_173_Blast_hits_to_173_proteins_in_34_species:_Archae_-_4_-_Metazoa_-_52_-_Other_Eukaryotes_-_11_(source:_NCBI_BLink)._|_chr1:25947265-25949262_R…	N	0.6386	0.0033	8	Y	Y
1418	Glycerol-3-phosphate	VAYPQVHYPKPPS(1)PKPPS(1)PR	AT3G59690	30.3	30.3	signalling.calcium	calmodulin_binding_|_chr3:22048754-22051673_FORWARD_-_Symbols:_IQD13_|_IQD13_(IQ-domain_13)	Y	0.6361	0.0026	8	Y	Y
1419	Erythritol	SVS(1)TPFMNTTAK	AT1G37130	12.1.1	12.1	N-metabolism.nitrate_metabolism.NR	nitrate_reductase_(NADH)/_nitrate_reductase_|_chr1:14158527-14161938_FORWARD_-_Symbols:_NIA2,_B29,_NIA2-1,_CHL3,_NR,_NR2,_ATNR2_|_NIA2_(NITRATE_REDUCTASE_2)	Y	0.6246	0.0043	8	Y	Y
1420	Erythritol	ATGAFILTAS(1)HNPGGPTEDFGIK	AT1G23190	4.1.2	4.1	glycolysis.cytosolic_branch.phosphoglucomutase_(PGM)	phosphoglucomutase,_cytoplasmic,_putative_/_glucose_phosphomutase,_putative_|_chr1:8219869-8224469_FORWARD	Y	0.6246	0.0043	8	Y	Y
1421	Docosanoic_acid	GYETKS(0.993)T(0.007)LDTER	AT4G15610	35.1	35.1	not_assigned.no_ontology	integral_membrane_family_protein_|_chr4:8909064-8910908_FORWARD	N	0.6228	0.0044	8	Y	Y
1422	Hexadecanoic_acid	LVKPEATVHEDDDS(1)DEGWQEAVPK	AT4G28080	35.2	35.2	not_assigned.unknown	binding_|_chr4:13948603-13957840_REVERSE	N	0.6228	0.0044	8	Y	Y
1423	Nicotinic_acid	STTTTVS(0.003)S(0.996)VHS(0.001)PTTDQDFSK	AT2G17290	30.3	30.3	signalling.calcium.calcium_dependent_protein_kinases	ATP_binding_/_calcium_ion_binding_/_calmodulin-dependent_protein_kinase/_kinase/_protein_kinase/_protein_serine/threonine_kinase_|_chr2:7516415-7519633_FORWARD_-_Symbols:_CPK6,_ATCDPK3_|_CPK6_(CALCIUM-DEPENDENT_PROTEIN_KINASE_6)	Y	0.6147	0.0113	8	Y	N
1424	myo-Inositol	YAGEAFRS(1)P	AT1G74030	4.1.13	4.1	glycolysis.cytosolic_branch.enolase	enolase,_putative_|_chr1:27839184-27841939_REVERSE	Y	0.6017	0.0083	8	Y	Y
1425	Fumaric_acid	EKS(0.895)DS(0.916)DS(0.895)EY(0.294)DILDFPEVPNVLLRPTPGATSVNAPDAAK	AT1G34220	35.2	35.2	not_assigned.unknown	unknown_protein_|_chr1:12462849-12466000_REVERSE	N	0.5931	0.0121	8	Y	Y
1426	Octadecanoic_acid	EHGNS(1)PGYYDGR	AT1G67090	1.3.2	1.3	PS.calvin_cycle.rubisco_small_subunit	copper_ion_binding_/_ribulose-bisphosphate_carboxylase_|_chr1:25048158-25049424_REVERSE_-_Symbols:_RBCS1A_|_RBCS1A_(RIBULOSE_BISPHOSPHATE_CARBOXYLASE_SMALL_CHAIN_1A)	Y	0.5872	0.0104	8	Y	Y
1427	Fumaric_acid	SEAWT(1)PAS(0.997)GVES(0.758)VS(0.244)DFHGMEHLNLDEPEEKPEEKPVQK	AT1G42550	31.1	31.1	cell.organisation	Symbols:_PMI1_|_PMI1_(PLASTID_MOVEMENT_IMPAIRED1)_|_chr1:15977014-15979952_FORWARD	Y	0.5666	0.0142	8	Y	Y
1428	Docosanoic_acid	EISHDS(1)S(1)DEEDGDGGKNTNEMLNYGLTIASK	AT2G17840	33.99	33.99	development.unspecified	Symbols:_ERD7_|_ERD7_(EARLY-RESPONSIVE_TO_DEHYDRATION_7)_|_chr2:7755605-7757852_REVERSE	N	0.5412	0.0304	8	Y	Y
1429	Alanine	S(1)AQELVK	AT3G14940	4.1.15	4.1	glycolysis.cytosolic_branch.phospho-enol-pyruvate_carboxylase_(PEPC)	phosphoenolpyruvate_carboxylase_|_chr3:5025238-5029710_FORWARD_-_Symbols:_ATPPC3_|_ATPPC3_(PHOSPHOENOLPYRUVATE_CARBOXYLASE_3)	Y	0.5175	0.0232	8	Y	Y
1430	Octadecanoic_acid	SDAALLNLEEGS(0.002)S(0.998)PIPNPSTAAEDSR	AT5G10470	31.1	31.1	cell.organisation	kinesin_motor_protein-related_|_chr5:3289925-3297373_REVERSE	Y	0.4923	0.038	8	Y	Y
1431	Octadecanoic_acid	LT(1)PPGS(1)PPILS(0.055)AS(0.657)GT(0.288)PK	AT4G15545	35.2	35.2	not_assigned.unknown	unknown_protein_|_chr4:8875918-8877799_FORWARD	N	0.45	0.0803	8	Y	Y
1432	Asparagine	QKAES(1)DS(1)EEEEIIDELPR	AT4G37090	35.2	35.2	not_assigned.unknown	unknown_protein_|_chr4:17477232-17478729_FORWARD	N	0.3799	0.1325	8	Y	N
1433	Octadecanoic_acid	AGLLALDDENS(1)EDLEEETHDEEDNTLSYSDLTR	AT1G78280	27.3.57	27.3	RNA.regulation_of_transcription.JUMONJI_family	transferase,_transferring_glycosyl_groups_|_chr1:29452555-29457373_FORWARD	N	0.2676	0.3163	8	Y	N
1434	Aspartic_acid	S(1)LPRPVS(0.996)PS(0.004)R	AT4G35785	27.4	27.4	RNA.RNA_binding	nucleic_acid_binding_/_nucleotide_binding_|_chr4:16952963-16955266_REVERSE	N	0.2034	0.4336	8	Y	Y
1435	Putrescine	YGLNQS(1)PPVNPKG	AT2G20230	35.2	35.2	not_assigned.unknown	Bacteria_-_0_-_BEST_Arabidopsis_thaliana_protein_match_is:_unknown_protein_(TAIR:AT4G28770.1)_-_CONTAINS_InterPro_DOMAIN/s:_Tetraspanin_(InterPro:IPR018499)_-_EXPRESSED_DURING:_16_growth_stages_-_EXPRESSED_IN:_24_plant_structures_-_Fungi_-_0_-_Has_91_Blast_hits_to_91_proteins_in_12_species:_Archae_-_0_-_Metazoa_-_0_-_Other_Eukaryotes_-_1_(source:_NCBI_BLink)._|_chr2:8725541-8727742_FORWARD_-_Plan…	N	-0.0361	0.8869	8	Y	Y
1436	Octadecanoic_acid	EAT(0.999)ADMS(0.004)EEFS(0.997)EGEKGDIISDISTHGESTKPR	AT5G20280	2.1.1.1	2.1	major_CHO_metabolism.synthesis.sucrose.SPS	sucrose-phosphate_synthase/_transferase,_transferring_glycosyl_groups_|_chr5:6844714-6850154_REVERSE_-_Symbols:_ATSPS1F_|_ATSPS1F_(sucrose_phosphate_synthase_1F)	N	0.8853	0	8	Y	Y
1437	Octadecanoic_acid	FERRDFS(1)NEEDR	AT1G12380	35.2	35.2	not_assigned.unknown	unknown_protein_|_chr1:4214262-4217132_REVERSE	N	0.8765	0	8	Y	Y
1438	Isoleucine	STTTTVS(0.003)S(0.996)VHS(0.001)PTTDQDFSK	AT2G17290	30.3	30.3	signalling.calcium.calcium_dependent_protein_kinases	ATP_binding_/_calcium_ion_binding_/_calmodulin-dependent_protein_kinase/_kinase/_protein_kinase/_protein_serine/threonine_kinase_|_chr2:7516415-7519633_FORWARD_-_Symbols:_CPK6,_ATCDPK3_|_CPK6_(CALCIUM-DEPENDENT_PROTEIN_KINASE_6)	Y	0.8627	0	8	Y	N
1439	Phenylalanine	S(0.998)FS(0.002)NSPLIENSDSNQIIVSEKK	AT1G80830	34.12	34.12	transport.metal	inorganic_anion_transmembrane_transporter/_manganese_ion_transmembrane_transporter/_metal_ion_transmembrane_transporter_|_chr1:30372879-30375696_REVERSE_-_Symbols:_NRAMP1,_PMIT1,_ATNRAMP1_|_NRAMP1_(NATURAL_RESISTANCE-ASSOCIATED_MACROPHAGE_PROTEIN_1)	N	0.8474	0	8	Y	Y
1440	Hexadecanoic_acid	EAT(0.999)ADMS(0.004)EEFS(0.997)EGEKGDIISDISTHGESTKPR	AT5G20280	2.1.1.1	2.1	major_CHO_metabolism.synthesis.sucrose.SPS	sucrose-phosphate_synthase/_transferase,_transferring_glycosyl_groups_|_chr5:6844714-6850154_REVERSE_-_Symbols:_ATSPS1F_|_ATSPS1F_(sucrose_phosphate_synthase_1F)	N	0.8441	0	8	Y	Y
1441	myo-Inositol	DFS(0.028)REDS(0.972)ES(1)PMKER	AT5G23680	35.1	35.1	not_assigned.no_ontology	sterile_alpha_motif_(SAM)_domain-containing_protein_|_chr5:7985354-7986851_REVERSE	N	0.8328	0	8	Y	Y
1442	Beta-alanine	SPASPGPLS(1)D	AT5G16590	30.2.3	30.2	signalling.receptor_kinases.leucine_rich_repeat_III	ATP_binding_/_kinase/_protein_serine/threonine_kinase_|_chr5:5431681-5434134_FORWARD_-_Symbols:_LRR1_|_LRR1	Y	0.8142	0	8	Y	Y
1443	Proline	SEWSVPEHS(1)GS(1)IEETGER	AT3G16857	27.3.5	27.3	RNA.regulation_of_transcription.ARR	transcription_factor/_two-component_response_regulator_|_chr3:5755821-5759443_FORWARD_-_Symbols:_ARR1_|_ARR1_(ARABIDOPSIS_RESPONSE_REGULATOR_1)	N	0.8064	0.0001	8	Y	Y
1444	Isoleucine	EVAELS(1)GGS(1)ER	AT5G53440	35.2	35.2	not_assigned.unknown	unknown_protein_|_chr5:21683679-21687970_REVERSE	N	0.8039	0	8	Y	Y
1445	myo-Inositol	TSVADGS(0.18)S(0.814)PPHS(0.969)HNIEMS(0.038)K	AT3G52400	31.4	31.4	cell.vesicle_transport	SNAP_receptor_|_chr3:19425634-19427141_REVERSE_-_Symbols:_SYP122,_ATSYP122_|_SYP122_(SYNTAXIN_OF_PLANTS_122)	N	0.8039	0.0001	8	Y	Y
1446	Nicotinic_acid	EVEKEKVDS(1)PR	AT5G63550	35.2	35.2	not_assigned.unknown	BEST_Arabidopsis_thaliana_protein_match_is:_unknown_protein_(TAIR:AT3G48710.1)._|_chr5:25444672-25448172_FORWARD_-_CONTAINS_InterPro_DOMAIN/s:_DEK,_C-terminal_(InterPro:IPR014876)_-_EXPRESSED_IN:_guard_cell	N	0.8018	0	8	Y	Y
1447	Erythritol	SVS(1)SPFMNTASK	AT1G77760	12.1.1	12.1	N-metabolism.nitrate_metabolism.NR	nitrate_reductase_|_chr1:29235803-29239445_REVERSE_-_Symbols:_NIA1,_GNR1,_NR1_|_NIA1_(NITRATE_REDUCTASE_1)	Y	0.7947	0	8	Y	Y
1448	Ornithine	TDSEVTSLAAS(0.024)S(0.976)PARS(1)PR	AT1G45688	35.2	35.2	not_assigned.unknown	unknown_protein_|_chr1:17191390-17193158_FORWARD	N	0.7925	0	8	Y	Y
1449	Arginine	TDSEVTSLAAS(0.024)S(0.976)PARS(1)PR	AT1G45688	35.2	35.2	not_assigned.unknown	unknown_protein_|_chr1:17191390-17193158_FORWARD	N	0.7909	0	8	Y	Y
1450	Valine	STTTTVS(0.003)S(0.996)VHS(0.001)PTTDQDFSK	AT2G17290	30.3	30.3	signalling.calcium.calcium_dependent_protein_kinases	ATP_binding_/_calcium_ion_binding_/_calmodulin-dependent_protein_kinase/_kinase/_protein_kinase/_protein_serine/threonine_kinase_|_chr2:7516415-7519633_FORWARD_-_Symbols:_CPK6,_ATCDPK3_|_CPK6_(CALCIUM-DEPENDENT_PROTEIN_KINASE_6)	Y	0.7892	0.0002	8	Y	N
1451	Docosanoic_acid	GRVT(0.163)T(0.829)PS(0.007)EEDS(0.001)NNGLPVQQPGT(1)PNQR	AT1G52200	35.1	35.1	not_assigned.no_ontology	unknown_protein_|_chr1:19442068-19443529_REVERSE	N	0.7792	0.0001	8	Y	Y
1452	Fumaric_acid	NEESVLLFPELILS(1)PQERPPS(1)R	AT2G20960	35.1	35.1	not_assigned.no_ontology	Symbols:_pEARLI4_|_pEARLI4_|_chr2:9006648-9009763_FORWARD	N	0.7789	0.0001	8	Y	Y
1453	Octadecanoic_acid	LIHPLPPPILS(1)PENS(1)PEHSGDDAWMQELNIQRPPTPTR	AT4G03080	29.4	29.4	protein.postranslational_modification	Symbols:_BSL1_|_kelch_repeat-containing_serine/threonine_phosphoesterase_family_protein_|_chr4:1359655-1365475_REVERSE	N	0.7765	0.0004	8	Y	Y
1454	Isoleucine	SPVKS(1)PIRS(1)PNQK	AT1G34320	35.2	35.2	not_assigned.unknown	unknown_protein_|_chr1:12520179-12524370_FORWARD	N	0.7754	0.0001	8	Y	Y
1455	Proline	VQEHNS(1)PRS(1)S(1)PDLQER	AT1G19870	30.3	30.3	signalling.calcium	calmodulin_binding_|_chr1:6895015-6898725_REVERSE_-_Symbols:_iqd32_|_iqd32_(IQ-domain_32)	Y	0.7721	0.0003	8	Y	Y
1456	myo-Inositol	TSEPNS(1)EDEAAGVGKR	AT2G27100	27.3.11	27.3	RNA.regulation_of_transcription.C2H2_zinc_finger_family	DNA_binding_/_transcription_factor_|_chr2:11572550-11576658_FORWARD_-_Symbols:_SE_|_SE_(SERRATE)	N	0.7719	0.0001	8	Y	Y
1457	Proline	ELKFDDGS(1)DS(1)DDAK	AT5G47480	35.2	35.2	not_assigned.unknown	unknown_protein_|_chr5:19257420-19263424_FORWARD	N	0.7702	0.0001	8	Y	Y
1458	Ornithine	S(1)DDEHHFEASESGASKTYPQSAGNIR	AT1G26630	29.2.3	29.2	protein.synthesis.initiation	translation_initiation_factor_|_chr1:9205836-9207383_FORWARD_-_Symbols:_FBR12,_ATELF5A-2,_ELF5A-2_|_FBR12_(FUMONISIN_B1-RESISTANT12)	N	0.7699	0.0001	8	Y	Y
1459	Nicotinic_acid	ELKFDDGS(1)DS(1)DDAK	AT5G47480	35.2	35.2	not_assigned.unknown	unknown_protein_|_chr5:19257420-19263424_FORWARD	N	0.7654	0.0001	8	Y	Y
1460	Isoleucine	TGQGYS(1)GPSL	AT3G24550	30.2.22	30.2	signalling.receptor_kinases.proline_extensin_like	ATP_binding_/_protein_kinase_|_chr3:8960258-8963568_FORWARD_-_Symbols:_ATPERK1_|_ATPERK1_(PROLINE_EXTENSIN-LIKE_RECEPTOR_KINASE_1)	Y	0.7654	0.0001	8	Y	Y
1461	Nicotinic_acid	TSEEGSQS(1)PEQVKDLGS(0.016)AS(0.984)PPVARPVR	AT4G13350	30.5	30.5	signalling.G-proteins	GTP_binding_/_GTPase_|_chr4:7769770-7773666_REVERSE_-_Symbols:_NIG_|_NIG_(NSP_(NUCLEAR_SHUTTLE_PROTEIN)-INTERACTING_GTPASE)	N	0.7596	0.0002	8	Y	Y
1462	Alanine	MSSIES(1)FKQS(0.834)S(0.166)LR	AT2G47000	34.16	34.16	transport.ABC_transporters_and_multidrug_resistance_systems	ATPase,_coupled_to_transmembrane_movement_of_substances_/_xenobiotic-transporting_ATPase_|_chr2:19309868-19314750_REVERSE_-_Symbols:_MDR4,_PGP4,_ABCB4,_ATPGP4_|_ABCB4_(ATP_BINDING_CASSETTE_SUBFAMILY_B4)	N	0.7585	0.0003	8	Y	Y
1463	myo-Inositol	VVADDARS(1)EDS(1)PEGEKQVTAK	AT5G15270	27.4	27.4	RNA.RNA_binding	KH_domain-containing_protein_|_chr5:4958337-4962013_FORWARD	N	0.7529	0.0008	8	Y	Y
1464	Putrescine	SEIEEEEEEGS(1)ASAITGSR	AT4G15545	35.2	35.2	not_assigned.unknown	unknown_protein_|_chr4:8875918-8877799_FORWARD	N	0.7491	0.0002	8	Y	Y
1465	Tyrosine	DFS(0.028)REDS(0.972)ES(1)PMKER	AT5G23680	35.1	35.1	not_assigned.no_ontology	sterile_alpha_motif_(SAM)_domain-containing_protein_|_chr5:7985354-7986851_REVERSE	N	0.7474	0.0002	8	Y	Y
1466	Ornithine	LVDEDAESS(0.009)GRQS(0.987)PAT(0.003)YTR	AT1G12930	29.3.1	29.3	protein.targeting.nucleus	importin-related_|_chr1:4398375-4405605_REVERSE	N	0.7456	0.0002	8	Y	Y
1467	myo-Inositol	GAS(1)PQAIS(0.076)S(0.925)KPPS(1)PR	AT2G43680	30.3	30.3	signalling.calcium	calmodulin_binding_|_chr2:18108349-18111831_FORWARD_-_Symbols:_IQD14_|_IQD14	Y	0.7456	0.0002	8	Y	Y
1468	Fructose	S(1)GDEAVAAPVVPPVAEAAVIPEDMDVSTALELTVRK	AT2G32060	29.2.1.2.1.12	29.2	protein.synthesis.ribosomal_protein.eukaryotic.40S_subunit.S12	40S_ribosomal_protein_S12_(RPS12C)_|_chr2:13639016-13640316_REVERSE	N	0.7353	0.0012	8	Y	Y
1469	Phenylalanine	SDT(1)MIKDSSNESQEIK	AT4G37070	33.1	33.1	development.storage_proteins	Symbols:_PLP1,_PLA_IVA_|_patatin,_putative_|_chr4:17464785-17467109_REVERSE	Y	0.7304	0.0009	8	Y	Y
1470	Tyrosine	SPASPGPLS(1)D	AT5G16590	30.2.3	30.2	signalling.receptor_kinases.leucine_rich_repeat_III	ATP_binding_/_kinase/_protein_serine/threonine_kinase_|_chr5:5431681-5434134_FORWARD_-_Symbols:_LRR1_|_LRR1	Y	0.7296	0.0006	8	Y	Y
1471	Leucine	T(0.005)S(0.005)PAVDS(0.99)FDVDALEIPGTQK	AT4G33530	34.15	34.15	transport.potassium	potassium_ion_transmembrane_transporter_|_chr4:16126231-16130459_REVERSE_-_Symbols:_KUP5_|_KUP5	Y	0.7296	0.0006	8	Y	Y
1472	Nicotinic_acid	GAS(1)PQAIS(0.076)S(0.925)KPPS(1)PR	AT2G43680	30.3	30.3	signalling.calcium	calmodulin_binding_|_chr2:18108349-18111831_FORWARD_-_Symbols:_IQD14_|_IQD14	Y	0.7233	0.0003	8	Y	Y
1473	Fumaric_acid	TDSEVTSLAAS(0.024)S(0.976)PARS(1)PR	AT1G45688	35.2	35.2	not_assigned.unknown	unknown_protein_|_chr1:17191390-17193158_FORWARD	N	0.7195	0.0002	8	Y	Y
1474	Leucine	SPASPGPLS(1)D	AT5G16590	30.2.3	30.2	signalling.receptor_kinases.leucine_rich_repeat_III	ATP_binding_/_kinase/_protein_serine/threonine_kinase_|_chr5:5431681-5434134_FORWARD_-_Symbols:_LRR1_|_LRR1	Y	0.7193	0.0008	8	Y	Y
1475	Lysine	ES(1)S(1)DEALVSMLASR	AT5G40450	35.2	35.2	not_assigned.unknown	unknown_protein_|_chr5:16184650-16193678_REVERSE	N	0.7176	0.0017	8	Y	Y
1476	Putrescine	NTSETSIASGSSS(0.001)IS(0.986)PS(0.013)GEVNQK	AT3G20020	26.6	26.6	misc.O-methyl_transferases	methyltransferase_|_chr3:6983705-6988099_REVERSE_-_Symbols:_ATPRMT6,_PRMT6_|_PRMT6_(PROTEIN_ARGININE_METHYLTRANSFERASE_6)	N	0.7152	0.0008	8	Y	Y
1477	Ornithine	ALS(1)ESTNLHPFMTK	AT3G45780	30.11	30.11	signaling.kinase.cytoplasmatic_kinase.AGC	FMN_binding_/_blue_light_photoreceptor/_kinase/_protein_binding_/_protein_serine/threonine_kinase_|_chr3:16816866-16824210_FORWARD_-_Symbols:_PHOT1,_NPH1,_JK224,_RPT1_|_PHOT1_(PHOTOTROPIN_1)	Y	0.7152	0.0008	8	Y	Y
1478	Nicotinic_acid	LTVDVQT(1)PPQS(1)PPVKPARFPVPLY	AT5G65660	35.1.41	35.1	not_assigned.no_ontology.hydroxyproline_rich_proteins	hydroxyproline-rich_glycoprotein_family_protein_|_chr5:26245249-26246379_REVERSE	N	0.7143	0.0004	8	Y	Y
1479	Phenylalanine	VAYPQVHYPKPPS(1)PKPPS(1)PR	AT3G59690	30.3	30.3	signalling.calcium	calmodulin_binding_|_chr3:22048754-22051673_FORWARD_-_Symbols:_IQD13_|_IQD13_(IQ-domain_13)	Y	0.714	0.0006	8	Y	Y
1480	Leucine	SDT(1)MIKDSSNESQEIK	AT4G37070	33.1	33.1	development.storage_proteins	Symbols:_PLP1,_PLA_IVA_|_patatin,_putative_|_chr4:17464785-17467109_REVERSE	Y	0.7132	0.0013	8	Y	Y
1481	Aspartic_acid	LVPHTVASQSEVDVAS(1)PVS(1)EKAPK	AT2G04880	27.3.32	27.3	RNA.regulation_of_transcription.WRKY_domain_transcription_factor_family	transcription_activator/_transcription_factor/_zinc_ion_binding_|_chr2:1717888-1720526_FORWARD_-_Symbols:_ZAP1,_ATWRKY1,_WRKY1_|_ZAP1_(ZINC-DEPENDENT_ACTIVATOR_PROTEIN-1)	N	0.7128	0.0004	8	Y	Y
1482	Putrescine	TDSEVTSLAAS(0.024)S(0.976)PARS(1)PR	AT1G45688	35.2	35.2	not_assigned.unknown	unknown_protein_|_chr1:17191390-17193158_FORWARD	N	0.7113	0.0004	8	Y	Y
1483	Docosanoic_acid	S(0.001)GRT(0.004)S(0.996)EPNS(1)EDEAAGVGK	AT2G27100	27.3.11	27.3	RNA.regulation_of_transcription.C2H2_zinc_finger_family	DNA_binding_/_transcription_factor_|_chr2:11572550-11576658_FORWARD_-_Symbols:_SE_|_SE_(SERRATE)	N	0.707	0.0007	8	Y	Y
1484	Phenylalanine	QSSDDPS(0.001)KGS(0.003)EGQT(0.026)PPGES(0.303)RT(0.667)PPR	AT2G26730	30.2.3	30.2	signalling.receptor_kinases.leucine_rich_repeat_III	leucine-rich_repeat_transmembrane_protein_kinase,_putative_|_chr2:11388407-11391641_FORWARD	Y	0.7059	0.0015	8	Y	Y
1485	Octadecanoic_acid	S(0.001)GS(0.999)FSKS(0.414)S(0.585)PS(0.001)ELDVVDPYKR	AT1G69870	34.13	34.13	transport.peptides_and_oligopeptides	proton-dependent_oligopeptide_transport_(POT)_family_protein_|_chr1:26316027-26320220_FORWARD	N	0.7053	0.0007	8	Y	Y
1486	Putrescine	SLS(1)INEFLKPADGK	AT5G47210	27.4	27.4	RNA.RNA_binding	nuclear_RNA-binding_protein,_putative_|_chr5:19169022-19171263_REVERSE	N	0.7035	0.0008	8	Y	Y
1487	Nicotinic_acid	S(0.001)GRT(0.004)S(0.996)EPNS(1)EDEAAGVGK	AT2G27100	27.3.11	27.3	RNA.regulation_of_transcription.C2H2_zinc_finger_family	DNA_binding_/_transcription_factor_|_chr2:11572550-11576658_FORWARD_-_Symbols:_SE_|_SE_(SERRATE)	N	0.6962	0.0006	8	Y	Y
1488	Alanine	VAYPQVHYPKPPS(1)PKPPS(1)PR	AT3G59690	30.3	30.3	signalling.calcium	calmodulin_binding_|_chr3:22048754-22051673_FORWARD_-_Symbols:_IQD13_|_IQD13_(IQ-domain_13)	Y	0.693	0.001	8	Y	Y
1489	Ornithine	DAAALETQS(1)PEDFDQPSPLRK	AT1G71880	34.2.1	34.2	transport.sugars.sucrose	carbohydrate_transmembrane_transporter/_sucrose:hydrogen_symporter/_sugar:hydrogen_symporter_|_chr1:27054180-27056341_FORWARD_-_Symbols:_SUC1,_ATSUC1_|_SUC1_(Sucrose-proton_symporter_1)	N	0.693	0.001	8	Y	Y
1490	Nicotinic_acid	LVPHTVASQSEVDVAS(1)PVS(1)EKAPK	AT2G04880	27.3.32	27.3	RNA.regulation_of_transcription.WRKY_domain_transcription_factor_family	transcription_activator/_transcription_factor/_zinc_ion_binding_|_chr2:1717888-1720526_FORWARD_-_Symbols:_ZAP1,_ATWRKY1,_WRKY1_|_ZAP1_(ZINC-DEPENDENT_ACTIVATOR_PROTEIN-1)	N	0.6842	0.0009	8	Y	Y
1491	Leucine	SQFAFDDS(1)VPS(0.199)T(0.787)PLS(0.014)R	AT1G20760	30.3	30.3	signalling.calcium	calcium-binding_EF_hand_family_protein_|_chr1:7209369-7214993_FORWARD	Y	0.6825	0.0013	8	Y	N
1492	Putrescine	AHPYYDFENVIDS(1)DDEMDK	AT5G63870	29.4	29.4	protein.postranslational_modification	protein_serine/threonine_phosphatase_|_chr5:25561160-25563274_REVERSE_-_Symbols:_PP7_|_PP7_(SERINE/THREONINE_PHOSPHATASE_7)	N	0.6821	0.0018	8	Y	Y
1493	Valine	S(1)LGS(1)FRS(1)AANV	AT2G37170	34.19.1	34.19	transport.Major_Intrinsic_Proteins.PIP	water_channel_|_chr2:15613402-15614857_REVERSE_-_Symbols:_PIP2B,_PIP2_-_2_|_PIP2B_(PLASMA_MEMBRANE_INTRINSIC_PROTEIN_2)	Y	0.6807	0.0013	8	Y	Y
1494	Fructose	FERRDFS(1)NEEDR	AT1G12380	35.2	35.2	not_assigned.unknown	unknown_protein_|_chr1:4214262-4217132_REVERSE	N	0.6765	0.0029	8	Y	Y
1495	Phenylalanine	DLGS(1)AS(1)PPVARPVR	AT4G13350	30.5	30.5	signalling.G-proteins	GTP_binding_/_GTPase_|_chr4:7769770-7773666_REVERSE_-_Symbols:_NIG_|_NIG_(NSP_(NUCLEAR_SHUTTLE_PROTEIN)-INTERACTING_GTPASE)	N	0.676	0.0021	8	Y	Y
1496	myo-Inositol	TFGS(0.997)S(0.038)LS(0.961)LNS(0.004)GPR	AT1G50120	35.2	35.2	not_assigned.unknown	Bacteria_-_0_-_CONTAINS_InterPro_DOMAIN/s:_Rgp1_(InterPro:IPR014848),_Immunoglobulin_E-set_(InterPro:IPR014756)_-_EXPRESSED_DURING:_13_growth_stages_-_EXPRESSED_IN:_23_plant_structures_-_Fungi_-_10_-_Has_110_Blast_hits_to_108_proteins_in_46_species:_Archae_-_0_-_INVOLVED_IN:_biological_process_unknown_-_LOCATED_IN:_cellular_component_unknown_-_Metazoa_-_76_-_Other_Eukaryotes_-_4_(source:_NCBI_BLi…	N	0.674	0.003	8	Y	Y
1497	Phenylalanine	SSS(0.001)S(0.999)PSGSGSDLTERR	AT5G49510	29.6	29.6	protein.folding	unfolded_protein_binding_|_chr5:20080614-20082762_FORWARD_-_Symbols:_PDF3_|_PDF3_(PREFOLDIN_3)	N	0.6719	0.0016	8	Y	Y
1498	Tyrosine	SDT(1)MIKDSSNESQEIK	AT4G37070	33.1	33.1	development.storage_proteins	Symbols:_PLP1,_PLA_IVA_|_patatin,_putative_|_chr4:17464785-17467109_REVERSE	Y	0.6698	0.0024	8	Y	Y
1499	Putrescine	S(1)YTNLLDLASGNFPVMGR	AT1G06410	3.2.3	3.2	minor_CHO_metabolism.trehalose.potential_TPS/TPP	alpha,alpha-trehalose-phosphate_synthase_(UDP-forming)/_transferase,_transferring_glycosyl_groups_/_trehalose-phosphatase_|_chr1:1955413-1958756_FORWARD_-_Symbols:_ATTPS7,_TPS7,_ATTPSA_|_ATTPS7	N	0.6684	0.0018	8	Y	Y
1500	Putrescine	EANVDGDTAS(1)QHEAAWLPGK	AT2G28390	35.1	35.1	not_assigned.no_ontology	SAND_family_protein_|_chr2:12139580-12143465_REVERSE	N	0.6667	0.0035	8	Y	Y
1501	Arginine	SDAALLNLEEGS(0.002)S(0.998)PIPNPSTAAEDSR	AT5G10470	31.1	31.1	cell.organisation	kinesin_motor_protein-related_|_chr5:3289925-3297373_REVERSE	Y	0.6647	0.0014	8	Y	Y
1502	Arginine	S(1)DDEHHFEASESGASKTYPQSAGNIR	AT1G26630	29.2.3	29.2	protein.synthesis.initiation	translation_initiation_factor_|_chr1:9205836-9207383_FORWARD_-_Symbols:_FBR12,_ATELF5A-2,_ELF5A-2_|_FBR12_(FUMONISIN_B1-RESISTANT12)	N	0.6636	0.001	8	Y	Y
1503	Valine	ESFETLS(1)HGS(1)PDNSVTSPDK	AT3G52240	35.2	35.2	not_assigned.unknown	unknown_protein_|_chr3:19372714-19375880_REVERSE	N	0.6596	0.0021	8	Y	Y
1504	Isoleucine	AS(1)PEEMGDDASEIPS(0.991)PPKNT(0.009)YKDPDGGR	AT5G19910	27.3.99	27.3	RNA.regulation_of_transcription.unclassified	SOH1_family_protein_|_chr5:6731185-6732892_REVERSE	N	0.6571	0.0012	8	Y	Y
1505	Valine	ITPHS(0.006)VPS(0.979)PRPS(0.704)S(0.311)PR	AT2G43680	30.3	30.3	signalling.calcium	calmodulin_binding_|_chr2:18108349-18111831_FORWARD_-_Symbols:_IQD14_|_IQD14	Y	0.6545	0.0013	8	Y	Y
1506	Leucine	DFS(0.028)REDS(0.972)ES(1)PMKER	AT5G23680	35.1	35.1	not_assigned.no_ontology	sterile_alpha_motif_(SAM)_domain-containing_protein_|_chr5:7985354-7986851_REVERSE	N	0.6491	0.0036	8	Y	Y
1507	Tyrosine	SKSEVDEAVS(1)EEEAEDDD	AT2G17560	27.3.62	27.3	RNA.regulation_of_transcription.Nucleosome/chromatin_assembly_factor_group	DNA_binding_/_chromatin_binding_/_structural_constituent_of_chromatin_/_transcription_factor_|_chr2:7642165-7643667_REVERSE_-_Symbols:_HMGB4,_NFD4,_NFD04_|_HMGB4_(HIGH_MOBILITY_GROUP_B_4)	N	0.6439	0.0029	8	Y	Y
1508	Fructose	EAT(0.999)ADMS(0.004)EEFS(0.997)EGEKGDIISDISTHGESTKPR	AT5G20280	2.1.1.1	2.1	major_CHO_metabolism.synthesis.sucrose.SPS	sucrose-phosphate_synthase/_transferase,_transferring_glycosyl_groups_|_chr5:6844714-6850154_REVERSE_-_Symbols:_ATSPS1F_|_ATSPS1F_(sucrose_phosphate_synthase_1F)	N	0.6422	0.0054	8	Y	Y
1509	Putrescine	S(1)DEISDPEQQIK	AT4G37300	35.2	35.2	not_assigned.unknown	Symbols:_MEE59_|_MEE59_(maternal_effect_embryo_arrest_59)_|_chr4:17554641-17555861_FORWARD	N	0.6421	0.003	8	Y	Y
1510	Beta-alanine	TEYS(1)GEAGEEKSESEGK	AT5G47690	35.2	35.2	not_assigned.unknown	binding_|_chr5:19317716-19327334_FORWARD	N	0.6391	0.0024	8	Y	Y
1511	Proline	IHGHGDSSSLS(1)DS(1)DDDKKSTSSSSSSFK	AT5G41600	35.1	35.1	not_assigned.no_ontology	Symbols:_BTI3_|_BTI3_(VIRB2-INTERACTING_PROTEIN_3)_|_chr5:16636130-16637693_FORWARD	N	0.6382	0.0078	8	Y	Y
1512	Tyrosine	SQFAFDDS(1)VPS(0.199)T(0.787)PLS(0.014)R	AT1G20760	30.3	30.3	signalling.calcium	calcium-binding_EF_hand_family_protein_|_chr1:7209369-7214993_FORWARD	Y	0.6361	0.0026	8	Y	N
1513	Ornithine	TAS(1)ANS(1)LVDAEEK	AT1G07650	30.2.8.2	30.2	signalling.receptor_kinases.DUF_26	leucine-rich_repeat_transmembrane_protein_kinase,_putative_|_chr1:2359549-2366561_REVERSE	Y	0.6361	0.0026	8	Y	Y
1514	Glucose	STTTT(0.008)VS(0.992)S(0.995)VHS(0.002)PT(0.001)T(0.001)DQDFSK	AT2G17290	30.3	30.3	signalling.calcium.calcium_dependent_protein_kinases	ATP_binding_/_calcium_ion_binding_/_calmodulin-dependent_protein_kinase/_kinase/_protein_kinase/_protein_serine/threonine_kinase_|_chr2:7516415-7519633_FORWARD_-_Symbols:_CPK6,_ATCDPK3_|_CPK6_(CALCIUM-DEPENDENT_PROTEIN_KINASE_6)	Y	0.6346	0.0027	8	Y	Y
1515	myo-Inositol	SLIGEGS(1)YGR	AT2G30740	29.4.1.58	29.4	signalling.kinase.RLCK.receptor_like_cytoplasmatic_kinase_VIII	serine/threonine_protein_kinase,_putative_|_chr2:13095976-13098594_FORWARD	N	0.6324	0.0065	8	Y	Y
1516	Beta-alanine	SDT(1)MIKDSSNESQEIK	AT4G37070	33.1	33.1	development.storage_proteins	Symbols:_PLP1,_PLA_IVA_|_patatin,_putative_|_chr4:17464785-17467109_REVERSE	Y	0.6316	0.0037	8	Y	Y
1517	Putrescine	LSEITQAIDDDDT(1)DDESVVPTSGELK	AT2G34970	29.2.3	29.2	protein.synthesis.initiation	eIF4-gamma/eIF5/eIF2-epsilon_domain-containing_protein_|_chr2:14746307-14748781_FORWARD	N	0.6305	0.005	8	Y	Y
1518	Putrescine	PAFRPDS(1)GGGGHVQGERPNPGYGSESGYGR	AT5G39570	35.2	35.2	not_assigned.unknown	unknown_protein_|_chr5:15843959-15846178_FORWARD	N	0.6299	0.0067	8	Y	Y
1519	Docosanoic_acid	GAS(1)PQAIS(0.076)S(0.925)KPPS(1)PR	AT2G43680	30.3	30.3	signalling.calcium	calmodulin_binding_|_chr2:18108349-18111831_FORWARD_-_Symbols:_IQD14_|_IQD14	Y	0.6298	0.0039	8	Y	Y
1520	Valine	NVAGEEDNDS(1)RAS(1)S(0.999)IS(0.001)SLLDSSVNR	AT4G05150	35.1	35.1	not_assigned.no_ontology	octicosapeptide/Phox/Bem1p_(PB1)_domain-containing_protein_|_chr4:2660338-2662908_FORWARD	N	0.6271	0.0031	8	Y	Y
1521	Fumaric_acid	AMAEETVLPSLSSVATSQPVESSENGFT(0.006)S(0.071)ES(0.868)PKES(0.021)S(0.034)LK	AT5G46750	33.99	33.99	development.unspecified	ARF_GTPase_activator/_DNA_binding_/_zinc_ion_binding_|_chr5:18969749-18971932_REVERSE_-_Symbols:_AGD9_|_AGD9_(ARF-GAP_DOMAIN_9)	N	0.6241	0.0033	8	Y	Y
1522	Putrescine	KIS(1)DGDLQDVLMAAQAAADSAER	AT1G34220	35.2	35.2	not_assigned.unknown	unknown_protein_|_chr1:12462849-12466000_REVERSE	N	0.6161	0.0065	8	Y	Y
1523	myo-Inositol	DPVFVDDEVGPVGS(0.294)T(0.331)HGQT(0.48)DS(0.537)S(0.358)NRQPANQASS	AT5G45490	20.1.7	20.1	stress.biotic.PR-proteins	disease_resistance_protein-related_|_chr5:18431003-18432397_FORWARD	N	0.6161	0.0065	8	Y	Y
1524	Proline	GLS(1)GVAHSHGK	AT4G26455	35.1	35.1	not_assigned.no_ontology	protein_heterodimerization/_protein_homodimerization_|_chr4:13362564-13368686_FORWARD_-_protein_heterodimerization/_protein_homodimerization_|_chr4:13365368-13367497_FORWARDhighly_similar_to_(_590)AT4G26450|_Symbols:_WIP1_|_WIP1_(WPP-DOMAIN_INTERACTING_PROTEIN_1)_-_Symbols:_WIP1_|_WIP1_(WPP-DOMAIN_INTERACTING_PROTEIN_1)	N	0.6127	0.0089	8	Y	Y
1525	Phenylalanine	VGPDVPSSADPTSQPS(1)PA	AT4G36180	30.2.7	30.2	signalling.receptor_kinases.leucine_rich_repeat_VII	leucine-rich_repeat_family_protein_|_chr4:17120085-17123841_REVERSE	Y	0.612	0.007	8	Y	Y
1526	Phenylalanine	KAALVLNAS(1)RR	AT5G57110	34.21	34.21	transport.calcium	calcium-transporting_ATPase/_calmodulin_binding_/_protein_self-association_|_chr5:23109438-23117544_REVERSE_-_Symbols:_ACA8,_AT-ACA8_|_ACA8_(AUTOINHIBITED_CA2+_-ATPASE,_ISOFORM_8)	N	0.6099	0.0072	8	Y	Y
1527	Putrescine	LDHDFTTNNSGS(1)PNTQTQSQEEQNSR	AT3G55560	17.6.3	17.6	hormone_metabolism.gibberelin.induced-regulated-responsive-activated	Symbols:_AGF2_|_AGF2_(AT-hook_protein_of_GA_feedback_2)_|_chr3:20604616-20606380_REVERSE	N	0.606	0.0046	8	Y	Y
1528	Nicotinic_acid	DPVFVDDEVGPVGS(0.294)T(0.331)HGQT(0.48)DS(0.537)S(0.358)NRQPANQASS	AT5G45490	20.1.7	20.1	stress.biotic.PR-proteins	disease_resistance_protein-related_|_chr5:18431003-18432397_FORWARD	N	0.593	0.0075	8	Y	Y
1529	Nicotinic_acid	EISHDS(1)S(1)DEEDGDGGKNTNEMLNYGLTIASK	AT2G17840	33.99	33.99	development.unspecified	Symbols:_ERD7_|_ERD7_(EARLY-RESPONSIVE_TO_DEHYDRATION_7)_|_chr2:7755605-7757852_REVERSE	N	0.5858	0.0135	8	Y	Y
1530	Proline	EVEKEKVDS(1)PR	AT5G63550	35.2	35.2	not_assigned.unknown	BEST_Arabidopsis_thaliana_protein_match_is:_unknown_protein_(TAIR:AT3G48710.1)._|_chr5:25444672-25448172_FORWARD_-_CONTAINS_InterPro_DOMAIN/s:_DEK,_C-terminal_(InterPro:IPR014876)_-_EXPRESSED_IN:_guard_cell	N	0.5851	0.0107	8	Y	Y
1531	Arginine	KASEAEHEDPVDDIKS(1)NDDR	AT5G40450	35.2	35.2	not_assigned.unknown	unknown_protein_|_chr5:16184650-16193678_REVERSE	N	0.5835	0.0069	8	Y	Y
1532	Nicotinic_acid	LIEEVSHSSGS(1)PNPVS(1)D	AT3G02880	30.2.3	30.2	signalling.receptor_kinases.leucine_rich_repeat_III	leucine-rich_repeat_transmembrane_protein_kinase,_putative_|_chr3:634653-637284_FORWARD	Y	0.582	0.0071	8	Y	Y
1533	Aspartic_acid	TEYS(1)GEAGEEKSESEGK	AT5G47690	35.2	35.2	not_assigned.unknown	binding_|_chr5:19317716-19327334_FORWARD	N	0.5789	0.0094	8	Y	Y
1534	Beta-alanine	EVEKEKVDS(1)PR	AT5G63550	35.2	35.2	not_assigned.unknown	BEST_Arabidopsis_thaliana_protein_match_is:_unknown_protein_(TAIR:AT3G48710.1)._|_chr5:25444672-25448172_FORWARD_-_CONTAINS_InterPro_DOMAIN/s:_DEK,_C-terminal_(InterPro:IPR014876)_-_EXPRESSED_IN:_guard_cell	N	0.5744	0.0081	8	Y	Y
1535	Proline	LIEEVSHSSGS(1)PNPVS(1)D	AT3G02880	30.2.3	30.2	signalling.receptor_kinases.leucine_rich_repeat_III	leucine-rich_repeat_transmembrane_protein_kinase,_putative_|_chr3:634653-637284_FORWARD	Y	0.5737	0.0102	8	Y	Y
1536	Phosphoric_acid	YRT(0.6)S(0.413)PS(0.986)PDRS(0.001)PYR	AT4G32420	31.3.1	31.3	cell.cycle.peptidylprolyl_isomerase	peptidyl-prolyl_cis-trans_isomerase_cyclophilin-type_family_protein_|_chr4:15647346-15652754_REVERSE	N	0.5735	0.0202	8	Y	Y
1537	Proline	LTVDVQT(1)PPQS(1)PPVKPARFPVPLY	AT5G65660	35.1.41	35.1	not_assigned.no_ontology.hydroxyproline_rich_proteins	hydroxyproline-rich_glycoprotein_family_protein_|_chr5:26245249-26246379_REVERSE	N	0.5719	0.0105	8	Y	Y
1538	Octadecanoic_acid	ALS(1)ESTNLHPFMTK	AT3G45780	30.11	30.11	signaling.kinase.cytoplasmatic_kinase.AGC	FMN_binding_/_blue_light_photoreceptor/_kinase/_protein_binding_/_protein_serine/threonine_kinase_|_chr3:16816866-16824210_FORWARD_-_Symbols:_PHOT1,_NPH1,_JK224,_RPT1_|_PHOT1_(PHOTOTROPIN_1)	Y	0.5662	0.0178	8	Y	Y
1539	Maltose	TSELSS(0.004)GS(0.843)S(0.153)FR	AT1G02520	34.16	34.16	transport.ABC_transporters_and_multidrug_resistance_systems	ATPase,_coupled_to_transmembrane_movement_of_substances_|_chr1:524134-528745_FORWARD_-_Symbols:_PGP11_|_PGP11_(P-GLYCOPROTEIN_11)	N	0.5632	0.0121	8	Y	Y
1540	Octadecanoic_acid	NAS(1)FRPNIQNR	AT1G70100	35.2	35.2	not_assigned.unknown	unknown_protein_|_chr1:26403083-26406119_FORWARD	N	0.5596	0.0127	8	Y	Y
1541	Putrescine	VLS(0.997)S(0.003)TENFIHGLDEK	AT1G09430	8.2.11	8.2	TCA_/_org_transformation.other_organic_acid_transformatons.atp-citrate_lyase	ATP_citrate_synthase_|_chr1:3041996-3045402_FORWARD_-_Symbols:_ACLA-3_|_ACLA-3	Y	0.5579	0.0131	8	Y	Y
1542	Arginine	SLS(1)FNSWEVPK	AT4G33050	30.3	30.3	signalling.calcium	calmodulin_binding_|_chr4:15944453-15947026_REVERSE_-_Symbols:_EDA39_|_EDA39_(embryo_sac_development_arrest_39)	Y	0.5561	0.0134	8	Y	Y
1543	Octadecanoic_acid	IGNS(1)DVEEEKESNAAK	AT1G69030	35.1.8	35.1	not_assigned.no_ontology.BSD_domain-containing_protein	Bacteria_-_4_-_BEST_Arabidopsis_thaliana_protein_match_is:_BSD_domain-containing_protein_(TAIR:AT1G26300.1)_-_CONTAINS_InterPro_DOMAIN/s:_BSD_(InterPro:IPR005607)_-_EXPRESSED_DURING:_15_growth_stages_-_EXPRESSED_IN:_24_plant_structures_-_Fungi_-_10_-_Has_173_Blast_hits_to_173_proteins_in_34_species:_Archae_-_4_-_Metazoa_-_52_-_Other_Eukaryotes_-_11_(source:_NCBI_BLink)._|_chr1:25947265-25949262_R…	N	0.5544	0.0138	8	Y	Y
1544	Phosphoric_acid	QVQNVDRPS(0.991)PT(0.01)S(0.051)S(0.944)PT(0.003)S(0.001)SWGYNSLR	AT1G01580	15.1	15.1	metal_handling.acquisition	ferric-chelate_reductase_|_chr1:209395-213041_FORWARD_-_Symbols:_FRO2,_FRD1,_ATFRO2_|_FRO2_(FERRIC_REDUCTION_OXIDASE_2)	N	0.5542	0.017	8	Y	Y
1545	myo-Inositol	SPVDDDYEPNRT(0.214)S(0.787)PRGS(1)ES(1)P	AT2G37340	27.1.1	27.1	RNA.processing.splicing	nucleic_acid_binding_/_nucleotide_binding_/_zinc_ion_binding_|_chr2:15670147-15672700_REVERSE_-_Symbols:_RSZ33,_ATRSZ33_|_RSZ33	N	0.5529	0.0263	8	Y	Y
1546	Docosanoic_acid	DPVFVDDEVGPVGS(0.294)T(0.331)HGQT(0.48)DS(0.537)S(0.358)NRQPANQASS	AT5G45490	20.1.7	20.1	stress.biotic.PR-proteins	disease_resistance_protein-related_|_chr5:18431003-18432397_FORWARD	N	0.5521	0.0175	8	Y	Y
1547	Beta-alanine	TFGS(0.997)S(0.038)LS(0.961)LNS(0.004)GPR	AT1G50120	35.2	35.2	not_assigned.unknown	Bacteria_-_0_-_CONTAINS_InterPro_DOMAIN/s:_Rgp1_(InterPro:IPR014848),_Immunoglobulin_E-set_(InterPro:IPR014756)_-_EXPRESSED_DURING:_13_growth_stages_-_EXPRESSED_IN:_23_plant_structures_-_Fungi_-_10_-_Has_110_Blast_hits_to_108_proteins_in_46_species:_Archae_-_0_-_INVOLVED_IN:_biological_process_unknown_-_LOCATED_IN:_cellular_component_unknown_-_Metazoa_-_76_-_Other_Eukaryotes_-_4_(source:_NCBI_BLi…	N	0.5509	0.0145	8	Y	Y
1548	Octadecanoic_acid	LVKPEATVHEDDDS(1)DEGWQEAVPK	AT4G28080	35.2	35.2	not_assigned.unknown	binding_|_chr4:13948603-13957840_REVERSE	N	0.5509	0.0145	8	Y	Y
1549	Isoleucine	DSS(0.004)S(0.996)IAGSS(0.103)S(0.897)PIPATVSTGK	AT2G38410	31.4	31.4	cell.vesicle_transport	VHS_domain-containing_protein_/_GAT_domain-containing_protein_|_chr2:16086630-16090208_REVERSE	N	0.5491	0.0149	8	Y	Y
1550	Tetradecanoic_acid	QNS(1)GPIPILPTTGLITSGPIT(0.106)S(0.89)GPLNS(0.003)S(0.001)GAPR	AT1G78880	35.1	35.1	not_assigned.no_ontology	balbiani_ring_1-related_/_BR1-related_|_chr1:29652633-29655949_REVERSE	N	0.5471	0.0283	8	Y	Y
1551	Isoleucine	SSGS(1)FYEEEEEEDDGAKGSK	AT5G52200	35.2	35.2	not_assigned.unknown	unknown_protein_|_chr5:21202639-21204759_REVERSE	N	0.5459	0.0128	8	Y	Y
1552	Valine	EISHDS(1)S(1)DEEDGDGGKNTNEMLNYGLTIASK	AT2G17840	33.99	33.99	development.unspecified	Symbols:_ERD7_|_ERD7_(EARLY-RESPONSIVE_TO_DEHYDRATION_7)_|_chr2:7755605-7757852_REVERSE	N	0.5459	0.0191	8	Y	Y
1553	Beta-alanine	GYDGADS(1)PIRES(1)PS(1)RS(1)PPAEE	AT5G52040	27.1.1	27.1	RNA.processing.splicing	RNA_binding_/_nucleic_acid_binding_/_nucleotide_binding_|_chr5:21130320-21133551_FORWARD_-_Symbols:_ATRSP41_|_ATRSP41	N	0.5456	0.0157	8	Y	Y
1554	Putrescine	LIHPLPPPILS(1)PENS(1)PEHSGDDAWMQELNIQRPPTPTR	AT4G03080	29.4	29.4	protein.postranslational_modification	Symbols:_BSL1_|_kelch_repeat-containing_serine/threonine_phosphoesterase_family_protein_|_chr4:1359655-1365475_REVERSE	N	0.5441	0.0239	8	Y	Y
1555	Phosphoric_acid	ITPHSVPS(0.999)PRPS(0.5)S(0.5)PR	AT2G43680	30.3	30.3	signalling.calcium	calmodulin_binding_|_chr2:18108349-18111831_FORWARD_-_Symbols:_IQD14_|_IQD14	Y	0.5343	0.0271	8	Y	Y
1556	Beta-alanine	HMS(1)PPT(1)PPKAAT(1)PPPPPPR	AT2G46630	10.5.3	10.5	cell_wall.cell_wall_proteins.LRR	unknown_protein_|_chr2:19145529-19146713_FORWARD	Y	0.5325	0.013	8	Y	Y
1557	Erythritol	EHGNS(1)PGYYDGR	AT1G67090	1.3.2	1.3	PS.calvin_cycle.rubisco_small_subunit	copper_ion_binding_/_ribulose-bisphosphate_carboxylase_|_chr1:25048158-25049424_REVERSE_-_Symbols:_RBCS1A_|_RBCS1A_(RIBULOSE_BISPHOSPHATE_CARBOXYLASE_SMALL_CHAIN_1A)	Y	0.5263	0.0206	8	Y	Y
1558	Fructose	PAFRPDS(1)GGGGHVQGERPNPGYGSESGYGR	AT5G39570	35.2	35.2	not_assigned.unknown	unknown_protein_|_chr5:15843959-15846178_FORWARD	N	0.5196	0.0325	8	Y	Y
1559	Putrescine	AS(0.959)NS(0.041)EKNPLLSDEKPK	AT4G35450	31.1	31.1	cell.organisation	protein_binding_|_chr4:16839669-16842077_FORWARD_-_Symbols:_AKR2,_AFT,_AKR2A_|_AKR2_(ANKYRIN_REPEAT-CONTAINING_PROTEIN_2)	Y	0.5172	0.0335	8	Y	Y
1560	Putrescine	NLAGDVIGT(1)RT(1)EAADAK	AT5G01530	1.1.1.1	1.1	PS.lightreaction.photosystem_II.LHC-II	chlorophyll_A-B_binding_protein_CP29_(LHCB4)_|_chr5:208937-210445_FORWARD	Y	0.5123	0.0249	8	Y	Y
1561	Tetradecanoic_acid	APSPSTTNFAGS(0.813)S(0.187)PR	AT5G64330	30.11	30.11	signalling.light	protein_binding_/_signal_transducer_|_chr5:25727337-25730358_FORWARD_-_Symbols:_NPH3,_RPT3,_JK218_|_NPH3_(NON-PHOTOTROPIC_HYPOCOTYL_3)	Y	0.5121	0.0612	8	Y	Y
1562	Octadecanoic_acid	VMIHQPLGT(1)AGGK	AT1G66670	29.5.5	29.5	protein.degradation.serine_protease	serine-type_endopeptidase_|_chr1:24863785-24865702_REVERSE_-_Symbols:_CLPP3,_NCLPP3_|_CLPP3	N	0.5108	0.0303	8	Y	Y
1563	Aspartic_acid	HMS(1)PPT(1)PPKAAT(1)PPPPPPR	AT2G46630	10.5.3	10.5	cell_wall.cell_wall_proteins.LRR	unknown_protein_|_chr2:19145529-19146713_FORWARD	Y	0.5083	0.0221	8	Y	Y
1564	Putrescine	REDQEPGLQTPDLILS(1)EVEDEKPK	AT5G14120	33.99	33.99	development.unspecified	nodulin_family_protein_|_chr5:4555949-4558710_FORWARD	N	0.5074	0.0376	8	Y	Y
1565	Putrescine	REDQEPGLQT(1)PDLILS(1)EVEDEKPK	AT5G14120	33.99	33.99	development.unspecified	nodulin_family_protein_|_chr5:4555949-4558710_FORWARD	N	0.5074	0.0376	8	Y	Y
1566	Hexadecanoic_acid	NPLS(1)PNSGQANLK	AT3G50370	35.2	35.2	not_assigned.unknown	unknown_protein_|_chr3:18676059-18684346_REVERSE	N	0.4941	0.0517	8	Y	Y
1567	myo-Inositol	DYEDPPPT(1)PFFDADELTK	AT2G37170	34.19.1	34.19	transport.Major_Intrinsic_Proteins.PIP	water_channel_|_chr2:15613402-15614857_REVERSE_-_Symbols:_PIP2B,_PIP2_-_2_|_PIP2B_(PLASMA_MEMBRANE_INTRINSIC_PROTEIN_2)	Y	0.493	0.032	8	Y	Y
1568	Nicotinic_acid	S(1)APQT(1)PHRNPY	AT3G17410	29.4.1.58	29.4	signalling.kinase.RLCK.receptor_like_cytoplasmatic_kinase_VIII	serine/threonine_protein_kinase,_putative_|_chr3:5955909-5959106_FORWARD	N	0.4912	0.0327	8	Y	Y
1569	Proline	ITPHS(0.201)VPS(0.683)PRPS(0.558)S(0.558)PR	AT2G43680	30.3	30.3	signalling.calcium	calmodulin_binding_|_chr2:18108349-18111831_FORWARD_-_Symbols:_IQD14_|_IQD14	Y	0.4825	0.0364	8	Y	Y
1570	Putrescine	MDRTEEIEES(1)PAGPSSGSAK	AT4G33625	35.2	35.2	not_assigned.unknown	unknown_protein_|_chr4:16152926-16154722_REVERSE	N	0.4707	0.0362	8	Y	Y
1571	Beta-alanine	ASPSFNPLAS(1)PDS(1)DAGIEK	AT5G19520	27.3.67	27.3	RNA.regulation_of_transcription.putative_transcription_regulator	mechanically-gated_ion_channel_|_chr5:6585421-6588936_FORWARD_-_Symbols:_MSL9_|_MSL9_(MECHANOSENSITIVE_CHANNEL_OF_SMALL_CONDUCTANCE-LIKE_9)	N	0.4702	0.0422	8	Y	Y
1572	Proline	QAVKIELGLS(1)S(1)DEDEK	AT1G06210	31.4	31.4	cell.vesicle_transport	VHS_domain-containing_protein_/_GAT_domain-containing_protein_|_chr1:1897203-1899208_FORWARD	N	0.4675	0.0504	8	Y	Y
1573	myo-Inositol	IHS(1)PFRS(1)R	AT2G29210	27.1.1	27.1	RNA.processing.splicing	splicing_factor_PWI_domain-containing_protein_|_chr2:12558051-12562348_FORWARD	N	0.4657	0.0596	8	Y	N
1574	Putrescine	STLKNDS(1)FVK	AT3G27300	7.1.1	7.1	OPP.oxidative_PP.G6PD	glucose-6-phosphate_dehydrogenase_|_chr3:10083049-10086696_REVERSE_-_Symbols:_G6PD5_|_G6PD5_(glucose-6-phosphate_dehydrogenase_5)	N	0.4613	0.054	8	Y	Y
1575	Hexadecanoic_acid	NLGLGS(1)DDEDDVEDDEGGGINGGDVKPVTGEER	AT3G18390	33.99	33.99	development.unspecified	RNA_binding_|_chr3:6313485-6317971_FORWARD_-_Symbols:_EMB1865_|_EMB1865_(embryo_defective_1865)	N	0.4613	0.054	8	Y	Y
1576	Sucrose	QYEDVEDEEEIGS(1)DDDLTR	AT5G14050	29.2.2.3.4	29.2	protein.synthesis.ribosome_biogenesis.Pre-rRNA_processing_and_modifications.WD-repeat_proteins	transducin_family_protein_/_WD-40_repeat_family_protein_|_chr5:4533261-4535301_FORWARD	N	0.4588	0.0738	8	Y	Y
1577	myo-Inositol	EVEKEKVDS(1)PR	AT5G63550	35.2	35.2	not_assigned.unknown	BEST_Arabidopsis_thaliana_protein_match_is:_unknown_protein_(TAIR:AT3G48710.1)._|_chr5:25444672-25448172_FORWARD_-_CONTAINS_InterPro_DOMAIN/s:_DEK,_C-terminal_(InterPro:IPR014876)_-_EXPRESSED_IN:_guard_cell	N	0.453	0.059	8	Y	Y
1578	Proline	QQVESVDS(0.999)LS(0.001)	AT5G54110	31.4	31.4	cell.vesicle_transport	structural_molecule_|_chr5:21958214-21960601_FORWARD_-_Symbols:_ATMAMI_|_ATMAMI_(ARABIDOPSIS_THALIANA_MEMBRANE-ASSOCIATED_MANNITOL-INDUCED)	N	0.4363	0.08	8	Y	N
1579	Valine	SSGS(1)FYEEEEEEDDGAKGSK	AT5G52200	35.2	35.2	not_assigned.unknown	unknown_protein_|_chr5:21202639-21204759_REVERSE	N	0.4226	0.0634	8	Y	Y
1580	Erythritol	NDPNYDS(1)GEDAYDGLVDSPVSDPLNDYKK	AT5G63190	28.99	28.99	DNA.unspecified	MA3_domain-containing_protein_|_chr5:25345542-25348796_FORWARD	N	0.3971	0.1278	8	Y	Y
1581	Aspartic_acid	DPVFVDDEVGPVGS(0.294)T(0.331)HGQT(0.48)DS(0.537)S(0.358)NRQPANQASS	AT5G45490	20.1.7	20.1	stress.biotic.PR-proteins	disease_resistance_protein-related_|_chr5:18431003-18432397_FORWARD	N	0.3947	0.0944	8	Y	Y
1582	Tetradecanoic_acid	NPLS(1)PNSGQANLK	AT3G50370	35.2	35.2	not_assigned.unknown	unknown_protein_|_chr3:18676059-18684346_REVERSE	N	0.3912	0.1341	8	Y	Y
1583	Glucose	VQEHNS(1)PRS(1)S(1)PDLQER	AT1G19870	30.3	30.3	signalling.calcium	calmodulin_binding_|_chr1:6895015-6898725_REVERSE_-_Symbols:_iqd32_|_iqd32_(IQ-domain_32)	Y	0.356	0.147	8	Y	Y
1584	Aspartic_acid	S(0.003)Y(0.003)T(0.995)PEQARS(0.999)QS(0.999)PVPR	AT3G13570	27.1.1	27.1	RNA.processing.splicing	RNA_binding_/_nucleic_acid_binding_/_nucleotide_binding_|_chr3:4429298-4432159_REVERSE_-_Symbols:_SCL30A_|_SCL30a	N	0.3018	0.2093	8	Y	Y
1585	Isoleucine	ENPNLPS(0.98)PS(0.02)AKEK	AT2G27140	20.2.1	20.2	stress.abiotic.heat	heat_shock_family_protein_|_chr2:11598379-11599322_REVERSE	N	0.2917	0.212	8	Y	Y
1586	Aspartic_acid	LGDS(1)QDRVS(1)QS(1)VVR	AT1G17210	35.1	35.1	not_assigned.no_ontology	zinc_ion_binding_|_chr1:5880130-5884756_REVERSE	N	0.2755	0.2684	8	Y	Y
1587	Valine	SPEKEEVQPETLAT(1)PT(0.001)QS(0.919)PS(0.08)R	AT1G79280	33.99	33.99	development.unspecified	Symbols:_NUA_|_NUA_(NUCLEAR_PORE_ANCHOR)_|_chr1:29819176-29832978_REVERSE	N	0.2702	0.2633	8	Y	N
1588	Valine	ENPNLPS(0.98)PS(0.02)AKEK	AT2G27140	20.2.1	20.2	stress.abiotic.heat	heat_shock_family_protein_|_chr2:11598379-11599322_REVERSE	N	0.2361	0.3163	8	Y	Y
1589	Sucrose	ALSMAIHQAQLS(1)QR	AT1G33990	26.8	26.8	misc.nitrilases,_*nitrile_lyases,_berberine_bridge_enzymes,_reticuline_oxidases,_troponine_reductases	hydrolase_|_chr1:12355568-12358031_FORWARD_-_Symbols:_ATMES14,_MES14_|_MES14_(METHYL_ESTERASE_14)	N	0.2357	0.3977	8	Y	Y
1590	Docosanoic_acid	GPVSEGAGS(1)PK	AT4G16340	31.1	31.1	cell.organisation	GTP_binding_/_GTPase_binding_/_guanyl-nucleotide_exchange_factor_|_chr4:9228185-9241317_REVERSE_-_Symbols:_SPK1_|_SPK1_(SPIKE1)	Y	0.1847	0.4631	8	Y	N
1591	Aspartic_acid	VIDAS(1)PKRGS(1)DY(0.005)DGS(0.996)PK	AT3G53500	27.4	27.4	RNA.RNA_binding	Symbols:_RSZ32_|_zinc_knuckle_(CCHC-type)_family_protein_|_chr3:19834343-19837088_REVERSE	N	0.1835	0.4388	8	Y	Y
1592	Glucose	S(1)PPPY(0.002)RT(0.998)PDRR	AT4G38550	35.2	35.2	not_assigned.unknown	Bacteria_-_103_-_BEST_Arabidopsis_thaliana_protein_match_is:_unknown_protein_(TAIR:AT2G20950.1)_-_CONTAINS_InterPro_DOMAIN/s:_Phospholipase-like,_arabidopsis_(InterPro:IPR007942)_-_EXPRESSED_DURING:_13_growth_stages_-_EXPRESSED_IN:_21_plant_structures_-_Fungi_-_619_-_Has_2527_Blast_hits_to_1973_proteins_in_273_species:_Archae_-_3_-_Metazoa_-_1039_-_Other_Eukaryotes_-_216_(source:_NCBI_BLink)._|_c…	N	0.16	0.5261	8	Y	Y
1593	Glucose	VHS(0.999)PVNT(0.001)KEHEEK	AT1G80810	35.1	35.1	not_assigned.no_ontology	binding_|_chr1:30365287-30368898_FORWARD	N	0.1249	0.6215	8	Y	N
1594	Proline	YSS(1)PS(0.001)S(0.999)PPPSFYRK	AT3G47210	35.2	35.2	not_assigned.unknown	unknown_protein_|_chr3:17385313-17387244_FORWARD	N	0.3994	0.1006	7.75	Y	Y
1595	Fumaric_acid	TAS(1)ANS(1)LVDAEEK	AT1G07650	30.2.8.2	30.2	signalling.receptor_kinases.DUF_26	leucine-rich_repeat_transmembrane_protein_kinase,_putative_|_chr1:2359549-2366561_REVERSE	Y	0.4948	0.0226	7.75	Y	Y
1596	Aspartic_acid	HGEPLKKS(0.881)S(0.119)GPQSGGVTR	AT1G78880	35.1	35.1	not_assigned.no_ontology	balbiani_ring_1-related_/_BR1-related_|_chr1:29652633-29655949_REVERSE	N	0.6561	0.0023	7.75	Y	Y
1597	Asparagine	GEDKDVEAGT(0.002)S(0.01)S(0.988)FT(0.001)EYEDSPFDIASTK	AT4G29900	30.3	30.3	signalling.calcium	calcium-transporting_ATPase/_calmodulin_binding_|_chr4:14610883-14618775_REVERSE_-_Symbols:_ACA10,_CIF1,_ATACA10_|_ACA10_(AUTOINHIBITED_CA(2+)-ATPASE_10)	Y	0.4789	0.038	7.75	Y	Y
1598	Fumaric_acid	T(1)PPSNSAVDYPSGDSDHVSKR	AT1G80490	33.99	33.99	development.unspecified	Symbols:_TPR1_|_TPR1_(TOPLESS-RELATED_1)_|_chr1:30260903-30267038_REVERSE	N	0.2013	0.3816	7.75	Y	Y
1599	Fumaric_acid	VNHDDS(1)EEEKLPTR	AT2G19710	35.2	35.2	not_assigned.unknown	unknown_protein_|_chr2:8506130-8510081_FORWARD	N	0.2353	0.3633	7.75	Y	N
1600	Fumaric_acid	DGQIEETVDTAPAS(0.005)LGS(0.983)PS(0.012)R	AT5G67220	12.4	12.4	N-metabolism.misc	nitrogen_regulation_family_protein_|_chr5:26820121-26821964_REVERSE	N	0.6451	0.0021	7.75	Y	Y
1601	Fumaric_acid	NVVEPIS(1)PMS(1)AR	AT2G41900	27.3.12	27.3	RNA.regulation_of_transcription.C3H_zinc_finger_family	zinc_finger_(CCCH-type)_family_protein_|_chr2:17490405-17493922_FORWARD	N	0.4662	0.0383	7.75	Y	Y
1602	Ornithine	NDPNYDS(1)GEDAYDGLVDSPVSDPLNDYKK	AT5G63190	28.99	28.99	DNA.unspecified	MA3_domain-containing_protein_|_chr5:25345542-25348796_FORWARD	N	0.4735	0.0639	7.75	Y	Y
1603	Aspartic_acid	ADKTDIIS(0.607)S(0.117)S(0.12)S(0.156)DKAS(1)PPPPSAFR	AT3G47200	35.2	35.2	not_assigned.unknown	unknown_protein_|_chr3:17377587-17379235_REVERSE	N	0.6647	0.0014	7.75	Y	Y
1604	Hexadecanoic_acid	GTS(1)PQPRPQQEPAPSNPVR	AT3G45780	30.11	30.11	signaling.kinase.cytoplasmatic_kinase.AGC	FMN_binding_/_blue_light_photoreceptor/_kinase/_protein_binding_/_protein_serine/threonine_kinase_|_chr3:16816866-16824210_FORWARD_-_Symbols:_PHOT1,_NPH1,_JK224,_RPT1_|_PHOT1_(PHOTOTROPIN_1)	Y	0.6263	0.0041	7.75	Y	Y
1605	Erythritol	AEALAALTSAFNSSPSS(0.001)KS(0.999)PPR	AT3G57410	31.1	31.1	cell.organisation	actin_binding_|_chr3:21243136-21251100_REVERSE_-_Symbols:_VLN3,_ATVLN3_|_VLN3_(VILLIN_3)	Y	0.5686	0.0172	7.75	Y	Y
1606	Fumaric_acid	GDEDDDVS(1)PRPFGTQPK	AT2G20960	35.1	35.1	not_assigned.no_ontology	Symbols:_pEARLI4_|_pEARLI4_|_chr2:9006648-9009763_FORWARD	N	0.5623	0.008	7.75	Y	Y
1607	Erythritol	SLGS(1)FKEETNK	AT4G09160	29.3.4.99	29.3	protein.targeting.secretory_pathway.unspecified	SEC14_cytosolic_factor_family_protein_/_phosphoglyceride_transfer_family_protein_|_chr4:5839683-5842394_FORWARD	N	0.5368	0.0178	7.75	Y	Y
1608	Octadecanoic_acid	ATGAFILTAS(1)HNPGGPTEDFGIK	AT1G23190	4.1.2	4.1	glycolysis.cytosolic_branch.phosphoglucomutase_(PGM)	phosphoglucomutase,_cytoplasmic,_putative_/_glucose_phosphomutase,_putative_|_chr1:8219869-8224469_FORWARD	Y	0.517	0.028	7.75	Y	Y
1609	Octadecanoic_acid	S(1)LEIFNPSSGK	AT5G58140	29.4	29.4	signaling.kinase.cytoplasmatic_kinase.AGC	FMN_binding_/_blue_light_photoreceptor/_kinase/_protein_serine/threonine_kinase_|_chr5:23524427-23533111_FORWARD_-_Symbols:_PHOT2,_NPL1_|_PHOT2_(PHOTOTROPIN_2)	N	0.4895	0.0334	7.75	Y	Y
1610	Fumaric_acid	SLS(1)FNSWEVPK	AT4G33050	30.3	30.3	signalling.calcium	calmodulin_binding_|_chr4:15944453-15947026_REVERSE_-_Symbols:_EDA39_|_EDA39_(embryo_sac_development_arrest_39)	Y	0.3684	0.1206	7.75	Y	Y
1611	Fumaric_acid	FYMEPET(0.002)S(0.997)DSGSMASGSMAR	AT1G48410	33.99	33.99	development.unspecified	endoribonuclease/_miRNA_binding_/_protein_binding_/_siRNA_binding_|_chr1:17886098-17892586_REVERSE_-_Symbols:_AGO1_|_AGO1_(ARGONAUTE_1)	N	0.1765	0.4836	7.75	Y	Y
1612	Nicotinic_acid	EVAELS(1)GGS(1)ER	AT5G53440	35.2	35.2	not_assigned.unknown	unknown_protein_|_chr5:21683679-21687970_REVERSE	N	0.7308	0.0003	7.75	Y	Y
1613	Docosanoic_acid	EVEKEKVDS(1)PR	AT5G63550	35.2	35.2	not_assigned.unknown	BEST_Arabidopsis_thaliana_protein_match_is:_unknown_protein_(TAIR:AT3G48710.1)._|_chr5:25444672-25448172_FORWARD_-_CONTAINS_InterPro_DOMAIN/s:_DEK,_C-terminal_(InterPro:IPR014876)_-_EXPRESSED_IN:_guard_cell	N	0.714	0.0006	7.75	Y	Y
1614	myo-Inositol	VSS(1)AGLRTESVLQR	AT5G04870	30.3	30.3	signalling.calcium.calcium_dependent_protein_kinases	calmodulin-dependent_protein_kinase/_kinase_|_chr5:1416783-1420338_REVERSE_-_Symbols:_CPK1,_ATCPK1_|_CPK1_(CALCIUM_DEPENDENT_PROTEIN_KINASE_1)	Y	0.6887	0.0022	7.75	Y	Y
1615	Isoleucine	ISS(0.999)T(0.001)SLISGR	AT5G01560	30.2.99	30.2	signalling.receptor_kinases.legume-lectin	kinase_|_chr5:218138-220530_REVERSE_-_Symbols:_LECRKA4.3_|_LECRKA4.3_(LECTIN_RECEPTOR_KINASE_A4.3)	Y	0.6842	0.0009	7.75	Y	Y
1616	Hexadecanoic_acid	KTSSSTISTNPS(0.001)S(0.998)PIS(0.001)TASTGKPPLPR	AT5G67385	30.11	30.11	signalling.light	protein_binding_/_signal_transducer_|_chr5:26884664-26887204_FORWARD	Y	0.6574	0.003	7.75	Y	Y
1617	Tyrosine	ADKTDIIS(0.607)S(0.117)S(0.12)S(0.156)DKAS(1)PPPPSAFR	AT3G47200	35.2	35.2	not_assigned.unknown	unknown_protein_|_chr3:17377587-17379235_REVERSE	N	0.6556	0.0017	7.75	Y	Y
1618	Isoleucine	T(0.005)S(0.005)PAVDS(0.99)FDVDALEIPGTQK	AT4G33530	34.15	34.15	transport.potassium	potassium_ion_transmembrane_transporter_|_chr4:16126231-16130459_REVERSE_-_Symbols:_KUP5_|_KUP5	Y	0.6466	0.0021	7.75	Y	Y
1619	Fumaric_acid	AHPYYDFENVIDS(1)DDEMDK	AT5G63870	29.4	29.4	protein.postranslational_modification	protein_serine/threonine_phosphatase_|_chr5:25561160-25563274_REVERSE_-_Symbols:_PP7_|_PP7_(SERINE/THREONINE_PHOSPHATASE_7)	N	0.6368	0.0034	7.75	Y	Y
1620	Beta-alanine	ADKTDIIS(0.607)S(0.117)S(0.12)S(0.156)DKAS(1)PPPPSAFR	AT3G47200	35.2	35.2	not_assigned.unknown	unknown_protein_|_chr3:17377587-17379235_REVERSE	N	0.6338	0.002	7.75	Y	Y
1621	Isoleucine	ESFETLS(1)HGS(1)PDNSVTSPDK	AT3G52240	35.2	35.2	not_assigned.unknown	unknown_protein_|_chr3:19372714-19375880_REVERSE	N	0.6316	0.0037	7.75	Y	Y
1622	Proline	VIS(1)RS(1)PVR	AT4G32420	31.3.1	31.3	cell.cycle.peptidylprolyl_isomerase	peptidyl-prolyl_cis-trans_isomerase_cyclophilin-type_family_protein_|_chr4:15647346-15652754_REVERSE	N	0.6176	0.0082	7.75	Y	Y
1623	Hexadecanoic_acid	AYGS(1)VRS(1)QLHELHA	AT2G39010	34.19.1	34.19	transport.Major_Intrinsic_Proteins.PIP	water_channel_|_chr2:16291477-16294034_FORWARD_-_Symbols:_PIP2E,_PIP2_-_6_|_PIP2E_(PLASMA_MEMBRANE_INTRINSIC_PROTEIN_2E)	Y	0.614	0.0052	7.75	Y	Y
1624	Ornithine	SLS(1)FNSWEVPK	AT4G33050	30.3	30.3	signalling.calcium	calmodulin_binding_|_chr4:15944453-15947026_REVERSE_-_Symbols:_EDA39_|_EDA39_(embryo_sac_development_arrest_39)	Y	0.6058	0.0077	7.75	Y	Y
1625	Hexadecanoic_acid	KFETLSYLPDLTDS(1)ELAK	AT1G67090	1.3.2	1.3	PS.calvin_cycle.rubisco_small_subunit	copper_ion_binding_/_ribulose-bisphosphate_carboxylase_|_chr1:25048158-25049424_REVERSE_-_Symbols:_RBCS1A_|_RBCS1A_(RIBULOSE_BISPHOSPHATE_CARBOXYLASE_SMALL_CHAIN_1A)	Y	0.5707	0.0134	7.75	Y	Y
1626	Fumaric_acid	ILS(0.999)S(0.001)MSHR	AT3G53620	23.4.99	23.4	nucleotide_metabolism.phosphotransfer_and_pyrophosphatases.misc	inorganic_diphosphatase_|_chr3:19880504-19883672_FORWARD_-_Symbols:_AtPPa4_|_AtPPa4_(Arabidopsis_thaliana_pyrophosphorylase_4)	N	0.5684	0.0089	7.75	Y	Y
1627	Proline	YRT(0.6)S(0.413)PS(0.986)PDRS(0.001)PYR	AT4G32420	31.3.1	31.3	cell.cycle.peptidylprolyl_isomerase	peptidyl-prolyl_cis-trans_isomerase_cyclophilin-type_family_protein_|_chr4:15647346-15652754_REVERSE	N	0.5515	0.0217	7.75	Y	Y
1628	Proline	S(0.589)T(0.411)FRNDS(1)FVR	AT5G40760	7.1.1	7.1	OPP.oxidative_PP.G6PD	glucose-6-phosphate_dehydrogenase_|_chr5:16310748-16314774_FORWARD_-_Symbols:_G6PD6_|_G6PD6_(GLUCOSE-6-PHOSPHATE_DEHYDROGENASE_6)	N	0.5417	0.0247	7.75	Y	Y
1629	Isoleucine	IITDYVGS(1)PAT(1)DPMR	AT3G49590	35.2	35.2	not_assigned.unknown	Bacteria_-_58_-_BEST_Arabidopsis_thaliana_protein_match_is:_unknown_protein_(TAIR:AT3G18770.1)_-_CONTAINS_InterPro_DOMAIN/s:_Autophagy-related_protein_13_(InterPro:IPR018731)_-_EXPRESSED_DURING:_15_growth_stages_-_EXPRESSED_IN:_23_plant_structures_-_Fungi_-_125_-_Has_1841_Blast_hits_to_549_proteins_in_149_species:_Archae_-_0_-_INVOLVED_IN:_biological_process_unknown_-_LOCATED_IN:_cellular_compone…	N	0.5404	0.0169	7.75	Y	Y
1630	Nicotinic_acid	SSGS(1)FYEEEEEEDDGAKGSK	AT5G52200	35.2	35.2	not_assigned.unknown	unknown_protein_|_chr5:21202639-21204759_REVERSE	N	0.5316	0.0192	7.75	Y	Y
1631	Fumaric_acid	LAAPS(0.48)S(0.52)PFDDDS(1)DDVDEQPLVR	AT4G11740	31.4	31.4	cell.vesicle_transport	Symbols:_SAY1_|_SAY1_|_chr4:7071860-7075501_FORWARD	N	0.4403	0.0458	7.75	Y	Y
1632	Glycerol-3-phosphate	NVETNT(1)PEHVS(0.669)QT(0.231)ET(0.08)S(0.02)AK	AT2G35050	29.4	29.4	signalling.MAP???kinases.putative_MAP3K,_Raf-like	protein_kinase_family_protein_|_chr2:14769708-14775035_FORWARD	N	0.4382	0.0895	7.75	Y	Y
1633	Isoleucine	S(1)PPPYRT(1)PDRR	AT4G38550	35.2	35.2	not_assigned.unknown	Bacteria_-_103_-_BEST_Arabidopsis_thaliana_protein_match_is:_unknown_protein_(TAIR:AT2G20950.1)_-_CONTAINS_InterPro_DOMAIN/s:_Phospholipase-like,_arabidopsis_(InterPro:IPR007942)_-_EXPRESSED_DURING:_13_growth_stages_-_EXPRESSED_IN:_21_plant_structures_-_Fungi_-_619_-_Has_2527_Blast_hits_to_1973_proteins_in_273_species:_Archae_-_3_-_Metazoa_-_1039_-_Other_Eukaryotes_-_216_(source:_NCBI_BLink)._|_c…	N	0.3947	0.0944	7.75	Y	Y
1634	Ornithine	HPQWQSDDGGDNS(1)EPESPSDSLR	AT5G20280	2.1.1.1	2.1	major_CHO_metabolism.synthesis.sucrose.SPS	sucrose-phosphate_synthase/_transferase,_transferring_glycosyl_groups_|_chr5:6844714-6850154_REVERSE_-_Symbols:_ATSPS1F_|_ATSPS1F_(sucrose_phosphate_synthase_1F)	N	0.8368	0	7.75	Y	Y
1635	Ornithine	ETLNRPAAPTNYVAISKEEAASSPVSGAADHQVPAS(1)P	AT5G55230	31.1	31.1	cell.organisation	microtubule_binding_|_chr5:22402028-22405492_FORWARD_-_Symbols:_ATMAP65-1,_MAP65-1_|_ATMAP65-1_(MICROTUBULE-ASSOCIATED_PROTEINS_65-1)	Y	0.8271	0	7.75	Y	Y
1636	Nicotinic_acid	AS(0.997)PS(0.003)FNPLAS(0.991)PDS(0.009)DAGIEK	AT5G19520	27.3.67	27.3	RNA.regulation_of_transcription.putative_transcription_regulator	mechanically-gated_ion_channel_|_chr5:6585421-6588936_FORWARD_-_Symbols:_MSL9_|_MSL9_(MECHANOSENSITIVE_CHANNEL_OF_SMALL_CONDUCTANCE-LIKE_9)	N	0.8226	0	7.75	Y	Y
1637	Malic_acid	ELKFDDGS(1)DS(1)DDAK	AT5G47480	35.2	35.2	not_assigned.unknown	unknown_protein_|_chr5:19257420-19263424_FORWARD	N	0.813	0	7.75	Y	Y
1638	Ornithine	NLS(1)DLSLTDDSK	AT1G72410	33.99	33.99	development.unspecified	COP1-interacting_protein-related_|_chr1:27251696-27257081_REVERSE	N	0.8105	0	7.75	Y	Y
1639	Phenylalanine	SFS(1)ASHSQYSVR	AT4G37700	35.2	35.2	not_assigned.unknown	unknown_protein_|_chr4:17710272-17710873_REVERSE	N	0.8088	0	7.75	Y	Y
1640	Valine	SEWSVPEHS(1)GS(1)IEETGER	AT3G16857	27.3.5	27.3	RNA.regulation_of_transcription.ARR	transcription_factor/_two-component_response_regulator_|_chr3:5755821-5759443_FORWARD_-_Symbols:_ARR1_|_ARR1_(ARABIDOPSIS_RESPONSE_REGULATOR_1)	N	0.8088	0	7.75	Y	Y
1641	Arginine	HPQWQSDDGGDNS(1)EPESPSDSLR	AT5G20280	2.1.1.1	2.1	major_CHO_metabolism.synthesis.sucrose.SPS	sucrose-phosphate_synthase/_transferase,_transferring_glycosyl_groups_|_chr5:6844714-6850154_REVERSE_-_Symbols:_ATSPS1F_|_ATSPS1F_(sucrose_phosphate_synthase_1F)	N	0.7955	0	7.75	Y	Y
1642	Ornithine	S(1)ADNISSFTSTDDK	AT5G53620	35.2	35.2	not_assigned.unknown	unknown_protein_|_chr5:21780947-21785230_FORWARD	N	0.7947	0	7.75	Y	Y
1643	Putrescine	IISQLEPEVLS(1)PIKPADDQLSLSDLDMVK	AT4G29810	29.4.1	29.4	signalling.MAP???kinases.MAP2K	MAP_kinase_kinase/_kinase_|_chr4:14593039-14595269_REVERSE_-_Symbols:_ATMKK2,_MKK2,_MK1_|_ATMKK2_(ARABIDOPSIS_THALIANA_MAP_KINASE_KINASE_2)	N	0.7941	0.0001	7.75	Y	Y
1644	Aspartic_acid	ISS(0.999)T(0.001)SLISGR	AT5G01560	30.2.99	30.2	signalling.receptor_kinases.legume-lectin	kinase_|_chr5:218138-220530_REVERSE_-_Symbols:_LECRKA4.3_|_LECRKA4.3_(LECTIN_RECEPTOR_KINASE_A4.3)	Y	0.793	0.0001	7.75	Y	Y
1645	Octadecanoic_acid	S(0.001)FGT(0.964)RS(0.036)GT(0.998)KFLPSSD	AT5G23060	35.2	35.2	not_assigned.unknown	Symbols:_CaS_|_CaS_(Calcium_sensing_receptor)_|_chr5:7736590-7738535_REVERSE	N	0.7915	0.0001	7.75	Y	Y
1646	Glycerol-3-phosphate	FDS(1)INS(0.953)S(0.046)RDVT(0.001)GAEK	AT1G20760	30.3	30.3	signalling.calcium	calcium-binding_EF_hand_family_protein_|_chr1:7209369-7214993_FORWARD	Y	0.7853	0.0003	7.75	Y	Y
1647	Docosanoic_acid	FGNS(1)PPRFS(1)DAS(1)AR	AT1G20760	30.3	30.3	signalling.calcium	calcium-binding_EF_hand_family_protein_|_chr1:7209369-7214993_FORWARD	Y	0.7647	0.0002	7.75	Y	Y
1648	Nicotinic_acid	GRVT(0.163)T(0.829)PS(0.007)EEDS(0.001)NNGLPVQQPGT(1)PNQR	AT1G52200	35.1	35.1	not_assigned.no_ontology	unknown_protein_|_chr1:19442068-19443529_REVERSE	N	0.7544	0.0002	7.75	Y	Y
1649	Fumaric_acid	HPQWQSDDGGDNS(1)EPESPSDSLR	AT5G20280	2.1.1.1	2.1	major_CHO_metabolism.synthesis.sucrose.SPS	sucrose-phosphate_synthase/_transferase,_transferring_glycosyl_groups_|_chr5:6844714-6850154_REVERSE_-_Symbols:_ATSPS1F_|_ATSPS1F_(sucrose_phosphate_synthase_1F)	N	0.7534	0.0001	7.75	Y	Y
1650	Arginine	ETLNRPAAPTNYVAISKEEAASSPVSGAADHQVPAS(1)P	AT5G55230	31.1	31.1	cell.organisation	microtubule_binding_|_chr5:22402028-22405492_FORWARD_-_Symbols:_ATMAP65-1,_MAP65-1_|_ATMAP65-1_(MICROTUBULE-ASSOCIATED_PROTEINS_65-1)	Y	0.7519	0.0001	7.75	Y	Y
1651	Nicotinic_acid	SEWSVPEHS(1)GS(1)IEETGER	AT3G16857	27.3.5	27.3	RNA.regulation_of_transcription.ARR	transcription_factor/_two-component_response_regulator_|_chr3:5755821-5759443_FORWARD_-_Symbols:_ARR1_|_ARR1_(ARABIDOPSIS_RESPONSE_REGULATOR_1)	N	0.7399	0.0004	7.75	Y	Y
1652	Arginine	LVDEDAESS(0.009)GRQS(0.987)PAT(0.003)YTR	AT1G12930	29.3.1	29.3	protein.targeting.nucleus	importin-related_|_chr1:4398375-4405605_REVERSE	N	0.7338	0.0002	7.75	Y	Y
1653	Proline	FGNS(1)PPRFS(1)DAS(1)AR	AT1G20760	30.3	30.3	signalling.calcium	calcium-binding_EF_hand_family_protein_|_chr1:7209369-7214993_FORWARD	Y	0.7328	0.0008	7.75	Y	Y
[truncated: 138,207 more rows]
