# Supplementary material for: Regulatory Modules of Metabolites and Protein Phosphorylation in Arabidopsis Genotypes With Altered Sucrose Allocation
Source: Front Plant Sci. 2022 May 19;13:891405. doi: 10.3389/fpls.2022.891405 (PMC9161306; doi:10.3389/fpls.2022.891405)
Supplement: Supplementary file 11 [file Table_11.XLSX]

## Sheet: SWEET
#	Metabolite	Phosphopeptide	Protein	Bin (full)	Bin	MapMan group	MapMan description	bin selected?	Spearman corr.	Spearman p-val.	IC	Met. sig. 5%	Pho. sig. 5%
1	Hexadecanoic_acid	AYGS(1)VRS(1)QLHELHA	AT2G39010	34.19.1	34.19	transport.Major_Intrinsic_Proteins.PIP	water_channel_|_chr2:16291477-16294034_FORWARD_-_Symbols:_PIP2E,_PIP2_-_6_|_PIP2E_(PLASMA_MEMBRANE_INTRINSIC_PROTEIN_2E)	Y	0.8069	0	14.25	Y	Y
2	Hexadecanoic_acid	TKDELT(1)EEES(1)LSGKDYLDPPPVK	AT2G39010	34.19.1	34.19	transport.Major_Intrinsic_Proteins.PIP	water_channel_|_chr2:16291477-16294034_FORWARD_-_Symbols:_PIP2E,_PIP2_-_6_|_PIP2E_(PLASMA_MEMBRANE_INTRINSIC_PROTEIN_2E)	Y	0.7809	0	14.25	Y	Y
3	Hexadecanoic_acid	T(1)AILERR	ATCG00020	1.1.1.2	1.1	PS.lightreaction.photosystem_II.PSII_polypeptide_subunits	Symbols:_PSBA_|_Encodes_chlorophyll_binding_protein_D1,_a_part_of_the_photosystem_II_reaction_center_core_|_chrC:383-1444_REVERSE	Y	0.739	0.0001	14	Y	Y
4	Aspartic_acid	SLEELS(1)GEAEVS(1)HDEK	AT5G43370	34.7	34.7	transport.phosphate	carbohydrate_transmembrane_transporter/_inorganic_phosphate_transmembrane_transporter/_phosphate_transmembrane_transporter/_sugar:hydrogen_symporter_|_chr5:17416074-17417798_FORWARD_-_Symbols:_APT1,_PHT2,_PHT1_-_2_|_APT1_(ARABIDOPSIS_PHOSPHATE_TRANSPORTER_1)	Y	0.8338	0	13.75	Y	Y
5	Hexadecanoic_acid	KQS(0.698)KT(0.291)S(0.011)FSVPS(1)PK	AT1G42550	31.1	31.1	cell.organisation	Symbols:_PMI1_|_PMI1_(PLASTID_MOVEMENT_IMPAIRED1)_|_chr1:15977014-15979952_FORWARD	Y	0.7391	0.0001	13.5	Y	Y
6	Docosanoic_acid	YVS(1)PEGS(1)PFKIENPK	AT5G62820	35.1	35.1	not_assigned.no_ontology	integral_membrane_protein,_putative_|_chr5:25223727-25225021_REVERSE	N	0.8039	0	13.5	Y	Y
7	Hexadecanoic_acid	S(1)QLHELHA	AT2G39010	34.19.1	34.19	transport.Major_Intrinsic_Proteins.PIP	water_channel_|_chr2:16291477-16294034_FORWARD_-_Symbols:_PIP2E,_PIP2_-_6_|_PIP2E_(PLASMA_MEMBRANE_INTRINSIC_PROTEIN_2E)	Y	0.6749	0.0004	13.25	Y	Y
8	Hexadecanoic_acid	LVKPEATVHEDDDS(1)DEGWQEAVPK	AT4G28080	35.2	35.2	not_assigned.unknown	binding_|_chr4:13948603-13957840_REVERSE	N	0.6766	0.0008	13.25	Y	Y
9	Hexadecanoic_acid	NFANS(1)FGRK	AT1G42550	31.1	31.1	cell.organisation	Symbols:_PMI1_|_PMI1_(PLASTID_MOVEMENT_IMPAIRED1)_|_chr1:15977014-15979952_FORWARD	Y	0.7727	0	13	Y	Y
10	Hexadecanoic_acid	SVS(1)SPFMNTASK	AT1G77760	12.1.1	12.1	N-metabolism.nitrate_metabolism.NR	nitrate_reductase_|_chr1:29235803-29239445_REVERSE_-_Symbols:_NIA1,_GNR1,_NR1_|_NIA1_(NITRATE_REDUCTASE_1)	Y	0.8769	0	13	Y	Y
11	Hexadecanoic_acid	TVDGETENLPNGDS(0.066)S(0.934)PK	AT4G28080	35.2	35.2	not_assigned.unknown	binding_|_chr4:13948603-13957840_REVERSE	N	0.7836	0	13	Y	Y
12	Putrescine	AYGS(1)VRS(1)QLHELHA	AT2G39010	34.19.1	34.19	transport.Major_Intrinsic_Proteins.PIP	water_channel_|_chr2:16291477-16294034_FORWARD_-_Symbols:_PIP2E,_PIP2_-_6_|_PIP2E_(PLASMA_MEMBRANE_INTRINSIC_PROTEIN_2E)	Y	0.7414	0.0001	13	Y	Y
13	Putrescine	TKDELT(1)EEES(1)LSGKDYLDPPPVK	AT2G39010	34.19.1	34.19	transport.Major_Intrinsic_Proteins.PIP	water_channel_|_chr2:16291477-16294034_FORWARD_-_Symbols:_PIP2E,_PIP2_-_6_|_PIP2E_(PLASMA_MEMBRANE_INTRINSIC_PROTEIN_2E)	Y	0.6589	0.0009	13	Y	Y
14	Docosanoic_acid	S(0.007)ES(0.993)LGHRS(1)DVS(1)S(1)PEAK	AT3G48530	10.5	10.5	cell_wall.cell_wall_proteins	Symbols:_KING1_|_KING1_(SNF1-RELATED_PROTEIN_KINASE_REGULATORY_SUBUNIT_GAMMA_1)_|_chr3:17987378-17989763_FORWARD	Y	0.9133	0	12.75	Y	Y
15	Docosanoic_acid	SNS(1)DGRDAFVFLNNSNDK	AT1G23710	35.2	35.2	not_assigned.unknown	unknown_protein_|_chr1:8385251-8386426_FORWARD	N	0.8491	0	12.75	Y	Y
16	Octadecanoic_acid	AYGS(1)VRS(1)QLHELHA	AT2G39010	34.19.1	34.19	transport.Major_Intrinsic_Proteins.PIP	water_channel_|_chr2:16291477-16294034_FORWARD_-_Symbols:_PIP2E,_PIP2_-_6_|_PIP2E_(PLASMA_MEMBRANE_INTRINSIC_PROTEIN_2E)	Y	0.8351	0	12.75	Y	Y
17	Hexadecanoic_acid	S(1)LEIFNPSSGK	AT5G58140	29.4	29.4	signaling.kinase.cytoplasmatic_kinase.AGC	FMN_binding_/_blue_light_photoreceptor/_kinase/_protein_serine/threonine_kinase_|_chr5:23524427-23533111_FORWARD_-_Symbols:_PHOT2,_NPL1_|_PHOT2_(PHOTOTROPIN_2)	N	0.8152	0	12.75	Y	Y
18	Octadecanoic_acid	TKDELT(1)EEES(1)LSGKDYLDPPPVK	AT2G39010	34.19.1	34.19	transport.Major_Intrinsic_Proteins.PIP	water_channel_|_chr2:16291477-16294034_FORWARD_-_Symbols:_PIP2E,_PIP2_-_6_|_PIP2E_(PLASMA_MEMBRANE_INTRINSIC_PROTEIN_2E)	Y	0.7538	0.0001	12.75	Y	Y
19	Hexadecanoic_acid	AQGDESKGDGDS(1)AGEEGGTENRDK	AT1G68370	17.2.2	17.2	signalling.gravity	cytoskeletal_protein_binding_|_chr1:25631745-25634738_REVERSE_-_Symbols:_ARG1_|_ARG1_(ALTERED_RESPONSE_TO_GRAVITY_1)	N	0.7444	0.0002	12.75	Y	Y
20	Hexadecanoic_acid	GTS(1)PQPRPQQEPAPSNPVR	AT3G45780	30.11	30.11	signaling.kinase.cytoplasmatic_kinase.AGC	FMN_binding_/_blue_light_photoreceptor/_kinase/_protein_binding_/_protein_serine/threonine_kinase_|_chr3:16816866-16824210_FORWARD_-_Symbols:_PHOT1,_NPH1,_JK224,_RPT1_|_PHOT1_(PHOTOTROPIN_1)	Y	0.7256	0.0001	12.75	Y	Y
21	Putrescine	T(1)AILERR	ATCG00020	1.1.1.2	1.1	PS.lightreaction.photosystem_II.PSII_polypeptide_subunits	Symbols:_PSBA_|_Encodes_chlorophyll_binding_protein_D1,_a_part_of_the_photosystem_II_reaction_center_core_|_chrC:383-1444_REVERSE	Y	0.8171	0	12.5	Y	Y
22	Hexadecanoic_acid	VVVGGSELT(0.001)S(0.023)S(0.976)PK	AT4G28080	35.2	35.2	not_assigned.unknown	binding_|_chr4:13948603-13957840_REVERSE	N	0.7866	0	12.5	Y	Y
23	Putrescine	NFANS(1)FGRK	AT1G42550	31.1	31.1	cell.organisation	Symbols:_PMI1_|_PMI1_(PLASTID_MOVEMENT_IMPAIRED1)_|_chr1:15977014-15979952_FORWARD	Y	0.7984	0	12.5	Y	Y
24	Octadecanoic_acid	T(1)AILERR	ATCG00020	1.1.1.2	1.1	PS.lightreaction.photosystem_II.PSII_polypeptide_subunits	Symbols:_PSBA_|_Encodes_chlorophyll_binding_protein_D1,_a_part_of_the_photosystem_II_reaction_center_core_|_chrC:383-1444_REVERSE	Y	0.7594	0.0001	12.5	Y	Y
25	Hexadecanoic_acid	VMIHQPLGT(1)AGGK	AT1G66670	29.5.5	29.5	protein.degradation.serine_protease	serine-type_endopeptidase_|_chr1:24863785-24865702_REVERSE_-_Symbols:_CLPP3,_NCLPP3_|_CLPP3	N	0.7391	0.0001	12.5	Y	Y
26	Putrescine	TVDGETENLPNGDS(0.066)S(0.934)PK	AT4G28080	35.2	35.2	not_assigned.unknown	binding_|_chr4:13948603-13957840_REVERSE	N	0.8241	0	12.5	Y	Y
27	Docosanoic_acid	ALGSFGS(1)FGS(0.999)FRS(0.001)FA	AT5G60660	34.19.1	34.19	transport.Major_Intrinsic_Proteins.PIP	water_channel_|_chr5:24375457-24376989_REVERSE_-_Symbols:_PIP2F,_PIP2_-_4_(PLASMA_MEMBRANE_INTRINSIC_PROTEIN_2_-_4_|_PIP2_-_4)	Y	0.7685	0	12.5	Y	Y
28	Hexadecanoic_acid	NLGLGS(1)DDEDDVEDDEGGGINGGDVKPVTGEER	AT3G18390	33.99	33.99	development.unspecified	RNA_binding_|_chr3:6313485-6317971_FORWARD_-_Symbols:_EMB1865_|_EMB1865_(embryo_defective_1865)	N	0.7364	0.0001	12.5	Y	Y
29	Hexadecanoic_acid	ALDLASKPEGT(0.991)GT(0.009)PTK	AT2G37660	35.2	35.2	not_assigned.unknown	binding_/_catalytic/_coenzyme_binding_|_chr2:15795213-15797059_REVERSE	N	0.7302	0.0001	12.5	Y	Y
30	Tetradecanoic_acid	LVKPEATVHEDDDS(1)DEGWQEAVPK	AT4G28080	35.2	35.2	not_assigned.unknown	binding_|_chr4:13948603-13957840_REVERSE	N	0.682	0.0007	12.5	Y	Y
31	Hexadecanoic_acid	S(0.001)FGT(0.964)RS(0.036)GT(0.998)KFLPSSD	AT5G23060	35.2	35.2	not_assigned.unknown	Symbols:_CaS_|_CaS_(Calcium_sensing_receptor)_|_chr5:7736590-7738535_REVERSE	N	0.6403	0.0018	12.5	Y	Y
32	Hexadecanoic_acid	GVEFDDDLET(1)EKS(1)DGT(1)IGER	AT1G42550	31.1	31.1	cell.organisation	Symbols:_PMI1_|_PMI1_(PLASTID_MOVEMENT_IMPAIRED1)_|_chr1:15977014-15979952_FORWARD	Y	0.764	0	12.25	Y	Y
33	Hexadecanoic_acid	ALPTYTPES(1)PGDATR	AT3G60750	1.3.8	1.3	PS.calvin_cycle.transketolase	transketolase,_putative_|_chr3:22453719-22457152_FORWARD	Y	0.7856	0	12.25	Y	Y
34	Putrescine	KQS(0.698)KT(0.291)S(0.011)FSVPS(1)PK	AT1G42550	31.1	31.1	cell.organisation	Symbols:_PMI1_|_PMI1_(PLASTID_MOVEMENT_IMPAIRED1)_|_chr1:15977014-15979952_FORWARD	Y	0.748	0	12.25	Y	Y
35	Putrescine	SVS(1)SPFMNTASK	AT1G77760	12.1.1	12.1	N-metabolism.nitrate_metabolism.NR	nitrate_reductase_|_chr1:29235803-29239445_REVERSE_-_Symbols:_NIA1,_GNR1,_NR1_|_NIA1_(NITRATE_REDUCTASE_1)	Y	0.8498	0	12.25	Y	Y
36	Putrescine	NLGLGS(1)DDEDDVEDDEGGGINGGDVKPVTGEER	AT3G18390	33.99	33.99	development.unspecified	RNA_binding_|_chr3:6313485-6317971_FORWARD_-_Symbols:_EMB1865_|_EMB1865_(embryo_defective_1865)	N	0.7098	0.0002	12.25	Y	Y
37	Hexadecanoic_acid	SFGT(0.998)RS(0.009)GT(0.993)KFLPSSD	AT5G23060	35.2	35.2	not_assigned.unknown	Symbols:_CaS_|_CaS_(Calcium_sensing_receptor)_|_chr5:7736590-7738535_REVERSE	N	0.639	0.0018	12.25	Y	Y
38	Putrescine	SVS(1)TPFMNTTAK	AT1G37130	12.1.1	12.1	N-metabolism.nitrate_metabolism.NR	nitrate_reductase_(NADH)/_nitrate_reductase_|_chr1:14158527-14161938_FORWARD_-_Symbols:_NIA2,_B29,_NIA2-1,_CHL3,_NR,_NR2,_ATNR2_|_NIA2_(NITRATE_REDUCTASE_2)	Y	0.8419	0	12	Y	Y
39	Hexadecanoic_acid	SVS(1)TPFMNTTAK	AT1G37130	12.1.1	12.1	N-metabolism.nitrate_metabolism.NR	nitrate_reductase_(NADH)/_nitrate_reductase_|_chr1:14158527-14161938_FORWARD_-_Symbols:_NIA2,_B29,_NIA2-1,_CHL3,_NR,_NR2,_ATNR2_|_NIA2_(NITRATE_REDUCTASE_2)	Y	0.7188	0.0002	12	Y	Y
40	Putrescine	LVKPEATVHEDDDS(1)DEGWQEAVPK	AT4G28080	35.2	35.2	not_assigned.unknown	binding_|_chr4:13948603-13957840_REVERSE	N	0.7117	0.0003	12	Y	Y
41	Hexadecanoic_acid	AELVELLGSDS(0.998)S(0.002)	AT1G06190	35.2	35.2	not_assigned.unknown	ATP_binding_/_ATPase,_coupled_to_transmembrane_movement_of_ions,_phosphorylative_mechanism_|_chr1:1892273-1894148_REVERSE	N	0.7075	0.0002	12	Y	Y
42	Hexadecanoic_acid	EHGNS(1)PGYYDGR	AT1G67090	1.3.2	1.3	PS.calvin_cycle.rubisco_small_subunit	copper_ion_binding_/_ribulose-bisphosphate_carboxylase_|_chr1:25048158-25049424_REVERSE_-_Symbols:_RBCS1A_|_RBCS1A_(RIBULOSE_BISPHOSPHATE_CARBOXYLASE_SMALL_CHAIN_1A)	Y	0.6986	0.0002	12	Y	Y
43	Hexadecanoic_acid	S(0.001)AS(0.749)T(0.251)PLLNSLVHVS(0.179)S(0.821)PRDS(1)PIETVESVHQIQR	AT5G20190	35.2	35.2	not_assigned.unknown	binding_|_chr5:6814093-6815379_FORWARD	N	0.6971	0.0027	12	Y	Y
44	Octadecanoic_acid	S(0.001)AS(0.749)T(0.251)PLLNSLVHVS(0.179)S(0.821)PRDS(1)PIETVESVHQIQR	AT5G20190	35.2	35.2	not_assigned.unknown	binding_|_chr5:6814093-6815379_FORWARD	N	0.6853	0.0034	12	Y	Y
45	Docosanoic_acid	ISS(0.999)T(0.001)SLISGR	AT5G01560	30.2.99	30.2	signalling.receptor_kinases.legume-lectin	kinase_|_chr5:218138-220530_REVERSE_-_Symbols:_LECRKA4.3_|_LECRKA4.3_(LECTIN_RECEPTOR_KINASE_A4.3)	Y	0.6569	0.0042	12	Y	Y
46	Putrescine	S(1)QLHELHA	AT2G39010	34.19.1	34.19	transport.Major_Intrinsic_Proteins.PIP	water_channel_|_chr2:16291477-16294034_FORWARD_-_Symbols:_PIP2E,_PIP2_-_6_|_PIP2E_(PLASMA_MEMBRANE_INTRINSIC_PROTEIN_2E)	Y	0.7065	0.0002	11.75	Y	Y
47	Putrescine	GTS(1)PQPRPQQEPAPSNPVR	AT3G45780	30.11	30.11	signaling.kinase.cytoplasmatic_kinase.AGC	FMN_binding_/_blue_light_photoreceptor/_kinase/_protein_binding_/_protein_serine/threonine_kinase_|_chr3:16816866-16824210_FORWARD_-_Symbols:_PHOT1,_NPH1,_JK224,_RPT1_|_PHOT1_(PHOTOTROPIN_1)	Y	0.7933	0	11.75	Y	Y
48	Putrescine	GVEFDDDLET(1)EKS(1)DGT(1)IGER	AT1G42550	31.1	31.1	cell.organisation	Symbols:_PMI1_|_PMI1_(PLASTID_MOVEMENT_IMPAIRED1)_|_chr1:15977014-15979952_FORWARD	Y	0.782	0	11.75	Y	Y
49	Octadecanoic_acid	KQS(0.698)KT(0.291)S(0.011)FSVPS(1)PK	AT1G42550	31.1	31.1	cell.organisation	Symbols:_PMI1_|_PMI1_(PLASTID_MOVEMENT_IMPAIRED1)_|_chr1:15977014-15979952_FORWARD	Y	0.6985	0.0003	11.75	Y	Y
50	Tetradecanoic_acid	SVS(1)SPFMNTASK	AT1G77760	12.1.1	12.1	N-metabolism.nitrate_metabolism.NR	nitrate_reductase_|_chr1:29235803-29239445_REVERSE_-_Symbols:_NIA1,_GNR1,_NR1_|_NIA1_(NITRATE_REDUCTASE_1)	Y	0.8269	0	11.75	Y	Y
51	Putrescine	S(1)LEIFNPSSGK	AT5G58140	29.4	29.4	signaling.kinase.cytoplasmatic_kinase.AGC	FMN_binding_/_blue_light_photoreceptor/_kinase/_protein_serine/threonine_kinase_|_chr5:23524427-23533111_FORWARD_-_Symbols:_PHOT2,_NPL1_|_PHOT2_(PHOTOTROPIN_2)	N	0.8132	0	11.75	Y	Y
52	Docosanoic_acid	SLEELS(1)GEAEVS(1)HDEK	AT5G43370	34.7	34.7	transport.phosphate	carbohydrate_transmembrane_transporter/_inorganic_phosphate_transmembrane_transporter/_phosphate_transmembrane_transporter/_sugar:hydrogen_symporter_|_chr5:17416074-17417798_FORWARD_-_Symbols:_APT1,_PHT2,_PHT1_-_2_|_APT1_(ARABIDOPSIS_PHOSPHATE_TRANSPORTER_1)	Y	0.7877	0	11.75	Y	Y
53	Hexadecanoic_acid	MDRTEEIEES(1)PAGPSSGSAK	AT4G33625	35.2	35.2	not_assigned.unknown	unknown_protein_|_chr4:16152926-16154722_REVERSE	N	0.7875	0	11.75	Y	Y
54	Fumaric_acid	GTS(1)PQPRPQQEPAPSNPVR	AT3G45780	30.11	30.11	signaling.kinase.cytoplasmatic_kinase.AGC	FMN_binding_/_blue_light_photoreceptor/_kinase/_protein_binding_/_protein_serine/threonine_kinase_|_chr3:16816866-16824210_FORWARD_-_Symbols:_PHOT1,_NPH1,_JK224,_RPT1_|_PHOT1_(PHOTOTROPIN_1)	Y	0.7777	0	11.75	Y	Y
55	Tetradecanoic_acid	AYGS(1)VRS(1)QLHELHA	AT2G39010	34.19.1	34.19	transport.Major_Intrinsic_Proteins.PIP	water_channel_|_chr2:16291477-16294034_FORWARD_-_Symbols:_PIP2E,_PIP2_-_6_|_PIP2E_(PLASMA_MEMBRANE_INTRINSIC_PROTEIN_2E)	Y	0.7719	0	11.75	Y	Y
56	Hexadecanoic_acid	LT(1)PPGS(1)PPILS(0.055)AS(0.657)GT(0.288)PK	AT4G15545	35.2	35.2	not_assigned.unknown	unknown_protein_|_chr4:8875918-8877799_FORWARD	N	0.7662	0.0001	11.75	Y	Y
57	Tetradecanoic_acid	TVDGETENLPNGDS(0.066)S(0.934)PK	AT4G28080	35.2	35.2	not_assigned.unknown	binding_|_chr4:13948603-13957840_REVERSE	N	0.7551	0	11.75	Y	Y
58	Fumaric_acid	LVKPEATVHEDDDS(1)DEGWQEAVPK	AT4G28080	35.2	35.2	not_assigned.unknown	binding_|_chr4:13948603-13957840_REVERSE	N	0.7154	0.0002	11.75	Y	Y
59	Tetradecanoic_acid	TKDELT(1)EEES(1)LSGKDYLDPPPVK	AT2G39010	34.19.1	34.19	transport.Major_Intrinsic_Proteins.PIP	water_channel_|_chr2:16291477-16294034_FORWARD_-_Symbols:_PIP2E,_PIP2_-_6_|_PIP2E_(PLASMA_MEMBRANE_INTRINSIC_PROTEIN_2E)	Y	0.6868	0.0004	11.75	Y	Y
60	Docosanoic_acid	MSSIES(1)FKQS(0.834)S(0.166)LR	AT2G47000	34.16	34.16	transport.ABC_transporters_and_multidrug_resistance_systems	ATPase,_coupled_to_transmembrane_movement_of_substances_/_xenobiotic-transporting_ATPase_|_chr2:19309868-19314750_REVERSE_-_Symbols:_MDR4,_PGP4,_ABCB4,_ATPGP4_|_ABCB4_(ATP_BINDING_CASSETTE_SUBFAMILY_B4)	N	0.6727	0.0008	11.75	Y	Y
61	Fumaric_acid	S(1)QLHELHA	AT2G39010	34.19.1	34.19	transport.Major_Intrinsic_Proteins.PIP	water_channel_|_chr2:16291477-16294034_FORWARD_-_Symbols:_PIP2E,_PIP2_-_6_|_PIP2E_(PLASMA_MEMBRANE_INTRINSIC_PROTEIN_2E)	Y	0.6887	0.0002	11.5	Y	Y
62	Octadecanoic_acid	S(1)QLHELHA	AT2G39010	34.19.1	34.19	transport.Major_Intrinsic_Proteins.PIP	water_channel_|_chr2:16291477-16294034_FORWARD_-_Symbols:_PIP2E,_PIP2_-_6_|_PIP2E_(PLASMA_MEMBRANE_INTRINSIC_PROTEIN_2E)	Y	0.6251	0.0019	11.5	Y	Y
63	Fumaric_acid	KQS(0.698)KT(0.291)S(0.011)FSVPS(1)PK	AT1G42550	31.1	31.1	cell.organisation	Symbols:_PMI1_|_PMI1_(PLASTID_MOVEMENT_IMPAIRED1)_|_chr1:15977014-15979952_FORWARD	Y	0.82	0	11.5	Y	Y
64	Tetradecanoic_acid	NFANS(1)FGRK	AT1G42550	31.1	31.1	cell.organisation	Symbols:_PMI1_|_PMI1_(PLASTID_MOVEMENT_IMPAIRED1)_|_chr1:15977014-15979952_FORWARD	Y	0.8055	0	11.5	Y	Y
65	Tetradecanoic_acid	T(1)AILERR	ATCG00020	1.1.1.2	1.1	PS.lightreaction.photosystem_II.PSII_polypeptide_subunits	Symbols:_PSBA_|_Encodes_chlorophyll_binding_protein_D1,_a_part_of_the_photosystem_II_reaction_center_core_|_chrC:383-1444_REVERSE	Y	0.774	0	11.5	Y	Y
66	Tetradecanoic_acid	KQS(0.698)KT(0.291)S(0.011)FSVPS(1)PK	AT1G42550	31.1	31.1	cell.organisation	Symbols:_PMI1_|_PMI1_(PLASTID_MOVEMENT_IMPAIRED1)_|_chr1:15977014-15979952_FORWARD	Y	0.7734	0	11.5	Y	Y
67	Octadecanoic_acid	NFANS(1)FGRK	AT1G42550	31.1	31.1	cell.organisation	Symbols:_PMI1_|_PMI1_(PLASTID_MOVEMENT_IMPAIRED1)_|_chr1:15977014-15979952_FORWARD	Y	0.7685	0	11.5	Y	Y
68	Fumaric_acid	T(1)AILERR	ATCG00020	1.1.1.2	1.1	PS.lightreaction.photosystem_II.PSII_polypeptide_subunits	Symbols:_PSBA_|_Encodes_chlorophyll_binding_protein_D1,_a_part_of_the_photosystem_II_reaction_center_core_|_chrC:383-1444_REVERSE	Y	0.7674	0	11.5	Y	Y
69	Putrescine	VMIHQPLGT(1)AGGK	AT1G66670	29.5.5	29.5	protein.degradation.serine_protease	serine-type_endopeptidase_|_chr1:24863785-24865702_REVERSE_-_Symbols:_CLPP3,_NCLPP3_|_CLPP3	N	0.7154	0.0002	11.5	Y	Y
70	Putrescine	VVVGGSELT(0.001)S(0.023)S(0.976)PK	AT4G28080	35.2	35.2	not_assigned.unknown	binding_|_chr4:13948603-13957840_REVERSE	N	0.6808	0.0003	11.5	Y	Y
71	Nicotinic_acid	STTTTVS(0.003)S(0.996)VHS(0.001)PTTDQDFSK	AT2G17290	30.3	30.3	signalling.calcium.calcium_dependent_protein_kinases	ATP_binding_/_calcium_ion_binding_/_calmodulin-dependent_protein_kinase/_kinase/_protein_kinase/_protein_serine/threonine_kinase_|_chr2:7516415-7519633_FORWARD_-_Symbols:_CPK6,_ATCDPK3_|_CPK6_(CALCIUM-DEPENDENT_PROTEIN_KINASE_6)	Y	0.8792	0	11.5	Y	Y
72	Octadecanoic_acid	SVS(1)SPFMNTASK	AT1G77760	12.1.1	12.1	N-metabolism.nitrate_metabolism.NR	nitrate_reductase_|_chr1:29235803-29239445_REVERSE_-_Symbols:_NIA1,_GNR1,_NR1_|_NIA1_(NITRATE_REDUCTASE_1)	Y	0.8779	0	11.5	Y	Y
73	Docosanoic_acid	RNS(1)GVQDLSLGHLDTESSSVAK	AT1G12760	29.5.11.4.2	29.5	protein.degradation.ubiquitin.E3.RING	protein_binding_/_ubiquitin-protein_ligase/_zinc_ion_binding_|_chr1:4348498-4350867_FORWARD	N	0.8509	0	11.5	Y	Y
74	Putrescine	ALDLASKPEGT(0.991)GT(0.009)PTK	AT2G37660	35.2	35.2	not_assigned.unknown	binding_/_catalytic/_coenzyme_binding_|_chr2:15795213-15797059_REVERSE	N	0.8123	0	11.5	Y	Y
75	Nicotinic_acid	MSSIES(1)FKQS(0.834)S(0.166)LR	AT2G47000	34.16	34.16	transport.ABC_transporters_and_multidrug_resistance_systems	ATPase,_coupled_to_transmembrane_movement_of_substances_/_xenobiotic-transporting_ATPase_|_chr2:19309868-19314750_REVERSE_-_Symbols:_MDR4,_PGP4,_ABCB4,_ATPGP4_|_ABCB4_(ATP_BINDING_CASSETTE_SUBFAMILY_B4)	N	0.774	0	11.5	Y	Y
76	Tetradecanoic_acid	S(1)LEIFNPSSGK	AT5G58140	29.4	29.4	signaling.kinase.cytoplasmatic_kinase.AGC	FMN_binding_/_blue_light_photoreceptor/_kinase/_protein_serine/threonine_kinase_|_chr5:23524427-23533111_FORWARD_-_Symbols:_PHOT2,_NPL1_|_PHOT2_(PHOTOTROPIN_2)	N	0.7606	0	11.5	Y	Y
77	Octadecanoic_acid	TVDGETENLPNGDS(0.066)S(0.934)PK	AT4G28080	35.2	35.2	not_assigned.unknown	binding_|_chr4:13948603-13957840_REVERSE	N	0.7425	0.0001	11.5	Y	Y
78	Fumaric_acid	AYGS(1)VRS(1)QLHELHA	AT2G39010	34.19.1	34.19	transport.Major_Intrinsic_Proteins.PIP	water_channel_|_chr2:16291477-16294034_FORWARD_-_Symbols:_PIP2E,_PIP2_-_6_|_PIP2E_(PLASMA_MEMBRANE_INTRINSIC_PROTEIN_2E)	Y	0.7381	0.0001	11.5	Y	Y
79	Nicotinic_acid	AFGDKS(1)LK	AT2G20630	29.4	29.4	protein.postranslational_modification	protein_phosphatase_2C,_putative_/_PP2C,_putative_|_chr2:8896912-8899835_REVERSE	N	0.726	0.0002	11.5	Y	Y
80	Fumaric_acid	TKDELT(1)EEES(1)LSGKDYLDPPPVK	AT2G39010	34.19.1	34.19	transport.Major_Intrinsic_Proteins.PIP	water_channel_|_chr2:16291477-16294034_FORWARD_-_Symbols:_PIP2E,_PIP2_-_6_|_PIP2E_(PLASMA_MEMBRANE_INTRINSIC_PROTEIN_2E)	Y	0.7184	0.0001	11.5	Y	Y
81	Nicotinic_acid	ALGSFGS(1)FGS(0.999)FRS(0.001)FA	AT5G60660	34.19.1	34.19	transport.Major_Intrinsic_Proteins.PIP	water_channel_|_chr5:24375457-24376989_REVERSE_-_Symbols:_PIP2F,_PIP2_-_4_(PLASMA_MEMBRANE_INTRINSIC_PROTEIN_2_-_4_|_PIP2_-_4)	Y	0.703	0.0003	11.5	Y	Y
82	Octadecanoic_acid	LVKPEATVHEDDDS(1)DEGWQEAVPK	AT4G28080	35.2	35.2	not_assigned.unknown	binding_|_chr4:13948603-13957840_REVERSE	N	0.6481	0.0015	11.5	Y	Y
83	Putrescine	AQGDESKGDGDS(1)AGEEGGTENRDK	AT1G68370	17.2.2	17.2	signalling.gravity	cytoskeletal_protein_binding_|_chr1:25631745-25634738_REVERSE_-_Symbols:_ARG1_|_ARG1_(ALTERED_RESPONSE_TO_GRAVITY_1)	N	0.5789	0.0075	11.5	Y	Y
84	Putrescine	AELVELLGSDS(0.998)S(0.002)	AT1G06190	35.2	35.2	not_assigned.unknown	ATP_binding_/_ATPase,_coupled_to_transmembrane_movement_of_ions,_phosphorylative_mechanism_|_chr1:1892273-1894148_REVERSE	N	0.4862	0.0218	11.5	Y	Y
85	Tetradecanoic_acid	S(1)QLHELHA	AT2G39010	34.19.1	34.19	transport.Major_Intrinsic_Proteins.PIP	water_channel_|_chr2:16291477-16294034_FORWARD_-_Symbols:_PIP2E,_PIP2_-_6_|_PIP2E_(PLASMA_MEMBRANE_INTRINSIC_PROTEIN_2E)	Y	0.7042	0.0002	11.25	Y	Y
86	Putrescine	ALPTYTPES(1)PGDATR	AT3G60750	1.3.8	1.3	PS.calvin_cycle.transketolase	transketolase,_putative_|_chr3:22453719-22457152_FORWARD	Y	0.7273	0.0001	11.25	Y	Y
87	Aspartic_acid	S(0.007)ES(0.993)LGHRS(1)DVS(1)S(1)PEAK	AT3G48530	10.5	10.5	cell_wall.cell_wall_proteins	Symbols:_KING1_|_KING1_(SNF1-RELATED_PROTEIN_KINASE_REGULATORY_SUBUNIT_GAMMA_1)_|_chr3:17987378-17989763_FORWARD	Y	0.8578	0	11.25	Y	Y
88	Fumaric_acid	S(1)LEIFNPSSGK	AT5G58140	29.4	29.4	signaling.kinase.cytoplasmatic_kinase.AGC	FMN_binding_/_blue_light_photoreceptor/_kinase/_protein_serine/threonine_kinase_|_chr5:23524427-23533111_FORWARD_-_Symbols:_PHOT2,_NPL1_|_PHOT2_(PHOTOTROPIN_2)	N	0.8313	0	11.25	Y	Y
89	Docosanoic_acid	YSS(1)PS(0.001)S(0.999)PPPSFYRK	AT3G47210	35.2	35.2	not_assigned.unknown	unknown_protein_|_chr3:17385313-17387244_FORWARD	N	0.83	0	11.25	Y	Y
90	Docosanoic_acid	S(1)AQELVK	AT3G14940	4.1.15	4.1	glycolysis.cytosolic_branch.phospho-enol-pyruvate_carboxylase_(PEPC)	phosphoenolpyruvate_carboxylase_|_chr3:5025238-5029710_FORWARD_-_Symbols:_ATPPC3_|_ATPPC3_(PHOSPHOENOLPYRUVATE_CARBOXYLASE_3)	Y	0.8291	0	11.25	Y	Y
91	Arginine	T(1)AILERR	ATCG00020	1.1.1.2	1.1	PS.lightreaction.photosystem_II.PSII_polypeptide_subunits	Symbols:_PSBA_|_Encodes_chlorophyll_binding_protein_D1,_a_part_of_the_photosystem_II_reaction_center_core_|_chrC:383-1444_REVERSE	Y	0.787	0	11.25	Y	Y
92	Tetradecanoic_acid	MDRTEEIEES(1)PAGPSSGSAK	AT4G33625	35.2	35.2	not_assigned.unknown	unknown_protein_|_chr4:16152926-16154722_REVERSE	N	0.7863	0	11.25	Y	Y
93	Fumaric_acid	TVDGETENLPNGDS(0.066)S(0.934)PK	AT4G28080	35.2	35.2	not_assigned.unknown	binding_|_chr4:13948603-13957840_REVERSE	N	0.7652	0	11.25	Y	Y
94	Tetradecanoic_acid	ALDLASKPEGT(0.991)GT(0.009)PTK	AT2G37660	35.2	35.2	not_assigned.unknown	binding_/_catalytic/_coenzyme_binding_|_chr2:15795213-15797059_REVERSE	N	0.7596	0	11.25	Y	Y
95	Tetradecanoic_acid	EHGNS(1)PGYYDGR	AT1G67090	1.3.2	1.3	PS.calvin_cycle.rubisco_small_subunit	copper_ion_binding_/_ribulose-bisphosphate_carboxylase_|_chr1:25048158-25049424_REVERSE_-_Symbols:_RBCS1A_|_RBCS1A_(RIBULOSE_BISPHOSPHATE_CARBOXYLASE_SMALL_CHAIN_1A)	Y	0.7502	0	11.25	Y	Y
96	Docosanoic_acid	AFGDKS(1)LK	AT2G20630	29.4	29.4	protein.postranslational_modification	protein_phosphatase_2C,_putative_/_PP2C,_putative_|_chr2:8896912-8899835_REVERSE	N	0.7416	0.0001	11.25	Y	Y
97	Fumaric_acid	SVS(1)SPFMNTASK	AT1G77760	12.1.1	12.1	N-metabolism.nitrate_metabolism.NR	nitrate_reductase_|_chr1:29235803-29239445_REVERSE_-_Symbols:_NIA1,_GNR1,_NR1_|_NIA1_(NITRATE_REDUCTASE_1)	Y	0.7362	0.0001	11.25	Y	Y
98	Aspartic_acid	TGQGYS(1)GPSL	AT3G24550	30.2.22	30.2	signalling.receptor_kinases.proline_extensin_like	ATP_binding_/_protein_kinase_|_chr3:8960258-8963568_FORWARD_-_Symbols:_ATPERK1_|_ATPERK1_(PROLINE_EXTENSIN-LIKE_RECEPTOR_KINASE_1)	Y	0.7338	0.0002	11.25	Y	Y
99	Hexadecanoic_acid	S(0.001)GS(0.999)FSKS(0.414)S(0.585)PS(0.001)ELDVVDPYKR	AT1G69870	34.13	34.13	transport.peptides_and_oligopeptides	proton-dependent_oligopeptide_transport_(POT)_family_protein_|_chr1:26316027-26320220_FORWARD	N	0.7332	0.0001	11.25	Y	Y
100	Aspartic_acid	ISS(0.999)T(0.001)SLISGR	AT5G01560	30.2.99	30.2	signalling.receptor_kinases.legume-lectin	kinase_|_chr5:218138-220530_REVERSE_-_Symbols:_LECRKA4.3_|_LECRKA4.3_(LECTIN_RECEPTOR_KINASE_A4.3)	Y	0.7324	0.0013	11.25	Y	Y
101	Docosanoic_acid	ITPHSVPS(0.999)PRPS(0.5)S(0.5)PR	AT2G43680	30.3	30.3	signalling.calcium	calmodulin_binding_|_chr2:18108349-18111831_FORWARD_-_Symbols:_IQD14_|_IQD14	Y	0.7292	0.0001	11.25	Y	Y
102	Nicotinic_acid	SLEELS(1)GEAEVS(1)HDEK	AT5G43370	34.7	34.7	transport.phosphate	carbohydrate_transmembrane_transporter/_inorganic_phosphate_transmembrane_transporter/_phosphate_transmembrane_transporter/_sugar:hydrogen_symporter_|_chr5:17416074-17417798_FORWARD_-_Symbols:_APT1,_PHT2,_PHT1_-_2_|_APT1_(ARABIDOPSIS_PHOSPHATE_TRANSPORTER_1)	Y	0.7154	0.0002	11.25	Y	Y
103	Tetradecanoic_acid	GTS(1)PQPRPQQEPAPSNPVR	AT3G45780	30.11	30.11	signaling.kinase.cytoplasmatic_kinase.AGC	FMN_binding_/_blue_light_photoreceptor/_kinase/_protein_binding_/_protein_serine/threonine_kinase_|_chr3:16816866-16824210_FORWARD_-_Symbols:_PHOT1,_NPH1,_JK224,_RPT1_|_PHOT1_(PHOTOTROPIN_1)	Y	0.7066	0.0002	11.25	Y	Y
104	Tetradecanoic_acid	NLGLGS(1)DDEDDVEDDEGGGINGGDVKPVTGEER	AT3G18390	33.99	33.99	development.unspecified	RNA_binding_|_chr3:6313485-6317971_FORWARD_-_Symbols:_EMB1865_|_EMB1865_(embryo_defective_1865)	N	0.7015	0.0004	11.25	Y	Y
105	Octadecanoic_acid	GTS(1)PQPRPQQEPAPSNPVR	AT3G45780	30.11	30.11	signaling.kinase.cytoplasmatic_kinase.AGC	FMN_binding_/_blue_light_photoreceptor/_kinase/_protein_binding_/_protein_serine/threonine_kinase_|_chr3:16816866-16824210_FORWARD_-_Symbols:_PHOT1,_NPH1,_JK224,_RPT1_|_PHOT1_(PHOTOTROPIN_1)	Y	0.6727	0.0008	11.25	Y	Y
106	Hexadecanoic_acid	SDAALLNLEEGS(0.002)S(0.998)PIPNPSTAAEDSR	AT5G10470	31.1	31.1	cell.organisation	kinesin_motor_protein-related_|_chr5:3289925-3297373_REVERSE	Y	0.6714	0.0006	11.25	Y	Y
107	Arginine	AYGS(1)VRS(1)QLHELHA	AT2G39010	34.19.1	34.19	transport.Major_Intrinsic_Proteins.PIP	water_channel_|_chr2:16291477-16294034_FORWARD_-_Symbols:_PIP2E,_PIP2_-_6_|_PIP2E_(PLASMA_MEMBRANE_INTRINSIC_PROTEIN_2E)	Y	0.6499	0.0011	11.25	Y	Y
108	Arginine	GVEFDDDLET(1)EKS(1)DGT(1)IGER	AT1G42550	31.1	31.1	cell.organisation	Symbols:_PMI1_|_PMI1_(PLASTID_MOVEMENT_IMPAIRED1)_|_chr1:15977014-15979952_FORWARD	Y	0.6398	0.0013	11.25	Y	Y
109	Arginine	TKDELT(1)EEES(1)LSGKDYLDPPPVK	AT2G39010	34.19.1	34.19	transport.Major_Intrinsic_Proteins.PIP	water_channel_|_chr2:16291477-16294034_FORWARD_-_Symbols:_PIP2E,_PIP2_-_6_|_PIP2E_(PLASMA_MEMBRANE_INTRINSIC_PROTEIN_2E)	Y	0.5336	0.0105	11.25	Y	Y
110	Tetradecanoic_acid	SVS(1)TPFMNTTAK	AT1G37130	12.1.1	12.1	N-metabolism.nitrate_metabolism.NR	nitrate_reductase_(NADH)/_nitrate_reductase_|_chr1:14158527-14161938_FORWARD_-_Symbols:_NIA2,_B29,_NIA2-1,_CHL3,_NR,_NR2,_ATNR2_|_NIA2_(NITRATE_REDUCTASE_2)	Y	0.7602	0	11	Y	Y
111	Tetradecanoic_acid	ALPTYTPES(1)PGDATR	AT3G60750	1.3.8	1.3	PS.calvin_cycle.transketolase	transketolase,_putative_|_chr3:22453719-22457152_FORWARD	Y	0.7596	0	11	Y	Y
112	Docosanoic_acid	SSYTS(1)PPS(1)PKEVQEALPPR	AT2G46630	10.5.3	10.5	cell_wall.cell_wall_proteins.LRR	unknown_protein_|_chr2:19145529-19146713_FORWARD	Y	0.747	0	11	Y	Y
113	Tetradecanoic_acid	VMIHQPLGT(1)AGGK	AT1G66670	29.5.5	29.5	protein.degradation.serine_protease	serine-type_endopeptidase_|_chr1:24863785-24865702_REVERSE_-_Symbols:_CLPP3,_NCLPP3_|_CLPP3	N	0.6838	0.0005	11	Y	Y
114	Fumaric_acid	VMIHQPLGT(1)AGGK	AT1G66670	29.5.5	29.5	protein.degradation.serine_protease	serine-type_endopeptidase_|_chr1:24863785-24865702_REVERSE_-_Symbols:_CLPP3,_NCLPP3_|_CLPP3	N	0.6739	0.0004	11	Y	Y
115	Arginine	KQS(0.698)KT(0.291)S(0.011)FSVPS(1)PK	AT1G42550	31.1	31.1	cell.organisation	Symbols:_PMI1_|_PMI1_(PLASTID_MOVEMENT_IMPAIRED1)_|_chr1:15977014-15979952_FORWARD	Y	0.6077	0.0021	11	Y	Y
116	Docosanoic_acid	ALGSFGS(1)FGS(1)FRS(1)FA	AT5G60660	34.19.1	34.19	transport.Major_Intrinsic_Proteins.PIP	water_channel_|_chr5:24375457-24376989_REVERSE_-_Symbols:_PIP2F,_PIP2_-_4_(PLASMA_MEMBRANE_INTRINSIC_PROTEIN_2_-_4_|_PIP2_-_4)	Y	0.8656	0	11	Y	Y
117	Docosanoic_acid	SSS(0.001)S(0.999)PSGSGSDLTERR	AT5G49510	29.6	29.6	protein.folding	unfolded_protein_binding_|_chr5:20080614-20082762_FORWARD_-_Symbols:_PDF3_|_PDF3_(PREFOLDIN_3)	N	0.8374	0	11	Y	Y
118	Putrescine	EHGNS(1)PGYYDGR	AT1G67090	1.3.2	1.3	PS.calvin_cycle.rubisco_small_subunit	copper_ion_binding_/_ribulose-bisphosphate_carboxylase_|_chr1:25048158-25049424_REVERSE_-_Symbols:_RBCS1A_|_RBCS1A_(RIBULOSE_BISPHOSPHATE_CARBOXYLASE_SMALL_CHAIN_1A)	Y	0.8271	0	11	Y	Y
119	Octadecanoic_acid	S(1)LEIFNPSSGK	AT5G58140	29.4	29.4	signaling.kinase.cytoplasmatic_kinase.AGC	FMN_binding_/_blue_light_photoreceptor/_kinase/_protein_serine/threonine_kinase_|_chr5:23524427-23533111_FORWARD_-_Symbols:_PHOT2,_NPL1_|_PHOT2_(PHOTOTROPIN_2)	N	0.7967	0	11	Y	Y
120	Docosanoic_acid	SDT(1)MIKDSSNES(1)QEIK	AT4G37070	33.1	33.1	development.storage_proteins	Symbols:_PLP1,_PLA_IVA_|_patatin,_putative_|_chr4:17464785-17467109_REVERSE	Y	0.7956	0	11	Y	Y
121	Docosanoic_acid	STTTTVS(0.003)S(0.996)VHS(0.001)PTTDQDFSK	AT2G17290	30.3	30.3	signalling.calcium.calcium_dependent_protein_kinases	ATP_binding_/_calcium_ion_binding_/_calmodulin-dependent_protein_kinase/_kinase/_protein_kinase/_protein_serine/threonine_kinase_|_chr2:7516415-7519633_FORWARD_-_Symbols:_CPK6,_ATCDPK3_|_CPK6_(CALCIUM-DEPENDENT_PROTEIN_KINASE_6)	Y	0.787	0	11	Y	Y
122	Octadecanoic_acid	AT(1)T(1)EVGEAPATTTEAETTELPEIVK	AT2G46820	1.1.2.2	1.1	PS.lightreaction.photosystem_I.PSI_polypeptide_subunits	DNA_binding_|_chr2:19243589-19245141_FORWARD_-_Symbols:_PTAC8,_TMP14,_PSAP,_PSI-P_|_PSI-P_(PHOTOSYSTEM_I_P_SUBUNIT)	Y	0.7775	0	11	Y	Y
123	Hexadecanoic_acid	AT(1)T(1)EVGEAPATTTEAETTELPEIVK	AT2G46820	1.1.2.2	1.1	PS.lightreaction.photosystem_I.PSI_polypeptide_subunits	DNA_binding_|_chr2:19243589-19245141_FORWARD_-_Symbols:_PTAC8,_TMP14,_PSAP,_PSI-P_|_PSI-P_(PHOTOSYSTEM_I_P_SUBUNIT)	Y	0.7708	0	11	Y	Y
124	Aspartic_acid	ALGSFGS(1)FGS(0.999)FRS(0.001)FA	AT5G60660	34.19.1	34.19	transport.Major_Intrinsic_Proteins.PIP	water_channel_|_chr5:24375457-24376989_REVERSE_-_Symbols:_PIP2F,_PIP2_-_4_(PLASMA_MEMBRANE_INTRINSIC_PROTEIN_2_-_4_|_PIP2_-_4)	Y	0.7545	0.0001	11	Y	Y
125	Putrescine	SDAALLNLEEGS(0.002)S(0.998)PIPNPSTAAEDSR	AT5G10470	31.1	31.1	cell.organisation	kinesin_motor_protein-related_|_chr5:3289925-3297373_REVERSE	Y	0.7527	0.0001	11	Y	Y
126	Docosanoic_acid	SLS(1)FASR	AT1G09090	20.1.1	20.1	stress.biotic.respiratory_burst	FAD_binding_/_calcium_ion_binding_/_electron_carrier/_iron_ion_binding_/_oxidoreductase/_oxidoreductase,_acting_on_NADH_or_NADPH,_with_oxygen_as_acceptor_/_peroxidase_|_chr1:2932739-2936586_FORWARD_-_Symbols:_ATRBOHB_|_ATRBOHB_(respiratory_burst_oxidase_homolog_B)	N	0.7504	0.0001	11	Y	Y
127	Octadecanoic_acid	NLGLGS(1)DDEDDVEDDEGGGINGGDVKPVTGEER	AT3G18390	33.99	33.99	development.unspecified	RNA_binding_|_chr3:6313485-6317971_FORWARD_-_Symbols:_EMB1865_|_EMB1865_(embryo_defective_1865)	N	0.7489	0.0001	11	Y	Y
128	Docosanoic_acid	EEDDDDEVS(1)PEPVSTEPK	AT3G12950	35.2	35.2	not_assigned.unknown	catalytic_|_chr3:4132528-4135134_REVERSE	N	0.7332	0.0001	11	Y	Y
129	Fumaric_acid	EHGNS(1)PGYYDGR	AT1G67090	1.3.2	1.3	PS.calvin_cycle.rubisco_small_subunit	copper_ion_binding_/_ribulose-bisphosphate_carboxylase_|_chr1:25048158-25049424_REVERSE_-_Symbols:_RBCS1A_|_RBCS1A_(RIBULOSE_BISPHOSPHATE_CARBOXYLASE_SMALL_CHAIN_1A)	Y	0.7278	0.0001	11	Y	Y
130	Fumaric_acid	ISGPHDSNDLVS(1)DGDDA	AT3G55890	35.1	35.1	not_assigned.no_ontology	yippee_family_protein_|_chr3:20740817-20742002_FORWARD	N	0.7273	0.0002	11	Y	Y
131	Putrescine	MDRTEEIEES(1)PAGPSSGSAK	AT4G33625	35.2	35.2	not_assigned.unknown	unknown_protein_|_chr4:16152926-16154722_REVERSE	N	0.7115	0.0001	11	Y	Y
132	Octadecanoic_acid	AQGDESKGDGDS(1)AGEEGGTENRDK	AT1G68370	17.2.2	17.2	signalling.gravity	cytoskeletal_protein_binding_|_chr1:25631745-25634738_REVERSE_-_Symbols:_ARG1_|_ARG1_(ALTERED_RESPONSE_TO_GRAVITY_1)	N	0.7035	0.0008	11	Y	Y
133	Docosanoic_acid	DQST(0.002)PGS(0.998)GGES(0.999)GGGGGGDNHIT(0.001)R	AT2G45430	28.99	28.99	DNA.unspecified	DNA-binding_protein-related_|_chr2:18727561-18728935_FORWARD	N	0.7026	0.0004	11	Y	Y
134	Fumaric_acid	ALDLASKPEGT(0.991)GT(0.009)PTK	AT2G37660	35.2	35.2	not_assigned.unknown	binding_/_catalytic/_coenzyme_binding_|_chr2:15795213-15797059_REVERSE	N	0.687	0.0002	11	Y	Y
135	Arginine	NFANS(1)FGRK	AT1G42550	31.1	31.1	cell.organisation	Symbols:_PMI1_|_PMI1_(PLASTID_MOVEMENT_IMPAIRED1)_|_chr1:15977014-15979952_FORWARD	Y	0.6739	0.0004	11	Y	Y
136	Docosanoic_acid	STTTT(0.008)VS(0.992)S(0.995)VHS(0.002)PT(0.001)T(0.001)DQDFSK	AT2G17290	30.3	30.3	signalling.calcium.calcium_dependent_protein_kinases	ATP_binding_/_calcium_ion_binding_/_calmodulin-dependent_protein_kinase/_kinase/_protein_kinase/_protein_serine/threonine_kinase_|_chr2:7516415-7519633_FORWARD_-_Symbols:_CPK6,_ATCDPK3_|_CPK6_(CALCIUM-DEPENDENT_PROTEIN_KINASE_6)	Y	0.651	0.001	11	Y	Y
137	Fumaric_acid	NFANS(1)FGRK	AT1G42550	31.1	31.1	cell.organisation	Symbols:_PMI1_|_PMI1_(PLASTID_MOVEMENT_IMPAIRED1)_|_chr1:15977014-15979952_FORWARD	Y	0.7261	0.0001	10.75	Y	Y
138	Octadecanoic_acid	VVVGGSELT(0.001)S(0.023)S(0.976)PK	AT4G28080	35.2	35.2	not_assigned.unknown	binding_|_chr4:13948603-13957840_REVERSE	N	0.7696	0	10.75	Y	Y
139	Tetradecanoic_acid	GVEFDDDLET(1)EKS(1)DGT(1)IGER	AT1G42550	31.1	31.1	cell.organisation	Symbols:_PMI1_|_PMI1_(PLASTID_MOVEMENT_IMPAIRED1)_|_chr1:15977014-15979952_FORWARD	Y	0.7493	0.0001	10.75	Y	Y
140	Tetradecanoic_acid	VVVGGSELT(0.001)S(0.023)S(0.976)PK	AT4G28080	35.2	35.2	not_assigned.unknown	binding_|_chr4:13948603-13957840_REVERSE	N	0.7245	0.0001	10.75	Y	Y
141	Docosanoic_acid	DFS(0.028)REDS(0.972)ES(1)PMKER	AT5G23680	35.1	35.1	not_assigned.no_ontology	sterile_alpha_motif_(SAM)_domain-containing_protein_|_chr5:7985354-7986851_REVERSE	N	0.6391	0.0024	10.75	Y	Y
142	Docosanoic_acid	SFS(1)ASHSQYSVR	AT4G37700	35.2	35.2	not_assigned.unknown	unknown_protein_|_chr4:17710272-17710873_REVERSE	N	0.8046	0	10.75	Y	Y
143	Hexadecanoic_acid	LT(1)PPGS(1)PPILS(0.002)AS(0.09)GT(0.908)PK	AT4G15545	35.2	35.2	not_assigned.unknown	unknown_protein_|_chr4:8875918-8877799_FORWARD	N	0.7391	0.0001	10.75	Y	Y
144	Octadecanoic_acid	VMIHQPLGT(1)AGGK	AT1G66670	29.5.5	29.5	protein.degradation.serine_protease	serine-type_endopeptidase_|_chr1:24863785-24865702_REVERSE_-_Symbols:_CLPP3,_NCLPP3_|_CLPP3	N	0.7286	0.0002	10.75	Y	Y
145	Fumaric_acid	ALPTYTPES(1)PGDATR	AT3G60750	1.3.8	1.3	PS.calvin_cycle.transketolase	transketolase,_putative_|_chr3:22453719-22457152_FORWARD	Y	0.7243	0.0001	10.75	Y	Y
146	Octadecanoic_acid	SVS(1)TPFMNTTAK	AT1G37130	12.1.1	12.1	N-metabolism.nitrate_metabolism.NR	nitrate_reductase_(NADH)/_nitrate_reductase_|_chr1:14158527-14161938_FORWARD_-_Symbols:_NIA2,_B29,_NIA2-1,_CHL3,_NR,_NR2,_ATNR2_|_NIA2_(NITRATE_REDUCTASE_2)	Y	0.713	0.0003	10.75	Y	Y
147	Fumaric_acid	NLGLGS(1)DDEDDVEDDEGGGINGGDVKPVTGEER	AT3G18390	33.99	33.99	development.unspecified	RNA_binding_|_chr3:6313485-6317971_FORWARD_-_Symbols:_EMB1865_|_EMB1865_(embryo_defective_1865)	N	0.6601	0.0008	10.75	Y	Y
148	Aspartic_acid	YSS(1)PS(0.001)S(0.999)PPPSFYRK	AT3G47210	35.2	35.2	not_assigned.unknown	unknown_protein_|_chr3:17385313-17387244_FORWARD	N	0.8171	0	10.75	Y	Y
149	Isoleucine	SLEELS(1)GEAEVS(1)HDEK	AT5G43370	34.7	34.7	transport.phosphate	carbohydrate_transmembrane_transporter/_inorganic_phosphate_transmembrane_transporter/_phosphate_transmembrane_transporter/_sugar:hydrogen_symporter_|_chr5:17416074-17417798_FORWARD_-_Symbols:_APT1,_PHT2,_PHT1_-_2_|_APT1_(ARABIDOPSIS_PHOSPHATE_TRANSPORTER_1)	Y	0.799	0	10.75	Y	Y
150	Valine	SLEELS(1)GEAEVS(1)HDEK	AT5G43370	34.7	34.7	transport.phosphate	carbohydrate_transmembrane_transporter/_inorganic_phosphate_transmembrane_transporter/_phosphate_transmembrane_transporter/_sugar:hydrogen_symporter_|_chr5:17416074-17417798_FORWARD_-_Symbols:_APT1,_PHT2,_PHT1_-_2_|_APT1_(ARABIDOPSIS_PHOSPHATE_TRANSPORTER_1)	Y	0.7875	0	10.75	Y	Y
151	Nicotinic_acid	ESFPT(0.003)S(0.198)S(0.799)NPDS(0.962)T(0.037)DNIPHQR	AT3G58630	27.3.30	27.3	RNA.regulation_of_transcription.Trihelix,_Triple-Helix_transcription_factor_family	transcription_factor_|_chr3:21683568-21685941_REVERSE	N	0.774	0	10.75	Y	Y
152	Docosanoic_acid	KVTDMAEDVVTADIET(0.004)ES(0.996)NEAR	AT3G54760	35.1	35.1	not_assigned.no_ontology	dentin_sialophosphoprotein-related_|_chr3:20269659-20272307_REVERSE	N	0.7549	0	10.75	Y	Y
153	Isoleucine	RNS(1)GVQDLSLGHLDTESSSVAK	AT1G12760	29.5.11.4.2	29.5	protein.degradation.ubiquitin.E3.RING	protein_binding_/_ubiquitin-protein_ligase/_zinc_ion_binding_|_chr1:4348498-4350867_FORWARD	N	0.7544	0.0002	10.75	Y	Y
154	Valine	RNS(1)GVQDLSLGHLDTESSSVAK	AT1G12760	29.5.11.4.2	29.5	protein.degradation.ubiquitin.E3.RING	protein_binding_/_ubiquitin-protein_ligase/_zinc_ion_binding_|_chr1:4348498-4350867_FORWARD	N	0.7459	0.0002	10.75	Y	Y
155	Valine	SLS(1)FASR	AT1G09090	20.1.1	20.1	stress.biotic.respiratory_burst	FAD_binding_/_calcium_ion_binding_/_electron_carrier/_iron_ion_binding_/_oxidoreductase/_oxidoreductase,_acting_on_NADH_or_NADPH,_with_oxygen_as_acceptor_/_peroxidase_|_chr1:2932739-2936586_FORWARD_-_Symbols:_ATRBOHB_|_ATRBOHB_(respiratory_burst_oxidase_homolog_B)	N	0.7429	0.0001	10.75	Y	Y
156	Isoleucine	SLS(1)FASR	AT1G09090	20.1.1	20.1	stress.biotic.respiratory_burst	FAD_binding_/_calcium_ion_binding_/_electron_carrier/_iron_ion_binding_/_oxidoreductase/_oxidoreductase,_acting_on_NADH_or_NADPH,_with_oxygen_as_acceptor_/_peroxidase_|_chr1:2932739-2936586_FORWARD_-_Symbols:_ATRBOHB_|_ATRBOHB_(respiratory_burst_oxidase_homolog_B)	N	0.7383	0.0002	10.75	Y	Y
157	Hexadecanoic_acid	RKS(1)LS(1)DGEDNVNNTR	AT3G01490	29.4	29.4	signalling.MAP???kinases.putative_MAP3K,_Raf-like	protein_kinase,_putative_|_chr3:190872-193537_REVERSE	N	0.7273	0.0001	10.75	Y	Y
158	Fumaric_acid	MGLVNES(1)DSEDSSEHDKDVDDEK	AT4G10750	35.1	35.1	not_assigned.no_ontology	HpcH/HpaI_aldolase_family_protein_|_chr4:6618676-6619939_FORWARD	N	0.7143	0.0002	10.75	Y	Y
159	Fumaric_acid	MDRTEEIEES(1)PAGPSSGSAK	AT4G33625	35.2	35.2	not_assigned.unknown	unknown_protein_|_chr4:16152926-16154722_REVERSE	N	0.7087	0.0001	10.75	Y	Y
160	Octadecanoic_acid	ALDLASKPEGT(0.991)GT(0.009)PTK	AT2G37660	35.2	35.2	not_assigned.unknown	binding_/_catalytic/_coenzyme_binding_|_chr2:15795213-15797059_REVERSE	N	0.7019	0.0003	10.75	Y	Y
161	Tetradecanoic_acid	AQGDESKGDGDS(1)AGEEGGTENRDK	AT1G68370	17.2.2	17.2	signalling.gravity	cytoskeletal_protein_binding_|_chr1:25631745-25634738_REVERSE_-_Symbols:_ARG1_|_ARG1_(ALTERED_RESPONSE_TO_GRAVITY_1)	N	0.6867	0.0008	10.75	Y	Y
162	Hexadecanoic_acid	SDEIS(1)DPEQQIK	AT4G37300	35.2	35.2	not_assigned.unknown	Symbols:_MEE59_|_MEE59_(maternal_effect_embryo_arrest_59)_|_chr4:17554641-17555861_FORWARD	N	0.6808	0.0003	10.75	Y	Y
163	Hexadecanoic_acid	ISGPHDSNDLVS(1)DGDDA	AT3G55890	35.1	35.1	not_assigned.no_ontology	yippee_family_protein_|_chr3:20740817-20742002_FORWARD	N	0.6586	0.0016	10.75	Y	Y
164	Hexadecanoic_acid	S(0.003)PS(0.997)YKEVALAPPGSIAK	AT1G01320	35.1.27	35.1	not_assigned.no_ontology.tetratricopeptide_repeat_(TPR)	tetratricopeptide_repeat_(TPR)-containing_protein_|_chr1:121124-130570_REVERSE	N	0.6477	0.0011	10.75	Y	Y
165	Fumaric_acid	AQGDESKGDGDS(1)AGEEGGTENRDK	AT1G68370	17.2.2	17.2	signalling.gravity	cytoskeletal_protein_binding_|_chr1:25631745-25634738_REVERSE_-_Symbols:_ARG1_|_ARG1_(ALTERED_RESPONSE_TO_GRAVITY_1)	N	0.6078	0.0035	10.75	Y	Y
166	Octadecanoic_acid	S(0.001)FGT(0.964)RS(0.036)GT(0.998)KFLPSSD	AT5G23060	35.2	35.2	not_assigned.unknown	Symbols:_CaS_|_CaS_(Calcium_sensing_receptor)_|_chr5:7736590-7738535_REVERSE	N	0.5623	0.008	10.75	Y	Y
167	Octadecanoic_acid	GVEFDDDLET(1)EKS(1)DGT(1)IGER	AT1G42550	31.1	31.1	cell.organisation	Symbols:_PMI1_|_PMI1_(PLASTID_MOVEMENT_IMPAIRED1)_|_chr1:15977014-15979952_FORWARD	Y	0.8416	0	10.5	Y	Y
168	Fumaric_acid	VVVGGSELT(0.001)S(0.023)S(0.976)PK	AT4G28080	35.2	35.2	not_assigned.unknown	binding_|_chr4:13948603-13957840_REVERSE	N	0.6904	0.0002	10.5	Y	Y
169	Hexadecanoic_acid	TNS(1)LALPR	AT1G42550	31.1	31.1	cell.organisation	Symbols:_PMI1_|_PMI1_(PLASTID_MOVEMENT_IMPAIRED1)_|_chr1:15977014-15979952_FORWARD	Y	0.6542	0.0007	10.5	Y	Y
170	Octadecanoic_acid	ALPTYTPES(1)PGDATR	AT3G60750	1.3.8	1.3	PS.calvin_cycle.transketolase	transketolase,_putative_|_chr3:22453719-22457152_FORWARD	Y	0.7933	0	10.5	Y	Y
171	Arginine	S(1)QLHELHA	AT2G39010	34.19.1	34.19	transport.Major_Intrinsic_Proteins.PIP	water_channel_|_chr2:16291477-16294034_FORWARD_-_Symbols:_PIP2E,_PIP2_-_6_|_PIP2E_(PLASMA_MEMBRANE_INTRINSIC_PROTEIN_2E)	Y	0.6927	0.0002	10.5	Y	Y
172	Hexadecanoic_acid	SLS(1)LQER	AT5G48620	20.1.7	20.1	stress.biotic.PR-proteins	disease_resistance_protein_(CC-NBS-LRR_class),_putative_|_chr5:19716476-19721452_FORWARD	N	0.5404	0.0169	10.5	Y	Y
173	Valine	S(1)AQELVK	AT3G14940	4.1.15	4.1	glycolysis.cytosolic_branch.phospho-enol-pyruvate_carboxylase_(PEPC)	phosphoenolpyruvate_carboxylase_|_chr3:5025238-5029710_FORWARD_-_Symbols:_ATPPC3_|_ATPPC3_(PHOSPHOENOLPYRUVATE_CARBOXYLASE_3)	Y	0.88	0	10.5	Y	Y
174	Docosanoic_acid	LMS(1)ENSSGGWEK	AT2G43940	13.1.3.4.13	13.1	amino_acid_metabolism.synthesis.aspartate_family.methionine.methionine_S-methyltransferase	thiol_methyltransferase,_putative_|_chr2:18195953-18197687_REVERSE	N	0.8586	0	10.5	Y	Y
175	Docosanoic_acid	ALISSHS(1)PKR	AT1G29280	27.3.32	27.3	RNA.regulation_of_transcription.WRKY_domain_transcription_factor_family	transcription_factor_|_chr1:10236367-10237467_FORWARD_-_Symbols:_WRKY65,_ATWRKY65_|_WRKY65	N	0.8567	0	10.5	Y	Y
176	Valine	SSYTS(1)PPS(1)PKEVQEALPPR	AT2G46630	10.5.3	10.5	cell_wall.cell_wall_proteins.LRR	unknown_protein_|_chr2:19145529-19146713_FORWARD	Y	0.8391	0	10.5	Y	Y
177	Isoleucine	S(1)AQELVK	AT3G14940	4.1.15	4.1	glycolysis.cytosolic_branch.phospho-enol-pyruvate_carboxylase_(PEPC)	phosphoenolpyruvate_carboxylase_|_chr3:5025238-5029710_FORWARD_-_Symbols:_ATPPC3_|_ATPPC3_(PHOSPHOENOLPYRUVATE_CARBOXYLASE_3)	Y	0.836	0	10.5	Y	Y
178	Nicotinic_acid	VSYNENLS(1)DDDVDLVNDNGEGSGK	AT3G06340	20.2.1	20.2	stress.abiotic.heat	DNAJ_heat_shock_N-terminal_domain-containing_protein_|_chr3:1920207-1923311_REVERSE	N	0.8281	0	10.5	Y	Y
179	Tetradecanoic_acid	LT(1)PPGS(1)PPILS(0.055)AS(0.657)GT(0.288)PK	AT4G15545	35.2	35.2	not_assigned.unknown	unknown_protein_|_chr4:8875918-8877799_FORWARD	N	0.8117	0	10.5	Y	Y
180	Octadecanoic_acid	AELVELLGSDS(0.998)S(0.002)	AT1G06190	35.2	35.2	not_assigned.unknown	ATP_binding_/_ATPase,_coupled_to_transmembrane_movement_of_ions,_phosphorylative_mechanism_|_chr1:1892273-1894148_REVERSE	N	0.8091	0	10.5	Y	Y
181	Aspartic_acid	ALGSFGS(1)FGS(1)FRS(1)FA	AT5G60660	34.19.1	34.19	transport.Major_Intrinsic_Proteins.PIP	water_channel_|_chr5:24375457-24376989_REVERSE_-_Symbols:_PIP2F,_PIP2_-_4_(PLASMA_MEMBRANE_INTRINSIC_PROTEIN_2_-_4_|_PIP2_-_4)	Y	0.8091	0	10.5	Y	Y
182	Nicotinic_acid	SSS(0.001)S(0.999)PSGSGSDLTERR	AT5G49510	29.6	29.6	protein.folding	unfolded_protein_binding_|_chr5:20080614-20082762_FORWARD_-_Symbols:_PDF3_|_PDF3_(PREFOLDIN_3)	N	0.8046	0	10.5	Y	Y
183	Valine	SFS(1)ASHSQYSVR	AT4G37700	35.2	35.2	not_assigned.unknown	unknown_protein_|_chr4:17710272-17710873_REVERSE	N	0.8024	0	10.5	Y	Y
184	Isoleucine	SSYTS(1)PPS(1)PKEVQEALPPR	AT2G46630	10.5.3	10.5	cell_wall.cell_wall_proteins.LRR	unknown_protein_|_chr2:19145529-19146713_FORWARD	Y	0.7974	0	10.5	Y	Y
185	Fumaric_acid	KTSSSTISTNPS(0.001)S(0.998)PIS(0.001)TASTGKPPLPR	AT5G67385	30.11	30.11	signalling.light	protein_binding_/_signal_transducer_|_chr5:26884664-26887204_FORWARD	Y	0.7974	0	10.5	Y	Y
186	Nicotinic_acid	ALGSFGS(1)FGS(1)FRS(1)FA	AT5G60660	34.19.1	34.19	transport.Major_Intrinsic_Proteins.PIP	water_channel_|_chr5:24375457-24376989_REVERSE_-_Symbols:_PIP2F,_PIP2_-_4_(PLASMA_MEMBRANE_INTRINSIC_PROTEIN_2_-_4_|_PIP2_-_4)	Y	0.7933	0	10.5	Y	Y
187	Isoleucine	YSS(1)PS(0.001)S(0.999)PPPSFYRK	AT3G47210	35.2	35.2	not_assigned.unknown	unknown_protein_|_chr3:17385313-17387244_FORWARD	N	0.7915	0	10.5	Y	Y
188	Malic_acid	SLEELS(1)GEAEVS(1)HDEK	AT5G43370	34.7	34.7	transport.phosphate	carbohydrate_transmembrane_transporter/_inorganic_phosphate_transmembrane_transporter/_phosphate_transmembrane_transporter/_sugar:hydrogen_symporter_|_chr5:17416074-17417798_FORWARD_-_Symbols:_APT1,_PHT2,_PHT1_-_2_|_APT1_(ARABIDOPSIS_PHOSPHATE_TRANSPORTER_1)	Y	0.7877	0	10.5	Y	Y
189	Tetradecanoic_acid	S(0.001)AS(0.749)T(0.251)PLLNSLVHVS(0.179)S(0.821)PRDS(1)PIETVESVHQIQR	AT5G20190	35.2	35.2	not_assigned.unknown	binding_|_chr5:6814093-6815379_FORWARD	N	0.7829	0.0003	10.5	Y	Y
190	Docosanoic_acid	YSS(1)PS(0.008)S(0.992)PPPSFYRK	AT3G47210	35.2	35.2	not_assigned.unknown	unknown_protein_|_chr3:17385313-17387244_FORWARD	N	0.7816	0	10.5	Y	Y
191	Isoleucine	SFS(1)ASHSQYSVR	AT4G37700	35.2	35.2	not_assigned.unknown	unknown_protein_|_chr4:17710272-17710873_REVERSE	N	0.773	0	10.5	Y	Y
192	Docosanoic_acid	VLSHAVS(1)ES(1)DVS(1)VHSTFASR	AT5G17330	13.1.1.1.1	13.1	amino_acid_metabolism.synthesis.central_amino_acid_metabolism.GABA.Glutamate_decarboxylase	calmodulin_binding_/_glutamate_decarboxylase_|_chr5:5711012-5715075_FORWARD_-_Symbols:_GAD,_GAD1_|_GAD	N	0.7699	0.0001	10.5	Y	Y
193	Hexadecanoic_acid	LTPPGS(0.999)PPILS(0.001)AS(0.008)GT(0.992)PK	AT4G15545	35.2	35.2	not_assigned.unknown	unknown_protein_|_chr4:8875918-8877799_FORWARD	N	0.7649	0.0001	10.5	Y	Y
194	Valine	YSS(1)PS(0.008)S(0.992)PPPSFYRK	AT3G47210	35.2	35.2	not_assigned.unknown	unknown_protein_|_chr3:17385313-17387244_FORWARD	N	0.7626	0	10.5	Y	Y
195	Isoleucine	YSS(1)PS(0.008)S(0.992)PPPSFYRK	AT3G47210	35.2	35.2	not_assigned.unknown	unknown_protein_|_chr3:17385313-17387244_FORWARD	N	0.7599	0	10.5	Y	Y
196	Putrescine	LT(1)PPGS(1)PPILS(0.055)AS(0.657)GT(0.288)PK	AT4G15545	35.2	35.2	not_assigned.unknown	unknown_protein_|_chr4:8875918-8877799_FORWARD	N	0.7597	0.0001	10.5	Y	Y
197	Octadecanoic_acid	LT(1)PPGS(1)PPILS(0.055)AS(0.657)GT(0.288)PK	AT4G15545	35.2	35.2	not_assigned.unknown	unknown_protein_|_chr4:8875918-8877799_FORWARD	N	0.7594	0.0001	10.5	Y	Y
198	Docosanoic_acid	ITPHS(0.006)VPS(0.979)PRPS(0.704)S(0.311)PR	AT2G43680	30.3	30.3	signalling.calcium	calmodulin_binding_|_chr2:18108349-18111831_FORWARD_-_Symbols:_IQD14_|_IQD14	Y	0.748	0	10.5	Y	Y
199	Valine	YSS(1)PS(0.001)S(0.999)PPPSFYRK	AT3G47210	35.2	35.2	not_assigned.unknown	unknown_protein_|_chr3:17385313-17387244_FORWARD	N	0.747	0	10.5	Y	Y
200	Docosanoic_acid	DLDVNES(1)GPPAAR	AT5G60660	34.19.1	34.19	transport.Major_Intrinsic_Proteins.PIP	water_channel_|_chr5:24375457-24376989_REVERSE_-_Symbols:_PIP2F,_PIP2_-_4_(PLASMA_MEMBRANE_INTRINSIC_PROTEIN_2_-_4_|_PIP2_-_4)	Y	0.7414	0.0001	10.5	Y	Y
201	Hexadecanoic_acid	S(1)QVQESVSNDTMVKPDSSTTPTPGR	AT5G58140	29.4	29.4	signaling.kinase.cytoplasmatic_kinase.AGC	FMN_binding_/_blue_light_photoreceptor/_kinase/_protein_serine/threonine_kinase_|_chr5:23524427-23533111_FORWARD_-_Symbols:_PHOT2,_NPL1_|_PHOT2_(PHOTOTROPIN_2)	N	0.7411	0.0001	10.5	Y	Y
202	Hexadecanoic_acid	NVVLDEFGS(1)PK	AT2G28000	1.3.13	1.3	PS.calvin_cycle.rubisco_interacting	ATP_binding_/_protein_binding_|_chr2:11926449-11929389_FORWARD_-_Symbols:_CPN60A,_CH-CPN60A,_SLP_|_CPN60A_(CHAPERONIN-60ALPHA)	Y	0.729	0.0001	10.5	Y	Y
203	Valine	SDT(1)MIKDSSNES(1)QEIK	AT4G37070	33.1	33.1	development.storage_proteins	Symbols:_PLP1,_PLA_IVA_|_patatin,_putative_|_chr4:17464785-17467109_REVERSE	Y	0.7164	0.0001	10.5	Y	Y
204	Isoleucine	KVTDMAEDVVTADIET(0.004)ES(0.996)NEAR	AT3G54760	35.1	35.1	not_assigned.no_ontology	dentin_sialophosphoprotein-related_|_chr3:20269659-20272307_REVERSE	N	0.7086	0.0002	10.5	Y	Y
205	Isoleucine	SDT(1)MIKDSSNES(1)QEIK	AT4G37070	33.1	33.1	development.storage_proteins	Symbols:_PLP1,_PLA_IVA_|_patatin,_putative_|_chr4:17464785-17467109_REVERSE	Y	0.7064	0.0002	10.5	Y	Y
206	Isoleucine	YVS(1)PEGS(1)PFKIENPK	AT5G62820	35.1	35.1	not_assigned.no_ontology	integral_membrane_protein,_putative_|_chr5:25223727-25225021_REVERSE	N	0.7026	0.0004	10.5	Y	Y
207	Valine	KVTDMAEDVVTADIET(0.004)ES(0.996)NEAR	AT3G54760	35.1	35.1	not_assigned.no_ontology	dentin_sialophosphoprotein-related_|_chr3:20269659-20272307_REVERSE	N	0.6749	0.0004	10.5	Y	Y
208	Valine	YVS(1)PEGS(1)PFKIENPK	AT5G62820	35.1	35.1	not_assigned.no_ontology	integral_membrane_protein,_putative_|_chr5:25223727-25225021_REVERSE	N	0.6702	0.0006	10.5	Y	Y
209	Putrescine	S(0.001)AS(0.749)T(0.251)PLLNSLVHVS(0.179)S(0.821)PRDS(1)PIETVESVHQIQR	AT5G20190	35.2	35.2	not_assigned.unknown	binding_|_chr5:6814093-6815379_FORWARD	N	0.6667	0.0035	10.5	Y	Y
210	Isoleucine	DFS(0.028)REDS(0.972)ES(1)PMKER	AT5G23680	35.1	35.1	not_assigned.no_ontology	sterile_alpha_motif_(SAM)_domain-containing_protein_|_chr5:7985354-7986851_REVERSE	N	0.6586	0.0016	10.5	Y	Y
211	Isoleucine	ALGSFGS(1)FGS(0.999)FRS(0.001)FA	AT5G60660	34.19.1	34.19	transport.Major_Intrinsic_Proteins.PIP	water_channel_|_chr5:24375457-24376989_REVERSE_-_Symbols:_PIP2F,_PIP2_-_4_(PLASMA_MEMBRANE_INTRINSIC_PROTEIN_2_-_4_|_PIP2_-_4)	Y	0.6544	0.001	10.5	Y	Y
212	Tetradecanoic_acid	AELVELLGSDS(0.998)S(0.002)	AT1G06190	35.2	35.2	not_assigned.unknown	ATP_binding_/_ATPase,_coupled_to_transmembrane_movement_of_ions,_phosphorylative_mechanism_|_chr1:1892273-1894148_REVERSE	N	0.6529	0.001	10.5	Y	Y
213	Isoleucine	EEDDDDEVS(1)PEPVSTEPK	AT3G12950	35.2	35.2	not_assigned.unknown	catalytic_|_chr3:4132528-4135134_REVERSE	N	0.6383	0.001	10.5	Y	Y
214	Valine	ALGSFGS(1)FGS(0.999)FRS(0.001)FA	AT5G60660	34.19.1	34.19	transport.Major_Intrinsic_Proteins.PIP	water_channel_|_chr5:24375457-24376989_REVERSE_-_Symbols:_PIP2F,_PIP2_-_4_(PLASMA_MEMBRANE_INTRINSIC_PROTEIN_2_-_4_|_PIP2_-_4)	Y	0.6245	0.0014	10.5	Y	Y
215	Valine	EEDDDDEVS(1)PEPVSTEPK	AT3G12950	35.2	35.2	not_assigned.unknown	catalytic_|_chr3:4132528-4135134_REVERSE	N	0.6122	0.0015	10.5	Y	Y
216	Valine	DFS(0.028)REDS(0.972)ES(1)PMKER	AT5G23680	35.1	35.1	not_assigned.no_ontology	sterile_alpha_motif_(SAM)_domain-containing_protein_|_chr5:7985354-7986851_REVERSE	N	0.6065	0.0036	10.5	Y	Y
217	Isoleucine	STTTT(0.008)VS(0.992)S(0.995)VHS(0.002)PT(0.001)T(0.001)DQDFSK	AT2G17290	30.3	30.3	signalling.calcium.calcium_dependent_protein_kinases	ATP_binding_/_calcium_ion_binding_/_calmodulin-dependent_protein_kinase/_kinase/_protein_kinase/_protein_serine/threonine_kinase_|_chr2:7516415-7519633_FORWARD_-_Symbols:_CPK6,_ATCDPK3_|_CPK6_(CALCIUM-DEPENDENT_PROTEIN_KINASE_6)	Y	0.5991	0.0032	10.5	Y	Y
218	Valine	STTTT(0.008)VS(0.992)S(0.995)VHS(0.002)PT(0.001)T(0.001)DQDFSK	AT2G17290	30.3	30.3	signalling.calcium.calcium_dependent_protein_kinases	ATP_binding_/_calcium_ion_binding_/_calmodulin-dependent_protein_kinase/_kinase/_protein_kinase/_protein_serine/threonine_kinase_|_chr2:7516415-7519633_FORWARD_-_Symbols:_CPK6,_ATCDPK3_|_CPK6_(CALCIUM-DEPENDENT_PROTEIN_KINASE_6)	Y	0.5776	0.0049	10.5	Y	Y
219	Octadecanoic_acid	SFGT(0.998)RS(0.009)GT(0.993)KFLPSSD	AT5G23060	35.2	35.2	not_assigned.unknown	Symbols:_CaS_|_CaS_(Calcium_sensing_receptor)_|_chr5:7736590-7738535_REVERSE	N	0.5519	0.0095	10.5	Y	Y
220	Fumaric_acid	S(1)AEETNKEIK	AT2G34310	35.2	35.2	not_assigned.unknown	unknown_protein_|_chr2:14477745-14479962_REVERSE	N	0.5449	0.0087	10.5	Y	Y
221	Hexadecanoic_acid	NDNGIGGENS(1)NDDGVR	AT3G28920	27.3.80	27.3	RNA.regulation_of_transcription.zf-HD	DNA_binding_/_transcription_factor_|_chr3:10940446-10941833_REVERSE_-_Symbols:_AtHB34_|_AtHB34_(ARABIDOPSIS_THALIANA_HOMEOBOX_PROTEIN_34)	N	0.5237	0.0103	10.5	Y	Y
222	Putrescine	GLAYDT(1)SDDQQDITR	AT2G39730	1.3.13	1.3	PS.calvin_cycle.rubisco_interacting	ADP_binding_/_ATP_binding_/_enzyme_regulator/_ribulose-1,5-bisphosphate_carboxylase/oxygenase_activator_|_chr2:16570746-16573548_REVERSE_-_Symbols:_RCA_|_RCA_(RUBISCO_ACTIVASE)	Y	0.7787	0	10.25	Y	Y
223	Fumaric_acid	GVEFDDDLET(1)EKS(1)DGT(1)IGER	AT1G42550	31.1	31.1	cell.organisation	Symbols:_PMI1_|_PMI1_(PLASTID_MOVEMENT_IMPAIRED1)_|_chr1:15977014-15979952_FORWARD	Y	0.6344	0.0011	10.25	Y	Y
224	Fumaric_acid	GLAYDT(1)SDDQQDITR	AT2G39730	1.3.13	1.3	PS.calvin_cycle.rubisco_interacting	ADP_binding_/_ATP_binding_/_enzyme_regulator/_ribulose-1,5-bisphosphate_carboxylase/oxygenase_activator_|_chr2:16570746-16573548_REVERSE_-_Symbols:_RCA_|_RCA_(RUBISCO_ACTIVASE)	Y	0.6513	0.0006	10.25	Y	Y
225	Fumaric_acid	AELVELLGSDS(0.998)S(0.002)	AT1G06190	35.2	35.2	not_assigned.unknown	ATP_binding_/_ATPase,_coupled_to_transmembrane_movement_of_ions,_phosphorylative_mechanism_|_chr1:1892273-1894148_REVERSE	N	0.5336	0.0087	10.25	Y	Y
226	Putrescine	LT(1)PPGS(1)PPILS(0.002)AS(0.09)GT(0.908)PK	AT4G15545	35.2	35.2	not_assigned.unknown	unknown_protein_|_chr4:8875918-8877799_FORWARD	N	0.7809	0	10.25	Y	Y
227	Docosanoic_acid	HT(0.001)S(0.999)PSHIKQDGS(1)MS(1)PVR	AT2G29210	27.1.1	27.1	RNA.processing.splicing	splicing_factor_PWI_domain-containing_protein_|_chr2:12558051-12562348_FORWARD	N	0.8679	0	10.25	Y	Y
228	Isoleucine	S(0.007)ES(0.993)LGHRS(1)DVS(1)S(1)PEAK	AT3G48530	10.5	10.5	cell_wall.cell_wall_proteins	Symbols:_KING1_|_KING1_(SNF1-RELATED_PROTEIN_KINASE_REGULATORY_SUBUNIT_GAMMA_1)_|_chr3:17987378-17989763_FORWARD	Y	0.8328	0	10.25	Y	Y
229	Aspartic_acid	YVS(1)PEGS(1)PFKIENPK	AT5G62820	35.1	35.1	not_assigned.no_ontology	integral_membrane_protein,_putative_|_chr5:25223727-25225021_REVERSE	N	0.8286	0	10.25	Y	Y
230	Docosanoic_acid	ESFPT(0.003)S(0.198)S(0.799)NPDS(0.962)T(0.037)DNIPHQR	AT3G58630	27.3.30	27.3	RNA.regulation_of_transcription.Trihelix,_Triple-Helix_transcription_factor_family	transcription_factor_|_chr3:21683568-21685941_REVERSE	N	0.8234	0	10.25	Y	Y
231	Valine	S(0.007)ES(0.993)LGHRS(1)DVS(1)S(1)PEAK	AT3G48530	10.5	10.5	cell_wall.cell_wall_proteins	Symbols:_KING1_|_KING1_(SNF1-RELATED_PROTEIN_KINASE_REGULATORY_SUBUNIT_GAMMA_1)_|_chr3:17987378-17989763_FORWARD	Y	0.8193	0	10.25	Y	Y
232	Nicotinic_acid	KRS(1)APTTPLR	AT5G65690	6.4	6.4	gluconeogenesis_/_glyoxylate_cycle.PEPCK	ATP_binding_/_phosphoenolpyruvate_carboxykinase_(ATP)/_phosphoenolpyruvate_carboxykinase/_purine_nucleotide_binding_|_chr5:26266340-26269616_FORWARD_-_Symbols:_PCK2,_PEPCK_|_PCK2_(PHOSPHOENOLPYRUVATE_CARBOXYKINASE_2)	N	0.8132	0	10.25	Y	Y
233	Isoleucine	ITPHS(0.006)VPS(0.979)PRPS(0.704)S(0.311)PR	AT2G43680	30.3	30.3	signalling.calcium	calmodulin_binding_|_chr2:18108349-18111831_FORWARD_-_Symbols:_IQD14_|_IQD14	Y	0.8063	0	10.25	Y	Y
234	Nicotinic_acid	S(0.007)ES(0.993)LGHRS(1)DVS(1)S(1)PEAK	AT3G48530	10.5	10.5	cell_wall.cell_wall_proteins	Symbols:_KING1_|_KING1_(SNF1-RELATED_PROTEIN_KINASE_REGULATORY_SUBUNIT_GAMMA_1)_|_chr3:17987378-17989763_FORWARD	Y	0.7998	0.0001	10.25	Y	Y
235	Aspartic_acid	SLS(1)EIS(1)EVDAVR	AT1G56230	35.2	35.2	not_assigned.unknown	unknown_protein_|_chr1:21046009-21049045_REVERSE	N	0.7956	0	10.25	Y	Y
236	Fumaric_acid	LT(1)PPGS(1)PPILS(0.079)AS(0.807)GT(0.113)PK	AT4G15545	35.2	35.2	not_assigned.unknown	unknown_protein_|_chr4:8875918-8877799_FORWARD	N	0.7922	0	10.25	Y	Y
237	Fumaric_acid	LT(1)PPGS(1)PPILS(0.055)AS(0.657)GT(0.288)PK	AT4G15545	35.2	35.2	not_assigned.unknown	unknown_protein_|_chr4:8875918-8877799_FORWARD	N	0.7888	0	10.25	Y	Y
238	Valine	ITPHS(0.006)VPS(0.979)PRPS(0.704)S(0.311)PR	AT2G43680	30.3	30.3	signalling.calcium	calmodulin_binding_|_chr2:18108349-18111831_FORWARD_-_Symbols:_IQD14_|_IQD14	Y	0.7727	0	10.25	Y	Y
239	Valine	ALISSHS(1)PKR	AT1G29280	27.3.32	27.3	RNA.regulation_of_transcription.WRKY_domain_transcription_factor_family	transcription_factor_|_chr1:10236367-10237467_FORWARD_-_Symbols:_WRKY65,_ATWRKY65_|_WRKY65	N	0.767	0	10.25	Y	Y
240	Fumaric_acid	S(1)GQLDHQLS(0.999)NLASSKPK	AT4G22290	29.5.11	29.5	protein.degradation.ubiquitin	ubiquitin_thiolesterase_|_chr4:11782905-11785816_REVERSE	N	0.7658	0	10.25	Y	Y
241	Aspartic_acid	KRS(1)APTTPLR	AT5G65690	6.4	6.4	gluconeogenesis_/_glyoxylate_cycle.PEPCK	ATP_binding_/_phosphoenolpyruvate_carboxykinase_(ATP)/_phosphoenolpyruvate_carboxykinase/_purine_nucleotide_binding_|_chr5:26266340-26269616_FORWARD_-_Symbols:_PCK2,_PEPCK_|_PCK2_(PHOSPHOENOLPYRUVATE_CARBOXYKINASE_2)	N	0.7628	0	10.25	Y	Y
242	Aspartic_acid	DLDVNES(1)GPPAAR	AT5G60660	34.19.1	34.19	transport.Major_Intrinsic_Proteins.PIP	water_channel_|_chr5:24375457-24376989_REVERSE_-_Symbols:_PIP2F,_PIP2_-_4_(PLASMA_MEMBRANE_INTRINSIC_PROTEIN_2_-_4_|_PIP2_-_4)	Y	0.761	0.0001	10.25	Y	Y
243	Fumaric_acid	SDEIS(1)DPEQQIK	AT4G37300	35.2	35.2	not_assigned.unknown	Symbols:_MEE59_|_MEE59_(maternal_effect_embryo_arrest_59)_|_chr4:17554641-17555861_FORWARD	N	0.7461	0	10.25	Y	Y
244	Fumaric_acid	TIEKPVEDPS(1)ELPK	AT5G35630	12.2.2	12.2	N-metabolism.ammonia_metabolism.glutamine_synthetase	glutamate-ammonia_ligase_|_chr5:13830429-13833451_FORWARD_-_Symbols:_GS2,_GLN2,_ATGSL1_|_GS2_(GLUTAMINE_SYNTHETASE_2)	Y	0.7414	0.0001	10.25	Y	Y
245	Aspartic_acid	DQST(0.002)PGS(0.998)GGES(0.999)GGGGGGDNHIT(0.001)R	AT2G45430	28.99	28.99	DNA.unspecified	DNA-binding_protein-related_|_chr2:18727561-18728935_FORWARD	N	0.7182	0.0002	10.25	Y	Y
246	Isoleucine	ALISSHS(1)PKR	AT1G29280	27.3.32	27.3	RNA.regulation_of_transcription.WRKY_domain_transcription_factor_family	transcription_factor_|_chr1:10236367-10237467_FORWARD_-_Symbols:_WRKY65,_ATWRKY65_|_WRKY65	N	0.7065	0.0002	10.25	Y	Y
247	Fumaric_acid	RKS(1)LS(1)DGEDNVNNTR	AT3G01490	29.4	29.4	signalling.MAP???kinases.putative_MAP3K,_Raf-like	protein_kinase,_putative_|_chr3:190872-193537_REVERSE	N	0.7043	0.0001	10.25	Y	Y
248	Nicotinic_acid	ITPHSVPS(0.999)PRPS(0.5)S(0.5)PR	AT2G43680	30.3	30.3	signalling.calcium	calmodulin_binding_|_chr2:18108349-18111831_FORWARD_-_Symbols:_IQD14_|_IQD14	Y	0.7016	0.0002	10.25	Y	Y
249	Valine	MSSIES(1)FKQS(0.834)S(0.166)LR	AT2G47000	34.16	34.16	transport.ABC_transporters_and_multidrug_resistance_systems	ATPase,_coupled_to_transmembrane_movement_of_substances_/_xenobiotic-transporting_ATPase_|_chr2:19309868-19314750_REVERSE_-_Symbols:_MDR4,_PGP4,_ABCB4,_ATPGP4_|_ABCB4_(ATP_BINDING_CASSETTE_SUBFAMILY_B4)	N	0.6917	0.0004	10.25	Y	Y
250	Octadecanoic_acid	EHGNS(1)PGYYDGR	AT1G67090	1.3.2	1.3	PS.calvin_cycle.rubisco_small_subunit	copper_ion_binding_/_ribulose-bisphosphate_carboxylase_|_chr1:25048158-25049424_REVERSE_-_Symbols:_RBCS1A_|_RBCS1A_(RIBULOSE_BISPHOSPHATE_CARBOXYLASE_SMALL_CHAIN_1A)	Y	0.6894	0.0004	10.25	Y	Y
251	Arginine	TVDGETENLPNGDS(0.066)S(0.934)PK	AT4G28080	35.2	35.2	not_assigned.unknown	binding_|_chr4:13948603-13957840_REVERSE	N	0.6877	0.0003	10.25	Y	Y
252	Fumaric_acid	S(0.003)PS(0.997)YKEVALAPPGSIAK	AT1G01320	35.1.27	35.1	not_assigned.no_ontology.tetratricopeptide_repeat_(TPR)	tetratricopeptide_repeat_(TPR)-containing_protein_|_chr1:121124-130570_REVERSE	N	0.6877	0.0003	10.25	Y	Y
253	Valine	STTTTVS(0.003)S(0.996)VHS(0.001)PTTDQDFSK	AT2G17290	30.3	30.3	signalling.calcium.calcium_dependent_protein_kinases	ATP_binding_/_calcium_ion_binding_/_calmodulin-dependent_protein_kinase/_kinase/_protein_kinase/_protein_serine/threonine_kinase_|_chr2:7516415-7519633_FORWARD_-_Symbols:_CPK6,_ATCDPK3_|_CPK6_(CALCIUM-DEPENDENT_PROTEIN_KINASE_6)	Y	0.6844	0.0006	10.25	Y	Y
254	Fumaric_acid	S(0.001)GS(0.999)FSKS(0.414)S(0.585)PS(0.001)ELDVVDPYKR	AT1G69870	34.13	34.13	transport.peptides_and_oligopeptides	proton-dependent_oligopeptide_transport_(POT)_family_protein_|_chr1:26316027-26320220_FORWARD	N	0.6826	0.0002	10.25	Y	Y
255	Isoleucine	MSSIES(1)FKQS(0.834)S(0.166)LR	AT2G47000	34.16	34.16	transport.ABC_transporters_and_multidrug_resistance_systems	ATPase,_coupled_to_transmembrane_movement_of_substances_/_xenobiotic-transporting_ATPase_|_chr2:19309868-19314750_REVERSE_-_Symbols:_MDR4,_PGP4,_ABCB4,_ATPGP4_|_ABCB4_(ATP_BINDING_CASSETTE_SUBFAMILY_B4)	N	0.6818	0.0007	10.25	Y	Y
256	Fumaric_acid	SELES(1)QEEEEDSSK	AT5G16730	35.1	35.1	not_assigned.no_ontology	Bacteria_-_41887_-_BEST_Arabidopsis_thaliana_protein_match_is:_unknown_protein_(TAIR:AT3G02930.1)_-_CONTAINS_InterPro_DOMAIN/s:_Spectrin/alpha-actinin_(InterPro:IPR018159)_-_EXPRESSED_DURING:_13_growth_stages_-_EXPRESSED_IN:_23_plant_structures_-_Fungi_-_18239_-_Has_241703_Blast_hits_to_112530_proteins_in_2711_species:_Archae_-_2642_-_Metazoa_-_104467_-_Other_Eukaryotes_-_64309_(source:_NCBI_BLin…	N	0.6809	0.0003	10.25	Y	Y
257	Arginine	SVS(1)SPFMNTASK	AT1G77760	12.1.1	12.1	N-metabolism.nitrate_metabolism.NR	nitrate_reductase_|_chr1:29235803-29239445_REVERSE_-_Symbols:_NIA1,_GNR1,_NR1_|_NIA1_(NITRATE_REDUCTASE_1)	Y	0.677	0.0005	10.25	Y	Y
258	Isoleucine	STTTTVS(0.003)S(0.996)VHS(0.001)PTTDQDFSK	AT2G17290	30.3	30.3	signalling.calcium.calcium_dependent_protein_kinases	ATP_binding_/_calcium_ion_binding_/_calmodulin-dependent_protein_kinase/_kinase/_protein_kinase/_protein_serine/threonine_kinase_|_chr2:7516415-7519633_FORWARD_-_Symbols:_CPK6,_ATCDPK3_|_CPK6_(CALCIUM-DEPENDENT_PROTEIN_KINASE_6)	Y	0.6753	0.0008	10.25	Y	Y
259	Tetradecanoic_acid	SDAALLNLEEGS(0.002)S(0.998)PIPNPSTAAEDSR	AT5G10470	31.1	31.1	cell.organisation	kinesin_motor_protein-related_|_chr5:3289925-3297373_REVERSE	Y	0.6725	0.0006	10.25	Y	Y
260	Fumaric_acid	SAS(0.99)T(0.01)PLLNSLVHVS(0.216)S(0.784)PR	AT5G20190	35.2	35.2	not_assigned.unknown	binding_|_chr5:6814093-6815379_FORWARD	N	0.6687	0.0004	10.25	Y	Y
261	Arginine	VMIHQPLGT(1)AGGK	AT1G66670	29.5.5	29.5	protein.degradation.serine_protease	serine-type_endopeptidase_|_chr1:24863785-24865702_REVERSE_-_Symbols:_CLPP3,_NCLPP3_|_CLPP3	N	0.6669	0.0007	10.25	Y	Y
262	Hexadecanoic_acid	TAS(1)ANS(1)LVDAEEK	AT1G07650	30.2.8.2	30.2	signalling.receptor_kinases.DUF_26	leucine-rich_repeat_transmembrane_protein_kinase,_putative_|_chr1:2359549-2366561_REVERSE	Y	0.6657	0.0007	10.25	Y	Y
263	Valine	DQST(0.002)PGS(0.998)GGES(0.999)GGGGGGDNHIT(0.001)R	AT2G45430	28.99	28.99	DNA.unspecified	DNA-binding_protein-related_|_chr2:18727561-18728935_FORWARD	N	0.6431	0.0012	10.25	Y	Y
264	Arginine	LVKPEATVHEDDDS(1)DEGWQEAVPK	AT4G28080	35.2	35.2	not_assigned.unknown	binding_|_chr4:13948603-13957840_REVERSE	N	0.6286	0.0023	10.25	Y	Y
265	Tetradecanoic_acid	S(0.001)FGT(0.964)RS(0.036)GT(0.998)KFLPSSD	AT5G23060	35.2	35.2	not_assigned.unknown	Symbols:_CaS_|_CaS_(Calcium_sensing_receptor)_|_chr5:7736590-7738535_REVERSE	N	0.6242	0.0025	10.25	Y	Y
266	Arginine	S(1)LEIFNPSSGK	AT5G58140	29.4	29.4	signaling.kinase.cytoplasmatic_kinase.AGC	FMN_binding_/_blue_light_photoreceptor/_kinase/_protein_serine/threonine_kinase_|_chr5:23524427-23533111_FORWARD_-_Symbols:_PHOT2,_NPL1_|_PHOT2_(PHOTOTROPIN_2)	N	0.5939	0.0028	10.25	Y	Y
267	Hexadecanoic_acid	LT(1)PPGS(1)PPILS(0.079)AS(0.807)GT(0.113)PK	AT4G15545	35.2	35.2	not_assigned.unknown	unknown_protein_|_chr4:8875918-8877799_FORWARD	N	0.5929	0.0029	10.25	Y	Y
268	Isoleucine	DQST(0.002)PGS(0.998)GGES(0.999)GGGGGGDNHIT(0.001)R	AT2G45430	28.99	28.99	DNA.unspecified	DNA-binding_protein-related_|_chr2:18727561-18728935_FORWARD	N	0.5909	0.0048	10.25	Y	Y
269	Putrescine	LTPPGS(0.999)PPILS(0.001)AS(0.008)GT(0.992)PK	AT4G15545	35.2	35.2	not_assigned.unknown	unknown_protein_|_chr4:8875918-8877799_FORWARD	N	0.5883	0.005	10.25	Y	Y
270	Tetradecanoic_acid	NDNGIGGENS(1)NDDGVR	AT3G28920	27.3.80	27.3	RNA.regulation_of_transcription.zf-HD	DNA_binding_/_transcription_factor_|_chr3:10940446-10941833_REVERSE_-_Symbols:_AtHB34_|_AtHB34_(ARABIDOPSIS_THALIANA_HOMEOBOX_PROTEIN_34)	N	0.5772	0.0039	10.25	Y	Y
271	Hexadecanoic_acid	S(1)GQLDHQLS(0.999)NLASSKPK	AT4G22290	29.5.11	29.5	protein.degradation.ubiquitin	ubiquitin_thiolesterase_|_chr4:11782905-11785816_REVERSE	N	0.5675	0.0059	10.25	Y	Y
272	Aspartic_acid	S(0.95)AS(0.05)TVS(1)ITANTAAATR	AT5G04990	35.1	35.1	not_assigned.no_ontology	sad1/unc-84_protein-related_|_chr5:1471481-1473964_REVERSE	N	0.5468	0.0103	10.25	Y	Y
273	Aspartic_acid	EAS(1)IEIPTLNTGENLTVDHQ	AT1G61750	29.4	29.4	protein.postranslational_modification	Bacteria_-_562_-_BEST_Arabidopsis_thaliana_protein_match_is:_protein_kinase-related_(TAIR:AT1G63600.1)_-_CONTAINS_InterPro_DOMAIN/s:_Protein_of_unknown_function_DUF26_(InterPro:IPR002902)_-_EXPRESSED_IN:_root_-_Fungi_-_309_-_Has_5451_Blast_hits_to_2391_proteins_in_173_species:_Archae_-_4_-_INVOLVED_IN:_biological_process_unknown_-_LOCATED_IN:_endomembrane_system_-_Metazoa_-_1882_-_Other_Eukaryote…	N	0.5403	0.0115	10.25	Y	Y
274	Hexadecanoic_acid	DPS(1)PPPLSSLGK	AT2G34310	35.2	35.2	not_assigned.unknown	unknown_protein_|_chr2:14477745-14479962_REVERSE	N	0.6977	0.0006	10	Y	Y
275	Octadecanoic_acid	AFS(0.992)ES(0.008)DIQTLGTGNTGLVQSQLDR	AT4G27900	35.2	35.2	not_assigned.unknown	Bacteria_-_0_-_BEST_Arabidopsis_thaliana_protein_match_is:_unknown_protein_(TAIR:AT5G53420.1)_-_CONTAINS_InterPro_DOMAIN/s:_CCT_domain_(InterPro:IPR010402)_-_EXPRESSED_DURING:_13_growth_stages_-_EXPRESSED_IN:_23_plant_structures_-_Fungi_-_0_-_Has_876_Blast_hits_to_876_proteins_in_63_species:_Archae_-_0_-_INVOLVED_IN:_biological_process_unknown_-_LOCATED_IN:_cellular_component_unknown_-_Metazoa_-_…	N	0.5529	0.0263	10	Y	Y
276	Putrescine	TNS(1)LALPR	AT1G42550	31.1	31.1	cell.organisation	Symbols:_PMI1_|_PMI1_(PLASTID_MOVEMENT_IMPAIRED1)_|_chr1:15977014-15979952_FORWARD	Y	0.7342	0.0001	10	Y	Y
277	Hexadecanoic_acid	SSGEMS(1)DGDVPGGR	AT3G45780	30.11	30.11	signaling.kinase.cytoplasmatic_kinase.AGC	FMN_binding_/_blue_light_photoreceptor/_kinase/_protein_binding_/_protein_serine/threonine_kinase_|_chr3:16816866-16824210_FORWARD_-_Symbols:_PHOT1,_NPH1,_JK224,_RPT1_|_PHOT1_(PHOTOTROPIN_1)	Y	0.6907	0.0003	10	Y	Y
278	Aspartic_acid	DFS(0.028)REDS(0.972)ES(1)PMKER	AT5G23680	35.1	35.1	not_assigned.no_ontology	sterile_alpha_motif_(SAM)_domain-containing_protein_|_chr5:7985354-7986851_REVERSE	N	0.6707	0.0012	10	Y	Y
279	Nicotinic_acid	SDT(1)MIKDSSNES(1)QEIK	AT4G37070	33.1	33.1	development.storage_proteins	Symbols:_PLP1,_PLA_IVA_|_patatin,_putative_|_chr4:17464785-17467109_REVERSE	Y	0.8961	0	10	Y	Y
280	Nicotinic_acid	ALISSHS(1)PKR	AT1G29280	27.3.32	27.3	RNA.regulation_of_transcription.WRKY_domain_transcription_factor_family	transcription_factor_|_chr1:10236367-10237467_FORWARD_-_Symbols:_WRKY65,_ATWRKY65_|_WRKY65	N	0.8113	0	10	Y	Y
281	Docosanoic_acid	VSYNENLS(1)DDDVDLVNDNGEGSGK	AT3G06340	20.2.1	20.2	stress.abiotic.heat	DNAJ_heat_shock_N-terminal_domain-containing_protein_|_chr3:1920207-1923311_REVERSE	N	0.7974	0	10	Y	Y
282	Nicotinic_acid	RNS(1)GVQDLSLGHLDTESSSVAK	AT1G12760	29.5.11.4.2	29.5	protein.degradation.ubiquitin.E3.RING	protein_binding_/_ubiquitin-protein_ligase/_zinc_ion_binding_|_chr1:4348498-4350867_FORWARD	N	0.7947	0	10	Y	Y
283	Aspartic_acid	PSSFSKPDLDPSS(0.001)S(0.998)PPPISPLSQDSSEAERR	AT5G51150	35.2	35.2	not_assigned.unknown	unknown_protein_|_chr5:20788984-20791808_FORWARD	N	0.7917	0.0002	10	Y	Y
284	Nicotinic_acid	S(1)AQELVK	AT3G14940	4.1.15	4.1	glycolysis.cytosolic_branch.phospho-enol-pyruvate_carboxylase_(PEPC)	phosphoenolpyruvate_carboxylase_|_chr3:5025238-5029710_FORWARD_-_Symbols:_ATPPC3_|_ATPPC3_(PHOSPHOENOLPYRUVATE_CARBOXYLASE_3)	Y	0.7905	0	10	Y	Y
285	Octadecanoic_acid	MDRTEEIEES(1)PAGPSSGSAK	AT4G33625	35.2	35.2	not_assigned.unknown	unknown_protein_|_chr4:16152926-16154722_REVERSE	N	0.7899	0	10	Y	Y
286	Nicotinic_acid	SFS(1)ASHSQYSVR	AT4G37700	35.2	35.2	not_assigned.unknown	unknown_protein_|_chr4:17710272-17710873_REVERSE	N	0.7854	0	10	Y	Y
287	Nicotinic_acid	DFS(0.028)REDS(0.972)ES(1)PMKER	AT5G23680	35.1	35.1	not_assigned.no_ontology	sterile_alpha_motif_(SAM)_domain-containing_protein_|_chr5:7985354-7986851_REVERSE	N	0.7744	0.0001	10	Y	Y
288	Nicotinic_acid	SSYTS(1)PPS(1)PKEVQEALPPR	AT2G46630	10.5.3	10.5	cell_wall.cell_wall_proteins.LRR	unknown_protein_|_chr2:19145529-19146713_FORWARD	Y	0.7737	0	10	Y	Y
289	Docosanoic_acid	KRS(1)APTTPLR	AT5G65690	6.4	6.4	gluconeogenesis_/_glyoxylate_cycle.PEPCK	ATP_binding_/_phosphoenolpyruvate_carboxykinase_(ATP)/_phosphoenolpyruvate_carboxykinase/_purine_nucleotide_binding_|_chr5:26266340-26269616_FORWARD_-_Symbols:_PCK2,_PEPCK_|_PCK2_(PHOSPHOENOLPYRUVATE_CARBOXYKINASE_2)	N	0.7688	0	10	Y	Y
290	Docosanoic_acid	FHS(1)MEKPQFDHQNSSGSNYDDLTPQR	AT1G34220	35.2	35.2	not_assigned.unknown	unknown_protein_|_chr1:12462849-12466000_REVERSE	N	0.7675	0	10	Y	Y
291	Docosanoic_acid	TFDELS(1)DTEVYEDS(1)D	AT1G12920	29.2.5	29.2	protein.synthesis.release	translation_release_factor_|_chr1:4396348-4398193_REVERSE_-_Symbols:_ERF1-2_|_ERF1-2_(EUKARYOTIC_RELEASE_FACTOR_1-2)	N	0.7649	0.0001	10	Y	Y
292	Nicotinic_acid	DQST(0.002)PGS(0.998)GGES(0.999)GGGGGGDNHIT(0.001)R	AT2G45430	28.99	28.99	DNA.unspecified	DNA-binding_protein-related_|_chr2:18727561-18728935_FORWARD	N	0.761	0.0001	10	Y	Y
293	Docosanoic_acid	ISEQHEMQGMDMT(1)R	AT3G24300	34.5	34.5	transport.ammonium	ammonium_transmembrane_transporter_|_chr3:8805631-8807388_REVERSE_-_Symbols:_AMT1_-_3_(AMMONIUM_TRANSPORTER_1_-_3_|_AMT1_-_3)_-_3,_ATAMT1	Y	0.7572	0	10	Y	Y
294	Nicotinic_acid	YSS(1)PS(0.001)S(0.999)PPPSFYRK	AT3G47210	35.2	35.2	not_assigned.unknown	unknown_protein_|_chr3:17385313-17387244_FORWARD	N	0.7549	0	10	Y	Y
295	Isoleucine	ITPHSVPS(0.999)PRPS(0.5)S(0.5)PR	AT2G43680	30.3	30.3	signalling.calcium	calmodulin_binding_|_chr2:18108349-18111831_FORWARD_-_Symbols:_IQD14_|_IQD14	Y	0.7451	0	10	Y	Y
296	Nicotinic_acid	SLS(1)FASR	AT1G09090	20.1.1	20.1	stress.biotic.respiratory_burst	FAD_binding_/_calcium_ion_binding_/_electron_carrier/_iron_ion_binding_/_oxidoreductase/_oxidoreductase,_acting_on_NADH_or_NADPH,_with_oxygen_as_acceptor_/_peroxidase_|_chr1:2932739-2936586_FORWARD_-_Symbols:_ATRBOHB_|_ATRBOHB_(respiratory_burst_oxidase_homolog_B)	N	0.7429	0.0002	10	Y	Y
297	Docosanoic_acid	SKSEVDEAVS(1)EEEAEDDD	AT2G17560	27.3.62	27.3	RNA.regulation_of_transcription.Nucleosome/chromatin_assembly_factor_group	DNA_binding_/_chromatin_binding_/_structural_constituent_of_chromatin_/_transcription_factor_|_chr2:7642165-7643667_REVERSE_-_Symbols:_HMGB4,_NFD4,_NFD04_|_HMGB4_(HIGH_MOBILITY_GROUP_B_4)	N	0.7416	0.0001	10	Y	Y
298	Sucrose	LVKPEATVHEDDDS(1)DEGWQEAVPK	AT4G28080	35.2	35.2	not_assigned.unknown	binding_|_chr4:13948603-13957840_REVERSE	N	0.739	0.0001	10	Y	Y
299	Tetradecanoic_acid	RKS(1)LS(1)DGEDNVNNTR	AT3G01490	29.4	29.4	signalling.MAP???kinases.putative_MAP3K,_Raf-like	protein_kinase,_putative_|_chr3:190872-193537_REVERSE	N	0.7368	0.0001	10	Y	Y
300	Tetradecanoic_acid	SDEIS(1)DPEQQIK	AT4G37300	35.2	35.2	not_assigned.unknown	Symbols:_MEE59_|_MEE59_(maternal_effect_embryo_arrest_59)_|_chr4:17554641-17555861_FORWARD	N	0.7368	0.0001	10	Y	Y
301	Fumaric_acid	S(0.004)S(0.004)S(0.992)LDLGVDPPSSR	AT2G20190	31.2	31.2	cell.division	binding_|_chr2:8711596-8719018_REVERSE_-_Symbols:_ATCLASP,_CLASP_|_CLASP_(CLIP-ASSOCIATED_PROTEIN)	N	0.7256	0.0001	10	Y	Y
302	Tetradecanoic_acid	ISGPHDSNDLVS(1)DGDDA	AT3G55890	35.1	35.1	not_assigned.no_ontology	yippee_family_protein_|_chr3:20740817-20742002_FORWARD	N	0.7243	0.0003	10	Y	Y
303	Fumaric_acid	S(1)QVQESVSNDTMVKPDSSTTPTPGR	AT5G58140	29.4	29.4	signaling.kinase.cytoplasmatic_kinase.AGC	FMN_binding_/_blue_light_photoreceptor/_kinase/_protein_serine/threonine_kinase_|_chr5:23524427-23533111_FORWARD_-_Symbols:_PHOT2,_NPL1_|_PHOT2_(PHOTOTROPIN_2)	N	0.7183	0.0001	10	Y	Y
304	Hexadecanoic_acid	SLS(1)FSTSGPR	AT1G07650	30.2.8.2	30.2	signalling.receptor_kinases.DUF_26	leucine-rich_repeat_transmembrane_protein_kinase,_putative_|_chr1:2359549-2366561_REVERSE	Y	0.7117	0.0003	10	Y	Y
305	Valine	ITPHSVPS(0.999)PRPS(0.5)S(0.5)PR	AT2G43680	30.3	30.3	signalling.calcium	calmodulin_binding_|_chr2:18108349-18111831_FORWARD_-_Symbols:_IQD14_|_IQD14	Y	0.7115	0.0001	10	Y	Y
306	Aspartic_acid	STTTTVS(0.003)S(0.996)VHS(0.001)PTTDQDFSK	AT2G17290	30.3	30.3	signalling.calcium.calcium_dependent_protein_kinases	ATP_binding_/_calcium_ion_binding_/_calmodulin-dependent_protein_kinase/_kinase/_protein_kinase/_protein_serine/threonine_kinase_|_chr2:7516415-7519633_FORWARD_-_Symbols:_CPK6,_ATCDPK3_|_CPK6_(CALCIUM-DEPENDENT_PROTEIN_KINASE_6)	Y	0.7105	0.0007	10	Y	Y
307	Nicotinic_acid	ITPHS(0.006)VPS(0.979)PRPS(0.704)S(0.311)PR	AT2G43680	30.3	30.3	signalling.calcium	calmodulin_binding_|_chr2:18108349-18111831_FORWARD_-_Symbols:_IQD14_|_IQD14	Y	0.7065	0.0002	10	Y	Y
308	Valine	ASDKEIALDSAS(1)MS(0.043)S(0.957)AQEDHQEEILK	AT5G24880	35.2	35.2	not_assigned.unknown	Bacteria_-_19200_-_BEST_Arabidopsis_thaliana_protein_match_is:_calmodulin-binding_protein-related_(TAIR:AT5G10660.1)_-_EXPRESSED_DURING:_L_mature_pollen_stage,_M_germinated_pollen_stage,_4_anthesis,_petal_differentiation_and_expansion_stage_-_EXPRESSED_IN:_8_plant_structures_-_Fungi_-_18359_-_Has_195834_Blast_hits_to_92446_proteins_in_2480_species:_Archae_-_1007_-_LOCATED_IN:_cellular_component_u…	N	0.7039	0.0004	10	Y	Y
309	Nicotinic_acid	KVTDMAEDVVTADIET(0.004)ES(0.996)NEAR	AT3G54760	35.1	35.1	not_assigned.no_ontology	dentin_sialophosphoprotein-related_|_chr3:20269659-20272307_REVERSE	N	0.6951	0.0003	10	Y	Y
310	Fructose	GTS(1)PQPRPQQEPAPSNPVR	AT3G45780	30.11	30.11	signaling.kinase.cytoplasmatic_kinase.AGC	FMN_binding_/_blue_light_photoreceptor/_kinase/_protein_binding_/_protein_serine/threonine_kinase_|_chr3:16816866-16824210_FORWARD_-_Symbols:_PHOT1,_NPH1,_JK224,_RPT1_|_PHOT1_(PHOTOTROPIN_1)	Y	0.6951	0.0003	10	Y	Y
311	Octadecanoic_acid	S(0.001)GS(0.999)FSKS(0.414)S(0.585)PS(0.001)ELDVVDPYKR	AT1G69870	34.13	34.13	transport.peptides_and_oligopeptides	proton-dependent_oligopeptide_transport_(POT)_family_protein_|_chr1:26316027-26320220_FORWARD	N	0.6894	0.0004	10	Y	Y
312	Isoleucine	ASDKEIALDSAS(1)MS(0.043)S(0.957)AQEDHQEEILK	AT5G24880	35.2	35.2	not_assigned.unknown	Bacteria_-_19200_-_BEST_Arabidopsis_thaliana_protein_match_is:_calmodulin-binding_protein-related_(TAIR:AT5G10660.1)_-_EXPRESSED_DURING:_L_mature_pollen_stage,_M_germinated_pollen_stage,_4_anthesis,_petal_differentiation_and_expansion_stage_-_EXPRESSED_IN:_8_plant_structures_-_Fungi_-_18359_-_Has_195834_Blast_hits_to_92446_proteins_in_2480_species:_Archae_-_1007_-_LOCATED_IN:_cellular_component_u…	N	0.6872	0.0008	10	Y	Y
313	Arginine	AQGDESKGDGDS(1)AGEEGGTENRDK	AT1G68370	17.2.2	17.2	signalling.gravity	cytoskeletal_protein_binding_|_chr1:25631745-25634738_REVERSE_-_Symbols:_ARG1_|_ARG1_(ALTERED_RESPONSE_TO_GRAVITY_1)	N	0.6812	0.0009	10	Y	Y
314	Nicotinic_acid	YVS(1)PEGS(1)PFKIENPK	AT5G62820	35.1	35.1	not_assigned.no_ontology	integral_membrane_protein,_putative_|_chr5:25223727-25225021_REVERSE	N	0.6727	0.0008	10	Y	Y
315	Hexadecanoic_acid	KTSSSTISTNPS(0.001)S(0.998)PIS(0.001)TASTGKPPLPR	AT5G67385	30.11	30.11	signalling.light	protein_binding_/_signal_transducer_|_chr5:26884664-26887204_FORWARD	Y	0.6702	0.0006	10	Y	Y
316	Hexadecanoic_acid	S(1)AEETNKEIK	AT2G34310	35.2	35.2	not_assigned.unknown	unknown_protein_|_chr2:14477745-14479962_REVERSE	N	0.6649	0.001	10	Y	Y
317	Hexadecanoic_acid	S(0.004)S(0.004)S(0.992)LDLGVDPPSSR	AT2G20190	31.2	31.2	cell.division	binding_|_chr2:8711596-8719018_REVERSE_-_Symbols:_ATCLASP,_CLASP_|_CLASP_(CLIP-ASSOCIATED_PROTEIN)	N	0.661	0.0011	10	Y	Y
318	Hexadecanoic_acid	SAS(0.99)T(0.01)PLLNSLVHVS(0.216)S(0.784)PR	AT5G20190	35.2	35.2	not_assigned.unknown	binding_|_chr5:6814093-6815379_FORWARD	N	0.6532	0.0007	10	Y	Y
319	Arginine	VVVGGSELT(0.001)S(0.023)S(0.976)PK	AT4G28080	35.2	35.2	not_assigned.unknown	binding_|_chr4:13948603-13957840_REVERSE	N	0.6512	0.0008	10	Y	Y
320	Hexadecanoic_acid	SELES(1)QEEEEDSSK	AT5G16730	35.1	35.1	not_assigned.no_ontology	Bacteria_-_41887_-_BEST_Arabidopsis_thaliana_protein_match_is:_unknown_protein_(TAIR:AT3G02930.1)_-_CONTAINS_InterPro_DOMAIN/s:_Spectrin/alpha-actinin_(InterPro:IPR018159)_-_EXPRESSED_DURING:_13_growth_stages_-_EXPRESSED_IN:_23_plant_structures_-_Fungi_-_18239_-_Has_241703_Blast_hits_to_112530_proteins_in_2711_species:_Archae_-_2642_-_Metazoa_-_104467_-_Other_Eukaryotes_-_64309_(source:_NCBI_BLin…	N	0.6383	0.001	10	Y	Y
321	Hexadecanoic_acid	TIEKPVEDPS(1)ELPK	AT5G35630	12.2.2	12.2	N-metabolism.ammonia_metabolism.glutamine_synthetase	glutamate-ammonia_ligase_|_chr5:13830429-13833451_FORWARD_-_Symbols:_GS2,_GLN2,_ATGSL1_|_GS2_(GLUTAMINE_SYNTHETASE_2)	Y	0.6377	0.0019	10	Y	Y
322	Fumaric_acid	TAS(1)ANS(1)LVDAEEK	AT1G07650	30.2.8.2	30.2	signalling.receptor_kinases.DUF_26	leucine-rich_repeat_transmembrane_protein_kinase,_putative_|_chr1:2359549-2366561_REVERSE	Y	0.6225	0.0015	10	Y	Y
323	Tetradecanoic_acid	SFGT(0.998)RS(0.009)GT(0.993)KFLPSSD	AT5G23060	35.2	35.2	not_assigned.unknown	Symbols:_CaS_|_CaS_(Calcium_sensing_receptor)_|_chr5:7736590-7738535_REVERSE	N	0.6073	0.0035	10	Y	Y
324	Hexadecanoic_acid	MGLVNES(1)DSEDSSEHDKDVDDEK	AT4G10750	35.1	35.1	not_assigned.no_ontology	HpcH/HpaI_aldolase_family_protein_|_chr4:6618676-6619939_FORWARD	N	0.6026	0.0038	10	Y	Y
325	Nicotinic_acid	EEDDDDEVS(1)PEPVSTEPK	AT3G12950	35.2	35.2	not_assigned.unknown	catalytic_|_chr3:4132528-4135134_REVERSE	N	0.5998	0.0025	10	Y	Y
326	Putrescine	AT(1)T(1)EVGEAPATTTEAETTELPEIVK	AT2G46820	1.1.2.2	1.1	PS.lightreaction.photosystem_I.PSI_polypeptide_subunits	DNA_binding_|_chr2:19243589-19245141_FORWARD_-_Symbols:_PTAC8,_TMP14,_PSAP,_PSI-P_|_PSI-P_(PHOTOSYSTEM_I_P_SUBUNIT)	Y	0.5514	0.0064	10	Y	Y
327	Hexadecanoic_acid	S(1)GQLDHQLS(1)NLASSKPK	AT4G22290	29.5.11	29.5	protein.degradation.ubiquitin	ubiquitin_thiolesterase_|_chr4:11782905-11785816_REVERSE	N	0.511	0.0151	10	Y	Y
328	Glycerol	EKS(1)DS(0.989)DS(0.011)EYDILDFPEVPNVLLRPTPGATSVNAPDAAK	AT1G34220	35.2	35.2	not_assigned.unknown	unknown_protein_|_chr1:12462849-12466000_REVERSE	N	0.3873	0.1246	10	Y	Y
329	Hexadecanoic_acid	GLAYDT(1)SDDQQDITR	AT2G39730	1.3.13	1.3	PS.calvin_cycle.rubisco_interacting	ADP_binding_/_ATP_binding_/_enzyme_regulator/_ribulose-1,5-bisphosphate_carboxylase/oxygenase_activator_|_chr2:16570746-16573548_REVERSE_-_Symbols:_RCA_|_RCA_(RUBISCO_ACTIVASE)	Y	0.7302	0.0001	9.75	Y	Y
330	Hexadecanoic_acid	DIQETTILS(1)H	AT5G61520	34.2	34.2	transport.sugars	hexose_transporter,_putative_|_chr5:24739026-24741273_REVERSE	N	0.6344	0.0011	9.75	Y	Y
331	Hexadecanoic_acid	AFS(0.992)ES(0.008)DIQTLGTGNTGLVQSQLDR	AT4G27900	35.2	35.2	not_assigned.unknown	Bacteria_-_0_-_BEST_Arabidopsis_thaliana_protein_match_is:_unknown_protein_(TAIR:AT5G53420.1)_-_CONTAINS_InterPro_DOMAIN/s:_CCT_domain_(InterPro:IPR010402)_-_EXPRESSED_DURING:_13_growth_stages_-_EXPRESSED_IN:_23_plant_structures_-_Fungi_-_0_-_Has_876_Blast_hits_to_876_proteins_in_63_species:_Archae_-_0_-_INVOLVED_IN:_biological_process_unknown_-_LOCATED_IN:_cellular_component_unknown_-_Metazoa_-_…	N	0.4902	0.0458	9.75	Y	Y
332	Tetradecanoic_acid	LT(1)PPGS(1)PPILS(0.002)AS(0.09)GT(0.908)PK	AT4G15545	35.2	35.2	not_assigned.unknown	unknown_protein_|_chr4:8875918-8877799_FORWARD	N	0.7608	0	9.75	Y	Y
333	Aspartic_acid	TAS(1)ISSQRAPS(1)PAGHR	AT5G66210	29.4.1	29.4	signalling.calcium.calcium_dependent_protein_kinases	ATP_binding_/_calcium_ion_binding_/_calmodulin-dependent_protein_kinase/_protein_kinase/_protein_serine/threonine_kinase_|_chr5:26456291-26459624_REVERSE_-_Symbols:_CPK28_|_CPK28	N	0.7026	0.0004	9.75	Y	Y
334	Aspartic_acid	SES(1)LGHRSDVSSPEAK	AT3G48530	10.5	10.5	cell_wall.cell_wall_proteins	Symbols:_KING1_|_KING1_(SNF1-RELATED_PROTEIN_KINASE_REGULATORY_SUBUNIT_GAMMA_1)_|_chr3:17987378-17989763_FORWARD	Y	0.6361	0.0026	9.75	Y	Y
335	Docosanoic_acid	SSALPIETEYS(1)GEAGEEK	AT5G47690	35.2	35.2	not_assigned.unknown	binding_|_chr5:19317716-19327334_FORWARD	N	0.86	0	9.75	Y	Y
336	Hexadecanoic_acid	EDNES(1)DGDKDDEPVISFTGK	AT1G76810	29.2.3	29.2	protein.synthesis.initiation	eukaryotic_translation_initiation_factor_2_family_protein_/_eIF-2_family_protein_|_chr1:28831003-28836586_REVERSE	N	0.8571	0	9.75	Y	Y
337	Malic_acid	ALGSFGS(1)FGS(1)FRS(1)FA	AT5G60660	34.19.1	34.19	transport.Major_Intrinsic_Proteins.PIP	water_channel_|_chr5:24375457-24376989_REVERSE_-_Symbols:_PIP2F,_PIP2_-_4_(PLASMA_MEMBRANE_INTRINSIC_PROTEIN_2_-_4_|_PIP2_-_4)	Y	0.7911	0	9.75	Y	Y
338	Aspartic_acid	S(1)AQELVK	AT3G14940	4.1.15	4.1	glycolysis.cytosolic_branch.phospho-enol-pyruvate_carboxylase_(PEPC)	phosphoenolpyruvate_carboxylase_|_chr3:5025238-5029710_FORWARD_-_Symbols:_ATPPC3_|_ATPPC3_(PHOSPHOENOLPYRUVATE_CARBOXYLASE_3)	Y	0.7741	0	9.75	Y	Y
339	Docosanoic_acid	ATNPDS(0.998)NGS(0.801)S(0.198)HGT(0.003)GLDMVTPVSGR	AT1G67230	35.1	35.1	not_assigned.no_ontology	Symbols:_LINC1_|_LINC1_(LITTLE_NUCLEI1)_|_chr1:25151270-25156323_REVERSE	N	0.774	0	9.75	Y	Y
340	Isoleucine	KRS(1)APTTPLR	AT5G65690	6.4	6.4	gluconeogenesis_/_glyoxylate_cycle.PEPCK	ATP_binding_/_phosphoenolpyruvate_carboxykinase_(ATP)/_phosphoenolpyruvate_carboxykinase/_purine_nucleotide_binding_|_chr5:26266340-26269616_FORWARD_-_Symbols:_PCK2,_PEPCK_|_PCK2_(PHOSPHOENOLPYRUVATE_CARBOXYKINASE_2)	N	0.7698	0	9.75	Y	Y
341	Docosanoic_acid	TFGS(0.997)S(0.038)LS(0.961)LNS(0.004)GPR	AT1G50120	35.2	35.2	not_assigned.unknown	Bacteria_-_0_-_CONTAINS_InterPro_DOMAIN/s:_Rgp1_(InterPro:IPR014848),_Immunoglobulin_E-set_(InterPro:IPR014756)_-_EXPRESSED_DURING:_13_growth_stages_-_EXPRESSED_IN:_23_plant_structures_-_Fungi_-_10_-_Has_110_Blast_hits_to_108_proteins_in_46_species:_Archae_-_0_-_INVOLVED_IN:_biological_process_unknown_-_LOCATED_IN:_cellular_component_unknown_-_Metazoa_-_76_-_Other_Eukaryotes_-_4_(source:_NCBI_BLi…	N	0.7662	0.0001	9.75	Y	Y
342	Putrescine	SDEIS(1)DPEQQIK	AT4G37300	35.2	35.2	not_assigned.unknown	Symbols:_MEE59_|_MEE59_(maternal_effect_embryo_arrest_59)_|_chr4:17554641-17555861_FORWARD	N	0.7658	0	9.75	Y	Y
343	Nicotinic_acid	IIGVDFNS(1)KRFDQAK	AT1G77120	5.3	5.3	fermentation.ADH	alcohol_dehydrogenase_|_chr1:28975394-28977417_FORWARD_-_Symbols:_ADH1,_ADH,_ATADH,_ATADH1_|_ADH1_(ALCOHOL_DEHYDROGENASE_1)	N	0.7617	0	9.75	Y	Y
344	Isoleucine	ALGSFGS(1)FGS(1)FRS(1)FA	AT5G60660	34.19.1	34.19	transport.Major_Intrinsic_Proteins.PIP	water_channel_|_chr5:24375457-24376989_REVERSE_-_Symbols:_PIP2F,_PIP2_-_4_(PLASMA_MEMBRANE_INTRINSIC_PROTEIN_2_-_4_|_PIP2_-_4)	Y	0.7583	0	9.75	Y	Y
345	Nicotinic_acid	YSS(1)PS(0.008)S(0.992)PPPSFYRK	AT3G47210	35.2	35.2	not_assigned.unknown	unknown_protein_|_chr3:17385313-17387244_FORWARD	N	0.751	0	9.75	Y	Y
346	Valine	ALGSFGS(1)FGS(1)FRS(1)FA	AT5G60660	34.19.1	34.19	transport.Major_Intrinsic_Proteins.PIP	water_channel_|_chr5:24375457-24376989_REVERSE_-_Symbols:_PIP2F,_PIP2_-_4_(PLASMA_MEMBRANE_INTRINSIC_PROTEIN_2_-_4_|_PIP2_-_4)	Y	0.7451	0	9.75	Y	Y
347	Valine	KRS(1)APTTPLR	AT5G65690	6.4	6.4	gluconeogenesis_/_glyoxylate_cycle.PEPCK	ATP_binding_/_phosphoenolpyruvate_carboxykinase_(ATP)/_phosphoenolpyruvate_carboxykinase/_purine_nucleotide_binding_|_chr5:26266340-26269616_FORWARD_-_Symbols:_PCK2,_PEPCK_|_PCK2_(PHOSPHOENOLPYRUVATE_CARBOXYKINASE_2)	N	0.74	0	9.75	Y	Y
348	Valine	SNS(1)DGRDAFVFLNNSNDK	AT1G23710	35.2	35.2	not_assigned.unknown	unknown_protein_|_chr1:8385251-8386426_FORWARD	N	0.7353	0.0002	9.75	Y	Y
349	Valine	ATNPDS(0.998)NGS(0.801)S(0.198)HGT(0.003)GLDMVTPVSGR	AT1G67230	35.1	35.1	not_assigned.no_ontology	Symbols:_LINC1_|_LINC1_(LITTLE_NUCLEI1)_|_chr1:25151270-25156323_REVERSE	N	0.7351	0.0001	9.75	Y	Y
350	Putrescine	S(1)QVQESVSNDTMVKPDSSTTPTPGR	AT5G58140	29.4	29.4	signaling.kinase.cytoplasmatic_kinase.AGC	FMN_binding_/_blue_light_photoreceptor/_kinase/_protein_serine/threonine_kinase_|_chr5:23524427-23533111_FORWARD_-_Symbols:_PHOT2,_NPL1_|_PHOT2_(PHOTOTROPIN_2)	N	0.7312	0.0001	9.75	Y	Y
351	Isoleucine	ATNPDS(0.998)NGS(0.801)S(0.198)HGT(0.003)GLDMVTPVSGR	AT1G67230	35.1	35.1	not_assigned.no_ontology	Symbols:_LINC1_|_LINC1_(LITTLE_NUCLEI1)_|_chr1:25151270-25156323_REVERSE	N	0.7286	0.0002	9.75	Y	Y
352	Aspartic_acid	SDT(1)MIKDSSNES(1)QEIK	AT4G37070	33.1	33.1	development.storage_proteins	Symbols:_PLP1,_PLA_IVA_|_patatin,_putative_|_chr4:17464785-17467109_REVERSE	Y	0.7286	0.0002	9.75	Y	Y
353	Arginine	GLAYDT(1)SDDQQDITR	AT2G39730	1.3.13	1.3	PS.calvin_cycle.rubisco_interacting	ADP_binding_/_ATP_binding_/_enzyme_regulator/_ribulose-1,5-bisphosphate_carboxylase/oxygenase_activator_|_chr2:16570746-16573548_REVERSE_-_Symbols:_RCA_|_RCA_(RUBISCO_ACTIVASE)	Y	0.7243	0.0001	9.75	Y	Y
354	Tetradecanoic_acid	LTPPGS(0.999)PPILS(0.001)AS(0.008)GT(0.992)PK	AT4G15545	35.2	35.2	not_assigned.unknown	unknown_protein_|_chr4:8875918-8877799_FORWARD	N	0.7158	0.0003	9.75	Y	Y
355	Arginine	ALDLASKPEGT(0.991)GT(0.009)PTK	AT2G37660	35.2	35.2	not_assigned.unknown	binding_/_catalytic/_coenzyme_binding_|_chr2:15795213-15797059_REVERSE	N	0.7134	0.0001	9.75	Y	Y
356	Isoleucine	FHS(1)MEKPQFDHQNSSGSNYDDLTPQR	AT1G34220	35.2	35.2	not_assigned.unknown	unknown_protein_|_chr1:12462849-12466000_REVERSE	N	0.713	0.0003	9.75	Y	Y
357	Putrescine	S(0.001)GS(0.999)FSKS(0.414)S(0.585)PS(0.001)ELDVVDPYKR	AT1G69870	34.13	34.13	transport.peptides_and_oligopeptides	proton-dependent_oligopeptide_transport_(POT)_family_protein_|_chr1:26316027-26320220_FORWARD	N	0.7036	0.0002	9.75	Y	Y
358	Docosanoic_acid	TLS(1)GGLGS(1)PKANVPQK	AT3G52870	30.3	30.3	signalling.calcium	calmodulin-binding_family_protein_|_chr3:19593173-19595822_REVERSE	Y	0.6977	0.0006	9.75	Y	Y
359	Arginine	EHGNS(1)PGYYDGR	AT1G67090	1.3.2	1.3	PS.calvin_cycle.rubisco_small_subunit	copper_ion_binding_/_ribulose-bisphosphate_carboxylase_|_chr1:25048158-25049424_REVERSE_-_Symbols:_RBCS1A_|_RBCS1A_(RIBULOSE_BISPHOSPHATE_CARBOXYLASE_SMALL_CHAIN_1A)	Y	0.6976	0.0002	9.75	Y	Y
360	Tetradecanoic_acid	AT(1)T(1)EVGEAPATTTEAETTELPEIVK	AT2G46820	1.1.2.2	1.1	PS.lightreaction.photosystem_I.PSI_polypeptide_subunits	DNA_binding_|_chr2:19243589-19245141_FORWARD_-_Symbols:_PTAC8,_TMP14,_PSAP,_PSI-P_|_PSI-P_(PHOTOSYSTEM_I_P_SUBUNIT)	Y	0.6953	0.0002	9.75	Y	Y
361	Hexadecanoic_acid	SMDMTPKS(1)PEPESETPTR	AT3G28920	27.3.80	27.3	RNA.regulation_of_transcription.zf-HD	DNA_binding_/_transcription_factor_|_chr3:10940446-10941833_REVERSE_-_Symbols:_AtHB34_|_AtHB34_(ARABIDOPSIS_THALIANA_HOMEOBOX_PROTEIN_34)	N	0.6897	0.0003	9.75	Y	Y
362	Tetradecanoic_acid	S(0.001)GS(0.999)FSKS(0.414)S(0.585)PS(0.001)ELDVVDPYKR	AT1G69870	34.13	34.13	transport.peptides_and_oligopeptides	proton-dependent_oligopeptide_transport_(POT)_family_protein_|_chr1:26316027-26320220_FORWARD	N	0.6869	0.0003	9.75	Y	Y
363	Fumaric_acid	SDAALLNLEEGS(0.002)S(0.998)PIPNPSTAAEDSR	AT5G10470	31.1	31.1	cell.organisation	kinesin_motor_protein-related_|_chr5:3289925-3297373_REVERSE	Y	0.6868	0.0003	9.75	Y	Y
364	Valine	FHS(1)MEKPQFDHQNSSGSNYDDLTPQR	AT1G34220	35.2	35.2	not_assigned.unknown	unknown_protein_|_chr1:12462849-12466000_REVERSE	N	0.6849	0.0004	9.75	Y	Y
365	Isoleucine	SNS(1)DGRDAFVFLNNSNDK	AT1G23710	35.2	35.2	not_assigned.unknown	unknown_protein_|_chr1:8385251-8386426_FORWARD	N	0.6737	0.0016	9.75	Y	Y
366	Fumaric_acid	VKAGDS(0.598)T(0.402)PEELANATQVQGDYLPIVR	AT3G49010	29.2.1.2.2.13	29.2	protein.synthesis.ribosomal_protein.eukaryotic.60S_subunit.L13	structural_constituent_of_ribosome_|_chr3:18166769-18168580_REVERSE_-_Symbols:_ATBBC1,_BBC1,_RSU2_|_ATBBC1_(ARABIDOPSIS_THALIANA_BREAST_BASIC_CONSERVED_1)	N	0.6725	0.0006	9.75	Y	Y
367	Fumaric_acid	S(1)GQLDHQLS(1)NLASSKPK	AT4G22290	29.5.11	29.5	protein.degradation.ubiquitin	ubiquitin_thiolesterase_|_chr4:11782905-11785816_REVERSE	N	0.6621	0.0006	9.75	Y	Y
368	Fumaric_acid	SMDMTPKS(1)PEPESETPTR	AT3G28920	27.3.80	27.3	RNA.regulation_of_transcription.zf-HD	DNA_binding_/_transcription_factor_|_chr3:10940446-10941833_REVERSE_-_Symbols:_AtHB34_|_AtHB34_(ARABIDOPSIS_THALIANA_HOMEOBOX_PROTEIN_34)	N	0.6583	0.0005	9.75	Y	Y
369	Octadecanoic_acid	SDAALLNLEEGS(0.002)S(0.998)PIPNPSTAAEDSR	AT5G10470	31.1	31.1	cell.organisation	kinesin_motor_protein-related_|_chr5:3289925-3297373_REVERSE	Y	0.6468	0.0015	9.75	Y	Y
370	Tetradecanoic_acid	S(0.003)PS(0.997)YKEVALAPPGSIAK	AT1G01320	35.1.27	35.1	not_assigned.no_ontology.tetratricopeptide_repeat_(TPR)	tetratricopeptide_repeat_(TPR)-containing_protein_|_chr1:121124-130570_REVERSE	N	0.645	0.0012	9.75	Y	Y
371	Tetradecanoic_acid	S(1)QVQESVSNDTMVKPDSSTTPTPGR	AT5G58140	29.4	29.4	signaling.kinase.cytoplasmatic_kinase.AGC	FMN_binding_/_blue_light_photoreceptor/_kinase/_protein_serine/threonine_kinase_|_chr5:23524427-23533111_FORWARD_-_Symbols:_PHOT2,_NPL1_|_PHOT2_(PHOTOTROPIN_2)	N	0.6395	0.001	9.75	Y	Y
372	Arginine	ALPTYTPES(1)PGDATR	AT3G60750	1.3.8	1.3	PS.calvin_cycle.transketolase	transketolase,_putative_|_chr3:22453719-22457152_FORWARD	Y	0.6314	0.0012	9.75	Y	Y
373	Arginine	MDRTEEIEES(1)PAGPSSGSAK	AT4G33625	35.2	35.2	not_assigned.unknown	unknown_protein_|_chr4:16152926-16154722_REVERSE	N	0.6285	0.0013	9.75	Y	Y
374	Nicotinic_acid	STTTT(0.008)VS(0.992)S(0.995)VHS(0.002)PT(0.001)T(0.001)DQDFSK	AT2G17290	30.3	30.3	signalling.calcium.calcium_dependent_protein_kinases	ATP_binding_/_calcium_ion_binding_/_calmodulin-dependent_protein_kinase/_kinase/_protein_kinase/_protein_serine/threonine_kinase_|_chr2:7516415-7519633_FORWARD_-_Symbols:_CPK6,_ATCDPK3_|_CPK6_(CALCIUM-DEPENDENT_PROTEIN_KINASE_6)	Y	0.6194	0.0021	9.75	Y	Y
375	Arginine	NLGLGS(1)DDEDDVEDDEGGGINGGDVKPVTGEER	AT3G18390	33.99	33.99	development.unspecified	RNA_binding_|_chr3:6313485-6317971_FORWARD_-_Symbols:_EMB1865_|_EMB1865_(embryo_defective_1865)	N	0.6169	0.0029	9.75	Y	Y
376	Sucrose	GTS(1)PQPRPQQEPAPSNPVR	AT3G45780	30.11	30.11	signaling.kinase.cytoplasmatic_kinase.AGC	FMN_binding_/_blue_light_photoreceptor/_kinase/_protein_binding_/_protein_serine/threonine_kinase_|_chr3:16816866-16824210_FORWARD_-_Symbols:_PHOT1,_NPH1,_JK224,_RPT1_|_PHOT1_(PHOTOTROPIN_1)	Y	0.616	0.0023	9.75	Y	Y
377	Tetradecanoic_acid	TAS(1)ANS(1)LVDAEEK	AT1G07650	30.2.8.2	30.2	signalling.receptor_kinases.DUF_26	leucine-rich_repeat_transmembrane_protein_kinase,_putative_|_chr1:2359549-2366561_REVERSE	Y	0.6077	0.0027	9.75	Y	Y
378	Arginine	RKS(1)LS(1)DGEDNVNNTR	AT3G01490	29.4	29.4	signalling.MAP???kinases.putative_MAP3K,_Raf-like	protein_kinase,_putative_|_chr3:190872-193537_REVERSE	N	0.5978	0.0026	9.75	Y	Y
379	Putrescine	NDNGIGGENS(1)NDDGVR	AT3G28920	27.3.80	27.3	RNA.regulation_of_transcription.zf-HD	DNA_binding_/_transcription_factor_|_chr3:10940446-10941833_REVERSE_-_Symbols:_AtHB34_|_AtHB34_(ARABIDOPSIS_THALIANA_HOMEOBOX_PROTEIN_34)	N	0.5889	0.0031	9.75	Y	Y
380	Arginine	AELVELLGSDS(0.998)S(0.002)	AT1G06190	35.2	35.2	not_assigned.unknown	ATP_binding_/_ATPase,_coupled_to_transmembrane_movement_of_ions,_phosphorylative_mechanism_|_chr1:1892273-1894148_REVERSE	N	0.4455	0.0377	9.75	Y	Y
381	Hexadecanoic_acid	S(1)VDQEEVVVGLEDDAK	AT3G46530	20.1	20.1	stress.biotic	ATP_binding_|_chr3:17130367-17133338_REVERSE_-_Symbols:_RPP13_|_RPP13_(RECOGNITION_OF_PERONOSPORA_PARASITICA_13)	N	0.7342	0.0001	9.5	Y	Y
382	Fumaric_acid	LTPPGS(0.999)PPILS(0.001)AS(0.008)GT(0.992)PK	AT4G15545	35.2	35.2	not_assigned.unknown	unknown_protein_|_chr4:8875918-8877799_FORWARD	N	0.6657	0.0007	9.5	Y	Y
383	Hexadecanoic_acid	TDSEVTSLAAS(0.039)S(0.961)PARS(1)PR	AT1G45688	35.2	35.2	not_assigned.unknown	unknown_protein_|_chr1:17191390-17193158_FORWARD	N	0.6532	0.0007	9.5	Y	Y
384	Tetradecanoic_acid	TNS(1)LALPR	AT1G42550	31.1	31.1	cell.organisation	Symbols:_PMI1_|_PMI1_(PLASTID_MOVEMENT_IMPAIRED1)_|_chr1:15977014-15979952_FORWARD	Y	0.6291	0.0013	9.5	Y	Y
385	Valine	AFGDKS(1)LK	AT2G20630	29.4	29.4	protein.postranslational_modification	protein_phosphatase_2C,_putative_/_PP2C,_putative_|_chr2:8896912-8899835_REVERSE	N	0.6273	0.0018	9.5	Y	Y
386	Sucrose	S(1)QLHELHA	AT2G39010	34.19.1	34.19	transport.Major_Intrinsic_Proteins.PIP	water_channel_|_chr2:16291477-16294034_FORWARD_-_Symbols:_PIP2E,_PIP2_-_6_|_PIP2E_(PLASMA_MEMBRANE_INTRINSIC_PROTEIN_2E)	Y	0.6107	0.002	9.5	Y	Y
387	Isoleucine	AFGDKS(1)LK	AT2G20630	29.4	29.4	protein.postranslational_modification	protein_phosphatase_2C,_putative_/_PP2C,_putative_|_chr2:8896912-8899835_REVERSE	N	0.5883	0.005	9.5	Y	Y
388	Tetradecanoic_acid	SSGEMS(1)DGDVPGGR	AT3G45780	30.11	30.11	signaling.kinase.cytoplasmatic_kinase.AGC	FMN_binding_/_blue_light_photoreceptor/_kinase/_protein_binding_/_protein_serine/threonine_kinase_|_chr3:16816866-16824210_FORWARD_-_Symbols:_PHOT1,_NPH1,_JK224,_RPT1_|_PHOT1_(PHOTOTROPIN_1)	Y	0.7734	0	9.5	Y	Y
389	Putrescine	SSGEMS(1)DGDVPGGR	AT3G45780	30.11	30.11	signaling.kinase.cytoplasmatic_kinase.AGC	FMN_binding_/_blue_light_photoreceptor/_kinase/_protein_binding_/_protein_serine/threonine_kinase_|_chr3:16816866-16824210_FORWARD_-_Symbols:_PHOT1,_NPH1,_JK224,_RPT1_|_PHOT1_(PHOTOTROPIN_1)	Y	0.7451	0	9.5	Y	Y
390	Octadecanoic_acid	LT(1)PPGS(1)PPILS(0.002)AS(0.09)GT(0.908)PK	AT4G15545	35.2	35.2	not_assigned.unknown	unknown_protein_|_chr4:8875918-8877799_FORWARD	N	0.7221	0.0002	9.5	Y	Y
391	Docosanoic_acid	LKQMGAT(1)VR	AT1G15040	35.1	35.1	not_assigned.no_ontology	glutamine_amidotransferase-related_|_chr1:5179887-5181389_REVERSE	N	0.6749	0.0004	9.5	Y	Y
392	Sucrose	KQS(0.698)KT(0.291)S(0.011)FSVPS(1)PK	AT1G42550	31.1	31.1	cell.organisation	Symbols:_PMI1_|_PMI1_(PLASTID_MOVEMENT_IMPAIRED1)_|_chr1:15977014-15979952_FORWARD	Y	0.6462	0.0009	9.5	Y	Y
393	Sucrose	T(1)AILERR	ATCG00020	1.1.1.2	1.1	PS.lightreaction.photosystem_II.PSII_polypeptide_subunits	Symbols:_PSBA_|_Encodes_chlorophyll_binding_protein_D1,_a_part_of_the_photosystem_II_reaction_center_core_|_chrC:383-1444_REVERSE	Y	0.6	0.004	9.5	Y	Y
394	Fumaric_acid	VPT(1)PTNSYTGIR	AT1G20620	21.6	21.6	redox.dismutases_and_catalases	catalase_|_chr1:7143067-7146540_FORWARD_-_Symbols:_CAT3,_SEN2,_ATCAT3_|_CAT3_(CATALASE_3)	N	0.5822	0.0045	9.5	Y	Y
395	Hexadecanoic_acid	SNEVS(1)EDDEVEEDKLESK	AT5G65687	35.1	35.1	not_assigned.no_ontology	transporter-related_|_chr5:26269856-26272899_REVERSE	N	0.5675	0.0059	9.5	Y	Y
396	Docosanoic_acid	MNGTSWADQWDNS(0.001)GDS(0.999)AK	AT1G19020	35.2	35.2	not_assigned.unknown	unknown_protein_|_chr1:6568073-6568597_FORWARD	N	0.8792	0	9.5	Y	Y
397	Valine	TFDELS(1)DTEVYEDS(1)D	AT1G12920	29.2.5	29.2	protein.synthesis.release	translation_release_factor_|_chr1:4396348-4398193_REVERSE_-_Symbols:_ERF1-2_|_ERF1-2_(EUKARYOTIC_RELEASE_FACTOR_1-2)	N	0.8597	0	9.5	Y	Y
398	Isoleucine	TFDELS(1)DTEVYEDS(1)D	AT1G12920	29.2.5	29.2	protein.synthesis.release	translation_release_factor_|_chr1:4396348-4398193_REVERSE_-_Symbols:_ERF1-2_|_ERF1-2_(EUKARYOTIC_RELEASE_FACTOR_1-2)	N	0.8532	0	9.5	Y	Y
399	Isoleucine	ESFPT(0.003)S(0.198)S(0.799)NPDS(0.962)T(0.037)DNIPHQR	AT3G58630	27.3.30	27.3	RNA.regulation_of_transcription.Trihelix,_Triple-Helix_transcription_factor_family	transcription_factor_|_chr3:21683568-21685941_REVERSE	N	0.8195	0	9.5	Y	Y
400	Valine	ESFPT(0.003)S(0.198)S(0.799)NPDS(0.962)T(0.037)DNIPHQR	AT3G58630	27.3.30	27.3	RNA.regulation_of_transcription.Trihelix,_Triple-Helix_transcription_factor_family	transcription_factor_|_chr3:21683568-21685941_REVERSE	N	0.808	0	9.5	Y	Y
401	Aspartic_acid	S(0.001)LS(0.999)EIS(1)EVDAVR	AT1G56230	35.2	35.2	not_assigned.unknown	unknown_protein_|_chr1:21046009-21049045_REVERSE	N	0.7956	0	9.5	Y	Y
402	Putrescine	RKS(1)LS(1)DGEDNVNNTR	AT3G01490	29.4	29.4	signalling.MAP???kinases.putative_MAP3K,_Raf-like	protein_kinase,_putative_|_chr3:190872-193537_REVERSE	N	0.7885	0	9.5	Y	Y
403	Putrescine	TIEKPVEDPS(1)ELPK	AT5G35630	12.2.2	12.2	N-metabolism.ammonia_metabolism.glutamine_synthetase	glutamate-ammonia_ligase_|_chr5:13830429-13833451_FORWARD_-_Symbols:_GS2,_GLN2,_ATGSL1_|_GS2_(GLUTAMINE_SYNTHETASE_2)	Y	0.7688	0	9.5	Y	Y
404	Sucrose	TKDELT(1)EEES(1)LSGKDYLDPPPVK	AT2G39010	34.19.1	34.19	transport.Major_Intrinsic_Proteins.PIP	water_channel_|_chr2:16291477-16294034_FORWARD_-_Symbols:_PIP2E,_PIP2_-_6_|_PIP2E_(PLASMA_MEMBRANE_INTRINSIC_PROTEIN_2E)	Y	0.7606	0	9.5	Y	Y
405	Malic_acid	MSSIES(1)FKQS(0.834)S(0.166)LR	AT2G47000	34.16	34.16	transport.ABC_transporters_and_multidrug_resistance_systems	ATPase,_coupled_to_transmembrane_movement_of_substances_/_xenobiotic-transporting_ATPase_|_chr2:19309868-19314750_REVERSE_-_Symbols:_MDR4,_PGP4,_ABCB4,_ATPGP4_|_ABCB4_(ATP_BINDING_CASSETTE_SUBFAMILY_B4)	N	0.7481	0.0001	9.5	Y	Y
406	Putrescine	ISGPHDSNDLVS(1)DGDDA	AT3G55890	35.1	35.1	not_assigned.no_ontology	yippee_family_protein_|_chr3:20740817-20742002_FORWARD	N	0.7444	0.0002	9.5	Y	Y
407	Putrescine	S(0.003)PS(0.997)YKEVALAPPGSIAK	AT1G01320	35.1.27	35.1	not_assigned.no_ontology.tetratricopeptide_repeat_(TPR)	tetratricopeptide_repeat_(TPR)-containing_protein_|_chr1:121124-130570_REVERSE	N	0.7335	0.0001	9.5	Y	Y
408	Sucrose	SVS(1)SPFMNTASK	AT1G77760	12.1.1	12.1	N-metabolism.nitrate_metabolism.NR	nitrate_reductase_|_chr1:29235803-29239445_REVERSE_-_Symbols:_NIA1,_GNR1,_NR1_|_NIA1_(NITRATE_REDUCTASE_1)	Y	0.7335	0.0001	9.5	Y	Y
409	Aspartic_acid	YSS(1)PS(0.008)S(0.992)PPPSFYRK	AT3G47210	35.2	35.2	not_assigned.unknown	unknown_protein_|_chr3:17385313-17387244_FORWARD	N	0.7335	0.0001	9.5	Y	Y
410	Docosanoic_acid	LVGLNPNADS(0.999)AT(0.001)YEEASGDPYGR	AT5G49770	30.2.8.1	30.2	signalling.receptor_kinases.leucine_rich_repeat_VIII.VIII-1	leucine-rich_repeat_transmembrane_protein_kinase,_putative_|_chr5:20222669-20227267_FORWARD	Y	0.7332	0.0001	9.5	Y	Y
411	Fumaric_acid	DVPSPYGS(0.949)T(0.04)S(0.009)S(0.002)APVMR	AT4G05150	35.1	35.1	not_assigned.no_ontology	octicosapeptide/Phox/Bem1p_(PB1)_domain-containing_protein_|_chr4:2660338-2662908_FORWARD	N	0.7312	0.0001	9.5	Y	Y
412	Octadecanoic_acid	RKS(1)LS(1)DGEDNVNNTR	AT3G01490	29.4	29.4	signalling.MAP???kinases.putative_MAP3K,_Raf-like	protein_kinase,_putative_|_chr3:190872-193537_REVERSE	N	0.729	0.0001	9.5	Y	Y
413	Isoleucine	DLDVNES(1)GPPAAR	AT5G60660	34.19.1	34.19	transport.Major_Intrinsic_Proteins.PIP	water_channel_|_chr5:24375457-24376989_REVERSE_-_Symbols:_PIP2F,_PIP2_-_4_(PLASMA_MEMBRANE_INTRINSIC_PROTEIN_2_-_4_|_PIP2_-_4)	Y	0.7244	0.0001	9.5	Y	Y
414	Putrescine	DIQETTILS(1)H	AT5G61520	34.2	34.2	transport.sugars	hexose_transporter,_putative_|_chr5:24739026-24741273_REVERSE	N	0.7154	0.0001	9.5	Y	Y
415	Isoleucine	LKQMGAT(1)VR	AT1G15040	35.1	35.1	not_assigned.no_ontology	glutamine_amidotransferase-related_|_chr1:5179887-5181389_REVERSE	N	0.7125	0.0001	9.5	Y	Y
416	Malic_acid	ALGSFGS(1)FGS(0.999)FRS(0.001)FA	AT5G60660	34.19.1	34.19	transport.Major_Intrinsic_Proteins.PIP	water_channel_|_chr5:24375457-24376989_REVERSE_-_Symbols:_PIP2F,_PIP2_-_4_(PLASMA_MEMBRANE_INTRINSIC_PROTEIN_2_-_4_|_PIP2_-_4)	Y	0.7019	0.0003	9.5	Y	Y
417	Sucrose	TVDGETENLPNGDS(0.066)S(0.934)PK	AT4G28080	35.2	35.2	not_assigned.unknown	binding_|_chr4:13948603-13957840_REVERSE	N	0.6947	0.0002	9.5	Y	Y
418	Valine	LKQMGAT(1)VR	AT1G15040	35.1	35.1	not_assigned.no_ontology	glutamine_amidotransferase-related_|_chr1:5179887-5181389_REVERSE	N	0.6939	0.0002	9.5	Y	Y
419	Isoleucine	AVGS(0.996)HCS(0.996)LS(0.008)EMDDLDLTR	AT1G35580	2.2.1.3.1	2.2	major_CHO_metabolism.degradation.sucrose.invertases.neutral	beta-fructofuranosidase_|_chr1:13122204-13125264_REVERSE_-_Symbols:_CINV1_|_CINV1_(cytosolic_invertase_1)	Y	0.6937	0.0002	9.5	Y	Y
420	Malic_acid	STTTTVS(0.003)S(0.996)VHS(0.001)PTTDQDFSK	AT2G17290	30.3	30.3	signalling.calcium.calcium_dependent_protein_kinases	ATP_binding_/_calcium_ion_binding_/_calmodulin-dependent_protein_kinase/_kinase/_protein_kinase/_protein_serine/threonine_kinase_|_chr2:7516415-7519633_FORWARD_-_Symbols:_CPK6,_ATCDPK3_|_CPK6_(CALCIUM-DEPENDENT_PROTEIN_KINASE_6)	Y	0.6917	0.0007	9.5	Y	Y
421	Docosanoic_acid	EAS(1)IEIPTLNTGENLTVDHQ	AT1G61750	29.4	29.4	protein.postranslational_modification	Bacteria_-_562_-_BEST_Arabidopsis_thaliana_protein_match_is:_protein_kinase-related_(TAIR:AT1G63600.1)_-_CONTAINS_InterPro_DOMAIN/s:_Protein_of_unknown_function_DUF26_(InterPro:IPR002902)_-_EXPRESSED_IN:_root_-_Fungi_-_309_-_Has_5451_Blast_hits_to_2391_proteins_in_173_species:_Archae_-_4_-_INVOLVED_IN:_biological_process_unknown_-_LOCATED_IN:_endomembrane_system_-_Metazoa_-_1882_-_Other_Eukaryote…	N	0.6909	0.0005	9.5	Y	Y
422	Sucrose	AYGS(1)VRS(1)QLHELHA	AT2G39010	34.19.1	34.19	transport.Major_Intrinsic_Proteins.PIP	water_channel_|_chr2:16291477-16294034_FORWARD_-_Symbols:_PIP2E,_PIP2_-_6_|_PIP2E_(PLASMA_MEMBRANE_INTRINSIC_PROTEIN_2E)	Y	0.6883	0.0004	9.5	Y	Y
423	Aspartic_acid	ILAATQNWEES(0.023)S(0.968)Y(0.01)	AT2G23770	30.2.21	30.2	signalling.receptor_kinases.lysine_motif	protein_kinase_family_protein_/_peptidoglycan-binding_LysM_domain-containing_protein_|_chr2:10120242-10122080_REVERSE	Y	0.6883	0.0006	9.5	Y	Y
424	Nicotinic_acid	LKQMGAT(1)VR	AT1G15040	35.1	35.1	not_assigned.no_ontology	glutamine_amidotransferase-related_|_chr1:5179887-5181389_REVERSE	N	0.6868	0.0003	9.5	Y	Y
425	Tetradecanoic_acid	SLS(1)FSTSGPR	AT1G07650	30.2.8.2	30.2	signalling.receptor_kinases.DUF_26	leucine-rich_repeat_transmembrane_protein_kinase,_putative_|_chr1:2359549-2366561_REVERSE	Y	0.6788	0.0007	9.5	Y	Y
426	Fumaric_acid	RLS(1)LS(1)PWR	AT1G42550	31.1	31.1	cell.organisation	Symbols:_PMI1_|_PMI1_(PLASTID_MOVEMENT_IMPAIRED1)_|_chr1:15977014-15979952_FORWARD	Y	0.6725	0.0006	9.5	Y	Y
427	Valine	AVGS(0.996)HCS(0.996)LS(0.008)EMDDLDLTR	AT1G35580	2.2.1.3.1	2.2	major_CHO_metabolism.degradation.sucrose.invertases.neutral	beta-fructofuranosidase_|_chr1:13122204-13125264_REVERSE_-_Symbols:_CINV1_|_CINV1_(cytosolic_invertase_1)	Y	0.6626	0.0004	9.5	Y	Y
428	Tetradecanoic_acid	S(1)GQLDHQLS(0.999)NLASSKPK	AT4G22290	29.5.11	29.5	protein.degradation.ubiquitin	ubiquitin_thiolesterase_|_chr4:11782905-11785816_REVERSE	N	0.662	0.0008	9.5	Y	Y
429	Putrescine	SLS(1)LQER	AT5G48620	20.1.7	20.1	stress.biotic.PR-proteins	disease_resistance_protein_(CC-NBS-LRR_class),_putative_|_chr5:19716476-19721452_FORWARD	N	0.6561	0.0023	9.5	Y	Y
430	Valine	DLDVNES(1)GPPAAR	AT5G60660	34.19.1	34.19	transport.Major_Intrinsic_Proteins.PIP	water_channel_|_chr5:24375457-24376989_REVERSE_-_Symbols:_PIP2F,_PIP2_-_4_(PLASMA_MEMBRANE_INTRINSIC_PROTEIN_2_-_4_|_PIP2_-_4)	Y	0.6551	0.0007	9.5	Y	Y
431	Isoleucine	VLSHAVS(1)ES(1)DVS(1)VHSTFASR	AT5G17330	13.1.1.1.1	13.1	amino_acid_metabolism.synthesis.central_amino_acid_metabolism.GABA.Glutamate_decarboxylase	calmodulin_binding_/_glutamate_decarboxylase_|_chr5:5711012-5715075_FORWARD_-_Symbols:_GAD,_GAD1_|_GAD	N	0.6541	0.0018	9.5	Y	Y
432	Putrescine	TAS(1)ANS(1)LVDAEEK	AT1G07650	30.2.8.2	30.2	signalling.receptor_kinases.DUF_26	leucine-rich_repeat_transmembrane_protein_kinase,_putative_|_chr1:2359549-2366561_REVERSE	Y	0.6499	0.0011	9.5	Y	Y
433	Valine	VLSHAVS(1)ES(1)DVS(1)VHSTFASR	AT5G17330	13.1.1.1.1	13.1	amino_acid_metabolism.synthesis.central_amino_acid_metabolism.GABA.Glutamate_decarboxylase	calmodulin_binding_/_glutamate_decarboxylase_|_chr5:5711012-5715075_FORWARD_-_Symbols:_GAD,_GAD1_|_GAD	N	0.6416	0.0017	9.5	Y	Y
434	Sucrose	S(1)LEIFNPSSGK	AT5G58140	29.4	29.4	signaling.kinase.cytoplasmatic_kinase.AGC	FMN_binding_/_blue_light_photoreceptor/_kinase/_protein_serine/threonine_kinase_|_chr5:23524427-23533111_FORWARD_-_Symbols:_PHOT2,_NPL1_|_PHOT2_(PHOTOTROPIN_2)	N	0.6393	0.001	9.5	Y	Y
435	Malic_acid	AFGDKS(1)LK	AT2G20630	29.4	29.4	protein.postranslational_modification	protein_phosphatase_2C,_putative_/_PP2C,_putative_|_chr2:8896912-8899835_REVERSE	N	0.6364	0.0019	9.5	Y	Y
436	Nicotinic_acid	ASDKEIALDSAS(1)MS(0.043)S(0.957)AQEDHQEEILK	AT5G24880	35.2	35.2	not_assigned.unknown	Bacteria_-_19200_-_BEST_Arabidopsis_thaliana_protein_match_is:_calmodulin-binding_protein-related_(TAIR:AT5G10660.1)_-_EXPRESSED_DURING:_L_mature_pollen_stage,_M_germinated_pollen_stage,_4_anthesis,_petal_differentiation_and_expansion_stage_-_EXPRESSED_IN:_8_plant_structures_-_Fungi_-_18359_-_Has_195834_Blast_hits_to_92446_proteins_in_2480_species:_Archae_-_1007_-_LOCATED_IN:_cellular_component_u…	N	0.6135	0.004	9.5	Y	Y
437	Hexadecanoic_acid	VKAGDS(0.598)T(0.402)PEELANATQVQGDYLPIVR	AT3G49010	29.2.1.2.2.13	29.2	protein.synthesis.ribosomal_protein.eukaryotic.60S_subunit.L13	structural_constituent_of_ribosome_|_chr3:18166769-18168580_REVERSE_-_Symbols:_ATBBC1,_BBC1,_RSU2_|_ATBBC1_(ARABIDOPSIS_THALIANA_BREAST_BASIC_CONSERVED_1)	N	0.5961	0.0043	9.5	Y	Y
438	Tetradecanoic_acid	LT(1)PPGS(1)PPILS(0.079)AS(0.807)GT(0.113)PK	AT4G15545	35.2	35.2	not_assigned.unknown	unknown_protein_|_chr4:8875918-8877799_FORWARD	N	0.5861	0.0033	9.5	Y	Y
439	Valine	EAS(1)IEIPTLNTGENLTVDHQ	AT1G61750	29.4	29.4	protein.postranslational_modification	Bacteria_-_562_-_BEST_Arabidopsis_thaliana_protein_match_is:_protein_kinase-related_(TAIR:AT1G63600.1)_-_CONTAINS_InterPro_DOMAIN/s:_Protein_of_unknown_function_DUF26_(InterPro:IPR002902)_-_EXPRESSED_IN:_root_-_Fungi_-_309_-_Has_5451_Blast_hits_to_2391_proteins_in_173_species:_Archae_-_4_-_INVOLVED_IN:_biological_process_unknown_-_LOCATED_IN:_endomembrane_system_-_Metazoa_-_1882_-_Other_Eukaryote…	N	0.5765	0.005	9.5	Y	Y
440	Sucrose	MDRTEEIEES(1)PAGPSSGSAK	AT4G33625	35.2	35.2	not_assigned.unknown	unknown_protein_|_chr4:16152926-16154722_REVERSE	N	0.5741	0.0042	9.5	Y	Y
441	Hexadecanoic_acid	HDGIHDS(1)PRGRS(1)VLDT(1)PLS(0.954)S(0.046)AR	AT1G35580	2.2.1.3.1	2.2	major_CHO_metabolism.degradation.sucrose.invertases.neutral	beta-fructofuranosidase_|_chr1:13122204-13125264_REVERSE_-_Symbols:_CINV1_|_CINV1_(cytosolic_invertase_1)	Y	0.5614	0.0124	9.5	Y	Y
442	Isoleucine	EAS(1)IEIPTLNTGENLTVDHQ	AT1G61750	29.4	29.4	protein.postranslational_modification	Bacteria_-_562_-_BEST_Arabidopsis_thaliana_protein_match_is:_protein_kinase-related_(TAIR:AT1G63600.1)_-_CONTAINS_InterPro_DOMAIN/s:_Protein_of_unknown_function_DUF26_(InterPro:IPR002902)_-_EXPRESSED_IN:_root_-_Fungi_-_309_-_Has_5451_Blast_hits_to_2391_proteins_in_173_species:_Archae_-_4_-_INVOLVED_IN:_biological_process_unknown_-_LOCATED_IN:_endomembrane_system_-_Metazoa_-_1882_-_Other_Eukaryote…	N	0.5104	0.0181	9.5	Y	Y
443	Sucrose	ISGPHDSNDLVS(1)DGDDA	AT3G55890	35.1	35.1	not_assigned.no_ontology	yippee_family_protein_|_chr3:20740817-20742002_FORWARD	N	0.4977	0.0255	9.5	Y	Y
444	Fumaric_acid	NDNGIGGENS(1)NDDGVR	AT3G28920	27.3.80	27.3	RNA.regulation_of_transcription.zf-HD	DNA_binding_/_transcription_factor_|_chr3:10940446-10941833_REVERSE_-_Symbols:_AtHB34_|_AtHB34_(ARABIDOPSIS_THALIANA_HOMEOBOX_PROTEIN_34)	N	0.4904	0.015	9.5	Y	Y
445	Arginine	LTPPGS(0.999)PPILS(0.001)AS(0.008)GT(0.992)PK	AT4G15545	35.2	35.2	not_assigned.unknown	unknown_protein_|_chr4:8875918-8877799_FORWARD	N	0.4195	0.0584	9.5	Y	Y
446	Glycerol	EKS(0.983)DS(0.995)DS(0.022)EYDILDFPEVPNVLLRPTPGATSVNAPDAAK	AT1G34220	35.2	35.2	not_assigned.unknown	unknown_protein_|_chr1:12462849-12466000_REVERSE	N	0.3922	0.1195	9.5	Y	Y
447	Arginine	GTS(1)PQPRPQQEPAPSNPVR	AT3G45780	30.11	30.11	signaling.kinase.cytoplasmatic_kinase.AGC	FMN_binding_/_blue_light_photoreceptor/_kinase/_protein_binding_/_protein_serine/threonine_kinase_|_chr3:16816866-16824210_FORWARD_-_Symbols:_PHOT1,_NPH1,_JK224,_RPT1_|_PHOT1_(PHOTOTROPIN_1)	Y	0.6386	0.0014	9.25	Y	Y
448	Arginine	LT(1)PPGS(1)PPILS(0.055)AS(0.657)GT(0.288)PK	AT4G15545	35.2	35.2	not_assigned.unknown	unknown_protein_|_chr4:8875918-8877799_FORWARD	N	0.626	0.0024	9.25	Y	Y
449	Fumaric_acid	DPS(1)PPPLSSLGK	AT2G34310	35.2	35.2	not_assigned.unknown	unknown_protein_|_chr2:14477745-14479962_REVERSE	N	0.6481	0.0015	9.25	Y	Y
450	Fumaric_acid	EDNES(1)DGDKDDEPVISFTGK	AT1G76810	29.2.3	29.2	protein.synthesis.initiation	eukaryotic_translation_initiation_factor_2_family_protein_/_eIF-2_family_protein_|_chr1:28831003-28836586_REVERSE	N	0.6364	0.0015	9.25	Y	Y
451	Fumaric_acid	SVS(1)TPFMNTTAK	AT1G37130	12.1.1	12.1	N-metabolism.nitrate_metabolism.NR	nitrate_reductase_(NADH)/_nitrate_reductase_|_chr1:14158527-14161938_FORWARD_-_Symbols:_NIA2,_B29,_NIA2-1,_CHL3,_NR,_NR2,_ATNR2_|_NIA2_(NITRATE_REDUCTASE_2)	Y	0.6324	0.0012	9.25	Y	Y
452	Arginine	S(0.001)GS(0.999)FSKS(0.414)S(0.585)PS(0.001)ELDVVDPYKR	AT1G69870	34.13	34.13	transport.peptides_and_oligopeptides	proton-dependent_oligopeptide_transport_(POT)_family_protein_|_chr1:26316027-26320220_FORWARD	N	0.6611	0.0006	9.25	Y	Y
453	Fumaric_acid	LNLS(1)FQNRR	AT3G50770	30.3	30.3	signalling.calcium	calmodulin-related_protein,_putative_|_chr3:18873958-18874780_FORWARD	Y	0.6442	0.0016	9.25	Y	Y
454	Fumaric_acid	SSGEMS(1)DGDVPGGR	AT3G45780	30.11	30.11	signaling.kinase.cytoplasmatic_kinase.AGC	FMN_binding_/_blue_light_photoreceptor/_kinase/_protein_binding_/_protein_serine/threonine_kinase_|_chr3:16816866-16824210_FORWARD_-_Symbols:_PHOT1,_NPH1,_JK224,_RPT1_|_PHOT1_(PHOTOTROPIN_1)	Y	0.6365	0.0008	9.25	Y	Y
455	Putrescine	S(1)AEETNKEIK	AT2G34310	35.2	35.2	not_assigned.unknown	unknown_protein_|_chr2:14477745-14479962_REVERSE	N	0.6036	0.0029	9.25	Y	Y
456	Hexadecanoic_acid	VPT(1)PTNSYTGIR	AT1G20620	21.6	21.6	redox.dismutases_and_catalases	catalase_|_chr1:7143067-7146540_FORWARD_-_Symbols:_CAT3,_SEN2,_ATCAT3_|_CAT3_(CATALASE_3)	N	0.5844	0.0054	9.25	Y	Y
457	Valine	MNGTSWADQWDNS(0.001)GDS(0.999)AK	AT1G19020	35.2	35.2	not_assigned.unknown	unknown_protein_|_chr1:6568073-6568597_FORWARD	N	0.8943	0	9.25	Y	Y
458	Aspartic_acid	TFDELS(1)DTEVYEDS(1)D	AT1G12920	29.2.5	29.2	protein.synthesis.release	translation_release_factor_|_chr1:4396348-4398193_REVERSE_-_Symbols:_ERF1-2_|_ERF1-2_(EUKARYOTIC_RELEASE_FACTOR_1-2)	N	0.893	0	9.25	Y	Y
459	Isoleucine	MNGTSWADQWDNS(0.001)GDS(0.999)AK	AT1G19020	35.2	35.2	not_assigned.unknown	unknown_protein_|_chr1:6568073-6568597_FORWARD	N	0.8916	0	9.25	Y	Y
460	Docosanoic_acid	NQVQSVEFQT(1)PT(0.001)S(0.063)S(0.926)PGS(0.01)WFHGHER	AT5G23980	15.1	15.1	metal_handling.acquisition	ferric-chelate_reductase_|_chr5:8098052-8101323_REVERSE_-_Symbols:_ATFRO4,_FRO4_|_FRO4_(FERRIC_REDUCTION_OXIDASE_4)	N	0.834	0	9.25	Y	Y
461	Malic_acid	S(0.007)ES(0.993)LGHRS(1)DVS(1)S(1)PEAK	AT3G48530	10.5	10.5	cell_wall.cell_wall_proteins	Symbols:_KING1_|_KING1_(SNF1-RELATED_PROTEIN_KINASE_REGULATORY_SUBUNIT_GAMMA_1)_|_chr3:17987378-17989763_FORWARD	Y	0.8328	0	9.25	Y	Y
462	Docosanoic_acid	VSFDEES(1)PPKLS(1)PEAK	AT4G29440	35.2	35.2	not_assigned.unknown	unknown_protein_|_chr4:14473757-14477877_REVERSE	N	0.8234	0	9.25	Y	Y
463	Docosanoic_acid	FEGY(0.106)S(0.896)PPRS(0.978)PPS(0.055)QS(0.046)DLLS(0.104)RPS(0.815)PGR	AT4G36980	35.2	35.2	not_assigned.unknown	unknown_protein_|_chr4:17433643-17437069_REVERSE	N	0.8202	0	9.25	Y	Y
464	Valine	TFGS(0.997)S(0.038)LS(0.961)LNS(0.004)GPR	AT1G50120	35.2	35.2	not_assigned.unknown	Bacteria_-_0_-_CONTAINS_InterPro_DOMAIN/s:_Rgp1_(InterPro:IPR014848),_Immunoglobulin_E-set_(InterPro:IPR014756)_-_EXPRESSED_DURING:_13_growth_stages_-_EXPRESSED_IN:_23_plant_structures_-_Fungi_-_10_-_Has_110_Blast_hits_to_108_proteins_in_46_species:_Archae_-_0_-_INVOLVED_IN:_biological_process_unknown_-_LOCATED_IN:_cellular_component_unknown_-_Metazoa_-_76_-_Other_Eukaryotes_-_4_(source:_NCBI_BLi…	N	0.8069	0	9.25	Y	Y
465	Docosanoic_acid	S(0.94)S(0.06)IDLISLPR	AT5G10625	35.2	35.2	not_assigned.unknown	Bacteria_-_0_-_BEST_Arabidopsis_thaliana_protein_match_is:_FPF1_(FLOWERING_PROMOTING_FACTOR_1)_(TAIR:AT5G24860.1)_-_Fungi_-_0_-_Has_61_Blast_hits_to_61_proteins_in_8_species:_Archae_-_0_-_INVOLVED_IN:_biological_process_unknown_-_LOCATED_IN:_cellular_component_unknown_-_Metazoa_-_0_-_Other_Eukaryotes_-_0_(source:_NCBI_BLink)._|_chr5:3358787-3359781_FORWARD_-_Plants_-_61_-_Viruses_-_0_-_FUNCTIONS_…	N	0.8004	0	9.25	Y	Y
466	Malic_acid	SLS(1)EIS(1)EVDAVR	AT1G56230	35.2	35.2	not_assigned.unknown	unknown_protein_|_chr1:21046009-21049045_REVERSE	N	0.8004	0	9.25	Y	Y
467	Isoleucine	TFGS(0.997)S(0.038)LS(0.961)LNS(0.004)GPR	AT1G50120	35.2	35.2	not_assigned.unknown	Bacteria_-_0_-_CONTAINS_InterPro_DOMAIN/s:_Rgp1_(InterPro:IPR014848),_Immunoglobulin_E-set_(InterPro:IPR014756)_-_EXPRESSED_DURING:_13_growth_stages_-_EXPRESSED_IN:_23_plant_structures_-_Fungi_-_10_-_Has_110_Blast_hits_to_108_proteins_in_46_species:_Archae_-_0_-_INVOLVED_IN:_biological_process_unknown_-_LOCATED_IN:_cellular_component_unknown_-_Metazoa_-_76_-_Other_Eukaryotes_-_4_(source:_NCBI_BLi…	N	0.7961	0	9.25	Y	Y
468	Valine	ISEQHEMQGMDMT(1)R	AT3G24300	34.5	34.5	transport.ammonium	ammonium_transmembrane_transporter_|_chr3:8805631-8807388_REVERSE_-_Symbols:_AMT1_-_3_(AMMONIUM_TRANSPORTER_1_-_3_|_AMT1_-_3)_-_3,_ATAMT1	Y	0.7885	0	9.25	Y	Y
469	Isoleucine	SSS(0.001)S(0.999)PSGSGSDLTERR	AT5G49510	29.6	29.6	protein.folding	unfolded_protein_binding_|_chr5:20080614-20082762_FORWARD_-_Symbols:_PDF3_|_PDF3_(PREFOLDIN_3)	N	0.7662	0	9.25	Y	Y
470	Fructose	LVKPEATVHEDDDS(1)DEGWQEAVPK	AT4G28080	35.2	35.2	not_assigned.unknown	binding_|_chr4:13948603-13957840_REVERSE	N	0.7597	0.0001	9.25	Y	Y
471	Valine	SSS(0.001)S(0.999)PSGSGSDLTERR	AT5G49510	29.6	29.6	protein.folding	unfolded_protein_binding_|_chr5:20080614-20082762_FORWARD_-_Symbols:_PDF3_|_PDF3_(PREFOLDIN_3)	N	0.7459	0.0001	9.25	Y	Y
472	Docosanoic_acid	AASPIRS(0.049)DS(0.951)FQAR	AT4G06534	35.2	35.2	not_assigned.unknown	unknown_protein_|_chr4:3356870-3358087_FORWARD	N	0.7455	0.0001	9.25	Y	Y
473	Nicotinic_acid	S(0.94)S(0.06)IDLISLPR	AT5G10625	35.2	35.2	not_assigned.unknown	Bacteria_-_0_-_BEST_Arabidopsis_thaliana_protein_match_is:_FPF1_(FLOWERING_PROMOTING_FACTOR_1)_(TAIR:AT5G24860.1)_-_Fungi_-_0_-_Has_61_Blast_hits_to_61_proteins_in_8_species:_Archae_-_0_-_INVOLVED_IN:_biological_process_unknown_-_LOCATED_IN:_cellular_component_unknown_-_Metazoa_-_0_-_Other_Eukaryotes_-_0_(source:_NCBI_BLink)._|_chr5:3358787-3359781_FORWARD_-_Plants_-_61_-_Viruses_-_0_-_FUNCTIONS_…	N	0.7431	0	9.25	Y	Y
474	Tetradecanoic_acid	S(0.004)S(0.004)S(0.992)LDLGVDPPSSR	AT2G20190	31.2	31.2	cell.division	binding_|_chr2:8711596-8719018_REVERSE_-_Symbols:_ATCLASP,_CLASP_|_CLASP_(CLIP-ASSOCIATED_PROTEIN)	N	0.7327	0.0002	9.25	Y	Y
475	Isoleucine	ISEQHEMQGMDMT(1)R	AT3G24300	34.5	34.5	transport.ammonium	ammonium_transmembrane_transporter_|_chr3:8805631-8807388_REVERSE_-_Symbols:_AMT1_-_3_(AMMONIUM_TRANSPORTER_1_-_3_|_AMT1_-_3)_-_3,_ATAMT1	Y	0.7324	0.0001	9.25	Y	Y
476	Valine	LVGLNPNADS(0.999)AT(0.001)YEEASGDPYGR	AT5G49770	30.2.8.1	30.2	signalling.receptor_kinases.leucine_rich_repeat_VIII.VIII-1	leucine-rich_repeat_transmembrane_protein_kinase,_putative_|_chr5:20222669-20227267_FORWARD	Y	0.7261	0.0001	9.25	Y	Y
477	Nicotinic_acid	SNS(1)DGRDAFVFLNNSNDK	AT1G23710	35.2	35.2	not_assigned.unknown	unknown_protein_|_chr1:8385251-8386426_FORWARD	N	0.7175	0.0005	9.25	Y	Y
478	Arginine	IGESSES(1)SDETEATDLK	AT1G01790	34.15	34.15	transport.potassium	potassium_ion_transmembrane_transporter/_potassium:hydrogen_antiporter_|_chr1:284781-291094_FORWARD_-_Symbols:_KEA1,_ATKEA1_|_KEA1_(K_EFFLUX_ANTIPORTER_1)	Y	0.7158	0.0004	9.25	Y	Y
479	Fumaric_acid	NVVLDEFGS(1)PK	AT2G28000	1.3.13	1.3	PS.calvin_cycle.rubisco_interacting	ATP_binding_/_protein_binding_|_chr2:11926449-11929389_FORWARD_-_Symbols:_CPN60A,_CH-CPN60A,_SLP_|_CPN60A_(CHAPERONIN-60ALPHA)	Y	0.7085	0.0002	9.25	Y	Y
480	Tetradecanoic_acid	TIEKPVEDPS(1)ELPK	AT5G35630	12.2.2	12.2	N-metabolism.ammonia_metabolism.glutamine_synthetase	glutamate-ammonia_ligase_|_chr5:13830429-13833451_FORWARD_-_Symbols:_GS2,_GLN2,_ATGSL1_|_GS2_(GLUTAMINE_SYNTHETASE_2)	Y	0.6961	0.0005	9.25	Y	Y
481	Sucrose	RKS(1)LS(1)DGEDNVNNTR	AT3G01490	29.4	29.4	signalling.MAP???kinases.putative_MAP3K,_Raf-like	protein_kinase,_putative_|_chr3:190872-193537_REVERSE	N	0.6927	0.0002	9.25	Y	Y
482	Octadecanoic_acid	NVVLDEFGS(1)PK	AT2G28000	1.3.13	1.3	PS.calvin_cycle.rubisco_interacting	ATP_binding_/_protein_binding_|_chr2:11926449-11929389_FORWARD_-_Symbols:_CPN60A,_CH-CPN60A,_SLP_|_CPN60A_(CHAPERONIN-60ALPHA)	Y	0.6896	0.0005	9.25	Y	Y
483	Fumaric_acid	SEEQEEGYRKPS(1)YGR	AT5G39570	35.2	35.2	not_assigned.unknown	unknown_protein_|_chr5:15843959-15846178_FORWARD	N	0.6857	0.0008	9.25	Y	Y
484	Tetradecanoic_acid	SMDMTPKS(1)PEPESETPTR	AT3G28920	27.3.80	27.3	RNA.regulation_of_transcription.zf-HD	DNA_binding_/_transcription_factor_|_chr3:10940446-10941833_REVERSE_-_Symbols:_AtHB34_|_AtHB34_(ARABIDOPSIS_THALIANA_HOMEOBOX_PROTEIN_34)	N	0.685	0.0003	9.25	Y	Y
485	Tetradecanoic_acid	SAS(0.99)T(0.01)PLLNSLVHVS(0.216)S(0.784)PR	AT5G20190	35.2	35.2	not_assigned.unknown	binding_|_chr5:6814093-6815379_FORWARD	N	0.6835	0.0003	9.25	Y	Y
486	Docosanoic_acid	AVGS(0.996)HCS(0.996)LS(0.008)EMDDLDLTR	AT1G35580	2.2.1.3.1	2.2	major_CHO_metabolism.degradation.sucrose.invertases.neutral	beta-fructofuranosidase_|_chr1:13122204-13125264_REVERSE_-_Symbols:_CINV1_|_CINV1_(cytosolic_invertase_1)	Y	0.6729	0.0004	9.25	Y	Y
487	Nicotinic_acid	DLDVNES(1)GPPAAR	AT5G60660	34.19.1	34.19	transport.Major_Intrinsic_Proteins.PIP	water_channel_|_chr5:24375457-24376989_REVERSE_-_Symbols:_PIP2F,_PIP2_-_4_(PLASMA_MEMBRANE_INTRINSIC_PROTEIN_2_-_4_|_PIP2_-_4)	Y	0.6702	0.0006	9.25	Y	Y
488	Hexadecanoic_acid	RLS(1)LS(1)PWR	AT1G42550	31.1	31.1	cell.organisation	Symbols:_PMI1_|_PMI1_(PLASTID_MOVEMENT_IMPAIRED1)_|_chr1:15977014-15979952_FORWARD	Y	0.661	0.0011	9.25	Y	Y
489	Putrescine	SLS(1)FSTSGPR	AT1G07650	30.2.8.2	30.2	signalling.receptor_kinases.DUF_26	leucine-rich_repeat_transmembrane_protein_kinase,_putative_|_chr1:2359549-2366561_REVERSE	Y	0.6558	0.0012	9.25	Y	Y
490	Arginine	SDEIS(1)DPEQQIK	AT4G37300	35.2	35.2	not_assigned.unknown	Symbols:_MEE59_|_MEE59_(maternal_effect_embryo_arrest_59)_|_chr4:17554641-17555861_FORWARD	N	0.6551	0.0007	9.25	Y	Y
491	Tetradecanoic_acid	MGLVNES(1)DSEDSSEHDKDVDDEK	AT4G10750	35.1	35.1	not_assigned.no_ontology	HpcH/HpaI_aldolase_family_protein_|_chr4:6618676-6619939_FORWARD	N	0.6515	0.0014	9.25	Y	Y
492	Isoleucine	RLS(1)HLDS(1)IPHTPR	AT3G22260	29.5.3	29.5	protein.degradation.cysteine_protease	OTU-like_cysteine_protease_family_protein_|_chr3:7870892-7873566_FORWARD	N	0.6481	0.0015	9.25	Y	Y
493	Aspartic_acid	MSSIES(1)FKQS(0.834)S(0.166)LR	AT2G47000	34.16	34.16	transport.ABC_transporters_and_multidrug_resistance_systems	ATPase,_coupled_to_transmembrane_movement_of_substances_/_xenobiotic-transporting_ATPase_|_chr2:19309868-19314750_REVERSE_-_Symbols:_MDR4,_PGP4,_ABCB4,_ATPGP4_|_ABCB4_(ATP_BINDING_CASSETTE_SUBFAMILY_B4)	N	0.6466	0.0021	9.25	Y	Y
494	Valine	RLS(1)HLDS(1)IPHTPR	AT3G22260	29.5.3	29.5	protein.degradation.cysteine_protease	OTU-like_cysteine_protease_family_protein_|_chr3:7870892-7873566_FORWARD	N	0.6465	0.0011	9.25	Y	Y
495	Valine	S(0.94)S(0.06)IDLISLPR	AT5G10625	35.2	35.2	not_assigned.unknown	Bacteria_-_0_-_BEST_Arabidopsis_thaliana_protein_match_is:_FPF1_(FLOWERING_PROMOTING_FACTOR_1)_(TAIR:AT5G24860.1)_-_Fungi_-_0_-_Has_61_Blast_hits_to_61_proteins_in_8_species:_Archae_-_0_-_INVOLVED_IN:_biological_process_unknown_-_LOCATED_IN:_cellular_component_unknown_-_Metazoa_-_0_-_Other_Eukaryotes_-_0_(source:_NCBI_BLink)._|_chr5:3358787-3359781_FORWARD_-_Plants_-_61_-_Viruses_-_0_-_FUNCTIONS_…	N	0.6443	0.0007	9.25	Y	Y
496	Putrescine	T(0.005)AS(0.995)ANS(1)LVDAEEKTGLLD	AT1G07650	30.2.8.2	30.2	signalling.receptor_kinases.DUF_26	leucine-rich_repeat_transmembrane_protein_kinase,_putative_|_chr1:2359549-2366561_REVERSE	Y	0.6433	0.0009	9.25	Y	Y
497	Arginine	LT(1)PPGS(1)PPILS(0.002)AS(0.09)GT(0.908)PK	AT4G15545	35.2	35.2	not_assigned.unknown	unknown_protein_|_chr4:8875918-8877799_FORWARD	N	0.6431	0.0012	9.25	Y	Y
498	Tetradecanoic_acid	S(1)AEETNKEIK	AT2G34310	35.2	35.2	not_assigned.unknown	unknown_protein_|_chr2:14477745-14479962_REVERSE	N	0.6424	0.0017	9.25	Y	Y
499	Sucrose	EHGNS(1)PGYYDGR	AT1G67090	1.3.2	1.3	PS.calvin_cycle.rubisco_small_subunit	copper_ion_binding_/_ribulose-bisphosphate_carboxylase_|_chr1:25048158-25049424_REVERSE_-_Symbols:_RBCS1A_|_RBCS1A_(RIBULOSE_BISPHOSPHATE_CARBOXYLASE_SMALL_CHAIN_1A)	Y	0.6423	0.001	9.25	Y	Y
500	Tetradecanoic_acid	SELES(1)QEEEEDSSK	AT5G16730	35.1	35.1	not_assigned.no_ontology	Bacteria_-_41887_-_BEST_Arabidopsis_thaliana_protein_match_is:_unknown_protein_(TAIR:AT3G02930.1)_-_CONTAINS_InterPro_DOMAIN/s:_Spectrin/alpha-actinin_(InterPro:IPR018159)_-_EXPRESSED_DURING:_13_growth_stages_-_EXPRESSED_IN:_23_plant_structures_-_Fungi_-_18239_-_Has_241703_Blast_hits_to_112530_proteins_in_2711_species:_Archae_-_2642_-_Metazoa_-_104467_-_Other_Eukaryotes_-_64309_(source:_NCBI_BLin…	N	0.642	0.001	9.25	Y	Y
501	Tetradecanoic_acid	KTSSSTISTNPS(0.001)S(0.998)PIS(0.001)TASTGKPPLPR	AT5G67385	30.11	30.11	signalling.light	protein_binding_/_signal_transducer_|_chr5:26884664-26887204_FORWARD	Y	0.6399	0.0013	9.25	Y	Y
502	Isoleucine	S(0.94)S(0.06)IDLISLPR	AT5G10625	35.2	35.2	not_assigned.unknown	Bacteria_-_0_-_BEST_Arabidopsis_thaliana_protein_match_is:_FPF1_(FLOWERING_PROMOTING_FACTOR_1)_(TAIR:AT5G24860.1)_-_Fungi_-_0_-_Has_61_Blast_hits_to_61_proteins_in_8_species:_Archae_-_0_-_INVOLVED_IN:_biological_process_unknown_-_LOCATED_IN:_cellular_component_unknown_-_Metazoa_-_0_-_Other_Eukaryotes_-_0_(source:_NCBI_BLink)._|_chr5:3358787-3359781_FORWARD_-_Plants_-_61_-_Viruses_-_0_-_FUNCTIONS_…	N	0.6334	0.0012	9.25	Y	Y
503	Fructose	LT(1)PPGS(1)PPILS(0.055)AS(0.657)GT(0.288)PK	AT4G15545	35.2	35.2	not_assigned.unknown	unknown_protein_|_chr4:8875918-8877799_FORWARD	N	0.6299	0.0022	9.25	Y	Y
504	Arginine	S(0.003)PS(0.997)YKEVALAPPGSIAK	AT1G01320	35.1.27	35.1	not_assigned.no_ontology.tetratricopeptide_repeat_(TPR)	tetratricopeptide_repeat_(TPR)-containing_protein_|_chr1:121124-130570_REVERSE	N	0.6217	0.002	9.25	Y	Y
505	Fumaric_acid	SLS(1)FSTSGPR	AT1G07650	30.2.8.2	30.2	signalling.receptor_kinases.DUF_26	leucine-rich_repeat_transmembrane_protein_kinase,_putative_|_chr1:2359549-2366561_REVERSE	Y	0.6172	0.0022	9.25	Y	Y
506	Isoleucine	LVGLNPNADS(0.999)AT(0.001)YEEASGDPYGR	AT5G49770	30.2.8.1	30.2	signalling.receptor_kinases.leucine_rich_repeat_VIII.VIII-1	leucine-rich_repeat_transmembrane_protein_kinase,_putative_|_chr5:20222669-20227267_FORWARD	Y	0.6166	0.0017	9.25	Y	Y
507	Sucrose	ALDLASKPEGT(0.991)GT(0.009)PTK	AT2G37660	35.2	35.2	not_assigned.unknown	binding_/_catalytic/_coenzyme_binding_|_chr2:15795213-15797059_REVERSE	N	0.6166	0.0017	9.25	Y	Y
508	Tetradecanoic_acid	S(1)GQLDHQLS(1)NLASSKPK	AT4G22290	29.5.11	29.5	protein.degradation.ubiquitin	ubiquitin_thiolesterase_|_chr4:11782905-11785816_REVERSE	N	0.606	0.0028	9.25	Y	Y
509	Sucrose	LT(1)PPGS(1)PPILS(0.055)AS(0.657)GT(0.288)PK	AT4G15545	35.2	35.2	not_assigned.unknown	unknown_protein_|_chr4:8875918-8877799_FORWARD	N	0.5844	0.0054	9.25	Y	Y
510	Arginine	ISGPHDSNDLVS(1)DGDDA	AT3G55890	35.1	35.1	not_assigned.no_ontology	yippee_family_protein_|_chr3:20740817-20742002_FORWARD	N	0.5669	0.0091	9.25	Y	Y
511	Arginine	TIEKPVEDPS(1)ELPK	AT5G35630	12.2.2	12.2	N-metabolism.ammonia_metabolism.glutamine_synthetase	glutamate-ammonia_ligase_|_chr5:13830429-13833451_FORWARD_-_Symbols:_GS2,_GLN2,_ATGSL1_|_GS2_(GLUTAMINE_SYNTHETASE_2)	Y	0.5597	0.0083	9.25	Y	Y
512	Aspartic_acid	GEDKDVEAGT(0.002)S(0.01)S(0.988)FT(0.001)EYEDSPFDIASTK	AT4G29900	30.3	30.3	signalling.calcium	calcium-transporting_ATPase/_calmodulin_binding_|_chr4:14610883-14618775_REVERSE_-_Symbols:_ACA10,_CIF1,_ATACA10_|_ACA10_(AUTOINHIBITED_CA(2+)-ATPASE_10)	Y	0.5564	0.0108	9.25	Y	Y
513	Octadecanoic_acid	NDNGIGGENS(1)NDDGVR	AT3G28920	27.3.80	27.3	RNA.regulation_of_transcription.zf-HD	DNA_binding_/_transcription_factor_|_chr3:10940446-10941833_REVERSE_-_Symbols:_AtHB34_|_AtHB34_(ARABIDOPSIS_THALIANA_HOMEOBOX_PROTEIN_34)	N	0.5076	0.0159	9.25	Y	Y
514	Sucrose	VKAGDS(0.598)T(0.402)PEELANATQVQGDYLPIVR	AT3G49010	29.2.1.2.2.13	29.2	protein.synthesis.ribosomal_protein.eukaryotic.60S_subunit.L13	structural_constituent_of_ribosome_|_chr3:18166769-18168580_REVERSE_-_Symbols:_ATBBC1,_BBC1,_RSU2_|_ATBBC1_(ARABIDOPSIS_THALIANA_BREAST_BASIC_CONSERVED_1)	N	0.4818	0.027	9.25	Y	Y
515	Hexadecanoic_acid	AT(0.001)T(0.999)PVGRS(1)PVT(0.348)S(0.652)PVR	AT1G67590	27.3.67	27.3	cell.organization.remorin	remorin_family_protein_|_chr1:25333058-25334647_REVERSE	N	0.6271	0.0031	9	Y	Y
516	Fumaric_acid	TDSEVTSLAAS(0.039)S(0.961)PARS(1)PR	AT1G45688	35.2	35.2	not_assigned.unknown	unknown_protein_|_chr1:17191390-17193158_FORWARD	N	0.7261	0.0001	9	Y	Y
517	Docosanoic_acid	S(1)INMSYFK	AT5G56980	35.2	35.2	not_assigned.unknown	unknown_protein_|_chr5:23056080-23057742_REVERSE	N	0.7188	0.0002	9	Y	Y
518	Fumaric_acid	SSS(0.999)PS(0.001)AVPDLPK	AT5G16280	35.2	35.2	not_assigned.unknown	unknown_protein_|_chr5:5323175-5331685_REVERSE	N	0.6842	0.0017	9	Y	Y
519	Tetradecanoic_acid	TDSEVTSLAAS(0.039)S(0.961)PARS(1)PR	AT1G45688	35.2	35.2	not_assigned.unknown	unknown_protein_|_chr1:17191390-17193158_FORWARD	N	0.6716	0.0004	9	Y	Y
520	Fumaric_acid	TNS(1)LALPR	AT1G42550	31.1	31.1	cell.organisation	Symbols:_PMI1_|_PMI1_(PLASTID_MOVEMENT_IMPAIRED1)_|_chr1:15977014-15979952_FORWARD	Y	0.6704	0.0003	9	Y	Y
521	Putrescine	TDSEVTSLAAS(0.039)S(0.961)PARS(1)PR	AT1G45688	35.2	35.2	not_assigned.unknown	unknown_protein_|_chr1:17191390-17193158_FORWARD	N	0.8043	0	9	Y	Y
522	Fructose	KQS(0.698)KT(0.291)S(0.011)FSVPS(1)PK	AT1G42550	31.1	31.1	cell.organisation	Symbols:_PMI1_|_PMI1_(PLASTID_MOVEMENT_IMPAIRED1)_|_chr1:15977014-15979952_FORWARD	Y	0.7273	0.0001	9	Y	Y
523	Valine	TLS(1)GGLGS(1)PKANVPQK	AT3G52870	30.3	30.3	signalling.calcium	calmodulin-binding_family_protein_|_chr3:19593173-19595822_REVERSE	Y	0.726	0.0002	9	Y	Y
524	Putrescine	S(1)VDQEEVVVGLEDDAK	AT3G46530	20.1	20.1	stress.biotic	ATP_binding_|_chr3:17130367-17133338_REVERSE_-_Symbols:_RPP13_|_RPP13_(RECOGNITION_OF_PERONOSPORA_PARASITICA_13)	N	0.7105	0.0001	9	Y	Y
525	Isoleucine	TLS(1)GGLGS(1)PKANVPQK	AT3G52870	30.3	30.3	signalling.calcium	calmodulin-binding_family_protein_|_chr3:19593173-19595822_REVERSE	Y	0.6556	0.0017	9	Y	Y
526	Octadecanoic_acid	SLS(1)LQER	AT5G48620	20.1.7	20.1	stress.biotic.PR-proteins	disease_resistance_protein_(CC-NBS-LRR_class),_putative_|_chr5:19716476-19721452_FORWARD	N	0.5686	0.0138	9	Y	Y
527	Sucrose	VMIHQPLGT(1)AGGK	AT1G66670	29.5.5	29.5	protein.degradation.serine_protease	serine-type_endopeptidase_|_chr1:24863785-24865702_REVERSE_-_Symbols:_CLPP3,_NCLPP3_|_CLPP3	N	0.5663	0.006	9	Y	Y
528	Sucrose	ALPTYTPES(1)PGDATR	AT3G60750	1.3.8	1.3	PS.calvin_cycle.transketolase	transketolase,_putative_|_chr3:22453719-22457152_FORWARD	Y	0.5534	0.0062	9	Y	Y
529	Sucrose	NLGLGS(1)DDEDDVEDDEGGGINGGDVKPVTGEER	AT3G18390	33.99	33.99	development.unspecified	RNA_binding_|_chr3:6313485-6317971_FORWARD_-_Symbols:_EMB1865_|_EMB1865_(embryo_defective_1865)	N	0.5481	0.0101	9	Y	Y
530	Valine	VSFDEES(1)PPKLS(1)PEAK	AT4G29440	35.2	35.2	not_assigned.unknown	unknown_protein_|_chr4:14473757-14477877_REVERSE	N	0.869	0	9	Y	Y
531	Malic_acid	ESFPT(0.003)S(0.198)S(0.799)NPDS(0.962)T(0.037)DNIPHQR	AT3G58630	27.3.30	27.3	RNA.regulation_of_transcription.Trihelix,_Triple-Helix_transcription_factor_family	transcription_factor_|_chr3:21683568-21685941_REVERSE	N	0.8623	0	9	Y	Y
532	Putrescine	SMDMTPKS(1)PEPESETPTR	AT3G28920	27.3.80	27.3	RNA.regulation_of_transcription.zf-HD	DNA_binding_/_transcription_factor_|_chr3:10940446-10941833_REVERSE_-_Symbols:_AtHB34_|_AtHB34_(ARABIDOPSIS_THALIANA_HOMEOBOX_PROTEIN_34)	N	0.8597	0	9	Y	Y
533	Nicotinic_acid	ATNPDS(0.998)NGS(0.801)S(0.198)HGT(0.003)GLDMVTPVSGR	AT1G67230	35.1	35.1	not_assigned.no_ontology	Symbols:_LINC1_|_LINC1_(LITTLE_NUCLEI1)_|_chr1:25151270-25156323_REVERSE	N	0.8571	0	9	Y	Y
534	Docosanoic_acid	GAIPALPS(1)DAEVR	AT2G31390	2.2.1.1	2.2	major_CHO_metabolism.degradation.sucrose.fructokinase	pfkB-type_carbohydrate_kinase_family_protein_|_chr2:13383423-13386209_REVERSE	Y	0.8498	0	9	Y	Y
535	Alanine	ISS(0.999)T(0.001)SLISGR	AT5G01560	30.2.99	30.2	signalling.receptor_kinases.legume-lectin	kinase_|_chr5:218138-220530_REVERSE_-_Symbols:_LECRKA4.3_|_LECRKA4.3_(LECTIN_RECEPTOR_KINASE_A4.3)	Y	0.8473	0	9	Y	Y
536	Putrescine	EDNES(1)DGDKDDEPVISFTGK	AT1G76810	29.2.3	29.2	protein.synthesis.initiation	eukaryotic_translation_initiation_factor_2_family_protein_/_eIF-2_family_protein_|_chr1:28831003-28836586_REVERSE	N	0.8377	0	9	Y	Y
537	Isoleucine	VSFDEES(1)PPKLS(1)PEAK	AT4G29440	35.2	35.2	not_assigned.unknown	unknown_protein_|_chr4:14473757-14477877_REVERSE	N	0.8338	0	9	Y	Y
538	Hexadecanoic_acid	TNVESTEKEPGAS(1)E	AT5G54080	13.2.6.2	13.2	amino_acid_metabolism.degradation.aromatic_aa.tyrosine	homogentisate_1,2-dioxygenase_|_chr5:21945869-21948285_FORWARD_-_Symbols:_HGO_|_HGO_(HOMOGENTISATE_1,2-DIOXYGENASE)	N	0.8331	0	9	Y	Y
539	Octadecanoic_acid	LTPPGS(0.999)PPILS(0.001)AS(0.008)GT(0.992)PK	AT4G15545	35.2	35.2	not_assigned.unknown	unknown_protein_|_chr4:8875918-8877799_FORWARD	N	0.8165	0	9	Y	Y
540	Nicotinic_acid	MNGTSWADQWDNS(0.001)GDS(0.999)AK	AT1G19020	35.2	35.2	not_assigned.unknown	unknown_protein_|_chr1:6568073-6568597_FORWARD	N	0.8125	0	9	Y	Y
541	Nicotinic_acid	VSFDEES(1)PPKLS(1)PEAK	AT4G29440	35.2	35.2	not_assigned.unknown	unknown_protein_|_chr4:14473757-14477877_REVERSE	N	0.8052	0	9	Y	Y
542	Isoleucine	GAIPALPS(1)DAEVR	AT2G31390	2.2.1.1	2.2	major_CHO_metabolism.degradation.sucrose.fructokinase	pfkB-type_carbohydrate_kinase_family_protein_|_chr2:13383423-13386209_REVERSE	Y	0.7956	0	9	Y	Y
543	Malic_acid	SSS(0.001)S(0.999)PSGSGSDLTERR	AT5G49510	29.6	29.6	protein.folding	unfolded_protein_binding_|_chr5:20080614-20082762_FORWARD_-_Symbols:_PDF3_|_PDF3_(PREFOLDIN_3)	N	0.7922	0	9	Y	Y
544	Docosanoic_acid	SNPFYSEAYTT(0.003)NGS(0.947)GT(0.05)GFK	AT5G19450	30.3	30.3	signalling.calcium.calcium_dependent_protein_kinases	ATP_binding_/_calcium_ion_binding_/_calmodulin-dependent_protein_kinase/_kinase/_protein_kinase/_protein_serine/threonine_kinase_|_chr5:6558426-6561534_REVERSE_-_Symbols:_CDPK19,_CPK8_|_CDPK19_(CALCIUM-DEPENDENT_PROTEIN_KINASE_19)	Y	0.7714	0	9	Y	Y
545	Nicotinic_acid	TLS(1)GGLGS(1)PKANVPQK	AT3G52870	30.3	30.3	signalling.calcium	calmodulin-binding_family_protein_|_chr3:19593173-19595822_REVERSE	Y	0.7654	0.0001	9	Y	Y
546	Isoleucine	IIGVDFNS(1)KRFDQAK	AT1G77120	5.3	5.3	fermentation.ADH	alcohol_dehydrogenase_|_chr1:28975394-28977417_FORWARD_-_Symbols:_ADH1,_ADH,_ATADH,_ATADH1_|_ADH1_(ALCOHOL_DEHYDROGENASE_1)	N	0.7651	0	9	Y	Y
547	Valine	GAIPALPS(1)DAEVR	AT2G31390	2.2.1.1	2.2	major_CHO_metabolism.degradation.sucrose.fructokinase	pfkB-type_carbohydrate_kinase_family_protein_|_chr2:13383423-13386209_REVERSE	Y	0.7648	0	9	Y	Y
548	Fructose	TKDELT(1)EEES(1)LSGKDYLDPPPVK	AT2G39010	34.19.1	34.19	transport.Major_Intrinsic_Proteins.PIP	water_channel_|_chr2:16291477-16294034_FORWARD_-_Symbols:_PIP2E,_PIP2_-_6_|_PIP2E_(PLASMA_MEMBRANE_INTRINSIC_PROTEIN_2E)	Y	0.7628	0	9	Y	Y
549	Tetradecanoic_acid	EDNES(1)DGDKDDEPVISFTGK	AT1G76810	29.2.3	29.2	protein.synthesis.initiation	eukaryotic_translation_initiation_factor_2_family_protein_/_eIF-2_family_protein_|_chr1:28831003-28836586_REVERSE	N	0.7593	0.0001	9	Y	Y
550	Malic_acid	ITPHSVPS(0.999)PRPS(0.5)S(0.5)PR	AT2G43680	30.3	30.3	signalling.calcium	calmodulin_binding_|_chr2:18108349-18111831_FORWARD_-_Symbols:_IQD14_|_IQD14	Y	0.7561	0	9	Y	Y
551	Nicotinic_acid	FHS(1)MEKPQFDHQNSSGSNYDDLTPQR	AT1G34220	35.2	35.2	not_assigned.unknown	unknown_protein_|_chr1:12462849-12466000_REVERSE	N	0.7558	0.0001	9	Y	Y
552	Nicotinic_acid	FEGY(0.106)S(0.896)PPRS(0.978)PPS(0.055)QS(0.046)DLLS(0.104)RPS(0.815)PGR	AT4G36980	35.2	35.2	not_assigned.unknown	unknown_protein_|_chr4:17433643-17437069_REVERSE	N	0.7549	0	9	Y	Y
553	Nicotinic_acid	TFGS(0.997)S(0.038)LS(0.961)LNS(0.004)GPR	AT1G50120	35.2	35.2	not_assigned.unknown	Bacteria_-_0_-_CONTAINS_InterPro_DOMAIN/s:_Rgp1_(InterPro:IPR014848),_Immunoglobulin_E-set_(InterPro:IPR014756)_-_EXPRESSED_DURING:_13_growth_stages_-_EXPRESSED_IN:_23_plant_structures_-_Fungi_-_10_-_Has_110_Blast_hits_to_108_proteins_in_46_species:_Archae_-_0_-_INVOLVED_IN:_biological_process_unknown_-_LOCATED_IN:_cellular_component_unknown_-_Metazoa_-_76_-_Other_Eukaryotes_-_4_(source:_NCBI_BLi…	N	0.7481	0.0001	9	Y	Y
554	Valine	IIGVDFNS(1)KRFDQAK	AT1G77120	5.3	5.3	fermentation.ADH	alcohol_dehydrogenase_|_chr1:28975394-28977417_FORWARD_-_Symbols:_ADH1,_ADH,_ATADH,_ATADH1_|_ADH1_(ALCOHOL_DEHYDROGENASE_1)	N	0.7411	0.0001	9	Y	Y
555	Isoleucine	SLSGEGGS(1)GT(0.007)GS(0.932)LS(0.062)R	AT5G03280	34.12	34.12	transport.metal	transporter_|_chr5:787428-793356_FORWARD_-_Symbols:_EIN2,_PIR2,_CKR1,_ERA3,_ORE3,_ORE2,_ATEIN2_|_EIN2_(ETHYLENE_INSENSITIVE_2)	N	0.7351	0.0003	9	Y	Y
556	Malic_acid	VSYNENLS(1)DDDVDLVNDNGEGSGK	AT3G06340	20.2.1	20.2	stress.abiotic.heat	DNAJ_heat_shock_N-terminal_domain-containing_protein_|_chr3:1920207-1923311_REVERSE	N	0.7342	0.0001	9	Y	Y
557	Aspartic_acid	S(0.002)S(0.002)S(0.997)AGMARIEEEEETEEGSVNPK	AT1G10140	35.2	35.2	not_assigned.unknown	Bacteria_-_0_-_BEST_Arabidopsis_thaliana_protein_match_is:_unknown_protein_(TAIR:AT1G58420.1)_-_CONTAINS_InterPro_DOMAIN/s:_Uncharacterised_conserved_protein_UCP031279_(InterPro:IPR016972)_-_EXPRESSED_DURING:_13_growth_stages_-_EXPRESSED_IN:_23_plant_structures_-_Fungi_-_0_-_Has_38_Blast_hits_to_38_proteins_in_10_species:_Archae_-_0_-_INVOLVED_IN:_biological_process_unknown_-_LOCATED_IN:_plasma_m…	N	0.7316	0.0004	9	Y	Y
558	Nicotinic_acid	S(1)INMSYFK	AT5G56980	35.2	35.2	not_assigned.unknown	unknown_protein_|_chr5:23056080-23057742_REVERSE	N	0.7312	0.0001	9	Y	Y
559	Isoleucine	FEGY(0.106)S(0.896)PPRS(0.978)PPS(0.055)QS(0.046)DLLS(0.104)RPS(0.815)PGR	AT4G36980	35.2	35.2	not_assigned.unknown	unknown_protein_|_chr4:17433643-17437069_REVERSE	N	0.7243	0.0001	9	Y	Y
560	Fumaric_acid	ANGGFIMSAS(1)HNPGGPEYDWGIK	AT5G51820	4.2.2	4.2	glycolysis.plastid_branch.phosphoglucomutase_(PGM)	phosphoglucomutase_|_chr5:21063368-21068057_REVERSE_-_Symbols:_PGM,_ATPGMP,_PGM1,_STF1_|_PGM_(PHOSPHOGLUCOMUTASE)	N	0.7182	0.0002	9	Y	Y
561	Docosanoic_acid	AEKTEIFS(0.02)S(0.02)PS(0.942)S(0.942)PPPS(0.065)FY(0.01)MVDK	AT3G47210	35.2	35.2	not_assigned.unknown	unknown_protein_|_chr3:17385313-17387244_FORWARD	N	0.7143	0.0002	9	Y	Y
562	Valine	FEGY(0.106)S(0.896)PPRS(0.978)PPS(0.055)QS(0.046)DLLS(0.104)RPS(0.815)PGR	AT4G36980	35.2	35.2	not_assigned.unknown	unknown_protein_|_chr4:17433643-17437069_REVERSE	N	0.713	0.0001	9	Y	Y
563	Sucrose	S(0.001)GS(0.999)FSKS(0.414)S(0.585)PS(0.001)ELDVVDPYKR	AT1G69870	34.13	34.13	transport.peptides_and_oligopeptides	proton-dependent_oligopeptide_transport_(POT)_family_protein_|_chr1:26316027-26320220_FORWARD	N	0.7105	0.0001	9	Y	Y
564	Fumaric_acid	NLAGDVIGT(1)RT(1)EAADAK	AT5G01530	1.1.1.1	1.1	PS.lightreaction.photosystem_II.LHC-II	chlorophyll_A-B_binding_protein_CP29_(LHCB4)_|_chr5:208937-210445_FORWARD	Y	0.7095	0.0001	9	Y	Y
565	Isoleucine	DYEDPPPT(1)PFFDADELTK	AT2G37170	34.19.1	34.19	transport.Major_Intrinsic_Proteins.PIP	water_channel_|_chr2:15613402-15614857_REVERSE_-_Symbols:_PIP2B,_PIP2_-_2_|_PIP2B_(PLASMA_MEMBRANE_INTRINSIC_PROTEIN_2)	Y	0.7045	0.0002	9	Y	Y
566	Octadecanoic_acid	S(1)QVQESVSNDTMVKPDSSTTPTPGR	AT5G58140	29.4	29.4	signaling.kinase.cytoplasmatic_kinase.AGC	FMN_binding_/_blue_light_photoreceptor/_kinase/_protein_serine/threonine_kinase_|_chr5:23524427-23533111_FORWARD_-_Symbols:_PHOT2,_NPL1_|_PHOT2_(PHOTOTROPIN_2)	N	0.703	0.0003	9	Y	Y
567	Aspartic_acid	FEQLFGEES(1)EVS(1)EEGT(1)EG	AT3G20250	35.1.12	35.1	not_assigned.no_ontology.pumilio/Puf_RNA-binding_domain-containing_protein	RNA_binding_/_binding_|_chr3:7058902-7063240_REVERSE_-_Symbols:_APUM5_|_APUM5_(Arabidopsis_Pumilio_5)	N	0.7007	0.0003	9	Y	Y
568	Docosanoic_acid	RLS(1)HLDS(1)IPHTPR	AT3G22260	29.5.3	29.5	protein.degradation.cysteine_protease	OTU-like_cysteine_protease_family_protein_|_chr3:7870892-7873566_FORWARD	N	0.7	0.0004	9	Y	Y
569	Valine	VSYNENLS(1)DDDVDLVNDNGEGSGK	AT3G06340	20.2.1	20.2	stress.abiotic.heat	DNAJ_heat_shock_N-terminal_domain-containing_protein_|_chr3:1920207-1923311_REVERSE	N	0.7	0.0001	9	Y	Y
570	Hexadecanoic_acid	T(0.005)AS(0.995)ANS(1)LVDAEEKTGLLD	AT1G07650	30.2.8.2	30.2	signalling.receptor_kinases.DUF_26	leucine-rich_repeat_transmembrane_protein_kinase,_putative_|_chr1:2359549-2366561_REVERSE	Y	0.6937	0.0002	9	Y	Y
571	Isoleucine	VSYNENLS(1)DDDVDLVNDNGEGSGK	AT3G06340	20.2.1	20.2	stress.abiotic.heat	DNAJ_heat_shock_N-terminal_domain-containing_protein_|_chr3:1920207-1923311_REVERSE	N	0.6927	0.0002	9	Y	Y
572	Nicotinic_acid	TAS(1)ISSQRAPS(1)PAGHR	AT5G66210	29.4.1	29.4	signalling.calcium.calcium_dependent_protein_kinases	ATP_binding_/_calcium_ion_binding_/_calmodulin-dependent_protein_kinase/_protein_kinase/_protein_serine/threonine_kinase_|_chr5:26456291-26459624_REVERSE_-_Symbols:_CPK28_|_CPK28	N	0.6838	0.0005	9	Y	Y
573	Octadecanoic_acid	ISGPHDSNDLVS(1)DGDDA	AT3G55890	35.1	35.1	not_assigned.no_ontology	yippee_family_protein_|_chr3:20740817-20742002_FORWARD	N	0.6825	0.0013	9	Y	Y
574	Valine	SLSGEGGS(1)GT(0.007)GS(0.932)LS(0.062)R	AT5G03280	34.12	34.12	transport.metal	transporter_|_chr5:787428-793356_FORWARD_-_Symbols:_EIN2,_PIR2,_CKR1,_ERA3,_ORE3,_ORE2,_ATEIN2_|_EIN2_(ETHYLENE_INSENSITIVE_2)	N	0.6782	0.001	9	Y	Y
575	Valine	DYEDPPPT(1)PFFDADELTK	AT2G37170	34.19.1	34.19	transport.Major_Intrinsic_Proteins.PIP	water_channel_|_chr2:15613402-15614857_REVERSE_-_Symbols:_PIP2B,_PIP2_-_2_|_PIP2B_(PLASMA_MEMBRANE_INTRINSIC_PROTEIN_2)	Y	0.6748	0.0003	9	Y	Y
576	Hexadecanoic_acid	ANGGFIMSAS(1)HNPGGPEYDWGIK	AT5G51820	4.2.2	4.2	glycolysis.plastid_branch.phosphoglucomutase_(PGM)	phosphoglucomutase_|_chr5:21063368-21068057_REVERSE_-_Symbols:_PGM,_ATPGMP,_PGM1,_STF1_|_PGM_(PHOSPHOGLUCOMUTASE)	N	0.6692	0.0013	9	Y	Y
577	Nicotinic_acid	SKSEVDEAVS(1)EEEAEDDD	AT2G17560	27.3.62	27.3	RNA.regulation_of_transcription.Nucleosome/chromatin_assembly_factor_group	DNA_binding_/_chromatin_binding_/_structural_constituent_of_chromatin_/_transcription_factor_|_chr2:7642165-7643667_REVERSE_-_Symbols:_HMGB4,_NFD4,_NFD04_|_HMGB4_(HIGH_MOBILITY_GROUP_B_4)	N	0.6675	0.0009	9	Y	Y
578	Hexadecanoic_acid	SEEQEEGYRKPS(1)YGR	AT5G39570	35.2	35.2	not_assigned.unknown	unknown_protein_|_chr5:15843959-15846178_FORWARD	N	0.6667	0.0018	9	Y	Y
579	Nicotinic_acid	ISEQHEMQGMDMT(1)R	AT3G24300	34.5	34.5	transport.ammonium	ammonium_transmembrane_transporter_|_chr3:8805631-8807388_REVERSE_-_Symbols:_AMT1_-_3_(AMMONIUM_TRANSPORTER_1_-_3_|_AMT1_-_3)_-_3,_ATAMT1	Y	0.6657	0.0007	9	Y	Y
580	Putrescine	S(0.004)S(0.004)S(0.992)LDLGVDPPSSR	AT2G20190	31.2	31.2	cell.division	binding_|_chr2:8711596-8719018_REVERSE_-_Symbols:_ATCLASP,_CLASP_|_CLASP_(CLIP-ASSOCIATED_PROTEIN)	N	0.6545	0.0013	9	Y	Y
581	Docosanoic_acid	SLSGEGGS(1)GT(0.007)GS(0.932)LS(0.062)R	AT5G03280	34.12	34.12	transport.metal	transporter_|_chr5:787428-793356_FORWARD_-_Symbols:_EIN2,_PIR2,_CKR1,_ERA3,_ORE3,_ORE2,_ATEIN2_|_EIN2_(ETHYLENE_INSENSITIVE_2)	N	0.6509	0.0025	9	Y	Y
582	Hexadecanoic_acid	DVPSPYGS(0.949)T(0.04)S(0.009)S(0.002)APVMR	AT4G05150	35.1	35.1	not_assigned.no_ontology	octicosapeptide/Phox/Bem1p_(PB1)_domain-containing_protein_|_chr4:2660338-2662908_FORWARD	N	0.6409	0.0013	9	Y	Y
583	Tetradecanoic_acid	VKAGDS(0.598)T(0.402)PEELANATQVQGDYLPIVR	AT3G49010	29.2.1.2.2.13	29.2	protein.synthesis.ribosomal_protein.eukaryotic.60S_subunit.L13	structural_constituent_of_ribosome_|_chr3:18166769-18168580_REVERSE_-_Symbols:_ATBBC1,_BBC1,_RSU2_|_ATBBC1_(ARABIDOPSIS_THALIANA_BREAST_BASIC_CONSERVED_1)	N	0.6366	0.0019	9	Y	Y
584	Valine	S(1)INMSYFK	AT5G56980	35.2	35.2	not_assigned.unknown	unknown_protein_|_chr5:23056080-23057742_REVERSE	N	0.6364	0.0011	9	Y	Y
585	Octadecanoic_acid	SDEIS(1)DPEQQIK	AT4G37300	35.2	35.2	not_assigned.unknown	Symbols:_MEE59_|_MEE59_(maternal_effect_embryo_arrest_59)_|_chr4:17554641-17555861_FORWARD	N	0.6341	0.0015	9	Y	Y
586	Aspartic_acid	SAS(1)WPQL	AT1G35580	2.2.1.3.1	2.2	major_CHO_metabolism.degradation.sucrose.invertases.neutral	beta-fructofuranosidase_|_chr1:13122204-13125264_REVERSE_-_Symbols:_CINV1_|_CINV1_(cytosolic_invertase_1)	Y	0.6341	0.0015	9	Y	Y
587	Tetradecanoic_acid	T(0.005)AS(0.995)ANS(1)LVDAEEKTGLLD	AT1G07650	30.2.8.2	30.2	signalling.receptor_kinases.DUF_26	leucine-rich_repeat_transmembrane_protein_kinase,_putative_|_chr1:2359549-2366561_REVERSE	Y	0.6316	0.0012	9	Y	Y
588	Valine	ISS(0.999)T(0.001)SLISGR	AT5G01560	30.2.99	30.2	signalling.receptor_kinases.legume-lectin	kinase_|_chr5:218138-220530_REVERSE_-_Symbols:_LECRKA4.3_|_LECRKA4.3_(LECTIN_RECEPTOR_KINASE_A4.3)	Y	0.6305	0.005	9	Y	Y
589	Nicotinic_acid	TFDELS(1)DTEVYEDS(1)D	AT1G12920	29.2.5	29.2	protein.synthesis.release	translation_release_factor_|_chr1:4396348-4398193_REVERSE_-_Symbols:_ERF1-2_|_ERF1-2_(EUKARYOTIC_RELEASE_FACTOR_1-2)	N	0.6299	0.0022	9	Y	Y
590	Isoleucine	S(1)INMSYFK	AT5G56980	35.2	35.2	not_assigned.unknown	unknown_protein_|_chr5:23056080-23057742_REVERSE	N	0.6285	0.0017	9	Y	Y
591	Hexadecanoic_acid	S(1)GGGGSVFEGVGR	AT1G11700	35.2	35.2	not_assigned.unknown	unknown_protein_|_chr1:3945737-3946613_FORWARD	N	0.6235	0.0015	9	Y	Y
592	Fructose	AYGS(1)VRS(1)QLHELHA	AT2G39010	34.19.1	34.19	transport.Major_Intrinsic_Proteins.PIP	water_channel_|_chr2:16291477-16294034_FORWARD_-_Symbols:_PIP2E,_PIP2_-_6_|_PIP2E_(PLASMA_MEMBRANE_INTRINSIC_PROTEIN_2E)	Y	0.6228	0.002	9	Y	Y
593	Sucrose	AQGDESKGDGDS(1)AGEEGGTENRDK	AT1G68370	17.2.2	17.2	signalling.gravity	cytoskeletal_protein_binding_|_chr1:25631745-25634738_REVERSE_-_Symbols:_ARG1_|_ARG1_(ALTERED_RESPONSE_TO_GRAVITY_1)	N	0.6226	0.0034	9	Y	Y
594	Isoleucine	ANSSSTSVAS(0.085)PLVRPAS(0.915)PKVPS(1)QR	AT3G59690	30.3	30.3	signalling.calcium	calmodulin_binding_|_chr3:22048754-22051673_FORWARD_-_Symbols:_IQD13_|_IQD13_(IQ-domain_13)	Y	0.6172	0.0022	9	Y	Y
595	Valine	ANSSSTSVAS(0.085)PLVRPAS(0.915)PKVPS(1)QR	AT3G59690	30.3	30.3	signalling.calcium	calmodulin_binding_|_chr3:22048754-22051673_FORWARD_-_Symbols:_IQD13_|_IQD13_(IQ-domain_13)	Y	0.6067	0.0021	9	Y	Y
596	Octadecanoic_acid	S(0.003)PS(0.997)YKEVALAPPGSIAK	AT1G01320	35.1.27	35.1	not_assigned.no_ontology.tetratricopeptide_repeat_(TPR)	tetratricopeptide_repeat_(TPR)-containing_protein_|_chr1:121124-130570_REVERSE	N	0.5974	0.0042	9	Y	Y
597	Isoleucine	ISS(0.999)T(0.001)SLISGR	AT5G01560	30.2.99	30.2	signalling.receptor_kinases.legume-lectin	kinase_|_chr5:218138-220530_REVERSE_-_Symbols:_LECRKA4.3_|_LECRKA4.3_(LECTIN_RECEPTOR_KINASE_A4.3)	Y	0.5882	0.013	9	Y	Y
598	Aspartic_acid	SLPDSLPSSS(0.007)S(0.163)S(0.786)PPVT(0.043)R	AT5G01450	29.5.11.4.2	29.5	protein.degradation.ubiquitin.E3.RING	protein_binding_/_zinc_ion_binding_|_chr5:183328-186448_REVERSE	N	0.5731	0.0053	9	Y	Y
599	Arginine	SAS(0.99)T(0.01)PLLNSLVHVS(0.216)S(0.784)PR	AT5G20190	35.2	35.2	not_assigned.unknown	binding_|_chr5:6814093-6815379_FORWARD	N	0.5711	0.0044	9	Y	Y
600	Nicotinic_acid	EAS(1)IEIPTLNTGENLTVDHQ	AT1G61750	29.4	29.4	protein.postranslational_modification	Bacteria_-_562_-_BEST_Arabidopsis_thaliana_protein_match_is:_protein_kinase-related_(TAIR:AT1G63600.1)_-_CONTAINS_InterPro_DOMAIN/s:_Protein_of_unknown_function_DUF26_(InterPro:IPR002902)_-_EXPRESSED_IN:_root_-_Fungi_-_309_-_Has_5451_Blast_hits_to_2391_proteins_in_173_species:_Archae_-_4_-_INVOLVED_IN:_biological_process_unknown_-_LOCATED_IN:_endomembrane_system_-_Metazoa_-_1882_-_Other_Eukaryote…	N	0.5675	0.0073	9	Y	Y
601	Arginine	S(1)AEETNKEIK	AT2G34310	35.2	35.2	not_assigned.unknown	unknown_protein_|_chr2:14477745-14479962_REVERSE	N	0.561	0.0081	9	Y	Y
602	Octadecanoic_acid	S(1)GGGGSVFEGVGR	AT1G11700	35.2	35.2	not_assigned.unknown	unknown_protein_|_chr1:3945737-3946613_FORWARD	N	0.5573	0.007	9	Y	Y
603	Arginine	SELES(1)QEEEEDSSK	AT5G16730	35.1	35.1	not_assigned.no_ontology	Bacteria_-_41887_-_BEST_Arabidopsis_thaliana_protein_match_is:_unknown_protein_(TAIR:AT3G02930.1)_-_CONTAINS_InterPro_DOMAIN/s:_Spectrin/alpha-actinin_(InterPro:IPR018159)_-_EXPRESSED_DURING:_13_growth_stages_-_EXPRESSED_IN:_23_plant_structures_-_Fungi_-_18239_-_Has_241703_Blast_hits_to_112530_proteins_in_2711_species:_Archae_-_2642_-_Metazoa_-_104467_-_Other_Eukaryotes_-_64309_(source:_NCBI_BLin…	N	0.5277	0.0097	9	Y	Y
604	Putrescine	S(1)GQLDHQLS(0.999)NLASSKPK	AT4G22290	29.5.11	29.5	protein.degradation.ubiquitin	ubiquitin_thiolesterase_|_chr4:11782905-11785816_REVERSE	N	0.5234	0.0124	9	Y	Y
605	Sucrose	MGLVNES(1)DSEDSSEHDKDVDDEK	AT4G10750	35.1	35.1	not_assigned.no_ontology	HpcH/HpaI_aldolase_family_protein_|_chr4:6618676-6619939_FORWARD	N	0.5039	0.0199	9	Y	Y
606	Putrescine	LT(1)PPGS(1)PPILS(0.079)AS(0.807)GT(0.113)PK	AT4G15545	35.2	35.2	not_assigned.unknown	unknown_protein_|_chr4:8875918-8877799_FORWARD	N	0.4457	0.0331	9	Y	Y
607	Arginine	TAS(1)ANS(1)LVDAEEK	AT1G07650	30.2.8.2	30.2	signalling.receptor_kinases.DUF_26	leucine-rich_repeat_transmembrane_protein_kinase,_putative_|_chr1:2359549-2366561_REVERSE	Y	0.4308	0.0453	9	Y	Y
608	Aspartic_acid	SLS(1)LRS(0.879)GS(0.121)LR	AT3G28860	34.16	34.16	transport.ABC_transporters_and_multidrug_resistance_systems	ATPase,_coupled_to_transmembrane_movement_of_substances_/_auxin_efflux_transmembrane_transporter_|_chr3:10870038-10877506_REVERSE_-_Symbols:_ATMDR1,_ATMDR11,_PGP19,_MDR11,_MDR1,_ATPGP19,_ABCB19,_ATABCB19_|_ABCB19	N	0.4246	0.07	9	Y	Y
609	Glycerol	T(0.495)S(0.558)PNGS(0.7)S(0.246)ENIEILDDLSPPHLEK	AT2G20190	31.2	31.2	cell.division	binding_|_chr2:8711596-8719018_REVERSE_-_Symbols:_ATCLASP,_CLASP_|_CLASP_(CLIP-ASSOCIATED_PROTEIN)	N	0.277	0.2818	9	Y	Y
610	Aspartic_acid	S(0.008)LS(0.991)LRS(0.896)GS(0.105)LR	AT3G28860	34.16	34.16	transport.ABC_transporters_and_multidrug_resistance_systems	ATPase,_coupled_to_transmembrane_movement_of_substances_/_auxin_efflux_transmembrane_transporter_|_chr3:10870038-10877506_REVERSE_-_Symbols:_ATMDR1,_ATMDR11,_PGP19,_MDR11,_MDR1,_ATPGP19,_ABCB19,_ATABCB19_|_ABCB19	N	0.2754	0.2537	9	Y	Y
611	Tetradecanoic_acid	GLAYDT(1)SDDQQDITR	AT2G39730	1.3.13	1.3	PS.calvin_cycle.rubisco_interacting	ADP_binding_/_ATP_binding_/_enzyme_regulator/_ribulose-1,5-bisphosphate_carboxylase/oxygenase_activator_|_chr2:16570746-16573548_REVERSE_-_Symbols:_RCA_|_RCA_(RUBISCO_ACTIVASE)	Y	0.6345	0.0011	8.75	Y	Y
612	Hexadecanoic_acid	LSS(0.002)SKDKS(0.048)DS(0.95)DDATVPPPSGA	AT3G63160	35.2	35.2	not_assigned.unknown	unknown_protein_|_chr3:23333513-23334034_REVERSE	N	0.5623	0.0052	8.75	Y	Y
613	Putrescine	NLGSDS(1)FNS(0.954)VEMS(0.046)RR	AT5G03700	35.1	35.1	not_assigned.no_ontology	PAN_domain-containing_protein_|_chr5:965874-967322_REVERSE	N	0.7199	0.0002	8.75	Y	Y
614	Arginine	DPS(1)PPPLSSLGK	AT2G34310	35.2	35.2	not_assigned.unknown	unknown_protein_|_chr2:14477745-14479962_REVERSE	N	0.582	0.0071	8.75	Y	Y
615	Hexadecanoic_acid	LNLS(1)FQNRR	AT3G50770	30.3	30.3	signalling.calcium	calmodulin-related_protein,_putative_|_chr3:18873958-18874780_FORWARD	Y	0.5669	0.0091	8.75	Y	Y
616	Sucrose	NFANS(1)FGRK	AT1G42550	31.1	31.1	cell.organisation	Symbols:_PMI1_|_PMI1_(PLASTID_MOVEMENT_IMPAIRED1)_|_chr1:15977014-15979952_FORWARD	Y	0.5682	0.0047	8.75	Y	Y
617	Octadecanoic_acid	DPS(1)PPPLSSLGK	AT2G34310	35.2	35.2	not_assigned.unknown	unknown_protein_|_chr2:14477745-14479962_REVERSE	N	0.7789	0.0001	8.75	Y	Y
618	Fructose	S(1)QLHELHA	AT2G39010	34.19.1	34.19	transport.Major_Intrinsic_Proteins.PIP	water_channel_|_chr2:16291477-16294034_FORWARD_-_Symbols:_PIP2E,_PIP2_-_6_|_PIP2E_(PLASMA_MEMBRANE_INTRINSIC_PROTEIN_2E)	Y	0.6828	0.0003	8.75	Y	Y
619	Octadecanoic_acid	TNS(1)LALPR	AT1G42550	31.1	31.1	cell.organisation	Symbols:_PMI1_|_PMI1_(PLASTID_MOVEMENT_IMPAIRED1)_|_chr1:15977014-15979952_FORWARD	Y	0.6002	0.0031	8.75	Y	Y
620	Sucrose	VVVGGSELT(0.001)S(0.023)S(0.976)PK	AT4G28080	35.2	35.2	not_assigned.unknown	binding_|_chr4:13948603-13957840_REVERSE	N	0.5573	0.0057	8.75	Y	Y
621	Sucrose	GLAYDT(1)SDDQQDITR	AT2G39730	1.3.13	1.3	PS.calvin_cycle.rubisco_interacting	ADP_binding_/_ATP_binding_/_enzyme_regulator/_ribulose-1,5-bisphosphate_carboxylase/oxygenase_activator_|_chr2:16570746-16573548_REVERSE_-_Symbols:_RCA_|_RCA_(RUBISCO_ACTIVASE)	Y	0.5385	0.008	8.75	Y	Y
622	Putrescine	AT(0.001)T(0.999)PVGRS(1)PVT(0.348)S(0.652)PVR	AT1G67590	27.3.67	27.3	cell.organization.remorin	remorin_family_protein_|_chr1:25333058-25334647_REVERSE	N	0.7218	0.0003	8.75	Y	Y
623	Fumaric_acid	LT(1)PPGS(1)PPILS(0.002)AS(0.09)GT(0.908)PK	AT4G15545	35.2	35.2	not_assigned.unknown	unknown_protein_|_chr4:8875918-8877799_FORWARD	N	0.7016	0.0002	8.75	Y	Y
624	Putrescine	DPS(1)PPPLSSLGK	AT2G34310	35.2	35.2	not_assigned.unknown	unknown_protein_|_chr2:14477745-14479962_REVERSE	N	0.6707	0.0012	8.75	Y	Y
625	Fructose	VMIHQPLGT(1)AGGK	AT1G66670	29.5.5	29.5	protein.degradation.serine_protease	serine-type_endopeptidase_|_chr1:24863785-24865702_REVERSE_-_Symbols:_CLPP3,_NCLPP3_|_CLPP3	N	0.6635	0.0008	8.75	Y	Y
626	Putrescine	MGLVNES(1)DSEDSSEHDKDVDDEK	AT4G10750	35.1	35.1	not_assigned.no_ontology	HpcH/HpaI_aldolase_family_protein_|_chr4:6618676-6619939_FORWARD	N	0.6403	0.0018	8.75	Y	Y
627	Fructose	T(1)AILERR	ATCG00020	1.1.1.2	1.1	PS.lightreaction.photosystem_II.PSII_polypeptide_subunits	Symbols:_PSBA_|_Encodes_chlorophyll_binding_protein_D1,_a_part_of_the_photosystem_II_reaction_center_core_|_chrC:383-1444_REVERSE	Y	0.5805	0.0058	8.75	Y	Y
628	Aspartic_acid	NIQPDSQDSYQQHPSEGDS(1)E	AT5G53540	29.5.11.20	29.5	protein.degradation.ubiquitin.proteasom	MSP1_protein,_putative_/_intramitochondrial_sorting_protein,_putative_|_chr5:21749286-21751237_REVERSE	N	0.515	0.0287	8.75	Y	Y
629	Arginine	KTSSSTISTNPS(0.001)S(0.998)PIS(0.001)TASTGKPPLPR	AT5G67385	30.11	30.11	signalling.light	protein_binding_/_signal_transducer_|_chr5:26884664-26887204_FORWARD	Y	0.4896	0.0207	8.75	Y	Y
630	Fumaric_acid	S(0.001)AS(0.749)T(0.251)PLLNSLVHVS(0.179)S(0.821)PRDS(1)PIETVESVHQIQR	AT5G20190	35.2	35.2	not_assigned.unknown	binding_|_chr5:6814093-6815379_FORWARD	N	0.4534	0.0675	8.75	Y	Y
631	Arginine	MGLVNES(1)DSEDSSEHDKDVDDEK	AT4G10750	35.1	35.1	not_assigned.no_ontology	HpcH/HpaI_aldolase_family_protein_|_chr4:6618676-6619939_FORWARD	N	0.4195	0.0584	8.75	Y	Y
632	Malic_acid	TGQGYS(1)GPSL	AT3G24550	30.2.22	30.2	signalling.receptor_kinases.proline_extensin_like	ATP_binding_/_protein_kinase_|_chr3:8960258-8963568_FORWARD_-_Symbols:_ATPERK1_|_ATPERK1_(PROLINE_EXTENSIN-LIKE_RECEPTOR_KINASE_1)	Y	0.8636	0	8.75	Y	Y
633	Aspartic_acid	SNS(1)DGRDAFVFLNNSNDK	AT1G23710	35.2	35.2	not_assigned.unknown	unknown_protein_|_chr1:8385251-8386426_FORWARD	N	0.8473	0	8.75	Y	Y
634	Aspartic_acid	ESFPT(0.003)S(0.198)S(0.799)NPDS(0.962)T(0.037)DNIPHQR	AT3G58630	27.3.30	27.3	RNA.regulation_of_transcription.Trihelix,_Triple-Helix_transcription_factor_family	transcription_factor_|_chr3:21683568-21685941_REVERSE	N	0.8391	0	8.75	Y	Y
635	Fructose	RKS(1)LS(1)DGEDNVNNTR	AT3G01490	29.4	29.4	signalling.MAP???kinases.putative_MAP3K,_Raf-like	protein_kinase,_putative_|_chr3:190872-193537_REVERSE	N	0.8202	0	8.75	Y	Y
636	Isoleucine	ADKTDIIS(0.607)S(0.117)S(0.12)S(0.156)DKAS(1)PPPPSAFR	AT3G47200	35.2	35.2	not_assigned.unknown	unknown_protein_|_chr3:17377587-17379235_REVERSE	N	0.8035	0	8.75	Y	Y
637	Docosanoic_acid	MSSIES(0.142)FKQS(0.929)S(0.929)LR	AT2G47000	34.16	34.16	transport.ABC_transporters_and_multidrug_resistance_systems	ATPase,_coupled_to_transmembrane_movement_of_substances_/_xenobiotic-transporting_ATPase_|_chr2:19309868-19314750_REVERSE_-_Symbols:_MDR4,_PGP4,_ABCB4,_ATPGP4_|_ABCB4_(ATP_BINDING_CASSETTE_SUBFAMILY_B4)	N	0.8012	0	8.75	Y	Y
638	Docosanoic_acid	GASPQAIS(0.019)S(0.981)KPPS(1)PR	AT2G43680	30.3	30.3	signalling.calcium	calmodulin_binding_|_chr2:18108349-18111831_FORWARD_-_Symbols:_IQD14_|_IQD14	Y	0.7987	0	8.75	Y	Y
639	Aspartic_acid	RNS(1)GVQDLSLGHLDTESSSVAK	AT1G12760	29.5.11.4.2	29.5	protein.degradation.ubiquitin.E3.RING	protein_binding_/_ubiquitin-protein_ligase/_zinc_ion_binding_|_chr1:4348498-4350867_FORWARD	N	0.7957	0.0001	8.75	Y	Y
640	Valine	ADKTDIIS(0.607)S(0.117)S(0.12)S(0.156)DKAS(1)PPPPSAFR	AT3G47200	35.2	35.2	not_assigned.unknown	unknown_protein_|_chr3:17377587-17379235_REVERSE	N	0.7875	0	8.75	Y	Y
641	Putrescine	IGNS(1)DVEEEKESNAAK	AT1G69030	35.1.8	35.1	not_assigned.no_ontology.BSD_domain-containing_protein	Bacteria_-_4_-_BEST_Arabidopsis_thaliana_protein_match_is:_BSD_domain-containing_protein_(TAIR:AT1G26300.1)_-_CONTAINS_InterPro_DOMAIN/s:_BSD_(InterPro:IPR005607)_-_EXPRESSED_DURING:_15_growth_stages_-_EXPRESSED_IN:_24_plant_structures_-_Fungi_-_10_-_Has_173_Blast_hits_to_173_proteins_in_34_species:_Archae_-_4_-_Metazoa_-_52_-_Other_Eukaryotes_-_11_(source:_NCBI_BLink)._|_chr1:25947265-25949262_R…	N	0.7688	0	8.75	Y	Y
642	Nicotinic_acid	LMS(1)ENSSGGWEK	AT2G43940	13.1.3.4.13	13.1	amino_acid_metabolism.synthesis.aspartate_family.methionine.methionine_S-methyltransferase	thiol_methyltransferase,_putative_|_chr2:18195953-18197687_REVERSE	N	0.7624	0.0001	8.75	Y	Y
643	Hexadecanoic_acid	IGNS(1)DVEEEKESNAAK	AT1G69030	35.1.8	35.1	not_assigned.no_ontology.BSD_domain-containing_protein	Bacteria_-_4_-_BEST_Arabidopsis_thaliana_protein_match_is:_BSD_domain-containing_protein_(TAIR:AT1G26300.1)_-_CONTAINS_InterPro_DOMAIN/s:_BSD_(InterPro:IPR005607)_-_EXPRESSED_DURING:_15_growth_stages_-_EXPRESSED_IN:_24_plant_structures_-_Fungi_-_10_-_Has_173_Blast_hits_to_173_proteins_in_34_species:_Archae_-_4_-_Metazoa_-_52_-_Other_Eukaryotes_-_11_(source:_NCBI_BLink)._|_chr1:25947265-25949262_R…	N	0.7549	0	8.75	Y	Y
644	Arginine	SVS(1)TPFMNTTAK	AT1G37130	12.1.1	12.1	N-metabolism.nitrate_metabolism.NR	nitrate_reductase_(NADH)/_nitrate_reductase_|_chr1:14158527-14161938_FORWARD_-_Symbols:_NIA2,_B29,_NIA2-1,_CHL3,_NR,_NR2,_ATNR2_|_NIA2_(NITRATE_REDUCTASE_2)	Y	0.7448	0.0001	8.75	Y	Y
645	Hexadecanoic_acid	KFETLSYLPDLTDS(1)ELAK	AT1G67090	1.3.2	1.3	PS.calvin_cycle.rubisco_small_subunit	copper_ion_binding_/_ribulose-bisphosphate_carboxylase_|_chr1:25048158-25049424_REVERSE_-_Symbols:_RBCS1A_|_RBCS1A_(RIBULOSE_BISPHOSPHATE_CARBOXYLASE_SMALL_CHAIN_1A)	Y	0.7441	0	8.75	Y	Y
646	Valine	LMS(1)ENSSGGWEK	AT2G43940	13.1.3.4.13	13.1	amino_acid_metabolism.synthesis.aspartate_family.methionine.methionine_S-methyltransferase	thiol_methyltransferase,_putative_|_chr2:18195953-18197687_REVERSE	N	0.7429	0.0002	8.75	Y	Y
647	Docosanoic_acid	ANSSSTSVAS(0.085)PLVRPAS(0.915)PKVPS(1)QR	AT3G59690	30.3	30.3	signalling.calcium	calmodulin_binding_|_chr3:22048754-22051673_FORWARD_-_Symbols:_IQD13_|_IQD13_(IQ-domain_13)	Y	0.7414	0.0001	8.75	Y	Y
648	Fumaric_acid	AT(1)T(1)EVGEAPATTTEAETTELPEIVK	AT2G46820	1.1.2.2	1.1	PS.lightreaction.photosystem_I.PSI_polypeptide_subunits	DNA_binding_|_chr2:19243589-19245141_FORWARD_-_Symbols:_PTAC8,_TMP14,_PSAP,_PSI-P_|_PSI-P_(PHOTOSYSTEM_I_P_SUBUNIT)	Y	0.7374	0	8.75	Y	Y
649	Fructose	SDEIS(1)DPEQQIK	AT4G37300	35.2	35.2	not_assigned.unknown	Symbols:_MEE59_|_MEE59_(maternal_effect_embryo_arrest_59)_|_chr4:17554641-17555861_FORWARD	N	0.7332	0.0001	8.75	Y	Y
650	Sucrose	TAS(1)ANS(1)LVDAEEK	AT1G07650	30.2.8.2	30.2	signalling.receptor_kinases.DUF_26	leucine-rich_repeat_transmembrane_protein_kinase,_putative_|_chr1:2359549-2366561_REVERSE	Y	0.7267	0.0001	8.75	Y	Y
651	Isoleucine	LMS(1)ENSSGGWEK	AT2G43940	13.1.3.4.13	13.1	amino_acid_metabolism.synthesis.aspartate_family.methionine.methionine_S-methyltransferase	thiol_methyltransferase,_putative_|_chr2:18195953-18197687_REVERSE	N	0.7173	0.0004	8.75	Y	Y
652	Sucrose	LT(1)PPGS(1)PPILS(0.079)AS(0.807)GT(0.113)PK	AT4G15545	35.2	35.2	not_assigned.unknown	unknown_protein_|_chr4:8875918-8877799_FORWARD	N	0.7164	0.0001	8.75	Y	Y
653	Valine	MSSIES(0.142)FKQS(0.929)S(0.929)LR	AT2G47000	34.16	34.16	transport.ABC_transporters_and_multidrug_resistance_systems	ATPase,_coupled_to_transmembrane_movement_of_substances_/_xenobiotic-transporting_ATPase_|_chr2:19309868-19314750_REVERSE_-_Symbols:_MDR4,_PGP4,_ABCB4,_ATPGP4_|_ABCB4_(ATP_BINDING_CASSETTE_SUBFAMILY_B4)	N	0.7164	0.0001	8.75	Y	Y
654	Fumaric_acid	S(0.001)FGT(0.964)RS(0.036)GT(0.998)KFLPSSD	AT5G23060	35.2	35.2	not_assigned.unknown	Symbols:_CaS_|_CaS_(Calcium_sensing_receptor)_|_chr5:7736590-7738535_REVERSE	N	0.7143	0.0002	8.75	Y	Y
655	Fumaric_acid	ALS(1)ESTNLHPFMTK	AT3G45780	30.11	30.11	signaling.kinase.cytoplasmatic_kinase.AGC	FMN_binding_/_blue_light_photoreceptor/_kinase/_protein_binding_/_protein_serine/threonine_kinase_|_chr3:16816866-16824210_FORWARD_-_Symbols:_PHOT1,_NPH1,_JK224,_RPT1_|_PHOT1_(PHOTOTROPIN_1)	Y	0.7035	0.0001	8.75	Y	Y
656	Fumaric_acid	SFGT(0.998)RS(0.009)GT(0.993)KFLPSSD	AT5G23060	35.2	35.2	not_assigned.unknown	Symbols:_CaS_|_CaS_(Calcium_sensing_receptor)_|_chr5:7736590-7738535_REVERSE	N	0.7019	0.0003	8.75	Y	Y
657	Sucrose	KTSSSTISTNPS(0.001)S(0.998)PIS(0.001)TASTGKPPLPR	AT5G67385	30.11	30.11	signalling.light	protein_binding_/_signal_transducer_|_chr5:26884664-26887204_FORWARD	Y	0.6996	0.0003	8.75	Y	Y
658	Nicotinic_acid	VLSHAVS(1)ES(1)DVS(1)VHSTFASR	AT5G17330	13.1.1.1.1	13.1	amino_acid_metabolism.synthesis.central_amino_acid_metabolism.GABA.Glutamate_decarboxylase	calmodulin_binding_/_glutamate_decarboxylase_|_chr5:5711012-5715075_FORWARD_-_Symbols:_GAD,_GAD1_|_GAD	N	0.6977	0.0006	8.75	Y	Y
659	Fructose	TVDGETENLPNGDS(0.066)S(0.934)PK	AT4G28080	35.2	35.2	not_assigned.unknown	binding_|_chr4:13948603-13957840_REVERSE	N	0.6887	0.0003	8.75	Y	Y
660	Tetradecanoic_acid	NVVLDEFGS(1)PK	AT2G28000	1.3.13	1.3	PS.calvin_cycle.rubisco_interacting	ATP_binding_/_protein_binding_|_chr2:11926449-11929389_FORWARD_-_Symbols:_CPN60A,_CH-CPN60A,_SLP_|_CPN60A_(CHAPERONIN-60ALPHA)	Y	0.6885	0.0004	8.75	Y	Y
661	Fructose	SVS(1)SPFMNTASK	AT1G77760	12.1.1	12.1	N-metabolism.nitrate_metabolism.NR	nitrate_reductase_|_chr1:29235803-29239445_REVERSE_-_Symbols:_NIA1,_GNR1,_NR1_|_NIA1_(NITRATE_REDUCTASE_1)	Y	0.6736	0.0006	8.75	Y	Y
662	Isoleucine	MSSIES(0.142)FKQS(0.929)S(0.929)LR	AT2G47000	34.16	34.16	transport.ABC_transporters_and_multidrug_resistance_systems	ATPase,_coupled_to_transmembrane_movement_of_substances_/_xenobiotic-transporting_ATPase_|_chr2:19309868-19314750_REVERSE_-_Symbols:_MDR4,_PGP4,_ABCB4,_ATPGP4_|_ABCB4_(ATP_BINDING_CASSETTE_SUBFAMILY_B4)	N	0.6714	0.0006	8.75	Y	Y
663	Isoleucine	ASLGNEEELIKPPESATSTAELTTVQS(1)ENQR	AT5G09960	35.2	35.2	not_assigned.unknown	unknown_protein_|_chr5:3106320-3107829_FORWARD	N	0.669	0.0005	8.75	Y	Y
664	Putrescine	SELES(1)QEEEEDSSK	AT5G16730	35.1	35.1	not_assigned.no_ontology	Bacteria_-_41887_-_BEST_Arabidopsis_thaliana_protein_match_is:_unknown_protein_(TAIR:AT3G02930.1)_-_CONTAINS_InterPro_DOMAIN/s:_Spectrin/alpha-actinin_(InterPro:IPR018159)_-_EXPRESSED_DURING:_13_growth_stages_-_EXPRESSED_IN:_23_plant_structures_-_Fungi_-_18239_-_Has_241703_Blast_hits_to_112530_proteins_in_2711_species:_Archae_-_2642_-_Metazoa_-_104467_-_Other_Eukaryotes_-_64309_(source:_NCBI_BLin…	N	0.666	0.0005	8.75	Y	Y
665	Fructose	EHGNS(1)PGYYDGR	AT1G67090	1.3.2	1.3	PS.calvin_cycle.rubisco_small_subunit	copper_ion_binding_/_ribulose-bisphosphate_carboxylase_|_chr1:25048158-25049424_REVERSE_-_Symbols:_RBCS1A_|_RBCS1A_(RIBULOSE_BISPHOSPHATE_CARBOXYLASE_SMALL_CHAIN_1A)	Y	0.666	0.0005	8.75	Y	Y
666	Hexadecanoic_acid	ALS(1)ESTNLHPFMTK	AT3G45780	30.11	30.11	signaling.kinase.cytoplasmatic_kinase.AGC	FMN_binding_/_blue_light_photoreceptor/_kinase/_protein_binding_/_protein_serine/threonine_kinase_|_chr3:16816866-16824210_FORWARD_-_Symbols:_PHOT1,_NPH1,_JK224,_RPT1_|_PHOT1_(PHOTOTROPIN_1)	Y	0.6621	0.0006	8.75	Y	Y
667	Fructose	NVVLDEFGS(1)PK	AT2G28000	1.3.13	1.3	PS.calvin_cycle.rubisco_interacting	ATP_binding_/_protein_binding_|_chr2:11926449-11929389_FORWARD_-_Symbols:_CPN60A,_CH-CPN60A,_SLP_|_CPN60A_(CHAPERONIN-60ALPHA)	Y	0.6612	0.0008	8.75	Y	Y
668	Fructose	S(1)LEIFNPSSGK	AT5G58140	29.4	29.4	signaling.kinase.cytoplasmatic_kinase.AGC	FMN_binding_/_blue_light_photoreceptor/_kinase/_protein_serine/threonine_kinase_|_chr5:23524427-23533111_FORWARD_-_Symbols:_PHOT2,_NPL1_|_PHOT2_(PHOTOTROPIN_2)	N	0.6561	0.0007	8.75	Y	Y
669	Putrescine	S(0.001)FGT(0.964)RS(0.036)GT(0.998)KFLPSSD	AT5G23060	35.2	35.2	not_assigned.unknown	Symbols:_CaS_|_CaS_(Calcium_sensing_receptor)_|_chr5:7736590-7738535_REVERSE	N	0.6545	0.0013	8.75	Y	Y
670	Hexadecanoic_acid	NVS(1)MIQR	AT2G42320	28.1	28.1	DNA.synthesis/chromatin_structure	nucleolar_protein_gar2-related_|_chr2:17627962-17630797_FORWARD	N	0.6522	0.0007	8.75	Y	Y
671	Fumaric_acid	T(0.005)AS(0.995)ANS(1)LVDAEEKTGLLD	AT1G07650	30.2.8.2	30.2	signalling.receptor_kinases.DUF_26	leucine-rich_repeat_transmembrane_protein_kinase,_putative_|_chr1:2359549-2366561_REVERSE	Y	0.6443	0.0007	8.75	Y	Y
672	Putrescine	KTSSSTISTNPS(0.001)S(0.998)PIS(0.001)TASTGKPPLPR	AT5G67385	30.11	30.11	signalling.light	protein_binding_/_signal_transducer_|_chr5:26884664-26887204_FORWARD	Y	0.642	0.0013	8.75	Y	Y
673	Sucrose	SDEIS(1)DPEQQIK	AT4G37300	35.2	35.2	not_assigned.unknown	Symbols:_MEE59_|_MEE59_(maternal_effect_embryo_arrest_59)_|_chr4:17554641-17555861_FORWARD	N	0.6374	0.0011	8.75	Y	Y
674	Fumaric_acid	KFETLSYLPDLTDS(1)ELAK	AT1G67090	1.3.2	1.3	PS.calvin_cycle.rubisco_small_subunit	copper_ion_binding_/_ribulose-bisphosphate_carboxylase_|_chr1:25048158-25049424_REVERSE_-_Symbols:_RBCS1A_|_RBCS1A_(RIBULOSE_BISPHOSPHATE_CARBOXYLASE_SMALL_CHAIN_1A)	Y	0.6304	0.001	8.75	Y	Y
675	Putrescine	LSS(0.002)SKDKS(0.048)DS(0.95)DDATVPPPSGA	AT3G63160	35.2	35.2	not_assigned.unknown	unknown_protein_|_chr3:23333513-23334034_REVERSE	N	0.6225	0.0015	8.75	Y	Y
676	Fructose	ALDLASKPEGT(0.991)GT(0.009)PTK	AT2G37660	35.2	35.2	not_assigned.unknown	binding_/_catalytic/_coenzyme_binding_|_chr2:15795213-15797059_REVERSE	N	0.6225	0.0015	8.75	Y	Y
677	Putrescine	SAS(0.99)T(0.01)PLLNSLVHVS(0.216)S(0.784)PR	AT5G20190	35.2	35.2	not_assigned.unknown	binding_|_chr5:6814093-6815379_FORWARD	N	0.6018	0.0024	8.75	Y	Y
678	Isoleucine	NLDAGS(1)FGGS(1)LPHPASTR	AT4G02010	30.2.18	30.2	signalling.receptor_kinases.extensin	protein_kinase_family_protein_|_chr4:881090-885399_FORWARD	Y	0.5912	0.0038	8.75	Y	Y
679	Fructose	NLGLGS(1)DDEDDVEDDEGGGINGGDVKPVTGEER	AT3G18390	33.99	33.99	development.unspecified	RNA_binding_|_chr3:6313485-6317971_FORWARD_-_Symbols:_EMB1865_|_EMB1865_(embryo_defective_1865)	N	0.5896	0.0049	8.75	Y	Y
680	Fructose	ISGPHDSNDLVS(1)DGDDA	AT3G55890	35.1	35.1	not_assigned.no_ontology	yippee_family_protein_|_chr3:20740817-20742002_FORWARD	N	0.5865	0.0066	8.75	Y	Y
681	Hexadecanoic_acid	ADFASAAIAT(1)PPIS(1)KEIK	AT1G01540	29.4.1.55	29.4	signalling.kinase.RLCK.receptor_like_cytoplasmatic_kinase_V	protein_kinase_family_protein_|_chr1:195780-198684_FORWARD	N	0.5754	0.0051	8.75	Y	Y
682	Aspartic_acid	ASGAGPNSLVS(1)PQR	AT5G63270	30.1	30.1	signalling.in_sugar_and_nutrient_physiology	nitrate-responsive_NOI_protein,_putative_|_chr5:25365498-25365949_REVERSE	Y	0.5729	0.0083	8.75	Y	Y
683	Valine	ASLGNEEELIKPPESATSTAELTTVQS(1)ENQR	AT5G09960	35.2	35.2	not_assigned.unknown	unknown_protein_|_chr5:3106320-3107829_FORWARD	N	0.5722	0.0035	8.75	Y	Y
684	Valine	YDPNSPSSSSGKNPS(1)FHR	AT1G07870	29.4.1.57	29.4	signalling.kinase.RLCK.receptor_like_cytoplasmatic_kinase_VII	protein_kinase_family_protein_|_chr1:2429699-2432034_REVERSE	N	0.572	0.0054	8.75	Y	Y
685	Hexadecanoic_acid	LALELES(0.791)ET(0.382)S(0.826)QQT(0.001)LQQQLADEAR	AT3G22190	30.3	30.3	signalling.calcium	calmodulin_binding_|_chr3:7831280-7833904_REVERSE_-_Symbols:_IQD5_|_IQD5_(IQ-domain_5)	Y	0.5701	0.007	8.75	Y	Y
686	Nicotinic_acid	RLS(1)HLDS(1)IPHTPR	AT3G22260	29.5.3	29.5	protein.degradation.cysteine_protease	OTU-like_cysteine_protease_family_protein_|_chr3:7870892-7873566_FORWARD	N	0.5662	0.0075	8.75	Y	Y
687	Valine	NLDAGS(1)FGGS(1)LPHPASTR	AT4G02010	30.2.18	30.2	signalling.receptor_kinases.extensin	protein_kinase_family_protein_|_chr4:881090-885399_FORWARD	Y	0.5642	0.005	8.75	Y	Y
688	Arginine	S(1)QVQESVSNDTMVKPDSSTTPTPGR	AT5G58140	29.4	29.4	signaling.kinase.cytoplasmatic_kinase.AGC	FMN_binding_/_blue_light_photoreceptor/_kinase/_protein_serine/threonine_kinase_|_chr5:23524427-23533111_FORWARD_-_Symbols:_PHOT2,_NPL1_|_PHOT2_(PHOTOTROPIN_2)	N	0.5632	0.0051	8.75	Y	Y
689	Sucrose	S(1)GQLDHQLS(0.999)NLASSKPK	AT4G22290	29.5.11	29.5	protein.degradation.ubiquitin	ubiquitin_thiolesterase_|_chr4:11782905-11785816_REVERSE	N	0.5618	0.0065	8.75	Y	Y
690	Isoleucine	YDPNSPSSSSGKNPS(1)FHR	AT1G07870	29.4.1.57	29.4	signalling.kinase.RLCK.receptor_like_cytoplasmatic_kinase_VII	protein_kinase_family_protein_|_chr1:2429699-2432034_REVERSE	N	0.5571	0.0087	8.75	Y	Y
691	Nicotinic_acid	AVGS(0.996)HCS(0.996)LS(0.008)EMDDLDLTR	AT1G35580	2.2.1.3.1	2.2	major_CHO_metabolism.degradation.sucrose.invertases.neutral	beta-fructofuranosidase_|_chr1:13122204-13125264_REVERSE_-_Symbols:_CINV1_|_CINV1_(cytosolic_invertase_1)	Y	0.5346	0.0086	8.75	Y	Y
692	Arginine	S(0.004)S(0.004)S(0.992)LDLGVDPPSSR	AT2G20190	31.2	31.2	cell.division	binding_|_chr2:8711596-8719018_REVERSE_-_Symbols:_ATCLASP,_CLASP_|_CLASP_(CLIP-ASSOCIATED_PROTEIN)	N	0.5143	0.0171	8.75	Y	Y
693	Nicotinic_acid	ISS(0.999)T(0.001)SLISGR	AT5G01560	30.2.99	30.2	signalling.receptor_kinases.legume-lectin	kinase_|_chr5:218138-220530_REVERSE_-_Symbols:_LECRKA4.3_|_LECRKA4.3_(LECTIN_RECEPTOR_KINASE_A4.3)	Y	0.4804	0.051	8.75	Y	Y
694	Arginine	S(1)GQLDHQLS(0.999)NLASSKPK	AT4G22290	29.5.11	29.5	protein.degradation.ubiquitin	ubiquitin_thiolesterase_|_chr4:11782905-11785816_REVERSE	N	0.4602	0.0312	8.75	Y	Y
695	Putrescine	S(1)GQLDHQLS(1)NLASSKPK	AT4G22290	29.5.11	29.5	protein.degradation.ubiquitin	ubiquitin_thiolesterase_|_chr4:11782905-11785816_REVERSE	N	0.4557	0.0331	8.75	Y	Y
696	Arginine	S(1)GQLDHQLS(1)NLASSKPK	AT4G22290	29.5.11	29.5	protein.degradation.ubiquitin	ubiquitin_thiolesterase_|_chr4:11782905-11785816_REVERSE	N	0.4534	0.0341	8.75	Y	Y
697	Tetradecanoic_acid	HDGIHDS(1)PRGRS(1)VLDT(1)PLS(0.954)S(0.046)AR	AT1G35580	2.2.1.3.1	2.2	major_CHO_metabolism.degradation.sucrose.invertases.neutral	beta-fructofuranosidase_|_chr1:13122204-13125264_REVERSE_-_Symbols:_CINV1_|_CINV1_(cytosolic_invertase_1)	Y	0.4441	0.0568	8.75	Y	Y
698	Sucrose	S(1)AEETNKEIK	AT2G34310	35.2	35.2	not_assigned.unknown	unknown_protein_|_chr2:14477745-14479962_REVERSE	N	0.3935	0.0776	8.75	Y	Y
699	Arginine	LT(1)PPGS(1)PPILS(0.079)AS(0.807)GT(0.113)PK	AT4G15545	35.2	35.2	not_assigned.unknown	unknown_protein_|_chr4:8875918-8877799_FORWARD	N	0.3706	0.0818	8.75	Y	Y
700	Putrescine	IGESSES(1)SDETEATDLK	AT1G01790	34.15	34.15	transport.potassium	potassium_ion_transmembrane_transporter/_potassium:hydrogen_antiporter_|_chr1:284781-291094_FORWARD_-_Symbols:_KEA1,_ATKEA1_|_KEA1_(K_EFFLUX_ANTIPORTER_1)	Y	0.7398	0.0002	8.5	Y	Y
701	Aspartic_acid	ADKTDIIS(0.607)S(0.117)S(0.12)S(0.156)DKAS(1)PPPPSAFR	AT3G47200	35.2	35.2	not_assigned.unknown	unknown_protein_|_chr3:17377587-17379235_REVERSE	N	0.6455	0.0016	8.5	Y	Y
702	Hexadecanoic_acid	NLGSDS(1)FNS(0.954)VEMS(0.046)RR	AT5G03700	35.1	35.1	not_assigned.no_ontology	PAN_domain-containing_protein_|_chr5:965874-967322_REVERSE	N	0.6416	0.0017	8.5	Y	Y
703	Putrescine	LNLS(1)FQNRR	AT3G50770	30.3	30.3	signalling.calcium	calmodulin-related_protein,_putative_|_chr3:18873958-18874780_FORWARD	Y	0.6752	0.0011	8.5	Y	Y
704	Tetradecanoic_acid	DPS(1)PPPLSSLGK	AT2G34310	35.2	35.2	not_assigned.unknown	unknown_protein_|_chr2:14477745-14479962_REVERSE	N	0.6602	0.0015	8.5	Y	Y
705	Sucrose	SVS(1)TPFMNTTAK	AT1G37130	12.1.1	12.1	N-metabolism.nitrate_metabolism.NR	nitrate_reductase_(NADH)/_nitrate_reductase_|_chr1:14158527-14161938_FORWARD_-_Symbols:_NIA2,_B29,_NIA2-1,_CHL3,_NR,_NR2,_ATNR2_|_NIA2_(NITRATE_REDUCTASE_2)	Y	0.6251	0.0019	8.5	Y	Y
706	Fumaric_acid	NLGSDS(1)FNS(0.954)VEMS(0.046)RR	AT5G03700	35.1	35.1	not_assigned.no_ontology	PAN_domain-containing_protein_|_chr5:965874-967322_REVERSE	N	0.6194	0.0021	8.5	Y	Y
707	Fructose	NFANS(1)FGRK	AT1G42550	31.1	31.1	cell.organisation	Symbols:_PMI1_|_PMI1_(PLASTID_MOVEMENT_IMPAIRED1)_|_chr1:15977014-15979952_FORWARD	Y	0.5939	0.0028	8.5	Y	Y
708	Aspartic_acid	ALYGESINLYEPNDS(0.408)T(0.5)ENVDDS(0.063)T(0.069)KAS(0.931)T(0.027)GET(0.002)GR	AT1G67230	35.1	35.1	not_assigned.no_ontology	Symbols:_LINC1_|_LINC1_(LITTLE_NUCLEI1)_|_chr1:25151270-25156323_REVERSE	N	0.4634	0.0528	8.5	Y	Y
709	Tetradecanoic_acid	AFS(0.992)ES(0.008)DIQTLGTGNTGLVQSQLDR	AT4G27900	35.2	35.2	not_assigned.unknown	Bacteria_-_0_-_BEST_Arabidopsis_thaliana_protein_match_is:_unknown_protein_(TAIR:AT5G53420.1)_-_CONTAINS_InterPro_DOMAIN/s:_CCT_domain_(InterPro:IPR010402)_-_EXPRESSED_DURING:_13_growth_stages_-_EXPRESSED_IN:_23_plant_structures_-_Fungi_-_0_-_Has_876_Blast_hits_to_876_proteins_in_63_species:_Archae_-_0_-_INVOLVED_IN:_biological_process_unknown_-_LOCATED_IN:_cellular_component_unknown_-_Metazoa_-_…	N	0.4461	0.0727	8.5	Y	Y
710	Docosanoic_acid	TAS(1)ISSQRAPS(1)PAGHR	AT5G66210	29.4.1	29.4	signalling.calcium.calcium_dependent_protein_kinases	ATP_binding_/_calcium_ion_binding_/_calmodulin-dependent_protein_kinase/_protein_kinase/_protein_serine/threonine_kinase_|_chr5:26456291-26459624_REVERSE_-_Symbols:_CPK28_|_CPK28	N	0.7741	0	8.5	Y	Y
711	Putrescine	NVVLDEFGS(1)PK	AT2G28000	1.3.13	1.3	PS.calvin_cycle.rubisco_interacting	ATP_binding_/_protein_binding_|_chr2:11926449-11929389_FORWARD_-_Symbols:_CPN60A,_CH-CPN60A,_SLP_|_CPN60A_(CHAPERONIN-60ALPHA)	Y	0.7696	0	8.5	Y	Y
712	Alanine	SNS(1)DGRDAFVFLNNSNDK	AT1G23710	35.2	35.2	not_assigned.unknown	unknown_protein_|_chr1:8385251-8386426_FORWARD	N	0.7263	0.0003	8.5	Y	Y
713	Tetradecanoic_acid	VPT(1)PTNSYTGIR	AT1G20620	21.6	21.6	redox.dismutases_and_catalases	catalase_|_chr1:7143067-7146540_FORWARD_-_Symbols:_CAT3,_SEN2,_ATCAT3_|_CAT3_(CATALASE_3)	N	0.7132	0.0003	8.5	Y	Y
714	Aspartic_acid	SDT(1)MIKDSSNESQEIK	AT4G37070	33.1	33.1	development.storage_proteins	Symbols:_PLP1,_PLA_IVA_|_patatin,_putative_|_chr4:17464785-17467109_REVERSE	Y	0.6436	0.0022	8.5	Y	Y
715	Fumaric_acid	NVS(1)MIQR	AT2G42320	28.1	28.1	DNA.synthesis/chromatin_structure	nucleolar_protein_gar2-related_|_chr2:17627962-17630797_FORWARD	N	0.6191	0.0013	8.5	Y	Y
716	Fructose	ALPTYTPES(1)PGDATR	AT3G60750	1.3.8	1.3	PS.calvin_cycle.transketolase	transketolase,_putative_|_chr3:22453719-22457152_FORWARD	Y	0.5949	0.0028	8.5	Y	Y
717	Arginine	VKAGDS(0.598)T(0.402)PEELANATQVQGDYLPIVR	AT3G49010	29.2.1.2.2.13	29.2	protein.synthesis.ribosomal_protein.eukaryotic.60S_subunit.L13	structural_constituent_of_ribosome_|_chr3:18166769-18168580_REVERSE_-_Symbols:_ATBBC1,_BBC1,_RSU2_|_ATBBC1_(ARABIDOPSIS_THALIANA_BREAST_BASIC_CONSERVED_1)	N	0.5883	0.005	8.5	Y	Y
718	Fumaric_acid	DIQETTILS(1)H	AT5G61520	34.2	34.2	transport.sugars	hexose_transporter,_putative_|_chr5:24739026-24741273_REVERSE	N	0.5861	0.0026	8.5	Y	Y
719	Tetradecanoic_acid	SLS(1)LQER	AT5G48620	20.1.7	20.1	stress.biotic.PR-proteins	disease_resistance_protein_(CC-NBS-LRR_class),_putative_|_chr5:19716476-19721452_FORWARD	N	0.5596	0.0127	8.5	Y	Y
720	Fumaric_acid	SLS(1)LQER	AT5G48620	20.1.7	20.1	stress.biotic.PR-proteins	disease_resistance_protein_(CC-NBS-LRR_class),_putative_|_chr5:19716476-19721452_FORWARD	N	0.5368	0.0147	8.5	Y	Y
721	Nicotinic_acid	MSSIES(0.142)FKQS(0.929)S(0.929)LR	AT2G47000	34.16	34.16	transport.ABC_transporters_and_multidrug_resistance_systems	ATPase,_coupled_to_transmembrane_movement_of_substances_/_xenobiotic-transporting_ATPase_|_chr2:19309868-19314750_REVERSE_-_Symbols:_MDR4,_PGP4,_ABCB4,_ATPGP4_|_ABCB4_(ATP_BINDING_CASSETTE_SUBFAMILY_B4)	N	0.8396	0	8.5	Y	Y
722	Aspartic_acid	SPVQS(0.999)PS(0.001)RDDMVDLPR	AT5G58300	30.2.3	30.2	signalling.receptor_kinases.leucine_rich_repeat_III	leucine-rich_repeat_transmembrane_protein_kinase,_putative_|_chr5:23571879-23575084_FORWARD	Y	0.826	0	8.5	Y	Y
723	Malic_acid	S(0.001)LS(0.999)EIS(1)EVDAVR	AT1G56230	35.2	35.2	not_assigned.unknown	unknown_protein_|_chr1:21046009-21049045_REVERSE	N	0.8004	0	8.5	Y	Y
724	Valine	NQVQSVEFQT(1)PT(0.001)S(0.063)S(0.926)PGS(0.01)WFHGHER	AT5G23980	15.1	15.1	metal_handling.acquisition	ferric-chelate_reductase_|_chr5:8098052-8101323_REVERSE_-_Symbols:_ATFRO4,_FRO4_|_FRO4_(FERRIC_REDUCTION_OXIDASE_4)	N	0.7635	0	8.5	Y	Y
725	Fumaric_acid	TNVESTEKEPGAS(1)E	AT5G54080	13.2.6.2	13.2	amino_acid_metabolism.degradation.aromatic_aa.tyrosine	homogentisate_1,2-dioxygenase_|_chr5:21945869-21948285_FORWARD_-_Symbols:_HGO_|_HGO_(HOMOGENTISATE_1,2-DIOXYGENASE)	N	0.7519	0.0001	8.5	Y	Y
726	Aspartic_acid	ITPHSVPS(0.999)PRPS(0.5)S(0.5)PR	AT2G43680	30.3	30.3	signalling.calcium	calmodulin_binding_|_chr2:18108349-18111831_FORWARD_-_Symbols:_IQD14_|_IQD14	Y	0.7403	0.0001	8.5	Y	Y
727	Nicotinic_acid	SAS(1)WPQL	AT1G35580	2.2.1.3.1	2.2	major_CHO_metabolism.degradation.sucrose.invertases.neutral	beta-fructofuranosidase_|_chr1:13122204-13125264_REVERSE_-_Symbols:_CINV1_|_CINV1_(cytosolic_invertase_1)	Y	0.7401	0.0001	8.5	Y	Y
728	Arginine	TDSEVTSLAAS(0.039)S(0.961)PARS(1)PR	AT1G45688	35.2	35.2	not_assigned.unknown	unknown_protein_|_chr1:17191390-17193158_FORWARD	N	0.7372	0.0001	8.5	Y	Y
729	Fumaric_acid	EDRGS(1)GDEEKIPAYR	AT2G42190	27.3.67	27.3	RNA.regulation_of_transcription.putative_transcription_regulator	unknown_protein_|_chr2:17582869-17584194_FORWARD	N	0.7338	0.0002	8.5	Y	Y
730	Fructose	S(0.001)GS(0.999)FSKS(0.414)S(0.585)PS(0.001)ELDVVDPYKR	AT1G69870	34.13	34.13	transport.peptides_and_oligopeptides	proton-dependent_oligopeptide_transport_(POT)_family_protein_|_chr1:26316027-26320220_FORWARD	N	0.7312	0.0001	8.5	Y	Y
731	Putrescine	SNEVS(1)EDDEVEEDKLESK	AT5G65687	35.1	35.1	not_assigned.no_ontology	transporter-related_|_chr5:26269856-26272899_REVERSE	N	0.7278	0.0001	8.5	Y	Y
732	Fructose	S(0.003)PS(0.997)YKEVALAPPGSIAK	AT1G01320	35.1.27	35.1	not_assigned.no_ontology.tetratricopeptide_repeat_(TPR)	tetratricopeptide_repeat_(TPR)-containing_protein_|_chr1:121124-130570_REVERSE	N	0.7267	0.0001	8.5	Y	Y
733	Malic_acid	YVS(1)PEGS(1)PFKIENPK	AT5G62820	35.1	35.1	not_assigned.no_ontology	integral_membrane_protein,_putative_|_chr5:25223727-25225021_REVERSE	N	0.7234	0.0002	8.5	Y	Y
734	Isoleucine	NQVQSVEFQT(1)PT(0.001)S(0.063)S(0.926)PGS(0.01)WFHGHER	AT5G23980	15.1	15.1	metal_handling.acquisition	ferric-chelate_reductase_|_chr5:8098052-8101323_REVERSE_-_Symbols:_ATFRO4,_FRO4_|_FRO4_(FERRIC_REDUCTION_OXIDASE_4)	N	0.7223	0.0001	8.5	Y	Y
735	Sucrose	AT(1)T(1)EVGEAPATTTEAETTELPEIVK	AT2G46820	1.1.2.2	1.1	PS.lightreaction.photosystem_I.PSI_polypeptide_subunits	DNA_binding_|_chr2:19243589-19245141_FORWARD_-_Symbols:_PTAC8,_TMP14,_PSAP,_PSI-P_|_PSI-P_(PHOTOSYSTEM_I_P_SUBUNIT)	Y	0.7213	0.0001	8.5	Y	Y
736	Aspartic_acid	SSYTS(1)PPS(1)PKEVQEALPPR	AT2G46630	10.5.3	10.5	cell_wall.cell_wall_proteins.LRR	unknown_protein_|_chr2:19145529-19146713_FORWARD	Y	0.7132	0.0002	8.5	Y	Y
737	Docosanoic_acid	NLDAGS(1)FGGS(1)LPHPASTR	AT4G02010	30.2.18	30.2	signalling.receptor_kinases.extensin	protein_kinase_family_protein_|_chr4:881090-885399_FORWARD	Y	0.7132	0.0002	8.5	Y	Y
738	Docosanoic_acid	KRS(1)APT(0.004)T(0.996)PLR	AT5G65690	6.4	6.4	gluconeogenesis_/_glyoxylate_cycle.PEPCK	ATP_binding_/_phosphoenolpyruvate_carboxykinase_(ATP)/_phosphoenolpyruvate_carboxykinase/_purine_nucleotide_binding_|_chr5:26266340-26269616_FORWARD_-_Symbols:_PCK2,_PEPCK_|_PCK2_(PHOSPHOENOLPYRUVATE_CARBOXYKINASE_2)	N	0.7086	0.0002	8.5	Y	Y
739	Aspartic_acid	KRS(1)APT(0.004)T(0.996)PLR	AT5G65690	6.4	6.4	gluconeogenesis_/_glyoxylate_cycle.PEPCK	ATP_binding_/_phosphoenolpyruvate_carboxykinase_(ATP)/_phosphoenolpyruvate_carboxykinase/_purine_nucleotide_binding_|_chr5:26266340-26269616_FORWARD_-_Symbols:_PCK2,_PEPCK_|_PCK2_(PHOSPHOENOLPYRUVATE_CARBOXYKINASE_2)	N	0.7065	0.0003	8.5	Y	Y
740	Aspartic_acid	STTTT(0.008)VS(0.992)S(0.995)VHS(0.002)PT(0.001)T(0.001)DQDFSK	AT2G17290	30.3	30.3	signalling.calcium.calcium_dependent_protein_kinases	ATP_binding_/_calcium_ion_binding_/_calmodulin-dependent_protein_kinase/_kinase/_protein_kinase/_protein_serine/threonine_kinase_|_chr2:7516415-7519633_FORWARD_-_Symbols:_CPK6,_ATCDPK3_|_CPK6_(CALCIUM-DEPENDENT_PROTEIN_KINASE_6)	Y	0.7038	0.0005	8.5	Y	Y
741	Arginine	SDAALLNLEEGS(0.002)S(0.998)PIPNPSTAAEDSR	AT5G10470	31.1	31.1	cell.organisation	kinesin_motor_protein-related_|_chr5:3289925-3297373_REVERSE	Y	0.6951	0.0003	8.5	Y	Y
742	Fructose	SFGT(0.998)RS(0.009)GT(0.993)KFLPSSD	AT5G23060	35.2	35.2	not_assigned.unknown	Symbols:_CaS_|_CaS_(Calcium_sensing_receptor)_|_chr5:7736590-7738535_REVERSE	N	0.6935	0.0005	8.5	Y	Y
743	Nicotinic_acid	VAYPQVHYPKPPS(1)PKPPS(1)PR	AT3G59690	30.3	30.3	signalling.calcium	calmodulin_binding_|_chr3:22048754-22051673_FORWARD_-_Symbols:_IQD13_|_IQD13_(IQ-domain_13)	Y	0.6849	0.0004	8.5	Y	Y
744	Fumaric_acid	IEHMDAGS(1)PARPTPIPNGIEAMSR	AT3G16830	33.99	33.99	development.unspecified	Symbols:_TPR2_|_TPR2_(TOPLESS-RELATED_2)_|_chr3:5731534-5737772_FORWARD	N	0.6844	0.0006	8.5	Y	Y
745	Octadecanoic_acid	TAS(1)ANS(1)LVDAEEK	AT1G07650	30.2.8.2	30.2	signalling.receptor_kinases.DUF_26	leucine-rich_repeat_transmembrane_protein_kinase,_putative_|_chr1:2359549-2366561_REVERSE	Y	0.6831	0.0006	8.5	Y	Y
746	Octadecanoic_acid	S(1)AEETNKEIK	AT2G34310	35.2	35.2	not_assigned.unknown	unknown_protein_|_chr2:14477745-14479962_REVERSE	N	0.6827	0.0009	8.5	Y	Y
747	Octadecanoic_acid	TIEKPVEDPS(1)ELPK	AT5G35630	12.2.2	12.2	N-metabolism.ammonia_metabolism.glutamine_synthetase	glutamate-ammonia_ligase_|_chr5:13830429-13833451_FORWARD_-_Symbols:_GS2,_GLN2,_ATGSL1_|_GS2_(GLUTAMINE_SYNTHETASE_2)	Y	0.6692	0.0013	8.5	Y	Y
748	Aspartic_acid	S(0.982)AS(0.017)TVSITANTAAATR	AT5G04990	35.1	35.1	not_assigned.no_ontology	sad1/unc-84_protein-related_|_chr5:1471481-1473964_REVERSE	N	0.6623	0.0008	8.5	Y	Y
749	Arginine	TNS(1)LALPR	AT1G42550	31.1	31.1	cell.organisation	Symbols:_PMI1_|_PMI1_(PLASTID_MOVEMENT_IMPAIRED1)_|_chr1:15977014-15979952_FORWARD	Y	0.6601	0.0006	8.5	Y	Y
750	Hexadecanoic_acid	ET(0.776)ES(0.224)QQAGEDLLESPLLQEEK	AT4G39080	34.1	34.1	transport.p-_and_v-ATPases	ATPase_|_chr4:18209399-18215056_FORWARD_-_Symbols:_VHA-A3_|_VHA-A3_(VACUOLAR_PROTON_ATPASE_A3)	Y	0.651	0.001	8.5	Y	Y
751	Fructose	MDRTEEIEES(1)PAGPSSGSAK	AT4G33625	35.2	35.2	not_assigned.unknown	unknown_protein_|_chr4:16152926-16154722_REVERSE	N	0.6482	0.0008	8.5	Y	Y
752	Tetradecanoic_acid	RLS(1)LS(1)PWR	AT1G42550	31.1	31.1	cell.organisation	Symbols:_PMI1_|_PMI1_(PLASTID_MOVEMENT_IMPAIRED1)_|_chr1:15977014-15979952_FORWARD	Y	0.6392	0.0018	8.5	Y	Y
753	Arginine	EDNES(1)DGDKDDEPVISFTGK	AT1G76810	29.2.3	29.2	protein.synthesis.initiation	eukaryotic_translation_initiation_factor_2_family_protein_/_eIF-2_family_protein_|_chr1:28831003-28836586_REVERSE	N	0.6299	0.0022	8.5	Y	Y
754	Hexadecanoic_acid	SGEMTDSSLLSIS(1)PPS(1)AR	AT3G23920	2.2.2.1.2	2.2	major_CHO_metabolism.degradation.starch.starch_cleavage.beta_amylase	beta-amylase_|_chr3:8641569-8644449_FORWARD_-_Symbols:_BAM1,_BMY7,_TR-BAMY_|_BAM1_(BETA-AMYLASE_1)	Y	0.6247	0.0025	8.5	Y	Y
755	Docosanoic_acid	ASLGNEEELIKPPESATSTAELTTVQS(1)ENQR	AT5G09960	35.2	35.2	not_assigned.unknown	unknown_protein_|_chr5:3106320-3107829_FORWARD	N	0.6245	0.0014	8.5	Y	Y
756	Sucrose	SMDMTPKS(1)PEPESETPTR	AT3G28920	27.3.80	27.3	RNA.regulation_of_transcription.zf-HD	DNA_binding_/_transcription_factor_|_chr3:10940446-10941833_REVERSE_-_Symbols:_AtHB34_|_AtHB34_(ARABIDOPSIS_THALIANA_HOMEOBOX_PROTEIN_34)	N	0.6206	0.0016	8.5	Y	Y
757	Arginine	TNVESTEKEPGAS(1)E	AT5G54080	13.2.6.2	13.2	amino_acid_metabolism.degradation.aromatic_aa.tyrosine	homogentisate_1,2-dioxygenase_|_chr5:21945869-21948285_FORWARD_-_Symbols:_HGO_|_HGO_(HOMOGENTISATE_1,2-DIOXYGENASE)	N	0.6165	0.0038	8.5	Y	Y
758	Octadecanoic_acid	LT(1)PPGS(1)PPILS(0.079)AS(0.807)GT(0.113)PK	AT4G15545	35.2	35.2	not_assigned.unknown	unknown_protein_|_chr4:8875918-8877799_FORWARD	N	0.6047	0.0029	8.5	Y	Y
759	Aspartic_acid	SDKPLNYS(1)PDPENESGINER	AT5G14880	34.15	34.15	transport.potassium	potassium_transporter,_putative_|_chr5:4814244-4817667_FORWARD	Y	0.5996	0.0085	8.5	Y	Y
760	Docosanoic_acid	YDPNSPSSSSGKNPS(1)FHR	AT1G07870	29.4.1.57	29.4	signalling.kinase.RLCK.receptor_like_cytoplasmatic_kinase_VII	protein_kinase_family_protein_|_chr1:2429699-2432034_REVERSE	N	0.5922	0.0047	8.5	Y	Y
761	Hexadecanoic_acid	NLAGDVIGT(1)RT(1)EAADAK	AT5G01530	1.1.1.1	1.1	PS.lightreaction.photosystem_II.LHC-II	chlorophyll_A-B_binding_protein_CP29_(LHCB4)_|_chr5:208937-210445_FORWARD	Y	0.5878	0.004	8.5	Y	Y
762	Arginine	SMDMTPKS(1)PEPESETPTR	AT3G28920	27.3.80	27.3	RNA.regulation_of_transcription.zf-HD	DNA_binding_/_transcription_factor_|_chr3:10940446-10941833_REVERSE_-_Symbols:_AtHB34_|_AtHB34_(ARABIDOPSIS_THALIANA_HOMEOBOX_PROTEIN_34)	N	0.587	0.0032	8.5	Y	Y
763	Arginine	LNLS(1)FQNRR	AT3G50770	30.3	30.3	signalling.calcium	calmodulin-related_protein,_putative_|_chr3:18873958-18874780_FORWARD	Y	0.582	0.0071	8.5	Y	Y
764	Nicotinic_acid	LVGLNPNADS(0.999)AT(0.001)YEEASGDPYGR	AT5G49770	30.2.8.1	30.2	signalling.receptor_kinases.leucine_rich_repeat_VIII.VIII-1	leucine-rich_repeat_transmembrane_protein_kinase,_putative_|_chr5:20222669-20227267_FORWARD	Y	0.5771	0.0039	8.5	Y	Y
765	Putrescine	VKAGDS(0.598)T(0.402)PEELANATQVQGDYLPIVR	AT3G49010	29.2.1.2.2.13	29.2	protein.synthesis.ribosomal_protein.eukaryotic.60S_subunit.L13	structural_constituent_of_ribosome_|_chr3:18166769-18168580_REVERSE_-_Symbols:_ATBBC1,_BBC1,_RSU2_|_ATBBC1_(ARABIDOPSIS_THALIANA_BREAST_BASIC_CONSERVED_1)	N	0.5714	0.0068	8.5	Y	Y
766	Hexadecanoic_acid	LPAEIMGEDS(1)EEEGTR	AT5G25040	34.99	34.99	transport.misc	transporter_|_chr5:8621997-8624258_FORWARD	N	0.5563	0.0058	8.5	Y	Y
767	Arginine	VPT(1)PTNSYTGIR	AT1G20620	21.6	21.6	redox.dismutases_and_catalases	catalase_|_chr1:7143067-7146540_FORWARD_-_Symbols:_CAT3,_SEN2,_ATCAT3_|_CAT3_(CATALASE_3)	N	0.5545	0.0091	8.5	Y	Y
768	Putrescine	SFGT(0.998)RS(0.009)GT(0.993)KFLPSSD	AT5G23060	35.2	35.2	not_assigned.unknown	Symbols:_CaS_|_CaS_(Calcium_sensing_receptor)_|_chr5:7736590-7738535_REVERSE	N	0.5468	0.0103	8.5	Y	Y
769	Sucrose	SAS(0.99)T(0.01)PLLNSLVHVS(0.216)S(0.784)PR	AT5G20190	35.2	35.2	not_assigned.unknown	binding_|_chr5:6814093-6815379_FORWARD	N	0.5445	0.0072	8.5	Y	Y
770	Octadecanoic_acid	S(1)GQLDHQLS(0.999)NLASSKPK	AT4G22290	29.5.11	29.5	protein.degradation.ubiquitin	ubiquitin_thiolesterase_|_chr4:11782905-11785816_REVERSE	N	0.5377	0.0119	8.5	Y	Y
771	Sucrose	S(0.004)S(0.004)S(0.992)LDLGVDPPSSR	AT2G20190	31.2	31.2	cell.division	binding_|_chr2:8711596-8719018_REVERSE_-_Symbols:_ATCLASP,_CLASP_|_CLASP_(CLIP-ASSOCIATED_PROTEIN)	N	0.5169	0.0164	8.5	Y	Y
772	Tetradecanoic_acid	ADFASAAIAT(1)PPIS(1)KEIK	AT1G01540	29.4.1.55	29.4	signalling.kinase.RLCK.receptor_like_cytoplasmatic_kinase_V	protein_kinase_family_protein_|_chr1:195780-198684_FORWARD	N	0.5167	0.0138	8.5	Y	Y
773	Sucrose	TIEKPVEDPS(1)ELPK	AT5G35630	12.2.2	12.2	N-metabolism.ammonia_metabolism.glutamine_synthetase	glutamate-ammonia_ligase_|_chr5:13830429-13833451_FORWARD_-_Symbols:_GS2,_GLN2,_ATGSL1_|_GS2_(GLUTAMINE_SYNTHETASE_2)	Y	0.513	0.0174	8.5	Y	Y
774	Hexadecanoic_acid	NPLS(1)PNSGQANLK	AT3G50370	35.2	35.2	not_assigned.unknown	unknown_protein_|_chr3:18676059-18684346_REVERSE	N	0.5117	0.0177	8.5	Y	Y
775	Sucrose	NDNGIGGENS(1)NDDGVR	AT3G28920	27.3.80	27.3	RNA.regulation_of_transcription.zf-HD	DNA_binding_/_transcription_factor_|_chr3:10940446-10941833_REVERSE_-_Symbols:_AtHB34_|_AtHB34_(ARABIDOPSIS_THALIANA_HOMEOBOX_PROTEIN_34)	N	0.498	0.0156	8.5	Y	Y
776	Nicotinic_acid	SLSGEGGS(1)GT(0.007)GS(0.932)LS(0.062)R	AT5G03280	34.12	34.12	transport.metal	transporter_|_chr5:787428-793356_FORWARD_-_Symbols:_EIN2,_PIR2,_CKR1,_ERA3,_ORE3,_ORE2,_ATEIN2_|_EIN2_(ETHYLENE_INSENSITIVE_2)	N	0.4789	0.038	8.5	Y	Y
777	Sucrose	SELES(1)QEEEEDSSK	AT5G16730	35.1	35.1	not_assigned.no_ontology	Bacteria_-_41887_-_BEST_Arabidopsis_thaliana_protein_match_is:_unknown_protein_(TAIR:AT3G02930.1)_-_CONTAINS_InterPro_DOMAIN/s:_Spectrin/alpha-actinin_(InterPro:IPR018159)_-_EXPRESSED_DURING:_13_growth_stages_-_EXPRESSED_IN:_23_plant_structures_-_Fungi_-_18239_-_Has_241703_Blast_hits_to_112530_proteins_in_2711_species:_Archae_-_2642_-_Metazoa_-_104467_-_Other_Eukaryotes_-_64309_(source:_NCBI_BLin…	N	0.4713	0.0232	8.5	Y	Y
778	Sucrose	S(1)GQLDHQLS(1)NLASSKPK	AT4G22290	29.5.11	29.5	protein.degradation.ubiquitin	ubiquitin_thiolesterase_|_chr4:11782905-11785816_REVERSE	N	0.467	0.0284	8.5	Y	Y
779	Arginine	RLS(1)LS(1)PWR	AT1G42550	31.1	31.1	cell.organisation	Symbols:_PMI1_|_PMI1_(PLASTID_MOVEMENT_IMPAIRED1)_|_chr1:15977014-15979952_FORWARD	Y	0.4558	0.0378	8.5	Y	Y
780	Glycerol	AEALAALTSAFNSSPSS(0.001)KS(0.999)PPR	AT3G57410	31.1	31.1	cell.organisation	actin_binding_|_chr3:21243136-21251100_REVERSE_-_Symbols:_VLN3,_ATVLN3_|_VLN3_(VILLIN_3)	Y	0.2941	0.2518	8.5	Y	Y
781	Docosanoic_acid	ASDKEIALDSAS(1)MS(0.043)S(0.957)AQEDHQEEILK	AT5G24880	35.2	35.2	not_assigned.unknown	Bacteria_-_19200_-_BEST_Arabidopsis_thaliana_protein_match_is:_calmodulin-binding_protein-related_(TAIR:AT5G10660.1)_-_EXPRESSED_DURING:_L_mature_pollen_stage,_M_germinated_pollen_stage,_4_anthesis,_petal_differentiation_and_expansion_stage_-_EXPRESSED_IN:_8_plant_structures_-_Fungi_-_18359_-_Has_195834_Blast_hits_to_92446_proteins_in_2480_species:_Archae_-_1007_-_LOCATED_IN:_cellular_component_u…	N	0.6301	0.0029	8.25	Y	Y
782	Hexadecanoic_acid	SSDAEEVS(1)DTEDEWLK	AT5G52960	35.2	35.2	not_assigned.unknown	unknown_protein_|_chr5:21477146-21478437_FORWARD	N	0.6364	0.0011	8.25	Y	Y
783	Tetradecanoic_acid	LNLS(1)FQNRR	AT3G50770	30.3	30.3	signalling.calcium	calmodulin-related_protein,_putative_|_chr3:18873958-18874780_FORWARD	Y	0.6423	0.0023	8.25	Y	Y
784	Tetradecanoic_acid	DIQETTILS(1)H	AT5G61520	34.2	34.2	transport.sugars	hexose_transporter,_putative_|_chr5:24739026-24741273_REVERSE	N	0.6158	0.0018	8.25	Y	Y
785	Sucrose	GVEFDDDLET(1)EKS(1)DGT(1)IGER	AT1G42550	31.1	31.1	cell.organisation	Symbols:_PMI1_|_PMI1_(PLASTID_MOVEMENT_IMPAIRED1)_|_chr1:15977014-15979952_FORWARD	Y	0.5336	0.0105	8.25	Y	Y
786	Tetradecanoic_acid	S(1)VDQEEVVVGLEDDAK	AT3G46530	20.1	20.1	stress.biotic	ATP_binding_|_chr3:17130367-17133338_REVERSE_-_Symbols:_RPP13_|_RPP13_(RECOGNITION_OF_PERONOSPORA_PARASITICA_13)	N	0.7284	0.0001	8.25	Y	Y
787	Sucrose	LTPPGS(0.999)PPILS(0.001)AS(0.008)GT(0.992)PK	AT4G15545	35.2	35.2	not_assigned.unknown	unknown_protein_|_chr4:8875918-8877799_FORWARD	N	0.7117	0.0003	8.25	Y	Y
788	Sucrose	AELVELLGSDS(0.998)S(0.002)	AT1G06190	35.2	35.2	not_assigned.unknown	ATP_binding_/_ATPase,_coupled_to_transmembrane_movement_of_ions,_phosphorylative_mechanism_|_chr1:1892273-1894148_REVERSE	N	0.6951	0.0003	8.25	Y	Y
789	Hexadecanoic_acid	AAAAS(0.001)S(0.999)DVEEVKTEK	AT1G69200	2.2.1.1	2.2	major_CHO_metabolism.degradation.sucrose.fructokinase	kinase_|_chr1:26015877-26018493_FORWARD	Y	0.5741	0.0042	8.25	Y	Y
790	Fructose	DPS(1)PPPLSSLGK	AT2G34310	35.2	35.2	not_assigned.unknown	unknown_protein_|_chr2:14477745-14479962_REVERSE	N	0.5564	0.0108	8.25	Y	Y
791	Fructose	VVVGGSELT(0.001)S(0.023)S(0.976)PK	AT4G28080	35.2	35.2	not_assigned.unknown	binding_|_chr4:13948603-13957840_REVERSE	N	0.5326	0.0089	8.25	Y	Y
792	Docosanoic_acid	SES(1)LGHRSDVSSPEAK	AT3G48530	10.5	10.5	cell_wall.cell_wall_proteins	Symbols:_KING1_|_KING1_(SNF1-RELATED_PROTEIN_KINASE_REGULATORY_SUBUNIT_GAMMA_1)_|_chr3:17987378-17989763_FORWARD	Y	0.7312	0.0002	8.25	Y	Y
793	Docosanoic_acid	VAYPQVHYPKPPS(1)PKPPS(1)PR	AT3G59690	30.3	30.3	signalling.calcium	calmodulin_binding_|_chr3:22048754-22051673_FORWARD_-_Symbols:_IQD13_|_IQD13_(IQ-domain_13)	Y	0.7312	0.0001	8.25	Y	Y
794	Octadecanoic_acid	SSGEMS(1)DGDVPGGR	AT3G45780	30.11	30.11	signaling.kinase.cytoplasmatic_kinase.AGC	FMN_binding_/_blue_light_photoreceptor/_kinase/_protein_binding_/_protein_serine/threonine_kinase_|_chr3:16816866-16824210_FORWARD_-_Symbols:_PHOT1,_NPH1,_JK224,_RPT1_|_PHOT1_(PHOTOTROPIN_1)	Y	0.6928	0.0004	8.25	Y	Y
795	Docosanoic_acid	DYEDPPPT(1)PFFDADELTK	AT2G37170	34.19.1	34.19	transport.Major_Intrinsic_Proteins.PIP	water_channel_|_chr2:15613402-15614857_REVERSE_-_Symbols:_PIP2B,_PIP2_-_2_|_PIP2B_(PLASMA_MEMBRANE_INTRINSIC_PROTEIN_2)	Y	0.6522	0.0007	8.25	Y	Y
796	Hexadecanoic_acid	DESDGGDGETES(1)QRLDEEEQTVTK	AT1G42550	31.1	31.1	cell.organisation	Symbols:_PMI1_|_PMI1_(PLASTID_MOVEMENT_IMPAIRED1)_|_chr1:15977014-15979952_FORWARD	Y	0.6304	0.0013	8.25	Y	Y
797	Putrescine	VPT(1)PTNSYTGIR	AT1G20620	21.6	21.6	redox.dismutases_and_catalases	catalase_|_chr1:7143067-7146540_FORWARD_-_Symbols:_CAT3,_SEN2,_ATCAT3_|_CAT3_(CATALASE_3)	N	0.6273	0.0023	8.25	Y	Y
798	Aspartic_acid	VGPDVPSSADPTSQPS(1)PA	AT4G36180	30.2.7	30.2	signalling.receptor_kinases.leucine_rich_repeat_VII	leucine-rich_repeat_family_protein_|_chr4:17120085-17123841_REVERSE	Y	0.6228	0.0044	8.25	Y	Y
799	Sucrose	LT(1)PPGS(1)PPILS(0.002)AS(0.09)GT(0.908)PK	AT4G15545	35.2	35.2	not_assigned.unknown	unknown_protein_|_chr4:8875918-8877799_FORWARD	N	0.6115	0.0025	8.25	Y	Y
800	Fumaric_acid	HDGIHDS(1)PRGRS(1)VLDT(1)PLS(0.954)S(0.046)AR	AT1G35580	2.2.1.3.1	2.2	major_CHO_metabolism.degradation.sucrose.invertases.neutral	beta-fructofuranosidase_|_chr1:13122204-13125264_REVERSE_-_Symbols:_CINV1_|_CINV1_(cytosolic_invertase_1)	Y	0.5489	0.0122	8.25	Y	Y
801	Tetradecanoic_acid	SNEVS(1)EDDEVEEDKLESK	AT5G65687	35.1	35.1	not_assigned.no_ontology	transporter-related_|_chr5:26269856-26272899_REVERSE	N	0.5417	0.0092	8.25	Y	Y
802	Hexadecanoic_acid	ETS(1)ADEETSQEEKTEETQNSNLK	AT2G35410	27.4	27.4	RNA.RNA_binding	33_kDa_ribonucleoprotein,_chloroplast,_putative_/_RNA-binding_protein_cp33,_putative_|_chr2:14898324-14899750_FORWARD	N	0.5168	0.0116	8.25	Y	Y
803	Glycerol	ATGAFILTAS(1)HNPGGPTEDFGIK	AT1G23190	4.1.2	4.1	glycolysis.cytosolic_branch.phosphoglucomutase_(PGM)	phosphoglucomutase,_cytoplasmic,_putative_/_glucose_phosphomutase,_putative_|_chr1:8219869-8224469_FORWARD	Y	0.1912	0.4623	8.25	Y	Y
804	Docosanoic_acid	S(0.999)PS(0.001)NNTTVDIFSIVK	AT4G10930	35.2	35.2	not_assigned.unknown	unknown_protein_|_chr4:6705147-6708846_REVERSE	N	0.8408	0	8.25	Y	Y
805	Isoleucine	KRS(1)APT(0.004)T(0.996)PLR	AT5G65690	6.4	6.4	gluconeogenesis_/_glyoxylate_cycle.PEPCK	ATP_binding_/_phosphoenolpyruvate_carboxykinase_(ATP)/_phosphoenolpyruvate_carboxykinase/_purine_nucleotide_binding_|_chr5:26266340-26269616_FORWARD_-_Symbols:_PCK2,_PEPCK_|_PCK2_(PHOSPHOENOLPYRUVATE_CARBOXYKINASE_2)	N	0.8148	0	8.25	Y	Y
806	Aspartic_acid	SSS(0.001)S(0.999)PSGSGSDLTERR	AT5G49510	29.6	29.6	protein.folding	unfolded_protein_binding_|_chr5:20080614-20082762_FORWARD_-_Symbols:_PDF3_|_PDF3_(PREFOLDIN_3)	N	0.803	0	8.25	Y	Y
807	Tetradecanoic_acid	TNVESTEKEPGAS(1)E	AT5G54080	13.2.6.2	13.2	amino_acid_metabolism.degradation.aromatic_aa.tyrosine	homogentisate_1,2-dioxygenase_|_chr5:21945869-21948285_FORWARD_-_Symbols:_HGO_|_HGO_(HOMOGENTISATE_1,2-DIOXYGENASE)	N	0.7883	0	8.25	Y	Y
808	Putrescine	EALT(1)T(1)DDDDNDDLGTHFNIEK	AT1G24460	31.1	31.1	cell.organisation	unknown_protein_|_chr1:8666072-8672651_FORWARD	Y	0.7883	0	8.25	Y	Y
809	Valine	KRS(1)APT(0.004)T(0.996)PLR	AT5G65690	6.4	6.4	gluconeogenesis_/_glyoxylate_cycle.PEPCK	ATP_binding_/_phosphoenolpyruvate_carboxykinase_(ATP)/_phosphoenolpyruvate_carboxykinase/_purine_nucleotide_binding_|_chr5:26266340-26269616_FORWARD_-_Symbols:_PCK2,_PEPCK_|_PCK2_(PHOSPHOENOLPYRUVATE_CARBOXYKINASE_2)	N	0.7836	0	8.25	Y	Y
810	Valine	SSALPIETEYS(1)GEAGEEK	AT5G47690	35.2	35.2	not_assigned.unknown	binding_|_chr5:19317716-19327334_FORWARD	N	0.7741	0	8.25	Y	Y
811	Nicotinic_acid	ADKTDIIS(0.607)S(0.117)S(0.12)S(0.156)DKAS(1)PPPPSAFR	AT3G47200	35.2	35.2	not_assigned.unknown	unknown_protein_|_chr3:17377587-17379235_REVERSE	N	0.7719	0	8.25	Y	Y
812	Malic_acid	TFDELS(1)DTEVYEDS(1)D	AT1G12920	29.2.5	29.2	protein.synthesis.release	translation_release_factor_|_chr1:4396348-4398193_REVERSE_-_Symbols:_ERF1-2_|_ERF1-2_(EUKARYOTIC_RELEASE_FACTOR_1-2)	N	0.7654	0.0001	8.25	Y	Y
813	Hexadecanoic_acid	EDRGS(1)GDEEKIPAYR	AT2G42190	27.3.67	27.3	RNA.regulation_of_transcription.putative_transcription_regulator	unknown_protein_|_chr2:17582869-17584194_FORWARD	N	0.7649	0.0001	8.25	Y	Y
814	Fructose	TNVESTEKEPGAS(1)E	AT5G54080	13.2.6.2	13.2	amino_acid_metabolism.degradation.aromatic_aa.tyrosine	homogentisate_1,2-dioxygenase_|_chr5:21945869-21948285_FORWARD_-_Symbols:_HGO_|_HGO_(HOMOGENTISATE_1,2-DIOXYGENASE)	N	0.7609	0.0001	8.25	Y	Y
815	Tetradecanoic_acid	IGNS(1)DVEEEKESNAAK	AT1G69030	35.1.8	35.1	not_assigned.no_ontology.BSD_domain-containing_protein	Bacteria_-_4_-_BEST_Arabidopsis_thaliana_protein_match_is:_BSD_domain-containing_protein_(TAIR:AT1G26300.1)_-_CONTAINS_InterPro_DOMAIN/s:_BSD_(InterPro:IPR005607)_-_EXPRESSED_DURING:_15_growth_stages_-_EXPRESSED_IN:_24_plant_structures_-_Fungi_-_10_-_Has_173_Blast_hits_to_173_proteins_in_34_species:_Archae_-_4_-_Metazoa_-_52_-_Other_Eukaryotes_-_11_(source:_NCBI_BLink)._|_chr1:25947265-25949262_R…	N	0.7574	0	8.25	Y	Y
816	Aspartic_acid	VSYNENLS(1)DDDVDLVNDNGEGSGK	AT3G06340	20.2.1	20.2	stress.abiotic.heat	DNAJ_heat_shock_N-terminal_domain-containing_protein_|_chr3:1920207-1923311_REVERSE	N	0.7572	0	8.25	Y	Y
817	Valine	S(0.999)PS(0.001)NNTTVDIFSIVK	AT4G10930	35.2	35.2	not_assigned.unknown	unknown_protein_|_chr4:6705147-6708846_REVERSE	N	0.752	0	8.25	Y	Y
818	Alanine	S(1)DLQTPLVRPK	AT3G19820	17.3.1.2.8	17.3	hormone_metabolism.brassinosteroid.synthesis-degradation.sterols.DWF1	calmodulin_binding_/_catalytic_|_chr3:6879617-6881652_REVERSE_-_Symbols:_DWF1,_DIM,_EVE1,_DIM1,_CBB1_|_DWF1_(DWARF_1)	Y	0.7519	0.0001	8.25	Y	Y
819	Docosanoic_acid	LIADEAADKETES(1)ES(1)EEEDSLR	AT2G19490	28.1	28.1	DNA.synthesis/chromatin_structure	recA_family_protein_|_chr2:8441527-8444170_FORWARD	N	0.7411	0.0001	8.25	Y	Y
820	Isoleucine	S(0.999)PS(0.001)NNTTVDIFSIVK	AT4G10930	35.2	35.2	not_assigned.unknown	unknown_protein_|_chr4:6705147-6708846_REVERSE	N	0.738	0.0001	8.25	Y	Y
821	Putrescine	FDFLHGIDS(1)PAS(0.063)S(0.937)PR	AT4G11270	33.99	33.99	development.unspecified	transducin_family_protein_/_WD-40_repeat_family_protein_|_chr4:6854364-6859664_FORWARD	N	0.7292	0.0001	8.25	Y	Y
822	Tetradecanoic_acid	ALS(1)ESTNLHPFMTK	AT3G45780	30.11	30.11	signaling.kinase.cytoplasmatic_kinase.AGC	FMN_binding_/_blue_light_photoreceptor/_kinase/_protein_binding_/_protein_serine/threonine_kinase_|_chr3:16816866-16824210_FORWARD_-_Symbols:_PHOT1,_NPH1,_JK224,_RPT1_|_PHOT1_(PHOTOTROPIN_1)	Y	0.726	0.0001	8.25	Y	Y
823	Nicotinic_acid	SLS(1)EIS(1)EVDAVR	AT1G56230	35.2	35.2	not_assigned.unknown	unknown_protein_|_chr1:21046009-21049045_REVERSE	N	0.7233	0.0001	8.25	Y	Y
824	Isoleucine	VAYPQVHYPKPPS(1)PKPPS(1)PR	AT3G59690	30.3	30.3	signalling.calcium	calmodulin_binding_|_chr3:22048754-22051673_FORWARD_-_Symbols:_IQD13_|_IQD13_(IQ-domain_13)	Y	0.7199	0.0002	8.25	Y	Y
825	Fructose	S(0.001)FGT(0.964)RS(0.036)GT(0.998)KFLPSSD	AT5G23060	35.2	35.2	not_assigned.unknown	Symbols:_CaS_|_CaS_(Calcium_sensing_receptor)_|_chr5:7736590-7738535_REVERSE	N	0.7195	0.0002	8.25	Y	Y
826	Malic_acid	KRS(1)APTTPLR	AT5G65690	6.4	6.4	gluconeogenesis_/_glyoxylate_cycle.PEPCK	ATP_binding_/_phosphoenolpyruvate_carboxykinase_(ATP)/_phosphoenolpyruvate_carboxykinase/_purine_nucleotide_binding_|_chr5:26266340-26269616_FORWARD_-_Symbols:_PCK2,_PEPCK_|_PCK2_(PHOSPHOENOLPYRUVATE_CARBOXYKINASE_2)	N	0.7154	0.0001	8.25	Y	Y
827	Octadecanoic_acid	SLS(1)FSTSGPR	AT1G07650	30.2.8.2	30.2	signalling.receptor_kinases.DUF_26	leucine-rich_repeat_transmembrane_protein_kinase,_putative_|_chr1:2359549-2366561_REVERSE	Y	0.7113	0.0004	8.25	Y	Y
828	Glycine	S(1)DLQTPLVRPK	AT3G19820	17.3.1.2.8	17.3	hormone_metabolism.brassinosteroid.synthesis-degradation.sterols.DWF1	calmodulin_binding_/_catalytic_|_chr3:6879617-6881652_REVERSE_-_Symbols:_DWF1,_DIM,_EVE1,_DIM1,_CBB1_|_DWF1_(DWARF_1)	Y	0.7083	0.0005	8.25	Y	Y
829	Fructose	S(1)QVQESVSNDTMVKPDSSTTPTPGR	AT5G58140	29.4	29.4	signaling.kinase.cytoplasmatic_kinase.AGC	FMN_binding_/_blue_light_photoreceptor/_kinase/_protein_serine/threonine_kinase_|_chr5:23524427-23533111_FORWARD_-_Symbols:_PHOT2,_NPL1_|_PHOT2_(PHOTOTROPIN_2)	N	0.7075	0.0002	8.25	Y	Y
830	Nicotinic_acid	NQVQSVEFQT(1)PT(0.001)S(0.063)S(0.926)PGS(0.01)WFHGHER	AT5G23980	15.1	15.1	metal_handling.acquisition	ferric-chelate_reductase_|_chr5:8098052-8101323_REVERSE_-_Symbols:_ATFRO4,_FRO4_|_FRO4_(FERRIC_REDUCTION_OXIDASE_4)	N	0.7065	0.0002	8.25	Y	Y
831	Nicotinic_acid	HT(0.001)S(0.999)PSHIKQDGS(1)MS(1)PVR	AT2G29210	27.1.1	27.1	RNA.processing.splicing	splicing_factor_PWI_domain-containing_protein_|_chr2:12558051-12562348_FORWARD	N	0.7064	0.0002	8.25	Y	Y
832	Isoleucine	SSALPIETEYS(1)GEAGEEK	AT5G47690	35.2	35.2	not_assigned.unknown	binding_|_chr5:19317716-19327334_FORWARD	N	0.7041	0.0003	8.25	Y	Y
833	Nicotinic_acid	ANSSSTSVAS(0.085)PLVRPAS(0.915)PKVPS(1)QR	AT3G59690	30.3	30.3	signalling.calcium	calmodulin_binding_|_chr3:22048754-22051673_FORWARD_-_Symbols:_IQD13_|_IQD13_(IQ-domain_13)	Y	0.7019	0.0003	8.25	Y	Y
834	Malic_acid	SNS(1)DGRDAFVFLNNSNDK	AT1G23710	35.2	35.2	not_assigned.unknown	unknown_protein_|_chr1:8385251-8386426_FORWARD	N	0.6982	0.0009	8.25	Y	Y
835	Tetradecanoic_acid	EALT(1)T(1)DDDDNDDLGTHFNIEK	AT1G24460	31.1	31.1	cell.organisation	unknown_protein_|_chr1:8666072-8672651_FORWARD	Y	0.6974	0.0004	8.25	Y	Y
836	Hexadecanoic_acid	TVDGETENLPNGDS(0.871)S(0.129)PK	AT4G28080	35.2	35.2	not_assigned.unknown	binding_|_chr4:13948603-13957840_REVERSE	N	0.6966	0.0002	8.25	Y	Y
837	Docosanoic_acid	ITPHS(0.201)VPS(0.683)PRPS(0.558)S(0.558)PR	AT2G43680	30.3	30.3	signalling.calcium	calmodulin_binding_|_chr2:18108349-18111831_FORWARD_-_Symbols:_IQD14_|_IQD14	Y	0.6957	0.0002	8.25	Y	Y
838	Aspartic_acid	SLS(1)FASR	AT1G09090	20.1.1	20.1	stress.biotic.respiratory_burst	FAD_binding_/_calcium_ion_binding_/_electron_carrier/_iron_ion_binding_/_oxidoreductase/_oxidoreductase,_acting_on_NADH_or_NADPH,_with_oxygen_as_acceptor_/_peroxidase_|_chr1:2932739-2936586_FORWARD_-_Symbols:_ATRBOHB_|_ATRBOHB_(respiratory_burst_oxidase_homolog_B)	N	0.6947	0.001	8.25	Y	Y
839	Valine	GASPQAIS(0.019)S(0.981)KPPS(1)PR	AT2G43680	30.3	30.3	signalling.calcium	calmodulin_binding_|_chr2:18108349-18111831_FORWARD_-_Symbols:_IQD14_|_IQD14	Y	0.6928	0.0004	8.25	Y	Y
840	Tetradecanoic_acid	SEEQEEGYRKPS(1)YGR	AT5G39570	35.2	35.2	not_assigned.unknown	unknown_protein_|_chr5:15843959-15846178_FORWARD	N	0.6877	0.0011	8.25	Y	Y
841	Sucrose	S(1)QVQESVSNDTMVKPDSSTTPTPGR	AT5G58140	29.4	29.4	signaling.kinase.cytoplasmatic_kinase.AGC	FMN_binding_/_blue_light_photoreceptor/_kinase/_protein_serine/threonine_kinase_|_chr5:23524427-23533111_FORWARD_-_Symbols:_PHOT2,_NPL1_|_PHOT2_(PHOTOTROPIN_2)	N	0.6868	0.0003	8.25	Y	Y
842	Valine	ITPHS(0.201)VPS(0.683)PRPS(0.558)S(0.558)PR	AT2G43680	30.3	30.3	signalling.calcium	calmodulin_binding_|_chr2:18108349-18111831_FORWARD_-_Symbols:_IQD14_|_IQD14	Y	0.6828	0.0003	8.25	Y	Y
843	Tetradecanoic_acid	ANGGFIMSAS(1)HNPGGPEYDWGIK	AT5G51820	4.2.2	4.2	glycolysis.plastid_branch.phosphoglucomutase_(PGM)	phosphoglucomutase_|_chr5:21063368-21068057_REVERSE_-_Symbols:_PGM,_ATPGMP,_PGM1,_STF1_|_PGM_(PHOSPHOGLUCOMUTASE)	N	0.6815	0.0009	8.25	Y	Y
844	Putrescine	LALELES(0.791)ET(0.382)S(0.826)QQT(0.001)LQQQLADEAR	AT3G22190	30.3	30.3	signalling.calcium	calmodulin_binding_|_chr3:7831280-7833904_REVERSE_-_Symbols:_IQD5_|_IQD5_(IQ-domain_5)	Y	0.6793	0.0005	8.25	Y	Y
845	Tetradecanoic_acid	KFETLSYLPDLTDS(1)ELAK	AT1G67090	1.3.2	1.3	PS.calvin_cycle.rubisco_small_subunit	copper_ion_binding_/_ribulose-bisphosphate_carboxylase_|_chr1:25048158-25049424_REVERSE_-_Symbols:_RBCS1A_|_RBCS1A_(RIBULOSE_BISPHOSPHATE_CARBOXYLASE_SMALL_CHAIN_1A)	Y	0.6775	0.0004	8.25	Y	Y
846	Docosanoic_acid	MSS(1)PERWEAK	AT3G26560	27.1	27.1	RNA.processing	ATP-dependent_RNA_helicase,_putative_|_chr3:9749904-9753772_REVERSE	N	0.6766	0.0008	8.25	Y	Y
847	Arginine	SSGEMS(1)DGDVPGGR	AT3G45780	30.11	30.11	signaling.kinase.cytoplasmatic_kinase.AGC	FMN_binding_/_blue_light_photoreceptor/_kinase/_protein_binding_/_protein_serine/threonine_kinase_|_chr3:16816866-16824210_FORWARD_-_Symbols:_PHOT1,_NPH1,_JK224,_RPT1_|_PHOT1_(PHOTOTROPIN_1)	Y	0.6729	0.0004	8.25	Y	Y
848	Putrescine	NVS(1)MIQR	AT2G42320	28.1	28.1	DNA.synthesis/chromatin_structure	nucleolar_protein_gar2-related_|_chr2:17627962-17630797_FORWARD	N	0.669	0.0005	8.25	Y	Y
849	Isoleucine	SNPFYSEAYTT(0.003)NGS(0.947)GT(0.05)GFK	AT5G19450	30.3	30.3	signalling.calcium.calcium_dependent_protein_kinases	ATP_binding_/_calcium_ion_binding_/_calmodulin-dependent_protein_kinase/_kinase/_protein_kinase/_protein_serine/threonine_kinase_|_chr5:6558426-6561534_REVERSE_-_Symbols:_CDPK19,_CPK8_|_CDPK19_(CALCIUM-DEPENDENT_PROTEIN_KINASE_19)	Y	0.6688	0.0009	8.25	Y	Y
850	Isoleucine	GASPQAIS(0.019)S(0.981)KPPS(1)PR	AT2G43680	30.3	30.3	signalling.calcium	calmodulin_binding_|_chr2:18108349-18111831_FORWARD_-_Symbols:_IQD14_|_IQD14	Y	0.6662	0.001	8.25	Y	Y
851	Tetradecanoic_acid	NVS(1)MIQR	AT2G42320	28.1	28.1	DNA.synthesis/chromatin_structure	nucleolar_protein_gar2-related_|_chr2:17627962-17630797_FORWARD	N	0.6637	0.0006	8.25	Y	Y
852	Fructose	KTSSSTISTNPS(0.001)S(0.998)PIS(0.001)TASTGKPPLPR	AT5G67385	30.11	30.11	signalling.light	protein_binding_/_signal_transducer_|_chr5:26884664-26887204_FORWARD	Y	0.6533	0.001	8.25	Y	Y
853	Hexadecanoic_acid	EALT(1)T(1)DDDDNDDLGTHFNIEK	AT1G24460	31.1	31.1	cell.organisation	unknown_protein_|_chr1:8666072-8672651_FORWARD	Y	0.6532	0.0013	8.25	Y	Y
854	Octadecanoic_acid	MGLVNES(1)DSEDSSEHDKDVDDEK	AT4G10750	35.1	35.1	not_assigned.no_ontology	HpcH/HpaI_aldolase_family_protein_|_chr4:6618676-6619939_FORWARD	N	0.6496	0.0019	8.25	Y	Y
855	Docosanoic_acid	DGSASGVSGTSGPT(0.018)T(0.981)PVSSETMLQSVSASLASLTR	AT5G65690	6.4	6.4	gluconeogenesis_/_glyoxylate_cycle.PEPCK	ATP_binding_/_phosphoenolpyruvate_carboxykinase_(ATP)/_phosphoenolpyruvate_carboxykinase/_purine_nucleotide_binding_|_chr5:26266340-26269616_FORWARD_-_Symbols:_PCK2,_PEPCK_|_PCK2_(PHOSPHOENOLPYRUVATE_CARBOXYKINASE_2)	N	0.6481	0.0015	8.25	Y	Y
856	Valine	VAYPQVHYPKPPS(1)PKPPS(1)PR	AT3G59690	30.3	30.3	signalling.calcium	calmodulin_binding_|_chr3:22048754-22051673_FORWARD_-_Symbols:_IQD13_|_IQD13_(IQ-domain_13)	Y	0.6462	0.0009	8.25	Y	Y
857	Valine	SNPFYSEAYTT(0.003)NGS(0.947)GT(0.05)GFK	AT5G19450	30.3	30.3	signalling.calcium.calcium_dependent_protein_kinases	ATP_binding_/_calcium_ion_binding_/_calmodulin-dependent_protein_kinase/_kinase/_protein_kinase/_protein_serine/threonine_kinase_|_chr5:6558426-6561534_REVERSE_-_Symbols:_CDPK19,_CPK8_|_CDPK19_(CALCIUM-DEPENDENT_PROTEIN_KINASE_19)	Y	0.6416	0.0017	8.25	Y	Y
858	Tetradecanoic_acid	LALELES(0.791)ET(0.382)S(0.826)QQT(0.001)LQQQLADEAR	AT3G22190	30.3	30.3	signalling.calcium	calmodulin_binding_|_chr3:7831280-7833904_REVERSE_-_Symbols:_IQD5_|_IQD5_(IQ-domain_5)	Y	0.6405	0.0018	8.25	Y	Y
859	Octadecanoic_acid	SELES(1)QEEEEDSSK	AT5G16730	35.1	35.1	not_assigned.no_ontology	Bacteria_-_41887_-_BEST_Arabidopsis_thaliana_protein_match_is:_unknown_protein_(TAIR:AT3G02930.1)_-_CONTAINS_InterPro_DOMAIN/s:_Spectrin/alpha-actinin_(InterPro:IPR018159)_-_EXPRESSED_DURING:_13_growth_stages_-_EXPRESSED_IN:_23_plant_structures_-_Fungi_-_18239_-_Has_241703_Blast_hits_to_112530_proteins_in_2711_species:_Archae_-_2642_-_Metazoa_-_104467_-_Other_Eukaryotes_-_64309_(source:_NCBI_BLin…	N	0.6398	0.0013	8.25	Y	Y
860	Fructose	VKAGDS(0.598)T(0.402)PEELANATQVQGDYLPIVR	AT3G49010	29.2.1.2.2.13	29.2	protein.synthesis.ribosomal_protein.eukaryotic.60S_subunit.L13	structural_constituent_of_ribosome_|_chr3:18166769-18168580_REVERSE_-_Symbols:_ATBBC1,_BBC1,_RSU2_|_ATBBC1_(ARABIDOPSIS_THALIANA_BREAST_BASIC_CONSERVED_1)	N	0.639	0.0018	8.25	Y	Y
861	Isoleucine	ITPHS(0.201)VPS(0.683)PRPS(0.558)S(0.558)PR	AT2G43680	30.3	30.3	signalling.calcium	calmodulin_binding_|_chr2:18108349-18111831_FORWARD_-_Symbols:_IQD14_|_IQD14	Y	0.6383	0.001	8.25	Y	Y
862	Octadecanoic_acid	KTSSSTISTNPS(0.001)S(0.998)PIS(0.001)TASTGKPPLPR	AT5G67385	30.11	30.11	signalling.light	protein_binding_/_signal_transducer_|_chr5:26884664-26887204_FORWARD	Y	0.6375	0.0014	8.25	Y	Y
863	Fructose	LT(1)PPGS(1)PPILS(0.079)AS(0.807)GT(0.113)PK	AT4G15545	35.2	35.2	not_assigned.unknown	unknown_protein_|_chr4:8875918-8877799_FORWARD	N	0.6364	0.0011	8.25	Y	Y
864	Sucrose	DVPSPYGS(0.949)T(0.04)S(0.009)S(0.002)APVMR	AT4G05150	35.1	35.1	not_assigned.no_ontology	octicosapeptide/Phox/Bem1p_(PB1)_domain-containing_protein_|_chr4:2660338-2662908_FORWARD	N	0.633	0.0016	8.25	Y	Y
865	Octadecanoic_acid	SAS(0.99)T(0.01)PLLNSLVHVS(0.216)S(0.784)PR	AT5G20190	35.2	35.2	not_assigned.unknown	binding_|_chr5:6814093-6815379_FORWARD	N	0.6318	0.0016	8.25	Y	Y
866	Sucrose	S(0.003)PS(0.997)YKEVALAPPGSIAK	AT1G01320	35.1.27	35.1	not_assigned.no_ontology.tetratricopeptide_repeat_(TPR)	tetratricopeptide_repeat_(TPR)-containing_protein_|_chr1:121124-130570_REVERSE	N	0.6262	0.0018	8.25	Y	Y
867	Octadecanoic_acid	S(0.004)S(0.004)S(0.992)LDLGVDPPSSR	AT2G20190	31.2	31.2	cell.division	binding_|_chr2:8711596-8719018_REVERSE_-_Symbols:_ATCLASP,_CLASP_|_CLASP_(CLIP-ASSOCIATED_PROTEIN)	N	0.6226	0.0034	8.25	Y	Y
868	Nicotinic_acid	YDPNSPSSSSGKNPS(1)FHR	AT1G07870	29.4.1.57	29.4	signalling.kinase.RLCK.receptor_like_cytoplasmatic_kinase_VII	protein_kinase_family_protein_|_chr1:2429699-2432034_REVERSE	N	0.6156	0.003	8.25	Y	Y
869	Fructose	AQGDESKGDGDS(1)AGEEGGTENRDK	AT1G68370	17.2.2	17.2	signalling.gravity	cytoskeletal_protein_binding_|_chr1:25631745-25634738_REVERSE_-_Symbols:_ARG1_|_ARG1_(ALTERED_RESPONSE_TO_GRAVITY_1)	N	0.612	0.0041	8.25	Y	Y
870	Fructose	MGLVNES(1)DSEDSSEHDKDVDDEK	AT4G10750	35.1	35.1	not_assigned.no_ontology	HpcH/HpaI_aldolase_family_protein_|_chr4:6618676-6619939_FORWARD	N	0.6117	0.0032	8.25	Y	Y
871	Docosanoic_acid	LSS(1)PSLPS(0.008)S(0.992)PPPSYYMGEKTEK	AT3G47210	35.2	35.2	not_assigned.unknown	unknown_protein_|_chr3:17385313-17387244_FORWARD	N	0.6077	0.0021	8.25	Y	Y
872	Putrescine	ETS(1)ADEETSQEEKTEETQNSNLK	AT2G35410	27.4	27.4	RNA.RNA_binding	33_kDa_ribonucleoprotein,_chloroplast,_putative_/_RNA-binding_protein_cp33,_putative_|_chr2:14898324-14899750_FORWARD	N	0.6028	0.0023	8.25	Y	Y
873	Arginine	SLS(1)FSTSGPR	AT1G07650	30.2.8.2	30.2	signalling.receptor_kinases.DUF_26	leucine-rich_repeat_transmembrane_protein_kinase,_putative_|_chr1:2359549-2366561_REVERSE	Y	0.6	0.004	8.25	Y	Y
874	Nicotinic_acid	DYEDPPPT(1)PFFDADELTK	AT2G37170	34.19.1	34.19	transport.Major_Intrinsic_Proteins.PIP	water_channel_|_chr2:15613402-15614857_REVERSE_-_Symbols:_PIP2B,_PIP2_-_2_|_PIP2B_(PLASMA_MEMBRANE_INTRINSIC_PROTEIN_2)	Y	0.5988	0.0025	8.25	Y	Y
875	Malic_acid	MDYQQKPPQS(0.001)S(0.002)DPS(0.997)PS(1)PPDRPPGIR	AT3G52860	35.2	35.2	not_assigned.unknown	unknown_protein_|_chr3:19591848-19592767_REVERSE	N	0.5946	0.0035	8.25	Y	Y
876	Malic_acid	MDYQQKPPQSSDPS(1)PS(1)PPDRPPGIR	AT3G52860	35.2	35.2	not_assigned.unknown	unknown_protein_|_chr3:19591848-19592767_REVERSE	N	0.5935	0.0036	8.25	Y	Y
877	Tetradecanoic_acid	DVPSPYGS(0.949)T(0.04)S(0.009)S(0.002)APVMR	AT4G05150	35.1	35.1	not_assigned.no_ontology	octicosapeptide/Phox/Bem1p_(PB1)_domain-containing_protein_|_chr4:2660338-2662908_FORWARD	N	0.5874	0.004	8.25	Y	Y
878	Sucrose	SDAALLNLEEGS(0.002)S(0.998)PIPNPSTAAEDSR	AT5G10470	31.1	31.1	cell.organisation	kinesin_motor_protein-related_|_chr5:3289925-3297373_REVERSE	Y	0.5855	0.0042	8.25	Y	Y
879	Hexadecanoic_acid	S(1)RLS(0.997)S(0.003)APAKPVAA	AT5G10360	29.2.1.2.1.6	29.2	protein.synthesis.ribosomal_protein.eukaryotic.40S_subunit.S6	structural_constituent_of_ribosome_|_chr5:3258474-3260234_REVERSE_-_Symbols:_EMB3010_|_EMB3010_(embryo_defective_3010)	N	0.5844	0.0054	8.25	Y	Y
880	Putrescine	HDGIHDS(1)PRGRS(1)VLDT(1)PLS(0.954)S(0.046)AR	AT1G35580	2.2.1.3.1	2.2	major_CHO_metabolism.degradation.sucrose.invertases.neutral	beta-fructofuranosidase_|_chr1:13122204-13125264_REVERSE_-_Symbols:_CINV1_|_CINV1_(cytosolic_invertase_1)	Y	0.5632	0.0121	8.25	Y	Y
881	Octadecanoic_acid	S(1)RLS(0.997)S(0.003)APAKPVAA	AT5G10360	29.2.1.2.1.6	29.2	protein.synthesis.ribosomal_protein.eukaryotic.40S_subunit.S6	structural_constituent_of_ribosome_|_chr5:3258474-3260234_REVERSE_-_Symbols:_EMB3010_|_EMB3010_(embryo_defective_3010)	N	0.5597	0.0083	8.25	Y	Y
882	Tetradecanoic_acid	S(1)GGGGSVFEGVGR	AT1G11700	35.2	35.2	not_assigned.unknown	unknown_protein_|_chr1:3945737-3946613_FORWARD	N	0.5589	0.0056	8.25	Y	Y
883	Arginine	AT(1)T(1)EVGEAPATTTEAETTELPEIVK	AT2G46820	1.1.2.2	1.1	PS.lightreaction.photosystem_I.PSI_polypeptide_subunits	DNA_binding_|_chr2:19243589-19245141_FORWARD_-_Symbols:_PTAC8,_TMP14,_PSAP,_PSI-P_|_PSI-P_(PHOTOSYSTEM_I_P_SUBUNIT)	Y	0.5543	0.0061	8.25	Y	Y
884	Aspartic_acid	GAS(1)PVAAYR	AT4G25500	27.1.1	27.1	RNA.processing.splicing	RNA_binding_/_nucleic_acid_binding_/_nucleotide_binding_|_chr4:13024571-13027440_FORWARD_-_Symbols:_ATRSP35,_ATRSP40,_AT-SRP40,_RSP35_|_ATRSP35	N	0.5455	0.0105	8.25	Y	Y
885	Sucrose	SLS(1)FSTSGPR	AT1G07650	30.2.8.2	30.2	signalling.receptor_kinases.DUF_26	leucine-rich_repeat_transmembrane_protein_kinase,_putative_|_chr1:2359549-2366561_REVERSE	Y	0.5312	0.0132	8.25	Y	Y
886	Octadecanoic_acid	VKAGDS(0.598)T(0.402)PEELANATQVQGDYLPIVR	AT3G49010	29.2.1.2.2.13	29.2	protein.synthesis.ribosomal_protein.eukaryotic.60S_subunit.L13	structural_constituent_of_ribosome_|_chr3:18166769-18168580_REVERSE_-_Symbols:_ATBBC1,_BBC1,_RSU2_|_ATBBC1_(ARABIDOPSIS_THALIANA_BREAST_BASIC_CONSERVED_1)	N	0.5173	0.0195	8.25	Y	Y
887	Nicotinic_acid	ASLGNEEELIKPPESATSTAELTTVQS(1)ENQR	AT5G09960	35.2	35.2	not_assigned.unknown	unknown_protein_|_chr5:3106320-3107829_FORWARD	N	0.5168	0.0116	8.25	Y	Y
888	Octadecanoic_acid	S(1)GQLDHQLS(1)NLASSKPK	AT4G22290	29.5.11	29.5	protein.degradation.ubiquitin	ubiquitin_thiolesterase_|_chr4:11782905-11785816_REVERSE	N	0.4831	0.0265	8.25	Y	Y
889	Arginine	NDNGIGGENS(1)NDDGVR	AT3G28920	27.3.80	27.3	RNA.regulation_of_transcription.zf-HD	DNA_binding_/_transcription_factor_|_chr3:10940446-10941833_REVERSE_-_Symbols:_AtHB34_|_AtHB34_(ARABIDOPSIS_THALIANA_HOMEOBOX_PROTEIN_34)	N	0.3874	0.0678	8.25	Y	Y
890	Aspartic_acid	TTFGS(1)QILR	AT5G49890	34.18	34.18	transport.unspecified_anions	anion_channel/_voltage-gated_chloride_channel_|_chr5:20288119-20292350_REVERSE_-_Symbols:_CLC-C,_ATCLC-C_|_CLC-C_(CHLORIDE_CHANNEL_C)	N	0.385	0.0937	8.25	Y	Y
891	Octadecanoic_acid	GLAYDT(1)SDDQQDITR	AT2G39730	1.3.13	1.3	PS.calvin_cycle.rubisco_interacting	ADP_binding_/_ATP_binding_/_enzyme_regulator/_ribulose-1,5-bisphosphate_carboxylase/oxygenase_activator_|_chr2:16570746-16573548_REVERSE_-_Symbols:_RCA_|_RCA_(RUBISCO_ACTIVASE)	Y	0.7098	0.0002	8	Y	Y
892	Hexadecanoic_acid	IGESSES(1)SDETEATDLK	AT1G01790	34.15	34.15	transport.potassium	potassium_ion_transmembrane_transporter/_potassium:hydrogen_antiporter_|_chr1:284781-291094_FORWARD_-_Symbols:_KEA1,_ATKEA1_|_KEA1_(K_EFFLUX_ANTIPORTER_1)	Y	0.588	0.0064	8	Y	Y
893	Aspartic_acid	AFGDKS(1)LK	AT2G20630	29.4	29.4	protein.postranslational_modification	protein_phosphatase_2C,_putative_/_PP2C,_putative_|_chr2:8896912-8899835_REVERSE	N	0.6556	0.0017	8	Y	Y
894	Tetradecanoic_acid	NLGSDS(1)FNS(0.954)VEMS(0.046)RR	AT5G03700	35.1	35.1	not_assigned.no_ontology	PAN_domain-containing_protein_|_chr5:965874-967322_REVERSE	N	0.6476	0.0015	8	Y	Y
895	Arginine	NVVLDEFGS(1)PK	AT2G28000	1.3.13	1.3	PS.calvin_cycle.rubisco_interacting	ATP_binding_/_protein_binding_|_chr2:11926449-11929389_FORWARD_-_Symbols:_CPN60A,_CH-CPN60A,_SLP_|_CPN60A_(CHAPERONIN-60ALPHA)	Y	0.6601	0.0008	8	Y	Y
896	Octadecanoic_acid	DIQETTILS(1)H	AT5G61520	34.2	34.2	transport.sugars	hexose_transporter,_putative_|_chr5:24739026-24741273_REVERSE	N	0.5731	0.0053	8	Y	Y
897	Fumaric_acid	IGESSES(1)SDETEATDLK	AT1G01790	34.15	34.15	transport.potassium	potassium_ion_transmembrane_transporter/_potassium:hydrogen_antiporter_|_chr1:284781-291094_FORWARD_-_Symbols:_KEA1,_ATKEA1_|_KEA1_(K_EFFLUX_ANTIPORTER_1)	Y	0.5494	0.0099	8	Y	Y
898	Fumaric_acid	AT(0.001)T(0.999)PVGRS(1)PVT(0.348)S(0.652)PVR	AT1G67590	27.3.67	27.3	cell.organization.remorin	remorin_family_protein_|_chr1:25333058-25334647_REVERSE	N	0.6468	0.0015	8	Y	Y
899	Fumaric_acid	S(1)VDQEEVVVGLEDDAK	AT3G46530	20.1	20.1	stress.biotic	ATP_binding_|_chr3:17130367-17133338_REVERSE_-_Symbols:_RPP13_|_RPP13_(RECOGNITION_OF_PERONOSPORA_PARASITICA_13)	N	0.7452	0	8	Y	Y
900	Sucrose	DPS(1)PPPLSSLGK	AT2G34310	35.2	35.2	not_assigned.unknown	unknown_protein_|_chr2:14477745-14479962_REVERSE	N	0.4827	0.0311	8	Y	Y
901	Docosanoic_acid	S(1)YS(1)PGYEGAAAAAPDRDR	AT3G55460	27.1.1	27.1	RNA.processing.splicing	RNA_binding_/_nucleic_acid_binding_/_nucleotide_binding_|_chr3:20560808-20563762_FORWARD_-_Symbols:_SCL30_|_SCL30	N	0.7714	0	8	Y	Y
902	Alanine	YVS(1)PEGS(1)PFKIENPK	AT5G62820	35.1	35.1	not_assigned.no_ontology	integral_membrane_protein,_putative_|_chr5:25223727-25225021_REVERSE	N	0.7053	0.0002	8	Y	Y
903	Putrescine	AAAAS(0.001)S(0.999)DVEEVKTEK	AT1G69200	2.2.1.1	2.2	major_CHO_metabolism.degradation.sucrose.fructokinase	kinase_|_chr1:26015877-26018493_FORWARD	Y	0.6808	0.0003	8	Y	Y
904	Fumaric_acid	LKDLS(1)AS(1)QDS(0.776)T(0.224)KEELR	AT3G53720	34.12	34.12	transport.metal	monovalent_cation:proton_antiporter/_sodium:hydrogen_antiporter_|_chr3:19905678-19910112_REVERSE_-_Symbols:_ATCHX20,_CHX20_|_ATCHX20_(CATION/H+_EXCHANGER_20)	N	0.6774	0.0003	8	Y	Y
905	Aspartic_acid	TLS(1)GGLGS(1)PKANVPQK	AT3G52870	30.3	30.3	signalling.calcium	calmodulin-binding_family_protein_|_chr3:19593173-19595822_REVERSE	Y	0.6509	0.0025	8	Y	Y
906	Fumaric_acid	IGNS(1)DVEEEKESNAAK	AT1G69030	35.1.8	35.1	not_assigned.no_ontology.BSD_domain-containing_protein	Bacteria_-_4_-_BEST_Arabidopsis_thaliana_protein_match_is:_BSD_domain-containing_protein_(TAIR:AT1G26300.1)_-_CONTAINS_InterPro_DOMAIN/s:_BSD_(InterPro:IPR005607)_-_EXPRESSED_DURING:_15_growth_stages_-_EXPRESSED_IN:_24_plant_structures_-_Fungi_-_10_-_Has_173_Blast_hits_to_173_proteins_in_34_species:_Archae_-_4_-_Metazoa_-_52_-_Other_Eukaryotes_-_11_(source:_NCBI_BLink)._|_chr1:25947265-25949262_R…	N	0.6482	0.0008	8	Y	Y
907	Sucrose	SSGEMS(1)DGDVPGGR	AT3G45780	30.11	30.11	signaling.kinase.cytoplasmatic_kinase.AGC	FMN_binding_/_blue_light_photoreceptor/_kinase/_protein_binding_/_protein_serine/threonine_kinase_|_chr3:16816866-16824210_FORWARD_-_Symbols:_PHOT1,_NPH1,_JK224,_RPT1_|_PHOT1_(PHOTOTROPIN_1)	Y	0.5978	0.0026	8	Y	Y
908	Fumaric_acid	SNEVS(1)EDDEVEEDKLESK	AT5G65687	35.1	35.1	not_assigned.no_ontology	transporter-related_|_chr5:26269856-26272899_REVERSE	N	0.5919	0.0029	8	Y	Y
909	Fumaric_acid	TVDGETENLPNGDS(0.871)S(0.129)PK	AT4G28080	35.2	35.2	not_assigned.unknown	binding_|_chr4:13948603-13957840_REVERSE	N	0.5835	0.0028	8	Y	Y
910	Putrescine	SEEQEEGYRKPS(1)YGR	AT5G39570	35.2	35.2	not_assigned.unknown	unknown_protein_|_chr5:15843959-15846178_FORWARD	N	0.5759	0.0079	8	Y	Y
911	Fructose	AELVELLGSDS(0.998)S(0.002)	AT1G06190	35.2	35.2	not_assigned.unknown	ATP_binding_/_ATPase,_coupled_to_transmembrane_movement_of_ions,_phosphorylative_mechanism_|_chr1:1892273-1894148_REVERSE	N	0.5562	0.0072	8	Y	Y
912	Sucrose	LNLS(1)FQNRR	AT3G50770	30.3	30.3	signalling.calcium	calmodulin-related_protein,_putative_|_chr3:18873958-18874780_FORWARD	Y	0.5353	0.015	8	Y	Y
913	Fumaric_acid	LSS(0.002)SKDKS(0.048)DS(0.95)DDATVPPPSGA	AT3G63160	35.2	35.2	not_assigned.unknown	unknown_protein_|_chr3:23333513-23334034_REVERSE	N	0.5322	0.0074	8	Y	Y
914	Aspartic_acid	ERGS(1)PDYGR	AT4G25500	27.1.1	27.1	RNA.processing.splicing	RNA_binding_/_nucleic_acid_binding_/_nucleotide_binding_|_chr4:13024571-13027440_FORWARD_-_Symbols:_ATRSP35,_ATRSP40,_AT-SRP40,_RSP35_|_ATRSP35	N	0.4316	0.0574	8	Y	Y
915	Glycerol	NVVLDEFGS(1)PK	AT2G28000	1.3.13	1.3	PS.calvin_cycle.rubisco_interacting	ATP_binding_/_protein_binding_|_chr2:11926449-11929389_FORWARD_-_Symbols:_CPN60A,_CH-CPN60A,_SLP_|_CPN60A_(CHAPERONIN-60ALPHA)	Y	0.2541	0.2796	8	Y	Y
916	Nicotinic_acid	TGQGYS(1)GPSL	AT3G24550	30.2.22	30.2	signalling.receptor_kinases.proline_extensin_like	ATP_binding_/_protein_kinase_|_chr3:8960258-8963568_FORWARD_-_Symbols:_ATPERK1_|_ATPERK1_(PROLINE_EXTENSIN-LIKE_RECEPTOR_KINASE_1)	Y	0.8782	0	8	Y	Y
917	Octadecanoic_acid	EDNES(1)DGDKDDEPVISFTGK	AT1G76810	29.2.3	29.2	protein.synthesis.initiation	eukaryotic_translation_initiation_factor_2_family_protein_/_eIF-2_family_protein_|_chr1:28831003-28836586_REVERSE	N	0.8571	0	8	Y	Y
918	Nicotinic_acid	GAIPALPS(1)DAEVR	AT2G31390	2.2.1.1	2.2	major_CHO_metabolism.degradation.sucrose.fructokinase	pfkB-type_carbohydrate_kinase_family_protein_|_chr2:13383423-13386209_REVERSE	Y	0.8114	0	8	Y	Y
919	Docosanoic_acid	S(1)PEKEEVQPETLAT(1)PT(0.005)QS(0.827)PS(0.168)R	AT1G79280	33.99	33.99	development.unspecified	Symbols:_NUA_|_NUA_(NUCLEAR_PORE_ANCHOR)_|_chr1:29819176-29832978_REVERSE	N	0.8039	0	8	Y	Y
920	Hexadecanoic_acid	FDFLHGIDS(1)PAS(0.063)S(0.937)PR	AT4G11270	33.99	33.99	development.unspecified	transducin_family_protein_/_WD-40_repeat_family_protein_|_chr4:6854364-6859664_FORWARD	N	0.8004	0	8	Y	Y
921	Hexadecanoic_acid	FQEIPFTNES(1)L	AT4G12070	35.2	35.2	not_assigned.unknown	unknown_protein_|_chr4:7231822-7234501_FORWARD	N	0.7984	0	8	Y	Y
922	Malic_acid	ALISSHS(1)PKR	AT1G29280	27.3.32	27.3	RNA.regulation_of_transcription.WRKY_domain_transcription_factor_family	transcription_factor_|_chr1:10236367-10237467_FORWARD_-_Symbols:_WRKY65,_ATWRKY65_|_WRKY65	N	0.7846	0	8	Y	Y
923	Malic_acid	S(1)AQELVK	AT3G14940	4.1.15	4.1	glycolysis.cytosolic_branch.phospho-enol-pyruvate_carboxylase_(PEPC)	phosphoenolpyruvate_carboxylase_|_chr3:5025238-5029710_FORWARD_-_Symbols:_ATPPC3_|_ATPPC3_(PHOSPHOENOLPYRUVATE_CARBOXYLASE_3)	Y	0.7816	0	8	Y	Y
924	Malic_acid	YSS(1)PS(0.001)S(0.999)PPPSFYRK	AT3G47210	35.2	35.2	not_assigned.unknown	unknown_protein_|_chr3:17385313-17387244_FORWARD	N	0.7777	0	8	Y	Y
925	Putrescine	ALS(1)ESTNLHPFMTK	AT3G45780	30.11	30.11	signaling.kinase.cytoplasmatic_kinase.AGC	FMN_binding_/_blue_light_photoreceptor/_kinase/_protein_binding_/_protein_serine/threonine_kinase_|_chr3:16816866-16824210_FORWARD_-_Symbols:_PHOT1,_NPH1,_JK224,_RPT1_|_PHOT1_(PHOTOTROPIN_1)	Y	0.7717	0	8	Y	Y
926	Malic_acid	ATNPDS(0.998)NGS(0.801)S(0.198)HGT(0.003)GLDMVTPVSGR	AT1G67230	35.1	35.1	not_assigned.no_ontology	Symbols:_LINC1_|_LINC1_(LITTLE_NUCLEI1)_|_chr1:25151270-25156323_REVERSE	N	0.7714	0.0001	8	Y	Y
927	Nicotinic_acid	SDT(1)MIKDSSNESQEIK	AT4G37070	33.1	33.1	development.storage_proteins	Symbols:_PLP1,_PLA_IVA_|_patatin,_putative_|_chr4:17464785-17467109_REVERSE	Y	0.7675	0	8	Y	Y
928	Valine	S(1)PEKEEVQPETLAT(1)PT(0.005)QS(0.827)PS(0.168)R	AT1G79280	33.99	33.99	development.unspecified	Symbols:_NUA_|_NUA_(NUCLEAR_PORE_ANCHOR)_|_chr1:29819176-29832978_REVERSE	N	0.7649	0.0001	8	Y	Y
929	Malic_acid	ITPHS(0.006)VPS(0.979)PRPS(0.704)S(0.311)PR	AT2G43680	30.3	30.3	signalling.calcium	calmodulin_binding_|_chr2:18108349-18111831_FORWARD_-_Symbols:_IQD14_|_IQD14	Y	0.7628	0	8	Y	Y
930	Nicotinic_acid	S(0.999)PS(0.001)NNTTVDIFSIVK	AT4G10930	35.2	35.2	not_assigned.unknown	unknown_protein_|_chr4:6705147-6708846_REVERSE	N	0.7606	0	8	Y	Y
931	Isoleucine	AEKTEIFS(0.02)S(0.02)PS(0.942)S(0.942)PPPS(0.065)FY(0.01)MVDK	AT3G47210	35.2	35.2	not_assigned.unknown	unknown_protein_|_chr3:17385313-17387244_FORWARD	N	0.7572	0	8	Y	Y
932	Nicotinic_acid	S(1)PEKEEVQPETLAT(1)PT(0.005)QS(0.827)PS(0.168)R	AT1G79280	33.99	33.99	development.unspecified	Symbols:_NUA_|_NUA_(NUCLEAR_PORE_ANCHOR)_|_chr1:29819176-29832978_REVERSE	N	0.7545	0.0001	8	Y	Y
933	Aspartic_acid	EEDDDDEVS(1)PEPVSTEPK	AT3G12950	35.2	35.2	not_assigned.unknown	catalytic_|_chr3:4132528-4135134_REVERSE	N	0.7538	0.0001	8	Y	Y
934	Docosanoic_acid	SLS(1)EIS(1)EVDAVR	AT1G56230	35.2	35.2	not_assigned.unknown	unknown_protein_|_chr1:21046009-21049045_REVERSE	N	0.752	0	8	Y	Y
935	Nicotinic_acid	SLS(0.996)S(0.004)LMEK	AT3G13440	35.2	35.2	not_assigned.unknown	methyltransferase/_nucleic_acid_binding_|_chr3:4377097-4379575_FORWARD	N	0.7509	0.0002	8	Y	Y
936	Valine	SES(1)LGHRSDVSSPEAK	AT3G48530	10.5	10.5	cell_wall.cell_wall_proteins	Symbols:_KING1_|_KING1_(SNF1-RELATED_PROTEIN_KINASE_REGULATORY_SUBUNIT_GAMMA_1)_|_chr3:17987378-17989763_FORWARD	Y	0.7391	0.0001	8	Y	Y
937	Isoleucine	S(1)PEKEEVQPETLAT(1)PT(0.005)QS(0.827)PS(0.168)R	AT1G79280	33.99	33.99	development.unspecified	Symbols:_NUA_|_NUA_(NUCLEAR_PORE_ANCHOR)_|_chr1:29819176-29832978_REVERSE	N	0.739	0.0001	8	Y	Y
938	Aspartic_acid	KVTDMAEDVVTADIET(0.004)ES(0.996)NEAR	AT3G54760	35.1	35.1	not_assigned.no_ontology	dentin_sialophosphoprotein-related_|_chr3:20269659-20272307_REVERSE	N	0.7338	0.0002	8	Y	Y
939	Valine	AEKTEIFS(0.02)S(0.02)PS(0.942)S(0.942)PPPS(0.065)FY(0.01)MVDK	AT3G47210	35.2	35.2	not_assigned.unknown	unknown_protein_|_chr3:17385313-17387244_FORWARD	N	0.7312	0.0001	8	Y	Y
940	Fructose	DVPSPYGS(0.949)T(0.04)S(0.009)S(0.002)APVMR	AT4G05150	35.1	35.1	not_assigned.no_ontology	octicosapeptide/Phox/Bem1p_(PB1)_domain-containing_protein_|_chr4:2660338-2662908_FORWARD	N	0.7301	0.0001	8	Y	Y
941	Docosanoic_acid	VSPASILAS(1)PS(1)PPAPT(0.06)S(0.895)PS(0.035)S(0.007)S(0.001)S(0.002)ISVR	AT3G22380	30.11	30.11	signalling.light	Symbols:_TIC_|_TIC_(TIME_FOR_COFFEE)_|_chr3:7912905-7919510_FORWARD	Y	0.7213	0.0001	8	Y	Y
942	Sucrose	T(0.005)AS(0.995)ANS(1)LVDAEEKTGLLD	AT1G07650	30.2.8.2	30.2	signalling.receptor_kinases.DUF_26	leucine-rich_repeat_transmembrane_protein_kinase,_putative_|_chr1:2359549-2366561_REVERSE	Y	0.7204	0.0001	8	Y	Y
943	Hexadecanoic_acid	IEHMDAGS(1)PARPTPIPNGIEAMSR	AT3G16830	33.99	33.99	development.unspecified	Symbols:_TPR2_|_TPR2_(TOPLESS-RELATED_2)_|_chr3:5731534-5737772_FORWARD	N	0.7158	0.0004	8	Y	Y
944	Nicotinic_acid	KRS(1)APT(0.004)T(0.996)PLR	AT5G65690	6.4	6.4	gluconeogenesis_/_glyoxylate_cycle.PEPCK	ATP_binding_/_phosphoenolpyruvate_carboxykinase_(ATP)/_phosphoenolpyruvate_carboxykinase/_purine_nucleotide_binding_|_chr5:26266340-26269616_FORWARD_-_Symbols:_PCK2,_PEPCK_|_PCK2_(PHOSPHOENOLPYRUVATE_CARBOXYKINASE_2)	N	0.703	0.0003	8	Y	Y
945	Malic_acid	YSS(1)PS(0.008)S(0.992)PPPSFYRK	AT3G47210	35.2	35.2	not_assigned.unknown	unknown_protein_|_chr3:17385313-17387244_FORWARD	N	0.7006	0.0002	8	Y	Y
946	Malic_acid	TLS(1)GGLGS(1)PKANVPQK	AT3G52870	30.3	30.3	signalling.calcium	calmodulin-binding_family_protein_|_chr3:19593173-19595822_REVERSE	Y	0.6962	0.0006	8	Y	Y
947	Arginine	AT(0.001)T(0.999)PVGRS(1)PVT(0.348)S(0.652)PVR	AT1G67590	27.3.67	27.3	cell.organization.remorin	remorin_family_protein_|_chr1:25333058-25334647_REVERSE	N	0.6947	0.0007	8	Y	Y
948	Aspartic_acid	SLIGEGS(1)YGR	AT2G30740	29.4.1.58	29.4	signalling.kinase.RLCK.receptor_like_cytoplasmatic_kinase_VIII	serine/threonine_protein_kinase,_putative_|_chr2:13095976-13098594_FORWARD	N	0.693	0.001	8	Y	Y
949	Octadecanoic_acid	SMDMTPKS(1)PEPESETPTR	AT3G28920	27.3.80	27.3	RNA.regulation_of_transcription.zf-HD	DNA_binding_/_transcription_factor_|_chr3:10940446-10941833_REVERSE_-_Symbols:_AtHB34_|_AtHB34_(ARABIDOPSIS_THALIANA_HOMEOBOX_PROTEIN_34)	N	0.6906	0.0004	8	Y	Y
950	Malic_acid	DQST(0.002)PGS(0.998)GGES(0.999)GGGGGGDNHIT(0.001)R	AT2G45430	28.99	28.99	DNA.unspecified	DNA-binding_protein-related_|_chr2:18727561-18728935_FORWARD	N	0.6896	0.0005	8	Y	Y
951	Hexadecanoic_acid	ATADEFS(1)DEDTSPIEEVR	AT5G64410	34.13	34.13	transport.peptides_and_oligopeptides	oligopeptide_transporter_|_chr5:25750845-25755052_REVERSE_-_Symbols:_ATOPT4,_OPT4_|_OPT4_(OLIGOPEPTIDE_TRANSPORTER_4)	N	0.6857	0.0006	8	Y	Y
952	Sucrose	RLS(1)LS(1)PWR	AT1G42550	31.1	31.1	cell.organisation	Symbols:_PMI1_|_PMI1_(PLASTID_MOVEMENT_IMPAIRED1)_|_chr1:15977014-15979952_FORWARD	Y	0.6844	0.0006	8	Y	Y
953	Fructose	S(1)GQLDHQLS(0.999)NLASSKPK	AT4G22290	29.5.11	29.5	protein.degradation.ubiquitin	ubiquitin_thiolesterase_|_chr4:11782905-11785816_REVERSE	N	0.6804	0.0005	8	Y	Y
954	Nicotinic_acid	SES(1)LGHRSDVSSPEAK	AT3G48530	10.5	10.5	cell_wall.cell_wall_proteins	Symbols:_KING1_|_KING1_(SNF1-RELATED_PROTEIN_KINASE_REGULATORY_SUBUNIT_GAMMA_1)_|_chr3:17987378-17989763_FORWARD	Y	0.6701	0.0009	8	Y	Y
955	Fructose	NLAGDVIGT(1)RT(1)EAADAK	AT5G01530	1.1.1.1	1.1	PS.lightreaction.photosystem_II.LHC-II	chlorophyll_A-B_binding_protein_CP29_(LHCB4)_|_chr5:208937-210445_FORWARD	Y	0.6691	0.0007	8	Y	Y
956	Nicotinic_acid	S(0.996)PS(0.004)VGPQTLGDHAILDR	AT1G72390	35.2	35.2	not_assigned.unknown	unknown_protein_|_chr1:27245165-27251576_FORWARD	N	0.6684	0.0018	8	Y	Y
957	Docosanoic_acid	S(0.594)GGS(0.406)PLVNEDLDVVVDQSGPK	AT3G25610	34.1	34.1	transport.p-_and_v-ATPases	haloacid_dehalogenase-like_hydrolase_family_protein_|_chr3:9308942-9313353_REVERSE	Y	0.6636	0.001	8	Y	Y
958	Isoleucine	SES(1)LGHRSDVSSPEAK	AT3G48530	10.5	10.5	cell_wall.cell_wall_proteins	Symbols:_KING1_|_KING1_(SNF1-RELATED_PROTEIN_KINASE_REGULATORY_SUBUNIT_GAMMA_1)_|_chr3:17987378-17989763_FORWARD	Y	0.6597	0.0011	8	Y	Y
959	Putrescine	RLS(1)LS(1)PWR	AT1G42550	31.1	31.1	cell.organisation	Symbols:_PMI1_|_PMI1_(PLASTID_MOVEMENT_IMPAIRED1)_|_chr1:15977014-15979952_FORWARD	Y	0.6545	0.0013	8	Y	Y
960	Malic_acid	ISS(0.999)T(0.001)SLISGR	AT5G01560	30.2.99	30.2	signalling.receptor_kinases.legume-lectin	kinase_|_chr5:218138-220530_REVERSE_-_Symbols:_LECRKA4.3_|_LECRKA4.3_(LECTIN_RECEPTOR_KINASE_A4.3)	Y	0.6544	0.0044	8	Y	Y
961	Glucose	S(0.007)ES(0.993)LGHRS(1)DVS(1)S(1)PEAK	AT3G48530	10.5	10.5	cell_wall.cell_wall_proteins	Symbols:_KING1_|_KING1_(SNF1-RELATED_PROTEIN_KINASE_REGULATORY_SUBUNIT_GAMMA_1)_|_chr3:17987378-17989763_FORWARD	Y	0.6533	0.0033	8	Y	Y
962	Malic_acid	STTTT(0.008)VS(0.992)S(0.995)VHS(0.002)PT(0.001)T(0.001)DQDFSK	AT2G17290	30.3	30.3	signalling.calcium.calcium_dependent_protein_kinases	ATP_binding_/_calcium_ion_binding_/_calmodulin-dependent_protein_kinase/_kinase/_protein_kinase/_protein_serine/threonine_kinase_|_chr2:7516415-7519633_FORWARD_-_Symbols:_CPK6,_ATCDPK3_|_CPK6_(CALCIUM-DEPENDENT_PROTEIN_KINASE_6)	Y	0.6532	0.0013	8	Y	Y
963	Malic_acid	SDT(1)MIKDSSNES(1)QEIK	AT4G37070	33.1	33.1	development.storage_proteins	Symbols:_PLP1,_PLA_IVA_|_patatin,_putative_|_chr4:17464785-17467109_REVERSE	Y	0.6488	0.0011	8	Y	Y
964	Tetradecanoic_acid	FDFLHGIDS(1)PAS(0.063)S(0.937)PR	AT4G11270	33.99	33.99	development.unspecified	transducin_family_protein_/_WD-40_repeat_family_protein_|_chr4:6854364-6859664_FORWARD	N	0.6484	0.0008	8	Y	Y
965	Malic_acid	RNS(1)GVQDLSLGHLDTESSSVAK	AT1G12760	29.5.11.4.2	29.5	protein.degradation.ubiquitin.E3.RING	protein_binding_/_ubiquitin-protein_ligase/_zinc_ion_binding_|_chr1:4348498-4350867_FORWARD	N	0.6456	0.0028	8	Y	Y
966	Fructose	SLS(1)FSTSGPR	AT1G07650	30.2.8.2	30.2	signalling.receptor_kinases.DUF_26	leucine-rich_repeat_transmembrane_protein_kinase,_putative_|_chr1:2359549-2366561_REVERSE	Y	0.6442	0.0016	8	Y	Y
967	Isoleucine	MDREETSDNMDNIANT(0.011)NS(0.937)GS(0.052)EGK	AT4G12050	27.3.67	27.3	RNA.regulation_of_transcription.putative_transcription_regulator	DNA-binding_protein-related_|_chr4:7219824-7221328_REVERSE	N	0.6398	0.0013	8	Y	Y
968	Fumaric_acid	SGEMTDSSLLSIS(1)PPS(1)AR	AT3G23920	2.2.2.1.2	2.2	major_CHO_metabolism.degradation.starch.starch_cleavage.beta_amylase	beta-amylase_|_chr3:8641569-8644449_FORWARD_-_Symbols:_BAM1,_BMY7,_TR-BAMY_|_BAM1_(BETA-AMYLASE_1)	Y	0.6386	0.0014	8	Y	Y
969	Putrescine	KFETLSYLPDLTDS(1)ELAK	AT1G67090	1.3.2	1.3	PS.calvin_cycle.rubisco_small_subunit	copper_ion_binding_/_ribulose-bisphosphate_carboxylase_|_chr1:25048158-25049424_REVERSE_-_Symbols:_RBCS1A_|_RBCS1A_(RIBULOSE_BISPHOSPHATE_CARBOXYLASE_SMALL_CHAIN_1A)	Y	0.6344	0.0011	8	Y	Y
970	Malic_acid	DLDVNES(1)GPPAAR	AT5G60660	34.19.1	34.19	transport.Major_Intrinsic_Proteins.PIP	water_channel_|_chr5:24375457-24376989_REVERSE_-_Symbols:_PIP2F,_PIP2_-_4_(PLASMA_MEMBRANE_INTRINSIC_PROTEIN_2_-_4_|_PIP2_-_4)	Y	0.6341	0.0015	8	Y	Y
971	Tetradecanoic_acid	ET(0.776)ES(0.224)QQAGEDLLESPLLQEEK	AT4G39080	34.1	34.1	transport.p-_and_v-ATPases	ATPase_|_chr4:18209399-18215056_FORWARD_-_Symbols:_VHA-A3_|_VHA-A3_(VACUOLAR_PROTON_ATPASE_A3)	Y	0.6318	0.0016	8	Y	Y
972	Isoleucine	S(0.594)GGS(0.406)PLVNEDLDVVVDQSGPK	AT3G25610	34.1	34.1	transport.p-_and_v-ATPases	haloacid_dehalogenase-like_hydrolase_family_protein_|_chr3:9308942-9313353_REVERSE	Y	0.6312	0.0022	8	Y	Y
973	Fumaric_acid	SDEKEEILS(1)PR	AT2G34310	35.2	35.2	not_assigned.unknown	unknown_protein_|_chr2:14477745-14479962_REVERSE	N	0.6265	0.0014	8	Y	Y
974	Sucrose	NVVLDEFGS(1)PK	AT2G28000	1.3.13	1.3	PS.calvin_cycle.rubisco_interacting	ATP_binding_/_protein_binding_|_chr2:11926449-11929389_FORWARD_-_Symbols:_CPN60A,_CH-CPN60A,_SLP_|_CPN60A_(CHAPERONIN-60ALPHA)	Y	0.6262	0.0018	8	Y	Y
975	Fructose	S(1)GGGGSVFEGVGR	AT1G11700	35.2	35.2	not_assigned.unknown	unknown_protein_|_chr1:3945737-3946613_FORWARD	N	0.6245	0.0014	8	Y	Y
976	Malic_acid	SLS(1)FASR	AT1G09090	20.1.1	20.1	stress.biotic.respiratory_burst	FAD_binding_/_calcium_ion_binding_/_electron_carrier/_iron_ion_binding_/_oxidoreductase/_oxidoreductase,_acting_on_NADH_or_NADPH,_with_oxygen_as_acceptor_/_peroxidase_|_chr1:2932739-2936586_FORWARD_-_Symbols:_ATRBOHB_|_ATRBOHB_(respiratory_burst_oxidase_homolog_B)	N	0.6211	0.0035	8	Y	Y
977	Fructose	TIEKPVEDPS(1)ELPK	AT5G35630	12.2.2	12.2	N-metabolism.ammonia_metabolism.glutamine_synthetase	glutamate-ammonia_ligase_|_chr5:13830429-13833451_FORWARD_-_Symbols:_GS2,_GLN2,_ATGSL1_|_GS2_(GLUTAMINE_SYNTHETASE_2)	Y	0.6208	0.0027	8	Y	Y
978	Fumaric_acid	ATGAFILTAS(1)HNPGGPTEDFGIK	AT1G23190	4.1.2	4.1	glycolysis.cytosolic_branch.phosphoglucomutase_(PGM)	phosphoglucomutase,_cytoplasmic,_putative_/_glucose_phosphomutase,_putative_|_chr1:8219869-8224469_FORWARD	Y	0.6195	0.0036	8	Y	Y
979	Malic_acid	KVTDMAEDVVTADIET(0.004)ES(0.996)NEAR	AT3G54760	35.1	35.1	not_assigned.no_ontology	dentin_sialophosphoprotein-related_|_chr3:20269659-20272307_REVERSE	N	0.6183	0.0022	8	Y	Y
980	Malic_acid	EEDDDDEVS(1)PEPVSTEPK	AT3G12950	35.2	35.2	not_assigned.unknown	catalytic_|_chr3:4132528-4135134_REVERSE	N	0.6136	0.0018	8	Y	Y
981	Fructose	SDAALLNLEEGS(0.002)S(0.998)PIPNPSTAAEDSR	AT5G10470	31.1	31.1	cell.organisation	kinesin_motor_protein-related_|_chr5:3289925-3297373_REVERSE	Y	0.6093	0.0026	8	Y	Y
982	Aspartic_acid	AFNT(0.234)AS(0.294)VNKT(0.471)LPEDIT(0.003)AS(0.948)PLPT(0.048)K	AT2G41705	35.1	35.1	not_assigned.no_ontology	camphor_resistance_CrcB_family_protein_|_chr2:17397274-17400081_FORWARD	N	0.6065	0.0036	8	Y	Y
983	Fumaric_acid	ET(0.776)ES(0.224)QQAGEDLLESPLLQEEK	AT4G39080	34.1	34.1	transport.p-_and_v-ATPases	ATPase_|_chr4:18209399-18215056_FORWARD_-_Symbols:_VHA-A3_|_VHA-A3_(VACUOLAR_PROTON_ATPASE_A3)	Y	0.6002	0.0031	8	Y	Y
984	Fumaric_acid	LPAEIMGEDS(1)EEEGTR	AT5G25040	34.99	34.99	transport.misc	transporter_|_chr5:8621997-8624258_FORWARD	N	0.5974	0.0021	8	Y	Y
985	Docosanoic_acid	ESS(0.011)S(0.029)S(0.055)S(0.082)HS(0.919)QHGEDRVAT(0.904)PVPEPK	AT4G28300	10.5.4	10.5	cell_wall.cell_wall_proteins.HRGP	hydroxyproline-rich_glycoprotein_family_protein_|_chr4:14014653-14017068_FORWARD	Y	0.5958	0.0027	8	Y	Y
986	Aspartic_acid	SLSGEGGS(1)GT(0.007)GS(0.932)LS(0.062)R	AT5G03280	34.12	34.12	transport.metal	transporter_|_chr5:787428-793356_FORWARD_-_Symbols:_EIN2,_PIR2,_CKR1,_ERA3,_ORE3,_ORE2,_ATEIN2_|_EIN2_(ETHYLENE_INSENSITIVE_2)	N	0.5955	0.0091	8	Y	Y
987	Valine	S(0.594)GGS(0.406)PLVNEDLDVVVDQSGPK	AT3G25610	34.1	34.1	transport.p-_and_v-ATPases	haloacid_dehalogenase-like_hydrolase_family_protein_|_chr3:9308942-9313353_REVERSE	Y	0.5948	0.0045	8	Y	Y
988	Aspartic_acid	LRS(0.67)DT(0.33)MIK	AT4G37070	33.1	33.1	development.storage_proteins	Symbols:_PLP1,_PLA_IVA_|_patatin,_putative_|_chr4:17464785-17467109_REVERSE	Y	0.5877	0.0081	8	Y	Y
989	Fructose	SAS(0.99)T(0.01)PLLNSLVHVS(0.216)S(0.784)PR	AT5G20190	35.2	35.2	not_assigned.unknown	binding_|_chr5:6814093-6815379_FORWARD	N	0.5771	0.0039	8	Y	Y
990	Valine	S(0.996)PS(0.004)VGPQTLGDHAILDR	AT1G72390	35.2	35.2	not_assigned.unknown	unknown_protein_|_chr1:27245165-27251576_FORWARD	N	0.5759	0.0079	8	Y	Y
991	Valine	MDREETSDNMDNIANT(0.011)NS(0.937)GS(0.052)EGK	AT4G12050	27.3.67	27.3	RNA.regulation_of_transcription.putative_transcription_regulator	DNA-binding_protein-related_|_chr4:7219824-7221328_REVERSE	N	0.5741	0.0042	8	Y	Y
992	Isoleucine	S(0.996)PS(0.004)VGPQTLGDHAILDR	AT1G72390	35.2	35.2	not_assigned.unknown	unknown_protein_|_chr1:27245165-27251576_FORWARD	N	0.5684	0.0111	8	Y	Y
993	Fumaric_acid	ADFASAAIAT(1)PPIS(1)KEIK	AT1G01540	29.4.1.55	29.4	signalling.kinase.RLCK.receptor_like_cytoplasmatic_kinase_V	protein_kinase_family_protein_|_chr1:195780-198684_FORWARD	N	0.5672	0.0048	8	Y	Y
994	Docosanoic_acid	S(0.982)AS(0.017)TVSITANTAAATR	AT5G04990	35.1	35.1	not_assigned.no_ontology	sad1/unc-84_protein-related_|_chr5:1471481-1473964_REVERSE	N	0.5662	0.0049	8	Y	Y
995	Tetradecanoic_acid	SGEMTDSSLLSIS(1)PPS(1)AR	AT3G23920	2.2.2.1.2	2.2	major_CHO_metabolism.degradation.starch.starch_cleavage.beta_amylase	beta-amylase_|_chr3:8641569-8644449_FORWARD_-_Symbols:_BAM1,_BMY7,_TR-BAMY_|_BAM1_(BETA-AMYLASE_1)	Y	0.5545	0.0091	8	Y	Y
996	Nicotinic_acid	NLDAGS(1)FGGS(1)LPHPASTR	AT4G02010	30.2.18	30.2	signalling.receptor_kinases.extensin	protein_kinase_family_protein_|_chr4:881090-885399_FORWARD	Y	0.5505	0.0079	8	Y	Y
997	Tetradecanoic_acid	LPAEIMGEDS(1)EEEGTR	AT5G25040	34.99	34.99	transport.misc	transporter_|_chr5:8621997-8624258_FORWARD	N	0.5486	0.0067	8	Y	Y
998	Fructose	SELES(1)QEEEEDSSK	AT5G16730	35.1	35.1	not_assigned.no_ontology	Bacteria_-_41887_-_BEST_Arabidopsis_thaliana_protein_match_is:_unknown_protein_(TAIR:AT3G02930.1)_-_CONTAINS_InterPro_DOMAIN/s:_Spectrin/alpha-actinin_(InterPro:IPR018159)_-_EXPRESSED_DURING:_13_growth_stages_-_EXPRESSED_IN:_23_plant_structures_-_Fungi_-_18239_-_Has_241703_Blast_hits_to_112530_proteins_in_2711_species:_Archae_-_2642_-_Metazoa_-_104467_-_Other_Eukaryotes_-_64309_(source:_NCBI_BLin…	N	0.5474	0.0069	8	Y	Y
999	Arginine	S(0.001)AS(0.749)T(0.251)PLLNSLVHVS(0.179)S(0.821)PRDS(1)PIETVESVHQIQR	AT5G20190	35.2	35.2	not_assigned.unknown	binding_|_chr5:6814093-6815379_FORWARD	N	0.5471	0.0283	8	Y	Y
1000	Fructose	S(0.004)S(0.004)S(0.992)LDLGVDPPSSR	AT2G20190	31.2	31.2	cell.division	binding_|_chr2:8711596-8719018_REVERSE_-_Symbols:_ATCLASP,_CLASP_|_CLASP_(CLIP-ASSOCIATED_PROTEIN)	N	0.5377	0.0119	8	Y	Y
1001	Fructose	ATGAFILTAS(1)HNPGGPTEDFGIK	AT1G23190	4.1.2	4.1	glycolysis.cytosolic_branch.phosphoglucomutase_(PGM)	phosphoglucomutase,_cytoplasmic,_putative_/_glucose_phosphomutase,_putative_|_chr1:8219869-8224469_FORWARD	Y	0.5316	0.0192	8	Y	Y
1002	Fumaric_acid	DES(1)DGGDGET(0.004)ES(0.995)QRLDEEEQT(0.001)VTK	AT1G42550	31.1	31.1	cell.organisation	Symbols:_PMI1_|_PMI1_(PLASTID_MOVEMENT_IMPAIRED1)_|_chr1:15977014-15979952_FORWARD	Y	0.5257	0.01	8	Y	Y
1003	Nicotinic_acid	ITPHS(0.201)VPS(0.683)PRPS(0.558)S(0.558)PR	AT2G43680	30.3	30.3	signalling.calcium	calmodulin_binding_|_chr2:18108349-18111831_FORWARD_-_Symbols:_IQD14_|_IQD14	Y	0.5198	0.011	8	Y	Y
1004	Octadecanoic_acid	ADFASAAIAT(1)PPIS(1)KEIK	AT1G01540	29.4.1.55	29.4	signalling.kinase.RLCK.receptor_like_cytoplasmatic_kinase_V	protein_kinase_family_protein_|_chr1:195780-198684_FORWARD	N	0.5143	0.0171	8	Y	Y
1005	Tetradecanoic_acid	NPLS(1)PNSGQANLK	AT3G50370	35.2	35.2	not_assigned.unknown	unknown_protein_|_chr3:18676059-18684346_REVERSE	N	0.513	0.0174	8	Y	Y
1006	Fructose	S(1)AEETNKEIK	AT2G34310	35.2	35.2	not_assigned.unknown	unknown_protein_|_chr2:14477745-14479962_REVERSE	N	0.4831	0.0265	8	Y	Y
1007	Nicotinic_acid	T(0.004)REES(0.997)DS(0.994)DS(0.005)EPQLGLR	AT2G19710	35.2	35.2	not_assigned.unknown	unknown_protein_|_chr2:8506130-8510081_FORWARD	N	0.4812	0.0317	8	Y	Y
1008	Aspartic_acid	QFGDAGGS(1)S(1)NEAANKR	AT3G25070	20.1	20.1	stress.biotic	protein_binding_|_chr3:9132310-9134030_FORWARD_-_Symbols:_RIN4_|_RIN4_(RPM1_INTERACTING_PROTEIN_4)	N	0.451	0.0603	8	Y	Y
1009	Arginine	IDIDESLFS(1)N	AT2G38140	29.2.1.1.1.1.31	29.2	protein.synthesis.ribosomal_protein.prokaryotic.chloroplast.30S_subunit.S31	structural_constituent_of_ribosome_|_chr2:15980883-15981612_FORWARD_-_Symbols:_PSRP4_|_PSRP4_(PLASTID-SPECIFIC_RIBOSOMAL_PROTEIN_4)	N	0.4249	0.0433	8	Y	Y
1010	Docosanoic_acid	IDDDTLEGDVS(0.928)T(0.072)MDLATK	AT4G37070	33.1	33.1	development.storage_proteins	Symbols:_PLP1,_PLA_IVA_|_patatin,_putative_|_chr4:17464785-17467109_REVERSE	Y	0.3924	0.0708	8	Y	N
1011	Glucose	ISS(0.999)T(0.001)SLISGR	AT5G01560	30.2.99	30.2	signalling.receptor_kinases.legume-lectin	kinase_|_chr5:218138-220530_REVERSE_-_Symbols:_LECRKA4.3_|_LECRKA4.3_(LECTIN_RECEPTOR_KINASE_A4.3)	Y	0.3407	0.1809	8	Y	Y
1012	Glycerol	TQAALIS(1)DDDTSHAEEPDFNQK	AT5G14720	29.4	29.4	signalling.kinase.cytoplasmatic_kinase	protein_kinase_family_protein_|_chr5:4747860-4753592_REVERSE	N	0.2737	0.243	8	Y	Y
1013	Glycerol	GVEGFSGGGIGS(1)PMHQSSR	AT5G61960	31.2	31.2	cell.division	RNA_binding_/_protein_binding_|_chr5:24878521-24884720_REVERSE_-_Symbols:_AML1_|_AML1_(ARABIDOPSIS_MEI2-LIKE_PROTEIN_1)	N	0.203	0.3907	8	Y	Y
1014	Glycerol	GNDNWDAFQNLLLKDNDS(1)EPEELLR	AT4G27430	31.1	31.1	cell.organisation	transcription_activator_|_chr4:13718679-13723047_FORWARD_-_Symbols:_CIP7_|_CIP7_(COP1-INTERACTING_PROTEIN_7)	Y	0.1083	0.6496	8	Y	Y
1015	Docosanoic_acid	ADKTDIIS(0.607)S(0.117)S(0.12)S(0.156)DKAS(1)PPPPSAFR	AT3G47200	35.2	35.2	not_assigned.unknown	unknown_protein_|_chr3:17377587-17379235_REVERSE	N	0.7301	0.0001	7.75	Y	Y
1016	Aspartic_acid	S(0.007)RS(0.966)S(0.022)S(0.002)S(0.002)AAFS(0.02)S(0.363)S(0.247)AS(0.288)S(0.082)RR	AT1G10140	35.2	35.2	not_assigned.unknown	Bacteria_-_0_-_BEST_Arabidopsis_thaliana_protein_match_is:_unknown_protein_(TAIR:AT1G58420.1)_-_CONTAINS_InterPro_DOMAIN/s:_Uncharacterised_conserved_protein_UCP031279_(InterPro:IPR016972)_-_EXPRESSED_DURING:_13_growth_stages_-_EXPRESSED_IN:_23_plant_structures_-_Fungi_-_0_-_Has_38_Blast_hits_to_38_proteins_in_10_species:_Archae_-_0_-_INVOLVED_IN:_biological_process_unknown_-_LOCATED_IN:_plasma_m…	N	0.7068	0.0005	7.75	Y	Y
1017	Putrescine	SSDAEEVS(1)DTEDEWLK	AT5G52960	35.2	35.2	not_assigned.unknown	unknown_protein_|_chr5:21477146-21478437_FORWARD	N	0.7332	0.0001	7.75	Y	Y
1018	Sucrose	EDNES(1)DGDKDDEPVISFTGK	AT1G76810	29.2.3	29.2	protein.synthesis.initiation	eukaryotic_translation_initiation_factor_2_family_protein_/_eIF-2_family_protein_|_chr1:28831003-28836586_REVERSE	N	0.7273	0.0002	7.75	Y	Y
1019	Octadecanoic_acid	S(1)VDQEEVVVGLEDDAK	AT3G46530	20.1	20.1	stress.biotic	ATP_binding_|_chr3:17130367-17133338_REVERSE_-_Symbols:_RPP13_|_RPP13_(RECOGNITION_OF_PERONOSPORA_PARASITICA_13)	N	0.6725	0.0006	7.75	Y	Y
1020	Fructose	SSS(0.999)PS(0.001)AVPDLPK	AT5G16280	35.2	35.2	not_assigned.unknown	unknown_protein_|_chr5:5323175-5331685_REVERSE	N	0.6471	0.005	7.75	Y	Y
1021	Sucrose	TNS(1)LALPR	AT1G42550	31.1	31.1	cell.organisation	Symbols:_PMI1_|_PMI1_(PLASTID_MOVEMENT_IMPAIRED1)_|_chr1:15977014-15979952_FORWARD	Y	0.6383	0.001	7.75	Y	Y
1022	Sucrose	TDSEVTSLAAS(0.039)S(0.961)PARS(1)PR	AT1G45688	35.2	35.2	not_assigned.unknown	unknown_protein_|_chr1:17191390-17193158_FORWARD	N	0.6314	0.0012	7.75	Y	Y
1023	Malic_acid	IIGVDFNS(1)KRFDQAK	AT1G77120	5.3	5.3	fermentation.ADH	alcohol_dehydrogenase_|_chr1:28975394-28977417_FORWARD_-_Symbols:_ADH1,_ADH,_ATADH,_ATADH1_|_ADH1_(ALCOHOL_DEHYDROGENASE_1)	N	0.6239	0.0019	7.75	Y	Y
1024	Fumaric_acid	AAAAS(0.001)S(0.999)DVEEVKTEK	AT1G69200	2.2.1.1	2.2	major_CHO_metabolism.degradation.sucrose.fructokinase	kinase_|_chr1:26015877-26018493_FORWARD	Y	0.6183	0.0013	7.75	Y	Y
1025	Tetradecanoic_acid	AAAAS(0.001)S(0.999)DVEEVKTEK	AT1G69200	2.2.1.1	2.2	major_CHO_metabolism.degradation.sucrose.fructokinase	kinase_|_chr1:26015877-26018493_FORWARD	Y	0.5891	0.0031	7.75	Y	Y
1026	Octadecanoic_acid	TDSEVTSLAAS(0.039)S(0.961)PARS(1)PR	AT1G45688	35.2	35.2	not_assigned.unknown	unknown_protein_|_chr1:17191390-17193158_FORWARD	N	0.5889	0.0039	7.75	Y	Y
1027	Glycerol	S(1)DLQTPLVRPK	AT3G19820	17.3.1.2.8	17.3	hormone_metabolism.brassinosteroid.synthesis-degradation.sterols.DWF1	calmodulin_binding_/_catalytic_|_chr3:6879617-6881652_REVERSE_-_Symbols:_DWF1,_DIM,_EVE1,_DIM1,_CBB1_|_DWF1_(DWARF_1)	Y	0.5748	0.0126	7.75	Y	Y
1028	Sucrose	SSS(0.999)PS(0.001)AVPDLPK	AT5G16280	35.2	35.2	not_assigned.unknown	unknown_protein_|_chr5:5323175-5331685_REVERSE	N	0.5172	0.0335	7.75	Y	Y
1029	Putrescine	S(1)EIEEEEEEGS(0.958)AS(0.041)AITGSR	AT4G15545	35.2	35.2	not_assigned.unknown	unknown_protein_|_chr4:8875918-8877799_FORWARD	N	0.8043	0	7.75	Y	Y
1030	Malic_acid	SFS(1)ASHSQYSVR	AT4G37700	35.2	35.2	not_assigned.unknown	unknown_protein_|_chr4:17710272-17710873_REVERSE	N	0.7866	0	7.75	Y	Y
1031	Aspartic_acid	SFS(1)ASHSQYSVR	AT4G37700	35.2	35.2	not_assigned.unknown	unknown_protein_|_chr4:17710272-17710873_REVERSE	N	0.7688	0	7.75	Y	Y
1032	Aspartic_acid	VSS(1)AGLRTESVLQR	AT5G04870	30.3	30.3	signalling.calcium.calcium_dependent_protein_kinases	calmodulin-dependent_protein_kinase/_kinase_|_chr5:1416783-1420338_REVERSE_-_Symbols:_CPK1,_ATCPK1_|_CPK1_(CALCIUM_DEPENDENT_PROTEIN_KINASE_1)	Y	0.7684	0.0001	7.75	Y	Y
1033	Putrescine	QLVNS(0.001)S(0.999)FADLQKPQTELDGK	AT2G39800	13.1.2.2.1	13.1	amino_acid_metabolism.synthesis.glutamate_family.proline.delta_1-pyrroline-5-carboxylate_synthetase	delta1-pyrroline-5-carboxylate_synthetase_|_chr2:16598164-16603319_REVERSE_-_Symbols:_P5CS1,_ATP5CS_|_P5CS1_(DELTA1-PYRROLINE-5-CARBOXYLATE_SYNTHASE_1)	N	0.7456	0.0002	7.75	Y	Y
1034	Malic_acid	SSYTS(1)PPS(1)PKEVQEALPPR	AT2G46630	10.5.3	10.5	cell_wall.cell_wall_proteins.LRR	unknown_protein_|_chr2:19145529-19146713_FORWARD	Y	0.7292	0.0001	7.75	Y	Y
1035	Malic_acid	TAS(1)ISSQRAPS(1)PAGHR	AT5G66210	29.4.1	29.4	signalling.calcium.calcium_dependent_protein_kinases	ATP_binding_/_calcium_ion_binding_/_calmodulin-dependent_protein_kinase/_protein_kinase/_protein_serine/threonine_kinase_|_chr5:26456291-26459624_REVERSE_-_Symbols:_CPK28_|_CPK28	N	0.7278	0.0001	7.75	Y	Y
1036	Sucrose	S(0.001)AS(0.749)T(0.251)PLLNSLVHVS(0.179)S(0.821)PRDS(1)PIETVESVHQIQR	AT5G20190	35.2	35.2	not_assigned.unknown	binding_|_chr5:6814093-6815379_FORWARD	N	0.7088	0.0021	7.75	Y	Y
1037	Alanine	S(0.007)ES(0.993)LGHRS(1)DVS(1)S(1)PEAK	AT3G48530	10.5	10.5	cell_wall.cell_wall_proteins	Symbols:_KING1_|_KING1_(SNF1-RELATED_PROTEIN_KINASE_REGULATORY_SUBUNIT_GAMMA_1)_|_chr3:17987378-17989763_FORWARD	Y	0.6684	0.0018	7.75	Y	Y
1038	Fumaric_acid	DESDGGDGETES(1)QRLDEEEQTVTK	AT1G42550	31.1	31.1	cell.organisation	Symbols:_PMI1_|_PMI1_(PLASTID_MOVEMENT_IMPAIRED1)_|_chr1:15977014-15979952_FORWARD	Y	0.6591	0.0005	7.75	Y	Y
1039	Hexadecanoic_acid	S(1)EIEEEEEEGS(0.958)AS(0.041)AITGSR	AT4G15545	35.2	35.2	not_assigned.unknown	unknown_protein_|_chr4:8875918-8877799_FORWARD	N	0.6571	0.0007	7.75	Y	Y
1040	Putrescine	ATADEFS(1)DEDTSPIEEVR	AT5G64410	34.13	34.13	transport.peptides_and_oligopeptides	oligopeptide_transporter_|_chr5:25750845-25755052_REVERSE_-_Symbols:_ATOPT4,_OPT4_|_OPT4_(OLIGOPEPTIDE_TRANSPORTER_4)	N	0.6571	0.0012	7.75	Y	Y
1041	Octadecanoic_acid	S(1)EIEEEEEEGS(0.958)AS(0.041)AITGSR	AT4G15545	35.2	35.2	not_assigned.unknown	unknown_protein_|_chr4:8875918-8877799_FORWARD	N	0.6499	0.0011	7.75	Y	Y
1042	Fructose	SSGEMS(1)DGDVPGGR	AT3G45780	30.11	30.11	signaling.kinase.cytoplasmatic_kinase.AGC	FMN_binding_/_blue_light_photoreceptor/_kinase/_protein_binding_/_protein_serine/threonine_kinase_|_chr3:16816866-16824210_FORWARD_-_Symbols:_PHOT1,_NPH1,_JK224,_RPT1_|_PHOT1_(PHOTOTROPIN_1)	Y	0.6374	0.0011	7.75	Y	Y
1043	Tetradecanoic_acid	DESDGGDGETES(1)QRLDEEEQTVTK	AT1G42550	31.1	31.1	cell.organisation	Symbols:_PMI1_|_PMI1_(PLASTID_MOVEMENT_IMPAIRED1)_|_chr1:15977014-15979952_FORWARD	Y	0.6326	0.0012	7.75	Y	Y
1044	Fumaric_acid	FQEIPFTNES(1)L	AT4G12070	35.2	35.2	not_assigned.unknown	unknown_protein_|_chr4:7231822-7234501_FORWARD	N	0.6313	0.0009	7.75	Y	Y
1045	Putrescine	DIQTALGQAS(0.736)S(0.264)	AT2G31570	21.2.2	21.2	redox.ascorbate_and_glutathione.glutathione	glutathione_peroxidase_|_chr2:13437974-13439881_REVERSE_-_Symbols:_ATGPX2_|_ATGPX2_(GLUTATHIONE_PEROXIDASE_2)	N	0.5987	0.0041	7.75	Y	Y
1046	Octadecanoic_acid	SNEVS(1)EDDEVEEDKLESK	AT5G65687	35.1	35.1	not_assigned.no_ontology	transporter-related_|_chr5:26269856-26272899_REVERSE	N	0.5584	0.0085	7.75	Y	Y
1047	Fumaric_acid	LALELES(0.791)ET(0.382)S(0.826)QQT(0.001)LQQQLADEAR	AT3G22190	30.3	30.3	signalling.calcium	calmodulin_binding_|_chr3:7831280-7833904_REVERSE_-_Symbols:_IQD5_|_IQD5_(IQ-domain_5)	Y	0.5313	0.0109	7.75	Y	Y
1048	Tetradecanoic_acid	ETS(1)ADEETSQEEKTEETQNSNLK	AT2G35410	27.4	27.4	RNA.RNA_binding	33_kDa_ribonucleoprotein,_chloroplast,_putative_/_RNA-binding_protein_cp33,_putative_|_chr2:14898324-14899750_FORWARD	N	0.4942	0.0165	7.75	Y	Y
1049	Sucrose	VPT(1)PTNSYTGIR	AT1G20620	21.6	21.6	redox.dismutases_and_catalases	catalase_|_chr1:7143067-7146540_FORWARD_-_Symbols:_CAT3,_SEN2,_ATCAT3_|_CAT3_(CATALASE_3)	N	0.4662	0.0331	7.75	Y	Y
1050	Arginine	DVPSPYGS(0.949)T(0.04)S(0.009)S(0.002)APVMR	AT4G05150	35.1	35.1	not_assigned.no_ontology	octicosapeptide/Phox/Bem1p_(PB1)_domain-containing_protein_|_chr4:2660338-2662908_FORWARD	N	0.3687	0.0913	7.75	Y	Y
1051	Aspartic_acid	S(0.94)S(0.06)IDLISLPR	AT5G10625	35.2	35.2	not_assigned.unknown	Bacteria_-_0_-_BEST_Arabidopsis_thaliana_protein_match_is:_FPF1_(FLOWERING_PROMOTING_FACTOR_1)_(TAIR:AT5G24860.1)_-_Fungi_-_0_-_Has_61_Blast_hits_to_61_proteins_in_8_species:_Archae_-_0_-_INVOLVED_IN:_biological_process_unknown_-_LOCATED_IN:_cellular_component_unknown_-_Metazoa_-_0_-_Other_Eukaryotes_-_0_(source:_NCBI_BLink)._|_chr5:3358787-3359781_FORWARD_-_Plants_-_61_-_Viruses_-_0_-_FUNCTIONS_…	N	0.808	0	7.75	Y	Y
1052	Valine	TAS(1)ISSQRAPS(1)PAGHR	AT5G66210	29.4.1	29.4	signalling.calcium.calcium_dependent_protein_kinases	ATP_binding_/_calcium_ion_binding_/_calmodulin-dependent_protein_kinase/_protein_kinase/_protein_serine/threonine_kinase_|_chr5:26456291-26459624_REVERSE_-_Symbols:_CPK28_|_CPK28	N	0.8073	0	7.75	Y	Y
1053	Malic_acid	GAIPALPS(1)DAEVR	AT2G31390	2.2.1.1	2.2	major_CHO_metabolism.degradation.sucrose.fructokinase	pfkB-type_carbohydrate_kinase_family_protein_|_chr2:13383423-13386209_REVERSE	Y	0.8046	0	7.75	Y	Y
1054	Aspartic_acid	ITPHS(0.006)VPS(0.979)PRPS(0.704)S(0.311)PR	AT2G43680	30.3	30.3	signalling.calcium	calmodulin_binding_|_chr2:18108349-18111831_FORWARD_-_Symbols:_IQD14_|_IQD14	Y	0.8013	0	7.75	Y	Y
1055	Putrescine	ANGGFIMSAS(1)HNPGGPEYDWGIK	AT5G51820	4.2.2	4.2	glycolysis.plastid_branch.phosphoglucomutase_(PGM)	phosphoglucomutase_|_chr5:21063368-21068057_REVERSE_-_Symbols:_PGM,_ATPGMP,_PGM1,_STF1_|_PGM_(PHOSPHOGLUCOMUTASE)	N	0.7985	0	7.75	Y	Y
1056	Octadecanoic_acid	TNVESTEKEPGAS(1)E	AT5G54080	13.2.6.2	13.2	amino_acid_metabolism.degradation.aromatic_aa.tyrosine	homogentisate_1,2-dioxygenase_|_chr5:21945869-21948285_FORWARD_-_Symbols:_HGO_|_HGO_(HOMOGENTISATE_1,2-DIOXYGENASE)	N	0.794	0	7.75	Y	Y
1057	Putrescine	NSEDSGVTVDGS(1)PSAK	AT1G07110	4.1.6	4.1	glycolysis.cytosolic_branch.fructose-2,6-bisphosphatase_(Fru2,6BisPase)	fructose-2,6-bisphosphate_2-phosphatase_|_chr1:2178104-2184148_REVERSE_-_Symbols:_F2KP,_ATF2KP,_FKFBP_|_F2KP_(FRUCTOSE-2,6-BISPHOSPHATASE)	Y	0.7866	0	7.75	Y	Y
1058	Nicotinic_acid	EGSLPTVIEEEAEDS(0.978)ET(0.022)	AT2G23520	35.1	35.1	not_assigned.no_ontology	catalytic/_pyridoxal_phosphate_binding_|_chr2:10013991-10016943_REVERSE	N	0.782	0	7.75	Y	Y
1059	Beta-alanine	ADKTDIIS(0.607)S(0.117)S(0.12)S(0.156)DKAS(1)PPPPSAFR	AT3G47200	35.2	35.2	not_assigned.unknown	unknown_protein_|_chr3:17377587-17379235_REVERSE	N	0.7792	0	7.75	Y	Y
1060	Docosanoic_acid	SAS(1)WPQL	AT1G35580	2.2.1.3.1	2.2	major_CHO_metabolism.degradation.sucrose.invertases.neutral	beta-fructofuranosidase_|_chr1:13122204-13125264_REVERSE_-_Symbols:_CINV1_|_CINV1_(cytosolic_invertase_1)	Y	0.7767	0	7.75	Y	Y
1061	Docosanoic_acid	MDREETSDNMDNIANT(0.011)NS(0.937)GS(0.052)EGK	AT4G12050	27.3.67	27.3	RNA.regulation_of_transcription.putative_transcription_regulator	DNA-binding_protein-related_|_chr4:7219824-7221328_REVERSE	N	0.7741	0	7.75	Y	Y
1062	Arginine	SLS(1)LQER	AT5G48620	20.1.7	20.1	stress.biotic.PR-proteins	disease_resistance_protein_(CC-NBS-LRR_class),_putative_|_chr5:19716476-19721452_FORWARD	N	0.7719	0.0001	7.75	Y	Y
1063	Valine	VNS(1)IPRRGS(1)EANWS(1)L	AT4G27450	17.2.3	17.2	hormone_metabolism.auxin.induced-regulated-responsive-activated	unknown_protein_|_chr4:13727484-13728886_REVERSE	N	0.7597	0.0001	7.75	Y	Y
1064	Valine	HT(0.001)S(0.999)PSHIKQDGS(1)MS(1)PVR	AT2G29210	27.1.1	27.1	RNA.processing.splicing	splicing_factor_PWI_domain-containing_protein_|_chr2:12558051-12562348_FORWARD	N	0.7589	0	7.75	Y	Y
1065	Fumaric_acid	ATADEFS(1)DEDTSPIEEVR	AT5G64410	34.13	34.13	transport.peptides_and_oligopeptides	oligopeptide_transporter_|_chr5:25750845-25755052_REVERSE_-_Symbols:_ATOPT4,_OPT4_|_OPT4_(OLIGOPEPTIDE_TRANSPORTER_4)	N	0.7572	0	7.75	Y	Y
1066	Valine	LSS(1)PSLPS(0.008)S(0.992)PPPSYYMGEKTEK	AT3G47210	35.2	35.2	not_assigned.unknown	unknown_protein_|_chr3:17385313-17387244_FORWARD	N	0.7565	0	7.75	Y	Y
1067	Malic_acid	LMS(1)ENSSGGWEK	AT2G43940	13.1.3.4.13	13.1	amino_acid_metabolism.synthesis.aspartate_family.methionine.methionine_S-methyltransferase	thiol_methyltransferase,_putative_|_chr2:18195953-18197687_REVERSE	N	0.7561	0.0002	7.75	Y	Y
1068	Isoleucine	LSS(1)PSLPS(0.008)S(0.992)PPPSYYMGEKTEK	AT3G47210	35.2	35.2	not_assigned.unknown	unknown_protein_|_chr3:17385313-17387244_FORWARD	N	0.753	0	7.75	Y	Y
1069	Aspartic_acid	DYEDPPPT(1)PFFDADELTK	AT2G37170	34.19.1	34.19	transport.Major_Intrinsic_Proteins.PIP	water_channel_|_chr2:15613402-15614857_REVERSE_-_Symbols:_PIP2B,_PIP2_-_2_|_PIP2B_(PLASMA_MEMBRANE_INTRINSIC_PROTEIN_2)	Y	0.7493	0.0001	7.75	Y	Y
1070	Isoleucine	HT(0.001)S(0.999)PSHIKQDGS(1)MS(1)PVR	AT2G29210	27.1.1	27.1	RNA.processing.splicing	splicing_factor_PWI_domain-containing_protein_|_chr2:12558051-12562348_FORWARD	N	0.747	0.0001	7.75	Y	Y
1071	Aspartic_acid	ALISSHS(1)PKR	AT1G29280	27.3.32	27.3	RNA.regulation_of_transcription.WRKY_domain_transcription_factor_family	transcription_factor_|_chr1:10236367-10237467_FORWARD_-_Symbols:_WRKY65,_ATWRKY65_|_WRKY65	N	0.7414	0.0001	7.75	Y	Y
1072	Nicotinic_acid	GASPQAIS(0.019)S(0.981)KPPS(1)PR	AT2G43680	30.3	30.3	signalling.calcium	calmodulin_binding_|_chr2:18108349-18111831_FORWARD_-_Symbols:_IQD14_|_IQD14	Y	0.7338	0.0002	7.75	Y	Y
1073	Docosanoic_acid	SGLYNYNNFS(0.981)PS(0.019)R	AT3G08620	27.4	27.4	RNA.RNA_binding	KH_domain-containing_protein_|_chr3:2617768-2620573_FORWARD	N	0.7286	0.0002	7.75	Y	Y
1074	Isoleucine	TAS(1)ISSQRAPS(1)PAGHR	AT5G66210	29.4.1	29.4	signalling.calcium.calcium_dependent_protein_kinases	ATP_binding_/_calcium_ion_binding_/_calmodulin-dependent_protein_kinase/_protein_kinase/_protein_serine/threonine_kinase_|_chr5:26456291-26459624_REVERSE_-_Symbols:_CPK28_|_CPK28	N	0.7256	0.0001	7.75	Y	Y
1075	Nicotinic_acid	LIADEAADKETES(1)ES(1)EEEDSLR	AT2G19490	28.1	28.1	DNA.synthesis/chromatin_structure	recA_family_protein_|_chr2:8441527-8444170_FORWARD	N	0.7233	0.0001	7.75	Y	Y
1076	Docosanoic_acid	EGSLPTVIEEEAEDS(0.978)ET(0.022)	AT2G23520	35.1	35.1	not_assigned.no_ontology	catalytic/_pyridoxal_phosphate_binding_|_chr2:10013991-10016943_REVERSE	N	0.7233	0.0003	7.75	Y	Y
1077	Putrescine	TNVESTEKEPGAS(1)E	AT5G54080	13.2.6.2	13.2	amino_acid_metabolism.degradation.aromatic_aa.tyrosine	homogentisate_1,2-dioxygenase_|_chr5:21945869-21948285_FORWARD_-_Symbols:_HGO_|_HGO_(HOMOGENTISATE_1,2-DIOXYGENASE)	N	0.7218	0.0003	7.75	Y	Y
1078	Putrescine	FQEIPFTNES(1)L	AT4G12070	35.2	35.2	not_assigned.unknown	unknown_protein_|_chr4:7231822-7234501_FORWARD	N	0.7184	0.0001	7.75	Y	Y
1079	Isoleucine	VNS(1)IPRRGS(1)EANWS(1)L	AT4G27450	17.2.3	17.2	hormone_metabolism.auxin.induced-regulated-responsive-activated	unknown_protein_|_chr4:13727484-13728886_REVERSE	N	0.7143	0.0004	7.75	Y	Y
1080	Putrescine	NPLS(1)PNSGQANLK	AT3G50370	35.2	35.2	not_assigned.unknown	unknown_protein_|_chr3:18676059-18684346_REVERSE	N	0.713	0.0003	7.75	Y	Y
1081	Arginine	NLGSDS(1)FNS(0.954)VEMS(0.046)RR	AT5G03700	35.1	35.1	not_assigned.no_ontology	PAN_domain-containing_protein_|_chr5:965874-967322_REVERSE	N	0.713	0.0003	7.75	Y	Y
1082	Nicotinic_acid	S(1)YS(1)PGYEGAAAAAPDRDR	AT3G55460	27.1.1	27.1	RNA.processing.splicing	RNA_binding_/_nucleic_acid_binding_/_nucleotide_binding_|_chr3:20560808-20563762_FORWARD_-_Symbols:_SCL30_|_SCL30	N	0.7117	0.0003	7.75	Y	Y
1083	Sucrose	ADFASAAIAT(1)PPIS(1)KEIK	AT1G01540	29.4.1.55	29.4	signalling.kinase.RLCK.receptor_like_cytoplasmatic_kinase_V	protein_kinase_family_protein_|_chr1:195780-198684_FORWARD	N	0.7064	0.0002	7.75	Y	Y
1084	Putrescine	SGEMTDSSLLSIS(1)PPS(1)AR	AT3G23920	2.2.2.1.2	2.2	major_CHO_metabolism.degradation.starch.starch_cleavage.beta_amylase	beta-amylase_|_chr3:8641569-8644449_FORWARD_-_Symbols:_BAM1,_BMY7,_TR-BAMY_|_BAM1_(BETA-AMYLASE_1)	Y	0.6987	0.0004	7.75	Y	Y
1085	Octadecanoic_acid	T(0.005)AS(0.995)ANS(1)LVDAEEKTGLLD	AT1G07650	30.2.8.2	30.2	signalling.receptor_kinases.DUF_26	leucine-rich_repeat_transmembrane_protein_kinase,_putative_|_chr1:2359549-2366561_REVERSE	Y	0.6985	0.0003	7.75	Y	Y
1086	Fumaric_acid	QLANES(1)EEETPK	AT1G80810	35.1	35.1	not_assigned.no_ontology	binding_|_chr1:30365287-30368898_FORWARD	N	0.6896	0.0005	7.75	Y	Y
1087	Isoleucine	AFS(1)GLVS(0.769)T(0.231)PR	AT1G14040	34.7	34.7	transport.phosphate	Bacteria_-_0_-_BEST_Arabidopsis_thaliana_protein_match_is:_unknown_protein_(TAIR:AT2G03240.1)_-_CONTAINS_InterPro_DOMAIN/s:_SPX,_N-terminal_(InterPro:IPR004331),_EXS,_C-terminal_(InterPro:IPR004342)_-_EXPRESSED_DURING:_12_growth_stages_-_EXPRESSED_IN:_21_plant_structures_-_Fungi_-_246_-_Has_732_Blast_hits_to_696_proteins_in_144_species:_Archae_-_0_-_Metazoa_-_238_-_Other_Eukaryotes_-_97_(source:_…	Y	0.6872	0.0004	7.75	Y	Y
1088	Arginine	LKDLS(1)AS(1)QDS(0.776)T(0.224)KEELR	AT3G53720	34.12	34.12	transport.metal	monovalent_cation:proton_antiporter/_sodium:hydrogen_antiporter_|_chr3:19905678-19910112_REVERSE_-_Symbols:_ATCHX20,_CHX20_|_ATCHX20_(CATION/H+_EXCHANGER_20)	N	0.6838	0.0003	7.75	Y	Y
1089	Fructose	SMDMTPKS(1)PEPESETPTR	AT3G28920	27.3.80	27.3	RNA.regulation_of_transcription.zf-HD	DNA_binding_/_transcription_factor_|_chr3:10940446-10941833_REVERSE_-_Symbols:_AtHB34_|_AtHB34_(ARABIDOPSIS_THALIANA_HOMEOBOX_PROTEIN_34)	N	0.6838	0.0003	7.75	Y	Y
1090	Arginine	ANGGFIMSAS(1)HNPGGPEYDWGIK	AT5G51820	4.2.2	4.2	glycolysis.plastid_branch.phosphoglucomutase_(PGM)	phosphoglucomutase_|_chr5:21063368-21068057_REVERSE_-_Symbols:_PGM,_ATPGMP,_PGM1,_STF1_|_PGM_(PHOSPHOGLUCOMUTASE)	N	0.6818	0.0007	7.75	Y	Y
1091	Valine	SKSEVDEAVS(1)EEEAEDDD	AT2G17560	27.3.62	27.3	RNA.regulation_of_transcription.Nucleosome/chromatin_assembly_factor_group	DNA_binding_/_chromatin_binding_/_structural_constituent_of_chromatin_/_transcription_factor_|_chr2:7642165-7643667_REVERSE_-_Symbols:_HMGB4,_NFD4,_NFD04_|_HMGB4_(HIGH_MOBILITY_GROUP_B_4)	N	0.677	0.0005	7.75	Y	Y
1092	Malic_acid	LVGLNPNADS(0.999)AT(0.001)YEEASGDPYGR	AT5G49770	30.2.8.1	30.2	signalling.receptor_kinases.leucine_rich_repeat_VIII.VIII-1	leucine-rich_repeat_transmembrane_protein_kinase,_putative_|_chr5:20222669-20227267_FORWARD	Y	0.6749	0.0004	7.75	Y	Y
1093	Docosanoic_acid	TSTTNLSS(0.009)NS(0.992)DHS(0.999)PNAADIIAQEFSK	AT4G35310	30.3	30.3	signalling.calcium.calcium_dependent_protein_kinases	ATP_binding_/_calcium_ion_binding_/_calmodulin-dependent_protein_kinase/_kinase/_protein_kinase/_protein_serine/threonine_kinase_|_chr4:16801987-16804995_FORWARD_-_Symbols:_CPK5,_ATCPK5_|_CPK5_(calmodulin-domain_protein_kinase_5)	Y	0.6729	0.0004	7.75	Y	Y
1094	Isoleucine	SKSEVDEAVS(1)EEEAEDDD	AT2G17560	27.3.62	27.3	RNA.regulation_of_transcription.Nucleosome/chromatin_assembly_factor_group	DNA_binding_/_chromatin_binding_/_structural_constituent_of_chromatin_/_transcription_factor_|_chr2:7642165-7643667_REVERSE_-_Symbols:_HMGB4,_NFD4,_NFD04_|_HMGB4_(HIGH_MOBILITY_GROUP_B_4)	N	0.6688	0.0009	7.75	Y	Y
1095	Tetradecanoic_acid	TVDGETENLPNGDS(0.871)S(0.129)PK	AT4G28080	35.2	35.2	not_assigned.unknown	binding_|_chr4:13948603-13957840_REVERSE	N	0.6632	0.0006	7.75	Y	Y
1096	Valine	VSPASILAS(1)PS(1)PPAPT(0.06)S(0.895)PS(0.035)S(0.007)S(0.001)S(0.002)ISVR	AT3G22380	30.11	30.11	signalling.light	Symbols:_TIC_|_TIC_(TIME_FOR_COFFEE)_|_chr3:7912905-7919510_FORWARD	Y	0.6583	0.0005	7.75	Y	Y
1097	Malic_acid	SKSEVDEAVS(1)EEEAEDDD	AT2G17560	27.3.62	27.3	RNA.regulation_of_transcription.Nucleosome/chromatin_assembly_factor_group	DNA_binding_/_chromatin_binding_/_structural_constituent_of_chromatin_/_transcription_factor_|_chr2:7642165-7643667_REVERSE_-_Symbols:_HMGB4,_NFD4,_NFD04_|_HMGB4_(HIGH_MOBILITY_GROUP_B_4)	N	0.6558	0.0012	7.75	Y	Y
1098	Arginine	DIQETTILS(1)H	AT5G61520	34.2	34.2	transport.sugars	hexose_transporter,_putative_|_chr5:24739026-24741273_REVERSE	N	0.6542	0.0007	7.75	Y	Y
1099	Hexadecanoic_acid	VVPTNQDS(0.998)DT(0.002)EPKK	AT3G05900	35.1	35.1	not_assigned.no_ontology	neurofilament_protein-related_|_chr3:1761205-1763984_REVERSE	N	0.6509	0.0025	7.75	Y	Y
1100	Arginine	SFGT(0.998)RS(0.009)GT(0.993)KFLPSSD	AT5G23060	35.2	35.2	not_assigned.unknown	Symbols:_CaS_|_CaS_(Calcium_sensing_receptor)_|_chr5:7736590-7738535_REVERSE	N	0.6506	0.0014	7.75	Y	Y
1101	Putrescine	TVDGETENLPNGDS(0.871)S(0.129)PK	AT4G28080	35.2	35.2	not_assigned.unknown	binding_|_chr4:13948603-13957840_REVERSE	N	0.6482	0.0008	7.75	Y	Y
1102	Fructose	S(1)GQLDHQLS(1)NLASSKPK	AT4G22290	29.5.11	29.5	protein.degradation.ubiquitin	ubiquitin_thiolesterase_|_chr4:11782905-11785816_REVERSE	N	0.6454	0.0012	7.75	Y	Y
1103	Fructose	TAS(1)ANS(1)LVDAEEK	AT1G07650	30.2.8.2	30.2	signalling.receptor_kinases.DUF_26	leucine-rich_repeat_transmembrane_protein_kinase,_putative_|_chr1:2359549-2366561_REVERSE	Y	0.6443	0.0012	7.75	Y	Y
1104	Nicotinic_acid	VNS(1)IPRRGS(1)EANWS(1)L	AT4G27450	17.2.3	17.2	hormone_metabolism.auxin.induced-regulated-responsive-activated	unknown_protein_|_chr4:13727484-13728886_REVERSE	N	0.6421	0.0023	7.75	Y	Y
1105	Aspartic_acid	QGTLPTVIEEDDS(0.016)S(0.977)ET(0.007)	AT5G66950	35.2	35.2	not_assigned.unknown	catalytic/_pyridoxal_phosphate_binding_|_chr5:26732889-26736146_FORWARD	N	0.6421	0.0023	7.75	Y	Y
1106	Isoleucine	S(0.007)RS(0.966)S(0.022)S(0.002)S(0.002)AAFS(0.02)S(0.363)S(0.247)AS(0.288)S(0.082)RR	AT1G10140	35.2	35.2	not_assigned.unknown	Bacteria_-_0_-_BEST_Arabidopsis_thaliana_protein_match_is:_unknown_protein_(TAIR:AT1G58420.1)_-_CONTAINS_InterPro_DOMAIN/s:_Uncharacterised_conserved_protein_UCP031279_(InterPro:IPR016972)_-_EXPRESSED_DURING:_13_growth_stages_-_EXPRESSED_IN:_23_plant_structures_-_Fungi_-_0_-_Has_38_Blast_hits_to_38_proteins_in_10_species:_Archae_-_0_-_INVOLVED_IN:_biological_process_unknown_-_LOCATED_IN:_plasma_m…	N	0.639	0.0018	7.75	Y	Y
1107	Fructose	IEHMDAGS(1)PARPTPIPNGIEAMSR	AT3G16830	33.99	33.99	development.unspecified	Symbols:_TPR2_|_TPR2_(TOPLESS-RELATED_2)_|_chr3:5731534-5737772_FORWARD	N	0.6331	0.0027	7.75	Y	Y
1108	Malic_acid	RLS(1)HLDS(1)IPHTPR	AT3G22260	29.5.3	29.5	protein.degradation.cysteine_protease	OTU-like_cysteine_protease_family_protein_|_chr3:7870892-7873566_FORWARD	N	0.6299	0.0022	7.75	Y	Y
1109	Fumaric_acid	S(0.995)VT(0.005)FVTK	AT3G44310	16.5.1.3.3	16.5	misc.nitrilases,_*nitrile_lyases,_berberine_bridge_enzymes,_reticuline_oxidases,_troponine_reductases	indole-3-acetonitrile_nitrilase/_indole-3-acetonitrile_nitrile_hydratase/_nitrilase_|_chr3:15986864-15989103_FORWARD_-_Symbols:_NIT1,_ATNIT1,_NITI_|_NIT1	N	0.6296	0.001	7.75	Y	Y
1110	Valine	S(0.007)RS(0.966)S(0.022)S(0.002)S(0.002)AAFS(0.02)S(0.363)S(0.247)AS(0.288)S(0.082)RR	AT1G10140	35.2	35.2	not_assigned.unknown	Bacteria_-_0_-_BEST_Arabidopsis_thaliana_protein_match_is:_unknown_protein_(TAIR:AT1G58420.1)_-_CONTAINS_InterPro_DOMAIN/s:_Uncharacterised_conserved_protein_UCP031279_(InterPro:IPR016972)_-_EXPRESSED_DURING:_13_growth_stages_-_EXPRESSED_IN:_23_plant_structures_-_Fungi_-_0_-_Has_38_Blast_hits_to_38_proteins_in_10_species:_Archae_-_0_-_INVOLVED_IN:_biological_process_unknown_-_LOCATED_IN:_plasma_m…	N	0.6194	0.0021	7.75	Y	Y
1111	Malic_acid	VLSHAVS(1)ES(1)DVS(1)VHSTFASR	AT5G17330	13.1.1.1.1	13.1	amino_acid_metabolism.synthesis.central_amino_acid_metabolism.GABA.Glutamate_decarboxylase	calmodulin_binding_/_glutamate_decarboxylase_|_chr5:5711012-5715075_FORWARD_-_Symbols:_GAD,_GAD1_|_GAD	N	0.6075	0.0045	7.75	Y	Y
1112	Beta-alanine	ISS(0.999)T(0.001)SLISGR	AT5G01560	30.2.99	30.2	signalling.receptor_kinases.legume-lectin	kinase_|_chr5:218138-220530_REVERSE_-_Symbols:_LECRKA4.3_|_LECRKA4.3_(LECTIN_RECEPTOR_KINASE_A4.3)	Y	0.6059	0.0129	7.75	Y	Y
1113	Valine	AFS(1)GLVS(0.769)T(0.231)PR	AT1G14040	34.7	34.7	transport.phosphate	Bacteria_-_0_-_BEST_Arabidopsis_thaliana_protein_match_is:_unknown_protein_(TAIR:AT2G03240.1)_-_CONTAINS_InterPro_DOMAIN/s:_SPX,_N-terminal_(InterPro:IPR004331),_EXS,_C-terminal_(InterPro:IPR004342)_-_EXPRESSED_DURING:_12_growth_stages_-_EXPRESSED_IN:_21_plant_structures_-_Fungi_-_246_-_Has_732_Blast_hits_to_696_proteins_in_144_species:_Archae_-_0_-_Metazoa_-_238_-_Other_Eukaryotes_-_97_(source:_…	Y	0.6047	0.0022	7.75	Y	Y
1114	Arginine	IGNS(1)DVEEEKESNAAK	AT1G69030	35.1.8	35.1	not_assigned.no_ontology.BSD_domain-containing_protein	Bacteria_-_4_-_BEST_Arabidopsis_thaliana_protein_match_is:_BSD_domain-containing_protein_(TAIR:AT1G26300.1)_-_CONTAINS_InterPro_DOMAIN/s:_BSD_(InterPro:IPR005607)_-_EXPRESSED_DURING:_15_growth_stages_-_EXPRESSED_IN:_24_plant_structures_-_Fungi_-_10_-_Has_173_Blast_hits_to_173_proteins_in_34_species:_Archae_-_4_-_Metazoa_-_52_-_Other_Eukaryotes_-_11_(source:_NCBI_BLink)._|_chr1:25947265-25949262_R…	N	0.6047	0.0029	7.75	Y	Y
1115	Nicotinic_acid	YEGLDPET(0.101)S(0.899)DLDT(1)DNEALTPPK	AT2G17480	20.1.3.1	20.1	stress.biotic.signalling.MLO-like	calmodulin_binding_|_chr2:7590295-7594090_REVERSE_-_Symbols:_MLO8,_ATMLO8_|_MLO8_(MILDEW_RESISTANCE_LOCUS_O_8)	N	0.6028	0.0023	7.75	Y	Y
1116	Valine	AASPIRS(0.049)DS(0.951)FQAR	AT4G06534	35.2	35.2	not_assigned.unknown	unknown_protein_|_chr4:3356870-3358087_FORWARD	N	0.6025	0.003	7.75	Y	Y
1117	Isoleucine	VSPASILAS(1)PS(1)PPAPT(0.06)S(0.895)PS(0.035)S(0.007)S(0.001)S(0.002)ISVR	AT3G22380	30.11	30.11	signalling.light	Symbols:_TIC_|_TIC_(TIME_FOR_COFFEE)_|_chr3:7912905-7919510_FORWARD	Y	0.5988	0.0025	7.75	Y	Y
1118	Docosanoic_acid	PVMDNGS(1)GDS(1)DDDKPLAFK	AT5G55300	28.1	28.1	DNA.synthesis/chromatin_structure	DNA_topoisomerase_type_I_|_chr5:22424577-22429495_REVERSE_-_Symbols:_TOP1ALPHA,_TOP1_|_TOP1ALPHA_(DNA_TOPOISOMERASE_I_ALPHA)	N	0.5974	0.0042	7.75	Y	N
1119	Aspartic_acid	S(0.002)NGS(0.998)EPES(1)PVS(0.996)PLLT(0.003)S(0.001)DPKNER	AT3G55320	34.16	34.16	transport.ABC_transporters_and_multidrug_resistance_systems	ATPase,_coupled_to_transmembrane_movement_of_substances_|_chr3:20506992-20513393_REVERSE_-_Symbols:_PGP20_|_PGP20_(P-GLYCOPROTEIN_20)	N	0.5948	0.0045	7.75	Y	Y
1120	Isoleucine	ESS(0.011)S(0.029)S(0.055)S(0.082)HS(0.919)QHGEDRVAT(0.904)PVPEPK	AT4G28300	10.5.4	10.5	cell_wall.cell_wall_proteins.HRGP	hydroxyproline-rich_glycoprotein_family_protein_|_chr4:14014653-14017068_FORWARD	Y	0.5781	0.0039	7.75	Y	Y
1121	Beta-alanine	S(0.007)ES(0.993)LGHRS(1)DVS(1)S(1)PEAK	AT3G48530	10.5	10.5	cell_wall.cell_wall_proteins	Symbols:_KING1_|_KING1_(SNF1-RELATED_PROTEIN_KINASE_REGULATORY_SUBUNIT_GAMMA_1)_|_chr3:17987378-17989763_FORWARD	Y	0.576	0.0155	7.75	Y	Y
1122	Isoleucine	S(0.982)AS(0.017)TVSITANTAAATR	AT5G04990	35.1	35.1	not_assigned.no_ontology	sad1/unc-84_protein-related_|_chr5:1471481-1473964_REVERSE	N	0.5672	0.0048	7.75	Y	Y
1123	Octadecanoic_acid	S(1)VGREPILNENVTYESLLGSNK	AT3G15770	35.2	35.2	not_assigned.unknown	unknown_protein_|_chr3:5340098-5341339_FORWARD	N	0.5639	0.0096	7.75	Y	Y
1124	Isoleucine	AASPIRS(0.049)DS(0.951)FQAR	AT4G06534	35.2	35.2	not_assigned.unknown	unknown_protein_|_chr4:3356870-3358087_FORWARD	N	0.5636	0.0078	7.75	Y	Y
1125	Hexadecanoic_acid	S(1)VGREPILNENVTYESLLGSNK	AT3G15770	35.2	35.2	not_assigned.unknown	unknown_protein_|_chr3:5340098-5341339_FORWARD	N	0.5579	0.0106	7.75	Y	Y
1126	Octadecanoic_acid	HDGIHDS(1)PRGRS(1)VLDT(1)PLS(0.954)S(0.046)AR	AT1G35580	2.2.1.3.1	2.2	major_CHO_metabolism.degradation.sucrose.invertases.neutral	beta-fructofuranosidase_|_chr1:13122204-13125264_REVERSE_-_Symbols:_CINV1_|_CINV1_(cytosolic_invertase_1)	Y	0.5579	0.0131	7.75	Y	Y
1127	Beta-alanine	EAS(1)IEIPTLNTGENLTVDHQ	AT1G61750	29.4	29.4	protein.postranslational_modification	Bacteria_-_562_-_BEST_Arabidopsis_thaliana_protein_match_is:_protein_kinase-related_(TAIR:AT1G63600.1)_-_CONTAINS_InterPro_DOMAIN/s:_Protein_of_unknown_function_DUF26_(InterPro:IPR002902)_-_EXPRESSED_IN:_root_-_Fungi_-_309_-_Has_5451_Blast_hits_to_2391_proteins_in_173_species:_Archae_-_4_-_INVOLVED_IN:_biological_process_unknown_-_LOCATED_IN:_endomembrane_system_-_Metazoa_-_1882_-_Other_Eukaryote…	N	0.5481	0.0101	7.75	Y	Y
1128	Aspartic_acid	GAS(1)PQAIS(0.076)S(0.925)KPPS(1)PR	AT2G43680	30.3	30.3	signalling.calcium	calmodulin_binding_|_chr2:18108349-18111831_FORWARD_-_Symbols:_IQD14_|_IQD14	Y	0.5449	0.0087	7.75	Y	Y
1129	Valine	ESS(0.011)S(0.029)S(0.055)S(0.082)HS(0.919)QHGEDRVAT(0.904)PVPEPK	AT4G28300	10.5.4	10.5	cell_wall.cell_wall_proteins.HRGP	hydroxyproline-rich_glycoprotein_family_protein_|_chr4:14014653-14017068_FORWARD	Y	0.5409	0.0064	7.75	Y	Y
1130	Tetradecanoic_acid	S(1)RLS(0.997)S(0.003)APAKPVAA	AT5G10360	29.2.1.2.1.6	29.2	protein.synthesis.ribosomal_protein.eukaryotic.40S_subunit.S6	structural_constituent_of_ribosome_|_chr5:3258474-3260234_REVERSE_-_Symbols:_EMB3010_|_EMB3010_(embryo_defective_3010)	N	0.5398	0.0115	7.75	Y	Y
1131	Glycerol	S(1)IDGNS(0.052)S(0.793)S(0.154)RDVNLKIDA	AT4G31130	35.2	35.2	not_assigned.unknown	unknown_protein_|_chr4:15136935-15138840_REVERSE	N	0.5383	0.0143	7.75	Y	Y
1132	Sucrose	SEEQEEGYRKPS(1)YGR	AT5G39570	35.2	35.2	not_assigned.unknown	unknown_protein_|_chr5:15843959-15846178_FORWARD	N	0.5323	0.0157	7.75	Y	Y
1133	Fructose	SDEKEEILS(1)PR	AT2G34310	35.2	35.2	not_assigned.unknown	unknown_protein_|_chr2:14477745-14479962_REVERSE	N	0.5302	0.0111	7.75	Y	Y
1134	Hexadecanoic_acid	ATGAFILTAS(1)HNPGGPTEDFGIK	AT1G23190	4.1.2	4.1	glycolysis.cytosolic_branch.phosphoglucomutase_(PGM)	phosphoglucomutase,_cytoplasmic,_putative_/_glucose_phosphomutase,_putative_|_chr1:8219869-8224469_FORWARD	Y	0.5211	0.0222	7.75	Y	Y
1135	Alanine	LPS(0.994)PS(0.006)IEQRLPS(1)PPVAQRLPS(1)PPPR	AT2G29210	27.1.1	27.1	RNA.processing.splicing	splicing_factor_PWI_domain-containing_protein_|_chr2:12558051-12562348_FORWARD	N	0.511	0.0151	7.75	Y	Y
1136	Fumaric_acid	NPLS(1)PNSGQANLK	AT3G50370	35.2	35.2	not_assigned.unknown	unknown_protein_|_chr3:18676059-18684346_REVERSE	N	0.5008	0.0176	7.75	Y	Y
1137	Beta-alanine	SLS(1)LRS(0.879)GS(0.121)LR	AT3G28860	34.16	34.16	transport.ABC_transporters_and_multidrug_resistance_systems	ATPase,_coupled_to_transmembrane_movement_of_substances_/_auxin_efflux_transmembrane_transporter_|_chr3:10870038-10877506_REVERSE_-_Symbols:_ATMDR1,_ATMDR11,_PGP19,_MDR11,_MDR1,_ATPGP19,_ABCB19,_ATABCB19_|_ABCB19	N	0.4827	0.0311	7.75	Y	Y
1138	Alanine	AVLDRT(0.062)ES(0.644)S(0.644)AS(0.644)HHS(0.006)DEEAR	AT2G26280	28.1	28.1	DNA.synthesis/chromatin_structure	ATP_binding_/_damaged_DNA_binding_/_protein_binding_|_chr2:11187733-11191337_REVERSE_-_Symbols:_CID7_|_CID7	N	0.4827	0.0311	7.75	Y	Y
1139	Valine	MKS(1)ENVFR	AT3G22320	27.2	27.2	RNA.transcription	DNA_binding_/_DNA-directed_RNA_polymerase_|_chr3:7890864-7892347_REVERSE_-_Symbols:_ATRPABC24.3,_RPB5A,_NRPB5,_NRPD5_|_NRPB5	N	0.4826	0.0169	7.75	Y	Y
1140	Beta-alanine	ILAATQNWEES(0.023)S(0.968)Y(0.01)	AT2G23770	30.2.21	30.2	signalling.receptor_kinases.lysine_motif	protein_kinase_family_protein_/_peptidoglycan-binding_LysM_domain-containing_protein_|_chr2:10120242-10122080_REVERSE	Y	0.4805	0.0275	7.75	Y	Y
1141	Valine	S(0.982)AS(0.017)TVSITANTAAATR	AT5G04990	35.1	35.1	not_assigned.no_ontology	sad1/unc-84_protein-related_|_chr5:1471481-1473964_REVERSE	N	0.4722	0.0198	7.75	Y	Y
1142	Putrescine	ADFASAAIAT(1)PPIS(1)KEIK	AT1G01540	29.4.1.55	29.4	signalling.kinase.RLCK.receptor_like_cytoplasmatic_kinase_V	protein_kinase_family_protein_|_chr1:195780-198684_FORWARD	N	0.4591	0.0316	7.75	Y	Y
1143	Isoleucine	MKS(1)ENVFR	AT3G22320	27.2	27.2	RNA.transcription	DNA_binding_/_DNA-directed_RNA_polymerase_|_chr3:7890864-7892347_REVERSE_-_Symbols:_ATRPABC24.3,_RPB5A,_NRPB5,_NRPD5_|_NRPB5	N	0.4555	0.0289	7.75	Y	Y
1144	Hexadecanoic_acid	DES(1)DGGDGET(0.004)ES(0.995)QRLDEEEQT(0.001)VTK	AT1G42550	31.1	31.1	cell.organisation	Symbols:_PMI1_|_PMI1_(PLASTID_MOVEMENT_IMPAIRED1)_|_chr1:15977014-15979952_FORWARD	Y	0.4534	0.0341	7.75	Y	Y
1145	Arginine	VEGTLPSYMQAS(0.007)DGRS(0.993)PR	AT1G51805	30.2.99	30.2	signalling.receptor_kinases.leucine_rich_repeat_I	leucine-rich_repeat_protein_kinase,_putative_|_chr1:19220977-19225689_REVERSE	Y	0.4361	0.0546	7.75	Y	Y
1146	Arginine	T(0.005)AS(0.995)ANS(1)LVDAEEKTGLLD	AT1G07650	30.2.8.2	30.2	signalling.receptor_kinases.DUF_26	leucine-rich_repeat_transmembrane_protein_kinase,_putative_|_chr1:2359549-2366561_REVERSE	Y	0.4239	0.0438	7.75	Y	Y
1147	Arginine	SEEQEEGYRKPS(1)YGR	AT5G39570	35.2	35.2	not_assigned.unknown	unknown_protein_|_chr5:15843959-15846178_FORWARD	N	0.4	0.0897	7.75	Y	Y
1148	Beta-alanine	NIQPDSQDSYQQHPSEGDS(1)E	AT5G53540	29.5.11.20	29.5	protein.degradation.ubiquitin.proteasom	MSP1_protein,_putative_/_intramitochondrial_sorting_protein,_putative_|_chr5:21749286-21751237_REVERSE	N	0.3787	0.1212	7.75	Y	Y
1149	Beta-alanine	DFS(0.028)REDS(0.972)ES(1)PMKER	AT5G23680	35.1	35.1	not_assigned.no_ontology	sterile_alpha_motif_(SAM)_domain-containing_protein_|_chr5:7985354-7986851_REVERSE	N	0.3504	0.1299	7.75	Y	Y
1150	Beta-alanine	SLPDSLPSSS(0.007)S(0.163)S(0.786)PPVT(0.043)R	AT5G01450	29.5.11.4.2	29.5	protein.degradation.ubiquitin.E3.RING	protein_binding_/_zinc_ion_binding_|_chr5:183328-186448_REVERSE	N	0.2908	0.1892	7.75	Y	Y
1151	Beta-alanine	S(0.002)S(0.002)S(0.997)AGMARIEEEEETEEGSVNPK	AT1G10140	35.2	35.2	not_assigned.unknown	Bacteria_-_0_-_BEST_Arabidopsis_thaliana_protein_match_is:_unknown_protein_(TAIR:AT1G58420.1)_-_CONTAINS_InterPro_DOMAIN/s:_Uncharacterised_conserved_protein_UCP031279_(InterPro:IPR016972)_-_EXPRESSED_DURING:_13_growth_stages_-_EXPRESSED_IN:_23_plant_structures_-_Fungi_-_0_-_Has_38_Blast_hits_to_38_proteins_in_10_species:_Archae_-_0_-_INVOLVED_IN:_biological_process_unknown_-_LOCATED_IN:_plasma_m…	N	0.2556	0.2767	7.75	Y	Y
1152	Beta-alanine	VGPDVPSSADPTSQPS(1)PA	AT4G36180	30.2.7	30.2	signalling.receptor_kinases.leucine_rich_repeat_VII	leucine-rich_repeat_family_protein_|_chr4:17120085-17123841_REVERSE	Y	0.2544	0.2933	7.75	Y	Y
1153	Beta-alanine	GEDKDVEAGT(0.002)S(0.01)S(0.988)FT(0.001)EYEDSPFDIASTK	AT4G29900	30.3	30.3	signalling.calcium	calcium-transporting_ATPase/_calmodulin_binding_|_chr4:14610883-14618775_REVERSE_-_Symbols:_ACA10,_CIF1,_ATACA10_|_ACA10_(AUTOINHIBITED_CA(2+)-ATPASE_10)	Y	0.2105	0.373	7.75	Y	Y
1154	Beta-alanine	S(0.008)LS(0.991)LRS(0.896)GS(0.105)LR	AT3G28860	34.16	34.16	transport.ABC_transporters_and_multidrug_resistance_systems	ATPase,_coupled_to_transmembrane_movement_of_substances_/_auxin_efflux_transmembrane_transporter_|_chr3:10870038-10877506_REVERSE_-_Symbols:_ATMDR1,_ATMDR11,_PGP19,_MDR11,_MDR1,_ATPGP19,_ABCB19,_ATABCB19_|_ABCB19	N	0.1789	0.4503	7.75	Y	Y
1155	Beta-alanine	S(0.355)GGS(0.645)PLVNEDLDVVVDQS(1)GPKVK	AT3G25610	34.1	34.1	transport.p-_and_v-ATPases	haloacid_dehalogenase-like_hydrolase_family_protein_|_chr3:9308942-9313353_REVERSE	Y	0.1439	0.5568	7.75	Y	Y
1156	Beta-alanine	ALYGESINLYEPNDS(0.408)T(0.5)ENVDDS(0.063)T(0.069)KAS(0.931)T(0.027)GET(0.002)GR	AT1G67230	35.1	35.1	not_assigned.no_ontology	Symbols:_LINC1_|_LINC1_(LITTLE_NUCLEI1)_|_chr1:25151270-25156323_REVERSE	N	0.0898	0.7231	7.75	Y	Y
1157	Hexadecanoic_acid	SSS(0.999)PS(0.001)AVPDLPK	AT5G16280	35.2	35.2	not_assigned.unknown	unknown_protein_|_chr5:5323175-5331685_REVERSE	N	0.5466	0.0232	7.5	Y	Y
1158	Fructose	GVEFDDDLET(1)EKS(1)DGT(1)IGER	AT1G42550	31.1	31.1	cell.organisation	Symbols:_PMI1_|_PMI1_(PLASTID_MOVEMENT_IMPAIRED1)_|_chr1:15977014-15979952_FORWARD	Y	0.5822	0.0045	7.5	Y	Y
1159	Aspartic_acid	S(0.355)GGS(0.645)PLVNEDLDVVVDQS(1)GPKVK	AT3G25610	34.1	34.1	transport.p-_and_v-ATPases	haloacid_dehalogenase-like_hydrolase_family_protein_|_chr3:9308942-9313353_REVERSE	Y	0.5278	0.0168	7.5	Y	Y
1160	Aspartic_acid	MDYQQKPPQSSDPS(1)PS(1)PPDRPPGIR	AT3G52860	35.2	35.2	not_assigned.unknown	unknown_protein_|_chr3:19591848-19592767_REVERSE	N	0.6675	0.0009	7.5	Y	Y
1161	Aspartic_acid	MDYQQKPPQS(0.001)S(0.002)DPS(0.997)PS(1)PPDRPPGIR	AT3G52860	35.2	35.2	not_assigned.unknown	unknown_protein_|_chr3:19591848-19592767_REVERSE	N	0.6468	0.0015	7.5	Y	Y
1162	Aspartic_acid	ASDKEIALDSAS(1)MS(0.043)S(0.957)AQEDHQEEILK	AT5G24880	35.2	35.2	not_assigned.unknown	Bacteria_-_19200_-_BEST_Arabidopsis_thaliana_protein_match_is:_calmodulin-binding_protein-related_(TAIR:AT5G10660.1)_-_EXPRESSED_DURING:_L_mature_pollen_stage,_M_germinated_pollen_stage,_4_anthesis,_petal_differentiation_and_expansion_stage_-_EXPRESSED_IN:_8_plant_structures_-_Fungi_-_18359_-_Has_195834_Blast_hits_to_92446_proteins_in_2480_species:_Archae_-_1007_-_LOCATED_IN:_cellular_component_u…	N	0.5807	0.0091	7.5	Y	Y
1163	Aspartic_acid	VVETYEAT(0.028)S(0.972)AEVK	AT4G20260	30.4	30.4	signalling.phosphinositides	Symbols:_ATPCAP1,_PCAP1_|_DREPP_plasma_membrane_polypeptide_family_protein_|_chr4:10940739-10943502_FORWARD	N	0.4545	0.0336	7.5	Y	Y
1164	Malic_acid	DFS(0.028)REDS(0.972)ES(1)PMKER	AT5G23680	35.1	35.1	not_assigned.no_ontology	sterile_alpha_motif_(SAM)_domain-containing_protein_|_chr5:7985354-7986851_REVERSE	N	0.6556	0.0017	7.5	Y	Y
1165	Fructose	TNS(1)LALPR	AT1G42550	31.1	31.1	cell.organisation	Symbols:_PMI1_|_PMI1_(PLASTID_MOVEMENT_IMPAIRED1)_|_chr1:15977014-15979952_FORWARD	Y	0.6512	0.0008	7.5	Y	Y
1166	Fructose	TDSEVTSLAAS(0.039)S(0.961)PARS(1)PR	AT1G45688	35.2	35.2	not_assigned.unknown	unknown_protein_|_chr1:17191390-17193158_FORWARD	N	0.585	0.0034	7.5	Y	Y
1167	Fumaric_acid	SSDAEEVS(1)DTEDEWLK	AT5G52960	35.2	35.2	not_assigned.unknown	unknown_protein_|_chr5:21477146-21478437_FORWARD	N	0.5678	0.0038	7.5	Y	Y
1168	Fructose	EKS(1)DS(0.989)DS(0.011)EYDILDFPEVPNVLLRPTPGATSVNAPDAAK	AT1G34220	35.2	35.2	not_assigned.unknown	unknown_protein_|_chr1:12462849-12466000_REVERSE	N	0.5649	0.0117	7.5	Y	Y
1169	Hexadecanoic_acid	KAELVELLGSDS(0.066)S(0.934)	AT1G06190	35.2	35.2	not_assigned.unknown	ATP_binding_/_ATPase,_coupled_to_transmembrane_movement_of_ions,_phosphorylative_mechanism_|_chr1:1892273-1894148_REVERSE	N	0.413	0.0628	7.5	Y	Y
1170	Fructose	T(0.495)S(0.558)PNGS(0.7)S(0.246)ENIEILDDLSPPHLEK	AT2G20190	31.2	31.2	cell.division	binding_|_chr2:8711596-8719018_REVERSE_-_Symbols:_ATCLASP,_CLASP_|_CLASP_(CLIP-ASSOCIATED_PROTEIN)	N	0.2281	0.3477	7.5	Y	Y
1171	Putrescine	AFS(0.992)ES(0.008)DIQTLGTGNTGLVQSQLDR	AT4G27900	35.2	35.2	not_assigned.unknown	Bacteria_-_0_-_BEST_Arabidopsis_thaliana_protein_match_is:_unknown_protein_(TAIR:AT5G53420.1)_-_CONTAINS_InterPro_DOMAIN/s:_CCT_domain_(InterPro:IPR010402)_-_EXPRESSED_DURING:_13_growth_stages_-_EXPRESSED_IN:_23_plant_structures_-_Fungi_-_0_-_Has_876_Blast_hits_to_876_proteins_in_63_species:_Archae_-_0_-_INVOLVED_IN:_biological_process_unknown_-_LOCATED_IN:_cellular_component_unknown_-_Metazoa_-_…	N	0.1373	0.5994	7.5	Y	Y
1172	Putrescine	DESDGGDGETES(1)QRLDEEEQTVTK	AT1G42550	31.1	31.1	cell.organisation	Symbols:_PMI1_|_PMI1_(PLASTID_MOVEMENT_IMPAIRED1)_|_chr1:15977014-15979952_FORWARD	Y	0.752	0	7.5	Y	Y
1173	Hexadecanoic_acid	NSEDSGVTVDGS(1)PSAK	AT1G07110	4.1.6	4.1	glycolysis.cytosolic_branch.fructose-2,6-bisphosphatase_(Fru2,6BisPase)	fructose-2,6-bisphosphate_2-phosphatase_|_chr1:2178104-2184148_REVERSE_-_Symbols:_F2KP,_ATF2KP,_FKFBP_|_F2KP_(FRUCTOSE-2,6-BISPHOSPHATASE)	Y	0.6897	0.0003	7.5	Y	Y
1174	Octadecanoic_acid	NSEDSGVTVDGS(1)PSAK	AT1G07110	4.1.6	4.1	glycolysis.cytosolic_branch.fructose-2,6-bisphosphatase_(Fru2,6BisPase)	fructose-2,6-bisphosphate_2-phosphatase_|_chr1:2178104-2184148_REVERSE_-_Symbols:_F2KP,_ATF2KP,_FKFBP_|_F2KP_(FRUCTOSE-2,6-BISPHOSPHATASE)	Y	0.6657	0.0007	7.5	Y	Y
1175	Fructose	EDNES(1)DGDKDDEPVISFTGK	AT1G76810	29.2.3	29.2	protein.synthesis.initiation	eukaryotic_translation_initiation_factor_2_family_protein_/_eIF-2_family_protein_|_chr1:28831003-28836586_REVERSE	N	0.6584	0.0012	7.5	Y	Y
1176	Hexadecanoic_acid	VEGTLPSYMQAS(0.007)DGRS(0.993)PR	AT1G51805	30.2.99	30.2	signalling.receptor_kinases.leucine_rich_repeat_I	leucine-rich_repeat_protein_kinase,_putative_|_chr1:19220977-19225689_REVERSE	Y	0.6316	0.0028	7.5	Y	Y
1177	Fructose	LTPPGS(0.999)PPILS(0.001)AS(0.008)GT(0.992)PK	AT4G15545	35.2	35.2	not_assigned.unknown	unknown_protein_|_chr4:8875918-8877799_FORWARD	N	0.5935	0.0046	7.5	Y	Y
1178	Arginine	SDEKEEILS(1)PR	AT2G34310	35.2	35.2	not_assigned.unknown	unknown_protein_|_chr2:14477745-14479962_REVERSE	N	0.5878	0.004	7.5	Y	Y
1179	Octadecanoic_acid	VPT(1)PTNSYTGIR	AT1G20620	21.6	21.6	redox.dismutases_and_catalases	catalase_|_chr1:7143067-7146540_FORWARD_-_Symbols:_CAT3,_SEN2,_ATCAT3_|_CAT3_(CATALASE_3)	N	0.5459	0.0128	7.5	Y	Y
1180	Putrescine	DVPSPYGS(0.949)T(0.04)S(0.009)S(0.002)APVMR	AT4G05150	35.1	35.1	not_assigned.no_ontology	octicosapeptide/Phox/Bem1p_(PB1)_domain-containing_protein_|_chr4:2660338-2662908_FORWARD	N	0.504	0.0142	7.5	Y	Y
1181	Glycerol	WDHDLFDEANKS(1)PAK	AT3G19650	31.3	31.3	cell.cycle	cyclin-related_|_chr3:6823508-6825261_FORWARD	N	0.1936	0.4565	7.5	Y	Y
1182	Glycerol	KKEES(1)EEEEGDFGFDLFG	AT5G57290	29.2.1.2.2.83	29.2	protein.synthesis.ribosomal_protein.eukaryotic.60S_subunit.P3	60S_acidic_ribosomal_protein_P3_(RPP3B)_|_chr5:23206802-23207926_REVERSE	N	0.0772	0.7534	7.5	Y	Y
1183	Aspartic_acid	LMS(1)ENSSGGWEK	AT2G43940	13.1.3.4.13	13.1	amino_acid_metabolism.synthesis.aspartate_family.methionine.methionine_S-methyltransferase	thiol_methyltransferase,_putative_|_chr2:18195953-18197687_REVERSE	N	0.8617	0	7.5	Y	Y
1184	Docosanoic_acid	VPFGY(0.017)S(0.983)PADPRT(0.782)PS(0.201)Y(0.006)S(0.011)K	AT5G15680	35.2	35.2	not_assigned.unknown	binding_|_chr5:5100984-5111029_REVERSE	N	0.8442	0	7.5	Y	Y
1185	Malic_acid	ANSSSTSVAS(0.085)PLVRPAS(0.915)PKVPS(1)QR	AT3G59690	30.3	30.3	signalling.calcium	calmodulin_binding_|_chr3:22048754-22051673_FORWARD_-_Symbols:_IQD13_|_IQD13_(IQ-domain_13)	Y	0.834	0	7.5	Y	Y
1186	Malic_acid	SSALPIETEYS(1)GEAGEEK	AT5G47690	35.2	35.2	not_assigned.unknown	binding_|_chr5:19317716-19327334_FORWARD	N	0.8312	0	7.5	Y	Y
1187	Malic_acid	S(0.999)PS(0.001)NNTTVDIFSIVK	AT4G10930	35.2	35.2	not_assigned.unknown	unknown_protein_|_chr4:6705147-6708846_REVERSE	N	0.8216	0	7.5	Y	Y
1188	Beta-alanine	SES(1)LGHRSDVSSPEAK	AT3G48530	10.5	10.5	cell_wall.cell_wall_proteins	Symbols:_KING1_|_KING1_(SNF1-RELATED_PROTEIN_KINASE_REGULATORY_SUBUNIT_GAMMA_1)_|_chr3:17987378-17989763_FORWARD	Y	0.8195	0	7.5	Y	Y
1189	Aspartic_acid	ATNPDS(0.998)NGS(0.801)S(0.198)HGT(0.003)GLDMVTPVSGR	AT1G67230	35.1	35.1	not_assigned.no_ontology	Symbols:_LINC1_|_LINC1_(LITTLE_NUCLEI1)_|_chr1:25151270-25156323_REVERSE	N	0.8105	0	7.5	Y	Y
1190	Aspartic_acid	NLDAGS(1)FGGS(1)LPHPASTR	AT4G02010	30.2.18	30.2	signalling.receptor_kinases.extensin	protein_kinase_family_protein_|_chr4:881090-885399_FORWARD	Y	0.8104	0	7.5	Y	Y
1191	Malic_acid	MNGTSWADQWDNS(0.001)GDS(0.999)AK	AT1G19020	35.2	35.2	not_assigned.unknown	unknown_protein_|_chr1:6568073-6568597_FORWARD	N	0.8103	0	7.5	Y	Y
1192	Malic_acid	MSSIES(0.142)FKQS(0.929)S(0.929)LR	AT2G47000	34.16	34.16	transport.ABC_transporters_and_multidrug_resistance_systems	ATPase,_coupled_to_transmembrane_movement_of_substances_/_xenobiotic-transporting_ATPase_|_chr2:19309868-19314750_REVERSE_-_Symbols:_MDR4,_PGP4,_ABCB4,_ATPGP4_|_ABCB4_(ATP_BINDING_CASSETTE_SUBFAMILY_B4)	N	0.799	0	7.5	Y	Y
1193	Octadecanoic_acid	LAS(1)KVDAIK	AT1G55490	1.3.13	1.3	PS.calvin_cycle.rubisco_interacting	ATP_binding_/_protein_binding_|_chr1:20715563-20719165_REVERSE_-_Symbols:_CPN60B,_LEN1_|_CPN60B_(CHAPERONIN_60_BETA)	Y	0.7956	0	7.5	Y	Y
1194	Malic_acid	VSFDEES(1)PPKLS(1)PEAK	AT4G29440	35.2	35.2	not_assigned.unknown	unknown_protein_|_chr4:14473757-14477877_REVERSE	N	0.774	0	7.5	Y	Y
1195	Docosanoic_acid	DFS(0.001)REDS(0.999)ES(1)PIKEESLDR	AT3G48800	35.1	35.1	not_assigned.no_ontology	sterile_alpha_motif_(SAM)_domain-containing_protein_|_chr3:18095825-18096661_REVERSE	N	0.7737	0	7.5	Y	Y
1196	Aspartic_acid	ANSSSTSVAS(0.085)PLVRPAS(0.915)PKVPS(1)QR	AT3G59690	30.3	30.3	signalling.calcium	calmodulin_binding_|_chr3:22048754-22051673_FORWARD_-_Symbols:_IQD13_|_IQD13_(IQ-domain_13)	Y	0.761	0.0001	7.5	Y	Y
1197	Tetradecanoic_acid	FQEIPFTNES(1)L	AT4G12070	35.2	35.2	not_assigned.unknown	unknown_protein_|_chr4:7231822-7234501_FORWARD	N	0.7586	0	7.5	Y	Y
1198	Hexadecanoic_acid	T(1)QSNPNEQSVELNR	ATCG00560	1.1.1.2	1.1	PS.lightreaction.photosystem_II.PSII_polypeptide_subunits	Symbols:_PSBL_|_PSII_L_protein_|_chrC:63804-63920_REVERSE	Y	0.7516	0.0001	7.5	Y	Y
1199	Sucrose	TNVESTEKEPGAS(1)E	AT5G54080	13.2.6.2	13.2	amino_acid_metabolism.degradation.aromatic_aa.tyrosine	homogentisate_1,2-dioxygenase_|_chr5:21945869-21948285_FORWARD_-_Symbols:_HGO_|_HGO_(HOMOGENTISATE_1,2-DIOXYGENASE)	N	0.7504	0.0001	7.5	Y	Y
1200	Isoleucine	ILAATQNWEES(0.023)S(0.968)Y(0.01)	AT2G23770	30.2.21	30.2	signalling.receptor_kinases.lysine_motif	protein_kinase_family_protein_/_peptidoglycan-binding_LysM_domain-containing_protein_|_chr2:10120242-10122080_REVERSE	Y	0.7425	0.0001	7.5	Y	Y
1201	Fructose	S(0.001)AS(0.749)T(0.251)PLLNSLVHVS(0.179)S(0.821)PRDS(1)PIETVESVHQIQR	AT5G20190	35.2	35.2	not_assigned.unknown	binding_|_chr5:6814093-6815379_FORWARD	N	0.7412	0.001	7.5	Y	Y
1202	Fructose	ADFASAAIAT(1)PPIS(1)KEIK	AT1G01540	29.4.1.55	29.4	signalling.kinase.RLCK.receptor_like_cytoplasmatic_kinase_V	protein_kinase_family_protein_|_chr1:195780-198684_FORWARD	N	0.7369	0.0001	7.5	Y	Y
1203	Hexadecanoic_acid	AANTPAEYDS(1)DDEYLAPR	AT1G32400	33.99	33.99	development.unspecified	protein_binding_|_chr1:11689106-11691531_REVERSE_-_Symbols:_TOM2A_|_TOM2A_(TOBAMOVIRUS_MULTIPLICATION_2A)	N	0.7322	0.0001	7.5	Y	Y
1204	Docosanoic_acid	AS(1)PEEMGDDASEIPS(0.991)PPKNT(0.009)YKDPDGGR	AT5G19910	27.3.99	27.3	RNA.regulation_of_transcription.unclassified	SOH1_family_protein_|_chr5:6731185-6732892_REVERSE	N	0.7273	0.0001	7.5	Y	Y
1205	Nicotinic_acid	S(0.001)LS(0.999)EIS(1)EVDAVR	AT1G56230	35.2	35.2	not_assigned.unknown	unknown_protein_|_chr1:21046009-21049045_REVERSE	N	0.7233	0.0001	7.5	Y	Y
1206	Fumaric_acid	NAMS(1)FSSTDHSSSPMSPEEEEIFNK	AT5G62560	29.5.11.4.2	29.5	protein.degradation.ubiquitin.E3.RING	armadillo/beta-catenin_repeat_family_protein_/_U-box_domain-containing_protein_|_chr5:25109991-25112001_FORWARD	N	0.7218	0.0003	7.5	Y	Y
1207	Hexadecanoic_acid	LAS(1)KVDAIK	AT1G55490	1.3.13	1.3	PS.calvin_cycle.rubisco_interacting	ATP_binding_/_protein_binding_|_chr1:20715563-20719165_REVERSE_-_Symbols:_CPN60B,_LEN1_|_CPN60B_(CHAPERONIN_60_BETA)	Y	0.7213	0.0001	7.5	Y	Y
1208	Nicotinic_acid	ESS(0.011)S(0.029)S(0.055)S(0.082)HS(0.919)QHGEDRVAT(0.904)PVPEPK	AT4G28300	10.5.4	10.5	cell_wall.cell_wall_proteins.HRGP	hydroxyproline-rich_glycoprotein_family_protein_|_chr4:14014653-14017068_FORWARD	Y	0.7194	0.0001	7.5	Y	Y
1209	Isoleucine	SPVQS(0.999)PS(0.001)RDDMVDLPR	AT5G58300	30.2.3	30.2	signalling.receptor_kinases.leucine_rich_repeat_III	leucine-rich_repeat_transmembrane_protein_kinase,_putative_|_chr5:23571879-23575084_FORWARD	Y	0.7152	0.0008	7.5	Y	Y
1210	Aspartic_acid	VTGS(1)FT(1)GR	AT4G03565	35.2	35.2	not_assigned.unknown	Bacteria_-_17713_-_BEST_Arabidopsis_thaliana_protein_match_is:_unknown_protein_(TAIR:AT1G03710.2)_-_CONTAINS_InterPro_DOMAIN/s:_Cystatin-related,_plant_(InterPro:IPR006525)_-_Fungi_-_2177_-_Has_34055_Blast_hits_to_8688_proteins_in_440_species:_Archae_-_117_-_INVOLVED_IN:_biological_process_unknown_-_LOCATED_IN:_cellular_component_unknown_-_Metazoa_-_6779_-_Other_Eukaryotes_-_6156_(source:_NCBI_BL…	N	0.7143	0.0003	7.5	Y	Y
1211	Valine	SPVQS(0.999)PS(0.001)RDDMVDLPR	AT5G58300	30.2.3	30.2	signalling.receptor_kinases.leucine_rich_repeat_III	leucine-rich_repeat_transmembrane_protein_kinase,_putative_|_chr5:23571879-23575084_FORWARD	Y	0.714	0.0006	7.5	Y	Y
1212	Docosanoic_acid	NHS(0.984)PS(0.016)KDSSSYGDQITDSGR	AT5G13950	35.2	35.2	not_assigned.unknown	unknown_protein_|_chr5:4495971-4500681_REVERSE	N	0.7115	0.0001	7.5	Y	Y
1213	Arginine	LSS(0.002)SKDKS(0.048)DS(0.95)DDATVPPPSGA	AT3G63160	35.2	35.2	not_assigned.unknown	unknown_protein_|_chr3:23333513-23334034_REVERSE	N	0.7115	0.0001	7.5	Y	Y
1214	Nicotinic_acid	SSALPIETEYS(1)GEAGEEK	AT5G47690	35.2	35.2	not_assigned.unknown	binding_|_chr5:19317716-19327334_FORWARD	N	0.7109	0.0002	7.5	Y	Y
1215	Tetradecanoic_acid	EDRGS(1)GDEEKIPAYR	AT2G42190	27.3.67	27.3	RNA.regulation_of_transcription.putative_transcription_regulator	unknown_protein_|_chr2:17582869-17584194_FORWARD	N	0.7105	0.0007	7.5	Y	Y
1216	Malic_acid	FHS(1)MEKPQFDHQNSSGSNYDDLTPQR	AT1G34220	35.2	35.2	not_assigned.unknown	unknown_protein_|_chr1:12462849-12466000_REVERSE	N	0.7104	0.0003	7.5	Y	Y
1217	Fumaric_acid	LSYPT(0.003)S(0.997)PALPKPR	AT5G03040	30.3	30.3	signalling.calcium	calmodulin_binding_|_chr5:710102-712788_REVERSE_-_Symbols:_iqd2_|_iqd2_(IQ-domain_2)	Y	0.7075	0.0002	7.5	Y	Y
1218	Hexadecanoic_acid	LSYPT(0.003)S(0.997)PALPKPR	AT5G03040	30.3	30.3	signalling.calcium	calmodulin_binding_|_chr5:710102-712788_REVERSE_-_Symbols:_iqd2_|_iqd2_(IQ-domain_2)	Y	0.7064	0.0002	7.5	Y	Y
1219	Tetradecanoic_acid	ATADEFS(1)DEDTSPIEEVR	AT5G64410	34.13	34.13	transport.peptides_and_oligopeptides	oligopeptide_transporter_|_chr5:25750845-25755052_REVERSE_-_Symbols:_ATOPT4,_OPT4_|_OPT4_(OLIGOPEPTIDE_TRANSPORTER_4)	N	0.6963	0.0005	7.5	Y	Y
1220	Valine	S(1)YS(1)PGYEGAAAAAPDRDR	AT3G55460	27.1.1	27.1	RNA.processing.splicing	RNA_binding_/_nucleic_acid_binding_/_nucleotide_binding_|_chr3:20560808-20563762_FORWARD_-_Symbols:_SCL30_|_SCL30	N	0.6917	0.0004	7.5	Y	Y
1221	Octadecanoic_acid	S(1)RLS(1)S(1)AAAKPSVTA	AT4G31700	29.2.1.2.1.6	29.2	protein.synthesis.ribosomal_protein.eukaryotic.40S_subunit.S6	structural_constituent_of_ribosome_|_chr4:15346072-15347727_REVERSE_-_Symbols:_RPS6_|_RPS6_(RIBOSOMAL_PROTEIN_S6)	N	0.6883	0.0016	7.5	Y	Y
1222	Docosanoic_acid	GYDGADS(1)PIRES(0.998)PS(0.085)RS(0.916)PPAEE	AT5G52040	27.1.1	27.1	RNA.processing.splicing	RNA_binding_/_nucleic_acid_binding_/_nucleotide_binding_|_chr5:21130320-21133551_FORWARD_-_Symbols:_ATRSP41_|_ATRSP41	N	0.6872	0.0004	7.5	Y	Y
1223	Octadecanoic_acid	RLS(1)LS(1)PWR	AT1G42550	31.1	31.1	cell.organisation	Symbols:_PMI1_|_PMI1_(PLASTID_MOVEMENT_IMPAIRED1)_|_chr1:15977014-15979952_FORWARD	Y	0.6844	0.0006	7.5	Y	Y
1224	Fructose	ANGGFIMSAS(1)HNPGGPEYDWGIK	AT5G51820	4.2.2	4.2	glycolysis.plastid_branch.phosphoglucomutase_(PGM)	phosphoglucomutase_|_chr5:21063368-21068057_REVERSE_-_Symbols:_PGM,_ATPGMP,_PGM1,_STF1_|_PGM_(PHOSPHOGLUCOMUTASE)	N	0.6842	0.0009	7.5	Y	Y
1225	Hexadecanoic_acid	SDEKEEILS(1)PR	AT2G34310	35.2	35.2	not_assigned.unknown	unknown_protein_|_chr2:14477745-14479962_REVERSE	N	0.6827	0.0005	7.5	Y	Y
1226	Docosanoic_acid	ISGDETEES(1)DAS(1)EEKVSTR	AT5G57160	28.1	28.1	DNA.synthesis/chromatin_structure	DNA_ligase_(ATP)/_protein_binding_|_chr5:23154965-23161746_REVERSE_-_Symbols:_ATLIG4,_LIG4_|_ATLIG4	N	0.6797	0.001	7.5	Y	Y
1227	Fumaric_acid	T(1)QSNPNEQSVELNR	ATCG00560	1.1.1.2	1.1	PS.lightreaction.photosystem_II.PSII_polypeptide_subunits	Symbols:_PSBL_|_PSII_L_protein_|_chrC:63804-63920_REVERSE	Y	0.6789	0.0004	7.5	Y	Y
1228	Glycine	LMPEPTAIALLYAQQQQMTTHDNMGS(0.893)GS(0.106)ER	AT2G32120	20.2.1	20.2	stress.abiotic.heat	ATP_binding_|_chr2:13651510-13653920_REVERSE_-_Symbols:_HSP70T-2_|_HSP70T-2_(HEAT-SHOCK_PROTEIN_70T-2)	N	0.6782	0.001	7.5	Y	Y
1229	Isoleucine	EIALDSAS(0.983)MS(0.018)S(0.999)AQEDHQEEILK	AT5G24880	35.2	35.2	not_assigned.unknown	Bacteria_-_19200_-_BEST_Arabidopsis_thaliana_protein_match_is:_calmodulin-binding_protein-related_(TAIR:AT5G10660.1)_-_EXPRESSED_DURING:_L_mature_pollen_stage,_M_germinated_pollen_stage,_4_anthesis,_petal_differentiation_and_expansion_stage_-_EXPRESSED_IN:_8_plant_structures_-_Fungi_-_18359_-_Has_195834_Blast_hits_to_92446_proteins_in_2480_species:_Archae_-_1007_-_LOCATED_IN:_cellular_component_u…	N	0.6781	0.0005	7.5	Y	Y
1230	Arginine	S(1)VDQEEVVVGLEDDAK	AT3G46530	20.1	20.1	stress.biotic	ATP_binding_|_chr3:17130367-17133338_REVERSE_-_Symbols:_RPP13_|_RPP13_(RECOGNITION_OF_PERONOSPORA_PARASITICA_13)	N	0.6769	0.0004	7.5	Y	Y
1231	Isoleucine	LIADEAADKETES(1)ES(1)EEEDSLR	AT2G19490	28.1	28.1	DNA.synthesis/chromatin_structure	recA_family_protein_|_chr2:8441527-8444170_FORWARD	N	0.6759	0.0004	7.5	Y	Y
1232	Malic_acid	S(0.94)S(0.06)IDLISLPR	AT5G10625	35.2	35.2	not_assigned.unknown	Bacteria_-_0_-_BEST_Arabidopsis_thaliana_protein_match_is:_FPF1_(FLOWERING_PROMOTING_FACTOR_1)_(TAIR:AT5G24860.1)_-_Fungi_-_0_-_Has_61_Blast_hits_to_61_proteins_in_8_species:_Archae_-_0_-_INVOLVED_IN:_biological_process_unknown_-_LOCATED_IN:_cellular_component_unknown_-_Metazoa_-_0_-_Other_Eukaryotes_-_0_(source:_NCBI_BLink)._|_chr5:3358787-3359781_FORWARD_-_Plants_-_61_-_Viruses_-_0_-_FUNCTIONS_…	N	0.6749	0.0004	7.5	Y	Y
1233	Valine	LIADEAADKETES(1)ES(1)EEEDSLR	AT2G19490	28.1	28.1	DNA.synthesis/chromatin_structure	recA_family_protein_|_chr2:8441527-8444170_FORWARD	N	0.6739	0.0004	7.5	Y	Y
1234	Nicotinic_acid	ISGDETEES(1)DAS(1)EEKVSTR	AT5G57160	28.1	28.1	DNA.synthesis/chromatin_structure	DNA_ligase_(ATP)/_protein_binding_|_chr5:23154965-23161746_REVERSE_-_Symbols:_ATLIG4,_LIG4_|_ATLIG4	N	0.6707	0.0012	7.5	Y	Y
1235	Valine	DFS(0.001)REDS(0.999)ES(1)PIKEESLDR	AT3G48800	35.1	35.1	not_assigned.no_ontology	sterile_alpha_motif_(SAM)_domain-containing_protein_|_chr3:18095825-18096661_REVERSE	N	0.6704	0.0003	7.5	Y	Y
1236	Docosanoic_acid	VAT(1)PVPEPK	AT4G28300	10.5.4	10.5	cell_wall.cell_wall_proteins.HRGP	hydroxyproline-rich_glycoprotein_family_protein_|_chr4:14014653-14017068_FORWARD	Y	0.67	0.0005	7.5	Y	Y
1237	Nicotinic_acid	NHS(0.984)PS(0.016)KDSSSYGDQITDSGR	AT5G13950	35.2	35.2	not_assigned.unknown	unknown_protein_|_chr5:4495971-4500681_REVERSE	N	0.663	0.0006	7.5	Y	Y
1238	Docosanoic_acid	AS(1)PEEMGDDASEIPS(1)PPK	AT5G19910	27.3.99	27.3	RNA.regulation_of_transcription.unclassified	SOH1_family_protein_|_chr5:6731185-6732892_REVERSE	N	0.6601	0.0006	7.5	Y	Y
1239	Valine	ILAATQNWEES(0.023)S(0.968)Y(0.01)	AT2G23770	30.2.21	30.2	signalling.receptor_kinases.lysine_motif	protein_kinase_family_protein_/_peptidoglycan-binding_LysM_domain-containing_protein_|_chr2:10120242-10122080_REVERSE	Y	0.6591	0.0006	7.5	Y	Y
1240	Malic_acid	TFGS(0.997)S(0.038)LS(0.961)LNS(0.004)GPR	AT1G50120	35.2	35.2	not_assigned.unknown	Bacteria_-_0_-_CONTAINS_InterPro_DOMAIN/s:_Rgp1_(InterPro:IPR014848),_Immunoglobulin_E-set_(InterPro:IPR014756)_-_EXPRESSED_DURING:_13_growth_stages_-_EXPRESSED_IN:_23_plant_structures_-_Fungi_-_10_-_Has_110_Blast_hits_to_108_proteins_in_46_species:_Archae_-_0_-_INVOLVED_IN:_biological_process_unknown_-_LOCATED_IN:_cellular_component_unknown_-_Metazoa_-_76_-_Other_Eukaryotes_-_4_(source:_NCBI_BLi…	N	0.6506	0.0014	7.5	Y	Y
1241	Malic_acid	AVGS(0.996)HCS(0.996)LS(0.008)EMDDLDLTR	AT1G35580	2.2.1.3.1	2.2	major_CHO_metabolism.degradation.sucrose.invertases.neutral	beta-fructofuranosidase_|_chr1:13122204-13125264_REVERSE_-_Symbols:_CINV1_|_CINV1_(cytosolic_invertase_1)	Y	0.6482	0.0008	7.5	Y	Y
1242	Malic_acid	ISEQHEMQGMDMT(1)R	AT3G24300	34.5	34.5	transport.ammonium	ammonium_transmembrane_transporter_|_chr3:8805631-8807388_REVERSE_-_Symbols:_AMT1_-_3_(AMMONIUM_TRANSPORTER_1_-_3_|_AMT1_-_3)_-_3,_ATAMT1	Y	0.6465	0.0011	7.5	Y	Y
1243	Octadecanoic_acid	ATADEFS(1)DEDTSPIEEVR	AT5G64410	34.13	34.13	transport.peptides_and_oligopeptides	oligopeptide_transporter_|_chr5:25750845-25755052_REVERSE_-_Symbols:_ATOPT4,_OPT4_|_OPT4_(OLIGOPEPTIDE_TRANSPORTER_4)	N	0.6429	0.0017	7.5	Y	Y
1244	Valine	EIALDSAS(0.983)MS(0.018)S(0.999)AQEDHQEEILK	AT5G24880	35.2	35.2	not_assigned.unknown	Bacteria_-_19200_-_BEST_Arabidopsis_thaliana_protein_match_is:_calmodulin-binding_protein-related_(TAIR:AT5G10660.1)_-_EXPRESSED_DURING:_L_mature_pollen_stage,_M_germinated_pollen_stage,_4_anthesis,_petal_differentiation_and_expansion_stage_-_EXPRESSED_IN:_8_plant_structures_-_Fungi_-_18359_-_Has_195834_Blast_hits_to_92446_proteins_in_2480_species:_Archae_-_1007_-_LOCATED_IN:_cellular_component_u…	N	0.6423	0.001	7.5	Y	Y
1245	Octadecanoic_acid	AANTPAEYDS(1)DDEYLAPR	AT1G32400	33.99	33.99	development.unspecified	protein_binding_|_chr1:11689106-11691531_REVERSE_-_Symbols:_TOM2A_|_TOM2A_(TOBAMOVIRUS_MULTIPLICATION_2A)	N	0.642	0.0013	7.5	Y	Y
1246	Tetradecanoic_acid	S(1)VGREPILNENVTYESLLGSNK	AT3G15770	35.2	35.2	not_assigned.unknown	unknown_protein_|_chr3:5340098-5341339_FORWARD	N	0.6416	0.0023	7.5	Y	Y
1247	Docosanoic_acid	VVVIEEEEEEDDES(1)S(1)EHGAIVLR	AT5G62390	30.3	30.3	signalling.calcium	calmodulin_binding_|_chr5:25051978-25054289_REVERSE_-_Symbols:_ATBAG7_|_ATBAG7_(ARABIDOPSIS_THALIANA_BCL-2-ASSOCIATED_ATHANOGENE_7)	Y	0.6403	0.001	7.5	Y	Y
1248	Octadecanoic_acid	SEEQEEGYRKPS(1)YGR	AT5G39570	35.2	35.2	not_assigned.unknown	unknown_protein_|_chr5:15843959-15846178_FORWARD	N	0.6386	0.0033	7.5	Y	Y
1249	Nicotinic_acid	TSTTNLSS(0.009)NS(0.992)DHS(0.999)PNAADIIAQEFSK	AT4G35310	30.3	30.3	signalling.calcium.calcium_dependent_protein_kinases	ATP_binding_/_calcium_ion_binding_/_calmodulin-dependent_protein_kinase/_kinase/_protein_kinase/_protein_serine/threonine_kinase_|_chr4:16801987-16804995_FORWARD_-_Symbols:_CPK5,_ATCPK5_|_CPK5_(calmodulin-domain_protein_kinase_5)	Y	0.6383	0.001	7.5	Y	Y
1250	Nicotinic_acid	LSS(1)PSLPS(0.008)S(0.992)PPPSYYMGEKTEK	AT3G47210	35.2	35.2	not_assigned.unknown	unknown_protein_|_chr3:17385313-17387244_FORWARD	N	0.6374	0.0011	7.5	Y	Y
1251	Isoleucine	DFS(0.001)REDS(0.999)ES(1)PIKEESLDR	AT3G48800	35.1	35.1	not_assigned.no_ontology	sterile_alpha_motif_(SAM)_domain-containing_protein_|_chr3:18095825-18096661_REVERSE	N	0.6374	0.0011	7.5	Y	Y
1252	Fumaric_acid	AMAEETVLPSLSSVATSQPVESSENGFT(0.006)S(0.071)ES(0.868)PKES(0.021)S(0.034)LK	AT5G46750	33.99	33.99	development.unspecified	ARF_GTPase_activator/_DNA_binding_/_zinc_ion_binding_|_chr5:18969749-18971932_REVERSE_-_Symbols:_AGD9_|_AGD9_(ARF-GAP_DOMAIN_9)	N	0.6338	0.002	7.5	Y	Y
1253	Isoleucine	S(1)YS(1)PGYEGAAAAAPDRDR	AT3G55460	27.1.1	27.1	RNA.processing.splicing	RNA_binding_/_nucleic_acid_binding_/_nucleotide_binding_|_chr3:20560808-20563762_FORWARD_-_Symbols:_SCL30_|_SCL30	N	0.6299	0.0022	7.5	Y	Y
1254	Putrescine	LPAEIMGEDS(1)EEEGTR	AT5G25040	34.99	34.99	transport.misc	transporter_|_chr5:8621997-8624258_FORWARD	N	0.6294	0.0013	7.5	Y	Y
1255	Nicotinic_acid	S(0.007)RS(0.966)S(0.022)S(0.002)S(0.002)AAFS(0.02)S(0.363)S(0.247)AS(0.288)S(0.082)RR	AT1G10140	35.2	35.2	not_assigned.unknown	Bacteria_-_0_-_BEST_Arabidopsis_thaliana_protein_match_is:_unknown_protein_(TAIR:AT1G58420.1)_-_CONTAINS_InterPro_DOMAIN/s:_Uncharacterised_conserved_protein_UCP031279_(InterPro:IPR016972)_-_EXPRESSED_DURING:_13_growth_stages_-_EXPRESSED_IN:_23_plant_structures_-_Fungi_-_0_-_Has_38_Blast_hits_to_38_proteins_in_10_species:_Archae_-_0_-_INVOLVED_IN:_biological_process_unknown_-_LOCATED_IN:_plasma_m…	N	0.6273	0.0023	7.5	Y	Y
1256	Docosanoic_acid	SVPLVS(1)PS(0.009)NS(0.991)FAS(1)EDDHHMLK	AT1G17790	27.3.52	27.3	RNA.regulation_of_transcription.Global_transcription_factor_group	DNA-binding_bromodomain-containing_protein_|_chr1:6125356-6127404_REVERSE	N	0.6255	0.0014	7.5	Y	Y
1257	Hexadecanoic_acid	S(0.995)VT(0.005)FVTK	AT3G44310	16.5.1.3.3	16.5	misc.nitrilases,_*nitrile_lyases,_berberine_bridge_enzymes,_reticuline_oxidases,_troponine_reductases	indole-3-acetonitrile_nitrilase/_indole-3-acetonitrile_nitrile_hydratase/_nitrilase_|_chr3:15986864-15989103_FORWARD_-_Symbols:_NIT1,_ATNIT1,_NITI_|_NIT1	N	0.6255	0.0014	7.5	Y	Y
1258	Sucrose	ALS(1)ESTNLHPFMTK	AT3G45780	30.11	30.11	signaling.kinase.cytoplasmatic_kinase.AGC	FMN_binding_/_blue_light_photoreceptor/_kinase/_protein_binding_/_protein_serine/threonine_kinase_|_chr3:16816866-16824210_FORWARD_-_Symbols:_PHOT1,_NPH1,_JK224,_RPT1_|_PHOT1_(PHOTOTROPIN_1)	Y	0.6235	0.0015	7.5	Y	Y
1259	Malic_acid	HLPVGS(0.837)T(0.17)DS(0.993)LEELALGFGSNPPPR	AT1G51790	30.2.99	30.2	signalling.receptor_kinases.leucine_rich_repeat_I	kinase_|_chr1:19206711-19211417_REVERSE	Y	0.6169	0.0029	7.5	Y	Y
1260	Fructose	RLS(1)LS(1)PWR	AT1G42550	31.1	31.1	cell.organisation	Symbols:_PMI1_|_PMI1_(PLASTID_MOVEMENT_IMPAIRED1)_|_chr1:15977014-15979952_FORWARD	Y	0.6169	0.0029	7.5	Y	Y
1261	Tetradecanoic_acid	NLAGDVIGT(1)RT(1)EAADAK	AT5G01530	1.1.1.1	1.1	PS.lightreaction.photosystem_II.LHC-II	chlorophyll_A-B_binding_protein_CP29_(LHCB4)_|_chr5:208937-210445_FORWARD	Y	0.616	0.0023	7.5	Y	Y
1262	Nicotinic_acid	VSPASILAS(1)PS(1)PPAPT(0.06)S(0.895)PS(0.035)S(0.007)S(0.001)S(0.002)ISVR	AT3G22380	30.11	30.11	signalling.light	Symbols:_TIC_|_TIC_(TIME_FOR_COFFEE)_|_chr3:7912905-7919510_FORWARD	Y	0.6156	0.0018	7.5	Y	Y
1263	Putrescine	ET(0.776)ES(0.224)QQAGEDLLESPLLQEEK	AT4G39080	34.1	34.1	transport.p-_and_v-ATPases	ATPase_|_chr4:18209399-18215056_FORWARD_-_Symbols:_VHA-A3_|_VHA-A3_(VACUOLAR_PROTON_ATPASE_A3)	Y	0.6156	0.003	7.5	Y	Y
1264	Malic_acid	SAS(1)WPQL	AT1G35580	2.2.1.3.1	2.2	major_CHO_metabolism.degradation.sucrose.invertases.neutral	beta-fructofuranosidase_|_chr1:13122204-13125264_REVERSE_-_Symbols:_CINV1_|_CINV1_(cytosolic_invertase_1)	Y	0.6107	0.002	7.5	Y	Y
1265	Malic_acid	HLPVGS(0.988)T(0.989)DS(0.024)LEELALGFGSNPPPR	AT1G51790	30.2.99	30.2	signalling.receptor_kinases.leucine_rich_repeat_I	kinase_|_chr1:19206711-19211417_REVERSE	Y	0.6091	0.0034	7.5	Y	Y
1266	Sucrose	ANGGFIMSAS(1)HNPGGPEYDWGIK	AT5G51820	4.2.2	4.2	glycolysis.plastid_branch.phosphoglucomutase_(PGM)	phosphoglucomutase_|_chr5:21063368-21068057_REVERSE_-_Symbols:_PGM,_ATPGMP,_PGM1,_STF1_|_PGM_(PHOSPHOGLUCOMUTASE)	N	0.6075	0.0045	7.5	Y	Y
1267	Fumaric_acid	LSGGDHIHAGT(1)VVGK	ATCG00490	1.3.1	1.3	PS.calvin_cycle.rubisco_large_subunit	Symbols:_RBCL_|_large_subunit_of_RUBISCO._Protein_is_tyrosine-phosphorylated_and_its_phosphorylation_state_is_modulated_in_response_to_ABA_in_Arabidopsis_thaliana_seeds._|_chrC:54958-56397_FORWARD	Y	0.6067	0.0021	7.5	Y	Y
1268	Arginine	ALS(1)ESTNLHPFMTK	AT3G45780	30.11	30.11	signaling.kinase.cytoplasmatic_kinase.AGC	FMN_binding_/_blue_light_photoreceptor/_kinase/_protein_binding_/_protein_serine/threonine_kinase_|_chr3:16816866-16824210_FORWARD_-_Symbols:_PHOT1,_NPH1,_JK224,_RPT1_|_PHOT1_(PHOTOTROPIN_1)	Y	0.6057	0.0022	7.5	Y	Y
1269	Isoleucine	S(0.95)AS(0.05)TVS(1)ITANTAAATR	AT5G04990	35.1	35.1	not_assigned.no_ontology	sad1/unc-84_protein-related_|_chr5:1471481-1473964_REVERSE	N	0.6036	0.0029	7.5	Y	Y
1270	Nicotinic_acid	S(0.95)AS(0.05)TVS(1)ITANTAAATR	AT5G04990	35.1	35.1	not_assigned.no_ontology	sad1/unc-84_protein-related_|_chr5:1471481-1473964_REVERSE	N	0.6025	0.003	7.5	Y	Y
1271	Fructose	SEEQEEGYRKPS(1)YGR	AT5G39570	35.2	35.2	not_assigned.unknown	unknown_protein_|_chr5:15843959-15846178_FORWARD	N	0.6018	0.0064	7.5	Y	Y
1272	Arginine	NVS(1)MIQR	AT2G42320	28.1	28.1	DNA.synthesis/chromatin_structure	nucleolar_protein_gar2-related_|_chr2:17627962-17630797_FORWARD	N	0.6008	0.0024	7.5	Y	Y
1273	Docosanoic_acid	ILAATQNWEES(0.023)S(0.968)Y(0.01)	AT2G23770	30.2.21	30.2	signalling.receptor_kinases.lysine_motif	protein_kinase_family_protein_/_peptidoglycan-binding_LysM_domain-containing_protein_|_chr2:10120242-10122080_REVERSE	Y	0.5968	0.0034	7.5	Y	Y
1274	Malic_acid	FEGY(0.106)S(0.896)PPRS(0.978)PPS(0.055)QS(0.046)DLLS(0.104)RPS(0.815)PGR	AT4G36980	35.2	35.2	not_assigned.unknown	unknown_protein_|_chr4:17433643-17437069_REVERSE	N	0.5958	0.0027	7.5	Y	Y
1275	Fumaric_acid	TQVTSSGGGFS(1)PGK	AT2G02170	27.3.99	27.3	cell.organization.remorin	remorin_family_protein_|_chr2:556493-558798_REVERSE	N	0.5949	0.0028	7.5	Y	Y
1276	Isoleucine	VAT(1)PVPEPK	AT4G28300	10.5.4	10.5	cell_wall.cell_wall_proteins.HRGP	hydroxyproline-rich_glycoprotein_family_protein_|_chr4:14014653-14017068_FORWARD	Y	0.5879	0.0032	7.5	Y	Y
1277	Docosanoic_acid	S(1)PPRQQDPPS(1)PPRQQQQPLT(1)PPR	AT2G46630	10.5.3	10.5	cell_wall.cell_wall_proteins.LRR	unknown_protein_|_chr2:19145529-19146713_FORWARD	Y	0.5791	0.0038	7.5	Y	Y
1278	Valine	GYDGADS(1)PIRES(0.998)PS(0.085)RS(0.916)PPAEE	AT5G52040	27.1.1	27.1	RNA.processing.splicing	RNA_binding_/_nucleic_acid_binding_/_nucleotide_binding_|_chr5:21130320-21133551_FORWARD_-_Symbols:_ATRSP41_|_ATRSP41	N	0.5771	0.0039	7.5	Y	Y
1279	Malic_acid	ASLGNEEELIKPPESATSTAELTTVQS(1)ENQR	AT5G09960	35.2	35.2	not_assigned.unknown	unknown_protein_|_chr5:3106320-3107829_FORWARD	N	0.5731	0.0043	7.5	Y	Y
1280	Valine	TSTTNLSS(0.009)NS(0.992)DHS(0.999)PNAADIIAQEFSK	AT4G35310	30.3	30.3	signalling.calcium.calcium_dependent_protein_kinases	ATP_binding_/_calcium_ion_binding_/_calmodulin-dependent_protein_kinase/_kinase/_protein_kinase/_protein_serine/threonine_kinase_|_chr4:16801987-16804995_FORWARD_-_Symbols:_CPK5,_ATCPK5_|_CPK5_(calmodulin-domain_protein_kinase_5)	Y	0.5643	0.0041	7.5	Y	Y
1281	Valine	S(0.95)AS(0.05)TVS(1)ITANTAAATR	AT5G04990	35.1	35.1	not_assigned.no_ontology	sad1/unc-84_protein-related_|_chr5:1471481-1473964_REVERSE	N	0.5623	0.0052	7.5	Y	Y
1282	Valine	VAT(1)PVPEPK	AT4G28300	10.5.4	10.5	cell_wall.cell_wall_proteins.HRGP	hydroxyproline-rich_glycoprotein_family_protein_|_chr4:14014653-14017068_FORWARD	Y	0.5617	0.0043	7.5	Y	Y
1283	Isoleucine	DKPS(0.002)GS(0.998)DDEDNRMITYDAK	AT1G48050	30.8	30.8	signalling.misc	double-stranded_DNA_binding_/_protein_binding_|_chr1:17723452-17727043_FORWARD_-_Symbols:_KU80,_ATKU80_|_KU80	Y	0.5534	0.0062	7.5	Y	N
1284	Docosanoic_acid	SGS(1)GTSLNGDLPQSVSR	AT5G47480	35.2	35.2	not_assigned.unknown	unknown_protein_|_chr5:19257420-19263424_FORWARD	N	0.5506	0.0097	7.5	Y	Y
1285	Fumaric_acid	EALT(1)T(1)DDDDNDDLGTHFNIEK	AT1G24460	31.1	31.1	cell.organisation	unknown_protein_|_chr1:8666072-8672651_FORWARD	Y	0.5505	0.0079	7.5	Y	Y
1286	Hexadecanoic_acid	QLANES(1)EEETPK	AT1G80810	35.1	35.1	not_assigned.no_ontology	binding_|_chr1:30365287-30368898_FORWARD	N	0.5504	0.0119	7.5	Y	Y
1287	Arginine	LALELES(0.791)ET(0.382)S(0.826)QQT(0.001)LQQQLADEAR	AT3G22190	30.3	30.3	signalling.calcium	calmodulin_binding_|_chr3:7831280-7833904_REVERSE_-_Symbols:_IQD5_|_IQD5_(IQ-domain_5)	Y	0.5455	0.0105	7.5	Y	Y
1288	Fructose	T(1)QSNPNEQSVELNR	ATCG00560	1.1.1.2	1.1	PS.lightreaction.photosystem_II.PSII_polypeptide_subunits	Symbols:_PSBL_|_PSII_L_protein_|_chrC:63804-63920_REVERSE	Y	0.5426	0.0091	7.5	Y	Y
1289	Arginine	KFETLSYLPDLTDS(1)ELAK	AT1G67090	1.3.2	1.3	PS.calvin_cycle.rubisco_small_subunit	copper_ion_binding_/_ribulose-bisphosphate_carboxylase_|_chr1:25048158-25049424_REVERSE_-_Symbols:_RBCS1A_|_RBCS1A_(RIBULOSE_BISPHOSPHATE_CARBOXYLASE_SMALL_CHAIN_1A)	Y	0.5375	0.0082	7.5	Y	Y
1290	Docosanoic_acid	GEDKDVEAGT(0.002)S(0.01)S(0.988)FT(0.001)EYEDSPFDIASTK	AT4G29900	30.3	30.3	signalling.calcium	calcium-transporting_ATPase/_calmodulin_binding_|_chr4:14610883-14618775_REVERSE_-_Symbols:_ACA10,_CIF1,_ATACA10_|_ACA10_(AUTOINHIBITED_CA(2+)-ATPASE_10)	Y	0.5368	0.0147	7.5	Y	Y
1291	Alanine	LPS(1)PSIEQRLPS(1)PPVAQR	AT2G29210	27.1.1	27.1	RNA.processing.splicing	splicing_factor_PWI_domain-containing_protein_|_chr2:12558051-12562348_FORWARD	N	0.5302	0.0111	7.5	Y	Y
1292	Valine	DKPS(0.002)GS(0.998)DDEDNRMITYDAK	AT1G48050	30.8	30.8	signalling.misc	double-stranded_DNA_binding_/_protein_binding_|_chr1:17723452-17727043_FORWARD_-_Symbols:_KU80,_ATKU80_|_KU80	Y	0.5278	0.008	7.5	Y	N
1293	Beta-alanine	S(0.95)AS(0.05)TVS(1)ITANTAAATR	AT5G04990	35.1	35.1	not_assigned.no_ontology	sad1/unc-84_protein-related_|_chr5:1471481-1473964_REVERSE	N	0.5273	0.014	7.5	Y	Y
1294	Nicotinic_acid	S(0.594)GGS(0.406)PLVNEDLDVVVDQSGPK	AT3G25610	34.1	34.1	transport.p-_and_v-ATPases	haloacid_dehalogenase-like_hydrolase_family_protein_|_chr3:9308942-9313353_REVERSE	Y	0.5208	0.0155	7.5	Y	Y
1295	Isoleucine	GYDGADS(1)PIRES(0.998)PS(0.085)RS(0.916)PPAEE	AT5G52040	27.1.1	27.1	RNA.processing.splicing	RNA_binding_/_nucleic_acid_binding_/_nucleotide_binding_|_chr5:21130320-21133551_FORWARD_-_Symbols:_ATRSP41_|_ATRSP41	N	0.5178	0.0136	7.5	Y	Y
1296	Sucrose	IEHMDAGS(1)PARPTPIPNGIEAMSR	AT3G16830	33.99	33.99	development.unspecified	Symbols:_TPR2_|_TPR2_(TOPLESS-RELATED_2)_|_chr3:5731534-5737772_FORWARD	N	0.5158	0.0199	7.5	Y	Y
1297	Isoleucine	TSTTNLSS(0.009)NS(0.992)DHS(0.999)PNAADIIAQEFSK	AT4G35310	30.3	30.3	signalling.calcium.calcium_dependent_protein_kinases	ATP_binding_/_calcium_ion_binding_/_calmodulin-dependent_protein_kinase/_kinase/_protein_kinase/_protein_serine/threonine_kinase_|_chr4:16801987-16804995_FORWARD_-_Symbols:_CPK5,_ATCPK5_|_CPK5_(calmodulin-domain_protein_kinase_5)	Y	0.5099	0.0129	7.5	Y	Y
1298	Aspartic_acid	AEAAGERS(1)NT(1)Y(0.001)DVGPVTR	AT3G10730	35.1	35.1	not_assigned.no_ontology	sad1/unc-84-like_2_family_protein_|_chr3:3358328-3360682_REVERSE	N	0.5053	0.0231	7.5	Y	Y
1299	Beta-alanine	DQST(0.002)PGS(0.998)GGES(0.999)GGGGGGDNHIT(0.001)R	AT2G45430	28.99	28.99	DNA.unspecified	DNA-binding_protein-related_|_chr2:18727561-18728935_FORWARD	N	0.4974	0.0218	7.5	Y	Y
1300	Alanine	LMPEPTAIALLYAQQQQMTTHDNMGS(0.893)GS(0.106)ER	AT2G32120	20.2.1	20.2	stress.abiotic.heat	ATP_binding_|_chr2:13651510-13653920_REVERSE_-_Symbols:_HSP70T-2_|_HSP70T-2_(HEAT-SHOCK_PROTEIN_70T-2)	N	0.4948	0.0226	7.5	Y	Y
1301	Arginine	LSYPT(0.003)S(0.997)PALPKPR	AT5G03040	30.3	30.3	signalling.calcium	calmodulin_binding_|_chr5:710102-712788_REVERSE_-_Symbols:_iqd2_|_iqd2_(IQ-domain_2)	Y	0.4896	0.0207	7.5	Y	Y
1302	Fumaric_acid	TAGET(1)S(1)EEDGLK	AT1G01320	35.1.27	35.1	not_assigned.no_ontology.tetratricopeptide_repeat_(TPR)	tetratricopeptide_repeat_(TPR)-containing_protein_|_chr1:121124-130570_REVERSE	N	0.4835	0.0167	7.5	Y	Y
1303	Glycerol	EILQS(0.976)ES(0.024)FKEEGYLASELQEAEK	AT1G22530	34.99	34.99	transport.misc	transporter_|_chr1:7955493-7958442_REVERSE_-_Symbols:_PATL2_|_PATL2_(PATELLIN_2)	N	0.4807	0.0372	7.5	Y	Y
1304	Docosanoic_acid	DKPS(0.002)GS(0.998)DDEDNRMITYDAK	AT1G48050	30.8	30.8	signalling.misc	double-stranded_DNA_binding_/_protein_binding_|_chr1:17723452-17727043_FORWARD_-_Symbols:_KU80,_ATKU80_|_KU80	Y	0.4773	0.0213	7.5	Y	N
1305	Glycerol	AAS(1)EEGEAVEEEVKGGGGMVGR	AT5G52310	20.2.2	20.2	stress.abiotic.cold	Symbols:_COR78,_LTI78,_RD29A,_LTI140_|_LTI78_(LOW-TEMPERATURE-INDUCED_78)_|_chr5:21240849-21243613_FORWARD	N	0.4649	0.0449	7.5	Y	Y
1306	Fumaric_acid	VVGTQAPVQLGS(1)LR	AT5G28840	21.2.1.1	21.2	redox.ascorbate_and_glutathione.ascorbate.GME	GDP-mannose_3,5-epimerase/_NAD_or_NADH_binding_/_catalytic_|_chr5:10862173-10864903_REVERSE_-_Symbols:_GME_|_GME_(GDP-D-MANNOSE_3',5'-EPIMERASE)	N	0.4625	0.0263	7.5	Y	Y
1307	Fumaric_acid	RVGGSTHQVPIEIGS(0.864)T(0.136)QGK	ATCG01240	29.2.1.1.1.1.7	29.2	protein.synthesis.ribosomal_protein.prokaryotic.chloroplast.30S_subunit.S7	Symbols:_RPS7.2_|_30S_chloroplast_ribosomal_protein_S7_|_chrC:140704-141171_FORWARD	N	0.4592	0.024	7.5	Y	Y
1308	Nicotinic_acid	IDDDTLEGDVS(0.928)T(0.072)MDLATK	AT4G37070	33.1	33.1	development.storage_proteins	Symbols:_PLP1,_PLA_IVA_|_patatin,_putative_|_chr4:17464785-17467109_REVERSE	Y	0.4568	0.0326	7.5	Y	N
1309	Sucrose	KFETLSYLPDLTDS(1)ELAK	AT1G67090	1.3.2	1.3	PS.calvin_cycle.rubisco_small_subunit	copper_ion_binding_/_ribulose-bisphosphate_carboxylase_|_chr1:25048158-25049424_REVERSE_-_Symbols:_RBCS1A_|_RBCS1A_(RIBULOSE_BISPHOSPHATE_CARBOXYLASE_SMALL_CHAIN_1A)	Y	0.4565	0.0285	7.5	Y	Y
1310	Fumaric_acid	ILS(0.999)S(0.001)MSHR	AT3G53620	23.4.99	23.4	nucleotide_metabolism.phosphotransfer_and_pyrophosphatases.misc	inorganic_diphosphatase_|_chr3:19880504-19883672_FORWARD_-_Symbols:_AtPPa4_|_AtPPa4_(Arabidopsis_thaliana_pyrophosphorylase_4)	N	0.4374	0.0326	7.5	Y	Y
1311	Isoleucine	SGS(1)GTSLNGDLPQSVSR	AT5G47480	35.2	35.2	not_assigned.unknown	unknown_protein_|_chr5:19257420-19263424_FORWARD	N	0.4286	0.0526	7.5	Y	Y
1312	Beta-alanine	KS(0.002)S(0.998)PSTSGKQEDILK	AT4G38600	29.5.11.4.1	29.5	protein.degradation.ubiquitin.E3.HECT	ubiquitin-protein_ligase_|_chr4:18041031-18049292_REVERSE_-_Symbols:_KAK,_UPL3_|_KAK_(KAKTUS)	N	0.418	0.0666	7.5	Y	Y
1313	Fumaric_acid	APPS(1)PLNDAESLSER	AT5G58140	29.4	29.4	signaling.kinase.cytoplasmatic_kinase.AGC	FMN_binding_/_blue_light_photoreceptor/_kinase/_protein_serine/threonine_kinase_|_chr5:23524427-23533111_FORWARD_-_Symbols:_PHOT2,_NPL1_|_PHOT2_(PHOTOTROPIN_2)	N	0.4104	0.0464	7.5	Y	Y
1314	Valine	SGS(1)GTSLNGDLPQSVSR	AT5G47480	35.2	35.2	not_assigned.unknown	unknown_protein_|_chr5:19257420-19263424_FORWARD	N	0.4082	0.0593	7.5	Y	Y
1315	Arginine	HDGIHDS(1)PRGRS(1)VLDT(1)PLS(0.954)S(0.046)AR	AT1G35580	2.2.1.3.1	2.2	major_CHO_metabolism.degradation.sucrose.invertases.neutral	beta-fructofuranosidase_|_chr1:13122204-13125264_REVERSE_-_Symbols:_CINV1_|_CINV1_(cytosolic_invertase_1)	Y	0.3807	0.1078	7.5	Y	Y
1316	Glycerol	LMPEPTAIALLYAQQQQMTTHDNMGS(0.893)GS(0.106)ER	AT2G32120	20.2.1	20.2	stress.abiotic.heat	ATP_binding_|_chr2:13651510-13653920_REVERSE_-_Symbols:_HSP70T-2_|_HSP70T-2_(HEAT-SHOCK_PROTEIN_70T-2)	N	0.3664	0.1348	7.5	Y	Y
1317	Glycerol	T(0.175)PS(0.825)PQLAAPLAPIQQSNSSTYVSDYGAEAEDGSGFEDFEFK	AT5G43960	29.3.1	29.3	protein.targeting.nucleus	nuclear_transport_factor_2_(NTF2)_family_protein_/_RNA_recognition_motif_(RRM)-containing_protein_|_chr5:17688788-17691939_REVERSE	N	0.3491	0.1429	7.5	Y	Y
1318	Beta-alanine	S(0.982)AS(0.017)TVSITANTAAATR	AT5G04990	35.1	35.1	not_assigned.no_ontology	sad1/unc-84_protein-related_|_chr5:1471481-1473964_REVERSE	N	0.2321	0.2987	7.5	Y	Y
1319	Glycerol	DQAVDGLS(0.939)S(0.061)DLNGIR	AT3G63460	35.1	35.1	not_assigned.no_ontology	WD-40_repeat_family_protein_|_chr3:23430644-23437344_REVERSE	N	-0.0158	0.9488	7.5	Y	Y
1320	Glycerol	VNHDDS(1)EEEKLPTR	AT2G19710	35.2	35.2	not_assigned.unknown	unknown_protein_|_chr2:8506130-8510081_FORWARD	N	-0.1228	0.6165	7.5	Y	Y
1321	Octadecanoic_acid	AT(0.001)T(0.999)PVGRS(1)PVT(0.348)S(0.652)PVR	AT1G67590	27.3.67	27.3	cell.organization.remorin	remorin_family_protein_|_chr1:25333058-25334647_REVERSE	N	0.5351	0.0182	7.25	Y	Y
1322	Glycerol	SSS(0.999)PS(0.001)AVPDLPK	AT5G16280	35.2	35.2	not_assigned.unknown	unknown_protein_|_chr5:5323175-5331685_REVERSE	N	0.0321	0.9095	7.25	Y	Y
1323	Tetradecanoic_acid	SSDAEEVS(1)DTEDEWLK	AT5G52960	35.2	35.2	not_assigned.unknown	unknown_protein_|_chr5:21477146-21478437_FORWARD	N	0.6168	0.0017	7.25	Y	Y
1324	Docosanoic_acid	VNS(1)IPRRGS(1)EANWS(1)L	AT4G27450	17.2.3	17.2	hormone_metabolism.auxin.induced-regulated-responsive-activated	unknown_protein_|_chr4:13727484-13728886_REVERSE	N	0.6286	0.003	7.25	Y	Y
1325	Fumaric_acid	VVPTNQDS(0.998)DT(0.002)EPKK	AT3G05900	35.1	35.1	not_assigned.no_ontology	neurofilament_protein-related_|_chr3:1761205-1763984_REVERSE	N	0.5805	0.0073	7.25	Y	Y
1326	Sucrose	NLGSDS(1)FNS(0.954)VEMS(0.046)RR	AT5G03700	35.1	35.1	not_assigned.no_ontology	PAN_domain-containing_protein_|_chr5:965874-967322_REVERSE	N	0.5403	0.0115	7.25	Y	Y
1327	Glycerol	STIS(1)FRR	AT1G80180	35.2	35.2	not_assigned.unknown	unknown_protein_|_chr1:30156826-30157584_REVERSE	N	0.0827	0.7289	7.25	Y	Y
1328	Docosanoic_acid	SDT(1)MIKDSSNESQEIK	AT4G37070	33.1	33.1	development.storage_proteins	Symbols:_PLP1,_PLA_IVA_|_patatin,_putative_|_chr4:17464785-17467109_REVERSE	Y	0.7597	0.0001	7.25	Y	Y
1329	Docosanoic_acid	SLS(0.996)S(0.004)LMEK	AT3G13440	35.2	35.2	not_assigned.unknown	methyltransferase/_nucleic_acid_binding_|_chr3:4377097-4379575_FORWARD	N	0.7228	0.0005	7.25	Y	Y
1330	Tetradecanoic_acid	S(1)EIEEEEEEGS(0.958)AS(0.041)AITGSR	AT4G15545	35.2	35.2	not_assigned.unknown	unknown_protein_|_chr4:8875918-8877799_FORWARD	N	0.7205	0.0001	7.25	Y	Y
1331	Asparagine	S(1)DLQTPLVRPK	AT3G19820	17.3.1.2.8	17.3	hormone_metabolism.brassinosteroid.synthesis-degradation.sterols.DWF1	calmodulin_binding_/_catalytic_|_chr3:6879617-6881652_REVERSE_-_Symbols:_DWF1,_DIM,_EVE1,_DIM1,_CBB1_|_DWF1_(DWARF_1)	Y	0.6948	0.0005	7.25	Y	Y
1332	Isoleucine	EGSLPTVIEEEAEDS(0.978)ET(0.022)	AT2G23520	35.1	35.1	not_assigned.no_ontology	catalytic/_pyridoxal_phosphate_binding_|_chr2:10013991-10016943_REVERSE	N	0.6947	0.0007	7.25	Y	Y
1333	Fructose	LT(1)PPGS(1)PPILS(0.002)AS(0.09)GT(0.908)PK	AT4G15545	35.2	35.2	not_assigned.unknown	unknown_protein_|_chr4:8875918-8877799_FORWARD	N	0.6928	0.0004	7.25	Y	Y
1334	Malic_acid	SDT(1)MIKDSSNESQEIK	AT4G37070	33.1	33.1	development.storage_proteins	Symbols:_PLP1,_PLA_IVA_|_patatin,_putative_|_chr4:17464785-17467109_REVERSE	Y	0.6792	0.0007	7.25	Y	Y
1335	Glycine	EKS(0.983)DS(0.995)DS(0.022)EYDILDFPEVPNVLLRPTPGATSVNAPDAAK	AT1G34220	35.2	35.2	not_assigned.unknown	unknown_protein_|_chr1:12462849-12466000_REVERSE	N	0.6596	0.0021	7.25	Y	Y
1336	Fumaric_acid	VEGTLPSYMQAS(0.007)DGRS(0.993)PR	AT1G51805	30.2.99	30.2	signalling.receptor_kinases.leucine_rich_repeat_I	leucine-rich_repeat_protein_kinase,_putative_|_chr1:19220977-19225689_REVERSE	Y	0.6325	0.0021	7.25	Y	Y
1337	Valine	EGSLPTVIEEEAEDS(0.978)ET(0.022)	AT2G23520	35.1	35.1	not_assigned.no_ontology	catalytic/_pyridoxal_phosphate_binding_|_chr2:10013991-10016943_REVERSE	N	0.6273	0.0023	7.25	Y	Y
1338	Alanine	EKS(0.983)DS(0.995)DS(0.022)EYDILDFPEVPNVLLRPTPGATSVNAPDAAK	AT1G34220	35.2	35.2	not_assigned.unknown	unknown_protein_|_chr1:12462849-12466000_REVERSE	N	0.6271	0.0031	7.25	Y	Y
1339	Fructose	SVS(1)TPFMNTTAK	AT1G37130	12.1.1	12.1	N-metabolism.nitrate_metabolism.NR	nitrate_reductase_(NADH)/_nitrate_reductase_|_chr1:14158527-14161938_FORWARD_-_Symbols:_NIA2,_B29,_NIA2-1,_CHL3,_NR,_NR2,_ATNR2_|_NIA2_(NITRATE_REDUCTASE_2)	Y	0.6194	0.0021	7.25	Y	Y
1340	Malic_acid	LKQMGAT(1)VR	AT1G15040	35.1	35.1	not_assigned.no_ontology	glutamine_amidotransferase-related_|_chr1:5179887-5181389_REVERSE	N	0.6097	0.002	7.25	Y	Y
1341	Sucrose	DIQETTILS(1)H	AT5G61520	34.2	34.2	transport.sugars	hexose_transporter,_putative_|_chr5:24739026-24741273_REVERSE	N	0.5909	0.003	7.25	Y	Y
1342	Docosanoic_acid	S(0.95)AS(0.05)TVS(1)ITANTAAATR	AT5G04990	35.1	35.1	not_assigned.no_ontology	sad1/unc-84_protein-related_|_chr5:1471481-1473964_REVERSE	N	0.5776	0.0049	7.25	Y	Y
1343	Arginine	IEHMDAGS(1)PARPTPIPNGIEAMSR	AT3G16830	33.99	33.99	development.unspecified	Symbols:_TPR2_|_TPR2_(TOPLESS-RELATED_2)_|_chr3:5731534-5737772_FORWARD	N	0.5489	0.0122	7.25	Y	Y
1344	Fructose	VPT(1)PTNSYTGIR	AT1G20620	21.6	21.6	redox.dismutases_and_catalases	catalase_|_chr1:7143067-7146540_FORWARD_-_Symbols:_CAT3,_SEN2,_ATCAT3_|_CAT3_(CATALASE_3)	N	0.5429	0.011	7.25	Y	Y
1345	Sucrose	NVS(1)MIQR	AT2G42320	28.1	28.1	DNA.synthesis/chromatin_structure	nucleolar_protein_gar2-related_|_chr2:17627962-17630797_FORWARD	N	0.4881	0.0181	7.25	Y	Y
1346	Aspartic_acid	S(0.037)LT(0.963)MPAAVS(1)PGTPTTPTTPTTPR	AT1G28330	33.99	33.99	development.unspecified	Symbols:_DYL1_|_DYL1_(DORMANCY-ASSOCIATED_PROTEIN-LIKE_1)_|_chr1:9933909-9935264_REVERSE	N	0.4805	0.0275	7.25	Y	Y
1347	Malic_acid	T(0.004)REES(0.997)DS(0.994)DS(0.005)EPQLGLR	AT2G19710	35.2	35.2	not_assigned.unknown	unknown_protein_|_chr2:8506130-8510081_FORWARD	N	0.4286	0.0594	7.25	Y	Y
1348	Hexadecanoic_acid	S(0.004)AADQQRET(0.013)ES(0.984)QQAGEDLLESPLLQEEK	AT4G39080	34.1	34.1	transport.p-_and_v-ATPases	ATPase_|_chr4:18209399-18215056_FORWARD_-_Symbols:_VHA-A3_|_VHA-A3_(VACUOLAR_PROTON_ATPASE_A3)	Y	0.3947	0.0691	7.25	Y	Y
1349	Glycerol	SRPGDLEAAQATNQDS(1)EDEDNDER	AT1G68070	29.5.11.4.2	29.5	protein.degradation.ubiquitin.E3.RING	zinc_finger_(C3HC4-type_RING_finger)_family_protein_|_chr1:25515232-25516868_REVERSE	N	0.2632	0.2764	7.25	Y	Y
1350	Glycerol	GTS(1)PQPRPQQEPAPSNPVR	AT3G45780	30.11	30.11	signaling.kinase.cytoplasmatic_kinase.AGC	FMN_binding_/_blue_light_photoreceptor/_kinase/_protein_binding_/_protein_serine/threonine_kinase_|_chr3:16816866-16824210_FORWARD_-_Symbols:_PHOT1,_NPH1,_JK224,_RPT1_|_PHOT1_(PHOTOTROPIN_1)	Y	0.2316	0.3259	7.25	Y	Y
1351	Nicotinic_acid	GAS(1)PQAIS(0.076)S(0.925)KPPS(1)PR	AT2G43680	30.3	30.3	signalling.calcium	calmodulin_binding_|_chr2:18108349-18111831_FORWARD_-_Symbols:_IQD14_|_IQD14	Y	0.8449	0	7.25	Y	Y
1352	Docosanoic_acid	TGQGYS(1)GPSL	AT3G24550	30.2.22	30.2	signalling.receptor_kinases.proline_extensin_like	ATP_binding_/_protein_kinase_|_chr3:8960258-8963568_FORWARD_-_Symbols:_ATPERK1_|_ATPERK1_(PROLINE_EXTENSIN-LIKE_RECEPTOR_KINASE_1)	Y	0.8241	0	7.25	Y	Y
1353	Octadecanoic_acid	IGNS(1)DVEEEKESNAAK	AT1G69030	35.1.8	35.1	not_assigned.no_ontology.BSD_domain-containing_protein	Bacteria_-_4_-_BEST_Arabidopsis_thaliana_protein_match_is:_BSD_domain-containing_protein_(TAIR:AT1G26300.1)_-_CONTAINS_InterPro_DOMAIN/s:_BSD_(InterPro:IPR005607)_-_EXPRESSED_DURING:_15_growth_stages_-_EXPRESSED_IN:_24_plant_structures_-_Fungi_-_10_-_Has_173_Blast_hits_to_173_proteins_in_34_species:_Archae_-_4_-_Metazoa_-_52_-_Other_Eukaryotes_-_11_(source:_NCBI_BLink)._|_chr1:25947265-25949262_R…	N	0.787	0	7.25	Y	Y
1354	Malic_acid	GASPQAIS(0.019)S(0.981)KPPS(1)PR	AT2G43680	30.3	30.3	signalling.calcium	calmodulin_binding_|_chr2:18108349-18111831_FORWARD_-_Symbols:_IQD14_|_IQD14	Y	0.7857	0	7.25	Y	Y
1355	Nicotinic_acid	SNPFYSEAYTT(0.003)NGS(0.947)GT(0.05)GFK	AT5G19450	30.3	30.3	signalling.calcium.calcium_dependent_protein_kinases	ATP_binding_/_calcium_ion_binding_/_calmodulin-dependent_protein_kinase/_kinase/_protein_kinase/_protein_serine/threonine_kinase_|_chr5:6558426-6561534_REVERSE_-_Symbols:_CDPK19,_CPK8_|_CDPK19_(CALCIUM-DEPENDENT_PROTEIN_KINASE_19)	Y	0.7649	0.0001	7.25	Y	Y
1356	Malic_acid	HT(0.001)S(0.999)PSHIKQDGS(1)MS(1)PVR	AT2G29210	27.1.1	27.1	RNA.processing.splicing	splicing_factor_PWI_domain-containing_protein_|_chr2:12558051-12562348_FORWARD	N	0.7572	0	7.25	Y	Y
1357	Docosanoic_acid	S(0.001)LS(0.999)EIS(1)EVDAVR	AT1G56230	35.2	35.2	not_assigned.unknown	unknown_protein_|_chr1:21046009-21049045_REVERSE	N	0.752	0	7.25	Y	Y
1358	Malic_acid	NLDAGS(1)FGGS(1)LPHPASTR	AT4G02010	30.2.18	30.2	signalling.receptor_kinases.extensin	protein_kinase_family_protein_|_chr4:881090-885399_FORWARD	Y	0.7436	0.0001	7.25	Y	Y
1359	Docosanoic_acid	NQVQSVEFQT(1)PTS(0.035)S(0.945)PGS(0.019)WFHGHER	AT5G23980	15.1	15.1	metal_handling.acquisition	ferric-chelate_reductase_|_chr5:8098052-8101323_REVERSE_-_Symbols:_ATFRO4,_FRO4_|_FRO4_(FERRIC_REDUCTION_OXIDASE_4)	N	0.7411	0.0001	7.25	Y	Y
1360	Putrescine	EDRGS(1)GDEEKIPAYR	AT2G42190	27.3.67	27.3	RNA.regulation_of_transcription.putative_transcription_regulator	unknown_protein_|_chr2:17582869-17584194_FORWARD	N	0.7368	0.0002	7.25	Y	Y
1361	Isoleucine	SPEKEEVQPETLAT(1)PT(0.001)QS(0.919)PS(0.08)R	AT1G79280	33.99	33.99	development.unspecified	Symbols:_NUA_|_NUA_(NUCLEAR_PORE_ANCHOR)_|_chr1:29819176-29832978_REVERSE	N	0.7364	0.0001	7.25	Y	Y
1362	Aspartic_acid	FHS(1)MEKPQFDHQNSSGSNYDDLTPQR	AT1G34220	35.2	35.2	not_assigned.unknown	unknown_protein_|_chr1:12462849-12466000_REVERSE	N	0.7323	0.0002	7.25	Y	Y
1363	Tetradecanoic_acid	IEHMDAGS(1)PARPTPIPNGIEAMSR	AT3G16830	33.99	33.99	development.unspecified	Symbols:_TPR2_|_TPR2_(TOPLESS-RELATED_2)_|_chr3:5731534-5737772_FORWARD	N	0.7263	0.0003	7.25	Y	Y
1364	Hexadecanoic_acid	S(0.006)AS(0.957)T(0.037)PLLNSLVHVS(0.011)S(0.989)PRDS(0.998)PIET(0.002)VESVHQIQR	AT5G20190	35.2	35.2	not_assigned.unknown	binding_|_chr5:6814093-6815379_FORWARD	N	0.7211	0.0005	7.25	Y	Y
1365	Sucrose	ATADEFS(1)DEDTSPIEEVR	AT5G64410	34.13	34.13	transport.peptides_and_oligopeptides	oligopeptide_transporter_|_chr5:25750845-25755052_REVERSE_-_Symbols:_ATOPT4,_OPT4_|_OPT4_(OLIGOPEPTIDE_TRANSPORTER_4)	N	0.7195	0.0002	7.25	Y	Y
1366	Octadecanoic_acid	S(0.006)AS(0.957)T(0.037)PLLNSLVHVS(0.011)S(0.989)PRDS(0.998)PIET(0.002)VESVHQIQR	AT5G20190	35.2	35.2	not_assigned.unknown	binding_|_chr5:6814093-6815379_FORWARD	N	0.7175	0.0005	7.25	Y	Y
1367	Fructose	ALS(1)ESTNLHPFMTK	AT3G45780	30.11	30.11	signaling.kinase.cytoplasmatic_kinase.AGC	FMN_binding_/_blue_light_photoreceptor/_kinase/_protein_binding_/_protein_serine/threonine_kinase_|_chr3:16816866-16824210_FORWARD_-_Symbols:_PHOT1,_NPH1,_JK224,_RPT1_|_PHOT1_(PHOTOTROPIN_1)	Y	0.7164	0.0001	7.25	Y	Y
1368	Nicotinic_acid	AASPIRS(0.049)DS(0.951)FQAR	AT4G06534	35.2	35.2	not_assigned.unknown	unknown_protein_|_chr4:3356870-3358087_FORWARD	N	0.7143	0.0003	7.25	Y	Y
1369	Hexadecanoic_acid	S(1)RLS(1)S(1)AAAKPSVTA	AT4G31700	29.2.1.2.1.6	29.2	protein.synthesis.ribosomal_protein.eukaryotic.40S_subunit.S6	structural_constituent_of_ribosome_|_chr4:15346072-15347727_REVERSE_-_Symbols:_RPS6_|_RPS6_(RIBOSOMAL_PROTEIN_S6)	N	0.714	0.0006	7.25	Y	Y
1370	Valine	SPEKEEVQPETLAT(1)PT(0.001)QS(0.919)PS(0.08)R	AT1G79280	33.99	33.99	development.unspecified	Symbols:_NUA_|_NUA_(NUCLEAR_PORE_ANCHOR)_|_chr1:29819176-29832978_REVERSE	N	0.7117	0.0003	7.25	Y	Y
1371	Aspartic_acid	AVGS(0.996)HCS(0.996)LS(0.008)EMDDLDLTR	AT1G35580	2.2.1.3.1	2.2	major_CHO_metabolism.degradation.sucrose.invertases.neutral	beta-fructofuranosidase_|_chr1:13122204-13125264_REVERSE_-_Symbols:_CINV1_|_CINV1_(cytosolic_invertase_1)	Y	0.7075	0.0002	7.25	Y	Y
1372	Valine	ISGDETEES(1)DAS(1)EEKVSTR	AT5G57160	28.1	28.1	DNA.synthesis/chromatin_structure	DNA_ligase_(ATP)/_protein_binding_|_chr5:23154965-23161746_REVERSE_-_Symbols:_ATLIG4,_LIG4_|_ATLIG4	N	0.7039	0.0004	7.25	Y	Y
1373	Ornithine	AQGDESKGDGDS(1)AGEEGGTENRDK	AT1G68370	17.2.2	17.2	signalling.gravity	cytoskeletal_protein_binding_|_chr1:25631745-25634738_REVERSE_-_Symbols:_ARG1_|_ARG1_(ALTERED_RESPONSE_TO_GRAVITY_1)	N	0.6974	0.0004	7.25	Y	Y
1374	Valine	NHS(0.984)PS(0.016)KDSSSYGDQITDSGR	AT5G13950	35.2	35.2	not_assigned.unknown	unknown_protein_|_chr5:4495971-4500681_REVERSE	N	0.6861	0.0002	7.25	Y	Y
1375	Docosanoic_acid	S(1)APQT(1)PHRNPY	AT3G17410	29.4.1.58	29.4	signalling.kinase.RLCK.receptor_like_cytoplasmatic_kinase_VIII	serine/threonine_protein_kinase,_putative_|_chr3:5955909-5959106_FORWARD	N	0.6831	0.0006	7.25	Y	Y
1376	Isoleucine	NQVQSVEFQT(1)PTS(0.035)S(0.945)PGS(0.019)WFHGHER	AT5G23980	15.1	15.1	metal_handling.acquisition	ferric-chelate_reductase_|_chr5:8098052-8101323_REVERSE_-_Symbols:_ATFRO4,_FRO4_|_FRO4_(FERRIC_REDUCTION_OXIDASE_4)	N	0.6818	0.0003	7.25	Y	Y
1377	Arginine	S(0.001)FGT(0.964)RS(0.036)GT(0.998)KFLPSSD	AT5G23060	35.2	35.2	not_assigned.unknown	Symbols:_CaS_|_CaS_(Calcium_sensing_receptor)_|_chr5:7736590-7738535_REVERSE	N	0.6818	0.0007	7.25	Y	Y
1378	Aspartic_acid	RLS(1)HLDS(1)IPHTPR	AT3G22260	29.5.3	29.5	protein.degradation.cysteine_protease	OTU-like_cysteine_protease_family_protein_|_chr3:7870892-7873566_FORWARD	N	0.6782	0.001	7.25	Y	Y
1379	Fumaric_acid	VS(1)FQGVGR	AT4G04210	29.5	29.5	protein.degradation	protein_binding_|_chr4:2030319-2031853_FORWARD_-_Symbols:_PUX4_|_PUX4	N	0.6759	0.0006	7.25	Y	Y
1380	Docosanoic_acid	NVFGS(1)S(1)DDEDAEEYVR	AT5G61150	27.3.67	27.3	RNA.regulation_of_transcription.putative_transcription_regulator	protein_binding_|_chr5:24603656-24607725_REVERSE_-_Symbols:_VIP4_|_VIP4_(VERNALIZATION_INDEPENDENCE_4)	N	0.6749	0.0004	7.25	Y	N
1381	Aspartic_acid	RVEPRS(1)PS(1)PSGANTTPTPV	AT4G13510	34.5	34.5	transport.ammonium	ammonium_transmembrane_transporter_|_chr4:7858183-7859918_FORWARD_-_Symbols:_AMT1_-_1_(AMMONIUM_TRANSPORTER_1_-_1_|_AMT1_-_1)_-_1,_ATAMT1,_ATAMT1	Y	0.6657	0.0007	7.25	Y	Y
1382	Valine	NQVQSVEFQT(1)PTS(0.035)S(0.945)PGS(0.019)WFHGHER	AT5G23980	15.1	15.1	metal_handling.acquisition	ferric-chelate_reductase_|_chr5:8098052-8101323_REVERSE_-_Symbols:_ATFRO4,_FRO4_|_FRO4_(FERRIC_REDUCTION_OXIDASE_4)	N	0.6652	0.0004	7.25	Y	Y
1383	Arginine	SSDAEEVS(1)DTEDEWLK	AT5G52960	35.2	35.2	not_assigned.unknown	unknown_protein_|_chr5:21477146-21478437_FORWARD	N	0.665	0.0005	7.25	Y	Y
1384	Docosanoic_acid	SDKPLNYS(1)PDPENESGINER	AT5G14880	34.15	34.15	transport.potassium	potassium_transporter,_putative_|_chr5:4814244-4817667_FORWARD	Y	0.6647	0.0014	7.25	Y	Y
1385	Hexadecanoic_acid	TQVTSSGGGFS(1)PGK	AT2G02170	27.3.99	27.3	cell.organization.remorin	remorin_family_protein_|_chr2:556493-558798_REVERSE	N	0.6646	0.0007	7.25	Y	Y
1386	Nicotinic_acid	AFS(1)GLVS(0.769)T(0.231)PR	AT1G14040	34.7	34.7	transport.phosphate	Bacteria_-_0_-_BEST_Arabidopsis_thaliana_protein_match_is:_unknown_protein_(TAIR:AT2G03240.1)_-_CONTAINS_InterPro_DOMAIN/s:_SPX,_N-terminal_(InterPro:IPR004331),_EXS,_C-terminal_(InterPro:IPR004342)_-_EXPRESSED_DURING:_12_growth_stages_-_EXPRESSED_IN:_21_plant_structures_-_Fungi_-_246_-_Has_732_Blast_hits_to_696_proteins_in_144_species:_Archae_-_0_-_Metazoa_-_238_-_Other_Eukaryotes_-_97_(source:_…	Y	0.6623	0.0008	7.25	Y	Y
1387	Isoleucine	AS(1)PEEMGDDASEIPS(1)PPK	AT5G19910	27.3.99	27.3	RNA.regulation_of_transcription.unclassified	SOH1_family_protein_|_chr5:6731185-6732892_REVERSE	N	0.6591	0.0006	7.25	Y	Y
1388	Glucose	SSALPIETEYS(1)GEAGEEK	AT5G47690	35.2	35.2	not_assigned.unknown	binding_|_chr5:19317716-19327334_FORWARD	N	0.6522	0.001	7.25	Y	Y
1389	Ornithine	AT(1)T(1)EVGEAPATTTEAETTELPEIVK	AT2G46820	1.1.2.2	1.1	PS.lightreaction.photosystem_I.PSI_polypeptide_subunits	DNA_binding_|_chr2:19243589-19245141_FORWARD_-_Symbols:_PTAC8,_TMP14,_PSAP,_PSI-P_|_PSI-P_(PHOTOSYSTEM_I_P_SUBUNIT)	Y	0.6487	0.0006	7.25	Y	Y
1390	Nicotinic_acid	MDREETSDNMDNIANT(0.011)NS(0.937)GS(0.052)EGK	AT4G12050	27.3.67	27.3	RNA.regulation_of_transcription.putative_transcription_regulator	DNA-binding_protein-related_|_chr4:7219824-7221328_REVERSE	N	0.6477	0.0011	7.25	Y	Y
1391	Hexadecanoic_acid	NAMS(1)FSSTDHSSSPMSPEEEEIFNK	AT5G62560	29.5.11.4.2	29.5	protein.degradation.ubiquitin.E3.RING	armadillo/beta-catenin_repeat_family_protein_/_U-box_domain-containing_protein_|_chr5:25109991-25112001_FORWARD	N	0.6456	0.0028	7.25	Y	Y
1392	Fumaric_acid	ADQTSDSTSPVAPLS(0.002)VS(0.099)S(0.671)PT(0.163)AT(0.066)KK	AT4G15790	35.2	35.2	not_assigned.unknown	unknown_protein_|_chr4:8982183-8984210_FORWARD	N	0.6454	0.0012	7.25	Y	Y
1393	Fumaric_acid	EEAAS(0.003)S(0.997)PVSGAADHQVPAS(1)P	AT5G55230	31.1	31.1	cell.organisation	microtubule_binding_|_chr5:22402028-22405492_FORWARD_-_Symbols:_ATMAP65-1,_MAP65-1_|_ATMAP65-1_(MICROTUBULE-ASSOCIATED_PROTEINS_65-1)	Y	0.6452	0.0007	7.25	Y	Y
1394	Fumaric_acid	LSELS(1)DDEDFDEQKDIEYGEAYYK	AT3G48500	35.2	35.2	not_assigned.unknown	Symbols:_PDE312,_PTAC10_|_RNA_binding_|_chr3:17962163-17965613_FORWARD	N	0.6426	0.0007	7.25	Y	Y
1395	Nicotinic_acid	AS(1)PEEMGDDASEIPS(1)PPK	AT5G19910	27.3.99	27.3	RNA.regulation_of_transcription.unclassified	SOH1_family_protein_|_chr5:6731185-6732892_REVERSE	N	0.6383	0.001	7.25	Y	Y
1396	Fructose	NDNGIGGENS(1)NDDGVR	AT3G28920	27.3.80	27.3	RNA.regulation_of_transcription.zf-HD	DNA_binding_/_transcription_factor_|_chr3:10940446-10941833_REVERSE_-_Symbols:_AtHB34_|_AtHB34_(ARABIDOPSIS_THALIANA_HOMEOBOX_PROTEIN_34)	N	0.6324	0.0012	7.25	Y	Y
1397	Octadecanoic_acid	DVPSPYGS(0.949)T(0.04)S(0.009)S(0.002)APVMR	AT4G05150	35.1	35.1	not_assigned.no_ontology	octicosapeptide/Phox/Bem1p_(PB1)_domain-containing_protein_|_chr4:2660338-2662908_FORWARD	N	0.6299	0.0022	7.25	Y	Y
1398	Octadecanoic_acid	ANGGFIMSAS(1)HNPGGPEYDWGIK	AT5G51820	4.2.2	4.2	glycolysis.plastid_branch.phosphoglucomutase_(PGM)	phosphoglucomutase_|_chr5:21063368-21068057_REVERSE_-_Symbols:_PGM,_ATPGMP,_PGM1,_STF1_|_PGM_(PHOSPHOGLUCOMUTASE)	N	0.6263	0.0041	7.25	Y	Y
1399	Isoleucine	FEQLFGEES(1)EVS(1)EEGT(1)EG	AT3G20250	35.1.12	35.1	not_assigned.no_ontology.pumilio/Puf_RNA-binding_domain-containing_protein	RNA_binding_/_binding_|_chr3:7058902-7063240_REVERSE_-_Symbols:_APUM5_|_APUM5_(Arabidopsis_Pumilio_5)	N	0.6225	0.0015	7.25	Y	Y
1400	Isoleucine	ISGDETEES(1)DAS(1)EEKVSTR	AT5G57160	28.1	28.1	DNA.synthesis/chromatin_structure	DNA_ligase_(ATP)/_protein_binding_|_chr5:23154965-23161746_REVERSE_-_Symbols:_ATLIG4,_LIG4_|_ATLIG4	N	0.6195	0.0036	7.25	Y	Y
1401	Isoleucine	NHS(0.984)PS(0.016)KDSSSYGDQITDSGR	AT5G13950	35.2	35.2	not_assigned.unknown	unknown_protein_|_chr5:4495971-4500681_REVERSE	N	0.6186	0.0017	7.25	Y	Y
1402	Valine	AS(1)PEEMGDDASEIPS(1)PPK	AT5G19910	27.3.99	27.3	RNA.regulation_of_transcription.unclassified	SOH1_family_protein_|_chr5:6731185-6732892_REVERSE	N	0.6157	0.0014	7.25	Y	Y
1403	Docosanoic_acid	SPEKEEVQPETLAT(1)PT(0.001)QS(0.919)PS(0.08)R	AT1G79280	33.99	33.99	development.unspecified	Symbols:_NUA_|_NUA_(NUCLEAR_PORE_ANCHOR)_|_chr1:29819176-29832978_REVERSE	N	0.6143	0.0031	7.25	Y	Y
1404	Docosanoic_acid	FEQLFGEES(1)EVS(1)EEGT(1)EG	AT3G20250	35.1.12	35.1	not_assigned.no_ontology.pumilio/Puf_RNA-binding_domain-containing_protein	RNA_binding_/_binding_|_chr3:7058902-7063240_REVERSE_-_Symbols:_APUM5_|_APUM5_(Arabidopsis_Pumilio_5)	N	0.6117	0.0019	7.25	Y	Y
1405	Docosanoic_acid	ASGAGPNSLVS(1)PQR	AT5G63270	30.1	30.1	signalling.in_sugar_and_nutrient_physiology	nitrate-responsive_NOI_protein,_putative_|_chr5:25365498-25365949_REVERSE	Y	0.6091	0.0034	7.25	Y	Y
1406	Fumaric_acid	NGTQNTTVAPDGLTQS(0.002)PS(0.998)LR	AT1G17840	34.16	34.16	transport.ABC_transporters_and_multidrug_resistance_systems	ATPase,_coupled_to_transmembrane_movement_of_substances_/_fatty_acid_transporter_|_chr1:6142564-6146521_FORWARD_-_Symbols:_WBC11,_ABCG11,_DSO,_COF1,_ATWBC11_|_WBC11_(WHITE-BROWN_COMPLEX_HOMOLOG_PROTEIN_11)	N	0.6061	0.0017	7.25	Y	Y
1407	Hexadecanoic_acid	ADQTSDSTSPVAPLS(0.002)VS(0.099)S(0.671)PT(0.163)AT(0.066)KK	AT4G15790	35.2	35.2	not_assigned.unknown	unknown_protein_|_chr4:8982183-8984210_FORWARD	N	0.6013	0.0039	7.25	Y	Y
1408	Hexadecanoic_acid	HPQWQSDDGGDNS(1)EPESPSDSLR	AT5G20280	2.1.1.1	2.1	major_CHO_metabolism.synthesis.sucrose.SPS	sucrose-phosphate_synthase/_transferase,_transferring_glycosyl_groups_|_chr5:6844714-6850154_REVERSE_-_Symbols:_ATSPS1F_|_ATSPS1F_(sucrose_phosphate_synthase_1F)	N	0.6013	0.0039	7.25	Y	Y
1409	Valine	FEQLFGEES(1)EVS(1)EEGT(1)EG	AT3G20250	35.1.12	35.1	not_assigned.no_ontology.pumilio/Puf_RNA-binding_domain-containing_protein	RNA_binding_/_binding_|_chr3:7058902-7063240_REVERSE_-_Symbols:_APUM5_|_APUM5_(Arabidopsis_Pumilio_5)	N	0.5974	0.0021	7.25	Y	Y
1410	Nicotinic_acid	EDS(1)ES(0.998)PIKEES(0.002)LDR	AT3G48800	35.1	35.1	not_assigned.no_ontology	sterile_alpha_motif_(SAM)_domain-containing_protein_|_chr3:18095825-18096661_REVERSE	N	0.5833	0.0044	7.25	Y	N
1411	Nicotinic_acid	AEKTEIFS(0.02)S(0.02)PS(0.942)S(0.942)PPPS(0.065)FY(0.01)MVDK	AT3G47210	35.2	35.2	not_assigned.unknown	unknown_protein_|_chr3:17385313-17387244_FORWARD	N	0.5833	0.0044	7.25	Y	Y
1412	Arginine	KAELVELLGSDS(0.066)S(0.934)	AT1G06190	35.2	35.2	not_assigned.unknown	ATP_binding_/_ATPase,_coupled_to_transmembrane_movement_of_ions,_phosphorylative_mechanism_|_chr1:1892273-1894148_REVERSE	N	0.5831	0.0055	7.25	Y	Y
1413	Aspartic_acid	EIALDSAS(0.983)MS(0.018)S(0.999)AQEDHQEEILK	AT5G24880	35.2	35.2	not_assigned.unknown	Bacteria_-_19200_-_BEST_Arabidopsis_thaliana_protein_match_is:_calmodulin-binding_protein-related_(TAIR:AT5G10660.1)_-_EXPRESSED_DURING:_L_mature_pollen_stage,_M_germinated_pollen_stage,_4_anthesis,_petal_differentiation_and_expansion_stage_-_EXPRESSED_IN:_8_plant_structures_-_Fungi_-_18359_-_Has_195834_Blast_hits_to_92446_proteins_in_2480_species:_Archae_-_1007_-_LOCATED_IN:_cellular_component_u…	N	0.5831	0.0055	7.25	Y	Y
1414	Octadecanoic_acid	HPQWQSDDGGDNS(1)EPESPSDSLR	AT5G20280	2.1.1.1	2.1	major_CHO_metabolism.synthesis.sucrose.SPS	sucrose-phosphate_synthase/_transferase,_transferring_glycosyl_groups_|_chr5:6844714-6850154_REVERSE_-_Symbols:_ATSPS1F_|_ATSPS1F_(sucrose_phosphate_synthase_1F)	N	0.5831	0.0055	7.25	Y	Y
1415	Hexadecanoic_acid	LSGGDHIHAGT(1)VVGK	ATCG00490	1.3.1	1.3	PS.calvin_cycle.rubisco_large_subunit	Symbols:_RBCL_|_large_subunit_of_RUBISCO._Protein_is_tyrosine-phosphorylated_and_its_phosphorylation_state_is_modulated_in_response_to_ABA_in_Arabidopsis_thaliana_seeds._|_chrC:54958-56397_FORWARD	Y	0.5822	0.0045	7.25	Y	Y
1416	Nicotinic_acid	S(1)PPRQQDPPS(1)PPRQQQQPLT(1)PPR	AT2G46630	10.5.3	10.5	cell_wall.cell_wall_proteins.LRR	unknown_protein_|_chr2:19145529-19146713_FORWARD	Y	0.5791	0.0038	7.25	Y	Y
1417	Isoleucine	GEDKDVEAGT(0.002)S(0.01)S(0.988)FT(0.001)EYEDSPFDIASTK	AT4G29900	30.3	30.3	signalling.calcium	calcium-transporting_ATPase/_calmodulin_binding_|_chr4:14610883-14618775_REVERSE_-_Symbols:_ACA10,_CIF1,_ATACA10_|_ACA10_(AUTOINHIBITED_CA(2+)-ATPASE_10)	Y	0.5789	0.0075	7.25	Y	Y
1418	Fructose	NVS(1)MIQR	AT2G42320	28.1	28.1	DNA.synthesis/chromatin_structure	nucleolar_protein_gar2-related_|_chr2:17627962-17630797_FORWARD	N	0.5751	0.0041	7.25	Y	Y
1419	Aspartic_acid	IDPLHT(1)S(1)AVVSLHGR	AT1G76510	27.3.38	27.3	RNA.regulation_of_transcription.AT-rich_interaction_domain_containing_transcription_factor_family	ARID/BRIGHT_DNA-binding_domain-containing_protein_|_chr1:28708720-28712950_REVERSE	N	0.5669	0.0091	7.25	Y	Y
1420	Valine	NVFGS(1)S(1)DDEDAEEYVR	AT5G61150	27.3.67	27.3	RNA.regulation_of_transcription.putative_transcription_regulator	protein_binding_|_chr5:24603656-24607725_REVERSE_-_Symbols:_VIP4_|_VIP4_(VERNALIZATION_INDEPENDENCE_4)	N	0.5662	0.0049	7.25	Y	N
1421	Malic_acid	EAS(1)IEIPTLNTGENLTVDHQ	AT1G61750	29.4	29.4	protein.postranslational_modification	Bacteria_-_562_-_BEST_Arabidopsis_thaliana_protein_match_is:_protein_kinase-related_(TAIR:AT1G63600.1)_-_CONTAINS_InterPro_DOMAIN/s:_Protein_of_unknown_function_DUF26_(InterPro:IPR002902)_-_EXPRESSED_IN:_root_-_Fungi_-_309_-_Has_5451_Blast_hits_to_2391_proteins_in_173_species:_Archae_-_4_-_INVOLVED_IN:_biological_process_unknown_-_LOCATED_IN:_endomembrane_system_-_Metazoa_-_1882_-_Other_Eukaryote…	N	0.5662	0.0075	7.25	Y	Y
1422	Hexadecanoic_acid	APPS(1)PLNDAESLSER	AT5G58140	29.4	29.4	signaling.kinase.cytoplasmatic_kinase.AGC	FMN_binding_/_blue_light_photoreceptor/_kinase/_protein_serine/threonine_kinase_|_chr5:23524427-23533111_FORWARD_-_Symbols:_PHOT2,_NPL1_|_PHOT2_(PHOTOTROPIN_2)	N	0.5652	0.0049	7.25	Y	Y
1423	Isoleucine	NVFGS(1)S(1)DDEDAEEYVR	AT5G61150	27.3.67	27.3	RNA.regulation_of_transcription.putative_transcription_regulator	protein_binding_|_chr5:24603656-24607725_REVERSE_-_Symbols:_VIP4_|_VIP4_(VERNALIZATION_INDEPENDENCE_4)	N	0.5613	0.0053	7.25	Y	N
1424	Isoleucine	ASGAGPNSLVS(1)PQR	AT5G63270	30.1	30.1	signalling.in_sugar_and_nutrient_physiology	nitrate-responsive_NOI_protein,_putative_|_chr5:25365498-25365949_REVERSE	Y	0.5545	0.0091	7.25	Y	Y
1425	Octadecanoic_acid	QKPVERPGS(1)GAGR	AT3G26400	29.2.3	29.2	protein.synthesis.initiation	translation_initiation_factor_|_chr3:9666616-9669162_FORWARD_-_Symbols:_EIF4B1_|_EIF4B1	N	0.5534	0.0114	7.25	Y	Y
1426	Fumaric_acid	TQAALIS(1)DDDTSHAEEPDFNQK	AT5G14720	29.4	29.4	signalling.kinase.cytoplasmatic_kinase	protein_kinase_family_protein_|_chr5:4747860-4753592_REVERSE	N	0.5524	0.0063	7.25	Y	Y
1427	Valine	ASGAGPNSLVS(1)PQR	AT5G63270	30.1	30.1	signalling.in_sugar_and_nutrient_physiology	nitrate-responsive_NOI_protein,_putative_|_chr5:25365498-25365949_REVERSE	Y	0.5494	0.0081	7.25	Y	Y
1428	Valine	SLS(0.996)S(0.004)LMEK	AT3G13440	35.2	35.2	not_assigned.unknown	methyltransferase/_nucleic_acid_binding_|_chr3:4377097-4379575_FORWARD	N	0.5489	0.0122	7.25	Y	Y
1429	Hexadecanoic_acid	SMS(1)DSNLNNVR	AT5G56850	35.2	35.2	not_assigned.unknown	unknown_protein_|_chr5:22985193-22988013_REVERSE	N	0.5474	0.0069	7.25	Y	Y
1430	Docosanoic_acid	MKS(1)ENVFR	AT3G22320	27.2	27.2	RNA.transcription	DNA_binding_/_DNA-directed_RNA_polymerase_|_chr3:7890864-7892347_REVERSE_-_Symbols:_ATRPABC24.3,_RPB5A,_NRPB5,_NRPD5_|_NRPB5	N	0.5435	0.0074	7.25	Y	Y
1431	Beta-alanine	SLEELS(1)GEAEVS(1)HDEK	AT5G43370	34.7	34.7	transport.phosphate	carbohydrate_transmembrane_transporter/_inorganic_phosphate_transmembrane_transporter/_phosphate_transmembrane_transporter/_sugar:hydrogen_symporter_|_chr5:17416074-17417798_FORWARD_-_Symbols:_APT1,_PHT2,_PHT1_-_2_|_APT1_(ARABIDOPSIS_PHOSPHATE_TRANSPORTER_1)	Y	0.5325	0.013	7.25	Y	Y
1432	Isoleucine	SLS(0.996)S(0.004)LMEK	AT3G13440	35.2	35.2	not_assigned.unknown	methyltransferase/_nucleic_acid_binding_|_chr3:4377097-4379575_FORWARD	N	0.5263	0.0206	7.25	Y	Y
1433	Arginine	SNEVS(1)EDDEVEEDKLESK	AT5G65687	35.1	35.1	not_assigned.no_ontology	transporter-related_|_chr5:26269856-26272899_REVERSE	N	0.5246	0.0122	7.25	Y	Y
1434	Fumaric_acid	LAGQEFGT(0.975)T(0.021)T(0.004)GRPR	AT3G57610	23.1.2.20	23.1	nucleotide_metabolism.synthesis.purine.adenylosuccinate_synthase	adenylosuccinate_synthase_|_chr3:21334284-21336674_REVERSE_-_Symbols:_ADSS_|_ADSS_(ADENYLOSUCCINATE_SYNTHASE)	N	0.5243	0.0085	7.25	Y	N
1435	Arginine	EDRGS(1)GDEEKIPAYR	AT2G42190	27.3.67	27.3	RNA.regulation_of_transcription.putative_transcription_regulator	unknown_protein_|_chr2:17582869-17584194_FORWARD	N	0.5228	0.0216	7.25	Y	Y
1436	Fructose	GNDNWDAFQNLLLKDNDS(1)EPEELLR	AT4G27430	31.1	31.1	cell.organisation	transcription_activator_|_chr4:13718679-13723047_FORWARD_-_Symbols:_CIP7_|_CIP7_(COP1-INTERACTING_PROTEIN_7)	Y	0.513	0.0174	7.25	Y	Y
1437	Valine	S(1)PPRQQDPPS(1)PPRQQQQPLT(1)PPR	AT2G46630	10.5.3	10.5	cell_wall.cell_wall_proteins.LRR	unknown_protein_|_chr2:19145529-19146713_FORWARD	Y	0.5119	0.0125	7.25	Y	Y
1438	Tetradecanoic_acid	DES(1)DGGDGET(0.004)ES(0.995)QRLDEEEQT(0.001)VTK	AT1G42550	31.1	31.1	cell.organisation	Symbols:_PMI1_|_PMI1_(PLASTID_MOVEMENT_IMPAIRED1)_|_chr1:15977014-15979952_FORWARD	Y	0.5088	0.0156	7.25	Y	Y
1439	Hexadecanoic_acid	RVGGSTHQVPIEIGS(0.864)T(0.136)QGK	ATCG01240	29.2.1.1.1.1.7	29.2	protein.synthesis.ribosomal_protein.prokaryotic.chloroplast.30S_subunit.S7	Symbols:_RPS7.2_|_30S_chloroplast_ribosomal_protein_S7_|_chrC:140704-141171_FORWARD	N	0.5061	0.0137	7.25	Y	Y
1440	Fructose	TQAALIS(1)DDDTSHAEEPDFNQK	AT5G14720	29.4	29.4	signalling.kinase.cytoplasmatic_kinase	protein_kinase_family_protein_|_chr5:4747860-4753592_REVERSE	N	0.4907	0.0204	7.25	Y	Y
1441	Malic_acid	S(0.594)GGS(0.406)PLVNEDLDVVVDQSGPK	AT3G25610	34.1	34.1	transport.p-_and_v-ATPases	haloacid_dehalogenase-like_hydrolase_family_protein_|_chr3:9308942-9313353_REVERSE	Y	0.4902	0.0282	7.25	Y	Y
1442	Fumaric_acid	GVTFGS(1)FK	AT1G08640	35.2	35.2	not_assigned.unknown	unknown_protein_|_chr1:2748398-2751278_REVERSE	N	0.4872	0.0184	7.25	Y	Y
1443	Fructose	KFETLSYLPDLTDS(1)ELAK	AT1G67090	1.3.2	1.3	PS.calvin_cycle.rubisco_small_subunit	copper_ion_binding_/_ribulose-bisphosphate_carboxylase_|_chr1:25048158-25049424_REVERSE_-_Symbols:_RBCS1A_|_RBCS1A_(RIBULOSE_BISPHOSPHATE_CARBOXYLASE_SMALL_CHAIN_1A)	Y	0.4852	0.0189	7.25	Y	Y
1444	Beta-alanine	FEQLFGEES(1)EVS(1)EEGT(1)EG	AT3G20250	35.1.12	35.1	not_assigned.no_ontology.pumilio/Puf_RNA-binding_domain-containing_protein	RNA_binding_/_binding_|_chr3:7058902-7063240_REVERSE_-_Symbols:_APUM5_|_APUM5_(Arabidopsis_Pumilio_5)	N	0.4783	0.0244	7.25	Y	Y
1445	Valine	GEDKDVEAGT(0.002)S(0.01)S(0.988)FT(0.001)EYEDSPFDIASTK	AT4G29900	30.3	30.3	signalling.calcium	calcium-transporting_ATPase/_calmodulin_binding_|_chr4:14610883-14618775_REVERSE_-_Symbols:_ACA10,_CIF1,_ATACA10_|_ACA10_(AUTOINHIBITED_CA(2+)-ATPASE_10)	Y	0.4779	0.0284	7.25	Y	Y
1446	Isoleucine	S(1)PPRQQDPPS(1)PPRQQQQPLT(1)PPR	AT2G46630	10.5.3	10.5	cell_wall.cell_wall_proteins.LRR	unknown_protein_|_chr2:19145529-19146713_FORWARD	Y	0.4654	0.0252	7.25	Y	Y
1447	Fumaric_acid	AEALAALTSAFNSSPSS(0.001)KS(0.999)PPR	AT3G57410	31.1	31.1	cell.organisation	actin_binding_|_chr3:21243136-21251100_REVERSE_-_Symbols:_VLN3,_ATVLN3_|_VLN3_(VILLIN_3)	Y	0.4632	0.0397	7.25	Y	Y
1448	Hexadecanoic_acid	TAGET(1)S(1)EEDGLK	AT1G01320	35.1.27	35.1	not_assigned.no_ontology.tetratricopeptide_repeat_(TPR)	tetratricopeptide_repeat_(TPR)-containing_protein_|_chr1:121124-130570_REVERSE	N	0.4625	0.0263	7.25	Y	Y
1449	Aspartic_acid	GLDIETPSHYT(1)V	AT4G30190	34.1.2	34.1	transport.p-_and_v-ATPases.H+-exporting_ATPase	ATPase/_hydrogen-exporting_ATPase,_phosphorylative_mechanism_|_chr4:14770499-14776056_REVERSE_-_Symbols:_AHA2,_PMA2_|_AHA2	Y	0.4481	0.0417	7.25	Y	Y
1450	Aspartic_acid	NVTPFIEWLQNAES(1)ES(1)EEE	AT1G36730	29.2.3	29.2	protein.synthesis.initiation	eukaryotic_translation_initiation_factor_5,_putative_/_eIF-5,_putative_|_chr1:13898210-13900831_REVERSE	N	0.4386	0.0603	7.25	Y	N
1451	Hexadecanoic_acid	ILS(0.999)S(0.001)MSHR	AT3G53620	23.4.99	23.4	nucleotide_metabolism.phosphotransfer_and_pyrophosphatases.misc	inorganic_diphosphatase_|_chr3:19880504-19883672_FORWARD_-_Symbols:_AtPPa4_|_AtPPa4_(Arabidopsis_thaliana_pyrophosphorylase_4)	N	0.4328	0.0391	7.25	Y	Y
1452	Isoleucine	RPDS(0.224)AS(0.775)KLPDSLEK	AT2G35920	28.1	28.1	DNA.synthesis/chromatin_structure	helicase_domain-containing_protein_|_chr2:15075597-15080812_FORWARD	N	0.4167	0.0962	7.25	Y	Y
1453	Fumaric_acid	FKVTSADLS(1)PK	AT5G14720	29.4	29.4	signalling.kinase.cytoplasmatic_kinase	protein_kinase_family_protein_|_chr5:4747860-4753592_REVERSE	N	0.4117	0.0637	7.25	Y	N
1454	Valine	RPDS(0.224)AS(0.775)KLPDSLEK	AT2G35920	28.1	28.1	DNA.synthesis/chromatin_structure	helicase_domain-containing_protein_|_chr2:15075597-15080812_FORWARD	N	0.3891	0.1105	7.25	Y	Y
1455	Fructose	AEALAALTSAFNSSPSS(0.001)KS(0.999)PPR	AT3G57410	31.1	31.1	cell.organisation	actin_binding_|_chr3:21243136-21251100_REVERSE_-_Symbols:_VLN3,_ATVLN3_|_VLN3_(VILLIN_3)	Y	0.386	0.1027	7.25	Y	Y
1456	Valine	IDDDTLEGDVS(0.928)T(0.072)MDLATK	AT4G37070	33.1	33.1	development.storage_proteins	Symbols:_PLP1,_PLA_IVA_|_patatin,_putative_|_chr4:17464785-17467109_REVERSE	Y	0.3686	0.0835	7.25	Y	N
1457	Glucose	SNS(1)DGRDAFVFLNNSNDK	AT1G23710	35.2	35.2	not_assigned.unknown	unknown_protein_|_chr1:8385251-8386426_FORWARD	N	0.3614	0.1284	7.25	Y	Y
1458	Isoleucine	IDDDTLEGDVS(0.928)T(0.072)MDLATK	AT4G37070	33.1	33.1	development.storage_proteins	Symbols:_PLP1,_PLA_IVA_|_patatin,_putative_|_chr4:17464785-17467109_REVERSE	Y	0.3111	0.1587	7.25	Y	N
1459	Hexadecanoic_acid	AEALAALTSAFNSSPSS(0.001)KS(0.999)PPR	AT3G57410	31.1	31.1	cell.organisation	actin_binding_|_chr3:21243136-21251100_REVERSE_-_Symbols:_VLN3,_ATVLN3_|_VLN3_(VILLIN_3)	Y	0.2912	0.2264	7.25	Y	Y
1460	Glycerol	IWTRPSESETQTNSSEANPTTALLS(0.001)T(0.036)S(0.927)FT(0.036)K	AT3G53390	35.1	35.1	not_assigned.no_ontology	transducin_family_protein_/_WD-40_repeat_family_protein_|_chr3:19792531-19796753_FORWARD	N	0.2074	0.4089	7.25	Y	Y
1461	Glycerol	SGYVPTLPDS(1)PK	AT2G03150	30.5	30.5	signalling.G-proteins	binding_/_calcium_ion_binding_|_chr2:951933-959188_FORWARD_-_Symbols:_emb1579_|_emb1579_(embryo_defective_1579)	N	0.0649	0.7918	7.25	Y	N
1462	Docosanoic_acid	IIGVDFNS(1)KRFDQAK	AT1G77120	5.3	5.3	fermentation.ADH	alcohol_dehydrogenase_|_chr1:28975394-28977417_FORWARD_-_Symbols:_ADH1,_ADH,_ATADH,_ATADH1_|_ADH1_(ALCOHOL_DEHYDROGENASE_1)	N	0.6714	0.0006	7	Y	Y
1463	Tetradecanoic_acid	AT(0.001)T(0.999)PVGRS(1)PVT(0.348)S(0.652)PVR	AT1G67590	27.3.67	27.3	cell.organization.remorin	remorin_family_protein_|_chr1:25333058-25334647_REVERSE	N	0.6897	0.0008	7	Y	Y
1464	Putrescine	SSS(0.999)PS(0.001)AVPDLPK	AT5G16280	35.2	35.2	not_assigned.unknown	unknown_protein_|_chr5:5323175-5331685_REVERSE	N	0.6471	0.005	7	Y	Y
1465	Hexadecanoic_acid	EKS(1)DS(0.989)DS(0.011)EYDILDFPEVPNVLLRPTPGATSVNAPDAAK	AT1G34220	35.2	35.2	not_assigned.unknown	unknown_protein_|_chr1:12462849-12466000_REVERSE	N	0.2456	0.3108	7	Y	Y
1466	Docosanoic_acid	S(0.007)RS(0.966)S(0.022)S(0.002)S(0.002)AAFS(0.02)S(0.363)S(0.247)AS(0.288)S(0.082)RR	AT1G10140	35.2	35.2	not_assigned.unknown	Bacteria_-_0_-_BEST_Arabidopsis_thaliana_protein_match_is:_unknown_protein_(TAIR:AT1G58420.1)_-_CONTAINS_InterPro_DOMAIN/s:_Uncharacterised_conserved_protein_UCP031279_(InterPro:IPR016972)_-_EXPRESSED_DURING:_13_growth_stages_-_EXPRESSED_IN:_23_plant_structures_-_Fungi_-_0_-_Has_38_Blast_hits_to_38_proteins_in_10_species:_Archae_-_0_-_INVOLVED_IN:_biological_process_unknown_-_LOCATED_IN:_plasma_m…	N	0.5831	0.0055	7	Y	Y
1467	Tetradecanoic_acid	LSS(0.002)SKDKS(0.048)DS(0.95)DDATVPPPSGA	AT3G63160	35.2	35.2	not_assigned.unknown	unknown_protein_|_chr3:23333513-23334034_REVERSE	N	0.5367	0.0083	7	Y	Y
1468	Octadecanoic_acid	LSS(0.002)SKDKS(0.048)DS(0.95)DDATVPPPSGA	AT3G63160	35.2	35.2	not_assigned.unknown	unknown_protein_|_chr3:23333513-23334034_REVERSE	N	0.4828	0.0229	7	Y	Y
1469	Tetradecanoic_acid	SSS(0.999)PS(0.001)AVPDLPK	AT5G16280	35.2	35.2	not_assigned.unknown	unknown_protein_|_chr5:5323175-5331685_REVERSE	N	0.6299	0.0067	7	Y	Y
1470	Aspartic_acid	HLPVGS(0.988)T(0.989)DS(0.024)LEELALGFGSNPPPR	AT1G51790	30.2.99	30.2	signalling.receptor_kinases.leucine_rich_repeat_I	kinase_|_chr1:19206711-19211417_REVERSE	Y	0.6752	0.0011	7	Y	Y
1471	Aspartic_acid	HLPVGS(0.837)T(0.17)DS(0.993)LEELALGFGSNPPPR	AT1G51790	30.2.99	30.2	signalling.receptor_kinases.leucine_rich_repeat_I	kinase_|_chr1:19206711-19211417_REVERSE	Y	0.6737	0.0011	7	Y	Y
1472	Hexadecanoic_acid	LKDLS(1)AS(1)QDS(0.776)T(0.224)KEELR	AT3G53720	34.12	34.12	transport.metal	monovalent_cation:proton_antiporter/_sodium:hydrogen_antiporter_|_chr3:19905678-19910112_REVERSE_-_Symbols:_ATCHX20,_CHX20_|_ATCHX20_(CATION/H+_EXCHANGER_20)	N	0.667	0.0005	7	Y	Y
1473	Aspartic_acid	IIGVDFNS(1)KRFDQAK	AT1G77120	5.3	5.3	fermentation.ADH	alcohol_dehydrogenase_|_chr1:28975394-28977417_FORWARD_-_Symbols:_ADH1,_ADH,_ATADH,_ATADH1_|_ADH1_(ALCOHOL_DEHYDROGENASE_1)	N	0.5948	0.0045	7	Y	Y
1474	Arginine	SSS(0.999)PS(0.001)AVPDLPK	AT5G16280	35.2	35.2	not_assigned.unknown	unknown_protein_|_chr5:5323175-5331685_REVERSE	N	0.5784	0.015	7	Y	Y
1475	Putrescine	IDIDESLFS(1)N	AT2G38140	29.2.1.1.1.1.31	29.2	protein.synthesis.ribosomal_protein.prokaryotic.chloroplast.30S_subunit.S31	structural_constituent_of_ribosome_|_chr2:15980883-15981612_FORWARD_-_Symbols:_PSRP4_|_PSRP4_(PLASTID-SPECIFIC_RIBOSOMAL_PROTEIN_4)	N	0.5771	0.0039	7	Y	Y
1476	Octadecanoic_acid	LNLS(1)FQNRR	AT3G50770	30.3	30.3	signalling.calcium	calmodulin-related_protein,_putative_|_chr3:18873958-18874780_FORWARD	Y	0.5456	0.0157	7	Y	Y
1477	Glycerol	DPS(1)PPPLSSLGK	AT2G34310	35.2	35.2	not_assigned.unknown	unknown_protein_|_chr2:14477745-14479962_REVERSE	N	0.2982	0.2149	7	Y	Y
1478	Fumaric_acid	IDIDESLFS(1)N	AT2G38140	29.2.1.1.1.1.31	29.2	protein.synthesis.ribosomal_protein.prokaryotic.chloroplast.30S_subunit.S31	structural_constituent_of_ribosome_|_chr2:15980883-15981612_FORWARD_-_Symbols:_PSRP4_|_PSRP4_(PLASTID-SPECIFIC_RIBOSOMAL_PROTEIN_4)	N	0.2522	0.2345	7	Y	Y
1479	Glycerol	TLEAPLPGS(1)LS(1)AVNNATTR	AT3G05420	11.1.13	11.1	lipid_metabolism.FA_synthesis_and_FA_elongation.acyl-CoA_binding_protein	acyl-CoA_binding_|_chr3:1561778-1567250_FORWARD_-_Symbols:_ACBP4_|_ACBP4_(ACYL-COA_BINDING_PROTEIN_4)	N	-0.0456	0.8529	7	Y	Y
1480	Malic_acid	S(1)INMSYFK	AT5G56980	35.2	35.2	not_assigned.unknown	unknown_protein_|_chr5:23056080-23057742_REVERSE	N	0.7324	0.0001	7	Y	Y
1481	Fructose	NLGSDS(1)FNS(0.954)VEMS(0.046)RR	AT5G03700	35.1	35.1	not_assigned.no_ontology	PAN_domain-containing_protein_|_chr5:965874-967322_REVERSE	N	0.5636	0.0078	7	Y	Y
1482	Fumaric_acid	DLSASQDS(0.973)T(0.027)KEELR	AT3G53720	34.12	34.12	transport.metal	monovalent_cation:proton_antiporter/_sodium:hydrogen_antiporter_|_chr3:19905678-19910112_REVERSE_-_Symbols:_ATCHX20,_CHX20_|_ATCHX20_(CATION/H+_EXCHANGER_20)	N	0.5461	0.0058	7	Y	Y
1483	Tetradecanoic_acid	QLVNS(0.001)S(0.999)FADLQKPQTELDGK	AT2G39800	13.1.2.2.1	13.1	amino_acid_metabolism.synthesis.glutamate_family.proline.delta_1-pyrroline-5-carboxylate_synthetase	delta1-pyrroline-5-carboxylate_synthetase_|_chr2:16598164-16603319_REVERSE_-_Symbols:_P5CS1,_ATP5CS_|_P5CS1_(DELTA1-PYRROLINE-5-CARBOXYLATE_SYNTHASE_1)	N	0.5274	0.0203	7	Y	Y
1484	Malic_acid	ASDKEIALDSAS(1)MS(0.043)S(0.957)AQEDHQEEILK	AT5G24880	35.2	35.2	not_assigned.unknown	Bacteria_-_19200_-_BEST_Arabidopsis_thaliana_protein_match_is:_calmodulin-binding_protein-related_(TAIR:AT5G10660.1)_-_EXPRESSED_DURING:_L_mature_pollen_stage,_M_germinated_pollen_stage,_4_anthesis,_petal_differentiation_and_expansion_stage_-_EXPRESSED_IN:_8_plant_structures_-_Fungi_-_18359_-_Has_195834_Blast_hits_to_92446_proteins_in_2480_species:_Archae_-_1007_-_LOCATED_IN:_cellular_component_u…	N	0.5248	0.0175	7	Y	Y
1485	Hexadecanoic_acid	QLVNS(0.001)S(0.999)FADLQKPQTELDGK	AT2G39800	13.1.2.2.1	13.1	amino_acid_metabolism.synthesis.glutamate_family.proline.delta_1-pyrroline-5-carboxylate_synthetase	delta1-pyrroline-5-carboxylate_synthetase_|_chr2:16598164-16603319_REVERSE_-_Symbols:_P5CS1,_ATP5CS_|_P5CS1_(DELTA1-PYRROLINE-5-CARBOXYLATE_SYNTHASE_1)	N	0.4754	0.0397	7	Y	Y
1486	Fumaric_acid	KAELVELLGSDS(0.066)S(0.934)	AT1G06190	35.2	35.2	not_assigned.unknown	ATP_binding_/_ATPase,_coupled_to_transmembrane_movement_of_ions,_phosphorylative_mechanism_|_chr1:1892273-1894148_REVERSE	N	0.4387	0.0411	7	Y	Y
1487	Glycerol	ASSGIEAHS(1)DEANISNNMSDR	AT4G02510	29.3.3	29.3	protein.targeting.chloroplast	transmembrane_receptor_|_chr4:1104766-1109600_FORWARD_-_Symbols:_TOC159,_TOC86,_PPI2,_TOC160,_ATTOC159_|_TOC159_(TRANSLOCON_AT_THE_OUTER_ENVELOPE_MEMBRANE_OF_CHLOROPLASTS_159)	N	0.0256	0.9148	7	Y	Y
1488	Tetradecanoic_acid	NSEDSGVTVDGS(1)PSAK	AT1G07110	4.1.6	4.1	glycolysis.cytosolic_branch.fructose-2,6-bisphosphatase_(Fru2,6BisPase)	fructose-2,6-bisphosphate_2-phosphatase_|_chr1:2178104-2184148_REVERSE_-_Symbols:_F2KP,_ATF2KP,_FKFBP_|_F2KP_(FRUCTOSE-2,6-BISPHOSPHATASE)	Y	0.7304	0.0001	7	Y	Y
1489	Fumaric_acid	T(1)MKFLDNFHVQTK	AT1G53210	30.3	30.3	signalling.calcium	sodium/calcium_exchanger_family_protein_/_calcium-binding_EF_hand_family_protein_|_chr1:19844632-19847836_FORWARD	Y	0.7016	0.0002	7	Y	Y
1490	Putrescine	S(0.049)GS(0.951)APPTVEGLLR	AT3G10360	35.1.12	35.1	not_assigned.no_ontology.pumilio/Puf_RNA-binding_domain-containing_protein	RNA_binding_/_binding_|_chr3:3210884-3215556_REVERSE_-_Symbols:_APUM4_|_APUM4_(Arabidopsis_Pumilio_4)	N	0.6736	0.0006	7	Y	Y
1491	Malic_acid	DYEDPPPT(1)PFFDADELTK	AT2G37170	34.19.1	34.19	transport.Major_Intrinsic_Proteins.PIP	water_channel_|_chr2:15613402-15614857_REVERSE_-_Symbols:_PIP2B,_PIP2_-_2_|_PIP2B_(PLASMA_MEMBRANE_INTRINSIC_PROTEIN_2)	Y	0.666	0.0005	7	Y	Y
1492	Putrescine	AANTPAEYDS(1)DDEYLAPR	AT1G32400	33.99	33.99	development.unspecified	protein_binding_|_chr1:11689106-11691531_REVERSE_-_Symbols:_TOM2A_|_TOM2A_(TOBAMOVIRUS_MULTIPLICATION_2A)	N	0.6462	0.0009	7	Y	Y
1493	Alanine	SSALPIETEYS(1)GEAGEEK	AT5G47690	35.2	35.2	not_assigned.unknown	binding_|_chr5:19317716-19327334_FORWARD	N	0.633	0.0016	7	Y	Y
1494	Aspartic_acid	LKQMGAT(1)VR	AT1G15040	35.1	35.1	not_assigned.no_ontology	glutamine_amidotransferase-related_|_chr1:5179887-5181389_REVERSE	N	0.6296	0.0017	7	Y	Y
1495	Docosanoic_acid	AFS(1)GLVS(0.769)T(0.231)PR	AT1G14040	34.7	34.7	transport.phosphate	Bacteria_-_0_-_BEST_Arabidopsis_thaliana_protein_match_is:_unknown_protein_(TAIR:AT2G03240.1)_-_CONTAINS_InterPro_DOMAIN/s:_SPX,_N-terminal_(InterPro:IPR004331),_EXS,_C-terminal_(InterPro:IPR004342)_-_EXPRESSED_DURING:_12_growth_stages_-_EXPRESSED_IN:_21_plant_structures_-_Fungi_-_246_-_Has_732_Blast_hits_to_696_proteins_in_144_species:_Archae_-_0_-_Metazoa_-_238_-_Other_Eukaryotes_-_97_(source:_…	Y	0.6047	0.0029	7	Y	Y
1496	Fructose	LNLS(1)FQNRR	AT3G50770	30.3	30.3	signalling.calcium	calmodulin-related_protein,_putative_|_chr3:18873958-18874780_FORWARD	Y	0.5955	0.0056	7	Y	Y
1497	Tetradecanoic_acid	VEGTLPSYMQAS(0.007)DGRS(0.993)PR	AT1G51805	30.2.99	30.2	signalling.receptor_kinases.leucine_rich_repeat_I	leucine-rich_repeat_protein_kinase,_putative_|_chr1:19220977-19225689_REVERSE	Y	0.5792	0.0075	7	Y	Y
1498	Docosanoic_acid	EDS(1)ES(0.998)PIKEES(0.002)LDR	AT3G48800	35.1	35.1	not_assigned.no_ontology	sterile_alpha_motif_(SAM)_domain-containing_protein_|_chr3:18095825-18096661_REVERSE	N	0.5528	0.0076	7	Y	N
1499	Fumaric_acid	ETS(1)ADEETSQEEKTEETQNSNLK	AT2G35410	27.4	27.4	RNA.RNA_binding	33_kDa_ribonucleoprotein,_chloroplast,_putative_/_RNA-binding_protein_cp33,_putative_|_chr2:14898324-14899750_FORWARD	N	0.5348	0.0071	7	Y	Y
1500	Glycerol	IS(1)GFGLKVPSPELER	AT4G33530	34.15	34.15	transport.potassium	potassium_ion_transmembrane_transporter_|_chr4:16126231-16130459_REVERSE_-_Symbols:_KUP5_|_KUP5	Y	0.4716	0.0482	7	Y	Y
1501	Glycerol	S(0.001)GS(0.999)FSKS(0.414)S(0.585)PS(0.001)ELDVVDPYKR	AT1G69870	34.13	34.13	transport.peptides_and_oligopeptides	proton-dependent_oligopeptide_transport_(POT)_family_protein_|_chr1:26316027-26320220_FORWARD	N	0.4649	0.0337	7	Y	Y
1502	Valine	TGQGYS(1)GPSL	AT3G24550	30.2.22	30.2	signalling.receptor_kinases.proline_extensin_like	ATP_binding_/_protein_kinase_|_chr3:8960258-8963568_FORWARD_-_Symbols:_ATPERK1_|_ATPERK1_(PROLINE_EXTENSIN-LIKE_RECEPTOR_KINASE_1)	Y	0.8481	0	7	Y	Y
1503	Malic_acid	NQVQSVEFQT(1)PT(0.001)S(0.063)S(0.926)PGS(0.01)WFHGHER	AT5G23980	15.1	15.1	metal_handling.acquisition	ferric-chelate_reductase_|_chr5:8098052-8101323_REVERSE_-_Symbols:_ATFRO4,_FRO4_|_FRO4_(FERRIC_REDUCTION_OXIDASE_4)	N	0.837	0	7	Y	Y
1504	Beta-alanine	PSSFSKPDLDPSS(0.001)S(0.998)PPPISPLSQDSSEAERR	AT5G51150	35.2	35.2	not_assigned.unknown	unknown_protein_|_chr5:20788984-20791808_FORWARD	N	0.799	0.0001	7	Y	Y
1505	Isoleucine	TGQGYS(1)GPSL	AT3G24550	30.2.22	30.2	signalling.receptor_kinases.proline_extensin_like	ATP_binding_/_protein_kinase_|_chr3:8960258-8963568_FORWARD_-_Symbols:_ATPERK1_|_ATPERK1_(PROLINE_EXTENSIN-LIKE_RECEPTOR_KINASE_1)	Y	0.7835	0	7	Y	Y
1506	Octadecanoic_acid	KFETLSYLPDLTDS(1)ELAK	AT1G67090	1.3.2	1.3	PS.calvin_cycle.rubisco_small_subunit	copper_ion_binding_/_ribulose-bisphosphate_carboxylase_|_chr1:25048158-25049424_REVERSE_-_Symbols:_RBCS1A_|_RBCS1A_(RIBULOSE_BISPHOSPHATE_CARBOXYLASE_SMALL_CHAIN_1A)	Y	0.7787	0	7	Y	Y
1507	Sucrose	NLAGDVIGT(1)RT(1)EAADAK	AT5G01530	1.1.1.1	1.1	PS.lightreaction.photosystem_II.LHC-II	chlorophyll_A-B_binding_protein_CP29_(LHCB4)_|_chr5:208937-210445_FORWARD	Y	0.7741	0	7	Y	Y
1508	Docosanoic_acid	SPVQS(0.999)PS(0.001)RDDMVDLPR	AT5G58300	30.2.3	30.2	signalling.receptor_kinases.leucine_rich_repeat_III	leucine-rich_repeat_transmembrane_protein_kinase,_putative_|_chr5:23571879-23575084_FORWARD	Y	0.7709	0.0002	7	Y	Y
1509	Beta-alanine	SDKPLNYS(1)PDPENESGINER	AT5G14880	34.15	34.15	transport.potassium	potassium_transporter,_putative_|_chr5:4814244-4817667_FORWARD	Y	0.7668	0.0002	7	Y	Y
1510	Sucrose	S(0.001)FGT(0.964)RS(0.036)GT(0.998)KFLPSSD	AT5G23060	35.2	35.2	not_assigned.unknown	Symbols:_CaS_|_CaS_(Calcium_sensing_receptor)_|_chr5:7736590-7738535_REVERSE	N	0.7649	0.0001	7	Y	Y
1511	Putrescine	VEEVKDES(1)S(1)DDAGMMGLFD	AT3G28500	29.2.1.2.2.82	29.2	protein.synthesis.ribosomal_protein.eukaryotic.60S_subunit.P2	60S_acidic_ribosomal_protein_P2_(RPP2C)_|_chr3:10682097-10682731_FORWARD	N	0.7574	0.0001	7	Y	Y
1512	Putrescine	ADQTSDSTSPVAPLS(0.002)VS(0.099)S(0.671)PT(0.163)AT(0.066)KK	AT4G15790	35.2	35.2	not_assigned.unknown	unknown_protein_|_chr4:8982183-8984210_FORWARD	N	0.7506	0.0001	7	Y	Y
1513	Ornithine	S(0.001)AS(0.749)T(0.251)PLLNSLVHVS(0.179)S(0.821)PRDS(1)PIETVESVHQIQR	AT5G20190	35.2	35.2	not_assigned.unknown	binding_|_chr5:6814093-6815379_FORWARD	N	0.75	0.0005	7	Y	Y
1514	Nicotinic_acid	NQVQSVEFQT(1)PTS(0.035)S(0.945)PGS(0.019)WFHGHER	AT5G23980	15.1	15.1	metal_handling.acquisition	ferric-chelate_reductase_|_chr5:8098052-8101323_REVERSE_-_Symbols:_ATFRO4,_FRO4_|_FRO4_(FERRIC_REDUCTION_OXIDASE_4)	N	0.7411	0.0001	7	Y	Y
1515	Arginine	ET(0.776)ES(0.224)QQAGEDLLESPLLQEEK	AT4G39080	34.1	34.1	transport.p-_and_v-ATPases	ATPase_|_chr4:18209399-18215056_FORWARD_-_Symbols:_VHA-A3_|_VHA-A3_(VACUOLAR_PROTON_ATPASE_A3)	Y	0.739	0.0001	7	Y	Y
1516	Nicotinic_acid	SGLYNYNNFS(0.981)PS(0.019)R	AT3G08620	27.4	27.4	RNA.RNA_binding	KH_domain-containing_protein_|_chr3:2617768-2620573_FORWARD	N	0.7377	0.0001	7	Y	Y
1517	Hexadecanoic_acid	S(0.197)S(0.803)DALEVPPRPIK	AT1G66940	29.4	29.4	protein.postranslational_modification	protein_kinase-related_|_chr1:24973028-24974791_REVERSE	N	0.7362	0.0001	7	Y	Y
1518	Aspartic_acid	VLSHAVS(1)ES(1)DVS(1)VHSTFASR	AT5G17330	13.1.1.1.1	13.1	amino_acid_metabolism.synthesis.central_amino_acid_metabolism.GABA.Glutamate_decarboxylase	calmodulin_binding_/_glutamate_decarboxylase_|_chr5:5711012-5715075_FORWARD_-_Symbols:_GAD,_GAD1_|_GAD	N	0.7351	0.0003	7	Y	Y
1519	Nicotinic_acid	PSSFSKPDLDPSS(0.001)S(0.998)PPPISPLSQDSSEAERR	AT5G51150	35.2	35.2	not_assigned.unknown	unknown_protein_|_chr5:20788984-20791808_FORWARD	N	0.7298	0.0004	7	Y	Y
1520	Nicotinic_acid	NVFGS(1)S(1)DDEDAEEYVR	AT5G61150	27.3.67	27.3	RNA.regulation_of_transcription.putative_transcription_regulator	protein_binding_|_chr5:24603656-24607725_REVERSE_-_Symbols:_VIP4_|_VIP4_(VERNALIZATION_INDEPENDENCE_4)	N	0.7283	0.0001	7	Y	N
1521	Fumaric_acid	VEEVKDES(1)S(1)DDAGMMGLFD	AT3G28500	29.2.1.2.2.82	29.2	protein.synthesis.ribosomal_protein.eukaryotic.60S_subunit.P2	60S_acidic_ribosomal_protein_P2_(RPP2C)_|_chr3:10682097-10682731_FORWARD	N	0.728	0.0001	7	Y	Y
1522	Hexadecanoic_acid	ADNNS(1)PPGSVEQK	AT5G57020	29.4	29.4	protein.postranslational_modification	glycylpeptide_N-tetradecanoyltransferase/_myristoyltransferase_|_chr5:23074867-23076901_FORWARD_-_Symbols:_NMT1,_ATNMT1_|_NMT1_(MYRISTOYL-COA:PROTEIN_N-MYRISTOYLTRANSFERASE)	N	0.7278	0.0003	7	Y	Y
1523	Leucine	SLEELS(1)GEAEVS(1)HDEK	AT5G43370	34.7	34.7	transport.phosphate	carbohydrate_transmembrane_transporter/_inorganic_phosphate_transmembrane_transporter/_phosphate_transmembrane_transporter/_sugar:hydrogen_symporter_|_chr5:17416074-17417798_FORWARD_-_Symbols:_APT1,_PHT2,_PHT1_-_2_|_APT1_(ARABIDOPSIS_PHOSPHATE_TRANSPORTER_1)	Y	0.7194	0.0001	7	Y	Y
1524	Sucrose	SFGT(0.998)RS(0.009)GT(0.993)KFLPSSD	AT5G23060	35.2	35.2	not_assigned.unknown	Symbols:_CaS_|_CaS_(Calcium_sensing_receptor)_|_chr5:7736590-7738535_REVERSE	N	0.7182	0.0002	7	Y	Y
1525	Octadecanoic_acid	EALT(1)T(1)DDDDNDDLGTHFNIEK	AT1G24460	31.1	31.1	cell.organisation	unknown_protein_|_chr1:8666072-8672651_FORWARD	Y	0.7173	0.0004	7	Y	Y
1526	Malic_acid	SNPFYSEAYTT(0.003)NGS(0.947)GT(0.05)GFK	AT5G19450	30.3	30.3	signalling.calcium.calcium_dependent_protein_kinases	ATP_binding_/_calcium_ion_binding_/_calmodulin-dependent_protein_kinase/_kinase/_protein_kinase/_protein_serine/threonine_kinase_|_chr5:6558426-6561534_REVERSE_-_Symbols:_CDPK19,_CPK8_|_CDPK19_(CALCIUM-DEPENDENT_PROTEIN_KINASE_19)	Y	0.7158	0.0004	7	Y	Y
1527	Aspartic_acid	LVGLNPNADS(0.999)AT(0.001)YEEASGDPYGR	AT5G49770	30.2.8.1	30.2	signalling.receptor_kinases.leucine_rich_repeat_VIII.VIII-1	leucine-rich_repeat_transmembrane_protein_kinase,_putative_|_chr5:20222669-20227267_FORWARD	Y	0.7132	0.0002	7	Y	Y
1528	Malic_acid	S(1)PEKEEVQPETLAT(1)PT(0.005)QS(0.827)PS(0.168)R	AT1G79280	33.99	33.99	development.unspecified	Symbols:_NUA_|_NUA_(NUCLEAR_PORE_ANCHOR)_|_chr1:29819176-29832978_REVERSE	N	0.7128	0.0004	7	Y	Y
1529	Fumaric_acid	S(1)GGGGSVFEGVGR	AT1G11700	35.2	35.2	not_assigned.unknown	unknown_protein_|_chr1:3945737-3946613_FORWARD	N	0.7113	0.0001	7	Y	Y
1530	Leucine	YSS(1)PS(0.001)S(0.999)PPPSFYRK	AT3G47210	35.2	35.2	not_assigned.unknown	unknown_protein_|_chr3:17385313-17387244_FORWARD	N	0.707	0.0001	7	Y	Y
1531	Leucine	FHS(1)MEKPQFDHQNSSGSNYDDLTPQR	AT1G34220	35.2	35.2	not_assigned.unknown	unknown_protein_|_chr1:12462849-12466000_REVERSE	N	0.7064	0.0002	7	Y	Y
1532	Docosanoic_acid	NVAGEEDNDS(1)RAS(1)S(0.999)IS(0.001)SLLDSSVNR	AT4G05150	35.1	35.1	not_assigned.no_ontology	octicosapeptide/Phox/Bem1p_(PB1)_domain-containing_protein_|_chr4:2660338-2662908_FORWARD	N	0.7053	0.0002	7	Y	Y
1533	Octadecanoic_acid	ADNNS(1)PPGSVEQK	AT5G57020	29.4	29.4	protein.postranslational_modification	glycylpeptide_N-tetradecanoyltransferase/_myristoyltransferase_|_chr5:23074867-23076901_FORWARD_-_Symbols:_NMT1,_ATNMT1_|_NMT1_(MYRISTOYL-COA:PROTEIN_N-MYRISTOYLTRANSFERASE)	N	0.7	0.0008	7	Y	Y
1534	Fructose	AT(1)T(1)EVGEAPATTTEAETTELPEIVK	AT2G46820	1.1.2.2	1.1	PS.lightreaction.photosystem_I.PSI_polypeptide_subunits	DNA_binding_|_chr2:19243589-19245141_FORWARD_-_Symbols:_PTAC8,_TMP14,_PSAP,_PSI-P_|_PSI-P_(PHOTOSYSTEM_I_P_SUBUNIT)	Y	0.6937	0.0002	7	Y	Y
1535	Docosanoic_acid	FDS(1)INS(0.953)S(0.046)RDVT(0.001)GAEK	AT1G20760	30.3	30.3	signalling.calcium	calcium-binding_EF_hand_family_protein_|_chr1:7209369-7214993_FORWARD	Y	0.6922	0.0005	7	Y	Y
1536	Tetradecanoic_acid	LSYPT(0.003)S(0.997)PALPKPR	AT5G03040	30.3	30.3	signalling.calcium	calmodulin_binding_|_chr5:710102-712788_REVERSE_-_Symbols:_iqd2_|_iqd2_(IQ-domain_2)	Y	0.6902	0.0004	7	Y	Y
1537	Glucose	TVAAVAGS(1)PGT(0.001)PT(0.043)T(0.957)PGS(1)ARK	AT2G33830	17.2.3	17.2	hormone_metabolism.auxin.induced-regulated-responsive-activated	dormancy/auxin_associated_family_protein_|_chr2:14309484-14310351_REVERSE	N	0.6868	0.0003	7	Y	Y
1538	Nicotinic_acid	HQIPPPS(1)PAAPPANR	AT5G02550	35.2	35.2	not_assigned.unknown	unknown_protein_|_chr5:573054-573558_REVERSE	N	0.6858	0.0003	7	Y	Y
1539	Alanine	TVDDGIHELFTEYMALPS(1)PQNTTSEGGK	AT3G42170	28.99	28.99	DNA.unspecified	DNA_binding_|_chr3:14320952-14324069_FORWARD	N	0.6857	0.0008	7	Y	Y
1540	Tetradecanoic_acid	S(0.197)S(0.803)DALEVPPRPIK	AT1G66940	29.4	29.4	protein.postranslational_modification	protein_kinase-related_|_chr1:24973028-24974791_REVERSE	N	0.6845	0.0003	7	Y	Y
1541	Putrescine	SELES(1)TDDGPEEVVEIPK	AT1G20970	35.1	35.1	not_assigned.no_ontology	Bacteria_-_7066_-_BEST_Arabidopsis_thaliana_protein_match_is:_PPI1_(PROTON_PUMP_INTERACTOR_1)_-_EXPRESSED_IN:_guard_cell,_cultured_cell_-_Fungi_-_5173_-_Has_53409_Blast_hits_to_33585_proteins_in_1572_species:_Archae_-_464_-_INVOLVED_IN:_biological_process_unknown_-_LOCATED_IN:_plasma_membrane,_vacuole_-_Metazoa_-_25076_-_Other_Eukaryotes_-_13633_(source:_NCBI_BLink)._|_chr1:7313946-7319574_FORWAR…	N	0.6838	0.0005	7	Y	Y
1542	Octadecanoic_acid	NVS(1)MIQR	AT2G42320	28.1	28.1	DNA.synthesis/chromatin_structure	nucleolar_protein_gar2-related_|_chr2:17627962-17630797_FORWARD	N	0.6815	0.0005	7	Y	Y
1543	Docosanoic_acid	HQIPPPS(1)PAAPPANR	AT5G02550	35.2	35.2	not_assigned.unknown	unknown_protein_|_chr5:573054-573558_REVERSE	N	0.6789	0.0004	7	Y	Y
1544	Leucine	SLS(1)FASR	AT1G09090	20.1.1	20.1	stress.biotic.respiratory_burst	FAD_binding_/_calcium_ion_binding_/_electron_carrier/_iron_ion_binding_/_oxidoreductase/_oxidoreductase,_acting_on_NADH_or_NADPH,_with_oxygen_as_acceptor_/_peroxidase_|_chr1:2932739-2936586_FORWARD_-_Symbols:_ATRBOHB_|_ATRBOHB_(respiratory_burst_oxidase_homolog_B)	N	0.6779	0.0007	7	Y	Y
1545	Valine	SDKPLNYS(1)PDPENESGINER	AT5G14880	34.15	34.15	transport.potassium	potassium_transporter,_putative_|_chr5:4814244-4817667_FORWARD	Y	0.6767	0.0011	7	Y	Y
1546	Leucine	KRS(1)APTTPLR	AT5G65690	6.4	6.4	gluconeogenesis_/_glyoxylate_cycle.PEPCK	ATP_binding_/_phosphoenolpyruvate_carboxykinase_(ATP)/_phosphoenolpyruvate_carboxykinase/_purine_nucleotide_binding_|_chr5:26266340-26269616_FORWARD_-_Symbols:_PCK2,_PEPCK_|_PCK2_(PHOSPHOENOLPYRUVATE_CARBOXYKINASE_2)	N	0.6739	0.0003	7	Y	Y
1547	Arginine	DESDGGDGETES(1)QRLDEEEQTVTK	AT1G42550	31.1	31.1	cell.organisation	Symbols:_PMI1_|_PMI1_(PLASTID_MOVEMENT_IMPAIRED1)_|_chr1:15977014-15979952_FORWARD	Y	0.6709	0.0005	7	Y	Y
1548	Fumaric_acid	S(0.197)S(0.803)DALEVPPRPIK	AT1G66940	29.4	29.4	protein.postranslational_modification	protein_kinase-related_|_chr1:24973028-24974791_REVERSE	N	0.6704	0.0003	7	Y	Y
1549	Ornithine	S(0.001)GS(0.999)FSKS(0.414)S(0.585)PS(0.001)ELDVVDPYKR	AT1G69870	34.13	34.13	transport.peptides_and_oligopeptides	proton-dependent_oligopeptide_transport_(POT)_family_protein_|_chr1:26316027-26320220_FORWARD	N	0.6696	0.0003	7	Y	Y
1550	Beta-alanine	ASGAGPNSLVS(1)PQR	AT5G63270	30.1	30.1	signalling.in_sugar_and_nutrient_physiology	nitrate-responsive_NOI_protein,_putative_|_chr5:25365498-25365949_REVERSE	Y	0.6677	0.0013	7	Y	Y
1551	Valine	HQIPPPS(1)PAAPPANR	AT5G02550	35.2	35.2	not_assigned.unknown	unknown_protein_|_chr5:573054-573558_REVERSE	N	0.667	0.0004	7	Y	Y
1552	Tetradecanoic_acid	ADNNS(1)PPGSVEQK	AT5G57020	29.4	29.4	protein.postranslational_modification	glycylpeptide_N-tetradecanoyltransferase/_myristoyltransferase_|_chr5:23074867-23076901_FORWARD_-_Symbols:_NMT1,_ATNMT1_|_NMT1_(MYRISTOYL-COA:PROTEIN_N-MYRISTOYLTRANSFERASE)	N	0.6657	0.0014	7	Y	Y
1553	Leucine	YSS(1)PS(0.008)S(0.992)PPPSFYRK	AT3G47210	35.2	35.2	not_assigned.unknown	unknown_protein_|_chr3:17385313-17387244_FORWARD	N	0.6652	0.0004	7	Y	Y
1554	Valine	FRNT(0.809)S(0.385)QT(0.805)PEVGELVR	AT1G67580	29.4	29.4	signalling.kinase.cyclin???dependent???kinase	protein_kinase_family_protein_|_chr1:25327284-25331379_REVERSE	N	0.6621	0.0006	7	Y	Y
1555	Docosanoic_acid	YVS(0.697)S(0.308)PKPIS(0.995)PR	AT3G59690	30.3	30.3	signalling.calcium	calmodulin_binding_|_chr3:22048754-22051673_FORWARD_-_Symbols:_IQD13_|_IQD13_(IQ-domain_13)	Y	0.6621	0.0006	7	Y	N
1556	Leucine	RNS(1)GVQDLSLGHLDTESSSVAK	AT1G12760	29.5.11.4.2	29.5	protein.degradation.ubiquitin.E3.RING	protein_binding_/_ubiquitin-protein_ligase/_zinc_ion_binding_|_chr1:4348498-4350867_FORWARD	N	0.6541	0.0018	7	Y	Y
1557	Tetradecanoic_acid	VEEVKDES(1)S(1)DDAGMMGLFD	AT3G28500	29.2.1.2.2.82	29.2	protein.synthesis.ribosomal_protein.eukaryotic.60S_subunit.P2	60S_acidic_ribosomal_protein_P2_(RPP2C)_|_chr3:10682097-10682731_FORWARD	N	0.6517	0.0014	7	Y	Y
1558	Nicotinic_acid	MKS(1)ENVFR	AT3G22320	27.2	27.2	RNA.transcription	DNA_binding_/_DNA-directed_RNA_polymerase_|_chr3:7890864-7892347_REVERSE_-_Symbols:_ATRPABC24.3,_RPB5A,_NRPB5,_NRPD5_|_NRPB5	N	0.6512	0.0008	7	Y	Y
1559	Nicotinic_acid	S(1)LEAETKEEEK	AT1G22530	34.99	34.99	transport.misc	transporter_|_chr1:7955493-7958442_REVERSE_-_Symbols:_PATL2_|_PATL2_(PATELLIN_2)	N	0.6506	0.0014	7	Y	Y
1560	Isoleucine	HQIPPPS(1)PAAPPANR	AT5G02550	35.2	35.2	not_assigned.unknown	unknown_protein_|_chr5:573054-573558_REVERSE	N	0.6453	0.0009	7	Y	Y
1561	Isoleucine	NVAGEEDNDS(1)RAS(1)S(0.999)IS(0.001)SLLDSSVNR	AT4G05150	35.1	35.1	not_assigned.no_ontology	octicosapeptide/Phox/Bem1p_(PB1)_domain-containing_protein_|_chr4:2660338-2662908_FORWARD	N	0.6443	0.0012	7	Y	Y
1562	Hexadecanoic_acid	VEEVKDES(1)S(1)DDAGMMGLFD	AT3G28500	29.2.1.2.2.82	29.2	protein.synthesis.ribosomal_protein.eukaryotic.60S_subunit.P2	60S_acidic_ribosomal_protein_P2_(RPP2C)_|_chr3:10682097-10682731_FORWARD	N	0.6424	0.0017	7	Y	Y
1563	Nicotinic_acid	DFS(0.001)REDS(0.999)ES(1)PIKEESLDR	AT3G48800	35.1	35.1	not_assigned.no_ontology	sterile_alpha_motif_(SAM)_domain-containing_protein_|_chr3:18095825-18096661_REVERSE	N	0.6393	0.001	7	Y	Y
1564	Nicotinic_acid	AS(1)PEEMGDDASEIPS(0.991)PPKNT(0.009)YKDPDGGR	AT5G19910	27.3.99	27.3	RNA.regulation_of_transcription.unclassified	SOH1_family_protein_|_chr5:6731185-6732892_REVERSE	N	0.6364	0.0011	7	Y	Y
1565	Valine	NVAGEEDNDS(1)RAS(1)S(0.999)IS(0.001)SLLDSSVNR	AT4G05150	35.1	35.1	not_assigned.no_ontology	octicosapeptide/Phox/Bem1p_(PB1)_domain-containing_protein_|_chr4:2660338-2662908_FORWARD	N	0.6364	0.0011	7	Y	Y
1566	Leucine	AVGS(0.996)HCS(0.996)LS(0.008)EMDDLDLTR	AT1G35580	2.2.1.3.1	2.2	major_CHO_metabolism.degradation.sucrose.invertases.neutral	beta-fructofuranosidase_|_chr1:13122204-13125264_REVERSE_-_Symbols:_CINV1_|_CINV1_(cytosolic_invertase_1)	Y	0.6357	0.0008	7	Y	Y
1567	Isoleucine	FRNT(0.809)S(0.385)QT(0.805)PEVGELVR	AT1G67580	29.4	29.4	signalling.kinase.cyclin???dependent???kinase	protein_kinase_family_protein_|_chr1:25327284-25331379_REVERSE	N	0.6354	0.0011	7	Y	Y
1568	Leucine	STTTTVS(0.003)S(0.996)VHS(0.001)PTTDQDFSK	AT2G17290	30.3	30.3	signalling.calcium.calcium_dependent_protein_kinases	ATP_binding_/_calcium_ion_binding_/_calmodulin-dependent_protein_kinase/_kinase/_protein_kinase/_protein_serine/threonine_kinase_|_chr2:7516415-7519633_FORWARD_-_Symbols:_CPK6,_ATCDPK3_|_CPK6_(CALCIUM-DEPENDENT_PROTEIN_KINASE_6)	Y	0.6351	0.002	7	Y	Y
1569	Hexadecanoic_acid	NGTQNTTVAPDGLTQS(0.002)PS(0.998)LR	AT1G17840	34.16	34.16	transport.ABC_transporters_and_multidrug_resistance_systems	ATPase,_coupled_to_transmembrane_movement_of_substances_/_fatty_acid_transporter_|_chr1:6142564-6146521_FORWARD_-_Symbols:_WBC11,_ABCG11,_DSO,_COF1,_ATWBC11_|_WBC11_(WHITE-BROWN_COMPLEX_HOMOLOG_PROTEIN_11)	N	0.6344	0.0011	7	Y	Y
1570	Octadecanoic_acid	ALS(1)ESTNLHPFMTK	AT3G45780	30.11	30.11	signaling.kinase.cytoplasmatic_kinase.AGC	FMN_binding_/_blue_light_photoreceptor/_kinase/_protein_binding_/_protein_serine/threonine_kinase_|_chr3:16816866-16824210_FORWARD_-_Symbols:_PHOT1,_NPH1,_JK224,_RPT1_|_PHOT1_(PHOTOTROPIN_1)	Y	0.6341	0.0015	7	Y	Y
1571	Putrescine	DES(1)DGGDGET(0.004)ES(0.995)QRLDEEEQT(0.001)VTK	AT1G42550	31.1	31.1	cell.organisation	Symbols:_PMI1_|_PMI1_(PLASTID_MOVEMENT_IMPAIRED1)_|_chr1:15977014-15979952_FORWARD	Y	0.6296	0.0017	7	Y	Y
1572	Isoleucine	SDKPLNYS(1)PDPENESGINER	AT5G14880	34.15	34.15	transport.potassium	potassium_transporter,_putative_|_chr5:4814244-4817667_FORWARD	Y	0.6286	0.003	7	Y	Y
1573	Putrescine	NLAGDVIGT(1)RT(1)EAADAK	AT5G01530	1.1.1.1	1.1	PS.lightreaction.photosystem_II.LHC-II	chlorophyll_A-B_binding_protein_CP29_(LHCB4)_|_chr5:208937-210445_FORWARD	Y	0.6273	0.0018	7	Y	Y
1574	Malic_acid	SLSGEGGS(1)GT(0.007)GS(0.932)LS(0.062)R	AT5G03280	34.12	34.12	transport.metal	transporter_|_chr5:787428-793356_FORWARD_-_Symbols:_EIN2,_PIR2,_CKR1,_ERA3,_ORE3,_ORE2,_ATEIN2_|_EIN2_(ETHYLENE_INSENSITIVE_2)	N	0.6228	0.0044	7	Y	Y
1575	Fructose	LAS(1)KVDAIK	AT1G55490	1.3.13	1.3	PS.calvin_cycle.rubisco_interacting	ATP_binding_/_protein_binding_|_chr1:20715563-20719165_REVERSE_-_Symbols:_CPN60B,_LEN1_|_CPN60B_(CHAPERONIN_60_BETA)	Y	0.6225	0.0015	7	Y	Y
1576	Arginine	AAAAS(0.001)S(0.999)DVEEVKTEK	AT1G69200	2.2.1.1	2.2	major_CHO_metabolism.degradation.sucrose.fructokinase	kinase_|_chr1:26015877-26018493_FORWARD	Y	0.6196	0.0016	7	Y	Y
1577	Docosanoic_acid	KPPPPPPHTSSSSS(0.004)S(0.992)PVFDDAS(0.003)PQQSK	AT1G76970	31.4	31.4	cell.vesicle_transport	VHS_domain-containing_protein_/_GAT_domain-containing_protein_|_chr1:28922666-28925404_REVERSE	N	0.6194	0.0021	7	Y	N
1578	Hexadecanoic_acid	LSELS(1)DDEDFDEQKDIEYGEAYYK	AT3G48500	35.2	35.2	not_assigned.unknown	Symbols:_PDE312,_PTAC10_|_RNA_binding_|_chr3:17962163-17965613_FORWARD	N	0.6176	0.0017	7	Y	Y
1579	Nicotinic_acid	SGS(1)GTSLNGDLPQSVSR	AT5G47480	35.2	35.2	not_assigned.unknown	unknown_protein_|_chr5:19257420-19263424_FORWARD	N	0.6169	0.0029	7	Y	Y
1580	Nicotinic_acid	GYDGADS(1)PIRES(0.998)PS(0.085)RS(0.916)PPAEE	AT5G52040	27.1.1	27.1	RNA.processing.splicing	RNA_binding_/_nucleic_acid_binding_/_nucleotide_binding_|_chr5:21130320-21133551_FORWARD_-_Symbols:_ATRSP41_|_ATRSP41	N	0.6149	0.0023	7	Y	Y
1581	Tetradecanoic_acid	QLANES(1)EEETPK	AT1G80810	35.1	35.1	not_assigned.no_ontology	binding_|_chr1:30365287-30368898_FORWARD	N	0.6138	0.004	7	Y	Y
1582	Nicotinic_acid	PVMDNGS(1)GDS(1)DDDKPLAFK	AT5G55300	28.1	28.1	DNA.synthesis/chromatin_structure	DNA_topoisomerase_type_I_|_chr5:22424577-22429495_REVERSE_-_Symbols:_TOP1ALPHA,_TOP1_|_TOP1ALPHA_(DNA_TOPOISOMERASE_I_ALPHA)	N	0.613	0.0031	7	Y	N
1583	Malic_acid	ITPHS(0.201)VPS(0.683)PRPS(0.558)S(0.558)PR	AT2G43680	30.3	30.3	signalling.calcium	calmodulin_binding_|_chr2:18108349-18111831_FORWARD_-_Symbols:_IQD14_|_IQD14	Y	0.6126	0.0024	7	Y	Y
1584	Isoleucine	S(1)LEAETKEEEK	AT1G22530	34.99	34.99	transport.misc	transporter_|_chr1:7955493-7958442_REVERSE_-_Symbols:_PATL2_|_PATL2_(PATELLIN_2)	N	0.6078	0.0035	7	Y	Y
1585	Beta-alanine	GLDIETPSHYT(1)V	AT4G30190	34.1.2	34.1	transport.p-_and_v-ATPases.H+-exporting_ATPase	ATPase/_hydrogen-exporting_ATPase,_phosphorylative_mechanism_|_chr4:14770499-14776056_REVERSE_-_Symbols:_AHA2,_PMA2_|_AHA2	Y	0.6065	0.0036	7	Y	Y
1586	Sucrose	S(0.197)S(0.803)DALEVPPRPIK	AT1G66940	29.4	29.4	protein.postranslational_modification	protein_kinase-related_|_chr1:24973028-24974791_REVERSE	N	0.6018	0.0024	7	Y	Y
1587	Hexadecanoic_acid	FKVTSADLS(1)PK	AT5G14720	29.4	29.4	signalling.kinase.cytoplasmatic_kinase	protein_kinase_family_protein_|_chr5:4747860-4753592_REVERSE	N	0.6015	0.005	7	Y	N
1588	Leucine	SLSGEGGS(1)GT(0.007)GS(0.932)LS(0.062)R	AT5G03280	34.12	34.12	transport.metal	transporter_|_chr5:787428-793356_FORWARD_-_Symbols:_EIN2,_PIR2,_CKR1,_ERA3,_ORE3,_ORE2,_ATEIN2_|_EIN2_(ETHYLENE_INSENSITIVE_2)	N	0.6	0.0052	7	Y	Y
1589	Docosanoic_acid	EIALDSAS(0.983)MS(0.018)S(0.999)AQEDHQEEILK	AT5G24880	35.2	35.2	not_assigned.unknown	Bacteria_-_19200_-_BEST_Arabidopsis_thaliana_protein_match_is:_calmodulin-binding_protein-related_(TAIR:AT5G10660.1)_-_EXPRESSED_DURING:_L_mature_pollen_stage,_M_germinated_pollen_stage,_4_anthesis,_petal_differentiation_and_expansion_stage_-_EXPRESSED_IN:_8_plant_structures_-_Fungi_-_18359_-_Has_195834_Blast_hits_to_92446_proteins_in_2480_species:_Archae_-_1007_-_LOCATED_IN:_cellular_component_u…	N	0.5991	0.0032	7	Y	Y
1590	Docosanoic_acid	QGTLPTVIEEDDS(0.016)S(0.977)ET(0.007)	AT5G66950	35.2	35.2	not_assigned.unknown	catalytic/_pyridoxal_phosphate_binding_|_chr5:26732889-26736146_FORWARD	N	0.5987	0.0041	7	Y	Y
1591	Hexadecanoic_acid	GKPLS(1)PRPQGHEHSGK	AT2G16900	35.2	35.2	not_assigned.unknown	Bacteria_-_4_-_BEST_Arabidopsis_thaliana_protein_match_is:_unknown_protein_(TAIR:AT4G35110.4)_-_CONTAINS_InterPro_DOMAIN/s:_Phospholipase-like,_arabidopsis_(InterPro:IPR007942)_-_EXPRESSED_DURING:_13_growth_stages_-_EXPRESSED_IN:_24_plant_structures_-_Fungi_-_16_-_Has_353_Blast_hits_to_254_proteins_in_60_species:_Archae_-_2_-_INVOLVED_IN:_biological_process_unknown_-_LOCATED_IN:_plasma_membrane_-…	N	0.5982	0.0068	7	Y	Y
1592	Nicotinic_acid	VAT(1)PVPEPK	AT4G28300	10.5.4	10.5	cell_wall.cell_wall_proteins.HRGP	hydroxyproline-rich_glycoprotein_family_protein_|_chr4:14014653-14017068_FORWARD	Y	0.5968	0.0026	7	Y	Y
1593	Tetradecanoic_acid	LAS(1)KVDAIK	AT1G55490	1.3.13	1.3	PS.calvin_cycle.rubisco_interacting	ATP_binding_/_protein_binding_|_chr1:20715563-20719165_REVERSE_-_Symbols:_CPN60B,_LEN1_|_CPN60B_(CHAPERONIN_60_BETA)	Y	0.5906	0.003	7	Y	Y
1594	Nicotinic_acid	QTS(1)PKPPPSPSPLR	AT3G46440	10.1.5	10.1	cell_wall.precursor_synthesis.UXS	UDP-glucuronate_decarboxylase/_catalytic_|_chr3:17089045-17091875_REVERSE_-_Symbols:_UXS5_|_UXS5	N	0.588	0.0064	7	Y	Y
1595	Docosanoic_acid	S(1)LEAETKEEEK	AT1G22530	34.99	34.99	transport.misc	transporter_|_chr1:7955493-7958442_REVERSE_-_Symbols:_PATL2_|_PATL2_(PATELLIN_2)	N	0.587	0.0051	7	Y	Y
1596	Valine	NT(0.008)S(0.992)QT(1)PEVGELVR	AT1G67580	29.4	29.4	signalling.kinase.cyclin???dependent???kinase	protein_kinase_family_protein_|_chr1:25327284-25331379_REVERSE	N	0.586	0.0033	7	Y	Y
1597	Fructose	S(1)RLS(0.997)S(0.003)APAKPVAA	AT5G10360	29.2.1.2.1.6	29.2	protein.synthesis.ribosomal_protein.eukaryotic.40S_subunit.S6	structural_constituent_of_ribosome_|_chr5:3258474-3260234_REVERSE_-_Symbols:_EMB3010_|_EMB3010_(embryo_defective_3010)	N	0.5857	0.0053	7	Y	Y
1598	Isoleucine	GAS(1)PVAAYR	AT4G25500	27.1.1	27.1	RNA.processing.splicing	RNA_binding_/_nucleic_acid_binding_/_nucleotide_binding_|_chr4:13024571-13027440_FORWARD_-_Symbols:_ATRSP35,_ATRSP40,_AT-SRP40,_RSP35_|_ATRSP35	N	0.5844	0.0043	7	Y	Y
1599	Nicotinic_acid	FRNT(0.809)S(0.385)QT(0.805)PEVGELVR	AT1G67580	29.4	29.4	signalling.kinase.cyclin???dependent???kinase	protein_kinase_family_protein_|_chr1:25327284-25331379_REVERSE	N	0.5771	0.0039	7	Y	Y
1600	Docosanoic_acid	YEGLDPET(0.101)S(0.899)DLDT(1)DNEALTPPK	AT2G17480	20.1.3.1	20.1	stress.biotic.signalling.MLO-like	calmodulin_binding_|_chr2:7590295-7594090_REVERSE_-_Symbols:_MLO8,_ATMLO8_|_MLO8_(MILDEW_RESISTANCE_LOCUS_O_8)	N	0.5751	0.0041	7	Y	Y
1601	Arginine	LPAEIMGEDS(1)EEEGTR	AT5G25040	34.99	34.99	transport.misc	transporter_|_chr5:8621997-8624258_FORWARD	N	0.5741	0.0042	7	Y	Y
1602	Valine	S(1)LEAETKEEEK	AT1G22530	34.99	34.99	transport.misc	transporter_|_chr1:7955493-7958442_REVERSE_-_Symbols:_PATL2_|_PATL2_(PATELLIN_2)	N	0.5727	0.0067	7	Y	Y
1603	Tetradecanoic_acid	VVPTNQDS(0.998)DT(0.002)EPKK	AT3G05900	35.1	35.1	not_assigned.no_ontology	neurofilament_protein-related_|_chr3:1761205-1763984_REVERSE	N	0.5722	0.0105	7	Y	Y
1604	Putrescine	S(0.5)T(0.5)VGTPAYIAPEVLSR	AT5G08590	29.4	29.4	signalling.kinase.cytoplasmic_kinase.signal_transduction.Snf_related_kinase_2.ABA_signaling	kinase/_protein_kinase_|_chr5:2783331-2786094_FORWARD_-_Symbols:_ASK2,_SNRK2-1,_SNRK2.1,_SRK2G_|_SNRK2.1_(SNF1-RELATED_PROTEIN_KINASE_2.1)	N	0.5714	0.0085	7	Y	Y
1605	Valine	YEGLDPET(0.101)S(0.899)DLDT(1)DNEALTPPK	AT2G17480	20.1.3.1	20.1	stress.biotic.signalling.MLO-like	calmodulin_binding_|_chr2:7590295-7594090_REVERSE_-_Symbols:_MLO8,_ATMLO8_|_MLO8_(MILDEW_RESISTANCE_LOCUS_O_8)	N	0.567	0.0039	7	Y	Y
1606	Fumaric_acid	RS(0.04)S(0.96)PS(0.001)WLK	AT4G00100	29.2.1.2.1.13	29.2	protein.synthesis.ribosomal_protein.eukaryotic.40S_subunit.S13	structural_constituent_of_ribosome_|_chr4:37084-38312_FORWARD_-_Symbols:_ATRPS13A,_RPS13,_PFL2_|_ATRPS13A_(ARABIDOPSIS_THALIANA_RIBOSOMAL_PROTEIN_S13A)	N	0.56	0.0044	7	Y	Y
1607	Fructose	S(0.006)AS(0.957)T(0.037)PLLNSLVHVS(0.011)S(0.989)PRDS(0.998)PIET(0.002)VESVHQIQR	AT5G20190	35.2	35.2	not_assigned.unknown	binding_|_chr5:6814093-6815379_FORWARD	N	0.5596	0.0127	7	Y	Y
1608	Isoleucine	YEGLDPET(0.101)S(0.899)DLDT(1)DNEALTPPK	AT2G17480	20.1.3.1	20.1	stress.biotic.signalling.MLO-like	calmodulin_binding_|_chr2:7590295-7594090_REVERSE_-_Symbols:_MLO8,_ATMLO8_|_MLO8_(MILDEW_RESISTANCE_LOCUS_O_8)	N	0.5563	0.0058	7	Y	Y
1609	Nicotinic_acid	SPEKEEVQPETLAT(1)PT(0.001)QS(0.919)PS(0.08)R	AT1G79280	33.99	33.99	development.unspecified	Symbols:_NUA_|_NUA_(NUCLEAR_PORE_ANCHOR)_|_chr1:29819176-29832978_REVERSE	N	0.5558	0.0089	7	Y	Y
1610	Hexadecanoic_acid	QKPVERPGS(1)GAGR	AT3G26400	29.2.3	29.2	protein.synthesis.initiation	translation_initiation_factor_|_chr3:9666616-9669162_FORWARD_-_Symbols:_EIF4B1_|_EIF4B1	N	0.5545	0.0091	7	Y	Y
1611	Arginine	SGEMTDSSLLSIS(1)PPS(1)AR	AT3G23920	2.2.2.1.2	2.2	major_CHO_metabolism.degradation.starch.starch_cleavage.beta_amylase	beta-amylase_|_chr3:8641569-8644449_FORWARD_-_Symbols:_BAM1,_BMY7,_TR-BAMY_|_BAM1_(BETA-AMYLASE_1)	Y	0.5545	0.0091	7	Y	Y
1612	Arginine	S(0.197)S(0.803)DALEVPPRPIK	AT1G66940	29.4	29.4	protein.postranslational_modification	protein_kinase-related_|_chr1:24973028-24974791_REVERSE	N	0.5543	0.0061	7	Y	Y
1613	Docosanoic_acid	NT(0.008)S(0.992)QT(1)PEVGELVR	AT1G67580	29.4	29.4	signalling.kinase.cyclin???dependent???kinase	protein_kinase_family_protein_|_chr1:25327284-25331379_REVERSE	N	0.5534	0.0062	7	Y	Y
1614	Hexadecanoic_acid	AMAEETVLPSLSSVATSQPVESSENGFT(0.006)S(0.071)ES(0.868)PKES(0.021)S(0.034)LK	AT5G46750	33.99	33.99	development.unspecified	ARF_GTPase_activator/_DNA_binding_/_zinc_ion_binding_|_chr5:18969749-18971932_REVERSE_-_Symbols:_AGD9_|_AGD9_(ARF-GAP_DOMAIN_9)	N	0.5534	0.0114	7	Y	Y
1615	Docosanoic_acid	S(0.002)S(0.002)S(0.997)AGMARIEEEEETEEGSVNPK	AT1G10140	35.2	35.2	not_assigned.unknown	Bacteria_-_0_-_BEST_Arabidopsis_thaliana_protein_match_is:_unknown_protein_(TAIR:AT1G58420.1)_-_CONTAINS_InterPro_DOMAIN/s:_Uncharacterised_conserved_protein_UCP031279_(InterPro:IPR016972)_-_EXPRESSED_DURING:_13_growth_stages_-_EXPRESSED_IN:_23_plant_structures_-_Fungi_-_0_-_Has_38_Blast_hits_to_38_proteins_in_10_species:_Archae_-_0_-_INVOLVED_IN:_biological_process_unknown_-_LOCATED_IN:_plasma_m…	N	0.5519	0.0116	7	Y	Y
1616	Malic_acid	SPEKEEVQPETLAT(1)PT(0.001)QS(0.919)PS(0.08)R	AT1G79280	33.99	33.99	development.unspecified	Symbols:_NUA_|_NUA_(NUCLEAR_PORE_ANCHOR)_|_chr1:29819176-29832978_REVERSE	N	0.5474	0.0125	7	Y	Y
1617	Isoleucine	NT(0.008)S(0.992)QT(1)PEVGELVR	AT1G67580	29.4	29.4	signalling.kinase.cyclin???dependent???kinase	protein_kinase_family_protein_|_chr1:25327284-25331379_REVERSE	N	0.5445	0.0072	7	Y	Y
1618	Isoleucine	EDS(1)ES(0.998)PIKEES(0.002)LDR	AT3G48800	35.1	35.1	not_assigned.no_ontology	sterile_alpha_motif_(SAM)_domain-containing_protein_|_chr3:18095825-18096661_REVERSE	N	0.5426	0.0091	7	Y	N
1619	Valine	SVPLVS(1)PS(0.009)NS(0.991)FAS(1)EDDHHMLK	AT1G17790	27.3.52	27.3	RNA.regulation_of_transcription.Global_transcription_factor_group	DNA-binding_bromodomain-containing_protein_|_chr1:6125356-6127404_REVERSE	N	0.5348	0.0071	7	Y	Y
1620	Arginine	SMS(1)DSNLNNVR	AT5G56850	35.2	35.2	not_assigned.unknown	unknown_protein_|_chr5:22985193-22988013_REVERSE	N	0.5336	0.0087	7	Y	Y
1621	Fumaric_acid	SSLLHS(1)MPK	AT1G60940	29.4	29.4	signalling.kinase.cytoplasmic_kinase.signal_transduction.Snf_related_kinase_2.ABA_signaling	kinase_|_chr1:22439123-22442190_REVERSE_-_Symbols:_SNRK2-10,_SNRK2.10,_SRK2B_|_SNRK2.10_(SNF1-RELATED_PROTEIN_KINASE_2.10)	N	0.5325	0.013	7	Y	Y
1622	Docosanoic_acid	SLPLHIEDSASLPQQEPNS(1)NS(1)S(1)GEIK	AT1G31440	31.4	31.4	cell.vesicle_transport	SH3_domain-containing_protein_1_(SH3P1)_|_chr1:11255836-11258715_REVERSE	N	0.5291	0.0113	7	Y	Y
1623	Isoleucine	MSS(1)PERWEAK	AT3G26560	27.1	27.1	RNA.processing	ATP-dependent_RNA_helicase,_putative_|_chr3:9749904-9753772_REVERSE	N	0.5286	0.0138	7	Y	Y
1624	Valine	MSS(1)PERWEAK	AT3G26560	27.1	27.1	RNA.processing	ATP-dependent_RNA_helicase,_putative_|_chr3:9749904-9753772_REVERSE	N	0.528	0.0116	7	Y	Y
1625	Valine	EDS(1)ES(0.998)PIKEES(0.002)LDR	AT3G48800	35.1	35.1	not_assigned.no_ontology	sterile_alpha_motif_(SAM)_domain-containing_protein_|_chr3:18095825-18096661_REVERSE	N	0.5277	0.0097	7	Y	N
1626	Nicotinic_acid	RPDS(0.224)AS(0.775)KLPDSLEK	AT2G35920	28.1	28.1	DNA.synthesis/chromatin_structure	helicase_domain-containing_protein_|_chr2:15075597-15080812_FORWARD	N	0.5147	0.0345	7	Y	Y
1627	Octadecanoic_acid	LALELES(0.791)ET(0.382)S(0.826)QQT(0.001)LQQQLADEAR	AT3G22190	30.3	30.3	signalling.calcium	calmodulin_binding_|_chr3:7831280-7833904_REVERSE_-_Symbols:_IQD5_|_IQD5_(IQ-domain_5)	Y	0.5098	0.0217	7	Y	Y
1628	Isoleucine	S(0.002)S(0.002)S(0.997)AGMARIEEEEETEEGSVNPK	AT1G10140	35.2	35.2	not_assigned.unknown	Bacteria_-_0_-_BEST_Arabidopsis_thaliana_protein_match_is:_unknown_protein_(TAIR:AT1G58420.1)_-_CONTAINS_InterPro_DOMAIN/s:_Uncharacterised_conserved_protein_UCP031279_(InterPro:IPR016972)_-_EXPRESSED_DURING:_13_growth_stages_-_EXPRESSED_IN:_23_plant_structures_-_Fungi_-_0_-_Has_38_Blast_hits_to_38_proteins_in_10_species:_Archae_-_0_-_INVOLVED_IN:_biological_process_unknown_-_LOCATED_IN:_plasma_m…	N	0.5053	0.0231	7	Y	Y
1629	Leucine	ANSSSTSVAS(0.085)PLVRPAS(0.915)PKVPS(1)QR	AT3G59690	30.3	30.3	signalling.calcium	calmodulin_binding_|_chr3:22048754-22051673_FORWARD_-_Symbols:_IQD13_|_IQD13_(IQ-domain_13)	Y	0.503	0.0144	7	Y	Y
1630	Valine	S(0.002)S(0.002)S(0.997)AGMARIEEEEETEEGSVNPK	AT1G10140	35.2	35.2	not_assigned.unknown	Bacteria_-_0_-_BEST_Arabidopsis_thaliana_protein_match_is:_unknown_protein_(TAIR:AT1G58420.1)_-_CONTAINS_InterPro_DOMAIN/s:_Uncharacterised_conserved_protein_UCP031279_(InterPro:IPR016972)_-_EXPRESSED_DURING:_13_growth_stages_-_EXPRESSED_IN:_23_plant_structures_-_Fungi_-_0_-_Has_38_Blast_hits_to_38_proteins_in_10_species:_Archae_-_0_-_INVOLVED_IN:_biological_process_unknown_-_LOCATED_IN:_plasma_m…	N	0.5013	0.0206	7	Y	Y
1631	Malic_acid	YDPNSPSSSSGKNPS(1)FHR	AT1G07870	29.4.1.57	29.4	signalling.kinase.RLCK.receptor_like_cytoplasmatic_kinase_VII	protein_kinase_family_protein_|_chr1:2429699-2432034_REVERSE	N	0.4987	0.0214	7	Y	Y
1632	Fructose	S(1)VGREPILNENVTYESLLGSNK	AT3G15770	35.2	35.2	not_assigned.unknown	unknown_protein_|_chr3:5340098-5341339_FORWARD	N	0.4977	0.0255	7	Y	Y
1633	Hexadecanoic_acid	EEAAS(0.003)S(0.997)PVSGAADHQVPAS(1)P	AT5G55230	31.1	31.1	cell.organisation	microtubule_binding_|_chr5:22402028-22405492_FORWARD_-_Symbols:_ATMAP65-1,_MAP65-1_|_ATMAP65-1_(MICROTUBULE-ASSOCIATED_PROTEINS_65-1)	Y	0.4951	0.0163	7	Y	Y
1634	Sucrose	ATGAFILTAS(1)HNPGGPTEDFGIK	AT1G23190	4.1.2	4.1	glycolysis.cytosolic_branch.phosphoglucomutase_(PGM)	phosphoglucomutase,_cytoplasmic,_putative_/_glucose_phosphomutase,_putative_|_chr1:8219869-8224469_FORWARD	Y	0.4789	0.038	7	Y	Y
1635	Nicotinic_acid	NT(0.008)S(0.992)QT(1)PEVGELVR	AT1G67580	29.4	29.4	signalling.kinase.cyclin???dependent???kinase	protein_kinase_family_protein_|_chr1:25327284-25331379_REVERSE	N	0.4783	0.021	7	Y	Y
1636	Beta-alanine	RVEPRS(1)PS(1)PSGANTTPTPV	AT4G13510	34.5	34.5	transport.ammonium	ammonium_transmembrane_transporter_|_chr4:7858183-7859918_FORWARD_-_Symbols:_AMT1_-_1_(AMMONIUM_TRANSPORTER_1_-_1_|_AMT1_-_1)_-_1,_ATAMT1,_ATAMT1	Y	0.4771	0.0247	7	Y	Y
1637	Valine	GAS(1)PVAAYR	AT4G25500	27.1.1	27.1	RNA.processing.splicing	RNA_binding_/_nucleic_acid_binding_/_nucleotide_binding_|_chr4:13024571-13027440_FORWARD_-_Symbols:_ATRSP35,_ATRSP40,_AT-SRP40,_RSP35_|_ATRSP35	N	0.4654	0.0252	7	Y	Y
1638	Isoleucine	SVPLVS(1)PS(0.009)NS(0.991)FAS(1)EDDHHMLK	AT1G17790	27.3.52	27.3	RNA.regulation_of_transcription.Global_transcription_factor_group	DNA-binding_bromodomain-containing_protein_|_chr1:6125356-6127404_REVERSE	N	0.4615	0.0267	7	Y	Y
1639	Sucrose	LSYPT(0.003)S(0.997)PALPKPR	AT5G03040	30.3	30.3	signalling.calcium	calmodulin_binding_|_chr5:710102-712788_REVERSE_-_Symbols:_iqd2_|_iqd2_(IQ-domain_2)	Y	0.4557	0.0331	7	Y	Y
1640	Sucrose	EALT(1)T(1)DDDDNDDLGTHFNIEK	AT1G24460	31.1	31.1	cell.organisation	unknown_protein_|_chr1:8666072-8672651_FORWARD	Y	0.4545	0.0384	7	Y	Y
1641	Fumaric_acid	ITDHPEADKFQSLQS(0.997)QT(0.003)HGK	AT4G37300	35.2	35.2	not_assigned.unknown	Symbols:_MEE59_|_MEE59_(maternal_effect_embryo_arrest_59)_|_chr4:17554641-17555861_FORWARD	N	0.4539	0.0259	7	Y	N
1642	Fumaric_acid	EGDLTNEGHS(1)DEDR	AT5G13010	27.1.2	27.1	RNA.processing.RNA_helicase	ATP_binding_/_RNA_helicase/_helicase/_nucleic_acid_binding_|_chr5:4122410-4128861_FORWARD_-_Symbols:_EMB3011_|_EMB3011_(embryo_defective_3011)	N	0.4523	0.0346	7	Y	Y
1643	Sucrose	SDEKEEILS(1)PR	AT2G34310	35.2	35.2	not_assigned.unknown	unknown_protein_|_chr2:14477745-14479962_REVERSE	N	0.4478	0.0366	7	Y	Y
1644	Hexadecanoic_acid	TQAALIS(1)DDDTSHAEEPDFNQK	AT5G14720	29.4	29.4	signalling.kinase.cytoplasmatic_kinase	protein_kinase_family_protein_|_chr5:4747860-4753592_REVERSE	N	0.4444	0.0383	7	Y	Y
1645	Arginine	TVDGETENLPNGDS(0.871)S(0.129)PK	AT4G28080	35.2	35.2	not_assigned.unknown	binding_|_chr4:13948603-13957840_REVERSE	N	0.4407	0.0353	7	Y	Y
1646	Hexadecanoic_acid	GDPS(0.003)S(0.997)PHVPEESVK	AT1G76510	27.3.38	27.3	RNA.regulation_of_transcription.AT-rich_interaction_domain_containing_transcription_factor_family	ARID/BRIGHT_DNA-binding_domain-containing_protein_|_chr1:28708720-28712950_REVERSE	N	0.4346	0.0555	7	Y	Y
1647	Isoleucine	QFGDAGGS(1)S(1)NEAANKR	AT3G25070	20.1	20.1	stress.biotic	protein_binding_|_chr3:9132310-9134030_FORWARD_-_Symbols:_RIN4_|_RIN4_(RPM1_INTERACTING_PROTEIN_4)	N	0.4333	0.0638	7	Y	Y
1648	Isoleucine	LRS(0.67)DT(0.33)MIK	AT4G37070	33.1	33.1	development.storage_proteins	Symbols:_PLP1,_PLA_IVA_|_patatin,_putative_|_chr4:17464785-17467109_REVERSE	Y	0.4301	0.0584	7	Y	Y
1649	Octadecanoic_acid	GDPS(0.003)S(0.997)PHVPEESVK	AT1G76510	27.3.38	27.3	RNA.regulation_of_transcription.AT-rich_interaction_domain_containing_transcription_factor_family	ARID/BRIGHT_DNA-binding_domain-containing_protein_|_chr1:28708720-28712950_REVERSE	N	0.4271	0.0604	7	Y	Y
1650	Hexadecanoic_acid	SSLLHS(1)MPK	AT1G60940	29.4	29.4	signalling.kinase.cytoplasmic_kinase.signal_transduction.Snf_related_kinase_2.ABA_signaling	kinase_|_chr1:22439123-22442190_REVERSE_-_Symbols:_SNRK2-10,_SNRK2.10,_SRK2B_|_SNRK2.10_(SNF1-RELATED_PROTEIN_KINASE_2.10)	N	0.4241	0.0624	7	Y	Y
1651	Hexadecanoic_acid	GVTFGS(1)FK	AT1G08640	35.2	35.2	not_assigned.unknown	unknown_protein_|_chr1:2748398-2751278_REVERSE	N	0.4139	0.0555	7	Y	Y
1652	Fumaric_acid	AAIENGS(1)EEGLGDSAEVEEAPIEFPR	AT4G08920	30.11	30.11	signalling.light	ATP_binding_/_blue_light_photoreceptor/_protein_homodimerization/_protein_kinase_|_chr4:5724103-5727253_FORWARD_-_Symbols:_CRY1,_BLU1,_HY4,_OOP2,_ATCRY1_|_CRY1_(CRYPTOCHROME_1)	Y	0.4111	0.0513	7	Y	N
1653	Hexadecanoic_acid	LAGQEFGT(0.975)T(0.021)T(0.004)GRPR	AT3G57610	23.1.2.20	23.1	nucleotide_metabolism.synthesis.purine.adenylosuccinate_synthase	adenylosuccinate_synthase_|_chr3:21334284-21336674_REVERSE_-_Symbols:_ADSS_|_ADSS_(ADENYLOSUCCINATE_SYNTHASE)	N	0.4051	0.0551	7	Y	N
1654	Nicotinic_acid	DKPS(0.002)GS(0.998)DDEDNRMITYDAK	AT1G48050	30.8	30.8	signalling.misc	double-stranded_DNA_binding_/_protein_binding_|_chr1:17723452-17727043_FORWARD_-_Symbols:_KU80,_ATKU80_|_KU80	Y	0.4042	0.0558	7	Y	N
1655	Isoleucine	VLSHAVS(1)ESDVS(1)VHSTFASR	AT5G17330	13.1.1.1.1	13.1	amino_acid_metabolism.synthesis.central_amino_acid_metabolism.GABA.Glutamate_decarboxylase	calmodulin_binding_/_glutamate_decarboxylase_|_chr5:5711012-5715075_FORWARD_-_Symbols:_GAD,_GAD1_|_GAD	N	0.397	0.0674	7	Y	Y
1656	Nicotinic_acid	SLPLHIEDSASLPQQEPNS(1)NS(1)S(1)GEIK	AT1G31440	31.4	31.4	cell.vesicle_transport	SH3_domain-containing_protein_1_(SH3P1)_|_chr1:11255836-11258715_REVERSE	N	0.3947	0.0691	7	Y	Y
1657	Valine	VLSHAVS(1)ESDVS(1)VHSTFASR	AT5G17330	13.1.1.1.1	13.1	amino_acid_metabolism.synthesis.central_amino_acid_metabolism.GABA.Glutamate_decarboxylase	calmodulin_binding_/_glutamate_decarboxylase_|_chr5:5711012-5715075_FORWARD_-_Symbols:_GAD,_GAD1_|_GAD	N	0.389	0.0735	7	Y	Y
1658	Valine	QFGDAGGS(1)S(1)NEAANKR	AT3G25070	20.1	20.1	stress.biotic	protein_binding_|_chr3:9132310-9134030_FORWARD_-_Symbols:_RIN4_|_RIN4_(RPM1_INTERACTING_PROTEIN_4)	N	0.388	0.091	7	Y	Y
1659	Nicotinic_acid	ENS(0.767)T(0.233)GS(1)LDDLVTDNNLHASSGR	AT5G04040	33.1	33.1	development.storage_proteins	triacylglycerol_lipase_|_chr5:1089342-1093179_FORWARD_-_Symbols:_SDP1_|_SDP1_(SUGAR-DEPENDENT1)	Y	0.382	0.0965	7	Y	Y
1660	Nicotinic_acid	S(0.982)AS(0.017)TVSITANTAAATR	AT5G04990	35.1	35.1	not_assigned.no_ontology	sad1/unc-84_protein-related_|_chr5:1471481-1473964_REVERSE	N	0.3745	0.0783	7	Y	Y
1661	Valine	LRS(0.67)DT(0.33)MIK	AT4G37070	33.1	33.1	development.storage_proteins	Symbols:_PLP1,_PLA_IVA_|_patatin,_putative_|_chr4:17464785-17467109_REVERSE	Y	0.3714	0.0974	7	Y	Y
1662	Docosanoic_acid	LRS(0.67)DT(0.33)MIK	AT4G37070	33.1	33.1	development.storage_proteins	Symbols:_PLP1,_PLA_IVA_|_patatin,_putative_|_chr4:17464785-17467109_REVERSE	Y	0.3639	0.1147	7	Y	Y
1663	Arginine	ADFASAAIAT(1)PPIS(1)KEIK	AT1G01540	29.4.1.55	29.4	signalling.kinase.RLCK.receptor_like_cytoplasmatic_kinase_V	protein_kinase_family_protein_|_chr1:195780-198684_FORWARD	N	0.3563	0.1036	7	Y	Y
1664	Hexadecanoic_acid	VVGTQAPVQLGS(1)LR	AT5G28840	21.2.1.1	21.2	redox.ascorbate_and_glutathione.ascorbate.GME	GDP-mannose_3,5-epimerase/_NAD_or_NADH_binding_/_catalytic_|_chr5:10862173-10864903_REVERSE_-_Symbols:_GME_|_GME_(GDP-D-MANNOSE_3',5'-EPIMERASE)	N	0.3326	0.1305	7	Y	Y
1665	Glycerol	WDPDS(1)DMDVDDDRKPIPSR	AT4G38130	27.3.55	27.3	RNA.regulation_of_transcription.HDA	basal_transcription_repressor/_histone_deacetylase/_protein_binding_|_chr4:17896292-17899491_REVERSE_-_Symbols:_HD1,_HDA19,_ATHD1,_HDA1,_RPD3A_|_HD1_(HISTONE_DEACETYLASE_1)	N	0.1022	0.6867	7	Y	Y
1666	Tetradecanoic_acid	IGESSES(1)SDETEATDLK	AT1G01790	34.15	34.15	transport.potassium	potassium_ion_transmembrane_transporter/_potassium:hydrogen_antiporter_|_chr1:284781-291094_FORWARD_-_Symbols:_KEA1,_ATKEA1_|_KEA1_(K_EFFLUX_ANTIPORTER_1)	Y	0.592	0.006	6.75	Y	Y
1667	Hexadecanoic_acid	IDIDESLFS(1)N	AT2G38140	29.2.1.1.1.1.31	29.2	protein.synthesis.ribosomal_protein.prokaryotic.chloroplast.30S_subunit.S31	structural_constituent_of_ribosome_|_chr2:15980883-15981612_FORWARD_-_Symbols:_PSRP4_|_PSRP4_(PLASTID-SPECIFIC_RIBOSOMAL_PROTEIN_4)	N	0.3251	0.1301	6.75	Y	Y
1668	Fructose	GLAYDT(1)SDDQQDITR	AT2G39730	1.3.13	1.3	PS.calvin_cycle.rubisco_interacting	ADP_binding_/_ATP_binding_/_enzyme_regulator/_ribulose-1,5-bisphosphate_carboxylase/oxygenase_activator_|_chr2:16570746-16573548_REVERSE_-_Symbols:_RCA_|_RCA_(RUBISCO_ACTIVASE)	Y	0.5326	0.0089	6.75	Y	Y
1669	Octadecanoic_acid	NLGSDS(1)FNS(0.954)VEMS(0.046)RR	AT5G03700	35.1	35.1	not_assigned.no_ontology	PAN_domain-containing_protein_|_chr5:965874-967322_REVERSE	N	0.5549	0.0111	6.75	Y	Y
1670	Arginine	NLAGDVIGT(1)RT(1)EAADAK	AT5G01530	1.1.1.1	1.1	PS.lightreaction.photosystem_II.LHC-II	chlorophyll_A-B_binding_protein_CP29_(LHCB4)_|_chr5:208937-210445_FORWARD	Y	0.4873	0.0214	6.75	Y	Y
1671	Docosanoic_acid	T(0.004)REES(0.997)DS(0.994)DS(0.005)EPQLGLR	AT2G19710	35.2	35.2	not_assigned.unknown	unknown_protein_|_chr2:8506130-8510081_FORWARD	N	0.4692	0.0369	6.75	Y	Y
1672	Aspartic_acid	GLNAVEGDS(1)GGEEANDEGTVTTPQSVYTLNPR	AT1G31930	30.5	30.5	signalling.G-proteins	guanyl_nucleotide_binding_/_signal_transducer_|_chr1:11465049-11469165_FORWARD_-_Symbols:_XLG3_|_XLG3_(extra-large_GTP-binding_protein_3)	N	0.5143	0.0203	6.75	Y	Y
1673	Aspartic_acid	SNGYGDDGYDFDGS(1)DDEIATLK	AT1G70770	35.2	35.2	not_assigned.unknown	unknown_protein_|_chr1:26688230-26691277_REVERSE	N	0.5026	0.0335	6.75	Y	Y
1674	Tetradecanoic_acid	KAELVELLGSDS(0.066)S(0.934)	AT1G06190	35.2	35.2	not_assigned.unknown	ATP_binding_/_ATPase,_coupled_to_transmembrane_movement_of_ions,_phosphorylative_mechanism_|_chr1:1892273-1894148_REVERSE	N	0.4455	0.043	6.75	Y	Y
1675	Fructose	EKS(0.983)DS(0.995)DS(0.022)EYDILDFPEVPNVLLRPTPGATSVNAPDAAK	AT1G34220	35.2	35.2	not_assigned.unknown	unknown_protein_|_chr1:12462849-12466000_REVERSE	N	0.3614	0.1284	6.75	Y	Y
1676	Octadecanoic_acid	NDNS(1)DDEEIS(1)EEELEALADELAR	AT5G11270	35.2	35.2	not_assigned.unknown	transcription_factor_|_chr5:3595285-3597098_REVERSE_-_Symbols:_OCP3_|_OCP3_(OVEREXPRESSOR_OF_CATIONIC_PEROXIDASE_3)	N	0.6902	0.0008	6.75	Y	Y
1677	Malic_acid	VAYPQVHYPKPPS(1)PKPPS(1)PR	AT3G59690	30.3	30.3	signalling.calcium	calmodulin_binding_|_chr3:22048754-22051673_FORWARD_-_Symbols:_IQD13_|_IQD13_(IQ-domain_13)	Y	0.6409	0.0013	6.75	Y	Y
1678	Aspartic_acid	VNS(1)IPRRGS(1)EANWS(1)L	AT4G27450	17.2.3	17.2	hormone_metabolism.auxin.induced-regulated-responsive-activated	unknown_protein_|_chr4:13727484-13728886_REVERSE	N	0.6333	0.0036	6.75	Y	Y
1679	Aspartic_acid	AFS(1)GLVS(0.769)T(0.231)PR	AT1G14040	34.7	34.7	transport.phosphate	Bacteria_-_0_-_BEST_Arabidopsis_thaliana_protein_match_is:_unknown_protein_(TAIR:AT2G03240.1)_-_CONTAINS_InterPro_DOMAIN/s:_SPX,_N-terminal_(InterPro:IPR004331),_EXS,_C-terminal_(InterPro:IPR004342)_-_EXPRESSED_DURING:_12_growth_stages_-_EXPRESSED_IN:_21_plant_structures_-_Fungi_-_246_-_Has_732_Blast_hits_to_696_proteins_in_144_species:_Archae_-_0_-_Metazoa_-_238_-_Other_Eukaryotes_-_97_(source:_…	Y	0.6234	0.0025	6.75	Y	Y
1680	Hexadecanoic_acid	NDNS(1)DDEEIS(1)EEELEALADELAR	AT5G11270	35.2	35.2	not_assigned.unknown	transcription_factor_|_chr5:3595285-3597098_REVERSE_-_Symbols:_OCP3_|_OCP3_(OVEREXPRESSOR_OF_CATIONIC_PEROXIDASE_3)	N	0.6091	0.0034	6.75	Y	Y
1681	Sucrose	VEGTLPSYMQAS(0.007)DGRS(0.993)PR	AT1G51805	30.2.99	30.2	signalling.receptor_kinases.leucine_rich_repeat_I	leucine-rich_repeat_protein_kinase,_putative_|_chr1:19220977-19225689_REVERSE	Y	0.594	0.0058	6.75	Y	Y
1682	Putrescine	KAELVELLGSDS(0.066)S(0.934)	AT1G06190	35.2	35.2	not_assigned.unknown	ATP_binding_/_ATPase,_coupled_to_transmembrane_movement_of_ions,_phosphorylative_mechanism_|_chr1:1892273-1894148_REVERSE	N	0.5922	0.0047	6.75	Y	Y
1683	Aspartic_acid	YYEQKS(1)FVSGD	AT2G38670	31.2	31.2	cell.division	ethanolamine-phosphate_cytidylyltransferase_|_chr2:16168837-16171918_FORWARD_-_Symbols:_PECT1_|_PECT1_(PHOSPHORYLETHANOLAMINE_CYTIDYLYLTRANSFERASE_1)	N	0.5728	0.013	6.75	Y	Y
1684	Aspartic_acid	LIEEVSHSSGS(1)PNPVS(1)D	AT3G02880	30.2.3	30.2	signalling.receptor_kinases.leucine_rich_repeat_III	leucine-rich_repeat_transmembrane_protein_kinase,_putative_|_chr3:634653-637284_FORWARD	Y	0.5415	0.0092	6.75	Y	Y
1685	Sucrose	LKDLS(1)AS(1)QDS(0.776)T(0.224)KEELR	AT3G53720	34.12	34.12	transport.metal	monovalent_cation:proton_antiporter/_sodium:hydrogen_antiporter_|_chr3:19905678-19910112_REVERSE_-_Symbols:_ATCHX20,_CHX20_|_ATCHX20_(CATION/H+_EXCHANGER_20)	N	0.5059	0.0138	6.75	Y	Y
1686	Sucrose	TVDGETENLPNGDS(0.871)S(0.129)PK	AT4G28080	35.2	35.2	not_assigned.unknown	binding_|_chr4:13948603-13957840_REVERSE	N	0.497	0.0158	6.75	Y	Y
1687	Aspartic_acid	LHGDES(1)EEENKTAEDGEATKK	AT3G56990	33.99	33.99	development.unspecified	Symbols:_EDA7_|_EDA7_(embryo_sac_development_arrest_7)_|_chr3:21088257-21092061_REVERSE	N	0.4965	0.0306	6.75	Y	Y
1688	Fructose	SLS(1)LQER	AT5G48620	20.1.7	20.1	stress.biotic.PR-proteins	disease_resistance_protein_(CC-NBS-LRR_class),_putative_|_chr5:19716476-19721452_FORWARD	N	0.4088	0.0823	6.75	Y	Y
1689	Isoleucine	S(0.355)GGS(0.645)PLVNEDLDVVVDQS(1)GPKVK	AT3G25610	34.1	34.1	transport.p-_and_v-ATPases	haloacid_dehalogenase-like_hydrolase_family_protein_|_chr3:9308942-9313353_REVERSE	Y	0.3509	0.1408	6.75	Y	Y
1690	Valine	S(0.355)GGS(0.645)PLVNEDLDVVVDQS(1)GPKVK	AT3G25610	34.1	34.1	transport.p-_and_v-ATPases	haloacid_dehalogenase-like_hydrolase_family_protein_|_chr3:9308942-9313353_REVERSE	Y	0.3429	0.1389	6.75	Y	Y
1691	Glycerol	LVKPEATVHEDDDS(1)DEGWQEAVPK	AT4G28080	35.2	35.2	not_assigned.unknown	binding_|_chr4:13948603-13957840_REVERSE	N	0.3263	0.1727	6.75	Y	Y
1692	Docosanoic_acid	S(0.355)GGS(0.645)PLVNEDLDVVVDQS(1)GPKVK	AT3G25610	34.1	34.1	transport.p-_and_v-ATPases	haloacid_dehalogenase-like_hydrolase_family_protein_|_chr3:9308942-9313353_REVERSE	Y	0.2877	0.2323	6.75	Y	Y
1693	Fructose	SSVAEVTVPS(0.005)S(0.995)PYKHEDPTEPDSR	AT3G43300	30.5	30.5	signalling.G-proteins	guanyl-nucleotide_exchange_factor/_protein_binding_|_chr3:15233896-15245034_REVERSE_-_Symbols:_ATMIN7_|_ATMIN7_(ARABIDOPSIS_THALIANA_HOPM_INTERACTOR_7)	N	0.2782	0.235	6.75	Y	Y
1694	Glycerol	TVDDGIHELFTEYMALPS(1)PQNTTSEGGK	AT3G42170	28.99	28.99	DNA.unspecified	DNA_binding_|_chr3:14320952-14324069_FORWARD	N	0.1691	0.5164	6.75	Y	Y
1695	Glycerol	SSVAEVTVPS(0.005)S(0.995)PYKHEDPTEPDSR	AT3G43300	30.5	30.5	signalling.G-proteins	guanyl-nucleotide_exchange_factor/_protein_binding_|_chr3:15233896-15245034_REVERSE_-_Symbols:_ATMIN7_|_ATMIN7_(ARABIDOPSIS_THALIANA_HOPM_INTERACTOR_7)	N	-0.1022	0.6867	6.75	Y	Y
1696	Aspartic_acid	GAIPALPS(1)DAEVR	AT2G31390	2.2.1.1	2.2	major_CHO_metabolism.degradation.sucrose.fructokinase	pfkB-type_carbohydrate_kinase_family_protein_|_chr2:13383423-13386209_REVERSE	Y	0.9039	0	6.75	Y	Y
1697	Aspartic_acid	MNGTSWADQWDNS(0.001)GDS(0.999)AK	AT1G19020	35.2	35.2	not_assigned.unknown	unknown_protein_|_chr1:6568073-6568597_FORWARD	N	0.8506	0	6.75	Y	Y
1698	Docosanoic_acid	PLVQVLS(1)DDDS(1)EVKEAK	AT3G17160	35.2	35.2	not_assigned.unknown	unknown_protein_|_chr3:5852152-5853080_FORWARD	N	0.8156	0	6.75	Y	Y
1699	Leucine	S(1)AQELVK	AT3G14940	4.1.15	4.1	glycolysis.cytosolic_branch.phospho-enol-pyruvate_carboxylase_(PEPC)	phosphoenolpyruvate_carboxylase_|_chr3:5025238-5029710_FORWARD_-_Symbols:_ATPPC3_|_ATPPC3_(PHOSPHOENOLPYRUVATE_CARBOXYLASE_3)	Y	0.8026	0	6.75	Y	Y
1700	Isoleucine	SLS(1)EIS(1)EVDAVR	AT1G56230	35.2	35.2	not_assigned.unknown	unknown_protein_|_chr1:21046009-21049045_REVERSE	N	0.8004	0	6.75	Y	Y
1701	Octadecanoic_acid	FDFLHGIDS(1)PAS(0.063)S(0.937)PR	AT4G11270	33.99	33.99	development.unspecified	transducin_family_protein_/_WD-40_repeat_family_protein_|_chr4:6854364-6859664_FORWARD	N	0.7933	0	6.75	Y	Y
1702	Beta-alanine	TFDELS(1)DTEVYEDS(1)D	AT1G12920	29.2.5	29.2	protein.synthesis.release	translation_release_factor_|_chr1:4396348-4398193_REVERSE_-_Symbols:_ERF1-2_|_ERF1-2_(EUKARYOTIC_RELEASE_FACTOR_1-2)	N	0.7877	0.0001	6.75	Y	Y
1703	Isoleucine	PSSFSKPDLDPSS(0.001)S(0.998)PPPISPLSQDSSEAERR	AT5G51150	35.2	35.2	not_assigned.unknown	unknown_protein_|_chr5:20788984-20791808_FORWARD	N	0.786	0.0001	6.75	Y	Y
1704	Beta-alanine	S(1)AQELVK	AT3G14940	4.1.15	4.1	glycolysis.cytosolic_branch.phospho-enol-pyruvate_carboxylase_(PEPC)	phosphoenolpyruvate_carboxylase_|_chr3:5025238-5029710_FORWARD_-_Symbols:_ATPPC3_|_ATPPC3_(PHOSPHOENOLPYRUVATE_CARBOXYLASE_3)	Y	0.7809	0	6.75	Y	Y
1705	Leucine	SSYTS(1)PPS(1)PKEVQEALPPR	AT2G46630	10.5.3	10.5	cell_wall.cell_wall_proteins.LRR	unknown_protein_|_chr2:19145529-19146713_FORWARD	Y	0.78	0	6.75	Y	Y
1706	Leucine	KRS(1)APT(0.004)T(0.996)PLR	AT5G65690	6.4	6.4	gluconeogenesis_/_glyoxylate_cycle.PEPCK	ATP_binding_/_phosphoenolpyruvate_carboxykinase_(ATP)/_phosphoenolpyruvate_carboxykinase/_purine_nucleotide_binding_|_chr5:26266340-26269616_FORWARD_-_Symbols:_PCK2,_PEPCK_|_PCK2_(PHOSPHOENOLPYRUVATE_CARBOXYKINASE_2)	N	0.7767	0	6.75	Y	Y
1707	Leucine	GAIPALPS(1)DAEVR	AT2G31390	2.2.1.1	2.2	major_CHO_metabolism.degradation.sucrose.fructokinase	pfkB-type_carbohydrate_kinase_family_protein_|_chr2:13383423-13386209_REVERSE	Y	0.7757	0	6.75	Y	Y
1708	Docosanoic_acid	DKKES(1)MEVDTSELEK	AT1G15340	27.3.59	27.3	RNA.regulation_of_transcription.Methyl_binding_domain_proteins	DNA_binding_/_methyl-CpG_binding_|_chr1:5275677-5277689_REVERSE_-_Symbols:_MBD10_|_MBD10	N	0.7675	0	6.75	Y	Y
1709	Octadecanoic_acid	IEHMDAGS(1)PARPTPIPNGIEAMSR	AT3G16830	33.99	33.99	development.unspecified	Symbols:_TPR2_|_TPR2_(TOPLESS-RELATED_2)_|_chr3:5731534-5737772_FORWARD	N	0.7596	0.0002	6.75	Y	Y
1710	Putrescine	IEHMDAGS(1)PARPTPIPNGIEAMSR	AT3G16830	33.99	33.99	development.unspecified	Symbols:_TPR2_|_TPR2_(TOPLESS-RELATED_2)_|_chr3:5731534-5737772_FORWARD	N	0.7459	0.0002	6.75	Y	Y
1711	Valine	SAS(1)WPQL	AT1G35580	2.2.1.3.1	2.2	major_CHO_metabolism.degradation.sucrose.invertases.neutral	beta-fructofuranosidase_|_chr1:13122204-13125264_REVERSE_-_Symbols:_CINV1_|_CINV1_(cytosolic_invertase_1)	Y	0.7426	0	6.75	Y	Y
1712	Valine	PSSFSKPDLDPSS(0.001)S(0.998)PPPISPLSQDSSEAERR	AT5G51150	35.2	35.2	not_assigned.unknown	unknown_protein_|_chr5:20788984-20791808_FORWARD	N	0.7421	0.0003	6.75	Y	Y
1713	Valine	SLS(1)EIS(1)EVDAVR	AT1G56230	35.2	35.2	not_assigned.unknown	unknown_protein_|_chr1:21046009-21049045_REVERSE	N	0.7391	0	6.75	Y	Y
1714	Aspartic_acid	HRLS(1)S(1)QGLLS(0.997)PIPS(0.003)R	AT2G39130	34.3	34.3	transport.amino_acids	amino_acid_transporter_family_protein_|_chr2:16322956-16327266_REVERSE	N	0.7338	0.0002	6.75	Y	Y
1715	Aspartic_acid	VSFDEES(1)PPKLS(1)PEAK	AT4G29440	35.2	35.2	not_assigned.unknown	unknown_protein_|_chr4:14473757-14477877_REVERSE	N	0.7323	0.0002	6.75	Y	Y
1716	Isoleucine	SAS(1)WPQL	AT1G35580	2.2.1.3.1	2.2	major_CHO_metabolism.degradation.sucrose.invertases.neutral	beta-fructofuranosidase_|_chr1:13122204-13125264_REVERSE_-_Symbols:_CINV1_|_CINV1_(cytosolic_invertase_1)	Y	0.7253	0.0001	6.75	Y	Y
1717	Beta-alanine	YSS(1)PS(0.001)S(0.999)PPPSFYRK	AT3G47210	35.2	35.2	not_assigned.unknown	unknown_protein_|_chr3:17385313-17387244_FORWARD	N	0.7177	0.0002	6.75	Y	Y
1718	Nicotinic_acid	IVHAVS(1)PS(1)DHS(1)NDEDR	AT1G01440	30.5	30.5	signalling.G-proteins	extra-large_G-protein-related_|_chr1:159856-162572_REVERSE	N	0.7143	0.0002	6.75	Y	Y
1719	Fumaric_acid	HLNQQPSESVS(0.002)DS(0.756)QS(0.241)PR	AT5G65910	27.3.65	27.3	RNA.regulation_of_transcription.Polycomb_Group_(PcG)	BSD_domain-containing_protein_|_chr5:26361440-26363460_REVERSE	N	0.7134	0.0001	6.75	Y	Y
1720	Docosanoic_acid	PSSFSKPDLDPSS(0.001)S(0.998)PPPISPLSQDSSEAERR	AT5G51150	35.2	35.2	not_assigned.unknown	unknown_protein_|_chr5:20788984-20791808_FORWARD	N	0.7123	0.0006	6.75	Y	Y
1721	Docosanoic_acid	RGEDLSSEYNAPESAVT(1)PVEVDKSQIDENVNTQNEPEEER	AT5G16270	28.1	28.1	DNA.synthesis/chromatin_structure	Symbols:_ATRAD21.3,_SYN4_|_SYN4_(SISTER_CHROMATID_COHESION_1_PROTEIN_4)_|_chr5:5316299-5322696_FORWARD	N	0.7117	0.0003	6.75	Y	Y
1722	Aspartic_acid	MSSIES(0.142)FKQS(0.929)S(0.929)LR	AT2G47000	34.16	34.16	transport.ABC_transporters_and_multidrug_resistance_systems	ATPase,_coupled_to_transmembrane_movement_of_substances_/_xenobiotic-transporting_ATPase_|_chr2:19309868-19314750_REVERSE_-_Symbols:_MDR4,_PGP4,_ABCB4,_ATPGP4_|_ABCB4_(ATP_BINDING_CASSETTE_SUBFAMILY_B4)	N	0.7091	0.0003	6.75	Y	Y
1723	Leucine	SFS(1)ASHSQYSVR	AT4G37700	35.2	35.2	not_assigned.unknown	unknown_protein_|_chr4:17710272-17710873_REVERSE	N	0.7085	0.0002	6.75	Y	Y
1724	Putrescine	HPQWQSDDGGDNS(1)EPESPSDSLR	AT5G20280	2.1.1.1	2.1	major_CHO_metabolism.synthesis.sucrose.SPS	sucrose-phosphate_synthase/_transferase,_transferring_glycosyl_groups_|_chr5:6844714-6850154_REVERSE_-_Symbols:_ATSPS1F_|_ATSPS1F_(sucrose_phosphate_synthase_1F)	N	0.7078	0.0003	6.75	Y	Y
1725	Fructose	EDRGS(1)GDEEKIPAYR	AT2G42190	27.3.67	27.3	RNA.regulation_of_transcription.putative_transcription_regulator	unknown_protein_|_chr2:17582869-17584194_FORWARD	N	0.7053	0.0007	6.75	Y	Y
1726	Sucrose	EDRGS(1)GDEEKIPAYR	AT2G42190	27.3.67	27.3	RNA.regulation_of_transcription.putative_transcription_regulator	unknown_protein_|_chr2:17582869-17584194_FORWARD	N	0.7035	0.0008	6.75	Y	Y
1727	Aspartic_acid	SKSEVDEAVS(1)EEEAEDDD	AT2G17560	27.3.62	27.3	RNA.regulation_of_transcription.Nucleosome/chromatin_assembly_factor_group	DNA_binding_/_chromatin_binding_/_structural_constituent_of_chromatin_/_transcription_factor_|_chr2:7642165-7643667_REVERSE_-_Symbols:_HMGB4,_NFD4,_NFD04_|_HMGB4_(HIGH_MOBILITY_GROUP_B_4)	N	0.7008	0.0006	6.75	Y	Y
1728	Docosanoic_acid	IVHAVS(1)PS(1)DHS(1)NDEDR	AT1G01440	30.5	30.5	signalling.G-proteins	extra-large_G-protein-related_|_chr1:159856-162572_REVERSE	N	0.7007	0.0003	6.75	Y	Y
1729	Leucine	SDT(1)MIKDSSNES(1)QEIK	AT4G37070	33.1	33.1	development.storage_proteins	Symbols:_PLP1,_PLA_IVA_|_patatin,_putative_|_chr4:17464785-17467109_REVERSE	Y	0.7006	0.0002	6.75	Y	Y
1730	Nicotinic_acid	IDPLHT(1)S(1)AVVSLHGR	AT1G76510	27.3.38	27.3	RNA.regulation_of_transcription.AT-rich_interaction_domain_containing_transcription_factor_family	ARID/BRIGHT_DNA-binding_domain-containing_protein_|_chr1:28708720-28712950_REVERSE	N	0.6974	0.0004	6.75	Y	Y
1731	Tetradecanoic_acid	HLNQQPSESVS(0.002)DS(0.756)QS(0.241)PR	AT5G65910	27.3.65	27.3	RNA.regulation_of_transcription.Polycomb_Group_(PcG)	BSD_domain-containing_protein_|_chr5:26361440-26363460_REVERSE	N	0.693	0.0003	6.75	Y	Y
1732	Fructose	T(0.005)AS(0.995)ANS(1)LVDAEEKTGLLD	AT1G07650	30.2.8.2	30.2	signalling.receptor_kinases.DUF_26	leucine-rich_repeat_transmembrane_protein_kinase,_putative_|_chr1:2359549-2366561_REVERSE	Y	0.6927	0.0002	6.75	Y	Y
1733	Tetradecanoic_acid	AANTPAEYDS(1)DDEYLAPR	AT1G32400	33.99	33.99	development.unspecified	protein_binding_|_chr1:11689106-11691531_REVERSE_-_Symbols:_TOM2A_|_TOM2A_(TOBAMOVIRUS_MULTIPLICATION_2A)	N	0.6919	0.0003	6.75	Y	Y
1734	Aspartic_acid	S(1)PEKEEVQPETLAT(1)PT(0.005)QS(0.827)PS(0.168)R	AT1G79280	33.99	33.99	development.unspecified	Symbols:_NUA_|_NUA_(NUCLEAR_PORE_ANCHOR)_|_chr1:29819176-29832978_REVERSE	N	0.6912	0.001	6.75	Y	Y
1735	Aspartic_acid	DMVSRDDS(0.999)FVTK	AT4G35470	30.2	30.2	signalling.receptor_kinases	leucine-rich_repeat_family_protein_|_chr4:16846301-16849150_FORWARD	Y	0.6895	0.0011	6.75	Y	Y
[truncated: 138,125 more rows]
